# Supplementary material for: Dynamic regulation of N6,2′-O-dimethyladenosine (m6Am) in obesity
Source: Nat Commun. 2021 Dec 10;12:7185. doi: 10.1038/s41467-021-27421-2 (PMC8664860; doi:10.1038/s41467-021-27421-2)
Supplement: Supplementary file 3 — Data S1 [file 41467_2021_27421_MOESM3_ESM.xlsx]

## Sheet: Sheet1
Gene_symb	Chr	Peak_start	Peak_end	Strand	FC	Dist to closest TSS
1110001J03Rik	chr6	38534883	38535009	+	9.97192	22
1600012H06Rik	chr17	14943265	14943363	+	5.81696	4
1700007K13Rik	chr2	28466162	28466260	-	6.30571	45
1700017B05Rik	chr9	57262451	57262588	-	14.0905	11
2310036O22Rik	chr8	85026895	85027013	+	7.33714	23
2410016O06Rik	chr12	83950675	83950799	+	12.9642	2
2410018L13Rik	chr12	23010150	23010248	-	5.40177	5
2610015P09Rik	chr16	43889909	43890007	+	6.64795	5
2610524H06Rik	chr5	114823328	114823426	-	7.47894	23
2700029M09Rik	chr8	60890439	60890545	+	8.30994	6
2810403A07Rik	chr3	88685834	88685941	+	9.97192	16
2810408M09Rik	chr2	165493198	165493311	-	9.14093	3
2810474O19Rik	chr6	149309533	149309653	+	7.8686	40
3230401D17Rik	chr2	163419376	163419478	-	9.49869	6
4930453N24Rik	chr16	64770796	64770930	-	8.93995	9
8030462N17Rik	chr18	77713840	77713940	-	7.16918	25
9430023L20Rik	chr15	101284313	101284418	+	9.56143	12
9630033F20Rik	chr6	127109413	127109532	-	8.52898	18
a	chr2	154791372	154791535	+	7.66323	30
A4galt	chr15	83251618	83251718	-	7.47894	11
A730071L15Rik	chr11	6200047	6200174	+	7.78182	18
AA465934	chr11	83291743	83291841	+	7.47894	0
Aars	chr8	111033948	111034055	+	11.035	33
Abhd13	chr8	9977803	9977901	+	9.14093	33
AC131780.1	chr9	3037863	3038263	-	6.23829	47
AC161602.1	chr6	129533226	129533324	-	5.65224	40
Acad11	chr9	104063751	104063851	+	7.8861	27
Aco2	chr15	81872522	81872620	+	6.54203	38
Acsl3	chr1	78657887	78658001	+	7.17318	4
Actb	chr5	142906585	142906704	-	7.54059	2
Actn1	chr12	80260226	80260352	-	9.73152	19
Actn2	chr13	12340588	12340686	-	6.14621	38
Actn4	chr7	28962137	28962312	-	7.03712	28
Actr1b	chr1	36709852	36709959	-	7.42025	20
Adam23	chr1	63445919	63446094	+	13.7326	9
Add3	chr19	53142845	53142947	+	7.78182	49
Adk	chr14	21052632	21052730	+	6.64795	21
Aes	chr10	81559508	81559625	+	7.89813	14
Aff4	chr11	53350805	53350932	+	10.9861	28
Agfg1	chr1	82839497	82839603	+	5.77078	0
Agps	chr2	75832268	75832386	+	10.5679	6
Ahcyl1	chr3	107696415	107696513	-	5.49305	8
AI848285	chr15	82212683	82212781	-	8.93995	34
Aimp2	chr5	143909692	143909804	-	7.13683	1
Ak1	chr2	32629551	32629649	+	7.53632	30
Akap12	chr10	4266379	4266487	+	4.11259	1
Akap8l	chr17	32350419	32350536	-	9.14093	14
Akr1b3	chr6	34317328	34317458	-	3.96129	1
Aldh2	chr5	121593425	121593554	-	6.09623	26
Aldoa	chr7	126798973	126799143	-	3.56146	2
Alpl	chr4	137796187	137796328	-	9.41164	9
Amt	chr9	108296912	108297129	+	8.55497	2
Anapc1	chr2	128687237	128687341	-	6.64795	13
Anapc5	chr5	122821134	122821271	-	31.7366	9
Ankhd1	chr18	36560628	36560733	+	9.15508	14
Ankrd13a	chr5	114774958	114775106	+	12.3594	10
Ankrd17	chr5	90366052	90366175	-	17.1032	10
Ankrd27	chr7	35586272	35586386	+	8.30994	22
Ankzf1	chr1	75192201	75192359	+	6.3922	9
Ano3	chr2	110950171	110950269	-	6.28026	8
Ano6	chr15	95790855	95791008	+	16.6199	12
Anp32b	chr4	46451101	46451256	+	3.58291	15
Ap2a2	chr7	141562242	141562366	+	11.3045	8
Apex1	chr14	50924991	50925104	+	12.4058	10
Aplp1	chr7	30445384	30445494	-	6.64795	39
Aplp2	chr9	31211673	31211799	-	9.09742	6
App	chr16	85173587	85173689	-	7.85064	9
Appl1	chr14	26970401	26970499	-	5.81696	1
Aqr	chr2	114175132	114175292	-	8.79237	15
Araf	chrX	20848605	20848724	+	11.3045	16
Arcn1	chr9	44767671	44767790	-	8.17528	8
Arf6	chr12	69372150	69372394	+	7.3635	0
Arhgef2	chr3	88621178	88621276	+	6.90829	19
Arid4b	chr13	14063820	14063920	+	8.16434	18
Arih1	chr9	59486503	59486613	-	6.23342	1
Arl4a	chr12	40037267	40037368	-	9.14093	1
Arl6ip5	chr6	97210803	97210901	+	6.64795	8
Arl8a	chr1	135146863	135146961	+	4.13194	29
Armc1	chr3	19162962	19163062	-	8.16434	3
Arpc1b	chr5	145114311	145114418	+	11.9325	5
Arxes1	chrX	136033387	136033529	+	15.0553	20
Arxes2	chrX	135993830	135993980	+	19.3568	6
Ash2l	chr8	25840646	25840752	-	10.0755	10
Asns	chr6	7693082	7693187	-	5.23382	5
Aspm	chr1	139454820	139454956	+	8.93995	15
Asxl1	chr2	153345865	153345965	+	6.72912	20
Atad2b	chr12	4917429	4917540	+	8.53296	25
Atg12	chr18	46741422	46741541	-	11.3045	13
Atl2	chr17	79895918	79896028	-	12.5808	10
Atox1	chr11	55461024	55461122	-	7.26371	16
Atp11a	chr8	12757064	12757181	+	8.69732	5
Atp13a1	chr8	69791257	69791420	+	10.3837	20
Atp13a2	chr4	140986932	140987030	+	8.30994	11
Atp13a3	chr16	30388681	30388826	-	16.6703	11
Atp1a3	chr7	25005770	25005893	-	8.60301	2
Atp1b1	chr1	164458228	164458326	-	5.6502	29
Atp2a2	chr5	122502045	122502168	-	4.27546	6
Atp5a1	chr18	77774006	77774109	+	6.06682	8
Atp5b	chr10	128083314	128083443	+	6.9768	7
Atp5f1	chr3	105959142	105959240	-	6.05839	6
Atp5g3	chr2	73911176	73911287	-	10.7197	4
Atp5j	chr16	84834725	84834838	-	19.0489	6
Atp5o	chr16	91931450	91931566	-	9.72318	15
Atp6v1e1	chr6	120822580	120822692	-	7.53632	6
Atp8a1	chr5	67847311	67847409	-	6.45226	20
Atpif1	chr4	132533380	132533617	-	7.58529	22
Atraid	chr5	31048672	31048777	+	8.60301	37
Atrn	chr2	130906525	130906627	+	7.82245	1
AU015836	chrX	93968672	93968794	+	12.4649	2
Aunip	chr4	134511036	134511159	+	8.28271	37
AY074887	chr9	54950830	54950932	-	8.1413	22
Azi1	chr11	120086694	120086792	-	5.87739	11
Bag6	chr17	35135225	35135323	+	9.30072	3
Basp1	chr15	25413564	25413745	-	17.3266	8
Bax	chr7	45466690	45466856	-	10.4953	41
Bbc3	chr7	16309647	16309757	+	5.40177	29
BC003331	chr1	150392842	150392940	-	7.47894	3
BC030336	chr7	120677621	120677720	+	6.54203	1
Bcar1	chr8	111743731	111743829	-	8.30994	14
Bcas2	chr3	103171774	103171972	+	6.49213	2
Bcat2	chr7	45570359	45570476	+	12.1876	10
Bcl7c	chr7	127708542	127708687	-	5.03985	32
Bdh1	chr16	31428829	31428931	+	8.30994	16
Bex1	chrX	136215317	136215447	-	7.29864	4
Bex2	chrX	136067998	136068131	-	27.2429	1
Bhlhe40	chr6	108660623	108660791	+	15.6658	6
Bicd1	chr6	149409058	149409156	+	5.81696	11
Birc5	chr11	117849236	117849409	+	5.42753	1
Blmh	chr11	76945779	76945899	+	12.1876	21
Bnip3	chr7	138909363	138909492	-	13.2749	3
Bola2	chr7	126695981	126696142	+	7.88213	8
Bop1	chr15	76477131	76477235	-	11.3045	14
Bora	chr14	99046453	99046551	+	6.86631	26
Bptf	chr11	107131995	107132126	-	14.1904	1
Brd3	chr2	27475524	27475624	-	8.60301	7
Brd4	chr17	32284572	32284696	-	4.08592	19
Bri3	chr5	144255275	144255409	+	10.4801	9
Brix1	chr15	10485779	10485899	-	5.47727	10
Bsg	chr10	79704511	79704625	+	6.2029	3
Btaf1	chr19	36926159	36926325	+	13.2959	10
Btf3	chr13	98316865	98316972	-	6.35322	5
Btg3	chr16	78376627	78376725	-	8.30994	35
C330027C09Rik	chr16	48994217	48994326	+	7.32406	6
Cab39	chr1	85793461	85793569	+	8.1413	14
Cacybp	chr1	160212674	160212813	-	10.8286	6
Cad	chr5	31054808	31054944	+	10.0989	12
Cadm1	chr9	47530352	47530464	+	8.81608	0
Calm1	chr12	100199537	100199691	+	20.5471	8
Calm2	chr17	87446714	87446849	-	30.1453	0
Calm3	chr7	16923867	16923965	-	4.84091	4
Calr	chr8	84846719	84846880	-	23.5802	15
Capn10	chr1	92934775	92934888	+	8.60301	9
Capzb	chr4	139193001	139193099	+	6.38806	32
Cars	chr7	143599922	143600035	-	13.1885	4
Cbr3	chr16	93683234	93683350	+	5.99042	15
Cbx7	chr15	79971007	79971105	-	5.9508	13
Ccdc23	chr4	119195392	119195506	+	5.65224	15
Ccdc71	chr9	108460576	108460674	+	7.04527	23
Ccdc88a	chr11	29373684	29373810	+	10.968	26
Ccna2	chr3	36571806	36571948	-	13.0142	16
Ccnb2	chr9	70421419	70421535	-	16.7925	12
Ccnd1	chr7	144939613	144939819	-	16.9567	12
Ccnd2	chr6	127150893	127150991	-	6.64795	15
Ccnd3	chr17	47593504	47593672	+	11.2152	25
Ccng2	chr5	93267605	93267703	+	6.64795	4
Ccny	chr18	9450012	9450145	-	9.15508	5
Ccser2	chr14	36968635	36968735	-	7.5485	42
Cct6a	chr5	129787402	129787542	+	4.46065	2
Cct8	chr16	87495733	87495853	-	7.31922	4
Cd22	chr7	30878909	30879007	-	10.8029	21
Cd55	chr1	130462597	130462695	-	6.64795	6
Cd9	chr6	125494579	125494730	-	10.1067	10
Cd97	chr8	83741068	83741167	-	5.73534	2
Cdc16	chr8	13757711	13757821	+	7.8861	21
Cdc25b	chr2	131186981	131187080	+	7.47894	11
Cdc34	chr10	79682203	79682396	+	5.53934	0
Cdc37l1	chr19	28990495	28990612	+	5.49305	1
Cdc42ep4	chr11	113751688	113751800	-	9.14093	0
Cdc42se2	chr11	54787538	54787672	-	12.2924	3
Cdc5l	chr17	45433427	45433540	-	11.1749	14
Cdca3	chr6	124830248	124830358	+	14.8339	13
Cdh1	chr8	106603376	106603481	+	6.42273	3
Cdk4	chr10	127063613	127063740	+	10.7588	1
Cdk5rap3	chr11	96916281	96916384	-	7.30414	8
Cdkn1a	chr17	29093787	29093894	+	7.06812	15
Cdkn2aipnl	chr11	51967695	51967827	+	5.04779	7
Cebpz	chr17	78936913	78937029	-	5.81522	21
Celf1	chr2	90940515	90940617	+	6.66855	22
Cenpn	chr8	116921767	116921865	+	6.64795	27
Cenpv	chr11	62539101	62539199	-	10.6765	10
Cep170b	chr12	112722194	112722325	+	14.4047	0
Cep76	chr18	67641197	67641303	-	8.30994	29
Cers2	chr3	95315257	95315395	+	16.9567	10
Cfl1	chr19	5490542	5490665	+	6.67763	21
Cggbp1	chr16	64852018	64852169	+	5.68281	9
Chac1	chr2	119351298	119351450	+	14.1904	8
Chaf1a	chr17	56040420	56040521	+	4.63044	4
Chchd2	chr5	129887136	129887262	-	5.05568	11
Chd4	chr6	125096195	125096311	+	8.50155	12
Chka	chr19	3851847	3851949	+	6.30571	15
Chmp7	chr14	69732407	69732531	-	8.16434	10
Chpf2	chr5	24586786	24586884	+	5.02421	36
Chrna7	chr7	63212405	63212511	-	7.47894	2
Chtop	chr3	90509321	90509447	-	8.08309	3
Chuk	chr19	44107310	44107422	-	14.1269	11
Cib1	chr7	80232499	80232597	-	5.73534	0
Ckap2	chr8	22185680	22185791	-	12.0181	18
Cks2	chr13	51645324	51645446	+	13.7848	1
Clasp1	chr1	118389466	118389564	+	5.73534	11
Clec16a	chr16	10545432	10545540	+	9.97192	23
Clic4	chr4	135272603	135272787	-	9.79473	27
Clpp	chr17	56990332	56990445	+	6.30571	19
Clptm1l	chr13	73604080	73604180	+	10.0484	1
Cltc	chr11	86757381	86757482	-	5.23382	10
Cmtm6	chr9	114731222	114731336	+	9.0582	3
Cnbd2	chr2	156312296	156312521	+	6.10376	3
Cnn3	chr3	121426530	121426650	+	6.43378	11
Cnnm3	chr1	36511909	36512039	+	10.7323	33
Cnot1	chr8	95807322	95807420	-	6.38806	10
Cnpy2	chr10	128322598	128322696	+	6.86631	18
Cog8	chr8	107056554	107056652	-	8.3812	31
Coil	chr11	88970244	88970374	+	9.73885	9
Col18a1	chr10	77166312	77166508	-	12.1876	9
Col9a2	chr4	121039646	121039754	+	6.45226	47
Commd1	chr11	22982099	22982251	-	32.2069	1
Copa	chr1	172082816	172082937	+	13.1885	11
Cope	chr8	70302798	70302898	+	6.90829	2
Cops7a	chr6	124965389	124965491	-	5.73534	21
Coq6	chr12	84362089	84362203	+	7.8861	25
Coro1b	chr19	4148663	4148762	+	8.69732	0
Cotl1	chr8	119840376	119840509	-	7.8861	13
Cox17	chr16	38347038	38347181	+	10.1124	2
Cox18	chr5	90223854	90223952	-	8.24518	13
Cox5a	chr9	57521316	57521420	+	3.86215	34
Cox5b	chr1	36691586	36691686	+	5.9362	38
Cox6a1	chr5	115348593	115348943	-	15.6095	12
Cox6b2	chr7	4752766	4753004	-	16.1035	2
Cox7b	chrX	106015741	106015867	+	6.52471	2
Cox8a	chr19	7217451	7217549	-	4.94797	17
Cpne1	chr2	156111810	156111908	-	6.45226	1
Cpsf6	chr10	117376853	117376968	-	9.14328	2
Cpt1c	chr7	44974681	44974779	-	8.16434	22
Crebzf	chr7	90442800	90442904	+	9.90384	19
Crk	chr11	75679322	75679425	+	5.4272	11
Crtac1	chr19	42431651	42431749	-	6.64795	34
Cse1l	chr2	166906069	166906213	+	12.8512	10
Csnk1a1	chr18	61555298	61555464	+	10.7165	15
Csnk2a1	chr2	152226950	152227048	+	6.90829	37
Csrnp2	chr15	100495055	100495221	-	10.0755	18
Ctbp2	chr7	133123237	133123370	-	7.9702	3
Ctnna1	chr18	35118903	35119034	+	12.1876	9
Ctnnb1	chr9	120933497	120933628	+	5.81289	9
Ctsa	chr2	164833822	164833920	+	6.61282	7
Ctsb	chr14	63122499	63122597	+	7.5485	17
Cul2	chr18	3383279	3383384	+	8.05173	22
Cul4b	chrX	38576081	38576184	-	9.14093	1
Cul5	chr9	53667297	53667486	-	12.3678	0
Cxxc5	chr18	35829817	35829958	+	7.73291	1
Cyc1	chr15	76343536	76343669	+	6.36839	3
Cycs	chr6	50566345	50566461	-	9.42039	13
Cyr61	chr3	145649873	145649971	-	5.9508	10
D030028A08Rik	chr11	96916281	96916384	+	7.30414	11
D15Ertd621e	chr15	58415501	58415602	+	8.91666	13
D16Ertd472e	chr16	78576538	78576636	-	9.97192	20
D17Wsu104e	chr17	56183797	56183897	-	8.05173	3
D2Wsu81e	chr2	30178325	30178423	-	6.3922	6
D4Wsu53e	chr4	134923629	134923738	+	7.57298	3
Dag1	chr9	108263780	108263907	-	10.0706	11
Dars	chr1	128417186	128417328	-	16.262	2
Dazap1	chr10	80265060	80265181	+	5.28989	10
Dbf4	chr5	8422539	8422697	-	7.07271	3
Dcaf11	chr14	55560528	55560626	+	6.64795	5
Dcaf13	chr15	39112941	39113051	+	9.44232	36
Dcxr	chr11	120727073	120727235	-	7.26371	6
Ddah2	chr17	35059091	35059219	+	8.30994	10
Ddb1	chr19	10605649	10605756	+	6.06232	24
Ddi2	chr4	141723241	141723394	-	6.72427	21
Ddx17	chr15	79546377	79546543	-	9.31059	16
Ddx18	chr1	121567787	121567917	-	10.6765	24
Ddx20	chr3	105687301	105687424	-	7.75362	20
Ddx24	chr12	103425713	103425812	-	9.31993	7
Ddx26b	chrX	56454898	56454996	+	5.81696	13
Ddx39b	chr17	35241818	35241916	+	6.14621	13
Ddx3x	chrX	13281035	13281146	+	6.06495	3
Ddx41	chr13	55536348	55536502	-	16.0144	23
Ddx42	chr11	106216975	106217079	+	6.72427	27
Ddx47	chr6	135011630	135011736	+	9.14093	2
Ddx49	chr8	70302346	70302444	-	6.64795	8
Ddx5	chr11	106788375	106788478	-	5.18631	10
Ddx5	chr11	106789052	106789158	-	7.52537	27
Ddx54	chr5	120613135	120613235	+	10.0797	5
Dek	chr13	47106061	47106170	-	8.91666	13
Dennd5a	chr7	109960278	109960393	-	9.0697	7
Deptor	chr15	55112411	55112607	+	7.04527	13
Dgcr2	chr16	17891476	17891630	-	4.41399	19
Dgcr6	chr16	18066462	18066561	+	7.53632	0
Dhcr24	chr4	106561109	106561215	+	7.55664	27
Dhdds	chr4	134000748	134000846	-	6.64795	18
Dhrs4	chr14	55478949	55479047	+	7.16918	42
Dhx16	chr17	35887997	35888118	+	9.34433	29
Dhx8	chr11	101733047	101733145	+	8.16434	6
Diap1	chr18	37935286	37935427	-	9.41398	4
Diap3	chr14	87141061	87141183	-	10.9152	11
Dirc2	chr16	35769226	35769346	-	8.93995	10
Dis3	chr14	99099630	99099744	-	7.97646	23
Dkc1	chrX	75096106	75096204	+	8.3812	5
Dlc1	chr8	36613753	36613886	-	11.1637	11
Dlgap5	chr14	47418077	47418181	-	7.47894	4
Dmc1	chr15	79604983	79605081	-	6.64795	3
Dmd	chrX	85048317	85048429	+	8.30994	2
Dmxl2	chr9	54501436	54501534	-	6.64795	37
Dnajb1	chr8	83608280	83608443	+	16.3245	7
Dnajc2	chr5	21785063	21785161	-	5.92919	4
Dnmt3l	chr10	78049883	78050151	+	11.9016	41
Dock7	chr4	99120743	99120854	-	8.16434	16
Dopey2	chr16	93711945	93712065	+	11.6339	14
Dpep3	chr8	105979308	105979406	-	6.45226	13
Dpp3	chr19	4928138	4928238	-	7.47894	13
Dppa5a	chr9	78368054	78368153	-	4.04856	1
Dpy30	chr17	74315986	74316164	-	7.55664	47
Dpysl5	chr5	30711881	30711979	+	5.73534	13
Dr1	chr5	108268966	108269069	+	6.45226	21
Drg1	chr11	3266267	3266385	-	7.55664	1
Drosha	chr15	12824887	12824995	+	6.54203	3
Dtd1	chr2	144599980	144600082	+	7.47894	27
Dtymk	chr1	93801764	93801864	-	6.73258	33
Dusp1	chr17	26508344	26508449	-	7.55664	23
Dusp4	chr8	34807331	34807436	+	5.58747	34
Dusp5	chr19	53529159	53529257	+	5.81696	14
Dusp9	chrX	73639431	73639535	+	13.2959	2
Dut	chr2	125247745	125247888	+	9.72318	28
Dvl3	chr16	20517003	20517150	+	13.5834	18
Dym	chr18	75018771	75018874	+	8.30994	1
Dync1h1	chr12	110601480	110601578	+	3.85314	9
Dynll1	chr5	115300798	115300928	-	9.4974	6
Dynlrb1	chr2	155236591	155236689	+	7.26371	13
Dyrk3	chr1	131138098	131138212	-	4.87286	22
Dzip3	chr16	48993809	48993931	-	9.97192	10
Dzip3	chr16	48994001	48994099	-	6.59615	13
E130012A19Rik	chr11	97629575	97629701	-	9.00387	1
E130308A19Rik	chr4	59626228	59626349	+	8.30994	12
E130309D02Rik	chr5	143315174	143315318	-	5.03776	22
E2f1	chr2	154569747	154569854	-	9.2359	0
Ebna1bp2	chr4	118620873	118620974	+	11.3045	23
Edem2	chr2	155729269	155729403	-	13.6214	7
Eefsec	chr6	88446354	88446496	-	22.9086	11
Egr1	chr18	34861230	34861363	+	9.14093	22
Ei24	chr9	36797229	36797346	-	6.37616	12
Eif1ad	chr19	5366999	5367097	+	5.45758	11
Eif1ax	chrX	159372232	159372357	+	8.72298	32
Eif2d	chr1	131153226	131153359	+	6.90829	19
Eif2s2	chr2	154892618	154892797	-	6.43695	2
Eif4a1	chr11	69672189	69672299	-	12.6902	16
Eif4e2	chr1	87213972	87214136	+	23.652	7
Eif4ebp1	chr8	27260391	27260508	+	4.26841	13
Eif4g1	chr16	20672795	20672903	+	4.21177	13
Eif4g2	chr7	111082861	111082998	-	12.2724	8
Eif5	chr12	111538226	111538478	+	10.7197	10
Eif5a	chr11	69921128	69921380	-	4.62903	6
Emb	chr13	117220763	117220870	+	5.02872	17
Emc6	chr11	73176908	73177007	-	6.37616	5
Enah	chr1	182019798	182019920	-	3.68007	31
Enc1	chr13	97241132	97241243	+	6.59058	27
Eno1	chr4	150237244	150237389	+	13.5928	1
Ensa	chr3	95625033	95625156	+	13.6214	13
Epb4.1	chr4	132075176	132075293	-	8.30994	1
Ephb2	chr4	136835835	136835933	-	6.45226	23
Ephx1	chr1	181017381	181017479	-	6.64795	29
Epn2	chr11	61579560	61579658	-	6.90829	0
Erf	chr7	25250605	25250715	-	6.81569	14
Erh	chr12	80643697	80643795	-	5.53557	11
Erlin1	chr19	44069603	44069709	-	7.47894	13
Esrrb	chr12	86470165	86470265	+	3.9447	48
Esx1	chrX	137120021	137120120	-	9.14093	10
Etf1	chr18	34931826	34931956	-	4.64623	14
Etfa	chr9	55512045	55512153	-	6.59058	9
Etnk1	chr6	143167268	143167366	+	6.37616	14
Etv5	chr16	22439500	22439616	-	11.5744	0
Evi5	chr5	107868998	107869110	-	7.32406	2
Exoc4	chr6	33249158	33249272	+	6.84224	8
Exosc3	chr4	45320482	45320598	-	12.4304	5
Ext2	chr2	93822423	93822544	-	9.69203	1
Ezr	chr17	6782634	6782741	-	6.35572	14
F2rl1	chr13	95525072	95525204	-	12.4649	21
Fabp5	chr3	10012598	10012696	+	7.47894	7
Faf2	chr13	54621828	54621926	+	6.28026	4
Fam122b	chrX	53268937	53269044	-	10.0574	24
Fam149b	chr14	20348252	20348358	+	7.88229	30
Fam160b1	chr19	57361076	57361174	+	5.76188	30
Fam178a	chr19	44931179	44931284	+	6.23301	16
Fam220a	chr5	143548730	143548828	+	5.58747	16
Fam43a	chr16	30599739	30599842	+	8.69732	13
Fam60a	chr6	148946304	148946433	-	6.93628	1
Fam76a	chr4	132922406	132922526	-	5.49305	12
Fam76b	chr9	13827801	13827954	+	7.8861	43
Fam81a	chr9	70141362	70141460	-	5.01842	32
Fam96b	chr8	104641575	104641683	-	6.90829	16
Fat2	chr11	55312141	55312239	-	4.98596	2
Fbrsl1	chr5	110448350	110448471	-	7.83695	32
Fbxl3	chr14	103099410	103099508	-	7.8861	1
Fbxo18	chr2	11777405	11777505	-	7.16918	2
Fbxo21	chr5	117976804	117976915	+	16.6199	20
Fbxo28	chr1	182341458	182341595	-	26.1681	5
Fbxo33	chr12	59219352	59219450	-	8.16434	33
Fgfr2	chr7	133123237	133123370	-	7.9702	20
Fgfrl1	chr5	108694238	108694370	+	8.30994	7
Fh1	chr1	175625475	175625586	-	10.0484	13
Fkbp1a	chr2	151542558	151542720	+	11.8839	27
Fkbp3	chr12	65073822	65073930	-	7.88102	8
Fkbp4	chr6	128438478	128438648	-	21.4829	17
Fkbp8	chr8	70527790	70527888	+	7.12513	28
Flna	chrX	74246294	74246397	-	5.4272	1
Fmr1nb	chrX	68761865	68761980	+	9.97192	16
Fndc3a	chr14	72709859	72709963	-	8.39627	34
Fnip1	chr11	54438241	54438345	+	8.3812	42
Frg1	chr8	41416995	41417093	-	5.03529	5
Fth1	chr19	9982712	9982908	+	11.9194	9
Ftl1	chr7	45459620	45459826	-	5.68453	14
Ftsjd2	chr17	29549811	29549941	+	11.6339	12
Fus	chr7	127967504	127967634	+	17.3211	4
Fxn	chr19	24280466	24280564	-	6.64795	4
Fxr2	chr11	69633003	69633132	+	4.40836	13
Fyttd1	chr16	32877829	32877963	+	15.1337	16
Fzd7	chr1	59482155	59482263	+	11.4707	3
G3bp1	chr11	55469746	55469863	+	9.87074	6
Gabarapl1	chr6	129533226	129533324	+	5.65224	34
Gabpb1	chr2	126675369	126675502	-	14.1269	0
Gadd45gip1	chr8	84832297	84832427	+	8.77262	15
Galk1	chr11	116012551	116012675	-	11.2427	14
Galnt1	chr18	24205977	24206104	+	6.48212	17
Galnt6	chr15	100720102	100720206	-	6.28026	36
Galnt7	chr8	57652920	57653022	-	7.8861	9
Gapvd1	chr2	34754278	34754395	-	10.5283	16
Garem	chr18	21300017	21300129	-	11.2874	9
Gas6	chr8	13494370	13494499	-	7.47894	9
Gatad2a	chr8	69996237	69996335	-	6.28026	49
Gclc	chr9	77754547	77754677	+	16.4791	12
Gclm	chr3	122245673	122245842	+	8.83515	5
Gdi1	chrX	74305259	74305379	+	6.81569	3
Gemin5	chr11	58168417	58168515	-	6.71702	24
Gemin7	chr7	19573286	19573385	-	7.8861	0
Get4	chr5	139252389	139252545	+	7.86008	14
Gga2	chr7	122021033	122021175	-	11.4776	5
Gins1	chr2	150909603	150909716	+	8.55497	9
Gins4	chr8	23237523	23237626	-	5.81522	23
Gjb5	chr4	127358050	127358148	-	7.16918	16
Gls	chr1	52233097	52233204	-	7.36594	14
Gm10010	chr6	128200475	128200577	-	6.64795	46
Gm10116	chr13	74406406	74406673	+	6.28859	10
Gm10273	chr10	59395646	59395744	+	6.72427	14
Gm10715	chr9	3037148	3037255	+	6.37616	37
Gm10717	chr9	3025452	3025911	+	7.7424	35
Gm10717	chr9	3027569	3027708	+	10.0937	46
Gm10718	chr9	3023597	3024187	+	7.32947	50
Gm10719	chr9	3020181	3020379	+	5.26084	26
Gm10721	chr9	3013190	3013602	+	7.28912	50
Gm10722	chr9	3000937	3001059	+	8.48725	15
Gm10800	chr2	98666520	98667325	-	5.08176	24
Gm10801	chr2	98662194	98662497	+	7.04197	43
Gm11027	chr12	116275417	116275574	+	14.9579	31
Gm11168	chr9	3003573	3003718	+	7.70453	7
Gm11273	chr13	21501315	21501413	-	6.72427	5
Gm13152	chr4	147492447	147492548	+	9.31993	30
Gm13157	chr4	147775734	147775832	-	5.81696	1
Gm13242	chr4	145670688	145670813	+	9.42039	2
Gm16083	chr1	130462597	130462695	+	6.64795	21
Gm20388	chr8	119910824	119910940	+	5.65817	17
Gm20498	chr12	81532740	81532838	-	7.8861	39
Gm20499	chr5	114823328	114823426	-	7.47894	34
Gm20518	chr16	17891476	17891630	-	4.41399	41
Gm20634	chr3	96245548	96245717	+	6.32724	6
Gm20708	chr11	117809699	117809803	+	12.5605	31
Gm21738	chr14	19418680	19418893	-	8.6095	37
Gm21833	chr16	82828408	82828506	+	3.63739	26
Gm21897	chr16	15317424	15317598	+	5.88798	34
Gm21987	chr16	38347038	38347181	+	10.1124	2
Gm21992	chr19	4811465	4811575	-	8.60749	28
Gm22042	chr4	51812523	51812621	-	2.7523	26
Gm22068	chr11	87426734	87426840	+	3.76995	18
Gm22179	chr6	69516356	69516586	+	3.34596	17
Gm22265	chr1	192745585	192745683	+	4.98596	14
Gm22317	chr12	54738494	54738601	-	3.87355	21
Gm22405	chr12	69159312	69159586	+	3.8401	17
Gm22513	chr12	54696802	54696908	+	3.4155	20
Gm22614	chr3	96488749	96488853	+	4.3193	20
Gm22634	chr12	54710326	54710429	+	3.03806	18
Gm22973	chr12	59040358	59040491	+	5.27155	23
Gm23143	chr4	117202542	117202640	+	4.76646	14
Gm23287	chr4	117210834	117210953	+	5.04684	10
Gm23444	chr11	83271522	83271650	+	5.06297	24
Gm23472	chr1	72236970	72237097	+	5.31409	24
Gm23634	chr4	134468408	134468515	+	14.1269	44
Gm23804	chr12	54714236	54714343	+	3.7167	18
Gm23849	chr11	101627386	101627521	+	5.6913	20
Gm23927	chr19	4078396	4078495	-	5.22801	17
Gm23971	chr11	101645774	101645908	-	6.16496	22
Gm24136	chr3	96422758	96422862	+	2.71746	25
Gm24187	chr13	9834410	9834538	-	4.06341	13
Gm24245	chr4	139338260	139338404	+	3.95141	44
Gm24265	chr5	115489448	115489584	+	4.92117	11
Gm24270	chr9	56223671	56223813	-	4.72017	42
Gm24305	chr12	54734592	54734699	-	3.81865	19
Gm24407	chr5	115490247	115490380	+	5.97869	7
Gm24447	chr15	93234397	93234627	+	2.50875	34
Gm24497	chr1	72244234	72244366	+	5.81148	21
Gm24830	chr3	96328447	96328547	+	2.83654	22
Gm24924	chr18	14647806	14647909	-	3.15839	21
Gm24950	chr11	101641768	101641903	+	5.65092	20
Gm25099	chr4	117189931	117190045	+	8.91666	11
Gm25360	chr1	72226260	72226391	+	6.09392	20
Gm25679	chr12	54719200	54719305	-	3.6359	21
Gm25745	chr10	86705319	86705448	-	9.49749	0
Gm25813	chr8	52336966	52337080	-	22.2501	25
Gm25890	chr3	96486596	96486696	-	3.14664	23
Gm25939	chr1	72255029	72255163	+	6.23383	21
Gm26035	chrX	152923535	152923710	-	2.47609	50
Gm26191	chr12	69361190	69361452	-	3.74532	29
Gm26232	chr3	96450468	96450567	+	3.54744	22
Gm26244	chr18	10151015	10151121	-	3.53381	19
Gm26315	chr2	7076181	7076385	-	2.69972	29
Gm26316	chr11	101604867	101605003	+	5.99275	17
Gm26444	chr12	54729618	54729726	+	3.74589	16
Gm26461	chr9	88553266	88553378	+	2.28686	30
Gm2a	chr11	55098097	55098227	+	8.30994	18
Gm4076	chr13	85127012	85127467	-	3.43301	47
Gmfb	chr14	46822082	46822186	-	7.47894	25
Gnas	chr2	174330109	174330210	+	5.46615	12
Gnaz	chr10	74967207	74967333	+	11.4707	2
Gnb1	chr4	155491405	155491522	+	4.76106	26
Gnl3	chr14	31018893	31019035	-	7.85064	21
Gnpda1	chr18	38338827	38338928	-	8.60301	15
Golph3	chr15	12321469	12321623	+	13.593	19
Golt1b	chr6	142387254	142387362	+	8.05173	1
Gpaa1	chr15	76331333	76331431	+	5.02421	0
Gpatch4	chr3	88043123	88043221	+	6.64795	14
Gpbp1	chr13	111489726	111489847	-	8.60301	3
Gpbp1l1	chr4	116557725	116557823	+	6.64795	2
Gpc3	chrX	52613768	52613900	-	6.90829	21
Gpr107	chr2	31152351	31152478	+	7.16918	0
Gpr174	chrX	107255841	107256000	+	14.9579	37
Gpt2	chr8	85492584	85492716	+	13.8166	8
Gpx1	chr9	108339306	108339443	+	3.55039	30
Gpx4	chr10	80053673	80053777	+	8.81608	11
Grn	chr11	102430518	102430623	+	17.2547	0
Grpel2	chr18	61726191	61726311	-	13.2959	2
Grwd1	chr7	45830666	45830775	-	6.30571	10
Gstm1	chr3	108017690	108017835	-	20.1516	17
Gstm2	chr3	107986315	107986435	-	6.14621	1
Gsto1	chr19	47855133	47855256	+	7.78182	50
Gtf2a2	chr9	70012565	70012663	+	5.53557	0
Gtf2h1	chr7	46796125	46796245	+	6.82663	11
Gtf2h2	chr13	100492468	100492566	-	6.64795	5
Gtf2i	chr5	134314600	134314698	-	8.54907	5
Gtf3c3	chr1	54438872	54438970	-	5.04165	1
H2afv	chr11	6444279	6444377	-	5.87739	25
H2afy	chr13	56135348	56135471	-	5.77971	24
H2afz	chr3	137864595	137864707	+	3.57648	4
H3f3a	chr1	180813439	180813548	-	9.79473	1
H3f3b	chr11	116024370	116024483	-	6.44749	10
Hagh	chr17	24850543	24850641	+	5.81696	11
Hdac6	chrX	7947659	7947773	-	7.20235	6
Hdgf	chr3	87906370	87906506	+	7.94096	30
Heatr2	chr5	139150265	139150374	+	8.90349	30
Herpud1	chr8	94386498	94386627	+	9.97192	2
Hif1an	chr19	44562880	44563005	+	9.31993	20
Higd2a	chr13	54590223	54590326	+	7.97646	8
Hint1	chr11	54866402	54866591	+	5.22299	19
Hist1h1b	chr13	21780462	21780595	-	8.59201	30
Hist1h1c	chr13	23738814	23739183	+	7.12282	6
Hist1h1d	chr13	23555049	23555291	+	6.67963	13
Hist1h2ab	chr13	23751115	23751271	+	6.76965	11
Hist1h2ad	chr13	23574471	23574597	+	5.44662	1
Hist1h2ae	chr13	23570996	23571129	-	4.65407	8
Hist1h2af	chr13	23533914	23534023	+	3.64449	3
Hist1h2ag	chr13	22042809	22042922	-	4.28278	22
Hist1h2ai	chr13	21716428	21716539	+	4.49905	6
Hist1h2ak	chr13	21753699	21753835	-	6.96683	8
Hist1h2an	chr13	21787088	21787201	-	3.06635	17
Hist1h2ao	chr13	21810494	21810601	+	3.66717	29
Hist1h2ap	chr13	21833345	21833484	-	5.73187	9
Hist1h2bb	chr13	23746769	23746925	+	6.06693	21
Hist1h2bc	chr13	23684215	23684365	+	5.0279	13
Hist1h2bf	chr13	23574080	23574192	-	3.77868	2
Hist1h2bg	chr13	23571409	23571549	+	5.06295	1
Hist1h2bh	chr13	23543242	23543342	-	2.86527	15
Hist1h2bj	chr13	22043225	22043335	+	3.94246	5
Hist1h2bl	chr13	21716007	21716136	-	3.63268	7
Hist1h2bn	chr13	21754139	21754251	+	2.7681	16
Hist1h2bq	chr13	21810063	21810180	-	4.0948	17
Hist1h2br	chr13	21833764	21833899	+	4.50442	6
Hist1h3a	chr13	23762197	23762371	-	5.82805	15
Hist1h3b	chr13	23752367	23752518	+	4.93725	13
Hist1h3c	chr13	23745320	23745502	-	5.80002	1
Hist1h3d	chr13	23575786	23575943	+	5.19198	23
Hist1h3f	chr13	23544484	23544660	+	7.23771	19
Hist1h3g	chr13	23535441	23535600	+	4.46706	7
Hist1h4a	chr13	23761012	23761162	-	6.92986	16
Hist1h4b	chr13	23757006	23757185	+	6.3046	7
Hist1h4d	chr13	23581600	23581740	+	4.36231	2
Hist1h4f	chr13	23551445	23551645	-	6.50631	2
Hist1h4i	chr13	22041188	22041321	-	3.90053	41
Hist1h4j	chr13	21735080	21735298	+	6.7828	16
Hist1h4k	chr13	21750337	21750506	-	8.533	1
Hist2h2aa2	chr3	96240138	96240277	-	5.24136	16
Hist2h2bb	chr3	96269714	96269883	+	8.99376	7
Hist2h3b	chr3	96268701	96268850	+	5.8235	47
Hist2h4	chr3	96263187	96263291	-	4.68425	20
Hjurp	chr1	88277420	88277585	-	6.81569	6
Hmgb1	chr5	149052907	149053019	-	4.86576	3
Hmgn1	chr16	96127495	96127704	-	6.91932	21
Hmox1	chr8	75093646	75093772	+	8.81608	24
Hnrnpa2b1	chr6	51469677	51469858	-	13.2062	13
Hnrnpab	chr11	51606569	51606834	-	6.46738	13
Hnrnpc	chr14	52103879	52104009	-	7.69438	10
Hnrnph1	chr11	50377779	50377877	+	6.62787	10
Hnrnph3	chr10	63023733	63023855	-	7.25156	6
Hnrnpk	chr13	58402391	58402505	-	11.107	2
Hnrnpm	chr17	33685263	33685396	-	9.54048	4
Hnrnpu	chr1	178337615	178337737	-	3.83782	9
Hook1	chr4	95967307	95967405	+	5.9508	11
Hprt	chrX	52988117	52988242	+	7.25156	11
Hsp90aa1	chr12	110695563	110695739	-	5.60775	33
Hsp90aa1	chr12	110696174	110696290	-	8.6097	1
Hsp90ab1	chr17	45573145	45573244	-	3.35289	9
Hspa14	chr2	3512720	3512818	-	6.64795	4
Hspa1a	chr17	34971987	34972142	-	12.5808	11
Hspa1b	chr17	34959075	34959225	-	16.7624	10
Hspa5	chr2	34772105	34772302	+	14.2678	6
Hspa9	chr18	34954186	34954326	-	5.87881	18
Hspbap1	chr16	35770402	35770549	+	16.6199	13
Hspd1	chr1	55087719	55087834	-	7.70453	2
Hspg2	chr4	137468798	137468901	+	5.57655	16
Hsph1	chr5	149636170	149636268	-	5.04165	27
Hyou1	chr9	44379653	44379751	+	6.14621	30
Idh2	chr7	80115166	80115316	-	17.9495	4
Ifi30	chr8	70766521	70766653	-	8.52898	10
Ifitm3	chr7	141010573	141010729	-	12.3692	15
Ift46	chr9	44772983	44773150	+	7.47894	23
Ift80	chr3	68919976	68920074	-	6.45226	31
Igf2bp1	chr11	96005813	96005916	-	5.05244	24
Igfbp2	chr1	72824502	72824682	+	8.41386	1
Igsf9b	chr9	27299253	27299376	+	12.2924	8
Il17rd	chr14	27039013	27039111	+	6.64795	12
Il4i1	chr7	44816371	44816576	+	6.29412	1
Impdh1	chr6	29212112	29212245	-	10.6162	4
Ints3	chr3	90433409	90433543	-	7.98376	14
Ip6k2	chr9	108796037	108796135	+	7.16918	43
Ipmk	chr10	71347843	71347961	+	9.29857	0
Ipo5	chr14	120911195	120911293	+	4.54379	1
Isyna1	chr8	70594515	70594701	+	13.9719	10
Itch	chr2	155133527	155133625	+	7.53632	3
Itfg3	chr17	26243987	26244185	-	6.64795	25
Itga5	chr15	103366465	103366582	-	7.5485	34
Itgav	chr2	83724494	83724614	+	5.53033	28
Itgb1	chr8	128685786	128685919	+	10.4255	27
Itpka	chr2	119742363	119742461	+	7.16918	26
Ivd	chr2	118862035	118862141	+	6.86631	7
Iws1	chr18	32067793	32067944	+	12.0776	29
Jak1	chr4	101265142	101265241	-	6.40856	15
Jarid2	chr13	44731297	44731395	+	6.54203	10
Jmjd1c	chr10	67096482	67096598	+	3.98282	10
Josd1	chr15	79687710	79687808	-	7.8861	37
Jund	chr8	70698946	70699121	+	18.8389	3
Kat2a	chr11	100712299	100712441	-	18.7679	3
Kat6b	chr14	21481426	21481554	+	12.2924	8
Kat7	chr11	95310050	95310186	-	9.26088	3
Kazn	chr4	142239265	142239386	-	8.91666	15
Kctd3	chr1	189007718	189007828	-	6.72427	12
Kdm4c	chr4	74251951	74252169	+	6.64795	14
Kdm5b	chr1	134560235	134560378	+	8.45569	9
Kdm5c	chrX	152233266	152233448	+	3.78342	6
Khsrp	chr17	57031369	57031488	-	4.86025	19
Kif18b	chr11	102924989	102925104	-	11.7337	16
Kif22	chr7	127042284	127042418	-	7.32406	2
Kif23	chr9	61946622	61946720	-	10.7538	17
Kif4	chrX	100626116	100626230	+	7.08174	2
Kifap3	chr1	163779684	163779842	+	5.02421	38
Kifc1	chr17	33890491	33890621	-	15.7007	10
Klc1	chr12	111758901	111759025	+	11.2427	10
Klf15	chr6	90462595	90462705	+	10.0368	2
Klf2	chr8	72319078	72319198	+	9.11285	16
Klf3	chr5	64803546	64803717	+	7.96455	23
Klf4	chr4	55532331	55532460	-	6.32564	6
Klf9	chr19	23141253	23141363	+	6.18058	27
Klhdc2	chr12	69296778	69296876	+	7.04527	10
Klhdc3	chr17	46680688	46680883	-	6.70496	47
Klhl7	chr5	24100672	24100787	+	6.45226	49
Knstrn	chr2	118814275	118814387	+	7.47894	2
Kpna4	chr3	69126919	69127036	-	6.31667	42
Kpna6	chr4	129672634	129672737	-	7.8861	30
Kras	chr6	145250077	145250192	-	8.62945	10
Lamp1	chr8	13159285	13159385	+	5.53889	34
Lamtor1	chr7	101905915	101906029	+	9.14093	11
Lamtor2	chr3	88552790	88552888	-	8.76186	5
Lasp1	chr11	97799658	97799796	+	10.6162	11
Lcorl	chr5	45857384	45857488	-	9.0582	13
Ldhb	chr6	142507781	142507932	-	29.0848	11
Ldlr	chr9	21723602	21723736	+	8.79237	26
Lefty2	chr1	180893111	180893258	+	13.0142	3
Leng8	chr7	4137050	4137177	+	14.0392	1
Lgr4	chr2	109917681	109917789	+	7.5485	34
Lima1	chr15	99875256	99875382	-	7.75362	29
Lman1	chr18	66002462	66002606	-	14.121	15
Lmbr1l	chr15	98917921	98918043	-	13.6214	2
Lonp1	chr17	56626756	56626871	-	11.4956	4
Lonrf3	chrX	36328421	36328535	+	8.30994	12
Lrrc34	chr3	30647652	30647786	-	7.16918	32
Lrrc47	chr4	154011812	154011916	+	5.05079	8
Lrrc59	chr11	94629828	94629941	+	7.3529	14
Lrrc8a	chr2	30237710	30237822	+	6.54203	5
Lsm3	chr6	91516058	91516156	+	7.16918	11
Lsm4	chr8	70673404	70673511	+	14.6821	25
Lsm7	chr10	80855088	80855195	-	9.5883	14
Luzp1	chr4	136469770	136469872	+	6.86631	6
Mael	chr1	166238605	166238727	-	8.30994	13
Mafg	chr11	120633430	120633543	-	10.0368	4
Maged1	chrX	94541909	94542050	-	6.23301	24
Magoh	chr4	107879786	107879897	+	9.65571	4
Magt1	chrX	106011673	106011781	-	10.6765	1
Malat1	chr19	5802362	5802683	-	7.23188	11
Malsu1	chr6	49073863	49073961	+	6.2972	15
Man2b1	chr8	85083301	85083428	+	8.60301	11
Manf	chr9	106891805	106891933	-	21.4394	5
Mapk1	chr16	16983424	16983522	+	4.87286	19
Mapk9	chr11	49846805	49846970	+	7.5485	34
Marc2	chr1	184845720	184845818	-	8.93995	10
March5	chr19	37207572	37207717	+	8.72298	4
March7	chr2	60209942	60210100	+	9.72318	6
March8	chr6	116338033	116338148	+	7.47894	0
Marcksl1	chr4	129513647	129513752	+	6.17577	16
Mars	chr10	127311543	127311641	-	5.04577	8
Mat2b	chr11	40692501	40692625	-	9.14093	3
Max	chr12	76962055	76962155	-	7.04527	30
Mboat2	chr12	24831654	24831754	+	7.47894	31
Mbtps1	chr8	119558638	119558736	-	5.04866	1
Mbtps2	chrX	157598442	157598656	-	7.16918	5
Mcl1	chr3	95658789	95658940	+	6.64565	1
Mcm7	chr5	138171743	138171847	-	10.0755	5
Mcmbp	chr7	128740291	128740452	-	7.5485	23
Mcoln1	chr8	3500471	3500603	+	5.04165	14
Mcph1	chr8	18595205	18595303	+	6.45226	20
Mcu	chr10	59616541	59616657	-	7.47894	2
Mdc1	chr17	35841686	35841784	+	7.56179	10
Mdk	chr2	91931187	91931485	-	10.4902	17
Mdk	chr2	91931613	91931732	-	14.6166	13
Med21	chr6	146642591	146642723	+	16.6199	10
Med7	chr11	46436990	46437259	+	6.84224	8
Mef2a	chr7	67372719	67372817	-	7.47894	10
Mesdc2	chr7	83892287	83892398	+	7.20235	43
Mff	chr1	82724932	82725045	+	9.97192	2
Mfge8	chr7	79148901	79149030	-	9.13707	7
Mgea5	chr19	45783400	45783512	-	7.0095	8
Mif	chr10	75860077	75860227	-	6.28933	7
Mif4gd	chr11	115612800	115612929	-	10.9152	2
Minos1	chr4	139105882	139105994	-	15.7722	35
Minos1	chr4	139130921	139131035	-	10.4434	41
Mkrn1	chr6	39420115	39420288	-	7.53835	10
Mlxip	chr5	123394830	123394928	+	6.90829	11
Mmadhc	chr2	50296567	50296675	-	12.2924	1
Mmp11	chr10	75932363	75932461	-	8.16434	14
Morf4l2	chrX	136741163	136741261	-	4.57754	15
Mov10	chr3	104818116	104818247	-	10.0013	5
Mpnd	chr17	56009251	56009404	+	10.8508	4
Mpv17l	chr16	13940708	13940806	+	6.64795	6
Mpzl1	chr1	165634399	165634510	-	4.83119	11
Mreg	chr1	72212087	72212270	-	10.2325	11
Mrfap1	chr5	36796557	36796692	-	6.93808	38
Mrgbp	chr2	180582774	180582905	+	12.4649	16
Mri1	chr8	84257171	84257275	-	8.79237	17
Mroh1	chr15	76380544	76380653	+	7.47894	9
Mrp63	chr14	57826267	57826372	+	9.14201	28
Mrpl27	chr11	94653784	94653882	+	7.47894	7
Mrpl3	chr9	105053324	105053422	+	5.58747	23
Mrpl33	chr5	31613978	31614099	+	11.6339	6
Mrpl37	chr4	107066728	107066826	-	8.05173	6
Mrpl46	chr7	78783384	78783485	-	8.30994	46
Mrpl54	chr10	81266800	81266906	-	9.49869	10
Mrps11	chr7	78783384	78783485	+	8.30994	13
Mrps2	chr2	28468107	28468285	+	3.74289	17
Mrps7	chr11	115604162	115604262	+	12.0884	11
Msh2	chr17	87672546	87672676	+	9.08758	6
Msh6	chr17	87975081	87975256	+	5.14263	19
Mt2	chr8	94172735	94172912	+	3.59766	49
Mtdh	chr15	34082737	34082839	+	7.46141	12
Mtf2	chr5	108065723	108065865	+	7.65262	6
Mtfmt	chr9	65435805	65435912	+	7.5485	17
Mtpn	chr6	35539679	35539778	-	7.53632	32
Mtss1l	chr8	110721520	110721627	+	9.89422	44
Mvb12a	chr8	71542967	71543065	+	5.681	37
Mybl2	chr2	163054692	163054905	+	8.22121	5
Mycbp2	chr14	103346691	103346789	-	9.47987	11
Mycn	chr12	12941674	12941829	-	12.0052	4
Myh9	chr15	77842000	77842151	-	7.15389	24
Myl12a	chr17	71002061	71002163	-	14.3384	2
Myl6	chr10	128493731	128493829	-	7.04527	25
Myo10	chr15	25758782	25758902	+	11.4707	3
Myo1b	chr1	51915820	51915938	-	11.107	3
Myo1e	chr9	70207361	70207461	+	8.30446	7
Mzt1	chr14	99046000	99046098	-	7.47894	18
Naa30	chr14	49172233	49172337	+	6.62215	7
Naa50	chr16	44139846	44139975	+	7.78927	8
Naaa	chr5	92278044	92278142	-	5.81696	23
Nabp1	chr1	51478257	51478378	-	8.30994	21
Nadk	chr4	155563831	155563971	+	6.122	5
Nadsyn1	chr7	143822700	143822798	-	5.81696	7
Nanog	chr6	122707616	122707835	+	3.10115	48
Nars	chr18	64516367	64516486	-	7.57026	29
Ncaph2	chr15	89355783	89355904	+	10.0755	11
Ncbp1	chr4	46138755	46138868	+	10.8029	8
Ncl	chr1	86359152	86359350	-	7.85748	25
Ncln	chr10	81496235	81496344	-	7.92259	2
Ncoa1	chr12	4477026	4477124	-	5.81696	46
Ncoa2	chr1	13373922	13374030	-	9.14093	1
Ncoa3	chr2	165992646	165992750	+	4.56854	9
Ncor2	chr5	125179064	125179168	-	10.3741	10
Nde1	chr16	14163314	14163427	+	13.6214	10
Ndfip1	chr18	38418955	38419101	+	10.0956	11
Ndufa10	chr1	92473646	92473744	-	6.90829	14
Ndufa12	chr10	94199072	94199170	+	5.87739	35
Ndufab1	chr7	122101717	122101829	-	12.1037	1
Ndufb2	chr6	39592598	39592730	+	12.1876	5
Ndufb4	chr16	37654241	37654371	-	16.9567	3
Ndufb6	chr4	40279213	40279362	-	6.56325	8
Ndufb7	chr8	83566808	83566906	+	5.9362	50
Ndufb8	chr19	44555308	44555407	-	4.39199	2
Ndufb9	chr15	58933813	58933937	+	11.9016	3
Ndufc2	chr7	97400091	97400276	+	12.6114	12
Ndufs2	chr1	171246970	171247091	-	15.097	16
Ndufs5	chr4	123718052	123718153	-	9.97192	28
Ndufs6	chr13	73328337	73328439	-	6.48212	13
Ndufs8	chr19	3912627	3912727	-	8.30994	10
Neat1	chr19	5845364	5845465	-	7.70453	13
Necab3	chr2	154558756	154558854	-	6.64795	0
Nek9	chr12	85339192	85339350	-	15.0862	12
Nelfe	chr17	34850445	34850543	+	6.64795	37
Nespas	chr2	174295311	174295409	-	6.64795	20
Nf2	chr11	4849244	4849392	-	6.22834	27
Nfatc2ip	chr7	126396579	126396716	-	9.20569	9
Nfe2l2	chr2	75704366	75704486	-	8.52898	3
Nfkbia	chr12	55492423	55492582	-	16.2826	25
Nfyb	chr10	82763979	82764117	-	9.14093	16
Ngfrap1	chrX	136270320	136270461	+	14.121	4
Ngfrap1	chrX	136270736	136270854	+	7.99803	39
Nhp2	chr11	51619769	51619913	+	4.52417	2
Nhp2l1	chr15	82047425	82047527	-	7.78182	8
Nid2	chr14	19751266	19751439	+	19.5561	9
Nme4	chr17	26095359	26095464	-	10.7538	6
Nme6	chr9	109832802	109832900	+	5.01842	8
Nmt2	chr2	3284229	3284389	+	14.9579	16
Nol11	chr11	107189186	107189291	-	11.4707	21
Nol6	chr4	41124125	41124263	-	11.9325	5
Nolc1	chr19	46076003	46076140	+	12.4399	5
Nop56	chr2	130274458	130274562	+	12.4451	3
Nop58	chr1	59685019	59685128	+	10.0647	31
Nos1ap	chr1	170589716	170589823	-	8.30994	21
Notch1	chr2	26503640	26503809	-	21.5177	13
Npat	chr9	53537064	53537162	+	4.98596	16
Nptx2	chr5	144545898	144546048	+	36.1934	4
Nr6a1	chr2	38926286	38926392	-	8.23957	44
Nrbp1	chr5	31240928	31241026	+	6.45226	10
Nsl1	chr1	191063037	191063138	+	7.53632	6
Ntmt1	chr2	30807975	30808073	+	5.53557	18
Ntpcr	chr8	125734281	125734391	+	7.47894	43
Nuak2	chr1	132316157	132316288	+	6.64795	8
Nubpl	chr12	52097763	52097867	+	8.60301	2
Nudcd3	chr11	6200047	6200174	-	7.78182	31
Nudt4	chr10	95564022	95564132	-	7.17318	14
Nuf2	chr1	169531309	169531407	-	6.64795	1
Nufip1	chr14	76110916	76111047	+	9.75019	19
Nufip2	chr11	77686156	77686412	+	9.41042	1
Nup54	chr5	92435013	92435111	-	5.01842	3
Nup62	chr7	44816371	44816576	+	6.29412	25
Nup88	chr11	70969834	70969945	-	8.23588	9
Nupr1	chr7	126625362	126625465	-	8.91666	5
Nutf2	chr8	105860671	105860770	+	5.99042	16
Oaz2	chr9	65676587	65676761	+	21.5144	4
Odf2	chr2	29889805	29889925	+	5.03776	6
Ofd1	chrX	166440563	166440678	-	7.47894	16
Ogdhl	chr14	32322042	32322171	+	5.02872	23
Ogt	chrX	101640109	101640319	+	8.05173	1
Olig1	chr16	91269801	91269899	+	5.73534	29
Ooep	chr9	78378428	78378546	-	10.0574	7
Orc1	chr4	108579475	108579573	+	7.47894	21
Osbpl11	chr16	33185084	33185264	+	6.54203	13
Ost4	chr5	30907506	30907711	-	6.72427	10
Ostc	chr3	130709226	130709405	-	9.42039	4
Pabpc4	chr4	123282868	123282981	+	6.99082	36
Pacsin2	chr15	83464464	83464562	-	5.9508	8
Pafah1b1	chr11	74724203	74724311	-	4.84986	7
Pak4	chr7	28598042	28598144	-	6.122	11
Palb2	chr7	122132824	122132922	-	5.81696	3
Palm	chr10	79793608	79793732	+	10.6765	34
Pan3	chr5	147430183	147430330	+	11.4438	22
Pank2	chr2	131262533	131262662	+	11.0711	16
Park7	chr4	150909703	150909813	-	5.53033	15
Parl	chr16	20302206	20302314	-	10.0484	26
Parp1	chr1	180568946	180569099	+	12.2286	17
Pbrm1	chr14	31019185	31019287	+	5.45758	8
Pcbp1	chr6	86526049	86526153	-	3.64449	12
Pcmt1	chr10	7663127	7663266	-	8.30994	2
Pcna	chr2	132253026	132253166	-	23.0897	14
Pcnxl4	chr12	72536398	72536529	+	9.97192	15
Pdcd2l	chr7	34196386	34196641	-	9.97192	6
Pdcd4	chr19	53903370	53903491	+	8.23957	19
Pdcd6	chr13	74317131	74317235	-	10.0368	32
Pdcd6ip	chr9	113708112	113708222	-	5.55352	15
Pdia3	chr2	121413902	121414082	+	8.27201	0
Pdia4	chr6	47813253	47813354	-	8.17528	7
Pdia6	chr12	17266609	17266710	+	6.2972	1
Pdk1	chr2	71873328	71873473	+	16.6199	2
Pdlim1	chr19	40271406	40271507	-	6.64795	7
Pdpn	chr4	143299362	143299463	-	7.56685	0
Pdzd11	chrX	100626116	100626230	-	7.08174	41
Pebp1	chr5	117287478	117287580	-	5.2083	3
Peg12	chr7	62464369	62464467	-	5.81696	40
Peli1	chr11	21091345	21091475	+	21.5091	21
Perp	chr10	18845176	18845277	+	7.16918	43
Pex19	chr1	172126792	172126903	+	9.14093	19
Pfdn1	chr18	36454368	36454466	-	9.31993	29
Pfdn4	chr2	170511455	170511553	+	5.81696	10
Pfkl	chr10	78009613	78009716	-	5.87739	30
Pfkp	chr13	6648587	6648710	-	14.3384	15
Pfn1	chr11	70654455	70654625	-	12.8204	4
Pgam1	chr19	41912033	41912150	+	9.56525	14
Pgk1	chrX	106187146	106187370	+	15.7007	17
Pgm1	chr5	64092948	64093046	+	7.8861	2
Pgm2	chr4	99929510	99929608	+	7.26371	13
Pgpep1	chr8	70659563	70659662	-	7.47894	19
Pgrmc1	chrX	36598226	36598331	+	6.56325	20
Phb	chr11	95667022	95667126	+	7.32406	12
Phb2	chr6	124712340	124712441	+	4.40228	4
Phf16	chrX	20425796	20425898	+	7.47894	8
Phlda3	chr1	135766163	135766305	+	5.93757	1
Pi4kb	chr3	94974973	94975074	+	6.0388	33
Picalm	chr7	90130277	90130380	+	7.53002	16
Piezo1	chr8	122551187	122551311	-	6.19791	18
Piga	chrX	164422606	164422729	+	6.49257	22
Pim1	chr17	29490811	29491022	+	10.2349	1
Pim2	chrX	7878326	7878424	+	6.64795	20
Pisd	chr5	32742404	32742516	-	7.16918	41
Pja1	chrX	99470573	99470707	-	14.3384	15
Pkd1	chr17	24550074	24550172	+	8.60301	20
Pkm	chr9	59656587	59656733	+	6.96935	14
Pkn2	chr3	142881829	142881972	-	5.2797	11
Pla2g12a	chr3	129878645	129878779	+	7.8861	25
Plbd2	chr5	120503378	120503597	-	17.923	4
Plk1	chr7	122159497	122159610	+	8.55497	2
Pltp	chr2	164857521	164857629	-	17.4509	1
Pmf1	chr3	88410196	88410294	-	4.32141	22
Pmpca	chr2	26389361	26389498	+	15.811	5
Pole3	chr4	62524830	62524985	-	5.65224	29
Pole4	chr6	82652734	82652860	-	6.05839	5
Polr1b	chr2	129101050	129101182	+	7.45393	23
Polr2a	chr11	69758500	69758620	-	10.8035	13
Polr2i	chr7	30232351	30232483	+	8.16434	1
Polr2l	chr7	141475018	141475131	-	6.122	1
Ppa1	chr10	61648583	61648782	+	15.7889	31
Ppan	chr9	20888282	20888524	+	9.42039	3
Ppat	chr5	76951095	76951194	-	6.62099	29
Ppm1j	chr3	104781098	104781196	+	7.47894	9
Ppp1r13b	chr12	111907941	111908081	-	8.60301	15
Ppp1r14a	chr7	29289341	29289457	+	10.0706	21
Ppp1r14b	chr19	6975062	6975201	+	4.21329	14
Ppp1r15a	chr7	45526017	45526210	-	9.49869	14
Ppp1r1a	chr15	103537859	103537984	-	15.7889	8
Ppp1r2	chr16	31275059	31275215	-	8.93995	13
Ppp1r8	chr4	132842996	132843123	-	14.3384	0
Ppp2ca	chr11	52098830	52099044	+	12.5157	3
Ppp2cb	chr8	33599645	33599751	+	6.59058	1
Ppp2r2a	chr14	67072310	67072433	-	10.982	2
Ppp2r2d	chr7	138846423	138846564	+	3.63739	37
Ppp2r5a	chr1	191396912	191397019	-	6.38806	14
Ppp2r5d	chr17	46704837	46704973	-	11.7759	20
Ppp6r3	chr19	3575600	3575698	-	7.53632	41
Pprc1	chr19	46056579	46056715	+	9.60283	2
Pptc7	chr5	122284412	122284510	+	8.84156	14
Prdm5	chr6	65779040	65779138	+	10.8029	15
Prdx6	chr1	161251016	161251142	-	6.2972	8
Prelid1	chr13	55322064	55322209	+	9.00294	9
Prkcd	chr14	30626042	30626145	-	7.47894	27
Prkcsh	chr9	22003039	22003139	+	8.30994	21
Prmt5	chr14	54517228	54517352	-	10.0574	9
Prpf19	chr19	10895267	10895377	+	11.9325	36
Prpf40a	chr2	53191082	53191225	-	14.1269	0
Prpf8	chr11	75486882	75486994	+	6.11049	27
Prps1	chrX	140456638	140456781	+	17.2124	13
Prpsap2	chr11	61761931	61762029	-	5.81696	5
Prr14l	chr5	32854104	32854233	-	12.8512	5
Prrc2a	chr17	35164737	35164870	-	12.0781	7
Prrc2b	chr2	32151143	32151246	+	5.36201	5
Psat1	chr19	15924830	15924968	-	4.41399	19
Psip1	chr4	83486298	83486409	-	7.96564	17
Psma1	chr7	114275950	114276051	-	8.30994	3
Psma4	chr9	54950830	54950932	+	8.1413	15
Psma5	chr3	108257189	108257287	+	7.8861	26
Psma6	chr12	55398855	55399003	+	11.6304	24
Psmb1	chr17	15498084	15498269	-	4.74896	7
Psmb2	chr4	126677697	126677799	+	8.1413	7
Psmb4	chr3	94886783	94886919	-	15.372	8
Psmb6	chr11	70525397	70525523	+	10.0647	11
Psmb7	chr2	38643800	38643898	-	7.52492	8
Psmc6	chr14	45329837	45329935	+	7.16918	9
Psmd1	chr1	86064663	86064793	+	16.7624	22
Psmd2	chr16	20651710	20651843	+	11.2056	6
Psmd3	chr11	98682577	98682738	+	17.9227	11
Psmd4	chr3	95042439	95042559	-	21.9809	7
Psmd5	chr2	34870765	34870932	-	14.4047	1
Psmd8	chr7	29180337	29180493	-	7.93483	14
Psme3	chr11	101316244	101316426	+	6.42746	7
Ptges3	chr10	128059101	128059225	+	2.84224	44
Ptma	chr1	86526740	86527004	+	8.05744	4
Ptms	chr6	124917757	124917946	-	24.6534	0
Pttg1ip	chr10	77581759	77581873	+	9.97192	1
Pum1	chr4	130663421	130663540	+	11.0711	15
Pvrl2	chr7	19749356	19749486	-	13.4099	9
Pvt1	chr15	62038020	62038130	+	8.30994	18
Qrich1	chr9	108517112	108517221	+	6.01277	2
Rab1	chr11	20201465	20201565	+	5.05568	25
Rab11a	chr9	64737601	64737749	-	15.7722	3
Rab11fip2	chr19	59943518	59943636	-	8.30994	18
Rab14	chr2	35200867	35200971	-	5.32722	6
Rab28	chr5	41708018	41708116	-	6.64795	26
Rab2a	chr4	8535692	8535790	+	6.11049	31
Rab7	chr6	88045093	88045240	-	7.43886	5
Rabac1	chr7	24972528	24972672	-	10.7838	3
Rabep1	chr11	70844785	70844912	+	9.61283	3
Rac1	chr5	143527855	143527968	-	5.728	25
Racgap1	chr15	99651507	99651606	-	7.04527	6
Rad21	chr15	51991593	51991691	-	7.06812	17
Rad51	chr2	119112867	119113067	+	7.26371	12
Rad51d	chr11	82890447	82890545	-	4.98596	44
Rae1	chr2	173000189	173000341	+	4.12498	17
Ralbp1	chr17	65884672	65884788	-	8.93995	38
Ralgapb	chr2	158409896	158410045	+	6.14621	14
Ralgps1	chr2	33371343	33371458	-	9.14093	12
Raly	chr2	154791372	154791535	+	7.66323	3
Ran	chr5	129020238	129020358	+	12.9359	34
Ran	chr5	129020543	129020913	+	12.1365	29
Ranbp1	chr16	18248535	18248678	-	8.64114	16
Rangap1	chr15	81729723	81729870	-	10.4935	4
Rangrf	chr11	68973728	68973828	-	8.79237	12
Rap1b	chr10	117845845	117845950	-	6.31082	24
Raph1	chr1	60566587	60566703	-	8.05173	10
Rara	chr11	98937718	98937838	+	9.61283	0
Rara	chr11	98960509	98960607	+	4.98596	30
Raver1	chr9	21091825	21091994	-	18.8233	5
Rbbp4	chr4	129335220	129335333	-	7.21348	26
Rbbp7	chrX	162760424	162760593	+	5.97423	3
Rbm12	chr2	156111810	156111908	-	6.45226	8
Rbm14	chr19	4811465	4811575	-	8.60749	10
Rbm18	chr2	36136500	36136600	-	7.16918	11
Rbm25	chr12	83632253	83632372	+	6.62099	0
Rbm3	chrX	8145605	8145717	-	8.30994	5
Rbm34	chr8	126970848	126971029	-	8.60301	20
Rbm38	chr2	173021929	173022078	+	5.65817	0
Rbm39	chr2	156180070	156180175	-	5.84481	1
Rbm8a	chr3	96629950	96630070	+	9.41398	10
Rbmxl1	chr8	78508763	78508887	-	8.9043	11
Rbmxl2	chr7	107209461	107209589	+	10.8442	16
Rbpj	chr5	53555830	53555929	+	7.47894	4
Rbpms	chr8	33929634	33929830	-	9.0504	14
Rcl1	chr19	29101436	29101540	+	9.44232	21
Rcn2	chr9	56041883	56042020	+	16.4891	2
Rcor2	chr19	7268313	7268413	+	8.10233	12
Rdx	chr9	52048283	52048418	+	8.4114	12
Rev1	chr1	38129543	38129658	-	5.39106	4
Rfc5	chr5	117388896	117389001	-	11.6339	1
Rlim	chrX	103981140	103981247	-	5.21277	18
Rmrp	chr4	43492808	43493035	-	3.23996	23
Rn7sk	chr9	78175338	78175596	-	2.96948	37
Rnaset2a	chr17	8147668	8147766	-	7.36594	21
Rnaset2b	chr17	6978922	6979035	+	8.23957	15
Rnf111	chr9	70503612	70503710	-	6.82663	15
Rnf135	chr11	80183922	80184035	+	8.30994	27
Rnf145	chr11	44518997	44519095	+	7.53632	14
Rnf220	chr4	117289291	117289433	-	13.3244	9
Rnf6	chr5	146221323	146221421	-	5.81696	3
Rnmtl1	chr11	76243773	76243871	+	6.90829	9
Rnps1	chr17	24414701	24414807	+	10.0368	26
Rnu1a1	chr11	87422887	87422990	+	3.35004	20
Rnu1b1	chr3	96359993	96360092	-	2.98586	25
Rnu1b2	chr3	96374043	96374142	+	3.53642	22
Rnu1b6	chr3	96460064	96460167	-	3.62957	22
Rnu2-10	chr11	101658259	101658396	+	6.10314	21
Rnu3b3	chr11	87448644	87448789	+	2.60218	17
Romo1	chr2	156144242	156144354	+	13.1923	2
RP23-81C12.3	chr17	39846924	39848845	+	5.03037	34
Rpap1	chr2	119787392	119787506	-	7.3967	2
Rpf1	chr3	146521285	146521383	-	7.55664	30
Rpl15	chr14	18270852	18270968	-	8.82799	2
Rpl23a	chr11	78183427	78183535	-	11.6388	21
Rpl31	chr1	39367928	39368031	+	4.65723	1
Rpn1	chr6	88084532	88084638	+	8.5127	12
Rpn2	chr2	157279045	157279182	+	9.90745	14
Rpp14	chr14	8080388	8080507	+	9.14093	21
Rpph1	chr14	50807468	50807738	-	3.37281	29
Rps15a	chr7	118116056	118116158	-	9.61283	2
Rps27l	chr9	66946116	66946249	+	11.1637	16
Rps6ka2	chr17	7170152	7170303	+	8.55497	5
Rps6kb1	chr11	86544630	86544743	-	9.97192	22
Rras2	chr7	114117602	114117760	-	9.56143	21
Rrbp1	chr2	144011135	144011259	-	9.36306	4
Rrp15	chr1	186749200	186749313	-	5.67514	12
Rrp9	chr9	106477306	106477411	+	7.8861	12
Rsbn1l	chr5	20951665	20951792	-	11.362	7
Rsc1a1	chr4	141723241	141723394	-	6.72427	25
Rsrc2	chr5	123749241	123749372	-	10.9861	1
Rwdd4a	chr8	47533714	47533832	+	6.64795	28
S100a11	chr3	93520516	93520614	+	6.90829	19
Sac3d1	chr19	6118391	6118490	-	9.15478	27
Samd4b	chr7	28598042	28598144	-	6.122	0
Sap130	chr18	31634377	31634475	+	5.37942	6
Sars	chr3	108445032	108445158	-	4.71718	5
Sart3	chr5	113771542	113771640	-	3.32231	9
Sbf2	chr7	110614763	110614891	-	9.31993	5
Scaf11	chr15	96460720	96460824	-	8.07785	10
Scaf8	chr17	3114980	3115083	+	6.84224	8
Scand1	chr2	156312296	156312521	-	6.10376	13
Sco1	chr11	67052681	67052846	+	12.4649	11
Sdc1	chr12	8771397	8771516	+	5.9508	1
Sdc4	chr2	164443075	164443173	-	6.38806	13
Sdccag3	chr2	26389166	26389265	-	8.79237	2
Sdhb	chr4	140961408	140961514	+	7.8861	5
Sdhc	chr1	171150492	171150590	-	7.47894	1
Sec22b	chr3	97901254	97901352	+	8.3812	27
Sec61a1	chr6	88518728	88518826	-	6.64795	2
Sec61a2	chr2	5895224	5895354	-	14.1269	1
Sema4d	chr13	51793534	51793686	-	7.82245	13
Sep15	chr3	144570724	144570842	+	9.42039	31
Sepsecs	chr5	52669584	52669682	-	6.45226	19
Sept8	chr11	53519919	53520017	+	8.60301	8
Serbp1	chr6	67267020	67267153	+	4.78122	9
Sesn2	chr4	132510326	132510473	-	11.5238	5
Setd5	chr6	113077389	113077534	+	8.64282	24
Setd6	chr8	95715931	95716063	+	7.5485	18
Setd7	chr3	51560738	51560836	-	6.64795	13
Sf3b1	chr1	55027274	55027381	-	10.0368	14
Siah2	chr3	58692254	58692375	-	8.55497	13
Sigmar1	chr4	41741193	41741291	-	7.47894	1
Sik3	chr9	46012869	46012995	+	15.7722	5
Simc1	chr13	54503810	54503908	+	6.64795	1
Sin3b	chr8	72723302	72723410	+	13.8538	14
Sirt1	chr10	63338890	63338988	-	7.56247	9
Siva1	chr12	112644870	112644975	+	5.6076	22
Slc16a1	chr3	104638674	104638812	+	13.815	6
Slc16a3	chr11	120949123	120949229	+	11.3045	15
Slc19a2	chr1	164249080	164249204	+	10.4674	5
Slc1a5	chr7	16781393	16781569	+	5.55352	25
Slc25a11	chr11	70646883	70646981	-	6.28026	3
Slc25a33	chr4	149774085	149774208	-	9.2359	18
Slc25a39	chr11	102407365	102407465	-	8.93995	2
Slc25a5	chrX	36795676	36795829	+	9.02382	22
Slc29a1	chr17	45595433	45595561	-	6.28026	5
Slc2a1	chr4	119108831	119108965	+	8.30192	27
Slc38a4	chr15	97055826	97055944	-	8.30994	12
Slc3a2	chr19	8713672	8713861	-	10.9788	0
Slc41a1	chr1	131828032	131828130	+	5.81696	20
Slc45a4	chr15	73645616	73645729	-	7.36661	33
Slc46a1	chr11	78465731	78465835	+	9.14093	19
Slc7a5	chr8	121907525	121907635	-	7.9078	4
Slc7a6os	chr8	106210805	106210918	-	7.20235	15
Smad4	chr18	73703650	73703757	-	5.6076	16
Smap2	chr4	121017084	121017221	-	9.14093	4
Smarca4	chr9	21616255	21616391	+	4.61795	9
Smc2	chr4	52439270	52439399	+	5.42753	1
Smc4	chr3	69005007	69005147	+	7.71706	1
Smc5	chr19	23273726	23273831	-	9.65571	17
Smg1	chr7	118243429	118243633	-	9.2359	4
Smg5	chr3	88336280	88336433	+	13.2749	17
Smg8	chr11	87086651	87086750	-	7.88229	24
Smtn	chr11	3539121	3539242	-	12.5605	3
Smtnl2	chr11	72411568	72411701	-	9.08758	10
Smurf1	chr5	144965717	144965829	-	11.9243	1
Smyd5	chr6	85431997	85432103	+	8.16434	5
Snapc2	chr8	4253122	4253244	+	7.97646	20
Snapin	chr3	90490872	90490990	-	6.40856	11
Snrnp25	chr11	32205499	32205640	+	9.14093	11
Snrnp70	chr7	45395567	45395677	-	5.52741	15
Snrpa1	chr7	66060569	66060670	+	5.70959	5
Snrpb	chr2	130179199	130179351	-	13.5436	13
Snrpc	chr17	27840131	27840234	+	8.93995	3
Snrpn	chr7	60004996	60005099	-	12.4649	12
Snurf	chr7	60004996	60005099	-	12.4649	12
Snx2	chr18	53176364	53176479	+	5.04165	1
Son	chr16	91647895	91647996	+	5.49305	10
Sord	chr2	122234827	122234956	+	10.0647	12
Sos1	chr17	80480305	80480421	-	9.30435	32
Spag7	chr11	70669173	70669276	-	12.2178	3
Spag9	chr11	93996111	93996239	+	10.7187	8
Spc25	chr2	69206037	69206155	-	11.9325	2
Spg11	chr2	122118263	122118365	-	6.45226	10
Spg21	chr9	65460979	65461091	+	8.79237	15
Spint2	chr7	29281802	29281914	-	11.5744	2
Spp1	chr5	104435140	104435280	+	6.15748	1
Spred2	chr11	19924489	19924617	+	11.4707	47
Sptan1	chr2	29965693	29965791	+	5.76188	10
Srcin1	chr11	97575033	97575200	-	7.53632	1
Srebf1	chr11	60220477	60220575	-	6.64795	19
Srp19	chr18	34331160	34331266	+	9.49869	2
Srp68	chr11	116273995	116274093	-	6.40856	22
Srrm2	chr17	23803218	23803325	+	5.55736	3
Srsf1	chr11	88047716	88047943	+	7.82542	2
Srsf10	chr4	135856119	135856219	+	8.06913	7
Srsf2	chr11	116852906	116853068	-	9.07603	4
Srsf5	chr12	80945544	80945670	+	11.4192	4
Srsf6	chr2	162931540	162931705	+	18.9955	12
Srxn1	chr2	152105688	152105869	+	6.38806	42
Ssbp3	chr4	106911507	106911648	+	15.5072	4
Ssbp4	chr8	70608146	70608293	-	11.0951	21
Ssna1	chr2	25272283	25272382	-	9.23997	10
Ssr1	chr13	37993987	37994131	-	10.0833	4
Ssr4	chrX	73787033	73787192	+	20.7249	5
St13	chr15	81399509	81399679	-	9.0504	10
St14	chr9	31131692	31131790	-	6.64184	6
Stam2	chr2	52742066	52742171	-	7.47894	7
Stard5	chr7	83632014	83632112	+	6.64795	2
Stip1	chr19	7039854	7039952	-	7.36594	14
Stk17b	chr1	53785066	53785164	-	6.64795	17
Stk25	chr1	93635511	93635659	-	7.3967	8
Stk4	chr2	164074152	164074251	+	6.14621	6
Stmn1	chr4	134468408	134468515	+	14.1269	1
Strap	chr6	137735143	137735241	+	6.84224	12
Strn4	chr7	16816329	16816460	+	11.5433	12
Stx7	chr10	24149357	24149455	+	7.53632	27
Sub1	chr15	11995860	11995991	-	18.4718	14
Sumo1	chr1	59670667	59670769	-	8.28271	34
Sumo3	chr10	77606234	77606346	+	8.64282	9
Supt5	chr7	28338610	28338708	-	7.312	11
Surf4	chr2	26933317	26933424	-	9.61283	1
Surf6	chr2	26902707	26902805	-	5.81696	8
Svil	chr18	4920565	4920663	+	5.45758	2
Swap70	chr7	110221732	110221830	+	8.30994	20
Syn1	chrX	20920777	20920913	-	9.97192	5
Syne2	chr12	75818337	75818435	+	7.53632	8
Syngr2	chr11	117809699	117809803	+	12.5605	3
Synj2bp	chr12	81532740	81532838	-	7.8861	39
Szt2	chr4	118364990	118365088	-	6.64795	22
Tacc3	chr5	33658569	33658693	+	7.26371	15
Tagln2	chr1	172500294	172500395	+	7.26371	15
Taldo1	chr7	141392211	141392340	+	4.35668	12
Tanc1	chr2	59612084	59612182	+	4.65217	9
Tango6	chr8	106683103	106683215	+	10.8029	35
Tarbp2	chr15	102518438	102518536	+	7.26371	11
Tardbp	chr4	148626639	148626757	-	8.91666	1
Tbc1d13	chr2	30133832	30133930	+	4.57754	11
Tbc1d15	chr10	115251306	115251411	-	8.30994	14
Tbc1d17	chr7	44848769	44848867	-	6.45226	23
Tbc1d22b	chr17	29549811	29549941	+	11.6339	9
Tbx3	chr5	119671026	119671128	+	7.75362	8
Tceb2	chr17	23828856	23829087	-	5.47727	14
Tcf15	chr2	152143567	152143683	+	14.6477	6
Tcf3	chr10	80433519	80433617	-	4.76646	4
Tdp2	chr13	24831696	24831838	+	19.5766	17
Tead1	chr7	112679362	112679490	+	5.77078	5
Tecr	chr8	83594331	83594470	-	10.0891	7
Terf1	chr1	15805676	15805779	+	5.04866	12
Tesc	chr5	118027846	118027944	+	7.47894	19
Tex10	chr4	48473309	48473422	-	10.6765	0
Tfam	chr10	71237913	71238011	-	7.82245	33
Thoc3	chr13	54468713	54468814	-	7.8861	12
Thyn1	chr9	26999732	26999830	+	6.28026	10
Timm17b	chrX	7899376	7899474	+	5.81696	19
Timm23	chr14	32201725	32201852	-	9.49792	1
Tiparp	chr3	65528474	65528572	+	8.30994	14
Tm7sf3	chr6	146634402	146634508	-	15.7889	5
Tmbim6	chr15	99393006	99393110	+	11.3045	16
Tmed10	chr12	85374542	85374687	-	14.1878	12
Tmem110	chr14	30825625	30825754	+	9.97192	23
Tmem123	chr9	7764143	7764241	+	6.64795	6
Tmem132a	chr19	10869588	10869752	-	6.70496	26
Tmem135	chr7	89338613	89338729	-	8.30994	8
Tmem160	chr7	16452965	16453088	+	13.2959	12
Tmem201	chr4	149737924	149738031	-	7.3967	13
Tmem57	chr4	134853152	134853250	-	7.82245	13
Tmem59	chr4	107178748	107178881	+	6.84224	22
Tmppe	chr9	114401159	114401257	+	5.31347	11
Tmsb15b2	chrX	136957836	136957948	-	7.47894	31
Tmsb4x	chrX	167209048	167209152	-	8.30994	3
Tnpo3	chr6	29609433	29609600	-	11.1637	7
Tnrc6c	chr11	117654830	117654943	+	14.4572	17
Tob1	chr11	94211458	94211584	+	7.46639	4
Tomm5	chr4	45107980	45108091	-	10.0706	17
Tomm6	chr17	47687903	47688026	-	8.83993	42
Tomm7	chr5	23844016	23844125	-	6.93628	10
Top3b	chr16	16870815	16870942	+	6.90829	2
Tor1aip2	chr1	156040909	156041035	+	6.59058	8
Tox4	chr14	52279596	52279700	+	11.6339	21
Tpd52l2	chr2	181497221	181497319	+	7.13683	8
Tpm1	chr9	67043647	67043745	-	4.08082	12
Tpr	chr1	150392842	150392940	+	7.47894	4
Tpst1	chr5	130079462	130079560	+	5.42753	24
Tpt1	chr14	75845329	75845443	+	3.56856	2
Tpx2	chr2	152848092	152848190	+	7.53632	10
Tra2b	chr16	22265784	22265917	-	17.5344	1
Traf4	chr11	78165393	78165532	-	17.8086	16
Trap1	chr16	4077645	4077792	-	10.0574	6
Trap1a	chrX	139333878	139334006	+	10.358	17
Trappc2	chrX	166440563	166440678	+	7.47894	11
Trim24	chr6	37870851	37870949	+	6.29015	8
Trim59	chr3	69044599	69044704	-	7.12344	11
Triobp	chr15	78983096	78983196	+	5.40177	9
Trp53	chr11	69580418	69580561	+	8.55497	13
Trp53bp2	chr1	182409192	182409334	+	6.0388	20
Trp53inp1	chr4	11156439	11156579	+	18.8408	2
Trp53rk	chr2	166793797	166793916	+	12.9267	6
Tsc22d1	chr14	76504526	76504642	+	11.0951	4
Tsen54	chr11	115814768	115814912	+	7.5928	3
Tspan13	chr12	36042376	36042474	-	10.8029	4
Tspo2	chr17	48451368	48451486	-	9.14093	6
Ttc19	chr11	62281501	62281622	+	8.30994	17
Tti1	chr2	158009233	158009378	-	10.5214	16
Ttll4	chr1	74661772	74661870	+	4.70699	18
Tuba4a	chr1	75219138	75219237	-	8.27741	16
Tubb4b	chr2	25224537	25224643	-	5.76312	11
Tubb6	chr18	67390722	67390832	+	12.8171	5
Tulp4	chr17	6106877	6107001	+	9.14093	14
Twf1	chr15	94589707	94589805	-	6.64795	19
Txn1	chr4	57956182	57956291	-	3.86331	38
Txnip	chr3	96557986	96558202	+	11.1528	26
Txnrd1	chr10	82859220	82859374	+	15.9529	14
Ubap2l	chr3	90052367	90052465	-	6.45226	0
Ubc	chr5	125389618	125389740	-	7.79194	14
Ube2a	chrX	36874366	36874505	+	13.2959	8
Ube2c	chr2	164769951	164770080	+	7.26083	22
Ube2d1	chr10	71285121	71285231	-	7.47894	13
Ube2d3	chr3	135438780	135438882	+	5.87739	49
Ube2g1	chr11	72607296	72607413	+	7.55664	13
Ube2h	chr6	30304373	30304507	-	9.15508	21
Ube2j2	chr4	155943882	155943994	+	7.73291	13
Ube2k	chr5	65537304	65537406	+	5.05079	17
Ube2l3	chr16	17201357	17201459	-	11.6339	14
Ube2n	chr10	95515185	95515307	+	6.05184	23
Ube2s	chr7	4812207	4812317	-	4.59918	23
Ube2z	chr11	96065173	96065333	-	6.49213	28
Ubqln1	chr13	58215461	58215640	-	12.0225	13
Ubr4	chr4	139380689	139380788	+	4.59556	15
Ubr5	chr15	38078648	38078817	-	17.3946	12
Uck2	chr1	167284951	167285080	-	9.00359	22
Ucp2	chr7	100493371	100493484	+	7.78182	7
Uggt1	chr1	36244141	36244271	-	7.55664	1
Uhrf1	chr17	56303362	56303520	+	6.05839	25
Umps	chr16	33966872	33966989	-	8.8914	14
Unc119b	chr5	115134815	115134916	-	10.0797	9
Ung	chr5	114130419	114130575	+	10.0864	2
Unk	chr11	116030363	116030487	+	14.3384	23
Upf3b	chrX	37110128	37110259	-	10.8029	11
Upp1	chr11	9118647	9118745	+	5.73534	20
Uqcr10	chr11	4704186	4704312	-	8.68795	22
Uqcrb	chr13	66905209	66905309	-	8.30994	16
Uqcrc1	chr9	108936713	108936833	+	13.4099	22
Uqcrq	chr11	53430657	53430776	-	3.79196	35
Usf1	chr1	171411330	171411434	+	8.60301	4
Usmg5	chr19	47090512	47090610	-	7.47894	15
Usp10	chr8	119910824	119910940	+	5.65817	5
Usp11	chrX	20703942	20704088	+	43.0151	8
Usp5	chr6	124829308	124829432	-	14.6935	3
Usp6nl	chr2	6322804	6322942	+	5.03776	14
Usp9x	chrX	13071523	13071642	+	10.5283	9
Uxt	chrX	20961858	20961956	-	6.64795	18
Vangl1	chr3	102204511	102204609	-	5.81696	32
Vapa	chr17	65613386	65613497	-	4.39111	1
Vars	chr17	35001081	35001214	+	11.2427	27
Vasp	chr7	19271682	19271803	-	10.3741	14
Vav2	chr2	27426908	27427006	-	7.52492	5
Vax2	chr6	83711288	83711428	+	8.91666	24
Vcp	chr4	43000271	43000422	-	5.92237	11
Vegfa	chr17	46032260	46032360	-	8.93995	9
Vta1	chr10	14705364	14705467	-	9.31993	2
Wash	chr17	66111662	66111762	+	9.14093	17
Wbp1l	chr19	46599147	46599259	+	8.30994	23
Wbp2	chr11	116086826	116086949	-	6.40856	11
Wbscr16	chr5	134176646	134176744	-	6.90829	14
Wdr18	chr10	79960169	79960296	+	16.6067	14
Wdr43	chr17	71616268	71616413	+	9.77385	16
Wdr46	chr17	33940696	33940894	+	8.24518	17
Wdr55	chr18	36760260	36760398	+	10.8029	21
Wdr70	chr15	8098908	8099177	-	15.7889	11
Wdtc1	chr4	133352757	133352878	-	9.97192	0
Wfdc2	chr2	164562725	164562831	+	10.0368	9
Wibg	chr10	128747902	128748000	+	6.64795	13
Wnk1	chr6	120038536	120038644	-	7.32055	11
Wrnip1	chr13	32802062	32802184	+	8.30446	24
Wtap	chr17	12992091	12992220	-	6.06232	10
Wwc2	chr8	47990425	47990530	-	4.82059	21
Xpnpep1	chr19	53038484	53038628	-	15.7722	13
Xpo1	chr11	23256046	23256162	+	10.4226	4
Xpo6	chr7	126200316	126200419	-	5.05244	3
Yars	chr4	129189906	129190039	+	7.78756	3
Ybx1	chr4	119294266	119294503	-	11.2291	3
Ybx3	chr6	131388281	131388437	-	7.05612	1
Yipf5	chr18	40219231	40219329	-	5.02421	29
Ypel3	chr7	126776983	126777103	+	9.65571	5
Ythdc1	chr5	86804240	86804416	+	14.7516	6
Ythdf1	chr2	180920801	180920904	-	5.61434	11
Ywhab	chr2	163995218	163995317	+	4.49147	15
Ywhae	chr11	75732943	75733067	+	4.86363	4
Ywhag	chr5	135934469	135934580	-	8.04722	17
Ywhaq	chr12	21417417	21417544	-	15.5072	1
Yy2	chrX	157598442	157598656	-	7.16918	6
Zbed6	chr1	133661235	133661351	-	8.44474	33
Zbtb21	chr16	97962435	97962593	-	6.14621	28
Zc3h11a	chr1	133661235	133661351	-	8.44474	20
Zc3h14	chr12	98746985	98747113	+	9.0329	2
Zc3h15	chr2	83644531	83644632	+	8.19742	6
Zc3h6	chr2	128967407	128967557	+	9.97192	2
Zcchc11	chr4	108555479	108555707	+	5.65224	27
Zfhx2	chr14	55092197	55092299	-	6.54203	25
Zfp142	chr1	74587852	74588123	-	5.73534	10
Zfp275	chrX	73342639	73342737	+	5.58747	17
Zfp326	chr5	105876583	105876681	+	6.64795	7
Zfp36l1	chr12	80112894	80112992	-	7.5485	6
Zfp414	chr17	33629113	33629213	+	10.8029	8
Zfp42	chr8	43306828	43306986	-	18.4386	6
Zfp451	chr1	33814407	33814549	-	11.335	21
Zfp600	chr4	146156847	146156966	+	7.47894	23
Zfp64	chr2	168955153	168955251	-	8.24518	15
Zfp655	chr5	145231751	145231876	+	10.0797	6
Zfp704	chr3	9609954	9610063	-	5.80595	22
Zfp706	chr15	37007220	37007370	-	5.6076	32
Zfp710	chr7	80024842	80024976	+	16.6703	8
Zfp809	chr9	22225725	22225823	+	5.81696	2
Zic3	chrX	58030661	58030779	+	9.97192	18
Zmynd11	chr13	9764800	9764898	-	5.81696	39
Znhit2	chr19	6061233	6061334	+	8.6304	41
Zranb1	chr7	132931209	132931339	+	14.0927	28
Zswim1	chr2	164823021	164823178	+	12.9267	8
Zswim4	chr8	84236917	84237042	-	12.4649	0
Zwint	chr10	72654906	72655030	+	6.2029	10
