# Supplementary material for: Dynamic regulation of N6,2′-O-dimethyladenosine (m6Am) in obesity
Source: Nat Commun. 2021 Dec 10;12:7185. doi: 10.1038/s41467-021-27421-2 (PMC8664860; doi:10.1038/s41467-021-27421-2)
Supplement: Supplementary file 4 — Data S2 [file 41467_2021_27421_MOESM4_ESM.xlsx]

## Sheet: Chow HFD m6Am 
Gene_Symb	Chow m6Am	HFD m6Am	Lean/Fat Specific
0610005C13Rik	Yes	Yes	Common
0610007C21Rik		Yes	HFD Specific
1110004F10Rik	Yes		Chow Specific
1110008F13Rik		Yes	HFD Specific
1190003J15Rik	Yes		Chow Specific
1300002K09Rik	Yes	Yes	Common
1300017J02Rik	Yes	Yes	Common
1600014C10Rik	Yes		Chow Specific
1700030F04Rik	Yes		Chow Specific
1700034P13Rik	Yes		Chow Specific
1810027O10Rik	Yes		Chow Specific
1810046J19Rik	Yes		Chow Specific
1810058I24Rik	Yes		Chow Specific
2010106G01Rik	Yes	Yes	Common
2010107E04Rik	Yes		Chow Specific
2700078E11Rik	Yes		Chow Specific
2810405K02Rik	Yes		Chow Specific
2810407C02Rik	Yes		Chow Specific
2810428I15Rik	Yes		Chow Specific
2900060B14Rik	Yes		Chow Specific
3110001D03Rik	Yes		Chow Specific
3230401D17Rik	Yes		Chow Specific
4632427E13Rik		Yes	HFD Specific
4921514A10Rik	Yes		Chow Specific
4931406C07Rik	Yes	Yes	Common
4933403F05Rik		Yes	HFD Specific
5133401N09Rik	Yes		Chow Specific
5330429B09Rik	Yes		Chow Specific
5730469M10Rik	Yes		Chow Specific
6330537M06Rik		Yes	HFD Specific
6720456B07Rik	Yes		Chow Specific
9030616G12Rik	Yes		Chow Specific
9030622O22Rik	Yes		Chow Specific
9530068E07Rik	Yes		Chow Specific
A1cf	Yes		Chow Specific
A2ld1	Yes	Yes	Common
A930005H10Rik		Yes	HFD Specific
Aacs	Yes		Chow Specific
Aadac	Yes		Chow Specific
Aamp	Yes		Chow Specific
Aass	Yes		Chow Specific
AB342005	Yes	Yes	Common
AB347151	Yes		Chow Specific
AB347309		Yes	HFD Specific
Abca1	Yes	Yes	Common
Abcb11	Yes	Yes	Common
Abcc2	Yes		Chow Specific
Abcc3	Yes	Yes	Common
Abcc6	Yes	Yes	Common
Abcd3	Yes	Yes	Common
Abcf1	Yes		Chow Specific
Abcg2	Yes		Chow Specific
Abcg8		Yes	HFD Specific
Abhd11	Yes		Chow Specific
Abhd14b	Yes		Chow Specific
Abhd15	Yes	Yes	Common
Abhd2		Yes	HFD Specific
Abtb1	Yes		Chow Specific
AC120002.2	Yes		Chow Specific
AC154550.1	Yes		Chow Specific
AC164105.4	Yes	Yes	Common
Acaca	Yes		Chow Specific
Acadl	Yes	Yes	Common
Acadm	Yes	Yes	Common
Acads		Yes	HFD Specific
Acat1	Yes	Yes	Common
Acat2	Yes		Chow Specific
Acbd4	Yes		Chow Specific
Acin1	Yes		Chow Specific
Aco2	Yes	Yes	Common
Acot12	Yes	Yes	Common
Acot13		Yes	HFD Specific
Acot8	Yes		Chow Specific
Acox2	Yes		Chow Specific
Acp2	Yes		Chow Specific
Acp5	Yes	Yes	Common
Acsf2	Yes	Yes	Common
Acsm1	Yes	Yes	Common
Actb	Yes	Yes	Common
Actr1a	Yes		Chow Specific
Actr1b	Yes	Yes	Common
Actr3	Yes		Chow Specific
Actr6	Yes		Chow Specific
Acy3	Yes		Chow Specific
Adap2	Yes		Chow Specific
Adar	Yes	Yes	Common
Adat2		Yes	HFD Specific
Adck4	Yes		Chow Specific
Adck5	Yes		Chow Specific
Adgre5	Yes		Chow Specific
Adh5	Yes		Chow Specific
Adhfe1	Yes	Yes	Common
Adipor2	Yes		Chow Specific
Adrm1	Yes		Chow Specific
Adtrp	Yes		Chow Specific
Agpat3	Yes		Chow Specific
Agtr1a	Yes		Chow Specific
Agxt2	Yes		Chow Specific
Ahdc1	Yes	Yes	Common
Ahsa2	Yes	Yes	Common
AI182371	Yes		Chow Specific
AK046369	Yes	Yes	Common
AK047349	Yes	Yes	Common
AK050378	Yes	Yes	Common
AK052150	Yes		Chow Specific
AK080936	Yes	Yes	Common
AK080939	Yes	Yes	Common
AK080941		Yes	HFD Specific
AK164124	Yes	Yes	Common
AK171355		Yes	HFD Specific
AK171655		Yes	HFD Specific
AK171782	Yes		Chow Specific
AK181808	Yes	Yes	Common
AK206180		Yes	HFD Specific
AK216694	Yes		Chow Specific
Akr1a4		Yes	HFD Specific
Akr1c12	Yes		Chow Specific
Akr1c13	Yes	Yes	Common
Akr1c19	Yes		Chow Specific
Akr1c20	Yes		Chow Specific
Akr1c6		Yes	HFD Specific
Akr1d1	Yes	Yes	Common
Akr1e1	Yes		Chow Specific
Akt1s1	Yes	Yes	Common
AL672049.1		Yes	HFD Specific
Alad	Yes		Chow Specific
Alas1	Yes	Yes	Common
Alcam	Yes	Yes	Common
Aldh16a1	Yes		Chow Specific
Aldh1a1	Yes	Yes	Common
Aldh1a7	Yes		Chow Specific
Aldh4a1	Yes		Chow Specific
Aldh7a1	Yes		Chow Specific
Amdhd1	Yes		Chow Specific
Amotl2	Yes		Chow Specific
Anapc16	Yes		Chow Specific
Angptl2	Yes		Chow Specific
Angptl3	Yes		Chow Specific
Angptl8	Yes		Chow Specific
Ankhd1	Yes	Yes	Common
Anks4b	Yes	Yes	Common
Anxa4	Yes		Chow Specific
Aox3	Yes		Chow Specific
Ap1b1	Yes		Chow Specific
Ap2s1		Yes	HFD Specific
Apcs	Yes		Chow Specific
Apeh	Yes		Chow Specific
Apex1	Yes		Chow Specific
Apoa1		Yes	HFD Specific
Apoa2		Yes	HFD Specific
Apobec1	Yes		Chow Specific
Apoc3	Yes		Chow Specific
Apof	Yes		Chow Specific
Apom	Yes	Yes	Common
Aqp1		Yes	HFD Specific
Aqp11		Yes	HFD Specific
Aqp9	Yes		Chow Specific
Araf	Yes	Yes	Common
Arap1	Yes		Chow Specific
Arcn1	Yes	Yes	Common
Arfip2	Yes		Chow Specific
Arhgap12	Yes	Yes	Common
Arhgap23	Yes		Chow Specific
Arhgap29	Yes		Chow Specific
Arhgap42	Yes	Yes	Common
Arhgef18		Yes	HFD Specific
Arid1a	Yes		Chow Specific
Arid1b	Yes		Chow Specific
Arl4a	Yes		Chow Specific
Arl6ip5	Yes		Chow Specific
Armc1		Yes	HFD Specific
Arpc1b	Yes	Yes	Common
Arpc2		Yes	HFD Specific
Arpc3		Yes	HFD Specific
Arpc4	Yes		Chow Specific
Arpp19		Yes	HFD Specific
Arsa	Yes		Chow Specific
Ash2l	Yes		Chow Specific
Aspdh	Yes		Chow Specific
Atat1	Yes		Chow Specific
Atg101	Yes	Yes	Common
Atg12	Yes	Yes	Common
Atp13a1	Yes		Chow Specific
Atp5c1		Yes	HFD Specific
Atp5e	Yes	Yes	Common
Atp5g1	Yes	Yes	Common
Atp5j	Yes		Chow Specific
Atp5j2	Yes	Yes	Common
Atp5k	Yes		Chow Specific
Atp5o	Yes	Yes	Common
Atpif1		Yes	HFD Specific
Atrn	Yes		Chow Specific
Atxn1	Yes		Chow Specific
Aurkaip1		Yes	HFD Specific
AW112010	Yes		Chow Specific
Baat	Yes		Chow Specific
Babam1		Yes	HFD Specific
BC002163	Yes	Yes	Common
BC004004	Yes		Chow Specific
BC006779	Yes	Yes	Common
BC013712	Yes		Chow Specific
BC026782	Yes	Yes	Common
BC029214	Yes		Chow Specific
BC049805	Yes		Chow Specific
BC089597	Yes		Chow Specific
Bche	Yes		Chow Specific
Bcl3		Yes	HFD Specific
Bdh1	Yes	Yes	Common
Bet1	Yes		Chow Specific
Bloc1s1	Yes		Chow Specific
Bnip3	Yes	Yes	Common
Bphl	Yes		Chow Specific
Bpnt1		Yes	HFD Specific
Brix1	Yes		Chow Specific
Brk1	Yes		Chow Specific
Bsdc1	Yes		Chow Specific
Bsg	Yes	Yes	Common
Bst2	Yes		Chow Specific
C1qa	Yes	Yes	Common
C1ra	Yes		Chow Specific
C1rl	Yes	Yes	Common
C1s	Yes	Yes	Common
C1s1	Yes	Yes	Common
C4a	Yes		Chow Specific
C8b	Yes		Chow Specific
C8g	Yes		Chow Specific
C9	Yes		Chow Specific
Cab39	Yes	Yes	Common
Cadm1	Yes	Yes	Common
Cald1	Yes	Yes	Common
Calu	Yes		Chow Specific
Capza1	Yes		Chow Specific
Capzb	Yes	Yes	Common
Carhsp1	Yes	Yes	Common
Casp6		Yes	HFD Specific
Casp7		Yes	HFD Specific
Cbr1	Yes		Chow Specific
Cbs	Yes		Chow Specific
Ccdc47	Yes		Chow Specific
Ccdc9		Yes	HFD Specific
Ccl9	Yes		Chow Specific
Ccnd1	Yes		Chow Specific
Ccndbp1	Yes		Chow Specific
Ccnl1	Yes		Chow Specific
Cct3	Yes		Chow Specific
Cct8	Yes	Yes	Common
Cd1d1	Yes		Chow Specific
Cd74	Yes	Yes	Common
Cd82	Yes		Chow Specific
Cdc123		Yes	HFD Specific
Cdc37	Yes	Yes	Common
Cdc42	Yes		Chow Specific
Cdk10		Yes	HFD Specific
Cdk2ap2	Yes	Yes	Common
Cdk5	Yes		Chow Specific
Ceacam1	Yes	Yes	Common
Ceacam10	Yes	Yes	Common
Cers2	Yes	Yes	Common
Cers6		Yes	HFD Specific
Ces1d	Yes	Yes	Common
Ces1e	Yes		Chow Specific
Ces1f	Yes		Chow Specific
Ces1g	Yes		Chow Specific
Ces2e	Yes		Chow Specific
Cfh	Yes		Chow Specific
Cfhr1	Yes		Chow Specific
Cfhr2	Yes		Chow Specific
Cgn	Yes		Chow Specific
Chd4	Yes		Chow Specific
Chdh	Yes		Chow Specific
Chmp1a	Yes		Chow Specific
Chmp2a	Yes		Chow Specific
Chmp7	Yes		Chow Specific
Chpf2		Yes	HFD Specific
Chtop		Yes	HFD Specific
Cib1	Yes	Yes	Common
Cideb	Yes	Yes	Common
Cish	Yes		Chow Specific
Cks2	Yes		Chow Specific
Clcn4	Yes		Chow Specific
Cldn12	Yes	Yes	Common
Cldn3	Yes		Chow Specific
Clic4	Yes	Yes	Common
Clu	Yes	Yes	Common
Clybl	Yes		Chow Specific
Cml1	Yes		Chow Specific
Cml2	Yes	Yes	Common
Cmtm8	Yes		Chow Specific
Cnn3	Yes		Chow Specific
Cno	Yes	Yes	Common
Cnot10		Yes	HFD Specific
Cnpy2	Yes		Chow Specific
Cog4		Yes	HFD Specific
Col4a1	Yes	Yes	Common
Col4a2		Yes	HFD Specific
Colec12	Yes		Chow Specific
Commd1	Yes		Chow Specific
Commd6	Yes		Chow Specific
Copg1	Yes		Chow Specific
Cops5	Yes		Chow Specific
Cops9	Yes		Chow Specific
Copz1	Yes	Yes	Common
Copz2	Yes		Chow Specific
Coq8a	Yes	Yes	Common
Coro1b	Yes	Yes	Common
Cotl1	Yes	Yes	Common
Cpeb2	Yes	Yes	Common
Cpn1	Yes		Chow Specific
Cpne3	Yes		Chow Specific
Cpped1	Yes	Yes	Common
Cps1	Yes		Chow Specific
Crbn	Yes	Yes	Common
Creb3l2	Yes		Chow Specific
Creb3l3	Yes		Chow Specific
Crebzf	Yes	Yes	Common
Crot	Yes	Yes	Common
Csde1	Yes		Chow Specific
Cse1l	Yes		Chow Specific
Csf2ra		Yes	HFD Specific
Csnk1d	Yes		Chow Specific
Csnk1g2	Yes		Chow Specific
Csnk2b	Yes	Yes	Common
Ctage5	Yes		Chow Specific
Ctcflos		Yes	HFD Specific
Ctsa	Yes	Yes	Common
Ctsh	Yes	Yes	Common
Ctso	Yes	Yes	Common
Cul4a		Yes	HFD Specific
Cux1	Yes		Chow Specific
Cwc15	Yes		Chow Specific
Cxadr		Yes	HFD Specific
Cxcl9	Yes		Chow Specific
Cyb5a	Yes	Yes	Common
Cyb5r3	Yes		Chow Specific
Cyba		Yes	HFD Specific
Cycs	Yes	Yes	Common
Cyp26a1	Yes		Chow Specific
Cyp2a12	Yes	Yes	Common
Cyp2b10		Yes	HFD Specific
Cyp2c29	Yes		Chow Specific
Cyp2c37	Yes	Yes	Common
Cyp2c40	Yes		Chow Specific
Cyp2c54	Yes		Chow Specific
Cyp2c68	Yes	Yes	Common
Cyp2d26	Yes	Yes	Common
Cyp2f2	Yes	Yes	Common
Cyp3a25	Yes		Chow Specific
Cyp3a57	Yes		Chow Specific
Cyp3a59	Yes		Chow Specific
Cyp4a10	Yes	Yes	Common
Cyp4a12b	Yes		Chow Specific
Cyp4a14	Yes		Chow Specific
Cyp4a32	Yes		Chow Specific
Cyp4f15	Yes		Chow Specific
Cyp4v3	Yes	Yes	Common
Cyr61	Yes		Chow Specific
D10Jhu81e	Yes		Chow Specific
D130020L05Rik	Yes		Chow Specific
D17Wsu104e	Yes		Chow Specific
D230025D16Rik	Yes		Chow Specific
D4Ertd22e	Yes		Chow Specific
Dap3	Yes		Chow Specific
Dazap1	Yes		Chow Specific
Dbp		Yes	HFD Specific
Dbt	Yes		Chow Specific
Dcaf8	Yes	Yes	Common
Dcn	Yes		Chow Specific
Ddb1	Yes		Chow Specific
Ddc	Yes		Chow Specific
Ddx17	Yes		Chow Specific
Ddx24	Yes		Chow Specific
Ddx27	Yes		Chow Specific
Ddx54	Yes		Chow Specific
Deb1	Yes		Chow Specific
Decr1	Yes		Chow Specific
Def8		Yes	HFD Specific
Dennd1a	Yes		Chow Specific
Depdc7	Yes		Chow Specific
Dera	Yes		Chow Specific
Derl2	Yes	Yes	Common
Dexi		Yes	HFD Specific
Dgcr2	Yes	Yes	Common
Dgcr6		Yes	HFD Specific
Dhcr7	Yes	Yes	Common
Dhrs3	Yes		Chow Specific
Dhrs7	Yes		Chow Specific
Dhx32	Yes	Yes	Common
Dhx9	Yes		Chow Specific
Dio1	Yes		Chow Specific
Dlat	Yes		Chow Specific
Dlc1		Yes	HFD Specific
Dmgdh	Yes	Yes	Common
Dmpk	Yes		Chow Specific
Dnajb1	Yes		Chow Specific
Dnajb6	Yes		Chow Specific
Dnajc11	Yes		Chow Specific
Dnajc22	Yes	Yes	Common
Dnajc5	Yes	Yes	Common
Dpm1	Yes		Chow Specific
Dpys	Yes	Yes	Common
DQ556157	Yes		Chow Specific
Dram2	Yes		Chow Specific
Drap1	Yes		Chow Specific
Dsg2	Yes		Chow Specific
Dusp6	Yes		Chow Specific
Dym	Yes		Chow Specific
Dynll1	Yes	Yes	Common
Dynlrb1	Yes		Chow Specific
E230029C05Rik		Yes	HFD Specific
Ece1	Yes	Yes	Common
Ech1	Yes	Yes	Common
Eci1	Yes	Yes	Common
Ecm1	Yes	Yes	Common
Eef1d		Yes	HFD Specific
Eefsec	Yes		Chow Specific
Eepd1	Yes		Chow Specific
Efnb1	Yes	Yes	Common
EG214403	Yes	Yes	Common
Egfr	Yes	Yes	Common
Egr1	Yes		Chow Specific
Ehhadh	Yes	Yes	Common
Ehmt1	Yes		Chow Specific
Eif2ak2	Yes		Chow Specific
Eif2b4	Yes		Chow Specific
Eif3c	Yes		Chow Specific
Eif4a1	Yes	Yes	Common
Eif4e2	Yes		Chow Specific
Eif4ebp2		Yes	HFD Specific
Eif4h	Yes	Yes	Common
Elf1	Yes		Chow Specific
Elk4	Yes		Chow Specific
Elob	Yes	Yes	Common
Elovl1	Yes		Chow Specific
Emc3	Yes		Chow Specific
Emc6	Yes		Chow Specific
Eme2		Yes	HFD Specific
Emsy	Yes		Chow Specific
Eng	Yes	Yes	Common
Eno1	Yes	Yes	Common
Enpep	Yes	Yes	Common
Ensa	Yes		Chow Specific
Entpd5	Yes	Yes	Common
Entpd8	Yes		Chow Specific
Ep300	Yes		Chow Specific
Epb41	Yes	Yes	Common
Epha2	Yes		Chow Specific
Ephx1	Yes	Yes	Common
Eprs	Yes	Yes	Common
Eps8l2	Yes		Chow Specific
Erh	Yes		Chow Specific
Ero1lb		Yes	HFD Specific
Esd	Yes	Yes	Common
Etf1	Yes		Chow Specific
Etfrf1	Yes		Chow Specific
Ets1	Yes	Yes	Common
Ewsr1		Yes	HFD Specific
Exoc7		Yes	HFD Specific
F10	Yes	Yes	Common
F2r	Yes		Chow Specific
F9	Yes	Yes	Common
Fabp2	Yes		Chow Specific
Fabp5	Yes		Chow Specific
Faf2	Yes		Chow Specific
Fahd1	Yes		Chow Specific
Fam102a	Yes		Chow Specific
Fam178a	Yes		Chow Specific
Fam188a		Yes	HFD Specific
Fam210a		Yes	HFD Specific
Fam213a	Yes	Yes	Common
Fam25c	Yes		Chow Specific
Fam63a	Yes	Yes	Common
Fam82a2		Yes	HFD Specific
Fasn	Yes		Chow Specific
Fbxl3	Yes	Yes	Common
Fbxo34	Yes		Chow Specific
Fbxo8	Yes		Chow Specific
Fbxo9	Yes		Chow Specific
Fbxw2	Yes		Chow Specific
Fcgr2b	Yes		Chow Specific
Fcgrt	Yes		Chow Specific
Fdft1	Yes		Chow Specific
Fech	Yes	Yes	Common
Fermt2	Yes		Chow Specific
Fgfr3		Yes	HFD Specific
Fgfr4	Yes		Chow Specific
Fkbp1a	Yes		Chow Specific
Fkbp2	Yes	Yes	Common
Fkbp3	Yes		Chow Specific
Flt4	Yes		Chow Specific
Fmo5	Yes	Yes	Common
Folr2	Yes		Chow Specific
Foxp4	Yes	Yes	Common
Foxred1	Yes		Chow Specific
Fpgs	Yes		Chow Specific
Frg1		Yes	HFD Specific
Fuca1	Yes	Yes	Common
Fuom	Yes		Chow Specific
Fus	Yes	Yes	Common
Fzd7	Yes		Chow Specific
Fzr1	Yes		Chow Specific
G0s2	Yes	Yes	Common
G3bp2	Yes		Chow Specific
Gabarapl2	Yes	Yes	Common
Gadd45gip1	Yes	Yes	Common
Galk1	Yes	Yes	Common
Galm	Yes		Chow Specific
Garem1	Yes	Yes	Common
Gas2	Yes		Chow Specific
Gas6	Yes		Chow Specific
Gbe1	Yes	Yes	Common
Gcgr	Yes	Yes	Common
Gck	Yes		Chow Specific
Gcsh	Yes		Chow Specific
Gemin7		Yes	HFD Specific
Ggact	Yes	Yes	Common
Ggcx		Yes	HFD Specific
Ggt6	Yes		Chow Specific
Glt1d1		Yes	HFD Specific
Gltpd2	Yes		Chow Specific
Glul		Yes	HFD Specific
Glyat	Yes		Chow Specific
Glyctk	Yes	Yes	Common
Gm10273	Yes	Yes	Common
Gm10282	Yes		Chow Specific
Gm10392		Yes	HFD Specific
Gm10800	Yes		Chow Specific
Gm10801		Yes	HFD Specific
Gm11175	Yes	Yes	Common
Gm11789		Yes	HFD Specific
Gm12212		Yes	HFD Specific
Gm16537	Yes		Chow Specific
Gm1821	Yes	Yes	Common
Gm20319	Yes		Chow Specific
Gm20402		Yes	HFD Specific
Gm20412	Yes	Yes	Common
Gm20427	Yes	Yes	Common
Gm20518	Yes		Chow Specific
Gm20708		Yes	HFD Specific
Gm20716	Yes		Chow Specific
Gm23624		Yes	HFD Specific
Gm24105	Yes		Chow Specific
Gm24514	Yes	Yes	Common
Gm25911	Yes	Yes	Common
Gm26870	Yes	Yes	Common
Gm4070	Yes		Chow Specific
Gm42793	Yes		Chow Specific
Gm43552	Yes	Yes	Common
Gm44729	Yes		Chow Specific
Gm44805	Yes		Chow Specific
Gm45208	Yes		Chow Specific
Gm4788	Yes		Chow Specific
Gm4952	Yes		Chow Specific
Gm5506_0	Yes	Yes	Common
Gmppa	Yes		Chow Specific
Gmppb		Yes	HFD Specific
Gnai3	Yes	Yes	Common
Gnas	Yes	Yes	Common
Gng12	Yes		Chow Specific
Gns	Yes		Chow Specific
Gon4l	Yes		Chow Specific
Got1	Yes		Chow Specific
Gpcpd1	Yes		Chow Specific
Gpihbp1	Yes	Yes	Common
Gpr182	Yes	Yes	Common
Gprc5c	Yes	Yes	Common
Gpx4	Yes	Yes	Common
Grand Total	Yes	Yes	Common
Grb14	Yes		Chow Specific
Grina	Yes	Yes	Common
Grn	Yes	Yes	Common
Grpel1		Yes	HFD Specific
Gsta3	Yes		Chow Specific
Gstm3	Yes		Chow Specific
Gstz1	Yes		Chow Specific
Gtf2a2	Yes		Chow Specific
Gtf2b	Yes	Yes	Common
Gtf2i	Yes		Chow Specific
Gucd1	Yes		Chow Specific
Gvin1	Yes		Chow Specific
H2-Aa	Yes	Yes	Common
H2-Q4	Yes	Yes	Common
H2-Q5	Yes		Chow Specific
H2-Q6	Yes		Chow Specific
H2-Q7	Yes	Yes	Common
H2-Q8	Yes		Chow Specific
H2-T22	Yes		Chow Specific
H2-T23	Yes		Chow Specific
H2-T9	Yes		Chow Specific
H32_A		Yes	HFD Specific
H3f3a	Yes	Yes	Common
H47	Yes	Yes	Common
Hacd3	Yes	Yes	Common
Hadha		Yes	HFD Specific
Hadhb	Yes		Chow Specific
Hagh	Yes		Chow Specific
Hao1	Yes		Chow Specific
Hba-a1		Yes	HFD Specific
HBB2	Yes		Chow Specific
Hbb-b2	Yes		Chow Specific
Hbs1l	Yes		Chow Specific
Hcfc1		Yes	HFD Specific
Hebp1	Yes		Chow Specific
Heca	Yes		Chow Specific
Helb	Yes		Chow Specific
Herc6	Yes		Chow Specific
HG2A	Yes	Yes	Common
Hgd	Yes	Yes	Common
Hgfac		Yes	HFD Specific
Hhex	Yes	Yes	Common
Hif1a	Yes		Chow Specific
Higd1a	Yes	Yes	Common
Higd2a		Yes	HFD Specific
Hint2	Yes	Yes	Common
Hist1h2al		Yes	HFD Specific
Hist1h2be	Yes		Chow Specific
Hist1h2bg		Yes	HFD Specific
Hist1h3f		Yes	HFD Specific
Hist1h4b	Yes	Yes	Common
Hmgb1	Yes		Chow Specific
Hmgcl		Yes	HFD Specific
Hmgn2	Yes	Yes	Common
Hnf1a	Yes		Chow Specific
Hnrnpc	Yes		Chow Specific
Hnrnpdl	Yes		Chow Specific
Hnrnph2	Yes		Chow Specific
Hnrnpk	Yes	Yes	Common
Hopx	Yes		Chow Specific
Hpn	Yes	Yes	Common
Hrg	Yes	Yes	Common
Hs3st3b1	Yes	Yes	Common
Hsd17b11	Yes		Chow Specific
Hsd17b12	Yes	Yes	Common
Hsd17b13	Yes	Yes	Common
Hsd17b2		Yes	HFD Specific
Hsd3b3	Yes		Chow Specific
Hsd3b7	Yes	Yes	Common
Hsp90aa1	Yes	Yes	Common
Hspa1b	Yes	Yes	Common
Hspb1	Yes		Chow Specific
Huwe1		Yes	HFD Specific
Hyal1	Yes		Chow Specific
Hykk	Yes	Yes	Common
Idh2		Yes	HFD Specific
Idh3g	Yes	Yes	Common
Ido2	Yes		Chow Specific
Ifi27	Yes	Yes	Common
Ifi27l1	Yes		Chow Specific
Ifi30		Yes	HFD Specific
Igfals	Yes		Chow Specific
Igfbp3	Yes		Chow Specific
Igsf5	Yes		Chow Specific
Ikbkb	Yes		Chow Specific
Il13ra1	Yes		Chow Specific
Il15ra	Yes		Chow Specific
Ilk	Yes		Chow Specific
Imp3	Yes	Yes	Common
Ing2	Yes		Chow Specific
Inhbc	Yes	Yes	Common
Inmt	Yes	Yes	Common
Ip6k1	Yes		Chow Specific
Ip6k2	Yes		Chow Specific
Ipmk		Yes	HFD Specific
Irak2	Yes		Chow Specific
Irf1		Yes	HFD Specific
Irgm1		Yes	HFD Specific
Irgm2	Yes		Chow Specific
Isca2	Yes		Chow Specific
Isoc2a	Yes	Yes	Common
Itgav	Yes		Chow Specific
Itih1	Yes	Yes	Common
Itih2	Yes		Chow Specific
Ivd	Yes	Yes	Common
JC050148		Yes	HFD Specific
Jun	Yes	Yes	Common
Jup	Yes		Chow Specific
Kars	Yes		Chow Specific
Kbtbd4	Yes		Chow Specific
Kdm5b	Yes		Chow Specific
Kdsr	Yes		Chow Specific
Khsrp		Yes	HFD Specific
Kidins220	Yes		Chow Specific
Kif1b	Yes	Yes	Common
Klc4	Yes		Chow Specific
Klf3	Yes	Yes	Common
Klhl24	Yes		Chow Specific
Klkb1	Yes		Chow Specific
Kmo	Yes	Yes	Common
Kng1	Yes	Yes	Common
Kng2	Yes	Yes	Common
Kpna1	Yes		Chow Specific
Krit1	Yes		Chow Specific
Kyat1	Yes		Chow Specific
Kynu	Yes		Chow Specific
Lactb	Yes		Chow Specific
Lage3	Yes		Chow Specific
Lass6		Yes	HFD Specific
Lbp	Yes		Chow Specific
Ldhd	Yes	Yes	Common
Ldlr	Yes	Yes	Common
Leng8	Yes		Chow Specific
Lgals3bp	Yes	Yes	Common
Lgals9	Yes	Yes	Common
Lgmn	Yes	Yes	Common
Lhpp	Yes		Chow Specific
Lilr4b		Yes	HFD Specific
Lims2		Yes	HFD Specific
Lipc	Yes		Chow Specific
Litaf	Yes	Yes	Common
Llph	Yes		Chow Specific
Lman1	Yes	Yes	Common
Lmbrd1	Yes		Chow Specific
Lmf1	Yes		Chow Specific
Lncpint	Yes		Chow Specific
Lnx2	Yes		Chow Specific
Lrpap1	Yes		Chow Specific
Lrrc3	Yes		Chow Specific
Lrrc8a	Yes	Yes	Common
Lsg1	Yes		Chow Specific
Lsm10	Yes		Chow Specific
Lsm2		Yes	HFD Specific
Lsr	Yes	Yes	Common
Lyn	Yes		Chow Specific
Lypla1		Yes	HFD Specific
Lyz2	Yes		Chow Specific
Maf	Yes	Yes	Common
Maged1	Yes		Chow Specific
Magt1	Yes	Yes	Common
Man2a1	Yes	Yes	Common
Map2k3	Yes		Chow Specific
Map3k5		Yes	HFD Specific
Marco		Yes	HFD Specific
Marveld1		Yes	HFD Specific
Masp2	Yes	Yes	Common
Mbl2	Yes		Chow Specific
Mbnl1	Yes		Chow Specific
Mbtps1	Yes		Chow Specific
Mcee		Yes	HFD Specific
Mcfd2	Yes		Chow Specific
MDHC	Yes	Yes	Common
Med12	Yes		Chow Specific
Med19	Yes		Chow Specific
Mettl26	Yes		Chow Specific
Mettl7a1	Yes		Chow Specific
Mff	Yes		Chow Specific
Mgat2	Yes		Chow Specific
Mgll	Yes	Yes	Common
Mgst1	Yes	Yes	Common
Mid1ip1	Yes		Chow Specific
Midn		Yes	HFD Specific
Mir5122		Yes	HFD Specific
Mir7225		Yes	HFD Specific
Mlx	Yes		Chow Specific
Mlxipl	Yes	Yes	Common
Mmadhc	Yes	Yes	Common
Mmp15	Yes		Chow Specific
Mn1	Yes		Chow Specific
Mobkl1b	Yes		Chow Specific
Mocos	Yes		Chow Specific
Mocs2	Yes	Yes	Common
Mospd3	Yes	Yes	Common
Mpdu1	Yes		Chow Specific
Mpp4	Yes		Chow Specific
Mpst	Yes		Chow Specific
Mpv17	Yes	Yes	Common
Mri1	Yes		Chow Specific
Mrp63	Yes		Chow Specific
Mrpl12	Yes		Chow Specific
Mrpl18	Yes	Yes	Common
Mrpl2	Yes	Yes	Common
Mrpl27	Yes	Yes	Common
Mrpl3	Yes		Chow Specific
Mrpl42	Yes		Chow Specific
Mrpl49	Yes		Chow Specific
Mrpl51	Yes		Chow Specific
Mrpl54	Yes		Chow Specific
Mrpl57	Yes		Chow Specific
Mrpl58	Yes	Yes	Common
Mrps12	Yes	Yes	Common
Mrps18b	Yes		Chow Specific
Mrps2	Yes		Chow Specific
Mrps21		Yes	HFD Specific
Mrps28	Yes		Chow Specific
Mrto4	Yes	Yes	Common
Msmo1	Yes		Chow Specific
Msn	Yes	Yes	Common
Msra	Yes	Yes	Common
Msrb1	Yes	Yes	Common
Msrb2	Yes		Chow Specific
Mtf1	Yes		Chow Specific
Mtfr1l		Yes	HFD Specific
Mthfd1	Yes		Chow Specific
Mttp	Yes		Chow Specific
Mtx1	Yes		Chow Specific
Mug2		Yes	HFD Specific
Mul1	Yes		Chow Specific
Mup7	Yes		Chow Specific
Mup8	Yes		Chow Specific
Mvb12a	Yes		Chow Specific
Mycbp2	Yes		Chow Specific
Mydgf	Yes		Chow Specific
Myl12a	Yes		Chow Specific
Mylip	Yes		Chow Specific
Myo18a	Yes	Yes	Common
Myo1e	Yes		Chow Specific
Myo6	Yes		Chow Specific
N4bp2l1	Yes	Yes	Common
N4bp2l2	Yes		Chow Specific
Nap1l4		Yes	HFD Specific
Nat8f5	Yes		Chow Specific
Nav2	Yes		Chow Specific
Nbas	Yes		Chow Specific
Ncl	Yes	Yes	Common
Ncln	Yes		Chow Specific
Ncoa3	Yes		Chow Specific
Ncoa4	Yes		Chow Specific
Ncor2	Yes		Chow Specific
Ndel1		Yes	HFD Specific
Ndst1		Yes	HFD Specific
Ndufa11	Yes	Yes	Common
Ndufa7	Yes	Yes	Common
Ndufb2	Yes	Yes	Common
Ndufb7	Yes	Yes	Common
Ndufb8	Yes	Yes	Common
Ndufb9	Yes		Chow Specific
Ndufc1	Yes		Chow Specific
Ndufc2	Yes	Yes	Common
Ndufs2	Yes	Yes	Common
Ndufs5	Yes		Chow Specific
Ndufs7		Yes	HFD Specific
Ndufv2	Yes		Chow Specific
Nek9	Yes		Chow Specific
Net1	Yes		Chow Specific
Nfat5	Yes		Chow Specific
Nfe2l1	Yes	Yes	Common
Nfe2l2	Yes		Chow Specific
Nfib	Yes	Yes	Common
Nfic	Yes	Yes	Common
Nfkbia	Yes		Chow Specific
Nfs1		Yes	HFD Specific
Ngly1	Yes		Chow Specific
Nid1	Yes		Chow Specific
Ninj1	Yes	Yes	Common
Nipa2		Yes	HFD Specific
Nipsnap3b	Yes		Chow Specific
Nit1		Yes	HFD Specific
Nme3	Yes		Chow Specific
Nnt	Yes	Yes	Common
Nol7	Yes	Yes	Common
Nosip		Yes	HFD Specific
Notch1	Yes		Chow Specific
Npepl1	Yes		Chow Specific
Npr1	Yes		Chow Specific
Nr0b2	Yes	Yes	Common
Nr1d1	Yes	Yes	Common
Nr1h4		Yes	HFD Specific
Nr1i3	Yes	Yes	Common
Nr2f6	Yes		Chow Specific
Nr3c2	Yes		Chow Specific
Nsf	Yes		Chow Specific
Nsmf	Yes	Yes	Common
Nsun2	Yes		Chow Specific
Nubpl		Yes	HFD Specific
Nucb1	Yes	Yes	Common
Nudt7	Yes		Chow Specific
Nufip2		Yes	HFD Specific
Nup88	Yes	Yes	Common
Nutf2	Yes		Chow Specific
Nutf2-ps1	Yes		Chow Specific
Oat		Yes	HFD Specific
Ociad2		Yes	HFD Specific
Ogdh	Yes		Chow Specific
Olig1	Yes		Chow Specific
Onecut1	Yes		Chow Specific
Onecut2	Yes		Chow Specific
Oplah	Yes		Chow Specific
Orm2	Yes		Chow Specific
Osbpl8		Yes	HFD Specific
Ost4	Yes		Chow Specific
Pah	Yes	Yes	Common
Pank2		Yes	HFD Specific
Papss2	Yes		Chow Specific
Paqr7		Yes	HFD Specific
Pard3	Yes	Yes	Common
Parp1	Yes		Chow Specific
Parp12	Yes		Chow Specific
Parva	Yes		Chow Specific
Pcdh1	Yes	Yes	Common
Pcdhgc3	Yes		Chow Specific
Pcf11	Yes		Chow Specific
Pcmt1	Yes	Yes	Common
Pcna	Yes	Yes	Common
Pcsk9	Yes		Chow Specific
Pcx	Yes	Yes	Common
Pcyox1	Yes		Chow Specific
Pcyt1a	Yes		Chow Specific
Pdcd2	Yes		Chow Specific
Pdcd4	Yes		Chow Specific
Pdcd6	Yes	Yes	Common
Pdcl3	Yes		Chow Specific
Pde4dip	Yes		Chow Specific
Pde8a		Yes	HFD Specific
Pdha1	Yes		Chow Specific
Pdia5	Yes		Chow Specific
Pdk2		Yes	HFD Specific
Pdrg1		Yes	HFD Specific
Peci		Yes	HFD Specific
Pemt	Yes		Chow Specific
Peo1	Yes		Chow Specific
Pex11g	Yes		Chow Specific
Pex13	Yes		Chow Specific
Pex14	Yes		Chow Specific
Pex16	Yes		Chow Specific
Pex19	Yes	Yes	Common
Pex2	Yes		Chow Specific
Pex5	Yes	Yes	Common
Pgam1		Yes	HFD Specific
Pgk1	Yes		Chow Specific
Pgm2	Yes	Yes	Common
Pgpep1	Yes		Chow Specific
Phactr4	Yes		Chow Specific
Phc3	Yes		Chow Specific
Phf12	Yes		Chow Specific
Phldb2		Yes	HFD Specific
Pias1	Yes	Yes	Common
Pid1	Yes		Chow Specific
Pigr	Yes	Yes	Common
Pigyl	Yes		Chow Specific
Pih1d1	Yes		Chow Specific
Pim1	Yes		Chow Specific
Pin1	Yes	Yes	Common
Pip4k2b		Yes	HFD Specific
Pipox	Yes		Chow Specific
Pisd		Yes	HFD Specific
Pitpnc1	Yes	Yes	Common
Pja1	Yes	Yes	Common
Pklr	Yes	Yes	Common
Pla1a	Yes		Chow Specific
Pla2g12b	Yes		Chow Specific
Plec	Yes	Yes	Common
Plekha6	Yes		Chow Specific
Plg	Yes		Chow Specific
Plin3	Yes		Chow Specific
Plpp3	Yes	Yes	Common
Pltp	Yes	Yes	Common
Plvap	Yes	Yes	Common
Pmm2	Yes		Chow Specific
Pmpca	Yes	Yes	Common
Pmpcb	Yes	Yes	Common
Pnkp	Yes		Chow Specific
Pnpla2	Yes		Chow Specific
Pnpla6	Yes		Chow Specific
Pnpla8		Yes	HFD Specific
Pnpo	Yes		Chow Specific
Pole4	Yes		Chow Specific
Polr2a	Yes		Chow Specific
Polr2i		Yes	HFD Specific
Pon1	Yes	Yes	Common
Pon2	Yes		Chow Specific
Pon3	Yes	Yes	Common
Por	Yes	Yes	Common
Ppan	Yes		Chow Specific
Ppfibp2	Yes		Chow Specific
Ppid	Yes	Yes	Common
Ppp1r15a	Yes		Chow Specific
Ppp1r16a	Yes		Chow Specific
Ppp1r3b	Yes	Yes	Common
Ppp6c	Yes		Chow Specific
Pprc1	Yes		Chow Specific
Prdx3	Yes		Chow Specific
Prelp	Yes		Chow Specific
Prkaa1	Yes		Chow Specific
Prkab1		Yes	HFD Specific
Prkcsh	Yes		Chow Specific
Prlr	Yes		Chow Specific
Prnp	Yes		Chow Specific
Pros1	Yes	Yes	Common
Proz	Yes		Chow Specific
Prpf19	Yes		Chow Specific
Prpf40a		Yes	HFD Specific
Prr13	Yes	Yes	Common
Prrc1	Yes		Chow Specific
Prrc2a	Yes	Yes	Common
Pskh1	Yes	Yes	Common
Psma4	Yes	Yes	Common
Psma6	Yes	Yes	Common
Psmb3	Yes		Chow Specific
Psmb6	Yes	Yes	Common
Psmb7	Yes	Yes	Common
Psmb8	Yes	Yes	Common
Psmb9	Yes		Chow Specific
Psmc4	Yes		Chow Specific
Psmd1	Yes		Chow Specific
Psmd13	Yes		Chow Specific
Psmd14	Yes		Chow Specific
Psmd3	Yes	Yes	Common
Psmd9	Yes		Chow Specific
Psme2	Yes		Chow Specific
Ptbp1	Yes	Yes	Common
Ptbp3	Yes		Chow Specific
Ptcd2	Yes		Chow Specific
Ptcd3	Yes		Chow Specific
Ptch1	Yes		Chow Specific
Pter	Yes		Chow Specific
Ptgr2	Yes		Chow Specific
Ptk2b	Yes		Chow Specific
Ptplad1		Yes	HFD Specific
Qprt	Yes	Yes	Common
Qrich1		Yes	HFD Specific
R3hdm1	Yes		Chow Specific
Rab11a	Yes	Yes	Common
Rab1b	Yes	Yes	Common
Rab5c	Yes		Chow Specific
Rabac1	Yes		Chow Specific
Rad23a	Yes		Chow Specific
Ranbp1	Yes	Yes	Common
Raver1	Yes	Yes	Common
Rbbp6	Yes		Chow Specific
Rbm25	Yes	Yes	Common
Rbm26	Yes		Chow Specific
Rbm47	Yes		Chow Specific
Rbm8a	Yes	Yes	Common
Rbpms	Yes	Yes	Common
Rbpms2	Yes		Chow Specific
Rcbtb1	Yes		Chow Specific
Rdh11	Yes		Chow Specific
Rdh16	Yes		Chow Specific
Rdh16f2	Yes		Chow Specific
Rdh9	Yes		Chow Specific
Rer1	Yes		Chow Specific
Rere	Yes		Chow Specific
Retreg3		Yes	HFD Specific
Rgn	Yes		Chow Specific
Ric1	Yes		Chow Specific
Ripk1	Yes		Chow Specific
Rlim	Yes	Yes	Common
Rmdn3		Yes	HFD Specific
Rnaseh2a	Yes		Chow Specific
Rnaset2b_0	Yes	Yes	Common
Rnd1	Yes		Chow Specific
Rnf128	Yes	Yes	Common
Rnf14	Yes	Yes	Common
Rnh1	Yes	Yes	Common
Rnpep	Yes		Chow Specific
Romo1	Yes	Yes	Common
Rorc		Yes	HFD Specific
Rpa1	Yes	Yes	Common
RPB1	Yes		Chow Specific
Rpf1	Yes		Chow Specific
Rpl27	Yes		Chow Specific
Rpl36a	Yes		Chow Specific
Rpl41	Yes		Chow Specific
Rplp2	Yes		Chow Specific
Rpn1	Yes	Yes	Common
Rps27l	Yes	Yes	Common
Rras2		Yes	HFD Specific
Rrp1	Yes		Chow Specific
Rsrc2	Yes	Yes	Common
Rtn4	Yes		Chow Specific
Rxra		Yes	HFD Specific
S100a1	Yes		Chow Specific
S100a10	Yes		Chow Specific
S100a11	Yes		Chow Specific
S1pr1	Yes		Chow Specific
Safb2	Yes		Chow Specific
Sar1b	Yes	Yes	Common
Sardh	Yes	Yes	Common
Sbds	Yes		Chow Specific
Sc5d	Yes	Yes	Common
Scaf8	Yes		Chow Specific
Scamp3	Yes	Yes	Common
Scly	Yes	Yes	Common
Sdf2l1	Yes		Chow Specific
Sdha	Yes		Chow Specific
Sdhb	Yes	Yes	Common
Sdhc	Yes	Yes	Common
Sds		Yes	HFD Specific
Sec11a	Yes		Chow Specific
Sec14l4	Yes	Yes	Common
Sec16a	Yes		Chow Specific
Sec22b	Yes	Yes	Common
Sec24d	Yes		Chow Specific
Sec31a		Yes	HFD Specific
Sec61a1	Yes	Yes	Common
Sec61b	Yes	Yes	Common
Sec61g	Yes		Chow Specific
Seh1l	Yes		Chow Specific
Selenbp1	Yes		Chow Specific
Selenos	Yes	Yes	Common
Selenot	Yes		Chow Specific
Sema4g	Yes		Chow Specific
Sepsecs	Yes		Chow Specific
Sepx1	Yes	Yes	Common
Serinc3	Yes	Yes	Common
Serp1	Yes	Yes	Common
Serpina11		Yes	HFD Specific
Serpinf1	Yes	Yes	Common
Serpinf2	Yes	Yes	Common
Setd2	Yes		Chow Specific
Setdb1	Yes		Chow Specific
Sf3b1	Yes		Chow Specific
Sft2d2	Yes		Chow Specific
Sh3bgrl	Yes		Chow Specific
Shb		Yes	HFD Specific
Shc1	Yes		Chow Specific
Shpk	Yes		Chow Specific
Siah2	Yes		Chow Specific
Sigmar1	Yes		Chow Specific
Sirt7	Yes	Yes	Common
Slain2	Yes		Chow Specific
Slc16a2	Yes		Chow Specific
Slc1a2	Yes	Yes	Common
Slc22a18	Yes	Yes	Common
Slc25a11	Yes		Chow Specific
Slc25a13	Yes	Yes	Common
Slc25a39	Yes		Chow Specific
Slc25a42	Yes	Yes	Common
Slc25a47	Yes		Chow Specific
Slc26a1	Yes		Chow Specific
Slc29a1	Yes		Chow Specific
Slc33a1	Yes	Yes	Common
Slc35d2	Yes		Chow Specific
Slc37a4	Yes	Yes	Common
Slc38a2	Yes		Chow Specific
Slc38a4	Yes		Chow Specific
Slc39a11	Yes		Chow Specific
Slc39a4	Yes		Chow Specific
Slc39a7	Yes	Yes	Common
Slc39a9		Yes	HFD Specific
Slc3a2		Yes	HFD Specific
Slc46a1	Yes	Yes	Common
Slc47a1	Yes		Chow Specific
Slc6a13	Yes		Chow Specific
Slc6a8	Yes		Chow Specific
Slc6a9	Yes		Chow Specific
Slc7a6os		Yes	HFD Specific
Slc8b1	Yes		Chow Specific
Slc9a1		Yes	HFD Specific
Slc9a8	Yes		Chow Specific
Slco1b2	Yes	Yes	Common
Slco2b1	Yes		Chow Specific
Slmap		Yes	HFD Specific
Smad4	Yes		Chow Specific
Smad7	Yes		Chow Specific
Smg6	Yes		Chow Specific
Smim10l1	Yes		Chow Specific
Smim14	Yes	Yes	Common
Smpd2		Yes	HFD Specific
Snrk	Yes	Yes	Common
Snrnp70	Yes		Chow Specific
Snrpd2	Yes		Chow Specific
Snrpd3	Yes		Chow Specific
Sntb1	Yes		Chow Specific
Snx2	Yes	Yes	Common
Snx7	Yes		Chow Specific
Soat2	Yes		Chow Specific
Socs2	Yes		Chow Specific
Sod2	Yes	Yes	Common
Sox18	Yes		Chow Specific
Spag7	Yes	Yes	Common
Spag9	Yes		Chow Specific
Sphk2	Yes		Chow Specific
Spp1	Yes	Yes	Common
Spp2	Yes		Chow Specific
Spry4	Yes		Chow Specific
Sptan1	Yes	Yes	Common
Sqle	Yes		Chow Specific
Sqrdl	Yes	Yes	Common
Sra1	Yes		Chow Specific
Srebf1	Yes		Chow Specific
Sri	Yes	Yes	Common
Srp72	Yes		Chow Specific
Srr		Yes	HFD Specific
Srrm1	Yes		Chow Specific
Srsf1	Yes		Chow Specific
Srsf11	Yes		Chow Specific
Srsf2		Yes	HFD Specific
Srsf7	Yes	Yes	Common
Ss18l2	Yes		Chow Specific
Ssr3	Yes		Chow Specific
Ssr4		Yes	HFD Specific
Sssca1	Yes		Chow Specific
St3gal1	Yes		Chow Specific
Stard7	Yes		Chow Specific
Stat1	Yes	Yes	Common
Stat5b	Yes		Chow Specific
Stat6		Yes	HFD Specific
Stk11	Yes		Chow Specific
Stk38	Yes		Chow Specific
Stra6l		Yes	HFD Specific
Stxbp3	Yes		Chow Specific
Sub1	Yes		Chow Specific
Suclg1	Yes	Yes	Common
Sumf1	Yes		Chow Specific
Supt16		Yes	HFD Specific
Supt16h	Yes	Yes	Common
Supt5	Yes		Chow Specific
Surf2	Yes		Chow Specific
Syf2	Yes	Yes	Common
Syngr2	Yes	Yes	Common
Synj2bp		Yes	HFD Specific
Syvn1		Yes	HFD Specific
Szrd1	Yes	Yes	Common
Tab2		Yes	HFD Specific
Taco1	Yes		Chow Specific
Tat	Yes		Chow Specific
Tbc1d17	Yes	Yes	Common
Tbc1d20		Yes	HFD Specific
Tceal8		Yes	HFD Specific
Tcn2	Yes		Chow Specific
Tec	Yes		Chow Specific
Tex2	Yes	Yes	Common
Tex261	Yes		Chow Specific
Tfr2	Yes	Yes	Common
Tgm2	Yes	Yes	Common
Tgoln2	Yes	Yes	Common
Themis2	Yes		Chow Specific
Timm23	Yes	Yes	Common
Timm44		Yes	HFD Specific
Timp2	Yes		Chow Specific
Tiprl	Yes		Chow Specific
Tk1		Yes	HFD Specific
Tkfc		Yes	HFD Specific
Tkt		Yes	HFD Specific
Tlcd1	Yes		Chow Specific
Tlcd2	Yes	Yes	Common
Tm7sf2	Yes	Yes	Common
Tmbim1	Yes		Chow Specific
Tmbim6	Yes	Yes	Common
Tmed9	Yes	Yes	Common
Tmem106b	Yes	Yes	Common
Tmem109	Yes	Yes	Common
Tmem126a	Yes		Chow Specific
Tmem128	Yes		Chow Specific
Tmem147	Yes		Chow Specific
Tmem150a	Yes	Yes	Common
Tmem19	Yes		Chow Specific
Tmem205	Yes	Yes	Common
Tmem219	Yes		Chow Specific
Tmem25	Yes	Yes	Common
Tmem256	Yes	Yes	Common
Tmem261	Yes		Chow Specific
Tmem37	Yes		Chow Specific
Tmem56	Yes	Yes	Common
Tmem63b	Yes		Chow Specific
Tmem64	Yes		Chow Specific
Tmem86b	Yes		Chow Specific
Tmem93	Yes		Chow Specific
Tmie	Yes		Chow Specific
Tmprss6	Yes	Yes	Common
Tmsb4x	Yes	Yes	Common
Tmx2	Yes		Chow Specific
Tnfaip8l1	Yes	Yes	Common
Tnrc6c	Yes		Chow Specific
Tomm6	Yes		Chow Specific
Tomm7	Yes		Chow Specific
Tor1aip1	Yes		Chow Specific
Tor1aip2	Yes		Chow Specific
Tpd52l2	Yes		Chow Specific
Tpm2		Yes	HFD Specific
Tpm3	Yes	Yes	Common
Tprkb	Yes		Chow Specific
Trabd	Yes		Chow Specific
Trappc12	Yes		Chow Specific
Trappc3	Yes		Chow Specific
Trfr2	Yes		Chow Specific
Trim11		Yes	HFD Specific
Trim41	Yes		Chow Specific
Trip4	Yes		Chow Specific
Trmt2a	Yes		Chow Specific
Trnau1ap	Yes		Chow Specific
Trp53bp2	Yes		Chow Specific
Trp53inp1	Yes		Chow Specific
Tsc22d1	Yes	Yes	Common
Tspan31	Yes		Chow Specific
Tsr1	Yes		Chow Specific
Tssc4		Yes	HFD Specific
Tst	Yes	Yes	Common
Ttc36	Yes	Yes	Common
Ttc38	Yes		Chow Specific
TTP	Yes	Yes	Common
Ttpa	Yes	Yes	Common
Tuba4a	Yes	Yes	Common
Tubg1	Yes		Chow Specific
Tufm	Yes		Chow Specific
Twnk	Yes		Chow Specific
Txn2	Yes	Yes	Common
Txndc17	Yes		Chow Specific
Tyrobp	Yes		Chow Specific
U2af1l4		Yes	HFD Specific
Ubb_1	Yes	Yes	Common
Ube2d2		Yes	HFD Specific
Ube2e3	Yes		Chow Specific
Ube2i	Yes		Chow Specific
Ube2l3	Yes	Yes	Common
Ube2n		Yes	HFD Specific
Ube3a	Yes		Chow Specific
Ubl5	Yes		Chow Specific
Ubqln1	Yes		Chow Specific
Ubqln2	Yes		Chow Specific
Ubr2	Yes		Chow Specific
Ucp2	Yes		Chow Specific
Ugt1a5	Yes		Chow Specific
Ugt1a6a	Yes	Yes	Common
Ugt1a6b	Yes	Yes	Common
Ugt2a3	Yes	Yes	Common
Ugt2b1	Yes		Chow Specific
Ugt2b35	Yes	Yes	Common
Ugt3a1	Yes		Chow Specific
Ugt3a2	Yes	Yes	Common
Umps	Yes		Chow Specific
Unc119b	Yes	Yes	Common
Upb1	Yes	Yes	Common
Uqcrb	Yes	Yes	Common
Uqcrc2	Yes	Yes	Common
Uqcrh	Yes	Yes	Common
Urod	Yes		Chow Specific
Usp14	Yes		Chow Specific
Usp36	Yes		Chow Specific
Usp47	Yes	Yes	Common
Usp5	Yes		Chow Specific
Utp6	Yes		Chow Specific
Uxt		Yes	HFD Specific
Vamp2	Yes	Yes	Common
Vasp	Yes		Chow Specific
Vcl		Yes	HFD Specific
Vegfa	Yes		Chow Specific
Vma21	Yes		Chow Specific
Vmp1	Yes	Yes	Common
Vps35	Yes		Chow Specific
Vps36	Yes		Chow Specific
Vps9d1	Yes		Chow Specific
Wac	Yes		Chow Specific
Washc2	Yes		Chow Specific
Wbp2	Yes		Chow Specific
Wdr18	Yes		Chow Specific
Wdr45l	Yes		Chow Specific
Wdr46	Yes		Chow Specific
Wdr55	Yes		Chow Specific
Wdr61	Yes		Chow Specific
Wdr81	Yes		Chow Specific
Wdr83os	Yes		Chow Specific
Wfdc2		Yes	HFD Specific
Wnk1	Yes	Yes	Common
Xdh		Yes	HFD Specific
Xpo6	Yes		Chow Specific
Xylb	Yes	Yes	Common
Yars	Yes		Chow Specific
Yif1b	Yes		Chow Specific
Ywhag		Yes	HFD Specific
Ywhaz	Yes		Chow Specific
Zbtb8os	Yes		Chow Specific
Zc3h11a	Yes		Chow Specific
Zfc3h1	Yes		Chow Specific
Zfp106		Yes	HFD Specific
Zfp36	Yes	Yes	Common
Zfp655		Yes	HFD Specific
Zfp706		Yes	HFD Specific
Zfp707	Yes	Yes	Common
Zfp809	Yes		Chow Specific
Zfp871	Yes		Chow Specific
Zfp945	Yes		Chow Specific
Zfr	Yes	Yes	Common
Zfyve1	Yes		Chow Specific
Zmat2		Yes	HFD Specific
Znhit1	Yes	Yes	Common
Znrf1		Yes	HFD Specific
Zranb1	Yes		Chow Specific
Zyg11b	Yes		Chow Specific
