# Supplementary material for: Dynamic regulation of N6,2′-O-dimethyladenosine (m6Am) in obesity
Source: Nat Commun. 2021 Dec 10;12:7185. doi: 10.1038/s41467-021-27421-2 (PMC8664860; doi:10.1038/s41467-021-27421-2)
Supplement: Supplementary file 5 — Data S3 [file 41467_2021_27421_MOESM5_ESM.xlsx]

## Sheet: Sheet1
Gene_Symb	Chow m6A	HFD m6A	Lean/Fat Specific	Location
0610009B22Rik	Yes		Chow Specific	CDS
0610009E02Rik	Yes	Yes	Common	3UTR
0610012G03Rik		Yes	HFD Specific	CDS,3UTR
0610039K10Rik	Yes	Yes	Common	CDS,3UTR
0610040J01Rik	Yes	Yes	Common	CDS
1110002L01Rik		Yes	HFD Specific	3UTR
1110018G07Rik	Yes	Yes	Common	CDS,3UTR
1110057K04Rik		Yes	HFD Specific	3UTR
1110065P20Rik	Yes		Chow Specific	CDS,3UTR
1190002N15Rik	Yes	Yes	Common	CDS,3UTR
1300002K09Rik	Yes		Chow Specific	CDS,3UTR
1300017J02Rik	Yes	Yes	Common	CDS
1600002H07Rik	Yes	Yes	Common	CDS,3UTR
1600012H06Rik	Yes	Yes	Common	CDS,3UTR
1600014C10Rik	Yes	Yes	Common	CDS,3UTR
1700017B05Rik	Yes	Yes	Common	CDS,3UTR
1700019G06Rik	Yes		Chow Specific	CDS,3UTR
1700020I14Rik	Yes	Yes	Common	3UTR
1700066M21Rik	Yes	Yes	Common	CDS,3UTR
1700084C06Rik	Yes	Yes	Common	CDS,3UTR
1700123O20Rik	Yes		Chow Specific	CDS,3UTR
1810011O10Rik	Yes	Yes	Common	CDS,3UTR
1810013L24Rik	Yes	Yes	Common	CDS,3UTR
1810026J23Rik		Yes	HFD Specific	CDS,3UTR
1810058I24Rik	Yes	Yes	Common	CDS,3UTR
2010003K11Rik		Yes	HFD Specific	CDS,3UTR
2010111I01Rik	Yes		Chow Specific	CDS,3UTR
2210015D19Rik	Yes		Chow Specific	3UTR
2210016L21Rik	Yes	Yes	Common	3UTR
2210018M11Rik	Yes		Chow Specific	CDS,3UTR
2210418O10Rik		Yes	HFD Specific	3UTR
2310003H01Rik		Yes	HFD Specific	CDS
2310011J03Rik	Yes		Chow Specific	3UTR
2310022A10Rik	Yes	Yes	Common	CDS,3UTR
2310030G06Rik	Yes		Chow Specific	3UTR
2310036O22Rik	Yes	Yes	Common	CDS,3UTR
2310044G17Rik	Yes	Yes	Common	CDS,3UTR
2410002F23Rik	Yes	Yes	Common	CDS,3UTR
2410016O06Rik	Yes	Yes	Common	CDS
2510002D24Rik	Yes		Chow Specific	CDS,3UTR
2510039O18Rik	Yes	Yes	Common	CDS,3UTR
2610002J02Rik	Yes		Chow Specific	CDS,3UTR
2610507B11Rik	Yes	Yes	Common	CDS,3UTR
2610528J11Rik	Yes		Chow Specific	CDS,3UTR
2700089E24Rik	Yes		Chow Specific	CDS,3UTR
2810403A07Rik		Yes	HFD Specific	CDS,3UTR
2810408M09Rik	Yes		Chow Specific	CDS,3UTR
2810459M11Rik	Yes	Yes	Common	CDS,3UTR
2900026A02Rik	Yes	Yes	Common	3UTR
3110062M04Rik	Yes		Chow Specific	CDS,3UTR
3230401D17Rik	Yes		Chow Specific	CDS,3UTR
4632419I22Rik	Yes	Yes	Common	3UTR
4632428N05Rik	Yes	Yes	Common	3UTR
4732444A12Rik		Yes	HFD Specific	CDS,3UTR
4921506J03RIK	Yes		Chow Specific	CDS,3UTR
4921514A10Rik	Yes		Chow Specific	CDS,3UTR
4930404N11Rik		Yes	HFD Specific	CDS,3UTR
4930444A02Rik	Yes	Yes	Common	CDS
4930470G03Rik	Yes		Chow Specific	CDS,3UTR
4930474H06Rik	Yes		Chow Specific	CDS
4930506M07Rik	Yes		Chow Specific	CDS,3UTR
4930523C07Rik	Yes	Yes	Common	CDS,3UTR
4931406P16Rik	Yes	Yes	Common	CDS
4933426M11Rik		Yes	HFD Specific	CDS,3UTR
5031439G07Rik	Yes	Yes	Common	3UTR
5430405H02Rik	Yes		Chow Specific	3UTR
5430417L22Rik	Yes	Yes	Common	CDS,3UTR
5830417I10Rik	Yes	Yes	Common	3UTR
5830473C10Rik	Yes		Chow Specific	3UTR
6330403L08Rik	Yes		Chow Specific	3UTR
6430548M08Rik	Yes	Yes	Common	3UTR
6430573F11Rik	Yes		Chow Specific	CDS,3UTR
8430408G22Rik	Yes	Yes	Common	CDS,3UTR
9130011E15Rik		Yes	HFD Specific	CDS,3UTR
9130019O22Rik	Yes	Yes	Common	CDS,3UTR
9430020K01Rik	Yes		Chow Specific	CDS
9530068E07Rik	Yes	Yes	Common	CDS,3UTR
9630013K17Rik	Yes		Chow Specific	CDS,3UTR
9630033F20Rik	Yes		Chow Specific	CDS,3UTR
9930111J21Rik1	Yes	Yes	Common	CDS,3UTR
9930111J21Rik2		Yes	HFD Specific	CDS
A130010J15Rik	Yes	Yes	Common	CDS
A1cf	Yes	Yes	Common	CDS,3UTR
A230005M16Rik	Yes	Yes	Common	CDS,3UTR
A230046K03Rik	Yes	Yes	Common	CDS,3UTR
A230050P20Rik		Yes	HFD Specific	CDS,3UTR
A230072C01Rik		Yes	HFD Specific	CDS,3UTR
A330041J22Rik	Yes		Chow Specific	CDS,3UTR
A330050B17Rik	Yes		Chow Specific	CDS,3UTR
A430005L14Rik	Yes		Chow Specific	3UTR
A430033K04Rik		Yes	HFD Specific	CDS,3UTR
A630007B06Rik	Yes		Chow Specific	CDS
A730061H03Rik	Yes		Chow Specific	3UTR
A730081D07Rik	Yes	Yes	Common	CDS,3UTR
Aadac	Yes	Yes	Common	CDS,3UTR
Aagab	Yes		Chow Specific	3UTR
Aatk	Yes		Chow Specific	CDS
Abca1	Yes	Yes	Common	CDS,3UTR
Abcb10	Yes	Yes	Common	CDS,3UTR
Abcc2	Yes		Chow Specific	CDS,3UTR
Abcc3		Yes	HFD Specific	CDS,3UTR
Abcd1	Yes		Chow Specific	CDS
Abcf1	Yes	Yes	Common	3UTR
Abcf2		Yes	HFD Specific	CDS,3UTR
Abcf3		Yes	HFD Specific	CDS,3UTR
Abcg1	Yes	Yes	Common	CDS,3UTR
Abcg8	Yes	Yes	Common	CDS,3UTR
Abhd13	Yes	Yes	Common	CDS,3UTR
Abhd15	Yes	Yes	Common	CDS,3UTR
Abhd17a	Yes		Chow Specific	CDS,3UTR
Abhd17c	Yes	Yes	Common	CDS,3UTR
Abi3	Yes	Yes	Common	CDS,3UTR
Abl1	Yes	Yes	Common	CDS,3UTR
Abl2	Yes	Yes	Common	CDS
Ablim1	Yes	Yes	Common	CDS,3UTR
Abtb1	Yes		Chow Specific	CDS,3UTR
Abtb2	Yes		Chow Specific	CDS
AC102815.1	Yes	Yes	Common	CDS,3UTR
AC113484.1	Yes		Chow Specific	CDS,3UTR
AC116732.1	Yes	Yes	Common	CDS,3UTR
AC117213.1	Yes		Chow Specific	3UTR
AC122821.1	Yes		Chow Specific	3UTR
AC123644.1	Yes	Yes	Common	3UTR
AC127580.1	Yes		Chow Specific	3UTR
AC131759.1		Yes	HFD Specific	3UTR
AC131780.1	Yes	Yes	Common	CDS
AC133183.2	Yes	Yes	Common	CDS
AC140190.1	Yes	Yes	Common	3UTR
AC154766.1	Yes	Yes	Common	CDS,3UTR
AC158921.1		Yes	HFD Specific	3UTR
AC161511.1	Yes		Chow Specific	3UTR
AC164300.1		Yes	HFD Specific	CDS,3UTR
AC164597.1	Yes	Yes	Common	CDS,3UTR
Acaa1a	Yes	Yes	Common	CDS,3UTR
Acaca	Yes	Yes	Common	CDS,3UTR
Acacb	Yes		Chow Specific	3UTR
Acads	Yes		Chow Specific	CDS,3UTR
Acadsb	Yes		Chow Specific	CDS,3UTR
Acadvl	Yes		Chow Specific	CDS
Acbd3		Yes	HFD Specific	CDS
Acbd5	Yes		Chow Specific	CDS,3UTR
Acnat1	Yes	Yes	Common	CDS,3UTR
Acnat2	Yes	Yes	Common	CDS
Acot1	Yes	Yes	Common	CDS,3UTR
Acot3		Yes	HFD Specific	CDS,3UTR
Acot4	Yes	Yes	Common	CDS
Acox1		Yes	HFD Specific	CDS,3UTR
Acox3	Yes	Yes	Common	3UTR
Acp2	Yes	Yes	Common	3UTR
Acsl1	Yes	Yes	Common	CDS,3UTR
Acsm5	Yes		Chow Specific	CDS,3UTR
Actb		Yes	HFD Specific	CDS,3UTR
Actg1		Yes	HFD Specific	CDS,3UTR
Actr5	Yes	Yes	Common	CDS,3UTR
Acvr1	Yes		Chow Specific	CDS,3UTR
Acvr2a	Yes	Yes	Common	CDS,3UTR
Adam17	Yes	Yes	Common	CDS,3UTR
Adamts1	Yes	Yes	Common	CDS
Adamts15		Yes	HFD Specific	CDS,3UTR
Adamts5	Yes		Chow Specific	CDS
Adap2	Yes	Yes	Common	CDS,3UTR
Adar	Yes	Yes	Common	CDS,3UTR
Adarb1	Yes	Yes	Common	CDS,3UTR
Adat3	Yes	Yes	Common	3UTR
Adck2		Yes	HFD Specific	CDS,3UTR
Adcy5		Yes	HFD Specific	CDS,3UTR
Adcy6	Yes	Yes	Common	CDS,3UTR
Adcy9	Yes	Yes	Common	CDS
Adh5	Yes		Chow Specific	CDS,3UTR
Adh6-ps1	Yes	Yes	Common	3UTR
Adh7	Yes		Chow Specific	CDS
Adipor2	Yes	Yes	Common	CDS,3UTR
Adnp	Yes	Yes	Common	CDS,3UTR
Adnp2	Yes	Yes	Common	CDS
Ado	Yes	Yes	Common	CDS,3UTR
Adora1	Yes	Yes	Common	CDS,3UTR
Adpgk	Yes		Chow Specific	CDS,3UTR
Adprhl2	Yes	Yes	Common	CDS,3UTR
Adprm	Yes		Chow Specific	CDS
Adra1b	Yes	Yes	Common	CDS
Adra2b	Yes	Yes	Common	CDS,3UTR
Adrb2	Yes		Chow Specific	CDS,3UTR
Adrb3	Yes		Chow Specific	CDS
Adrbk2		Yes	HFD Specific	3UTR
Adtrp	Yes	Yes	Common	CDS
Aen	Yes		Chow Specific	CDS,3UTR
Aff1	Yes	Yes	Common	CDS,3UTR
Aff4	Yes	Yes	Common	CDS,3UTR
Afg3l2	Yes		Chow Specific	CDS,3UTR
Afmid	Yes		Chow Specific	3UTR
Aftph	Yes		Chow Specific	CDS
Aggf1	Yes		Chow Specific	CDS,3UTR
Agl	Yes		Chow Specific	CDS,3UTR
Ago2	Yes	Yes	Common	CDS,3UTR
Agpat2		Yes	HFD Specific	CDS,3UTR
Agpat3	Yes		Chow Specific	CDS,3UTR
Agpat6	Yes		Chow Specific	3UTR
Agphd1	Yes		Chow Specific	CDS,3UTR
Agt	Yes	Yes	Common	CDS,3UTR
Agtr1a	Yes	Yes	Common	CDS,3UTR
Agxt2		Yes	HFD Specific	3UTR
Ahctf1	Yes		Chow Specific	CDS,3UTR
Ahdc1	Yes	Yes	Common	CDS,3UTR
Ahnak	Yes	Yes	Common	CDS
Ahr	Yes	Yes	Common	CDS,3UTR
Ahsa2		Yes	HFD Specific	CDS,3UTR
AI317395	Yes	Yes	Common	CDS,3UTR
AI462493	Yes	Yes	Common	CDS,3UTR
AI464131	Yes	Yes	Common	CDS,3UTR
AI661453		Yes	HFD Specific	CDS
AI837181	Yes	Yes	Common	CDS,3UTR
Ajuba	Yes		Chow Specific	CDS
AK157302	Yes	Yes	Common	CDS,3UTR
Akap1	Yes	Yes	Common	CDS
Akap10		Yes	HFD Specific	CDS
Akap11	Yes		Chow Specific	CDS
Akap12	Yes		Chow Specific	CDS,3UTR
Akap13	Yes	Yes	Common	CDS,3UTR
Akap2	Yes	Yes	Common	CDS,3UTR
Akap8	Yes	Yes	Common	CDS,3UTR
Akna	Yes		Chow Specific	CDS
Akr7a5	Yes		Chow Specific	CDS,3UTR
AL662835.2	Yes		Chow Specific	CDS
AL669855.1	Yes		Chow Specific	CDS,3UTR
AL672219.1	Yes		Chow Specific	CDS,3UTR
AL772299.1	Yes		Chow Specific	CDS
AL772401.1	Yes		Chow Specific	3UTR
AL929563.1	Yes		Chow Specific	CDS,3UTR
Alb		Yes	HFD Specific	CDS,3UTR
Aldh1b1	Yes	Yes	Common	CDS,3UTR
Aldh4a1	Yes		Chow Specific	3UTR
Aldh8a1	Yes	Yes	Common	CDS,3UTR
Aldob		Yes	HFD Specific	CDS,3UTR
Alpk1		Yes	HFD Specific	CDS
Als2	Yes	Yes	Common	CDS,3UTR
Als2cl		Yes	HFD Specific	3UTR
Amacr	Yes		Chow Specific	CDS,3UTR
Ambra1	Yes		Chow Specific	CDS,3UTR
Amigo1	Yes	Yes	Common	CDS
Amigo2		Yes	HFD Specific	CDS
Ammecr1l	Yes	Yes	Common	CDS,3UTR
Amotl1	Yes		Chow Specific	CDS,3UTR
Amotl2	Yes	Yes	Common	CDS,3UTR
Amz1	Yes	Yes	Common	CDS,3UTR
Anapc2	Yes		Chow Specific	CDS,3UTR
Anapc7	Yes		Chow Specific	3UTR
Angptl2	Yes		Chow Specific	CDS,3UTR
Angptl3	Yes	Yes	Common	CDS
Angptl4	Yes		Chow Specific	3UTR
Angptl6		Yes	HFD Specific	CDS,3UTR
Ank	Yes		Chow Specific	3UTR
Ank3	Yes		Chow Specific	CDS,3UTR
Ankfy1	Yes	Yes	Common	CDS,3UTR
Ankhd1	Yes	Yes	Common	CDS,3UTR
Ankib1	Yes	Yes	Common	CDS,3UTR
Ankle2	Yes	Yes	Common	CDS,3UTR
Ankrd10		Yes	HFD Specific	CDS,3UTR
Ankrd11	Yes		Chow Specific	CDS,3UTR
Ankrd27	Yes		Chow Specific	CDS,3UTR
Ankrd28	Yes		Chow Specific	CDS,3UTR
Ankrd33b	Yes		Chow Specific	CDS,3UTR
Ankrd40	Yes		Chow Specific	CDS,3UTR
Ankrd49		Yes	HFD Specific	CDS,3UTR
Ankrd50	Yes	Yes	Common	CDS,3UTR
Ankrd9	Yes		Chow Specific	CDS,3UTR
Anks4b	Yes	Yes	Common	CDS,3UTR
Ano6		Yes	HFD Specific	3UTR
Antxr2	Yes	Yes	Common	3UTR
Ap1g1	Yes	Yes	Common	CDS,3UTR
Ap2s1	Yes		Chow Specific	CDS,3UTR
Ap3d1		Yes	HFD Specific	CDS,3UTR
Ap3s2	Yes	Yes	Common	3UTR
Ap4m1	Yes		Chow Specific	CDS,3UTR
Ap5b1	Yes	Yes	Common	CDS,3UTR
Ap5s1	Yes		Chow Specific	CDS,3UTR
Ap5z1	Yes		Chow Specific	CDS,3UTR
Apbb2	Yes	Yes	Common	CDS,3UTR
Apc	Yes	Yes	Common	CDS,3UTR
Apcs	Yes		Chow Specific	CDS
Api5	Yes	Yes	Common	3UTR
Apoa1		Yes	HFD Specific	CDS,3UTR
Apoa2		Yes	HFD Specific	CDS,3UTR
Apoa4	Yes	Yes	Common	CDS,3UTR
Apoa5	Yes	Yes	Common	CDS,3UTR
Apob	Yes	Yes	Common	CDS,3UTR
Apoe		Yes	HFD Specific	CDS,3UTR
Apof	Yes	Yes	Common	CDS
Apol7a	Yes	Yes	Common	CDS,3UTR
Apol7c	Yes	Yes	Common	CDS,3UTR
Apol9a	Yes	Yes	Common	CDS,3UTR
Apol9b	Yes	Yes	Common	CDS,3UTR
Apon	Yes	Yes	Common	CDS,3UTR
Aqp11	Yes		Chow Specific	CDS,3UTR
Aqp9	Yes	Yes	Common	CDS,3UTR
Ar	Yes	Yes	Common	CDS,3UTR
Arcn1	Yes		Chow Specific	CDS,3UTR
Arf6	Yes	Yes	Common	CDS,3UTR
Arfgap1	Yes	Yes	Common	CDS,3UTR
Arfgef2	Yes	Yes	Common	3UTR
Arg1	Yes	Yes	Common	CDS,3UTR
Arhgap12	Yes	Yes	Common	CDS,3UTR
Arhgap21	Yes	Yes	Common	CDS
Arhgap23	Yes	Yes	Common	CDS,3UTR
Arhgap24	Yes		Chow Specific	CDS,3UTR
Arhgap26	Yes	Yes	Common	3UTR
Arhgap27		Yes	HFD Specific	CDS,3UTR
Arhgap29	Yes	Yes	Common	CDS
Arhgap31	Yes	Yes	Common	CDS,3UTR
Arhgap32	Yes	Yes	Common	CDS,3UTR
Arhgap5	Yes	Yes	Common	CDS
Arhgap6	Yes		Chow Specific	CDS,3UTR
Arhgdia	Yes	Yes	Common	CDS,3UTR
Arhgef10l	Yes	Yes	Common	CDS,3UTR
Arhgef12	Yes		Chow Specific	CDS,3UTR
Arhgef17	Yes	Yes	Common	CDS
Arhgef18	Yes	Yes	Common	CDS,3UTR
Arhgef26	Yes		Chow Specific	CDS,3UTR
Arhgef3	Yes	Yes	Common	CDS,3UTR
Arhgef40		Yes	HFD Specific	CDS,3UTR
Arhgef5	Yes		Chow Specific	CDS,3UTR
Arhgef7	Yes	Yes	Common	CDS,3UTR
Arid1a	Yes	Yes	Common	CDS,3UTR
Arid1b	Yes	Yes	Common	CDS,3UTR
Arid2	Yes		Chow Specific	CDS
Arid4b	Yes		Chow Specific	CDS,3UTR
Arid5b	Yes	Yes	Common	CDS,3UTR
Arl4a	Yes	Yes	Common	CDS
Arl4c	Yes	Yes	Common	3UTR
Arl4d	Yes	Yes	Common	CDS,3UTR
Arl5a	Yes	Yes	Common	CDS,3UTR
Armc1	Yes		Chow Specific	CDS,3UTR
Arpc2		Yes	HFD Specific	CDS,3UTR
Arpc5l	Yes		Chow Specific	CDS,3UTR
Arrdc3	Yes	Yes	Common	CDS,3UTR
Arsa	Yes	Yes	Common	CDS,3UTR
Asap3	Yes	Yes	Common	CDS,3UTR
Asb6	Yes		Chow Specific	CDS,3UTR
Asb8	Yes	Yes	Common	CDS
Ash1l	Yes	Yes	Common	CDS,3UTR
Asxl1	Yes	Yes	Common	CDS
Asxl2	Yes	Yes	Common	CDS,3UTR
Atad3a	Yes		Chow Specific	3UTR
Atf6	Yes	Yes	Common	CDS,3UTR
Atf7ip	Yes	Yes	Common	CDS,3UTR
Atg13	Yes	Yes	Common	3UTR
Atg2a	Yes	Yes	Common	CDS,3UTR
Atg4b		Yes	HFD Specific	3UTR
Atg4d	Yes	Yes	Common	CDS,3UTR
Atl3	Yes	Yes	Common	CDS,3UTR
Atmin		Yes	HFD Specific	CDS
Atoh8		Yes	HFD Specific	CDS,3UTR
Atp11a	Yes		Chow Specific	3UTR
Atp2b1	Yes	Yes	Common	CDS,3UTR
Atp2b4	Yes	Yes	Common	CDS,3UTR
Atp5f1		Yes	HFD Specific	CDS,3UTR
Atp5g3		Yes	HFD Specific	CDS
Atp5l	Yes	Yes	Common	CDS,3UTR
Atp5sl	Yes		Chow Specific	3UTR
Atp8b1		Yes	HFD Specific	3UTR
Atp9a	Yes		Chow Specific	3UTR
Atp9b	Yes	Yes	Common	3UTR
Atpif1		Yes	HFD Specific	CDS,3UTR
Atraid	Yes		Chow Specific	CDS,3UTR
Atrip	Yes		Chow Specific	CDS,3UTR
Atrnl1	Yes		Chow Specific	3UTR
Atxn1	Yes	Yes	Common	CDS,3UTR
Atxn1l	Yes	Yes	Common	CDS
Atxn7	Yes	Yes	Common	CDS,3UTR
Atxn7l1	Yes	Yes	Common	CDS,3UTR
Atxn7l3	Yes		Chow Specific	CDS,3UTR
Atxn7l3b	Yes	Yes	Common	CDS,3UTR
AU022252	Yes	Yes	Common	CDS,3UTR
Avl9	Yes		Chow Specific	CDS,3UTR
Avpi1	Yes		Chow Specific	CDS,3UTR
Avpr1a	Yes		Chow Specific	CDS,3UTR
AW146154	Yes		Chow Specific	3UTR
AW209491		Yes	HFD Specific	CDS
Axin1	Yes		Chow Specific	CDS
Axl		Yes	HFD Specific	CDS,3UTR
AY036118		Yes	HFD Specific	3UTR
Azi2	Yes		Chow Specific	CDS,3UTR
B130055M24Rik		Yes	HFD Specific	3UTR
B230120H23Rik	Yes		Chow Specific	CDS,3UTR
B230219D22Rik	Yes	Yes	Common	CDS
B3galt1	Yes	Yes	Common	CDS,3UTR
B3galt6		Yes	HFD Specific	CDS,3UTR
B3gat3	Yes		Chow Specific	3UTR
B3gnt2	Yes	Yes	Common	CDS,3UTR
B3gnt3	Yes		Chow Specific	CDS,3UTR
B430305J03Rik		Yes	HFD Specific	CDS
B4galt1	Yes	Yes	Common	3UTR
B4galt5		Yes	HFD Specific	CDS,3UTR
B9d2	Yes		Chow Specific	CDS,3UTR
Baat	Yes		Chow Specific	CDS
Bace1	Yes		Chow Specific	CDS,3UTR
Bach1	Yes	Yes	Common	CDS,3UTR
Bach2	Yes	Yes	Common	CDS,3UTR
Bag3	Yes	Yes	Common	CDS,3UTR
Bag4	Yes	Yes	Common	CDS,3UTR
Bag5	Yes		Chow Specific	CDS
Bahcc1	Yes		Chow Specific	CDS,3UTR
Baz1a		Yes	HFD Specific	CDS
Baz1b	Yes		Chow Specific	CDS,3UTR
Bbc3	Yes	Yes	Common	CDS,3UTR
BC003965	Yes	Yes	Common	CDS,3UTR
BC005537	Yes	Yes	Common	3UTR
BC017158	Yes		Chow Specific	CDS,3UTR
BC018507	Yes		Chow Specific	CDS
BC021891	Yes		Chow Specific	CDS,3UTR
BC023105	Yes		Chow Specific	3UTR
BC025446	Yes	Yes	Common	3UTR
BC027231	Yes		Chow Specific	CDS,3UTR
BC028777	Yes		Chow Specific	CDS,3UTR
BC029722	Yes	Yes	Common	CDS,3UTR
Bcar1	Yes	Yes	Common	CDS,3UTR
Bcar3	Yes	Yes	Common	CDS,3UTR
Bcdin3d		Yes	HFD Specific	CDS,3UTR
Bche	Yes		Chow Specific	CDS,3UTR
Bcl2l1	Yes	Yes	Common	CDS
Bcl7a	Yes	Yes	Common	CDS,3UTR
Bcl7b	Yes	Yes	Common	3UTR
Bcl9	Yes	Yes	Common	CDS
Bcl9l	Yes	Yes	Common	CDS
Bcorl1	Yes	Yes	Common	CDS,3UTR
Bcr	Yes	Yes	Common	CDS,3UTR
Bdh1	Yes	Yes	Common	CDS,3UTR
Bend3	Yes		Chow Specific	CDS,3UTR
Bet1l	Yes	Yes	Common	3UTR
Bfar		Yes	HFD Specific	CDS,3UTR
Bhlhe40	Yes	Yes	Common	CDS,3UTR
Bin3		Yes	HFD Specific	CDS,3UTR
Birc2	Yes		Chow Specific	CDS
Birc3	Yes	Yes	Common	CDS,3UTR
Birc6	Yes		Chow Specific	CDS
Bivm	Yes		Chow Specific	CDS
Blcap	Yes		Chow Specific	3UTR
Bloc1s3	Yes		Chow Specific	CDS,3UTR
Bloc1s4	Yes	Yes	Common	CDS,3UTR
Bmi1	Yes		Chow Specific	CDS
Bmp1	Yes		Chow Specific	CDS,3UTR
Bmp10	Yes	Yes	Common	CDS
Bmp2	Yes	Yes	Common	CDS
Bmp2k	Yes	Yes	Common	CDS,3UTR
Bmpr1a	Yes	Yes	Common	CDS,3UTR
Bmpr2	Yes		Chow Specific	CDS
Bmyc	Yes	Yes	Common	CDS,3UTR
Bnip1	Yes		Chow Specific	3UTR
Bod1	Yes	Yes	Common	CDS,3UTR
Bod1l	Yes	Yes	Common	CDS
Bphl	Yes		Chow Specific	3UTR
Bptf	Yes	Yes	Common	CDS
Brap	Yes	Yes	Common	CDS,3UTR
Brd3	Yes		Chow Specific	CDS,3UTR
Brd4	Yes	Yes	Common	3UTR
Brf1	Yes		Chow Specific	3UTR
Brf2	Yes	Yes	Common	CDS,3UTR
Bri3bp	Yes		Chow Specific	3UTR
Brms1	Yes		Chow Specific	3UTR
Brpf3	Yes		Chow Specific	CDS,3UTR
Brwd1	Yes	Yes	Common	CDS,3UTR
Bsdc1	Yes		Chow Specific	CDS,3UTR
Btbd11	Yes	Yes	Common	CDS
Btbd2	Yes		Chow Specific	CDS,3UTR
Btbd3	Yes	Yes	Common	CDS
Btbd6	Yes	Yes	Common	CDS,3UTR
Btbd7	Yes	Yes	Common	CDS
Btbd9	Yes	Yes	Common	CDS,3UTR
Btd	Yes	Yes	Common	CDS,3UTR
Btg1	Yes	Yes	Common	CDS,3UTR
Btg2		Yes	HFD Specific	CDS,3UTR
Btnl9		Yes	HFD Specific	CDS,3UTR
Bysl	Yes		Chow Specific	CDS,3UTR
C130074G19Rik	Yes	Yes	Common	CDS,3UTR
C1galt1	Yes		Chow Specific	CDS,3UTR
C1galt1c1	Yes		Chow Specific	CDS,3UTR
C1qa	Yes	Yes	Common	CDS,3UTR
C1qb	Yes		Chow Specific	CDS,3UTR
C1qbp	Yes		Chow Specific	CDS,3UTR
C1qc		Yes	HFD Specific	CDS,3UTR
C1qtnf1	Yes	Yes	Common	CDS,3UTR
C1ra	Yes		Chow Specific	CDS
C1rl	Yes	Yes	Common	CDS,3UTR
C230034O21Rik		Yes	HFD Specific	CDS
C230081A13Rik	Yes	Yes	Common	CDS,3UTR
C2cd2	Yes	Yes	Common	CDS,3UTR
C330006A16Rik	Yes		Chow Specific	CDS,3UTR
C8a	Yes	Yes	Common	CDS,3UTR
Cab39	Yes		Chow Specific	3UTR
Cables2	Yes	Yes	Common	3UTR
Cacfd1	Yes	Yes	Common	3UTR
Cactin	Yes	Yes	Common	CDS,3UTR
Cacul1	Yes	Yes	Common	CDS,3UTR
Calcrl	Yes	Yes	Common	CDS,3UTR
Calu	Yes		Chow Specific	3UTR
Camk1d	Yes	Yes	Common	CDS,3UTR
Camk2g	Yes	Yes	Common	3UTR
Camsap1		Yes	HFD Specific	CDS,3UTR
Camsap2	Yes	Yes	Common	CDS,3UTR
Cand1	Yes	Yes	Common	CDS,3UTR
Cant1	Yes		Chow Specific	CDS,3UTR
Capzb		Yes	HFD Specific	CDS,3UTR
Car3		Yes	HFD Specific	CDS,3UTR
Card14		Yes	HFD Specific	CDS,3UTR
Card6	Yes	Yes	Common	CDS
Carhsp1	Yes	Yes	Common	CDS,3UTR
Casc3	Yes		Chow Specific	CDS
Caskin2	Yes	Yes	Common	CDS,3UTR
Cbll1	Yes		Chow Specific	CDS,3UTR
Cbx2	Yes	Yes	Common	CDS,3UTR
Cbx4	Yes	Yes	Common	CDS,3UTR
Cbx8	Yes	Yes	Common	CDS
Ccbe1	Yes		Chow Specific	CDS,3UTR
Ccdc117	Yes	Yes	Common	CDS,3UTR
Ccdc127		Yes	HFD Specific	CDS,3UTR
Ccdc142		Yes	HFD Specific	CDS,3UTR
Ccdc157		Yes	HFD Specific	CDS,3UTR
Ccdc24	Yes		Chow Specific	CDS,3UTR
Ccdc32	Yes	Yes	Common	3UTR
Ccdc55	Yes		Chow Specific	CDS,3UTR
Ccdc6	Yes	Yes	Common	CDS,3UTR
Ccdc71	Yes	Yes	Common	CDS,3UTR
Ccdc80	Yes	Yes	Common	CDS,3UTR
Ccdc85b	Yes	Yes	Common	CDS,3UTR
Ccm2	Yes	Yes	Common	CDS,3UTR
Ccnl2	Yes	Yes	Common	3UTR
Ccnt2	Yes	Yes	Common	CDS,3UTR
Ccnyl1	Yes	Yes	Common	CDS,3UTR
Ccrn4l	Yes	Yes	Common	CDS,3UTR
Ccser2	Yes	Yes	Common	CDS,3UTR
Cd163	Yes	Yes	Common	CDS,3UTR
Cd164	Yes		Chow Specific	CDS,3UTR
Cd22		Yes	HFD Specific	3UTR
Cd5l	Yes		Chow Specific	CDS,3UTR
Cd72	Yes	Yes	Common	CDS,3UTR
Cd93		Yes	HFD Specific	CDS,3UTR
Cdan1		Yes	HFD Specific	CDS
Cdc26	Yes		Chow Specific	CDS,3UTR
Cdc27	Yes		Chow Specific	CDS,3UTR
Cdc34	Yes	Yes	Common	CDS,3UTR
Cdc42bpb	Yes		Chow Specific	CDS,3UTR
Cdc42ep1	Yes	Yes	Common	CDS
Cdc42ep2		Yes	HFD Specific	CDS,3UTR
Cdc42ep4	Yes	Yes	Common	CDS,3UTR
Cdca4	Yes		Chow Specific	CDS
Cdh2	Yes	Yes	Common	CDS,3UTR
Cdh5	Yes	Yes	Common	CDS,3UTR
Cdipt	Yes		Chow Specific	3UTR
Cdk12	Yes	Yes	Common	CDS,3UTR
Cdk13	Yes	Yes	Common	CDS,3UTR
Cdk9	Yes	Yes	Common	CDS,3UTR
Cdkn2aip	Yes		Chow Specific	CDS,3UTR
Cdr2l	Yes		Chow Specific	CDS
Cdv3	Yes		Chow Specific	3UTR
Ceacam1	Yes	Yes	Common	CDS,3UTR
Ceacam2	Yes	Yes	Common	CDS,3UTR
Cebpa	Yes	Yes	Common	CDS,3UTR
Cebpb	Yes	Yes	Common	CDS,3UTR
Cebpd		Yes	HFD Specific	CDS,3UTR
Cebpg	Yes	Yes	Common	CDS,3UTR
Cecr2	Yes		Chow Specific	CDS,3UTR
Celsr1	Yes	Yes	Common	CDS,3UTR
Cenpb	Yes	Yes	Common	CDS,3UTR
Cep170b	Yes	Yes	Common	CDS,3UTR
Cep250	Yes		Chow Specific	CDS,3UTR
Cep350	Yes		Chow Specific	CDS,3UTR
Cep68	Yes	Yes	Common	CDS
Cep85	Yes	Yes	Common	CDS,3UTR
Cep85l	Yes		Chow Specific	CDS
Cers2	Yes	Yes	Common	CDS,3UTR
Cers6		Yes	HFD Specific	CDS,3UTR
Ces1b	Yes		Chow Specific	CDS,3UTR
Ces1c		Yes	HFD Specific	CDS,3UTR
Ces1g	Yes	Yes	Common	CDS,3UTR
Ces3a		Yes	HFD Specific	CDS,3UTR
Cfb	Yes	Yes	Common	CDS
Cflar	Yes	Yes	Common	CDS,3UTR
Cgnl1		Yes	HFD Specific	CDS,3UTR
Cgrrf1	Yes	Yes	Common	CDS,3UTR
Chac2	Yes		Chow Specific	CDS,3UTR
Chchd2		Yes	HFD Specific	CDS
Chchd4		Yes	HFD Specific	CDS,3UTR
Chd2	Yes	Yes	Common	CDS,3UTR
Chd6	Yes	Yes	Common	CDS
Chd7	Yes	Yes	Common	CDS,3UTR
Chd8	Yes		Chow Specific	CDS,3UTR
Chdh	Yes	Yes	Common	CDS,3UTR
Chid1		Yes	HFD Specific	CDS,3UTR
Chka	Yes		Chow Specific	3UTR
Chmp1a	Yes	Yes	Common	3UTR
Chmp6	Yes		Chow Specific	3UTR
Chmp7	Yes	Yes	Common	3UTR
Chpf		Yes	HFD Specific	CDS,3UTR
Chpf2	Yes	Yes	Common	CDS,3UTR
Chrac1	Yes		Chow Specific	CDS,3UTR
Chst12	Yes	Yes	Common	CDS,3UTR
Chst13	Yes	Yes	Common	CDS,3UTR
Chst15	Yes	Yes	Common	CDS,3UTR
Chst2	Yes	Yes	Common	CDS,3UTR
Chsy1	Yes	Yes	Common	CDS,3UTR
Chtf8	Yes	Yes	Common	CDS,3UTR
Cic	Yes	Yes	Common	CDS,3UTR
Ciita		Yes	HFD Specific	CDS,3UTR
Cish	Yes	Yes	Common	CDS,3UTR
Cited2	Yes		Chow Specific	CDS,3UTR
Ckap4	Yes	Yes	Common	CDS
Clasp1	Yes	Yes	Common	CDS,3UTR
Clcc1	Yes		Chow Specific	CDS
Clcn3	Yes		Chow Specific	CDS,3UTR
Cldn1	Yes	Yes	Common	CDS,3UTR
Cldn12	Yes	Yes	Common	CDS
Cldn14	Yes	Yes	Common	CDS,3UTR
Cldn2	Yes	Yes	Common	CDS,3UTR
Cldn3	Yes	Yes	Common	CDS,3UTR
Cldn5	Yes		Chow Specific	CDS,3UTR
Clec14a	Yes	Yes	Common	CDS,3UTR
Clec4f	Yes	Yes	Common	CDS
Clic4	Yes	Yes	Common	CDS,3UTR
Clint1	Yes	Yes	Common	CDS,3UTR
Clip1	Yes		Chow Specific	CDS,3UTR
Clip2	Yes	Yes	Common	CDS,3UTR
Clmn	Yes		Chow Specific	CDS,3UTR
Cln8	Yes	Yes	Common	CDS,3UTR
Clp1	Yes	Yes	Common	CDS,3UTR
Cluh	Yes	Yes	Common	CDS,3UTR
Cmklr1	Yes	Yes	Common	CDS,3UTR
Cml2		Yes	HFD Specific	3UTR
Cmpk2	Yes		Chow Specific	3UTR
Cmtm7		Yes	HFD Specific	3UTR
Cnksr3	Yes		Chow Specific	CDS,3UTR
Cnnm2	Yes	Yes	Common	CDS,3UTR
Cnnm3	Yes	Yes	Common	CDS,3UTR
Cnpy3	Yes	Yes	Common	CDS,3UTR
Cnst	Yes	Yes	Common	CDS,3UTR
Coa3	Yes	Yes	Common	CDS,3UTR
Coa5	Yes		Chow Specific	3UTR
Coasy	Yes	Yes	Common	CDS
Cog3	Yes		Chow Specific	3UTR
Cog8	Yes		Chow Specific	CDS,3UTR
Col18a1	Yes	Yes	Common	CDS
Col1a1		Yes	HFD Specific	CDS,3UTR
Col27a1		Yes	HFD Specific	CDS,3UTR
Col6a1		Yes	HFD Specific	CDS,3UTR
Colec11	Yes	Yes	Common	CDS,3UTR
Colec12	Yes	Yes	Common	CDS,3UTR
Colgalt1	Yes	Yes	Common	CDS,3UTR
Commd1	Yes	Yes	Common	CDS,3UTR
Commd5	Yes	Yes	Common	CDS,3UTR
Copa	Yes	Yes	Common	CDS,3UTR
Cops2	Yes	Yes	Common	CDS,3UTR
Cops8		Yes	HFD Specific	3UTR
Coq9	Yes		Chow Specific	CDS,3UTR
Coro1c		Yes	HFD Specific	CDS,3UTR
Cox10	Yes		Chow Specific	CDS,3UTR
Cox15	Yes		Chow Specific	CDS,3UTR
Cox19	Yes		Chow Specific	CDS,3UTR
Cox7a2l	Yes	Yes	Common	CDS,3UTR
Cpd	Yes		Chow Specific	CDS,3UTR
Cpeb2	Yes	Yes	Common	CDS,3UTR
Cped1	Yes	Yes	Common	CDS,3UTR
Cpn2	Yes	Yes	Common	CDS,3UTR
Cpne1	Yes		Chow Specific	CDS
Cpped1	Yes	Yes	Common	CDS,3UTR
Cpt1a	Yes	Yes	Common	CDS,3UTR
Cpt2	Yes	Yes	Common	CDS,3UTR
Cramp1l		Yes	HFD Specific	CDS,3UTR
Creb3l2		Yes	HFD Specific	3UTR
Creb3l3	Yes		Chow Specific	CDS
Crebbp	Yes	Yes	Common	CDS
Crebrf	Yes	Yes	Common	CDS
Crebzf	Yes	Yes	Common	CDS,3UTR
Crem	Yes		Chow Specific	CDS,3UTR
Crk	Yes	Yes	Common	CDS,3UTR
Crkl	Yes	Yes	Common	CDS,3UTR
Crp	Yes	Yes	Common	CDS,3UTR
Crtc3	Yes	Yes	Common	CDS,3UTR
Csf1	Yes	Yes	Common	CDS,3UTR
Csf1r	Yes	Yes	Common	CDS,3UTR
Csk	Yes	Yes	Common	CDS,3UTR
Csnk1d	Yes		Chow Specific	CDS,3UTR
Csrnp1	Yes	Yes	Common	CDS
Csrp2bp	Yes	Yes	Common	CDS,3UTR
Cstf1	Yes		Chow Specific	CDS,3UTR
Cstf2t	Yes	Yes	Common	CDS
CT030159.1	Yes		Chow Specific	3UTR
CT954326.1		Yes	HFD Specific	CDS,3UTR
Ctcf	Yes		Chow Specific	CDS,3UTR
Ctdnep1	Yes	Yes	Common	CDS,3UTR
Ctdsp2	Yes	Yes	Common	CDS,3UTR
Ctdspl		Yes	HFD Specific	CDS,3UTR
Ctif	Yes		Chow Specific	CDS,3UTR
Ctnnb1		Yes	HFD Specific	CDS,3UTR
Ctnnd1	Yes	Yes	Common	CDS,3UTR
Ctns	Yes	Yes	Common	CDS,3UTR
Ctsb	Yes	Yes	Common	3UTR
Ctso	Yes	Yes	Common	CDS,3UTR
Ctsz	Yes	Yes	Common	CDS,3UTR
Cul1	Yes	Yes	Common	CDS,3UTR
Cwc25	Yes		Chow Specific	3UTR
Cwf19l1	Yes		Chow Specific	3UTR
Cxx1a	Yes	Yes	Common	3UTR
Cxx1b	Yes	Yes	Common	3UTR
Cxx1c	Yes		Chow Specific	CDS
Cyb5rl		Yes	HFD Specific	CDS,3UTR
Cyhr1	Yes	Yes	Common	CDS,3UTR
Cyp1a1	Yes	Yes	Common	CDS
Cyp1a2	Yes	Yes	Common	CDS,3UTR
Cyp2b10		Yes	HFD Specific	CDS,3UTR
Cyp2e1		Yes	HFD Specific	CDS,3UTR
Cyp2j6	Yes	Yes	Common	CDS
Cyp2u1	Yes	Yes	Common	CDS,3UTR
Cyp3a11		Yes	HFD Specific	CDS
Cyp4v3		Yes	HFD Specific	CDS,3UTR
Cyp7a1	Yes	Yes	Common	CDS,3UTR
Cyp8b1	Yes	Yes	Common	CDS,3UTR
Cyr61	Yes		Chow Specific	CDS,3UTR
Cys1	Yes		Chow Specific	3UTR
Cyth3	Yes		Chow Specific	CDS,3UTR
Cyth4	Yes	Yes	Common	CDS,3UTR
Cytip		Yes	HFD Specific	CDS
D030055H07Rik	Yes	Yes	Common	CDS,3UTR
D10Jhu81e	Yes		Chow Specific	CDS,3UTR
D10Wsu52e	Yes		Chow Specific	CDS,3UTR
D130043K22Rik	Yes		Chow Specific	CDS,3UTR
D17H6S53E	Yes	Yes	Common	CDS,3UTR
D17Wsu92e	Yes	Yes	Common	CDS,3UTR
D1Ertd622e	Yes	Yes	Common	CDS,3UTR
D2hgdh	Yes		Chow Specific	CDS,3UTR
D4Wsu53e	Yes	Yes	Common	CDS,3UTR
D630039A03Rik		Yes	HFD Specific	CDS,3UTR
D730039F16Rik	Yes		Chow Specific	CDS,3UTR
D830050J10Rik	Yes		Chow Specific	3UTR
D8Ertd738e	Yes		Chow Specific	CDS,3UTR
D930015E06Rik	Yes	Yes	Common	CDS,3UTR
Daam1	Yes		Chow Specific	CDS,3UTR
Dab2	Yes	Yes	Common	CDS,3UTR
Dab2ip	Yes		Chow Specific	CDS,3UTR
Dact1	Yes		Chow Specific	CDS
Dact2	Yes		Chow Specific	CDS
Dag1	Yes	Yes	Common	CDS
Dagla		Yes	HFD Specific	CDS,3UTR
Dapk1	Yes	Yes	Common	CDS,3UTR
Daxx	Yes	Yes	Common	CDS,3UTR
Dbf4	Yes	Yes	Common	CDS,3UTR
Dbr1	Yes	Yes	Common	CDS,3UTR
Dcaf10	Yes		Chow Specific	CDS,3UTR
Dcaf5	Yes	Yes	Common	CDS,3UTR
Dchs1	Yes	Yes	Common	CDS,3UTR
Dcun1d2	Yes	Yes	Common	3UTR
Dcun1d3	Yes	Yes	Common	CDS
Dcun1d4	Yes		Chow Specific	CDS,3UTR
Dda1		Yes	HFD Specific	3UTR
Ddhd1		Yes	HFD Specific	CDS,3UTR
Ddi2	Yes	Yes	Common	CDS,3UTR
Ddit4	Yes		Chow Specific	CDS,3UTR
Ddx20	Yes		Chow Specific	CDS,3UTR
Ddx24	Yes	Yes	Common	CDS,3UTR
Ddx28	Yes	Yes	Common	CDS,3UTR
Ddx39b	Yes		Chow Specific	3UTR
Ddx42	Yes		Chow Specific	CDS
Ddx47	Yes		Chow Specific	CDS,3UTR
Ddx54	Yes	Yes	Common	CDS,3UTR
Ddx6	Yes	Yes	Common	3UTR
Decr2	Yes	Yes	Common	CDS,3UTR
Dedd	Yes		Chow Specific	CDS,3UTR
Dedd2	Yes		Chow Specific	CDS,3UTR
Degs1	Yes		Chow Specific	CDS
Dennd1b		Yes	HFD Specific	CDS,3UTR
Dennd4c		Yes	HFD Specific	CDS,3UTR
Dennd5b	Yes		Chow Specific	CDS,3UTR
Dennd6a	Yes	Yes	Common	CDS,3UTR
Derl1	Yes		Chow Specific	3UTR
Derl2	Yes	Yes	Common	CDS,3UTR
Dexi	Yes		Chow Specific	CDS,3UTR
Dgcr14	Yes		Chow Specific	CDS,3UTR
Dgcr8	Yes	Yes	Common	CDS,3UTR
Dgkz	Yes	Yes	Common	CDS,3UTR
Dhcr24	Yes	Yes	Common	CDS,3UTR
Dhcr7	Yes		Chow Specific	CDS,3UTR
Dhrs13	Yes		Chow Specific	CDS,3UTR
Dhrs3	Yes	Yes	Common	CDS,3UTR
Dhx32	Yes	Yes	Common	CDS,3UTR
Dhx33	Yes	Yes	Common	CDS,3UTR
Dhx34	Yes		Chow Specific	CDS
Dhx37		Yes	HFD Specific	CDS,3UTR
Dhx38	Yes		Chow Specific	CDS,3UTR
Dicer1	Yes	Yes	Common	CDS,3UTR
Dido1	Yes	Yes	Common	CDS,3UTR
Dio1		Yes	HFD Specific	3UTR
Dip2b	Yes		Chow Specific	CDS,3UTR
Dip2c		Yes	HFD Specific	CDS,3UTR
Dirc2	Yes		Chow Specific	CDS,3UTR
Disp1		Yes	HFD Specific	CDS
Dixdc1	Yes		Chow Specific	3UTR
Dlc1	Yes	Yes	Common	CDS,3UTR
Dlg3	Yes	Yes	Common	3UTR
Dll4	Yes		Chow Specific	CDS,3UTR
Dmwd	Yes	Yes	Common	CDS,3UTR
Dmxl1	Yes	Yes	Common	CDS
Dnaja2	Yes		Chow Specific	CDS,3UTR
Dnaja3	Yes		Chow Specific	3UTR
Dnajb1	Yes		Chow Specific	CDS
Dnajb12	Yes	Yes	Common	CDS,3UTR
Dnajb4	Yes		Chow Specific	CDS
Dnajb9	Yes	Yes	Common	CDS,3UTR
Dnajc14	Yes	Yes	Common	CDS,3UTR
Dnajc16	Yes	Yes	Common	CDS,3UTR
Dnajc22	Yes	Yes	Common	CDS,3UTR
Dnajc25	Yes		Chow Specific	CDS,3UTR
Dnajc28	Yes		Chow Specific	3UTR
Dnajc30	Yes	Yes	Common	3UTR
Dnase2a		Yes	HFD Specific	CDS,3UTR
Dnlz	Yes		Chow Specific	CDS,3UTR
Dnmbp	Yes	Yes	Common	CDS,3UTR
Dnttip2		Yes	HFD Specific	CDS
Dock5	Yes	Yes	Common	3UTR
Dolk	Yes	Yes	Common	CDS,3UTR
Dopey1		Yes	HFD Specific	CDS,3UTR
Dot1l	Yes		Chow Specific	CDS,3UTR
Dpp4	Yes		Chow Specific	CDS
Dpy19l1	Yes		Chow Specific	3UTR
Dsc2	Yes		Chow Specific	CDS,3UTR
Dse	Yes	Yes	Common	CDS
Dstyk	Yes	Yes	Common	CDS
Dtx2		Yes	HFD Specific	CDS
Dtx3l	Yes		Chow Specific	CDS
Dtx4	Yes	Yes	Common	CDS,3UTR
Dusp1	Yes	Yes	Common	CDS,3UTR
Dusp11	Yes		Chow Specific	CDS,3UTR
Dusp16	Yes	Yes	Common	CDS,3UTR
Dusp23	Yes	Yes	Common	CDS,3UTR
Dusp3	Yes	Yes	Common	CDS,3UTR
Dusp6	Yes	Yes	Common	CDS,3UTR
Dusp8	Yes	Yes	Common	CDS
Dym		Yes	HFD Specific	CDS,3UTR
Dync1h1	Yes		Chow Specific	CDS,3UTR
Dynll1	Yes		Chow Specific	CDS,3UTR
Dynll2	Yes	Yes	Common	CDS,3UTR
Dyrk1a	Yes	Yes	Common	CDS,3UTR
Dyrk1b	Yes	Yes	Common	CDS,3UTR
Dyrk2	Yes	Yes	Common	CDS,3UTR
E030042O20Rik	Yes		Chow Specific	3UTR
E130201H02Rik		Yes	HFD Specific	3UTR
E130208F15Rik	Yes		Chow Specific	3UTR
E130308A19Rik		Yes	HFD Specific	CDS
E130309D02Rik	Yes		Chow Specific	CDS
E2f3	Yes		Chow Specific	CDS
E2f8	Yes		Chow Specific	CDS,3UTR
E430018J23Rik	Yes		Chow Specific	CDS,3UTR
E430024P14Rik	Yes		Chow Specific	CDS,3UTR
Ebag9		Yes	HFD Specific	3UTR
Ebp		Yes	HFD Specific	3UTR
Ece1	Yes		Chow Specific	CDS,3UTR
Eci2	Yes		Chow Specific	CDS,3UTR
Edc3		Yes	HFD Specific	3UTR
Edem1	Yes		Chow Specific	CDS,3UTR
Edem3	Yes	Yes	Common	CDS,3UTR
Ednrb		Yes	HFD Specific	CDS
Eef2		Yes	HFD Specific	CDS,3UTR
Eepd1	Yes		Chow Specific	CDS,3UTR
Efcab14	Yes	Yes	Common	3UTR
Efna1	Yes	Yes	Common	CDS,3UTR
Efnb1		Yes	HFD Specific	CDS,3UTR
Efnb2	Yes	Yes	Common	CDS,3UTR
Egfr	Yes	Yes	Common	CDS,3UTR
Egln1	Yes	Yes	Common	CDS,3UTR
Egln3	Yes		Chow Specific	3UTR
Egr1	Yes	Yes	Common	CDS,3UTR
Ehbp1l1	Yes	Yes	Common	CDS,3UTR
Ehd1	Yes		Chow Specific	CDS,3UTR
Ehd3	Yes	Yes	Common	CDS,3UTR
Ehhadh	Yes	Yes	Common	CDS
Ehmt2		Yes	HFD Specific	CDS
Eif1a	Yes		Chow Specific	CDS,3UTR
Eif2a	Yes		Chow Specific	CDS,3UTR
Eif2ak1	Yes		Chow Specific	3UTR
Eif2ak2	Yes		Chow Specific	3UTR
Eif2ak3	Yes	Yes	Common	CDS,3UTR
Eif2b1		Yes	HFD Specific	CDS,3UTR
Eif3a	Yes		Chow Specific	CDS
Eif3j1	Yes		Chow Specific	CDS,3UTR
Eif4ebp1	Yes		Chow Specific	3UTR
Eif4g1	Yes	Yes	Common	CDS,3UTR
Eif5		Yes	HFD Specific	3UTR
Elf1	Yes		Chow Specific	CDS
Elf2	Yes	Yes	Common	CDS,3UTR
Elk3	Yes		Chow Specific	CDS,3UTR
Elk4	Yes	Yes	Common	CDS,3UTR
Elmo2	Yes		Chow Specific	CDS,3UTR
Elmod3	Yes	Yes	Common	3UTR
Elmsan1	Yes	Yes	Common	CDS,3UTR
Elof1	Yes		Chow Specific	CDS,3UTR
Elovl1	Yes	Yes	Common	CDS,3UTR
Elovl3	Yes		Chow Specific	CDS,3UTR
Elovl5	Yes	Yes	Common	CDS,3UTR
Elovl6	Yes	Yes	Common	CDS,3UTR
Emc1	Yes		Chow Specific	CDS,3UTR
Emc6	Yes		Chow Specific	CDS,3UTR
Eme2		Yes	HFD Specific	CDS,3UTR
Emilin1	Yes	Yes	Common	CDS,3UTR
Emilin2		Yes	HFD Specific	CDS
Eml4	Yes	Yes	Common	CDS,3UTR
Enc1		Yes	HFD Specific	CDS,3UTR
Endod1		Yes	HFD Specific	CDS
Endov		Yes	HFD Specific	CDS,3UTR
Eng	Yes	Yes	Common	3UTR
Engase		Yes	HFD Specific	CDS,3UTR
Eno1	Yes	Yes	Common	CDS,3UTR
Enpp4	Yes		Chow Specific	CDS,3UTR
Entpd8		Yes	HFD Specific	3UTR
Ep300	Yes	Yes	Common	CDS,3UTR
Ep400		Yes	HFD Specific	CDS
Epb4.1	Yes	Yes	Common	3UTR
Epb4.1l5	Yes		Chow Specific	CDS,3UTR
Epc2	Yes		Chow Specific	CDS,3UTR
Epg5	Yes	Yes	Common	CDS,3UTR
Epha2	Yes	Yes	Common	CDS,3UTR
Ephb4	Yes		Chow Specific	CDS,3UTR
Epm2aip1	Yes	Yes	Common	CDS
Epn2		Yes	HFD Specific	CDS,3UTR
Ept1	Yes	Yes	Common	CDS,3UTR
Eral1		Yes	HFD Specific	CDS,3UTR
Erbb2		Yes	HFD Specific	CDS,3UTR
Erbb2ip	Yes		Chow Specific	CDS,3UTR
Erbb3	Yes	Yes	Common	CDS,3UTR
Erc1	Yes	Yes	Common	CDS,3UTR
Erc2	Yes		Chow Specific	CDS,3UTR
Ercc4	Yes	Yes	Common	CDS,3UTR
Erf	Yes	Yes	Common	CDS,3UTR
Erg	Yes		Chow Specific	CDS,3UTR
Erlin2	Yes		Chow Specific	CDS,3UTR
Ermp1	Yes		Chow Specific	3UTR
Erp29	Yes	Yes	Common	CDS,3UTR
Errfi1	Yes	Yes	Common	CDS,3UTR
Esrp2	Yes	Yes	Common	3UTR
Etf1	Yes		Chow Specific	CDS
Ethe1	Yes	Yes	Common	CDS
Etnk1	Yes	Yes	Common	3UTR
Ets1	Yes	Yes	Common	CDS,3UTR
Ets2	Yes	Yes	Common	CDS,3UTR
Etv3	Yes	Yes	Common	CDS,3UTR
Etv6	Yes		Chow Specific	CDS,3UTR
Eva1a	Yes	Yes	Common	CDS,3UTR
Eva1b	Yes	Yes	Common	CDS,3UTR
Exoc3	Yes		Chow Specific	CDS
Exoc8	Yes	Yes	Common	CDS,3UTR
Exosc4	Yes	Yes	Common	CDS,3UTR
Exph5	Yes		Chow Specific	CDS,3UTR
Ext1	Yes		Chow Specific	CDS,3UTR
Extl3	Yes	Yes	Common	CDS,3UTR
F10	Yes		Chow Specific	CDS,3UTR
F11r	Yes		Chow Specific	3UTR
F2r	Yes	Yes	Common	CDS
F7	Yes		Chow Specific	CDS
F830016B08Rik	Yes		Chow Specific	CDS,3UTR
F9	Yes		Chow Specific	CDS
Faah	Yes		Chow Specific	3UTR
Fabp1		Yes	HFD Specific	CDS
Fadd	Yes		Chow Specific	3UTR
Fads6	Yes	Yes	Common	CDS,3UTR
Faf2	Yes	Yes	Common	CDS,3UTR
Fahd1	Yes	Yes	Common	CDS,3UTR
Fam102a		Yes	HFD Specific	3UTR
Fam105b	Yes	Yes	Common	CDS,3UTR
Fam109a	Yes	Yes	Common	CDS,3UTR
Fam110a	Yes	Yes	Common	CDS,3UTR
Fam117b	Yes		Chow Specific	CDS,3UTR
Fam120b	Yes		Chow Specific	CDS,3UTR
Fam124a	Yes	Yes	Common	CDS,3UTR
Fam129b	Yes		Chow Specific	CDS,3UTR
Fam134a		Yes	HFD Specific	CDS,3UTR
Fam134b	Yes	Yes	Common	CDS,3UTR
Fam134c	Yes	Yes	Common	CDS,3UTR
Fam136a	Yes	Yes	Common	CDS,3UTR
Fam13a	Yes	Yes	Common	CDS,3UTR
Fam160b1	Yes		Chow Specific	3UTR
Fam171a1		Yes	HFD Specific	CDS,3UTR
Fam171a2		Yes	HFD Specific	CDS
Fam171b	Yes		Chow Specific	CDS
Fam173b	Yes		Chow Specific	3UTR
Fam175b	Yes	Yes	Common	CDS,3UTR
Fam179b	Yes		Chow Specific	CDS
Fam193b	Yes	Yes	Common	CDS,3UTR
Fam198a	Yes	Yes	Common	CDS,3UTR
Fam203a		Yes	HFD Specific	CDS,3UTR
Fam207a	Yes	Yes	Common	CDS,3UTR
Fam20a	Yes	Yes	Common	CDS,3UTR
Fam20c	Yes	Yes	Common	CDS,3UTR
Fam210a	Yes	Yes	Common	CDS,3UTR
Fam214a	Yes	Yes	Common	CDS,3UTR
Fam214b	Yes	Yes	Common	CDS
Fam220a	Yes		Chow Specific	CDS,3UTR
Fam222a	Yes		Chow Specific	CDS,3UTR
Fam222b	Yes	Yes	Common	CDS
Fam32a	Yes	Yes	Common	3UTR
Fam35a	Yes		Chow Specific	CDS
Fam43a	Yes	Yes	Common	CDS,3UTR
Fam46a	Yes		Chow Specific	CDS
Fam46c		Yes	HFD Specific	3UTR
Fam53a	Yes	Yes	Common	CDS,3UTR
Fam53b	Yes	Yes	Common	CDS,3UTR
Fam53c	Yes	Yes	Common	CDS,3UTR
Fam57a	Yes	Yes	Common	CDS,3UTR
Fam58b	Yes		Chow Specific	CDS,3UTR
Fam63a	Yes	Yes	Common	CDS,3UTR
Fam63b		Yes	HFD Specific	CDS,3UTR
Fam69a	Yes	Yes	Common	CDS
Fam83g		Yes	HFD Specific	CDS,3UTR
Fam83h	Yes	Yes	Common	CDS
Fam84b	Yes	Yes	Common	CDS,3UTR
Fam89a	Yes		Chow Specific	CDS,3UTR
Fance	Yes		Chow Specific	CDS,3UTR
Fancf	Yes	Yes	Common	CDS,3UTR
Farp2	Yes		Chow Specific	CDS,3UTR
Fat1	Yes	Yes	Common	CDS,3UTR
Fat4	Yes	Yes	Common	CDS,3UTR
Fbxl14	Yes	Yes	Common	CDS,3UTR
Fbxl18	Yes	Yes	Common	CDS
Fbxl3	Yes	Yes	Common	CDS
Fbxl5	Yes		Chow Specific	CDS
Fbxo11	Yes		Chow Specific	3UTR
Fbxo21	Yes	Yes	Common	CDS,3UTR
Fbxo28	Yes		Chow Specific	CDS,3UTR
Fbxo33	Yes	Yes	Common	CDS
Fbxo34	Yes	Yes	Common	CDS,3UTR
Fbxo38	Yes	Yes	Common	CDS
Fbxo45	Yes		Chow Specific	CDS,3UTR
Fbxo46	Yes	Yes	Common	CDS,3UTR
Fbxo8	Yes	Yes	Common	CDS,3UTR
Fbxw11	Yes	Yes	Common	3UTR
Fbxw2	Yes	Yes	Common	CDS,3UTR
Fbxw7	Yes	Yes	Common	CDS,3UTR
Fcgr1	Yes		Chow Specific	CDS,3UTR
Fcgr2b	Yes	Yes	Common	3UTR
Fdft1	Yes		Chow Specific	3UTR
Fem1a	Yes	Yes	Common	CDS,3UTR
Fem1c	Yes	Yes	Common	CDS
Fga	Yes	Yes	Common	CDS,3UTR
Fgb		Yes	HFD Specific	CDS,3UTR
Fgd5	Yes	Yes	Common	CDS
Fgd6	Yes	Yes	Common	CDS,3UTR
Fgf1		Yes	HFD Specific	3UTR
Fgfr1op2	Yes		Chow Specific	CDS,3UTR
Fgfr2	Yes		Chow Specific	CDS,3UTR
Fgl2	Yes		Chow Specific	CDS
Ficd		Yes	HFD Specific	CDS,3UTR
Fign		Yes	HFD Specific	CDS,3UTR
Fignl2	Yes	Yes	Common	CDS,3UTR
Filip1l	Yes	Yes	Common	CDS
Fitm2	Yes	Yes	Common	CDS,3UTR
Fiz1	Yes	Yes	Common	CDS,3UTR
Fkbpl	Yes	Yes	Common	CDS
Fkrp	Yes	Yes	Common	CDS,3UTR
Fktn	Yes		Chow Specific	CDS,3UTR
Flcn	Yes		Chow Specific	CDS,3UTR
Fli1		Yes	HFD Specific	CDS
Flnb	Yes	Yes	Common	CDS,3UTR
Flt4	Yes	Yes	Common	CDS,3UTR
Fmo5		Yes	HFD Specific	CDS,3UTR
Fn3k		Yes	HFD Specific	3UTR
Fnip2	Yes	Yes	Common	CDS,3UTR
Fosl2	Yes	Yes	Common	CDS,3UTR
Foxa1	Yes	Yes	Common	CDS,3UTR
Foxa2	Yes	Yes	Common	CDS,3UTR
Foxa3	Yes	Yes	Common	CDS,3UTR
Foxf1	Yes	Yes	Common	3UTR
Foxk1	Yes	Yes	Common	CDS,3UTR
Foxk2	Yes	Yes	Common	CDS,3UTR
Foxn2	Yes	Yes	Common	CDS,3UTR
Foxn3	Yes	Yes	Common	CDS,3UTR
Foxo1	Yes	Yes	Common	CDS,3UTR
Foxo3	Yes	Yes	Common	CDS,3UTR
Foxo4		Yes	HFD Specific	CDS,3UTR
Foxp1	Yes	Yes	Common	3UTR
Foxp4	Yes		Chow Specific	CDS,3UTR
Foxred1	Yes		Chow Specific	3UTR
Fpgs	Yes		Chow Specific	CDS
Fpgt	Yes		Chow Specific	CDS
Fpr1	Yes		Chow Specific	CDS
Frat2	Yes		Chow Specific	CDS,3UTR
Frmd4a	Yes	Yes	Common	3UTR
Frmd4b	Yes	Yes	Common	CDS,3UTR
Frs2	Yes	Yes	Common	CDS
Fryl	Yes	Yes	Common	CDS,3UTR
Ftsj2	Yes	Yes	Common	CDS,3UTR
Ftsj3	Yes		Chow Specific	CDS,3UTR
Furin	Yes	Yes	Common	CDS,3UTR
Fyb		Yes	HFD Specific	CDS,3UTR
Fzd1		Yes	HFD Specific	CDS,3UTR
Fzd4	Yes	Yes	Common	CDS,3UTR
Fzd5	Yes	Yes	Common	CDS,3UTR
Fzd7	Yes	Yes	Common	CDS,3UTR
Fzd8	Yes	Yes	Common	CDS,3UTR
Fzr1	Yes		Chow Specific	3UTR
G0s2	Yes	Yes	Common	CDS,3UTR
G3bp1	Yes		Chow Specific	3UTR
G6pc	Yes	Yes	Common	CDS,3UTR
Gab1	Yes		Chow Specific	CDS
Gabbr2	Yes	Yes	Common	CDS,3UTR
Gabpa	Yes		Chow Specific	CDS,3UTR
Gabpb2		Yes	HFD Specific	3UTR
Gadd45a		Yes	HFD Specific	CDS,3UTR
Gadd45g	Yes	Yes	Common	3UTR
Gak	Yes		Chow Specific	CDS,3UTR
Galnt1	Yes	Yes	Common	CDS,3UTR
Galnt2	Yes		Chow Specific	3UTR
Galnt4	Yes		Chow Specific	CDS,3UTR
Gas1	Yes	Yes	Common	CDS,3UTR
Gas2l1	Yes	Yes	Common	CDS,3UTR
Gatad1	Yes	Yes	Common	CDS,3UTR
Gatad2a	Yes	Yes	Common	CDS,3UTR
Gatc		Yes	HFD Specific	CDS,3UTR
Gbp10	Yes	Yes	Common	CDS,3UTR
Gbp6	Yes	Yes	Common	CDS,3UTR
Gbp7	Yes	Yes	Common	3UTR
Gcc1	Yes	Yes	Common	CDS
Gcdh	Yes	Yes	Common	CDS,3UTR
Gck	Yes	Yes	Common	CDS,3UTR
Gcnt2	Yes	Yes	Common	CDS,3UTR
Gcom1	Yes	Yes	Common	CDS,3UTR
Gda	Yes		Chow Specific	CDS,3UTR
Gde1	Yes		Chow Specific	CDS,3UTR
Gdf10	Yes	Yes	Common	CDS,3UTR
Gdf15	Yes		Chow Specific	CDS,3UTR
Gdf2	Yes	Yes	Common	CDS,3UTR
Gdf6		Yes	HFD Specific	CDS,3UTR
Gemin4	Yes	Yes	Common	CDS,3UTR
Gemin7	Yes	Yes	Common	CDS,3UTR
Gfm1	Yes		Chow Specific	CDS,3UTR
Gfod2	Yes	Yes	Common	CDS,3UTR
Gfra1	Yes	Yes	Common	CDS,3UTR
Ggnbp1	Yes		Chow Specific	CDS,3UTR
Ggt6	Yes		Chow Specific	CDS,3UTR
Ggta1		Yes	HFD Specific	CDS,3UTR
Ghr	Yes	Yes	Common	CDS,3UTR
Gid8	Yes	Yes	Common	CDS,3UTR
Gimap1		Yes	HFD Specific	CDS,3UTR
Gimap6	Yes	Yes	Common	CDS,3UTR
Gimap8	Yes	Yes	Common	CDS,3UTR
Gins2		Yes	HFD Specific	3UTR
Gja1	Yes		Chow Specific	CDS,3UTR
Gja4	Yes	Yes	Common	CDS,3UTR
Gjb1	Yes	Yes	Common	CDS,3UTR
Gjb2	Yes	Yes	Common	CDS
Glce	Yes	Yes	Common	CDS
Glis2	Yes	Yes	Common	CDS,3UTR
Glns-ps1		Yes	HFD Specific	3UTR
Glo1	Yes		Chow Specific	3UTR
Glod4	Yes	Yes	Common	CDS,3UTR
Glrx5	Yes	Yes	Common	CDS,3UTR
Glt1d1	Yes	Yes	Common	CDS,3UTR
Gltpd1	Yes	Yes	Common	CDS,3UTR
Gltpd2	Yes	Yes	Common	CDS,3UTR
Gltscr1	Yes	Yes	Common	CDS,3UTR
Gltscr1l	Yes	Yes	Common	CDS,3UTR
Glul		Yes	HFD Specific	CDS,3UTR
Glyat	Yes	Yes	Common	CDS,3UTR
Glyctk	Yes	Yes	Common	CDS,3UTR
Glyr1	Yes	Yes	Common	CDS,3UTR
Gm10300		Yes	HFD Specific	3UTR
Gm10307	Yes		Chow Specific	3UTR
Gm10382	Yes	Yes	Common	3UTR
Gm10392	Yes	Yes	Common	CDS,3UTR
Gm10518	Yes		Chow Specific	3UTR
Gm10680	Yes	Yes	Common	CDS,3UTR
Gm10715	Yes		Chow Specific	CDS
Gm10717	Yes	Yes	Common	CDS
Gm10718	Yes	Yes	Common	CDS
Gm10719	Yes	Yes	Common	CDS
Gm10720	Yes		Chow Specific	CDS
Gm10721	Yes	Yes	Common	CDS
Gm10767	Yes		Chow Specific	CDS
Gm10774	Yes	Yes	Common	3UTR
Gm10800	Yes		Chow Specific	CDS
Gm10801	Yes		Chow Specific	CDS
Gm11168	Yes		Chow Specific	CDS
Gm11175	Yes	Yes	Common	CDS,3UTR
Gm11747	Yes	Yes	Common	CDS,3UTR
Gm11788	Yes	Yes	Common	CDS,3UTR
Gm12226		Yes	HFD Specific	3UTR
Gm12282	Yes	Yes	Common	3UTR
Gm12715		Yes	HFD Specific	3UTR
Gm12895		Yes	HFD Specific	3UTR
Gm12896		Yes	HFD Specific	3UTR
Gm12999		Yes	HFD Specific	CDS,3UTR
Gm13563	Yes		Chow Specific	CDS,3UTR
Gm13889		Yes	HFD Specific	CDS,3UTR
Gm14026		Yes	HFD Specific	3UTR
Gm14296		Yes	HFD Specific	3UTR
Gm14403	Yes		Chow Specific	CDS,3UTR
Gm14493		Yes	HFD Specific	CDS
Gm14519	Yes	Yes	Common	3UTR
Gm14556		Yes	HFD Specific	3UTR
Gm14872	Yes		Chow Specific	CDS,3UTR
Gm15337	Yes		Chow Specific	3UTR
Gm15491	Yes		Chow Specific	CDS,3UTR
Gm15601		Yes	HFD Specific	CDS,3UTR
Gm15645		Yes	HFD Specific	CDS,3UTR
Gm15851	Yes	Yes	Common	CDS,3UTR
Gm16272	Yes		Chow Specific	CDS,3UTR
Gm16286	Yes	Yes	Common	CDS,3UTR
Gm16548	Yes	Yes	Common	CDS
Gm16551	Yes		Chow Specific	3UTR
Gm166	Yes	Yes	Common	3UTR
Gm17114	Yes	Yes	Common	CDS,3UTR
Gm17484	Yes	Yes	Common	CDS,3UTR
Gm17535	Yes		Chow Specific	CDS
Gm20319	Yes	Yes	Common	CDS,3UTR
Gm20388	Yes		Chow Specific	3UTR
Gm20412		Yes	HFD Specific	3UTR
Gm20425		Yes	HFD Specific	CDS
Gm20427	Yes	Yes	Common	CDS
Gm20431	Yes	Yes	Common	CDS,3UTR
Gm20457	Yes	Yes	Common	CDS,3UTR
Gm20459	Yes	Yes	Common	CDS,3UTR
Gm20481	Yes		Chow Specific	CDS
Gm20512	Yes		Chow Specific	CDS,3UTR
Gm20528	Yes	Yes	Common	CDS
Gm20594		Yes	HFD Specific	CDS
Gm20632		Yes	HFD Specific	CDS,3UTR
Gm20633		Yes	HFD Specific	CDS,3UTR
Gm20634		Yes	HFD Specific	CDS,3UTR
Gm20649	Yes	Yes	Common	CDS,3UTR
Gm20708	Yes		Chow Specific	3UTR
Gm20716	Yes	Yes	Common	CDS,3UTR
Gm21738	Yes	Yes	Common	CDS
Gm21811		Yes	HFD Specific	3UTR
Gm21974	Yes		Chow Specific	CDS
Gm21981	Yes		Chow Specific	CDS,3UTR
Gm21992	Yes	Yes	Common	CDS
Gm22058		Yes	HFD Specific	3UTR
Gm23935		Yes	HFD Specific	3UTR
Gm24146		Yes	HFD Specific	3UTR
Gm24245		Yes	HFD Specific	3UTR
Gm25687		Yes	HFD Specific	3UTR
Gm4070	Yes	Yes	Common	CDS,3UTR
Gm4117		Yes	HFD Specific	3UTR
Gm4951	Yes	Yes	Common	CDS
Gm4952	Yes	Yes	Common	CDS
Gm4980	Yes	Yes	Common	CDS,3UTR
Gm5431		Yes	HFD Specific	CDS
Gm6039	Yes	Yes	Common	3UTR
Gm608	Yes	Yes	Common	CDS
Gm6741		Yes	HFD Specific	3UTR
Gm6768		Yes	HFD Specific	3UTR
Gm6910		Yes	HFD Specific	3UTR
Gm7292	Yes	Yes	Common	3UTR
Gm7694	Yes		Chow Specific	CDS
Gm8325		Yes	HFD Specific	3UTR
Gm9725	Yes		Chow Specific	3UTR
Gm9920	Yes		Chow Specific	CDS
Gmeb1	Yes		Chow Specific	CDS,3UTR
Gmeb2	Yes	Yes	Common	CDS,3UTR
Gmppb	Yes		Chow Specific	3UTR
Gna12	Yes	Yes	Common	CDS,3UTR
Gna13	Yes	Yes	Common	CDS
Gnai3	Yes	Yes	Common	CDS,3UTR
Gnat1	Yes	Yes	Common	CDS,3UTR
Gnb1	Yes	Yes	Common	3UTR
Gne	Yes	Yes	Common	CDS,3UTR
Gng11	Yes		Chow Specific	CDS,3UTR
Gnptab		Yes	HFD Specific	CDS,3UTR
Gns	Yes		Chow Specific	CDS,3UTR
Golga3	Yes		Chow Specific	CDS,3UTR
Golga4	Yes	Yes	Common	CDS,3UTR
Golgb1	Yes	Yes	Common	CDS,3UTR
Golph3	Yes	Yes	Common	CDS,3UTR
Golph3l	Yes	Yes	Common	CDS,3UTR
Gon4l	Yes	Yes	Common	CDS,3UTR
Gosr1	Yes	Yes	Common	CDS,3UTR
Gosr2	Yes		Chow Specific	3UTR
Got1	Yes	Yes	Common	3UTR
Gpatch2l	Yes	Yes	Common	CDS
Gpd1	Yes	Yes	Common	CDS,3UTR
Gphn		Yes	HFD Specific	CDS,3UTR
Gpn1		Yes	HFD Specific	3UTR
Gpr107	Yes	Yes	Common	3UTR
Gpr116	Yes		Chow Specific	CDS,3UTR
Gpr124		Yes	HFD Specific	CDS,3UTR
Gpr125	Yes	Yes	Common	CDS,3UTR
Gpr146	Yes	Yes	Common	CDS,3UTR
Gpr180	Yes		Chow Specific	CDS,3UTR
Gpr182	Yes	Yes	Common	CDS,3UTR
Gpr19	Yes		Chow Specific	CDS
Gpr39	Yes	Yes	Common	CDS,3UTR
Gprc5c	Yes	Yes	Common	CDS,3UTR
Gprin3	Yes	Yes	Common	CDS
Gpt2	Yes		Chow Specific	CDS,3UTR
Gpx1		Yes	HFD Specific	CDS,3UTR
Grem2	Yes	Yes	Common	CDS,3UTR
Grhpr	Yes	Yes	Common	CDS,3UTR
Grlf1	Yes	Yes	Common	CDS,3UTR
Grn	Yes		Chow Specific	CDS,3UTR
Grpel2	Yes	Yes	Common	CDS,3UTR
Grwd1	Yes	Yes	Common	CDS,3UTR
Gse1	Yes	Yes	Common	CDS,3UTR
Gtdc2	Yes	Yes	Common	CDS
Gtf2a1	Yes	Yes	Common	CDS,3UTR
Gtf2ird2	Yes		Chow Specific	CDS
Gtf3a	Yes	Yes	Common	CDS,3UTR
Gtf3c1	Yes		Chow Specific	CDS,3UTR
Gtf3c2	Yes		Chow Specific	CDS,3UTR
Gtf3c4	Yes	Yes	Common	CDS,3UTR
Gtpbp2	Yes	Yes	Common	CDS,3UTR
Gucd1	Yes	Yes	Common	CDS,3UTR
Gucy1a3	Yes		Chow Specific	CDS
Gvin1	Yes	Yes	Common	CDS,3UTR
Gypc	Yes	Yes	Common	CDS,3UTR
H13		Yes	HFD Specific	3UTR
H1f0	Yes	Yes	Common	CDS,3UTR
H2afx	Yes	Yes	Common	3UTR
H2-K1		Yes	HFD Specific	CDS,3UTR
H2-Q4	Yes	Yes	Common	3UTR
H2-Q6	Yes	Yes	Common	3UTR
H3f3a	Yes		Chow Specific	CDS
H6pd	Yes	Yes	Common	CDS,3UTR
Hal	Yes		Chow Specific	CDS,3UTR
Hand2		Yes	HFD Specific	CDS,3UTR
Hao1	Yes	Yes	Common	CDS,3UTR
Hapln4	Yes	Yes	Common	CDS,3UTR
Harbi1	Yes	Yes	Common	CDS,3UTR
Hba-a1		Yes	HFD Specific	CDS,3UTR
Hba-a2		Yes	HFD Specific	CDS,3UTR
Hbb-b1		Yes	HFD Specific	CDS,3UTR
Hcfc1		Yes	HFD Specific	CDS,3UTR
Hdhd3		Yes	HFD Specific	CDS
Heatr6	Yes	Yes	Common	CDS,3UTR
Heca	Yes	Yes	Common	CDS
Hectd1	Yes	Yes	Common	CDS,3UTR
Hecw2	Yes		Chow Specific	CDS
Heg1	Yes	Yes	Common	CDS,3UTR
Helb		Yes	HFD Specific	CDS,3UTR
Helz2	Yes	Yes	Common	CDS
Herc2	Yes	Yes	Common	CDS,3UTR
Herpud1	Yes	Yes	Common	CDS,3UTR
Herpud2	Yes	Yes	Common	CDS
Hes1	Yes		Chow Specific	CDS,3UTR
Hexim1	Yes	Yes	Common	CDS,3UTR
Hfe2	Yes	Yes	Common	CDS
Hgsnat	Yes		Chow Specific	3UTR
Hibch		Yes	HFD Specific	3UTR
Hic1	Yes	Yes	Common	CDS,3UTR
Hif1an		Yes	HFD Specific	CDS,3UTR
Hinfp	Yes		Chow Specific	CDS,3UTR
Hint2	Yes		Chow Specific	CDS
Hip1	Yes	Yes	Common	3UTR
Hipk2	Yes		Chow Specific	CDS,3UTR
Hist1h1c	Yes	Yes	Common	3UTR
Hist2h2aa1		Yes	HFD Specific	CDS,3UTR
Hist2h3c1		Yes	HFD Specific	CDS,3UTR
Hist2h3c2		Yes	HFD Specific	CDS
Hivep1	Yes	Yes	Common	CDS
Hivep2	Yes	Yes	Common	CDS,3UTR
Hjurp	Yes	Yes	Common	CDS,3UTR
Hlx	Yes	Yes	Common	CDS,3UTR
Hmg20a	Yes	Yes	Common	3UTR
Hmgcr	Yes	Yes	Common	CDS,3UTR
Hmgcs2	Yes	Yes	Common	CDS,3UTR
Hmgxb3	Yes		Chow Specific	CDS,3UTR
Hmox2	Yes		Chow Specific	CDS
Hn1		Yes	HFD Specific	3UTR
Hnf1a	Yes	Yes	Common	CDS,3UTR
Hnf1b	Yes		Chow Specific	CDS,3UTR
Hnf4a	Yes	Yes	Common	CDS,3UTR
Hnrnpa0	Yes	Yes	Common	CDS,3UTR
Hnrnpm	Yes		Chow Specific	CDS
Hp		Yes	HFD Specific	CDS,3UTR
Hpcal1	Yes	Yes	Common	CDS,3UTR
Hps4	Yes	Yes	Common	CDS,3UTR
Hps6	Yes	Yes	Common	CDS
Hras1	Yes	Yes	Common	CDS,3UTR
Hrg	Yes	Yes	Common	CDS
Hs1bp3	Yes		Chow Specific	3UTR
Hs2st1	Yes		Chow Specific	CDS,3UTR
Hs3st3a1	Yes	Yes	Common	CDS
Hs3st3b1	Yes	Yes	Common	CDS,3UTR
Hs6st1	Yes	Yes	Common	CDS,3UTR
Hsd17b11	Yes	Yes	Common	3UTR
Hsd3b5	Yes	Yes	Common	CDS
Hsd3b7	Yes	Yes	Common	CDS,3UTR
Hspa13	Yes	Yes	Common	CDS,3UTR
Hspa1b	Yes	Yes	Common	CDS
Hspa5	Yes	Yes	Common	CDS,3UTR
Hspd1	Yes		Chow Specific	CDS,3UTR
Hspe1		Yes	HFD Specific	CDS,3UTR
Hspg2	Yes		Chow Specific	CDS,3UTR
Hyal1	Yes	Yes	Common	CDS,3UTR
Hyal2	Yes	Yes	Common	CDS,3UTR
Hyal3	Yes		Chow Specific	3UTR
I830012O16Rik		Yes	HFD Specific	CDS,3UTR
Iba57	Yes	Yes	Common	CDS,3UTR
Ibtk	Yes		Chow Specific	CDS
Icam1	Yes	Yes	Common	CDS,3UTR
Icmt	Yes	Yes	Common	CDS,3UTR
Id2	Yes	Yes	Common	3UTR
Idi1	Yes		Chow Specific	CDS
Ido2	Yes		Chow Specific	CDS
Ier2	Yes	Yes	Common	CDS,3UTR
Ier5	Yes	Yes	Common	CDS,3UTR
Ifi47	Yes	Yes	Common	CDS
Ifit1	Yes		Chow Specific	CDS
Ifit2	Yes		Chow Specific	CDS
Ifit3	Yes	Yes	Common	CDS,3UTR
Ifnar1	Yes	Yes	Common	CDS,3UTR
Ifnar2	Yes	Yes	Common	CDS,3UTR
Ifngr1	Yes	Yes	Common	CDS,3UTR
Igf1r	Yes		Chow Specific	CDS,3UTR
Igfals	Yes	Yes	Common	CDS,3UTR
Igfbp3	Yes		Chow Specific	3UTR
Igfbp5	Yes		Chow Specific	3UTR
Igsf11	Yes		Chow Specific	CDS
Igtp	Yes	Yes	Common	CDS,3UTR
Iigp1	Yes	Yes	Common	CDS
Ikbke		Yes	HFD Specific	3UTR
Ikzf1	Yes		Chow Specific	CDS,3UTR
Il10ra	Yes	Yes	Common	CDS,3UTR
Il13ra1	Yes	Yes	Common	CDS,3UTR
Il15ra	Yes		Chow Specific	3UTR
Il16	Yes	Yes	Common	CDS,3UTR
Il17ra	Yes	Yes	Common	CDS,3UTR
Il1r1	Yes	Yes	Common	CDS,3UTR
Il1rap	Yes	Yes	Common	CDS,3UTR
Il21r		Yes	HFD Specific	CDS,3UTR
Il4i1		Yes	HFD Specific	CDS,3UTR
Il4ra	Yes	Yes	Common	CDS,3UTR
Il6ra	Yes	Yes	Common	CDS,3UTR
Il6st	Yes	Yes	Common	CDS,3UTR
Ildr2	Yes		Chow Specific	CDS,3UTR
Imp3	Yes	Yes	Common	CDS,3UTR
Impad1	Yes	Yes	Common	CDS,3UTR
Ing1	Yes		Chow Specific	CDS,3UTR
Ing2	Yes		Chow Specific	CDS
Ing3	Yes		Chow Specific	CDS,3UTR
Ing5		Yes	HFD Specific	3UTR
Inhba	Yes	Yes	Common	CDS
Inhbb	Yes	Yes	Common	CDS,3UTR
Inhbc	Yes	Yes	Common	CDS,3UTR
Inhbe	Yes	Yes	Common	CDS,3UTR
Inip	Yes	Yes	Common	3UTR
Ino80d	Yes	Yes	Common	CDS,3UTR
Inpp1	Yes	Yes	Common	CDS,3UTR
Inpp5e		Yes	HFD Specific	CDS
Insig1	Yes		Chow Specific	3UTR
Insr	Yes	Yes	Common	CDS,3UTR
Ints5	Yes	Yes	Common	CDS,3UTR
Invs	Yes		Chow Specific	CDS,3UTR
Ip6k1	Yes	Yes	Common	CDS,3UTR
Ip6k2	Yes		Chow Specific	CDS,3UTR
Ipmk	Yes	Yes	Common	CDS,3UTR
Ipo9	Yes		Chow Specific	3UTR
Iqsec1	Yes	Yes	Common	CDS,3UTR
Iqsec2		Yes	HFD Specific	CDS
Irak2	Yes	Yes	Common	CDS,3UTR
Irf2bp1	Yes	Yes	Common	CDS
Irf2bp2	Yes	Yes	Common	CDS,3UTR
Irf2bpl	Yes	Yes	Common	CDS,3UTR
Irf5	Yes		Chow Specific	CDS,3UTR
Irf6	Yes		Chow Specific	CDS
Irgm1	Yes	Yes	Common	CDS
Irgm2	Yes	Yes	Common	CDS,3UTR
Irgq	Yes	Yes	Common	CDS
Irs1	Yes	Yes	Common	CDS,3UTR
Irs2	Yes	Yes	Common	CDS,3UTR
Isca1	Yes	Yes	Common	CDS,3UTR
Isg15	Yes		Chow Specific	CDS
Isg20l2	Yes		Chow Specific	CDS
Islr		Yes	HFD Specific	CDS
Ist1	Yes		Chow Specific	CDS,3UTR
Itga5	Yes	Yes	Common	CDS,3UTR
Itga8	Yes		Chow Specific	3UTR
Itga9	Yes		Chow Specific	CDS,3UTR
Itgb3bp		Yes	HFD Specific	CDS
Itgb5	Yes	Yes	Common	CDS,3UTR
Itih1	Yes		Chow Specific	CDS,3UTR
Itih5	Yes		Chow Specific	CDS,3UTR
Itpk1	Yes		Chow Specific	CDS,3UTR
Itpkb	Yes	Yes	Common	CDS,3UTR
Itpkc	Yes		Chow Specific	3UTR
Itpripl1		Yes	HFD Specific	CDS,3UTR
Itpripl2	Yes	Yes	Common	CDS,3UTR
Itsn2		Yes	HFD Specific	CDS,3UTR
Iws1	Yes		Chow Specific	CDS,3UTR
Jag1	Yes	Yes	Common	CDS,3UTR
Jagn1	Yes		Chow Specific	CDS,3UTR
Jak1	Yes	Yes	Common	3UTR
Jak2	Yes		Chow Specific	CDS,3UTR
Jdp2		Yes	HFD Specific	CDS,3UTR
Jhdm1d	Yes		Chow Specific	3UTR
Jmjd4		Yes	HFD Specific	CDS,3UTR
Jmy	Yes	Yes	Common	CDS,3UTR
Josd1	Yes		Chow Specific	CDS,3UTR
Jrkl		Yes	HFD Specific	CDS
Jun	Yes	Yes	Common	CDS,3UTR
Junb	Yes	Yes	Common	CDS,3UTR
Jund	Yes	Yes	Common	CDS,3UTR
Kank1	Yes	Yes	Common	CDS
Kank2	Yes		Chow Specific	CDS
Kank3	Yes		Chow Specific	CDS,3UTR
Kansl1	Yes	Yes	Common	CDS
Kansl3	Yes	Yes	Common	CDS,3UTR
Kat2a	Yes	Yes	Common	CDS,3UTR
Kat6a	Yes	Yes	Common	CDS,3UTR
Kat6b	Yes	Yes	Common	CDS,3UTR
Kbtbd11		Yes	HFD Specific	CDS,3UTR
Kbtbd2	Yes	Yes	Common	CDS,3UTR
Kbtbd4		Yes	HFD Specific	CDS,3UTR
Kbtbd7	Yes	Yes	Common	CDS
Kcnb1	Yes		Chow Specific	CDS,3UTR
Kcnj8	Yes		Chow Specific	CDS,3UTR
Kcnk5	Yes	Yes	Common	CDS
Kctd11	Yes		Chow Specific	CDS
Kctd12	Yes	Yes	Common	CDS,3UTR
Kctd15	Yes		Chow Specific	CDS,3UTR
Kctd2	Yes		Chow Specific	3UTR
Kctd20	Yes		Chow Specific	CDS,3UTR
Kctd21		Yes	HFD Specific	CDS,3UTR
Kctd3	Yes		Chow Specific	CDS,3UTR
Kctd6	Yes	Yes	Common	CDS,3UTR
Kdelc2		Yes	HFD Specific	3UTR
Kdm2a	Yes	Yes	Common	CDS,3UTR
Kdm3a	Yes		Chow Specific	CDS,3UTR
Kdm3b	Yes	Yes	Common	CDS
Kdm4a	Yes		Chow Specific	CDS,3UTR
Kdm4b	Yes		Chow Specific	3UTR
Kdm5a	Yes	Yes	Common	CDS,3UTR
Kdm5b	Yes		Chow Specific	CDS,3UTR
Kdm5c	Yes		Chow Specific	CDS
Kdm6b	Yes	Yes	Common	CDS
Kdr	Yes	Yes	Common	CDS,3UTR
Keap1	Yes	Yes	Common	CDS,3UTR
Keg1	Yes		Chow Specific	CDS,3UTR
Kif13a	Yes	Yes	Common	CDS
Kif13b	Yes	Yes	Common	CDS,3UTR
Kif1b	Yes		Chow Specific	CDS,3UTR
Kif26a	Yes	Yes	Common	CDS
Kitl	Yes		Chow Specific	3UTR
Klb	Yes	Yes	Common	CDS,3UTR
Klf10	Yes	Yes	Common	CDS
Klf12	Yes	Yes	Common	CDS,3UTR
Klf13	Yes	Yes	Common	CDS,3UTR
Klf15	Yes	Yes	Common	CDS
Klf2	Yes	Yes	Common	CDS,3UTR
Klf3	Yes	Yes	Common	CDS,3UTR
Klf6	Yes	Yes	Common	CDS,3UTR
Klf7	Yes	Yes	Common	CDS,3UTR
Klf9	Yes	Yes	Common	CDS,3UTR
Klhdc7a	Yes	Yes	Common	CDS,3UTR
Klhl11	Yes	Yes	Common	CDS,3UTR
Klhl2	Yes		Chow Specific	3UTR
Klhl24	Yes	Yes	Common	CDS,3UTR
Klhl25	Yes	Yes	Common	CDS,3UTR
Klhl26	Yes	Yes	Common	CDS,3UTR
Klhl42	Yes		Chow Specific	CDS,3UTR
Klhl5	Yes		Chow Specific	3UTR
Klhl9	Yes	Yes	Common	CDS
Klkb1		Yes	HFD Specific	CDS,3UTR
Kng1	Yes		Chow Specific	CDS
Knop1	Yes		Chow Specific	3UTR
Kpna6	Yes	Yes	Common	CDS,3UTR
Krba1	Yes		Chow Specific	CDS,3UTR
Kri1		Yes	HFD Specific	3UTR
L3mbtl2	Yes	Yes	Common	CDS,3UTR
Lactb	Yes		Chow Specific	CDS,3UTR
Lamc1	Yes		Chow Specific	CDS
Laptm4a	Yes		Chow Specific	CDS
Large	Yes	Yes	Common	3UTR
Larp1	Yes	Yes	Common	CDS,3UTR
Larp4	Yes	Yes	Common	CDS,3UTR
Lars2		Yes	HFD Specific	3UTR
Lats1	Yes	Yes	Common	CDS
Lats2	Yes		Chow Specific	CDS,3UTR
Lcmt2	Yes		Chow Specific	CDS
Lcor	Yes		Chow Specific	CDS,3UTR
Ldb1	Yes	Yes	Common	CDS,3UTR
Ldlr	Yes	Yes	Common	CDS,3UTR
Ldlrad4	Yes		Chow Specific	CDS
Ldlrap1	Yes	Yes	Common	CDS,3UTR
Lemd3		Yes	HFD Specific	CDS
Leng8	Yes	Yes	Common	CDS,3UTR
Leng9	Yes		Chow Specific	CDS
Leprotl1	Yes		Chow Specific	CDS,3UTR
Lgals3bp	Yes	Yes	Common	CDS,3UTR
Lgr4	Yes	Yes	Common	CDS,3UTR
Lhfpl2	Yes	Yes	Common	CDS,3UTR
Lifr	Yes	Yes	Common	CDS,3UTR
Lig3	Yes		Chow Specific	CDS,3UTR
Lig4		Yes	HFD Specific	CDS
Lima1	Yes		Chow Specific	CDS,3UTR
Limd1	Yes	Yes	Common	CDS,3UTR
Limk2	Yes		Chow Specific	3UTR
Lipa	Yes		Chow Specific	CDS,3UTR
Litaf	Yes	Yes	Common	3UTR
Llph	Yes		Chow Specific	CDS,3UTR
Lman1	Yes		Chow Specific	3UTR
Lmtk2	Yes	Yes	Common	CDS,3UTR
Lnx2	Yes	Yes	Common	CDS,3UTR
Loh12cr1	Yes		Chow Specific	3UTR
Lonrf1	Yes	Yes	Common	CDS,3UTR
Loxl1		Yes	HFD Specific	CDS
Lpar6	Yes		Chow Specific	CDS,3UTR
Lphn1	Yes		Chow Specific	CDS,3UTR
Lphn2	Yes	Yes	Common	CDS,3UTR
Lpin2	Yes	Yes	Common	CDS,3UTR
Lpin3		Yes	HFD Specific	CDS,3UTR
Lrat	Yes	Yes	Common	CDS
Lrch3	Yes		Chow Specific	CDS,3UTR
Lrfn3	Yes	Yes	Common	CDS,3UTR
Lrg1	Yes	Yes	Common	CDS,3UTR
Lrig3	Yes		Chow Specific	CDS,3UTR
Lrit1	Yes	Yes	Common	CDS,3UTR
Lrp10	Yes		Chow Specific	CDS
Lrp12	Yes	Yes	Common	CDS,3UTR
Lrp3	Yes	Yes	Common	CDS
Lrp4	Yes	Yes	Common	CDS,3UTR
Lrp5	Yes	Yes	Common	CDS,3UTR
Lrp6	Yes		Chow Specific	CDS
Lrpap1	Yes	Yes	Common	CDS,3UTR
Lrrc14		Yes	HFD Specific	CDS,3UTR
Lrrc14b		Yes	HFD Specific	CDS,3UTR
Lrrc25		Yes	HFD Specific	CDS
Lrrc3	Yes	Yes	Common	CDS,3UTR
Lrrc32	Yes	Yes	Common	CDS,3UTR
Lrrc33	Yes	Yes	Common	CDS
Lrrc41	Yes		Chow Specific	CDS,3UTR
Lrrc47		Yes	HFD Specific	CDS,3UTR
Lrrc58	Yes	Yes	Common	CDS,3UTR
Lrrc8a	Yes	Yes	Common	CDS,3UTR
Lrrc8d	Yes	Yes	Common	CDS,3UTR
Lrrk1		Yes	HFD Specific	CDS,3UTR
Lsm10	Yes	Yes	Common	CDS,3UTR
Ltbr	Yes	Yes	Common	CDS,3UTR
Ltn1		Yes	HFD Specific	CDS
Lurap1l	Yes	Yes	Common	CDS,3UTR
Luzp1	Yes	Yes	Common	CDS,3UTR
Lyn	Yes	Yes	Common	CDS,3UTR
Lypd1	Yes	Yes	Common	CDS,3UTR
Lysmd3	Yes		Chow Specific	CDS,3UTR
Lysmd4	Yes		Chow Specific	CDS,3UTR
Lzic	Yes		Chow Specific	CDS,3UTR
Lzts2	Yes		Chow Specific	CDS,3UTR
Lzts3	Yes	Yes	Common	CDS,3UTR
Macf1	Yes	Yes	Common	CDS
Mad2l1bp	Yes	Yes	Common	CDS,3UTR
Maf	Yes	Yes	Common	CDS,3UTR
Mafb	Yes	Yes	Common	CDS,3UTR
Magi1	Yes	Yes	Common	CDS,3UTR
Magt1		Yes	HFD Specific	CDS,3UTR
Mak16		Yes	HFD Specific	3UTR
Maml1	Yes	Yes	Common	CDS,3UTR
Maml2	Yes		Chow Specific	CDS
Man1a2	Yes	Yes	Common	CDS,3UTR
Man2a2	Yes		Chow Specific	CDS,3UTR
Manba	Yes	Yes	Common	CDS,3UTR
Manf	Yes	Yes	Common	CDS,3UTR
Map1s	Yes	Yes	Common	CDS,3UTR
Map2k3	Yes		Chow Specific	3UTR
Map2k4	Yes	Yes	Common	CDS,3UTR
Map2k7	Yes	Yes	Common	3UTR
Map3k1	Yes	Yes	Common	CDS,3UTR
Map3k10	Yes	Yes	Common	CDS
Map3k11	Yes	Yes	Common	CDS,3UTR
Map3k13	Yes	Yes	Common	CDS,3UTR
Map3k2	Yes		Chow Specific	CDS,3UTR
Map3k3	Yes	Yes	Common	CDS,3UTR
Mapk14	Yes	Yes	Common	3UTR
Mapk1ip1l	Yes	Yes	Common	CDS,3UTR
Mapk6		Yes	HFD Specific	CDS
Mapk7		Yes	HFD Specific	CDS
Mapk8ip3	Yes	Yes	Common	CDS,3UTR
Marc1	Yes	Yes	Common	CDS,3UTR
March5	Yes		Chow Specific	CDS,3UTR
March8	Yes	Yes	Common	CDS,3UTR
Marcks	Yes		Chow Specific	CDS,3UTR
Marf1	Yes	Yes	Common	CDS
Mark3		Yes	HFD Specific	CDS,3UTR
Mars2	Yes	Yes	Common	CDS
Marveld1	Yes		Chow Specific	CDS,3UTR
Masp2	Yes	Yes	Common	CDS,3UTR
Mast2	Yes	Yes	Common	CDS
Mast3	Yes		Chow Specific	CDS,3UTR
Mast4		Yes	HFD Specific	CDS
Mau2		Yes	HFD Specific	CDS,3UTR
Mavs	Yes		Chow Specific	CDS,3UTR
Maz		Yes	HFD Specific	CDS
Mb21d2	Yes		Chow Specific	CDS
Mbd1	Yes		Chow Specific	3UTR
Mbd5		Yes	HFD Specific	CDS
Mbl1	Yes	Yes	Common	CDS,3UTR
Mblac1		Yes	HFD Specific	CDS,3UTR
Mblac2	Yes		Chow Specific	CDS,3UTR
Mbnl2	Yes	Yes	Common	CDS,3UTR
Mboat7	Yes		Chow Specific	CDS,3UTR
Mcat	Yes	Yes	Common	CDS,3UTR
Mccc1	Yes		Chow Specific	CDS,3UTR
Mcfd2		Yes	HFD Specific	CDS,3UTR
Mcl1	Yes		Chow Specific	CDS,3UTR
Mcm10	Yes	Yes	Common	CDS,3UTR
Mcm9		Yes	HFD Specific	CDS
Mctp2	Yes		Chow Specific	3UTR
Mdfic	Yes	Yes	Common	CDS,3UTR
Mdm2	Yes	Yes	Common	CDS,3UTR
Mecp2	Yes	Yes	Common	CDS,3UTR
Med13	Yes		Chow Specific	CDS
Med13l		Yes	HFD Specific	CDS,3UTR
Med18	Yes		Chow Specific	CDS
Med20	Yes	Yes	Common	CDS,3UTR
Med22		Yes	HFD Specific	3UTR
Med26	Yes	Yes	Common	CDS,3UTR
Megf8	Yes	Yes	Common	CDS,3UTR
Megf9	Yes	Yes	Common	CDS,3UTR
Mepce	Yes	Yes	Common	CDS,3UTR
Mertk	Yes	Yes	Common	CDS,3UTR
Mesdc1	Yes	Yes	Common	CDS,3UTR
Mesdc2	Yes	Yes	Common	CDS,3UTR
Met	Yes	Yes	Common	CDS,3UTR
Metrnl	Yes	Yes	Common	CDS,3UTR
Mettl13	Yes		Chow Specific	CDS
Mettl2	Yes		Chow Specific	CDS,3UTR
Mettl20	Yes	Yes	Common	CDS
Mettl6	Yes		Chow Specific	CDS
Mettl7b	Yes	Yes	Common	CDS,3UTR
Mettl9	Yes	Yes	Common	CDS,3UTR
Mex3c	Yes		Chow Specific	CDS
Mex3d		Yes	HFD Specific	CDS
Mfap3	Yes	Yes	Common	CDS,3UTR
Mfhas1	Yes	Yes	Common	CDS
Mfn2	Yes	Yes	Common	3UTR
Mfsd12		Yes	HFD Specific	CDS,3UTR
Mfsd4	Yes		Chow Specific	CDS,3UTR
Mfsd5	Yes	Yes	Common	CDS,3UTR
Mga	Yes	Yes	Common	CDS,3UTR
Mgat1	Yes	Yes	Common	CDS,3UTR
Mgat2	Yes	Yes	Common	CDS
Mgat5	Yes	Yes	Common	CDS,3UTR
Mgea5	Yes	Yes	Common	CDS,3UTR
Mgme1		Yes	HFD Specific	CDS,3UTR
Mia3	Yes	Yes	Common	CDS,3UTR
Mical3		Yes	HFD Specific	CDS,3UTR
Micu1		Yes	HFD Specific	CDS,3UTR
Mid1		Yes	HFD Specific	CDS,3UTR
Mid1ip1		Yes	HFD Specific	CDS
Mier1	Yes		Chow Specific	CDS,3UTR
Mif4gd		Yes	HFD Specific	CDS,3UTR
Miip		Yes	HFD Specific	CDS
Minpp1	Yes	Yes	Common	CDS,3UTR
Mir1306		Yes	HFD Specific	CDS
Mir671	Yes	Yes	Common	CDS,3UTR
Mis12	Yes		Chow Specific	CDS
Mitf	Yes	Yes	Common	CDS,3UTR
Mkl1	Yes	Yes	Common	CDS,3UTR
Mkl2	Yes	Yes	Common	CDS,3UTR
Mll1	Yes		Chow Specific	CDS,3UTR
Mll2	Yes	Yes	Common	CDS,3UTR
Mll3	Yes	Yes	Common	CDS,3UTR
Mll5	Yes	Yes	Common	CDS,3UTR
Mlxip	Yes		Chow Specific	CDS,3UTR
Mlycd	Yes		Chow Specific	3UTR
Mmaa	Yes		Chow Specific	CDS
Mmp15	Yes	Yes	Common	CDS,3UTR
Mmp19	Yes	Yes	Common	CDS,3UTR
Mmp24		Yes	HFD Specific	3UTR
Mmrn2	Yes	Yes	Common	CDS,3UTR
Mn1	Yes	Yes	Common	CDS,3UTR
Mob3b	Yes	Yes	Common	CDS,3UTR
Mob3c	Yes	Yes	Common	CDS,3UTR
Mocs3	Yes	Yes	Common	CDS,3UTR
Mon1a	Yes	Yes	Common	CDS,3UTR
Mon1b	Yes	Yes	Common	CDS,3UTR
Mpc2	Yes	Yes	Common	CDS,3UTR
Mpeg1	Yes	Yes	Common	CDS,3UTR
Mpp5	Yes		Chow Specific	CDS
Mpst	Yes		Chow Specific	CDS,3UTR
Mreg	Yes		Chow Specific	3UTR
Mrfap1	Yes	Yes	Common	3UTR
Mrp63	Yes		Chow Specific	CDS,3UTR
Mrpl10		Yes	HFD Specific	CDS
Mrpl12	Yes	Yes	Common	CDS,3UTR
Mrpl16	Yes		Chow Specific	CDS,3UTR
Mrpl19	Yes		Chow Specific	CDS,3UTR
Mrpl41	Yes	Yes	Common	CDS,3UTR
Mrpl43	Yes	Yes	Common	CDS,3UTR
Mrps2	Yes	Yes	Common	CDS,3UTR
Mrps27	Yes	Yes	Common	3UTR
Mrps34	Yes	Yes	Common	CDS,3UTR
Mrps7	Yes	Yes	Common	CDS,3UTR
Mrrf	Yes		Chow Specific	3UTR
Msantd4	Yes		Chow Specific	CDS,3UTR
Msl1	Yes	Yes	Common	CDS,3UTR
Msl2	Yes	Yes	Common	CDS,3UTR
Mtap	Yes		Chow Specific	3UTR
Mtf1	Yes	Yes	Common	CDS,3UTR
Mthfr	Yes		Chow Specific	3UTR
Mtif3	Yes	Yes	Common	CDS,3UTR
Mtmr10	Yes	Yes	Common	CDS,3UTR
Mtmr12	Yes	Yes	Common	CDS,3UTR
Mtmr3	Yes	Yes	Common	CDS,3UTR
Mtmr4	Yes	Yes	Common	CDS
Mtus1	Yes	Yes	Common	CDS,3UTR
Mul1	Yes	Yes	Common	CDS,3UTR
Mup10		Yes	HFD Specific	CDS,3UTR
Mup11		Yes	HFD Specific	CDS,3UTR
Mup13		Yes	HFD Specific	CDS,3UTR
Mup14		Yes	HFD Specific	CDS,3UTR
Mup15		Yes	HFD Specific	CDS,3UTR
Mup16		Yes	HFD Specific	CDS,3UTR
Mup17		Yes	HFD Specific	CDS
Mup18		Yes	HFD Specific	CDS,3UTR
Mup19		Yes	HFD Specific	CDS,3UTR
Mup2		Yes	HFD Specific	CDS,3UTR
Mup8		Yes	HFD Specific	CDS,3UTR
Mup9		Yes	HFD Specific	CDS,3UTR
Myadm	Yes	Yes	Common	CDS
Myd88	Yes	Yes	Common	CDS,3UTR
Mylk4	Yes		Chow Specific	3UTR
Myo10	Yes	Yes	Common	CDS,3UTR
Myo18a	Yes	Yes	Common	CDS,3UTR
Myo5b		Yes	HFD Specific	CDS,3UTR
Myo7a		Yes	HFD Specific	3UTR
Myo9b	Yes	Yes	Common	CDS,3UTR
Myrf		Yes	HFD Specific	CDS,3UTR
N4bp1	Yes	Yes	Common	CDS,3UTR
N4bp2	Yes		Chow Specific	CDS
Naa30	Yes	Yes	Common	CDS
Naa40	Yes		Chow Specific	3UTR
Naa60		Yes	HFD Specific	3UTR
Nab2	Yes	Yes	Common	CDS,3UTR
Nacc1	Yes	Yes	Common	CDS
Nadkd1	Yes	Yes	Common	CDS,3UTR
Naglu	Yes		Chow Specific	CDS
Nags	Yes	Yes	Common	CDS,3UTR
Naip6		Yes	HFD Specific	CDS
Nanp		Yes	HFD Specific	CDS
Narfl	Yes	Yes	Common	CDS,3UTR
Nat10	Yes		Chow Specific	CDS,3UTR
Nat6	Yes	Yes	Common	CDS,3UTR
Nat8		Yes	HFD Specific	CDS
Nav1	Yes	Yes	Common	CDS,3UTR
Nbr1	Yes		Chow Specific	CDS,3UTR
Ncaph2		Yes	HFD Specific	CDS,3UTR
Nceh1	Yes	Yes	Common	CDS,3UTR
Nck1	Yes	Yes	Common	CDS,3UTR
Nckap1	Yes		Chow Specific	CDS,3UTR
Ncoa1	Yes	Yes	Common	CDS,3UTR
Ncoa2	Yes	Yes	Common	CDS
Ncoa3		Yes	HFD Specific	CDS,3UTR
Ncoa6	Yes	Yes	Common	CDS
Ncor1	Yes	Yes	Common	CDS,3UTR
Ncor2	Yes	Yes	Common	CDS,3UTR
Ncstn	Yes		Chow Specific	CDS,3UTR
Ndnl2	Yes	Yes	Common	CDS,3UTR
Ndor1	Yes	Yes	Common	CDS,3UTR
Ndst1	Yes	Yes	Common	CDS,3UTR
Ndst2	Yes	Yes	Common	CDS
Ndufa9	Yes		Chow Specific	CDS
Ndufaf1	Yes		Chow Specific	CDS
Ndufb11		Yes	HFD Specific	CDS
Ndufs3	Yes	Yes	Common	CDS,3UTR
Ndufv2	Yes		Chow Specific	CDS
Nedd9	Yes	Yes	Common	CDS
Nek6	Yes	Yes	Common	CDS,3UTR
Nek9	Yes	Yes	Common	CDS,3UTR
Neo1	Yes		Chow Specific	CDS,3UTR
Neu1	Yes	Yes	Common	CDS,3UTR
Neu3	Yes		Chow Specific	CDS
Neurl3	Yes	Yes	Common	CDS,3UTR
Nf1	Yes		Chow Specific	3UTR
Nfatc1	Yes		Chow Specific	3UTR
Nfatc3	Yes	Yes	Common	CDS,3UTR
Nfe2l1	Yes	Yes	Common	CDS,3UTR
Nfe2l2	Yes	Yes	Common	CDS
Nfia	Yes		Chow Specific	CDS,3UTR
Nfib	Yes		Chow Specific	3UTR
Nfic	Yes	Yes	Common	CDS,3UTR
Nfil3	Yes		Chow Specific	CDS,3UTR
Nfix	Yes	Yes	Common	CDS,3UTR
Nfya	Yes		Chow Specific	3UTR
Nfyc	Yes		Chow Specific	3UTR
Ngfr	Yes		Chow Specific	CDS,3UTR
Ngrn	Yes		Chow Specific	CDS,3UTR
Nhsl1	Yes	Yes	Common	CDS,3UTR
Ninj1	Yes	Yes	Common	3UTR
Nisch	Yes	Yes	Common	CDS,3UTR
Nit1	Yes		Chow Specific	CDS,3UTR
Nlrc5	Yes	Yes	Common	CDS
Nlrp12	Yes		Chow Specific	CDS,3UTR
Nlrp6	Yes		Chow Specific	CDS,3UTR
Nlrx1	Yes	Yes	Common	CDS,3UTR
Nod1	Yes	Yes	Common	CDS,3UTR
Nol12	Yes	Yes	Common	CDS,3UTR
Nol7	Yes		Chow Specific	CDS
Nol9	Yes	Yes	Common	CDS,3UTR
Nop2	Yes		Chow Specific	CDS
Notch1	Yes	Yes	Common	CDS,3UTR
Notch2	Yes	Yes	Common	CDS,3UTR
Nploc4	Yes		Chow Specific	CDS,3UTR
Npr1	Yes		Chow Specific	CDS
Npr2		Yes	HFD Specific	CDS
Nr0b2	Yes	Yes	Common	CDS,3UTR
Nr1d2	Yes		Chow Specific	CDS
Nr1h4	Yes		Chow Specific	CDS
Nr1i2	Yes		Chow Specific	3UTR
Nr2f2	Yes	Yes	Common	CDS,3UTR
Nr2f6	Yes	Yes	Common	CDS,3UTR
Nr3c1	Yes	Yes	Common	CDS
Nr4a1		Yes	HFD Specific	CDS
Nr5a2	Yes	Yes	Common	CDS,3UTR
Nrbf2	Yes	Yes	Common	CDS,3UTR
Nrde2	Yes	Yes	Common	CDS
Nrip1	Yes	Yes	Common	CDS
Nrp1	Yes	Yes	Common	CDS,3UTR
Nrp2	Yes	Yes	Common	CDS,3UTR
Nrxn1		Yes	HFD Specific	3UTR
Nsd1	Yes	Yes	Common	CDS,3UTR
Nsmf		Yes	HFD Specific	CDS,3UTR
Ntmt1		Yes	HFD Specific	CDS,3UTR
Ntn3	Yes	Yes	Common	CDS,3UTR
Ntn4	Yes		Chow Specific	CDS
Ntng2	Yes	Yes	Common	CDS
Nuak1	Yes	Yes	Common	CDS,3UTR
Nuak2	Yes		Chow Specific	3UTR
Nudt1	Yes		Chow Specific	CDS,3UTR
Nudt16l1	Yes		Chow Specific	3UTR
Nudt19	Yes		Chow Specific	CDS,3UTR
Nudt7	Yes	Yes	Common	CDS,3UTR
Nufip2	Yes	Yes	Common	CDS
Nup153	Yes	Yes	Common	CDS
Nup50	Yes	Yes	Common	CDS,3UTR
Nup62	Yes	Yes	Common	CDS,3UTR
Nxpe2	Yes	Yes	Common	CDS,3UTR
Nxt1	Yes		Chow Specific	CDS,3UTR
Oaf	Yes	Yes	Common	CDS,3UTR
Oasl1	Yes	Yes	Common	CDS,3UTR
Oat	Yes	Yes	Common	CDS,3UTR
Oaz2	Yes	Yes	Common	3UTR
Ocln	Yes		Chow Specific	CDS
Ogdh	Yes		Chow Specific	CDS,3UTR
Ogfrl1	Yes		Chow Specific	CDS,3UTR
Oit3	Yes	Yes	Common	CDS,3UTR
Olfm1	Yes	Yes	Common	CDS,3UTR
Olfml1	Yes	Yes	Common	CDS,3UTR
Olig1	Yes		Chow Specific	CDS,3UTR
Onecut1	Yes	Yes	Common	CDS,3UTR
Onecut2	Yes	Yes	Common	CDS,3UTR
Opa3		Yes	HFD Specific	CDS,3UTR
Orai1	Yes	Yes	Common	CDS,3UTR
Orai3	Yes		Chow Specific	CDS,3UTR
Osbp	Yes		Chow Specific	CDS,3UTR
Osbpl11	Yes	Yes	Common	CDS,3UTR
Osgin1	Yes	Yes	Common	CDS,3UTR
Otud1	Yes	Yes	Common	CDS,3UTR
Otud4		Yes	HFD Specific	CDS,3UTR
Otud7b	Yes	Yes	Common	CDS,3UTR
Oxld1	Yes	Yes	Common	CDS,3UTR
Oxnad1	Yes		Chow Specific	CDS,3UTR
Oxr1	Yes		Chow Specific	CDS
Oxsm	Yes	Yes	Common	CDS
Oxsr1	Yes		Chow Specific	3UTR
P2ry2	Yes	Yes	Common	CDS,3UTR
P2ry4	Yes	Yes	Common	CDS
P4hb		Yes	HFD Specific	3UTR
Pacs2	Yes	Yes	Common	CDS,3UTR
Pag1	Yes		Chow Specific	CDS,3UTR
Pagr1a		Yes	HFD Specific	CDS,3UTR
Pagr1b		Yes	HFD Specific	CDS,3UTR
Pah	Yes		Chow Specific	CDS
Pak2	Yes		Chow Specific	CDS,3UTR
Pan3	Yes	Yes	Common	CDS,3UTR
Pank1	Yes		Chow Specific	CDS,3UTR
Pank2	Yes		Chow Specific	CDS,3UTR
Paox	Yes	Yes	Common	CDS,3UTR
Papd5	Yes		Chow Specific	CDS,3UTR
Papd7		Yes	HFD Specific	CDS,3UTR
Paqr3	Yes	Yes	Common	CDS,3UTR
Paqr7	Yes	Yes	Common	CDS,3UTR
Paqr9	Yes	Yes	Common	CDS,3UTR
Pard3	Yes	Yes	Common	CDS,3UTR
Pard6b	Yes	Yes	Common	CDS,3UTR
Parp10	Yes	Yes	Common	CDS
Parp14	Yes	Yes	Common	CDS,3UTR
Parp9		Yes	HFD Specific	CDS,3UTR
Patz1		Yes	HFD Specific	CDS,3UTR
Paxip1		Yes	HFD Specific	CDS
Pbld1	Yes		Chow Specific	CDS,3UTR
Pbld2		Yes	HFD Specific	CDS
Pcbp1	Yes	Yes	Common	CDS
Pcdh1	Yes	Yes	Common	CDS,3UTR
Pcdh12	Yes	Yes	Common	CDS,3UTR
Pcdhgc4		Yes	HFD Specific	CDS,3UTR
Pcnx	Yes		Chow Specific	CDS,3UTR
Pcnxl3	Yes	Yes	Common	CDS,3UTR
Pcsk6	Yes	Yes	Common	3UTR
Pcsk7	Yes	Yes	Common	CDS,3UTR
Pcsk9	Yes	Yes	Common	CDS,3UTR
Pcyox1	Yes	Yes	Common	CDS,3UTR
Pcyt1a	Yes	Yes	Common	CDS,3UTR
Pcyt2	Yes		Chow Specific	3UTR
Pdcl	Yes		Chow Specific	CDS,3UTR
Pde3b	Yes	Yes	Common	CDS,3UTR
Pde4b	Yes	Yes	Common	CDS,3UTR
Pde4dip	Yes	Yes	Common	CDS,3UTR
[truncated: 1,260 more rows]
