# Supplementary material for: Dynamic regulation of N6,2′-O-dimethyladenosine (m6Am) in obesity
Source: Nat Commun. 2021 Dec 10;12:7185. doi: 10.1038/s41467-021-27421-2 (PMC8664860; doi:10.1038/s41467-021-27421-2)
Supplement: Supplementary file 6 — Data S4 [file 41467_2021_27421_MOESM6_ESM.xlsx]

## Sheet: FTO Overexpression MACS2 Peaks
Gene_symb	Chr	Peak_start	Peak_end	Strand	FC	Dist to closest TSS
61E3.4	chr16	29395436	29395528	-	5.99675	19822
A4GALT	chr22	43088784	43088876	-	5.15215	2116
A4GALT	chr22	43089449	43089673	-	6.09868	1319
AACS	chr12	125586729	125586821	+	4.28239	1290
AAR2	chr20	34828307	34828449	+	5.99458	3901
AAR2	chr20	34844376	34844488	+	7.27568	19970
ABCA10	chr17	67192485	67192577	-	5.56711	18415
ABCA2	chr9	139922528	139922623	-	8.13157	0
ABCB10	chr1	229653830	229653922	-	6.77631	928
ABCB6	chr2	220074660	220074765	-	7.22859	995
ABCB7	chrX	74296372	74296464	-	5.56711	79650
ABCB8	chr7	150730754	150730880	+	5.13887	738
ABCB8	chr7	150743121	150743213	+	5.52918	17585
ABCB8	chr7	150743328	150743429	+	5.52918	17792
ABCC1	chr16	16235740	16235911	+	7.891	192265
ABCC1	chr16	16236433	16236550	+	4.35933	192958
ABCC3	chr17	48740529	48740621	+	7.19609	8
ABCD1	chrX	152991244	152991401	+	2.67234	27
ABCF1	chr6	30558641	30559031	+	6.85324	8400
ABCF3	chr3	183911407	183911612	+	8.99187	470
ABHD13	chr13	108882028	108882120	+	5.56711	11170
ABHD13	chr13	108882345	108882478	+	8.0465	11487
ABHD14A	chr3	52009123	52009215	+	6.77631	5
ABHD14A-ACY1	chr3	52009123	52009215	+	6.77631	48
ABL1	chr9	133760984	133761172	+	3.99518	50331
ABL1	chr9	133761310	133761596	+	4.41601	50657
ABL2	chr1	179076887	179077167	-	8.111	35012
ABLIM1	chr10	116192068	116192160	-	8.89249	59477
ABTB1	chr3	127391825	127391961	+	6.93153	25
ABTB1	chr3	127396041	127396133	+	5.98557	22
ABTB1	chr3	127399012	127399104	+	6.03487	3861
ABTB2	chr11	34378322	34378494	-	3.51759	308
AC003006.7	chr19	58258241	58258343	+	5.56711	64829
AC003006.7	chr19	58264939	58265047	+	6.77631	71527
AC005280.1	chr14	73959129	73959249	+	3.17293	1485
AC005280.1	chr14	73959426	73959518	+	6.54644	1782
AC005339.2	chr19	4655253	4655345	-	5.44523	191
AC005523.2	chr19	4793500	4793618	-	6.65694	1330
AC005523.2	chr19	4794301	4794393	-	5.94698	555
AC005559.3	chr19	590293	590385	-	5.38842	1218
AC005779.2	chr19	45683020	45683166	+	4.59501	59
AC005786.7	chr19	3557346	3557547	+	3.31621	13150
AC006978.6	chr7	30411954	30412050	+	7.56558	831
AC007255.7	chr7	29724389	29724490	-	9.8894	264
AC007276.5	chr7	29724389	29724490	+	9.8894	132
AC007292.4	chr19	4354032	4354124	-	6.09868	70
AC007389.3	chr2	65829344	65829436	-	5.39707	37875
AC007956.1	chr14	75179674	75179766	-	6.77631	34
AC008731.1	chr16	24931271	24931447	-	5.99349	878
AC008738.1	chr19	33792096	33792240	-	6.07904	1190
AC008738.1	chr19	33793296	33793414	-	7.89994	16
AC009133.15	chr16	29818932	29819075	-	2.0186	22
AC009133.19	chr16	29706252	29706366	+	4.20028	31653
AC010170.1	chr3	45267212	45267416	-	4.92525	103
AC010336.1	chr19	7965172	7965277	-	5.13887	3150
AC010441.1	chr5	150175134	150175226	+	4.74342	17268
AC010642.1	chr19	58826235	58826399	+	6.30858	35903
AC012307.3	chr2	96874082	96874193	+	4.43471	71
AC016182.1	chr17	76495961	76496085	+	12.0527	1051
AC016182.1	chr17	76497100	76497192	+	4.88862	2190
AC022007.5	chr3	10048883	10048991	-	8.37225	1824
AC024560.3	chr3	197341101	197341193	-	4.71063	13559
AC040977.1	chr17	6917667	6917760	-	2.44299	5
AC046143.3	chr3	194353683	194353775	+	6.77631	32
AC058791.2	chr7	130792665	130792810	-	2.99665	12
AC068134.8	chr2	233246318	233246522	-	2.42654	138
AC079742.4	chr7	6628354	6628529	-	3.3492	76
AC092143.1	chr16	89985417	89985717	+	7.70509	145
AC092143.1	chr16	89986868	89987059	+	6.55683	1596
AC092415.1	chr3	28039046	28039138	-	6.90847	30956
AC093323.3	chr4	6677009	6677242	+	8.93175	1091
AC097359.1	chr3	37284800	37284930	-	4.10058	756
AC099522.1	chr5	72742806	72742905	-	5.04372	1447
AC103965.1	chr15	84868215	84868329	-	10.014	1112
AC104134.2	chr2	88874666	88874769	+	10.7941	36429
AC104135.3	chr2	75157735	75157905	+	7.19609	2369
AC108938.2	chr2	111140923	111141016	+	4.61057	235
AC120194.1	chr8	71486631	71486723	+	7.62903	951
AC137932.1	chr16	89334724	89334849	+	4.40684	212
ACAT1	chr11	108002558	108002652	+	8.13157	10027
ACBD4	chr17	43221394	43221486	+	6.59642	8320
ACIN1	chr14	23537555	23537770	-	12.3343	964
ACO2	chr22	41924896	41925223	+	6.99241	59763
ACOT7	chr1	6453286	6453378	-	4.35933	43
ACP2	chr11	47266398	47266498	-	9.59479	13
ACPL2	chr3	141011120	141011212	+	6.44019	4920
ACSF3	chr16	89220574	89220675	+	8.57432	6600
ACTBP12	chr1	92694300	92694405	-	3.13921	587
ACTL10	chr20	32255263	32255355	+	5.56045	780
ACTN4	chr19	39138364	39138458	+	2.85335	13
ACTR1A	chr10	104240433	104240539	-	6.18512	2898
ACTR1A	chr10	104250362	104250454	-	6.09868	11981
ACTR5	chr20	37400449	37400541	+	7.19609	23340
ACVR1	chr2	158593991	158594102	-	8.0465	69406
ACVR1B	chr12	52388033	52388125	+	5.75706	40869
ACY1	chr3	52009123	52009215	+	6.77631	58
ADAM17	chr2	9630323	9630588	-	11.5625	65295
ADAM9	chr8	38854518	38854610	+	5.53269	13
ADAMTS1	chr21	28217529	28217625	-	5.99458	102
ADAMTS5	chr21	28337741	28337875	-	7.45394	867
ADAMTS5	chr21	28338485	28338577	-	6.77631	165
ADAR	chr1	154557282	154557468	-	2.84439	426
ADAR	chr1	154573667	154573852	-	4.14064	1250
ADAR	chr1	154600254	154600346	-	10.1945	42
ADARB1	chr21	46596329	46596423	+	7.86081	5
ADARB1	chr21	46645909	46646001	+	3.68846	54353
ADARB1	chr21	46646062	46646204	+	3.54196	54506
ADARB2	chr10	1262890	1263003	-	11.3938	19590
ADAT1	chr16	75634036	75634128	-	7.79577	1773
ADAT3	chr19	1913067	1913256	+	9.3249	7651
ADCK3	chr1	227165128	227165284	+	5.13887	23
ADCK3	chr1	227174261	227174401	+	6.25077	3554
ADCY3	chr2	25042479	25042598	-	3.85266	1067
ADCY3	chr2	25141385	25141498	-	6.83188	557
ADCY9	chr16	4015979	4016100	-	5.64076	149990
ADCY9	chr16	4016410	4016528	-	3.62743	149562
ADCY9	chr16	4163773	4163884	-	7.2083	42
ADHFE1	chr8	67342492	67342613	+	4.10404	73
ADIPOR2	chr12	1897110	1897202	+	4.39523	96863
ADK	chr10	75910992	75911084	+	6.77631	0
ADNP	chr20	49507777	49508060	-	6.37435	12793
ADNP	chr20	49508245	49508424	-	5.54422	12429
ADNP2	chr18	77894114	77894418	+	12.6552	27199
ADNP2	chr18	77896362	77896454	+	6.80514	29447
ADO	chr10	64565353	64565561	+	4.54619	708
ADPGK	chr15	73044879	73045012	-	6.99367	3328
AEN	chr15	89175086	89175178	+	5.26663	5244
AES	chr19	3062118	3062336	-	2.99623	9
AF196970.3	chrX	48558624	48558933	-	6.39306	36637
AFAP1	chr4	7857271	7857363	-	2.45152	6675
AFF1	chr4	88035934	88036328	+	10.6422	160
AFF1	chr4	88056856	88057082	+	9.8085	128434
AFF4	chr5	132232236	132232357	-	4.99458	66863
AGAP1	chr2	237032902	237032994	+	5.86675	78322
AGAP3	chr7	150841218	150841310	+	4.32942	4563
AGFG1	chr2	228336911	228337033	+	5.70765	23
AGFG1	chr2	228398386	228398560	+	7.19609	25399
AGK	chr7	141352722	141352850	+	8.71704	3792
AGPAT2	chr9	139567725	139567817	-	5.67211	14031
AGPAT2	chr9	139568167	139568330	-	3.13921	3502
AGPAT3	chr21	45384868	45385021	+	6.77631	59
AGPAT3	chr21	45402200	45402364	+	7.79154	17391
AGPAT3	chr21	45402707	45402803	+	4.25829	35897
AGPS	chr2	178370211	178370303	+	4.19772	112740
AGRN	chr1	990471	990664	+	3.77771	3106
AGRN	chr1	990820	990958	+	3.93538	3455
AHDC1	chr1	27873865	27874043	-	4.39523	55962
AHDC1	chr1	27875212	27875313	-	5.28821	54692
AHDC1	chr1	27875563	27875810	-	9.3005	54195
AHDC1	chr1	27877923	27878039	-	5.46448	51966
AHI1	chr6	135787178	135787341	-	3.68846	23489
AHNAK	chr11	62285492	62285632	-	6.71932	27503
AHNAK	chr11	62288207	62288373	-	3.03032	24762
AHNAK	chr11	62293679	62293822	-	2.84688	19313
AHNAK	chr11	62296413	62296534	-	2.25946	16601
AHNAK	chr11	62300515	62300630	-	2.87389	12505
AHNAK	chr11	62301214	62301466	-	3.69648	11669
AHNAK2	chr14	105408079	105408171	-	3.46972	28647
AHNAK2	chr14	105420877	105421033	-	4.4167	706
AHNAK2	chr14	105444581	105444673	-	6.81146	21
AHR	chr7	17378689	17378844	+	9.66029	3421
AHRR	chr5	434484	434845	+	5.93122	2345
AHRR	chr5	435574	435766	+	5.49562	131237
AIDA	chr1	222885258	222885350	-	6.09868	452
AIFM2	chr10	71873823	71873945	-	7.32671	9911
AIMP2	chr7	6048913	6049005	+	4.59501	7
AJUBA	chr14	23442372	23442495	-	5.8992	3937
AKAP1	chr17	55191878	55191975	+	5.17671	29
AKAP13	chr15	86122248	86122354	+	4.61057	23572
AKAP13	chr15	86122743	86122835	+	3.87802	164346
AKAP13	chr15	86288069	86288201	+	7.90129	67801
AKAP17A	chrX	1720476	1720621	+	5.35588	9764
AKAP9	chr7	91726212	91726370	+	6.42359	4909
AKAP9	chr7	91731966	91732058	+	8.13157	64
AKNAD1	chr1	109505951	109506043	-	5.13887	63
AKT1S1	chr19	50376248	50376379	-	3.18964	2163
AL034548.1	chr20	278918	279111	+	6.11094	705
AL513327.1	chr1	33765087	33765179	+	5.19436	113
AL589743.1	chr14	19685729	19685821	+	3.75004	35693
AL589743.1	chr14	19686121	19686340	+	5.8818	36085
AL589743.1	chr14	19686818	19687057	+	6.72113	36782
AL589743.2	chr14	19685729	19685821	-	3.75004	181
AL590822.2	chr1	2121781	2121873	+	6.81467	544
AL591479.1	chr9	70647659	70647780	+	6.90847	1071
AL591684.1	chr10	48278142	48278234	+	7.43418	22864
ALDH16A1	chr19	49971703	49971795	+	3.54196	154
ALDH18A1	chr10	97373574	97373700	-	5.13887	2754
ALDH1A3	chr15	101455084	101455176	+	6.33276	35005
ALDH1B1	chr9	38392751	38392844	+	7.59154	44
ALDH1B1	chr9	38397641	38397733	+	6.84904	4934
ALDH3A2	chr17	19580386	19580502	+	7.37692	2990
ALDH5A1	chr6	24536864	24536956	+	5.13887	41667
ALDH7A1P1	chr5	76586826	76586918	+	5.39707	734
ALG12	chr22	50297212	50297455	-	5.66155	4111
ALG2	chr9	101984061	101984153	-	4.19545	40
ALPI	chr2	233323861	233324296	+	2.15888	2999
ALPK2	chr18	56204979	56205189	-	3.85266	76753
ALPP	chr2	233246318	233246522	+	2.42654	370
ALPP	chr2	233246616	233246855	+	3.89709	668
ALPP	chr2	233247042	233247310	+	4.852	1094
ALS2	chr2	202626238	202626330	-	5.32851	11266
AMBRA1	chr11	46418620	46418712	-	5.38842	145819
AMFR	chr16	56459007	56459127	-	7.59915	261
AMOTL1	chr11	94607139	94607231	+	6.19515	105603
ANAPC2	chr9	140069378	140069470	-	4.54794	2054
ANAPC2	chr9	140081993	140082085	-	5.65886	470
ANAPC5	chr12	121746301	121746409	-	4.10058	1788
ANGEL1	chr14	77275593	77275779	-	5.99675	3132
ANKFY1	chr17	4067609	4067796	-	7.67988	99246
ANKFY1	chr17	4070973	4071066	-	7.65974	95976
ANKHD1	chr5	139876175	139876267	+	5.87061	59
ANKHD1	chr5	139903667	139903759	+	4.08688	13973
ANKHD1	chr5	139917023	139917144	+	11.9907	50
ANKHD1-EIF4EBP3	chr5	139876175	139876267	+	5.87061	94683
ANKHD1-EIF4EBP3	chr5	139903667	139903759	+	4.08688	122175
ANKHD1-EIF4EBP3	chr5	139917023	139917144	+	11.9907	8525
ANKLE2	chr12	133306359	133306469	-	4.88709	2217
ANKLE2	chr12	133331362	133331563	-	6.86256	156
ANKRD10	chr13	111532039	111532153	-	6.68533	13276
ANKRD11	chr16	89334724	89334849	-	4.40684	23336
ANKRD11	chr16	89556811	89556920	-	5.99349	5
ANKRD32	chr5	94030795	94031157	+	13.1401	16691
ANKRD36	chr2	97911020	97911254	+	5.66155	32120
ANKRD36B	chr2	98128213	98128388	-	7.70831	127
ANKRD40	chr17	48772823	48772917	-	7.30256	12334
ANKRD40	chr17	48773291	48773396	-	6.26654	11855
ANKRD40	chr17	48785085	48785228	-	6.99367	23
ANKRD9	chr14	102973199	102973346	-	8.71867	1808
ANKRD9	chr14	102973529	102973766	-	4.73885	1388
ANKS6	chr9	101518680	101518772	-	5.99675	20936
ANTXR1	chr2	69473028	69473159	+	3.82294	232540
ANXA8	chr10	48278142	48278234	+	7.43418	1464
AP000320.6	chr21	35743162	35743254	-	4.74342	4393
AP000525.1	chr22	16157145	16157332	-	5.72163	0
AP000974.1	chr11	85563646	85563738	-	6.77631	2248
AP001053.11	chr21	45228722	45228814	-	4.28239	1428
AP001062.1	chr21	45751156	45751248	+	6.64926	38
AP001062.7	chr21	45751156	45751248	+	6.64926	40
AP001266.1	chr11	65545316	65545458	-	4.7948	1858
AP003068.9	chr11	64879022	64879114	-	5.39415	53
AP1B1	chr22	29784354	29784482	-	5.30216	36
AP1G1	chr16	71766749	71766899	-	3.52547	1603
AP1G1	chr16	71787585	71787677	-	4.06578	2281
AP1M1	chr19	16346001	16346093	+	6.88726	7586
AP2A2	chr11	1010780	1010872	+	3.91899	4072
AP3S2	chr15	90378539	90378692	-	4.66245	2494
AP4E1	chr15	51250707	51250814	+	8.99512	49716
AP4E1	chr15	51289751	51289843	+	4.06578	88760
AP4E1	chr15	51296595	51296687	+	4.19772	95604
AP5B1	chr11	65545316	65545458	-	4.7948	2604
AP5M1	chr14	57741138	57741230	+	5.96808	5365
APP	chr21	27542932	27543041	-	3.11587	23
ARCN1	chr11	118461005	118461097	+	4.74342	17838
AREL1	chr14	75179674	75179766	-	6.77631	4
ARF6	chr14	50360550	50360999	+	9.34581	327
ARFGAP1	chr20	61920047	61920229	+	9.34884	1040
ARFGAP1	chr20	61920468	61920560	+	3.71168	1461
ARFGEF2	chr20	47649669	47649782	+	7.65578	111243
ARGLU1	chr13	107196305	107196397	-	10.9059	13646
ARHGAP11A	chr15	32928736	32928846	+	4.81257	20965
ARHGAP17	chr16	24931271	24931447	-	5.99349	878
ARHGAP21	chr10	24873228	24873396	-	6.11035	36902
ARHGAP21	chr10	24873644	24873909	-	2.86304	36389
ARHGAP21	chr10	24908746	24908857	-	4.07513	1441
ARHGAP21	chr10	24909883	24910009	-	5.40201	289
ARHGAP23	chr17	36622626	36623190	+	5.39356	8280
ARHGAP23	chr17	36666555	36666647	+	4.37684	52912
ARHGAP35	chr19	47422004	47422194	+	3.32019	5
ARHGAP35	chr19	47422247	47422339	+	4.57689	248
ARHGAP35	chr19	47503937	47504029	+	5.73999	1583
ARHGAP35	chr19	47504112	47504350	+	6.02101	1758
ARHGAP39	chr8	145770761	145770862	-	3.52547	186
ARHGAP5	chr14	32559861	32560019	+	6.38691	12425
ARHGAP5	chr14	32560644	32560753	+	7.01798	14135
ARHGDIA	chr17	79826655	79826749	-	2.76043	1098
ARHGEF12	chr11	120350722	120350942	+	5.85034	4039
ARHGEF17	chr11	73020220	73020312	+	5.19494	557
ARHGEF17	chr11	73020721	73020849	+	5.75316	1058
ARHGEF17	chr11	73021203	73021367	+	5.94698	1540
ARHGEF17	chr11	73021935	73022111	+	4.61057	2272
ARHGEF18	chr19	7532287	7532379	+	5.30801	20339
ARHGEF28	chr5	73205487	73205579	+	5.39707	1263
ARHGEF3	chr3	56763290	56763446	-	11.5625	46149
ARHGEF35	chr7	143885112	143885329	-	4.14952	7400
ARHGEF40	chr14	21538478	21538585	+	8.13157	3
ARHGEF5	chr7	144061671	144061790	+	5.87061	9182
ARHGEF7	chr13	111957860	111957971	+	4.32942	102454
ARHGEF9	chrX	62926176	62926355	-	6.77631	48633
ARID1A	chr1	27022940	27023099	+	4.09591	46
ARID1A	chr1	27101306	27101411	+	3.62743	54
ARID1A	chr1	27105854	27106048	+	4.16899	4494
ARID1A	chr1	27106509	27106924	+	5.63327	5149
ARID1A	chr1	27107031	27107239	+	5.77115	5671
ARID1B	chr6	157528455	157528600	+	4.90425	427889
ARID1B	chr6	157528845	157529049	+	6.17431	428279
ARID4A	chr14	58765264	58765365	+	4.32942	9
ARID4A	chr14	58831815	58831907	+	4.17765	33716
ARID5B	chr10	63852054	63852146	+	5.20734	43031
ARL4A	chr7	12728133	12728364	+	8.56479	874
ARL8B	chr3	5164069	5164223	+	3.64787	89
ARPC5	chr1	183604764	183604856	-	2.73061	5
ARPC5L	chr9	127637404	127637496	+	8.08408	2537
ARPC5L	chr9	127639145	127639413	+	10.8983	4278
ARRDC2	chr19	18123843	18124007	+	3.91899	4865
ARRDC3	chr5	90666336	90666470	-	7.45394	12663
ASB13	chr10	5681543	5681678	-	4.71063	26863
ASB6	chr9	132399851	132400101	-	8.10748	3704
ASB6	chr9	132400287	132400455	-	2.87657	3350
ASB7	chr15	101169979	101170073	+	5.32851	27145
ASB8	chr12	48543233	48543438	-	8.81163	1731
ASCC3	chr6	101296185	101296287	-	8.99187	32890
ASH1L	chr1	155447831	155447937	-	7.86081	84309
ASH1L	chr1	155450219	155450351	-	4.8411	81895
ASH1L	chr1	155451474	155451572	-	4.77061	80674
ASH1L	chr1	155490972	155491131	-	6.26654	41115
ASMTL	chrX	1553915	1554007	-	6.77631	277
ASNSD1	chr2	190535181	190535273	+	5.99535	8993
ASPHD1	chr16	29912952	29913124	+	4.61057	774
ASPM	chr1	197070525	197070617	-	6.67674	45181
ASPM	chr1	197073433	197073569	-	2.99665	42229
ASXL1	chr20	31022291	31022401	+	5.15385	74742
ASXL1	chr20	31022549	31022741	+	3.66225	75000
ASXL1	chr20	31024500	31024640	+	9.06366	76951
ASXL1	chr20	31024958	31025082	+	6.68533	77409
ASXL2	chr2	25965623	25965723	-	6.47965	37455
ATAD5	chr17	29221004	29221096	+	5.36433	61981
ATF1	chr12	51157865	51157957	+	7.45394	5
ATF1	chr12	51213541	51213707	+	7.65974	51703
ATF3	chr1	212782159	212782265	+	2.87657	57
ATG13	chr11	46639147	46639244	+	3.52547	2
ATG2A	chr11	64663948	64664060	-	6.99367	6776
ATG9A	chr2	220074660	220074765	-	7.22859	10409
ATG9A	chr2	220084907	220085024	-	3.97604	150
ATL2	chr2	38604307	38604399	-	7.28007	1
ATL3	chr11	63438974	63439093	-	7.80742	9
ATMIN	chr16	81077496	81077629	+	10.2736	3366
ATMIN	chr16	81078016	81078153	+	7.30256	3886
ATN1	chr12	7046378	7046470	+	3.50619	8853
ATP11A	chr13	113537027	113537119	+	2.78971	10946
ATP11A	chr13	113537710	113537810	+	5.20825	11629
ATP11B	chr3	182511357	182511514	+	4.32942	66
ATP11C	chrX	139015006	139015130	-	8.13157	99
ATP13A2	chr1	17313483	17313575	-	4.06578	2923
ATP1B1	chr1	169075616	169075708	+	3.86365	56
ATP1B1	chr1	169100626	169100740	+	2.20128	20791
ATP5J	chr21	27107099	27107191	-	10.0448	23
ATP5J2-PTCD1	chr7	99021484	99021576	-	5.99675	42211
ATP6AP1	chrX	153657044	153657138	+	3.62333	1
ATP6V0B	chr1	44440648	44440740	+	5.39415	2
ATP6V0C	chr16	2569811	2569919	+	2.2568	812
ATP6V0E2	chr7	149577113	149577205	+	7.43418	5982
ATP8B1	chr18	55342051	55342143	-	6.09868	56896
ATP9A	chr20	50235447	50235597	-	5.99535	78445
ATRIP	chr3	48488280	48488447	+	5.72163	14
ATRIP	chr3	48501743	48501888	+	10.9483	13246
ATXN7L2	chr1	110033543	110033635	+	6.77631	1371
ATXN7L3	chr17	42271282	42271451	-	4.83999	1404
ATXN7L3B	chr12	74932802	74932894	+	4.94382	1188
AUNIP	chr1	26161560	26161692	-	8.05988	24156
AVL9	chr7	32578597	32578689	+	5.99675	43465
AVL9	chr7	32598821	32598913	+	7.19609	14515
AVPI1	chr10	99437401	99437591	-	3.86623	9034
AXIN1	chr16	347845	348044	-	3.99535	48278
AXIN1	chr16	396190	396398	-	8.59068	76
AXIN1	chr16	396561	396720	-	7.97265	5594
AZI2	chr3	28365651	28365743	-	4.28239	2750
B3GALNT2	chr1	235667608	235667700	-	4.08688	22
B3GALT6	chr1	1168507	1168599	+	4.70568	878
B3GALT6	chr1	1168861	1168953	+	3.52547	1232
B3GALT6	chr1	1169355	1169447	+	2.83886	1726
B3GNT1	chr11	66114575	66114729	-	8.48829	432
B3GNT2	chr2	62449663	62449755	+	7.9106	7011
B3GNT9	chr16	67183129	67183263	-	4.61057	1601
B3GNT9	chr16	67183951	67184054	-	3.56728	810
B3GNTL1	chr17	80900241	80900353	-	8.13157	1572
B4GALT2	chr1	44456036	44456292	+	6.78173	10378
B4GALT5	chr20	48252399	48252647	-	7.23162	77767
B4GALT7	chr5	177036664	177036764	+	4.7974	2299
B9D1	chr17	19261196	19261288	-	5.99675	4567
BABAM1	chr19	17389881	17390025	+	8.768	2259
BACE1	chr11	117186826	117186936	-	4.99548	29
BACE2	chr21	42540097	42540207	+	3.21322	11
BACE2	chr21	42647563	42647665	+	2.76118	29674
BACE2	chr21	42648330	42648433	+	4.35519	30441
BACH1	chr21	30698575	30698728	+	8.3258	21052
BAG1	chr9	33264533	33264665	-	3.4337	3
BAG4	chr8	38067607	38067699	+	5.75706	33491
BAGE2	chr21	11098850	11098942	-	4.74342	17
BAHCC1	chr17	79405497	79405589	+	6.09868	102
BAHCC1	chr17	79408986	79409208	+	7.52756	1849
BAHD1	chr15	40751214	40751340	+	6.81146	551
BAHD1	chr15	40751431	40751718	+	7.23046	768
BAHD1	chr15	40754321	40754413	+	6.73314	3658
BAMBI	chr10	28966470	28966562	+	5.56711	19
BAMBI	chr10	28971178	28971438	+	3.17293	4727
BAP1	chr3	52435131	52435243	-	3.99566	2667
BARD1	chr2	215645564	215645781	-	4.4699	28613
BASP1	chr5	17217753	17217859	+	2.97481	14
BAZ1B	chr7	72856713	72856815	-	3.87802	79504
BAZ1B	chr7	72892435	72892573	-	3.32019	43746
BAZ2A	chr12	57008996	57009088	-	3.46972	13112
BCAM	chr19	45316807	45316899	+	8.39544	113
BCAR1	chr16	75268796	75269048	-	4.73144	1353
BCAR1	chr16	75269600	75269792	-	3.95528	609
BCAR3	chr1	94047872	94047980	-	7.16169	2678
BCAR3	chr1	94048112	94048269	-	9.6783	2389
BCDIN3D	chr12	50232643	50232735	-	6.59642	4142
BCDIN3D-AS1	chr12	50232643	50232735	+	6.59642	10317
BCKDK	chr16	31123727	31123819	+	6.539	1039
BCL2	chr18	60790658	60790750	-	4.74342	195179
BCL2	chr18	60985643	60985806	-	3.62743	93
BCL7A	chr12	122498061	122498249	+	9.38758	38172
BCL9	chr1	147096308	147096454	+	5.99535	12931
BCL9	chr1	147096600	147096703	+	6.85183	13223
BCL9L	chr11	118769843	118770056	-	5.81121	9202
BCL9L	chr11	118772482	118772720	-	4.29909	8530
BCL9L	chr11	118773090	118773247	-	2.61211	8003
BCOR	chrX	39911398	39911592	-	5.99675	10598
BDH1	chr3	197238873	197238975	-	10.8421	11156
BDKRB2	chr14	96708665	96708757	+	6.42359	19284
BDP1	chr5	70858102	70858194	+	6.09868	29902
BEGAIN	chr14	101004254	101004471	-	4.56612	8645
BEGAIN	chr14	101004717	101004857	-	3.52642	8259
BEGAIN	chr14	101004957	101005049	-	3.46024	8067
BEGAIN	chr14	101015383	101015475	-	6.54644	751
BFAR	chr16	14761641	14761820	+	5.99931	465
BHLHE40	chr3	5024704	5024860	+	5.40707	3557
BHLHE40	chr3	5025221	5025340	+	4.99458	4074
BIRC6	chr2	32640118	32640216	+	5.98066	57928
BIRC6	chr2	32640413	32640618	+	6.47634	58223
BIRC6	chr2	32640963	32641214	+	7.99277	58773
BIRC6	chr2	32842921	32843077	+	6.81146	93097
BIVM	chr13	103459815	103459907	+	4.28239	78
BLCAP	chr20	36145926	36146023	-	7.09943	6830
BLMH	chr17	28575952	28576071	-	11.2913	1230
BLOC1S1	chr12	56109859	56110028	+	8.13655	5
BLOC1S3	chr19	45683020	45683166	+	4.59501	94
BLOC1S4	chr4	6718244	6718351	+	4.10058	379
BLZF1	chr1	169356367	169356461	+	7.37596	10589
BMI1	chr10	22618053	22618320	+	7.35638	1179
BMI1	chr10	22618586	22618678	+	5.00441	8195
BMP1	chr8	22069253	22069426	+	10.8421	46369
BMP1	chr8	22069652	22069744	+	6.77631	46768
BMP2	chr20	6749206	6749457	+	4.77783	461
BMP2	chr20	6759139	6759705	+	6.43863	10394
BOD1	chr5	173043424	173043605	-	7.80742	14
BOD1L1	chr4	13606435	13606550	-	4.77202	22778
BOK	chr2	242512520	242512612	+	4.74947	13887
BOLA1	chr1	149871852	149872069	+	4.79929	674
BPGM	chr7	134331600	134331692	+	6.09868	17
BPTF	chr17	65850432	65850524	+	2.87657	28175
BPTF	chr17	65850661	65850802	+	6.91586	28404
BRAT1	chr7	2578136	2578244	-	5.39415	2414
BRCC3	chrX	154349919	154350011	+	5.67748	50113
BRD1	chr22	50216861	50217014	-	2.99646	65
BRD3	chr9	136901201	136901304	-	7.70831	5612
BRD4	chr19	15348947	15349059	-	3.20526	40559
BRD9	chr5	864064	864410	-	3.70175	2206
BRF1	chr14	105676597	105676689	-	5.3992	3076
BRF2	chr8	37702588	37702680	-	6.70541	4676
BRI3	chr7	97911087	97911219	+	2.39703	46
BRI3BP	chr12	125510085	125510177	+	6.22427	31840
BRMS1	chr11	66106204	66106317	-	3.66335	2024
BRPF1	chr3	9776132	9776245	+	3.68846	319
BRPF1	chr3	9781188	9781280	+	5.83964	5375
BRSK2	chr11	1483765	1483882	+	6.03487	11851
BRWD1	chr21	40568351	40568459	-	5.99409	32903
BSG	chr19	579439	579547	+	3.39315	589
BTBD19	chr1	45274275	45274409	+	5.42105	8
BTBD19	chr1	45279457	45279549	+	5.37127	288
BTBD2	chr19	1985646	1985738	-	5.99409	2830
BTBD3	chr20	11903726	11903866	+	2.64782	1513
BTBD3	chr20	11903966	11904320	+	6.65017	5401
BTBD6	chr14	105716860	105716954	+	6.36649	1746
BTBD7	chr14	93707778	93707870	-	4.74342	52404
BTBD7	chr14	93799184	93799279	-	5.32851	88
BTG1	chr12	92537881	92538142	-	3.86623	867
BTN3A2	chr6	26376958	26377135	+	8.60293	11500
BTRC	chr10	103315752	103315844	+	4.74342	201831
BYSL	chr6	41900214	41900606	+	10.1433	5042
C10orf54	chr10	73510642	73510743	-	6.77631	6644
C10orf54	chr10	73533110	73533202	-	6.09868	53
C11orf30	chr11	76261232	76261349	+	7.78463	7950
C11orf48	chr11	62439558	62439727	-	3.78515	0
C11orf49	chr11	47183378	47183500	+	5.13887	225049
C11orf83	chr11	62439558	62439727	+	3.78515	432
C11orf86	chr11	66743771	66743871	+	5.13887	1017
C11orf95	chr11	63531053	63531145	-	6.1031	2631
C12orf23	chr12	107365152	107365335	+	7.90129	54
C12orf43	chr12	121441680	121441855	-	2.99665	3177
C12orf44	chr12	52470871	52471036	+	4.23057	7085
C12orf52	chr12	113629254	113629394	+	7.27568	5699
C14orf119	chr14	23567307	23567429	+	5.48996	2574
C14orf132	chr14	96505719	96505811	+	5.13887	1
C14orf169	chr14	73959129	73959249	+	3.17293	1455
C14orf169	chr14	73959426	73959518	+	6.54644	1752
C14orf79	chr14	105461200	105461317	+	5.56045	5024
C14orf79	chr14	105461501	105461636	+	6.33276	5325
C14orf80	chr14	105965136	105965286	+	5.9178	1174
C15orf38-AP3S2	chr15	90378539	90378692	-	4.66245	77422
C15orf39	chr15	75498447	75498543	+	5.80611	58
C15orf39	chr15	75498627	75498752	+	4.8411	238
C15orf39	chr15	75499417	75499517	+	3.15429	605
C15orf39	chr15	75500683	75500835	+	3.99535	661
C15orf39	chr15	75501007	75501185	+	3.64787	985
C16orf72	chr16	9196963	9197059	+	4.19499	11426
C16orf72	chr16	9210645	9210786	+	6.91586	25108
C16orf91	chr16	1470119	1470278	-	6.61847	466
C17orf51	chr17	21437426	21437518	-	6.44019	17413
C17orf62	chr17	80400813	80400995	-	9.19232	1409
C17orf62	chr17	80401605	80401715	-	3.81442	1347
C17orf80	chr17	71244796	71244900	+	10.1645	15964
C17orf85	chr17	3715726	3715886	-	5.42105	658
C17orf96	chr17	36828710	36828856	-	8.3167	2331
C19orf10	chr19	4670228	4670328	-	5.70015	46
C19orf12	chr19	30193619	30193743	-	5.77627	5804
C19orf21	chr19	757355	757490	+	3.57626	6209
C19orf24	chr19	1279010	1279158	+	2.66345	1141
C19orf25	chr19	1478800	1478900	-	6.99367	4
C19orf26	chr19	1229533	1229625	-	6.19515	8365
C19orf43	chr19	12841618	12841792	-	2.75834	875
C19orf44	chr19	16629424	16629532	+	6.62819	22208
C19orf48	chr19	51301735	51301856	-	4.29195	3650
C19orf52	chr19	11040354	11040466	+	3.94286	58
C19orf60	chr19	18699829	18699966	+	6.32761	211
C1GALT1	chr7	7278073	7278165	+	8.39544	4123
C1GALT1C1	chrX	119760589	119760681	-	5.91619	3169
C1orf159	chr1	1017702	1017863	-	4.61057	5153
C1orf226	chr1	162353337	162353429	+	6.09868	1817
C1orf50	chr1	43240899	43241137	+	8.39544	5551
C1orf74	chr1	209956548	209956640	-	7.45394	1250
C1orf86	chr1	2135090	2135194	-	6.09868	127
C1QTNF6	chr22	37578506	37578599	-	3.3492	246
C1R	chr12	7187936	7188117	-	5.42105	1293
C1RL	chr12	7248941	7249058	-	5.39707	12751
C1RL	chr12	7249198	7249381	-	14.5174	5300
C20orf112	chr20	31035316	31035460	-	3.3492	35814
C20orf24	chr20	35240548	35240640	+	3.50993	4341
C21orf2	chr21	45751156	45751248	-	6.64926	3159
C21orf58	chr21	47742946	47743124	-	5.04687	632
C22orf29	chr22	19839516	19839670	-	3.46972	2669
C22orf39	chr22	19340902	19340994	-	7.28007	94220
C22orf46	chr22	42089805	42089898	+	6.08499	3255
C2CD3	chr11	73840165	73840257	-	3.52547	4418
C2orf44	chr2	24261936	24262107	-	8.13157	8116
C2orf69	chr2	200790402	200790494	+	5.96808	14374
C3orf17	chr3	112724467	112724641	-	8.89672	3006
C3orf72	chr3	138671042	138671134	+	7.72823	4966
C5orf15	chr5	133295309	133295487	-	5.11194	8829
C5orf24	chr5	134181743	134181847	+	3.2819	42
C5orf24	chr5	134190715	134190815	+	3.82294	76
C5orf54	chr5	159822299	159822391	-	7.72823	4652
C6orf106	chr6	34558195	34558303	-	6.4211	81430
C6orf120	chr6	170102469	170102585	+	5.37683	212
C6orf47	chr6	31627234	31627454	-	6.06306	1091
C6orf62	chr6	24720923	24721032	-	3.59539	31
C6orf89	chr6	36891377	36891469	+	8.44328	37650
C7orf26	chr7	6639653	6639769	+	5.66155	14
C7orf49	chr7	134851133	134851296	-	9.6822	1539
C7orf49	chr7	134853638	134853760	-	6.85183	342
C8orf33	chr8	146277884	146278006	+	7.08057	31
C8orf4	chr8	40011452	40011758	+	6.4548	452
C9orf123	chr9	7798421	7798540	-	5.81703	1227
C9orf123	chr9	7799592	7799684	-	4.59501	83
C9orf172	chr9	139741001	139741151	+	3.42459	2134
C9orf3	chr9	97522738	97522830	+	5.99675	19
C9orf38	chr9	6469168	6469260	-	4.06578	1115
CA5B	chrX	15782702	15782872	+	5.32851	16
CAB39	chr2	231684388	231684480	+	6.1165	106094
CABLES1	chr18	20837457	20837597	+	5.04687	101646
CACHD1	chr1	64936457	64936549	+	6.09868	17
CACTIN	chr19	3611250	3611400	-	9.3429	7840
CACTIN-AS1	chr19	3611250	3611400	+	9.3429	4005
CACTIN-AS1	chr19	3613634	3613799	+	5.99911	6389
CACUL1	chr10	120445344	120445452	-	6.66064	69029
CAD	chr2	27466492	27466584	+	5.50489	26217
CALR	chr19	13054697	13054814	+	2.39978	11
CALU	chr7	128409204	128409369	+	3.99535	10189
CAMK1D	chr10	12391649	12391804	+	4.16899	1
CAMK2G	chr10	75573780	75573938	-	7.99277	60339
CAMKK2	chr12	121676020	121676112	-	6.76643	22233
CAMSAP1	chr9	138703153	138703321	-	3.68846	14934
CAMSAP2	chr1	200827098	200827190	+	4.28239	118138
CAMTA2	chr17	4877030	4877122	-	4.7974	6794
CAND1	chr12	67699249	67699343	+	4.74927	6498
CANT1	chr17	76989425	76989608	-	5.93891	11969
CANT1	chr17	76993944	76994038	-	5.3852	7539
CAP2	chr6	17557615	17557711	+	4.71063	163673
CAPZB	chr1	19683852	19683944	-	7.32671	28347
CARD9	chr9	139258576	139258668	-	5.42105	405
CARD9	chr9	139258726	139258818	-	5.42105	555
CARM1	chr19	11032380	11032560	+	5.02287	1038
CASC4	chr15	44581228	44581320	+	5.05846	74
CAT	chr11	34485656	34485748	+	5.42105	2907
CBFA2T2	chr20	32235746	32235838	+	6.77631	47605
CBL	chr11	119155888	119155980	+	5.99675	78825
CBL	chr11	119156085	119156209	+	5.39707	79022
CBR3-AS1	chr21	37519243	37519411	-	5.32851	3597
CBX2	chr17	77759088	77759221	+	9.35974	7111
CC2D1B	chr1	52818404	52818527	-	5.99535	5606
CCAT1	chr8	128221301	128221393	-	3.15429	9940
CCAT1	chr8	128221585	128221703	-	5.00756	9630
CCDC102A	chr16	57552089	57552181	-	5.79617	18296
CCDC109B	chr4	110481364	110481479	+	5.39707	0
CCDC120	chrX	48925296	48925507	+	9.94785	1370
CCDC125	chr5	68609398	68609490	-	6.77631	648
CCDC127	chr5	205278	205391	-	6.47231	12871
CCDC130	chr19	13869787	13869940	+	5.88308	66
CCDC130	chr19	13873590	13873910	+	4.61057	1386
CCDC134	chr22	42222125	42222222	+	6.77631	25443
CCDC142	chr2	74708999	74709173	-	8.0778	67
CCDC142	chr2	74709371	74709482	-	6.77138	187
CCDC144CP	chr17	20269125	20269217	+	6.77631	44496
CCDC173	chr2	170550800	170550892	-	6.77631	32
CCDC22	chrX	49092006	49092139	+	9.59479	51
CCDC34	chr11	27378969	27379061	-	4.71063	5700
CCDC42B	chr12	113596415	113596553	+	4.21714	5615
CCDC51	chr3	48474129	48474278	-	9.3907	7197
CCDC57	chr17	80112360	80112471	-	6.81146	30405
CCDC77	chr12	498318	498507	+	4.99548	120
CCDC85C	chr14	99981239	99981411	-	4.10058	7489
CCDC88A	chr2	55522995	55523087	-	8.99303	962
CCDC92	chr12	124421524	124421616	-	5.99409	8492
CCDC93	chr2	118677455	118677584	-	4.28239	94061
CCM2	chr7	45108053	45108157	+	6.09868	39
CCM2	chr7	45115584	45115695	+	7.90129	8350
CCNL1	chr3	156865943	156866125	-	4.90425	1609
CCNO	chr5	54527228	54527344	-	4.99548	2081
CCNT1	chr12	49082882	49082974	-	7.19609	27515
CCNT1	chr12	49087016	49087133	-	4.14952	23325
CCNT1	chr12	49110277	49110480	-	5.13887	9
CCT5P1	chr5	114848851	114848961	+	3.46972	1078
CD151	chr11	838466	838578	+	3.84918	2404
CD164	chr6	109703493	109703588	-	2.6282	25
CD320	chr19	8367082	8367214	-	3.13921	5941
CD3EAP	chr19	45912686	45912923	+	3.70997	2738
CD59	chr11	33731382	33731509	-	3.07148	320
CD72	chr9	35609821	35609971	-	7.70831	8419
CD83	chr6	14118060	14118187	+	3.91899	58
CD97	chr19	14519230	14519322	+	3.86633	26975
CD99L2	chrX	149936963	149937193	-	6.85183	129905
CDAN1	chr15	43029199	43029291	-	6.59642	33
CDC20	chr1	43824883	43824980	+	2.19433	104
CDC25A	chr3	48229367	48229565	-	5.99458	109
CDC27	chr17	45198091	45198207	-	6.37982	3054
CDC34	chr19	541526	541651	+	8.29903	308
CDC37	chr19	10514043	10514148	-	2.76577	39
CDC42BPA	chr1	227216620	227216712	-	3.99639	5706
CDC42BPB	chr14	103400034	103400220	-	3.23614	30767
CDC42BPB	chr14	103410390	103410491	-	4.78477	1177
CDC42EP1	chr22	37956500	37956634	+	4.42343	12
CDC42EP1	chr22	37962241	37962580	+	3.33872	1829
CDC42EP4	chr17	71281345	71281541	-	5.71401	25513
CDC42SE1	chr1	151025525	151025666	-	4.16899	6382
CDCA3	chr12	6958832	6958939	-	5.99458	32
CDCA4	chr14	105477489	105477743	-	6.38377	9654
CDCP1	chr3	45124159	45124307	-	7.79577	63562
CDK1	chr10	62538329	62538421	+	5.13887	38
CDK12	chr17	37627444	37627553	+	3.42459	9153
CDK12	chr17	37687093	37687220	+	8.29903	959
CDK12	chr17	37705533	37705625	+	6.77631	340
CDK13	chr7	39990965	39991131	+	3.58086	821
CDK13	chr7	40133863	40133955	+	5.99409	2018
CDK13	chr7	40134374	40134568	+	12.7904	2529
CDK17	chr12	96673944	96674036	-	6.77631	120180
CDK5RAP2	chr9	123201727	123201856	-	4.99548	841
CDK5RAP2	chr9	123202098	123202190	-	6.76643	507
CDK5RAP2	chr9	123215834	123216005	-	6.6319	5601
CDK8	chr13	26828396	26828532	+	8.06525	121
CDKN1B	chr12	12870790	12870888	+	6.43433	4
CDKN2C	chr1	51439641	51439788	+	5.99285	3725
CDR2	chr16	22385740	22385872	-	8.93175	65
CDV3	chr3	133306890	133307004	+	5.42227	13409
CDV3	chr3	133307158	133307258	+	4.10058	13667
CDV3	chr3	133307398	133307564	+	5.41151	13907
CDYL	chr6	4892389	4892518	+	2.99618	2116
CEBPA	chr19	33792096	33792240	-	6.07904	1190
CEBPA	chr19	33793296	33793414	-	7.89994	16
CEBPB	chr20	48807706	48807886	+	3.47572	331
CEBPD	chr8	48649788	48649900	-	2.50846	823
CEBPG	chr19	33870523	33870664	+	4.63179	5283
CEBPG	chr19	33872200	33872341	+	8.13157	6960
CEBPZ	chr2	37454792	37454899	-	6.31061	3841
CEBPZ	chr2	37455080	37455321	-	6.26654	3419
CELSR1	chr22	46929931	46930064	-	4.59501	33
CELSR1	chr22	46932060	46932152	-	4.05955	820
CELSR2	chr1	109817049	109817415	+	4.25829	3604
CELSR3	chr3	48697205	48697313	-	7.38377	3005
CELSR3	chr3	48699240	48699344	-	6.83188	974
CENPB	chr20	3765254	3765386	-	4.31886	1951
CENPB	chr20	3766147	3766491	-	2.14535	846
CENPB	chr20	3766627	3766759	-	2.12767	578
CENPE	chr4	104027282	104027374	-	5.42105	34197
CENPE	chr4	104072368	104072460	-	6.09868	10889
CENPF	chr1	214819015	214819108	+	3.76785	42435
CENPL	chr1	173772309	173772451	-	4.74342	20706
CENPO	chr2	25042479	25042598	+	3.85266	3911
CENPP	chr9	95378151	95378262	+	8.99187	290331
CENPT	chr16	67875665	67875757	-	6.09868	96
CENPT	chr16	67881579	67881674	-	6.42359	16
CEP152	chr15	49030460	49030585	-	4.28239	72599
CEP164	chr11	117283142	117283239	+	9.48683	1315
CEP170	chr1	243328123	243328275	-	7.19609	1143
CEP170B	chr14	105353614	105353710	+	4.14171	21901
CEP170B	chr14	105354030	105354272	+	2.89303	22317
CEP192	chr18	13052959	13053067	+	8.39544	2820
CEP192	chr18	13056293	13056432	+	4.73296	514
CEP250	chr20	34043014	34043150	+	6.59642	7
CEP250	chr20	34092595	34092687	+	5.80292	1862
CEP350	chr1	179965971	179966067	+	3.66335	28088
CEP350	chr1	179989391	179989561	+	3.4403	51508
CEP350	chr1	180080283	180080544	+	5.32851	17435
CEP350	chr1	180080921	180081013	+	6.24594	19172
CEP57	chr11	95560956	95561048	+	6.09868	2110
CEP57L1	chr6	109479426	109479518	+	4.71063	30720
CEP68	chr2	65300566	65300658	+	6.77631	14372
CEP89	chr19	33459918	33460105	-	5.57564	2744
CEP97	chr3	101476520	101476612	+	6.77631	30207
CEPT1	chr1	111690497	111690630	+	9.45277	4394
CES2	chr16	66969444	66969606	+	7.14757	22
CFL1P5	chr5	68609398	68609490	-	6.77631	209
CGGBP1	chr3	88104951	88105061	-	2.75671	65
CGRRF1	chr14	55004829	55004958	+	13.1928	390
CHAC1	chr15	41247907	41248111	+	5.72544	1504
CHAF1A	chr19	4408988	4409283	+	8.41558	6275
CHAF1A	chr19	4409505	4409646	+	5.67772	64
CHAMP1	chr13	115091097	115091200	+	4.70568	11092
CHCHD1	chr10	75541817	75542033	+	7.57977	3
CHCHD1	chr10	75542921	75543032	+	7.99133	1101
CHCHD10	chr22	24109682	24109811	-	2.11495	296
CHCHD2	chr7	56173988	56174088	-	3.31568	36
CHCHD3	chr7	132720565	132720657	-	6.32761	46191
CHD1	chr5	98192092	98192285	-	8.13655	2083
CHD2	chr15	93440979	93441239	+	11.9907	2574
CHD4	chr12	6680056	6680185	-	3.32932	160
CHD6	chr20	40033585	40033677	-	5.04372	10028
CHD6	chr20	40033877	40034103	-	10.9483	9602
CHD7	chr8	61655321	61655413	+	5.09673	908
CHD7	chr8	61778016	61778114	+	4.40684	2927
CHD7	chr8	61778206	61778471	+	11.438	124283
CHD8	chr14	21899638	21899786	-	7.52043	63
CHD9	chr16	53358007	53358131	+	4.8411	9229
CHERP	chr19	16629424	16629532	-	6.62819	7553
CHERP	chr19	16629871	16630031	-	4.73613	605
CHML	chr1	241797425	241797594	-	5.2862	1638
CHML	chr1	241797934	241798153	-	5.88308	1079
CHML	chr1	241798770	241798919	-	4.73144	313
CHMP1B	chr18	11851801	11852147	+	4.87508	389
CHMP6	chr17	78973624	78973716	+	5.91451	7950
CHPF	chr2	220403676	220403796	-	4.38004	4015
CHPF	chr2	220404098	220404283	-	7.42926	3528
CHPF	chr2	220406542	220406753	-	6.81079	1058
CHPF2	chr7	150932331	150932472	+	5.17671	1465
CHPF2	chr7	150935131	150935253	+	7.50198	4265
CHRNA5	chr15	78857892	78857984	+	7.19609	11
CHST12	chr7	2472372	2472528	+	6.07015	28639
CHST14	chr15	40764608	40764726	+	5.99458	1324
CHST15	chr10	125769153	125769245	-	4.06578	36996
CHST3	chr10	73767874	73767994	+	7.90129	37563
CHST3	chr10	73768394	73768518	+	9.71451	38083
CHST3	chr10	73770618	73770729	+	8.70134	40307
CHSY1	chr15	101717835	101717927	-	6.76643	10339
CHSY1	chr15	101718745	101718888	-	4.63179	9187
CHSY1	chr15	101775359	101775451	-	4.08688	16686
CHSY1	chr15	101791974	101792089	-	4.28239	48
CHTF8	chr16	69152206	69152358	-	5.99375	2167
CHTF8	chr16	69154151	69154328	-	8.79046	3
CHTOP	chr1	153617724	153617881	+	2.31142	7165
CIAO1	chr2	96937046	96937262	+	4.99458	5068
CIC	chr19	42777616	42777718	+	6.63256	4203
CIC	chr19	42778086	42778241	+	5.96138	4673
CIC	chr19	42794959	42795100	+	4.23715	6124
CIC	chr19	42796773	42796932	+	3.51759	7938
CINP	chr14	102814869	102814987	-	6.46727	10945
CISD2	chr4	103790224	103790319	+	8.13655	14
CITED2	chr6	139693746	139693908	-	5.88308	1371
CITED2	chr6	139694236	139694361	-	3.66225	918
CITED4	chr1	41326885	41327207	-	6.8549	811
CITED4	chr1	41327625	41327753	-	3.7599	265
CKAP2L	chr2	113514125	113514307	-	6.06306	7878
CKAP4	chr12	106632763	106633184	-	6.24738	8529
CLASP1	chr2	122097484	122097576	-	6.05246	38640
CLASP1	chr2	122097719	122097813	-	5.66155	38403
CLCC1	chr1	109505951	109506043	-	5.13887	29
CLCF1	chr11	67132949	67133071	-	5.99458	2037
CLDN7	chr17	7164271	7164399	-	11.829	65
CLEC16A	chr16	11133712	11133804	+	6.59642	14989
CLEC16A	chr16	11154697	11154789	+	6.09868	36361
CLEC16A	chr16	11272546	11272706	+	6.99367	52622
CLINT1	chr5	157214662	157214897	-	5.08096	2672
CLIP1	chr12	122825684	122825789	-	3.59571	2802
CLIP2	chr7	73790552	73790704	+	6.1165	153
CLIP2	chr7	73818282	73818374	+	7.45394	3471
CLK3	chr15	74891354	74891446	+	6.09868	511
CLN8	chr8	1719079	1719171	+	4.06578	7111
CLOCK	chr4	56297356	56297448	-	5.42105	18215
CLP1	chr11	57426981	57427073	+	4.74342	1747
CLPP	chr19	6361616	6361743	+	2.59136	41
CLPP	chr19	6368613	6368735	+	4.10058	6740
CLPTM1	chr19	45496304	45496401	+	3.60799	779
CLTCL1	chr22	19279084	19279176	-	6.59642	8
CLUHP3	chr16	31719602	31719764	+	8.35531	1319
CMC1	chr3	28365651	28365743	+	4.28239	82527
CNDP2	chr18	72186032	72186124	+	4.44836	2467
CNNM1	chr10	101090229	101090321	+	7.45394	542
CNNM2	chr10	104679529	104679642	+	3.40965	1416
CNNM2	chr10	104835925	104836065	+	3.54196	7733
CNNM2	chr10	104837892	104838043	+	8.99303	159779
CNNM4	chr2	97427771	97428018	+	12.875	1132
CNOT10	chr3	32726727	32726882	+	8.13157	16
CNOT3	chr19	54653447	54653539	+	5.83554	17
CNOT4	chr7	135079061	135079160	-	7.79577	43919
CNPPD1	chr2	220036859	220037118	-	8.99512	4528
CNPPD1	chr2	220037399	220037630	-	7.7585	4016
CNPY3	chr6	42906807	42906923	+	8.42742	9826
CNST	chr1	246810600	246810721	+	4.63179	57195
CNTLN	chr9	17135017	17135158	+	4.63179	16
CNTROB	chr17	7836270	7836375	+	6.80514	492
COA1	chr7	43671204	43671339	-	5.99535	61066
COA1	chr7	43672654	43672761	-	6.76643	59644
COA3	chr17	40949859	40949959	-	5.30216	762
COA5	chr2	99216439	99216531	-	6.09868	8422
COBL	chr7	51096711	51096803	-	4.87093	6849
COG1	chr17	71204121	71204282	+	5.66155	14911
COG5	chr7	107204904	107204996	-	4.17765	37
COG8	chr16	69362842	69363002	-	8.23648	5772
COG8	chr16	69368687	69368798	-	2.71113	24
COL12A1	chr6	75893002	75893132	-	4.25045	5048
COL12A1	chr6	75915502	75915710	-	3.54109	57
COL16A1	chr1	32118244	32118336	-	7.45394	10721
COL4A4	chr2	227872068	227872160	-	4.19772	140140
COL4A6	chrX	107511013	107511105	-	4.74342	170546
COL5A1	chr9	137644366	137644458	+	2.71113	110715
COL5A1	chr9	137734245	137734413	+	2.11488	200594
COL5A1	chr9	137736082	137736231	+	4.63065	202431
COL8A1	chr3	99513343	99513509	+	13.3915	49602
COLGALT1	chr19	17692140	17692349	+	10.8702	1381
COMMD4	chr15	75628455	75628574	+	10.3527	10
COMT	chr22	19939044	19939150	+	9.59479	1
COPB1	chr11	14521237	14521343	-	3.25703	13
COPS7A	chr12	6840274	6840381	+	5.49663	6811
COX11	chr17	53045913	53046005	-	5.13887	9
CPD	chr17	28706032	28706156	+	4.35933	79
CPEB4	chr5	173315661	173315882	+	5.33476	310
CPM	chr12	69235674	69235987	-	11.355	14337
CPM	chr12	69236040	69236132	-	8.99303	14192
CPNE2	chr16	57158182	57158274	+	6.09868	22
CPSF3L	chr1	1246954	1247062	-	4.90425	1018
CPSF7	chr11	61170611	61170758	-	8.39089	26013
CPSF7	chr11	61196613	61196705	-	5.13887	31
CPT2	chr1	53675819	53675943	+	8.06525	13324
CPT2	chr1	53676202	53676303	+	5.9545	13707
CPZ	chr4	8621093	8621185	+	4.28239	1275
CRAMP1L	chr16	1705995	1706092	+	5.32851	41354
CRAMP1L	chr16	1717994	1718086	+	10.1645	5389
CREBBP	chr16	3777634	3777943	-	4.40684	152081
CREBBP	chr16	3900396	3900785	-	6.87467	29239
CREBZF	chr11	85374916	85375191	-	6.23256	42
CRKL	chr22	21307491	21307667	+	11.252	35770
CRLS1	chr20	6017809	6017903	+	6.85183	6001
CRMP1	chr4	5822669	5822761	-	8.13157	5827
CRNKL1	chr20	20028995	20029087	-	5.39707	4022
CROCCP3	chr1	16817143	16817235	-	4.74342	342
CRTC3	chr15	91185229	91185411	+	8.27609	111870
CRTC3	chr15	91185477	91185666	+	5.62664	112118
CRY2	chr11	45904268	45904360	+	6.77631	35240
CSAD	chr12	53573608	53573740	-	3.66335	182
CSF1	chr1	110471756	110471911	+	8.8092	18107
CSGALNACT1	chr8	19263230	19263342	-	8.0537	196034
CSGALNACT1	chr8	19362728	19362820	-	6.81467	96556
CSNK1A1	chr5	148875759	148875864	-	8.65232	24087
CSNK1D	chr17	80196753	80196956	-	3.02828	9900
CSNK1D	chr17	80202394	80202497	-	2.777	1970
CSNK1D	chr17	80212185	80212348	-	2.8343	207
CSNK1E	chr22	38687516	38687615	-	3.25703	25798
CSNK1G2	chr19	1941236	1941354	+	8.65883	34
CSNK1G2	chr19	1980311	1980412	+	4.57372	27336
CSNK2A1	chr20	524260	524352	-	5.39707	12
CSPG4	chr15	75968434	75968548	-	4.66245	36640
CSPG4	chr15	75969366	75969458	-	5.42105	35730
CSPP1	chr8	68107823	68107915	+	4.74342	111741
CSRNP2	chr12	51477247	51477350	-	4.99548	15
CST3	chr20	23618394	23618490	-	4.1329	84
CTB-89H12.4	chr5	148875759	148875864	-	8.65232	4952
CTB-96E2.2	chr17	26694406	26694498	-	6.09868	535
CTBP1-AS1	chr4	1245346	1245440	+	6.87147	1300
CTBP2	chr10	126677517	126677610	-	5.93891	16972
CTBP2	chr10	126677942	126678103	-	2.4294	16479
CTBP2	chr10	126715068	126715183	-	7.19609	1270
CTC-250I14.6	chr19	13264473	13264962	-	4.25922	45
CTC-250P20.2	chr5	72293187	72293279	+	5.42105	441
CTC-260E6.6	chr19	20338815	20338915	-	3.66335	10325
CTC-301O7.4	chr19	49834992	49835084	-	6.09868	8455
CTC-326K19.6	chr19	50412720	50412908	-	4.29195	48740
CTC-497E21.4	chr11	13001698	13001833	-	7.80742	9251
CTC-497E21.4	chr11	13001895	13001987	-	6.35983	9097
CTC-503J8.6	chr19	6211103	6211237	-	4.99398	1255
CTD-2017D11.1	chr19	24248946	24249038	+	5.96808	32696
CTD-2026K11.1	chr15	75969366	75969458	+	5.42105	799
CTD-2026K11.2	chr15	75931551	75931773	+	11.5028	3072
CTD-2033A16.3	chr16	69776028	69776138	+	4.56612	15113
CTD-2135D7.2	chr16	14029049	14029141	-	6.09868	326
CTD-2207O23.10	chr19	7599601	7599754	+	6.59284	1121
CTD-2228K2.7	chr5	479995	480112	+	4.63179	1677
CTD-2260A17.2	chr5	96271454	96271546	-	5.96808	33
CTD-2267D19.2	chr17	38497591	38497683	-	6.59642	1705
CTD-2292P10.4	chr8	143784708	143784823	-	6.15449	23568
CTD-2302E22.2	chr14	64065665	64065855	+	7.16169	74
CTD-2323K18.1	chr15	75890691	75890783	-	6.19515	2742
CTD-2540B15.7	chr19	33792096	33792240	+	6.07904	88
CTD-2561B21.5	chr17	78944534	78944694	-	4.74342	184
CTD-2561B21.7	chr17	78973624	78973716	-	5.91451	214
CTD-2600O9.1	chr16	57832147	57832239	+	5.82871	29
CTD-2619J13.14	chr19	58918482	58918590	-	6.98988	46
CTD-2619J13.8	chr19	58867465	58867575	-	10.8421	16
CTD-3092A11.2	chr15	30781739	30781919	+	9.38758	1574
CTD-3149D2.4	chr19	17838425	17838667	-	5.03329	6655
CTD-3184A7.4	chr20	62259528	62259620	+	7.37596	949
CTDNEP1	chr17	7147311	7147403	-	3.79519	7242
CTDP1	chr18	77439970	77440081	+	6.32761	125
CTDSP2	chr12	58216990	58217277	-	4.7948	912
CTGF	chr6	132272302	132272416	-	2.57564	95
CTPS1	chr1	41446531	41446682	+	7.37596	275
CTPS1	chr1	41462873	41462965	+	4.44836	77
CTSC	chr11	88027229	88027389	-	6.42359	5534
CTSZ	chr20	57570456	57570632	-	2.51185	11670
CUL1	chr7	148396060	148396152	+	8.99512	57
CUL3	chr2	225449749	225449920	-	3.78515	134
CUL4A	chr13	113917958	113918050	+	5.99303	35668
CUL4B	chrX	119694350	119694477	-	5.13887	78
CUX1	chr7	101840380	101840536	+	5.56496	379461
CUX1	chr7	101892157	101892656	+	12.444	431238
CUX1	chr7	101899388	101899510	+	9.85886	438475
CWC25	chr17	36958068	36958160	-	5.39707	23408
CWC27	chr5	64181337	64181429	+	4.99548	1355
CXCR4	chr2	136873286	136873378	-	5.98066	362
CXorf23	chrX	19983546	19983638	-	6.09868	186
CXXC5	chr5	139060902	139060999	+	4.8515	360
CYB561D1	chr1	110038477	110038570	+	7.45394	1741
CYB561D1	chr1	110042043	110042135	+	6.59642	5307
CYB561D2	chr3	50391251	50391352	+	6.99367	2954
CYFIP1	chr15	22892733	22892825	+	6.59642	10
CYHR1	chr8	145676613	145676808	-	4.99458	6503
CYHR1	chr8	145677487	145677636	-	4.57372	5675
CYR61	chr1	86046504	86046661	+	2.34573	60
CYTH3	chr7	6204441	6204559	-	5.59393	5293
DAB2IP	chr9	124522279	124522371	+	5.67211	8432
DAB2IP	chr9	124535319	124535411	+	5.99911	4608
DAB2IP	chr9	124544914	124545006	+	6.85183	14203
DAG1	chr3	49568295	49568527	+	3.74794	20639
DAG1	chr3	49570218	49570453	+	2.74746	62497
DAG1	chr3	49570693	49570808	+	3.60553	62972
DAG1	chr3	49570961	49571069	+	4.63661	63240
DAG1	chr3	49572721	49572894	+	4.02958	65000
DAGLB	chr7	6449128	6449223	-	3.09968	8199
DAGLB	chr7	6449385	6449578	-	7.41573	7844
DAP	chr5	10680318	10680473	-	3.07835	80860
DAPK3	chr19	3959040	3959162	-	3.66829	2348
DAZAP1	chr19	1409807	1409930	+	6.77631	15
DBF4	chr7	87536860	87537005	+	11.5371	31012
DBNL	chr7	44084317	44084414	+	3.47585	1
DCAF10	chr9	37800894	37800986	+	6.54644	101
DCAF10	chr9	37861222	37861430	+	11.9935	2746
DCAF16	chr4	17805983	17806108	-	6.39306	6243
DCAF17	chr2	172291051	172291266	+	4.06578	115
DCAF5	chr14	69520753	69520882	-	6.539	98430
DCAF8	chr1	160209761	160209917	-	4.95948	21675
DCAKD	chr17	43112304	43112396	-	7.72823	113
DCBLD1	chr6	117869505	117869652	+	11.5141	65669
DCLK2	chr4	151178015	151178169	+	6.81467	177836
DCLRE1A	chr10	115609181	115609317	-	5.96808	4542
DCLRE1C	chr10	14950754	14950846	-	6.70541	14828
DCTN5	chr16	23680809	23680953	+	6.79263	3021
DCUN1D3	chr16	20871541	20871633	-	7.45394	8669
DDB1	chr11	61089006	61089098	-	6.66064	538
DDHD1	chr14	53618995	53619087	-	3.85416	31
DDI2	chr1	15944042	15944184	+	5.44917	5
DDI2	chr1	15987476	15987723	+	6.55094	30580
DDIT4	chr10	74034565	74035099	+	2.76263	883
DDR1	chr6	30867112	30867256	+	4.05954	2261
DDX17	chr22	38879600	38879697	-	2.43878	4838
DDX19B	chr16	70367948	70368040	+	7.79577	34852
DDX19B	chr16	70368806	70368903	+	6.77631	35710
DDX20	chr1	112309230	112309380	+	8.39544	6211
DDX23	chr12	49223813	49223985	-	8.43427	9653
DDX24	chr14	94547427	94547535	-	4.38004	9
DDX28	chr16	68056482	68056574	-	4.8411	783
DDX3X	chrX	41193434	41193533	+	4.44906	8
DDX3X	chrX	41206969	41207148	+	3.4143	13555
DDX41	chr5	176940684	176940788	-	8.13655	3
DDX42	chr17	61895605	61895701	+	4.56612	1173
DDX46	chr5	134190715	134190815	+	3.82294	36110
DDX51	chr12	132628705	132628797	-	5.73292	59
DDX54	chr12	113596415	113596553	-	4.21714	2742
DDX56	chr7	44605443	44605600	-	4.95948	1781
DDX6	chr11	118656999	118657140	-	4.61057	3928
DEAF1	chr11	644372	644464	-	5.17671	2132
DEAF1	chr11	694823	694992	-	2.76577	61
DEDD2	chr19	42702886	42702996	-	6.67254	18825
DEDD2	chr19	42703454	42703546	-	6.37982	18275
DEDD2	chr19	42703788	42703880	-	7.78463	17941
DEF8	chr16	90025426	90025627	+	12.1974	587
DEGS1	chr1	224377339	224377513	+	5.99349	5963
DENND4B	chr1	153905988	153906084	-	3.12675	11661
DENND5A	chr11	9161140	9161266	-	6.99367	3733
DENND5A	chr11	9225260	9225508	-	4.08688	2757
DENND5B	chr12	31743766	31743858	-	5.72163	75
DERL2	chr17	5377823	5378006	-	6.4663	5587
DESI2	chr1	244817065	244817157	+	6.33276	13
DGCR14	chr22	19118943	19119035	-	6.09868	13128
DGCR2	chr22	19026220	19026312	-	5.44917	18254
DGCR8	chr22	20073588	20073714	+	4.14952	7
DGKH	chr13	42622902	42622994	+	4.66245	14
DHCR24	chr1	55317654	55317771	-	4.14464	13582
DHCR24	chr1	55317864	55317957	-	3.43471	1882
DHCR24	chr1	55352738	55352852	-	8.9894	15
DHRS7B	chr17	21094566	21094658	+	5.13887	7520
DHX29	chr5	54579172	54579454	-	7.19609	24067
DHX30	chr3	47887940	47888087	+	4.07513	21423
DHX32	chr10	127569290	127569409	-	5.99535	451
DHX32	chr10	127569464	127569573	-	8.71704	287
DHX33	chr17	5347324	5347615	-	8.44621	17068
DHX36	chr3	153994014	153994106	-	8.65883	1518
DHX37	chr12	125473523	125473620	-	8.13157	47
DIAPH1	chr5	140998428	140998540	-	4.17667	25
DICER1	chr14	95562458	95562622	-	7.08421	7145
DIDO1	chr20	61510540	61510654	-	4.95068	47201
DIDO1	chr20	61510809	61510967	-	6.9517	46888
DIDO1	chr20	61542236	61542396	-	2.58493	3362
DIO2	chr14	80665337	80665457	-	8.82462	12389
DIO2	chr14	80668655	80668771	-	4.41601	9075
DIO2	chr14	80669122	80669230	-	3.38731	8427
DIP2A	chr21	47987989	47988093	+	6.06306	4417
DIP2B	chr12	50898931	50899023	+	7.28007	38
DIS3L	chr15	66585953	66586045	+	6.77631	20
DIS3L	chr15	66618322	66618507	+	9.59479	30888
DIS3L2	chr2	233001316	233001408	+	5.39707	112329
DISP1	chr1	223175964	223176097	+	7.37596	74195
DISP1	chr1	223177191	223177290	+	8.37225	75422
DKFZP761J1410	chr19	11475391	11475497	+	6.70502	4894
DLD	chr7	107531640	107531767	+	4.99548	10
DLG5	chr10	79581384	79581534	-	3.18964	1728
DLGAP1-AS1	chr18	3597670	3597762	+	6.21741	3558
DLGAP4	chr20	35125295	35125413	+	4.99548	102
DLGAP4	chr20	35152705	35152812	+	5.56711	23
DLGAP4	chr20	35155465	35155581	+	9.4047	29245
DMWD	chr19	46294095	46294238	-	8.56479	65
DMXL1	chr5	118484536	118484636	+	7.37596	77298
DNAAF2	chr14	50100563	50100670	-	5.71505	1240
DNAH17	chr17	76480978	76481079	-	6.32761	6493
DNAJC14	chr12	56221595	56221771	-	4.67442	727
DNAJC14	chr12	56222172	56222280	-	4.20962	218
DNAJC3	chr13	96329457	96329604	+	7.28007	46
DNM2	chr19	10943617	10943709	+	3.35599	2604
DNMBP	chr10	101690307	101690399	-	6.77631	354
DOCK5	chr8	25268771	25268946	+	4.39523	1259
DOCK5	chr8	25269102	25269267	+	4.93566	1590
DOCK5	chr8	25269893	25269994	+	6.61847	227514
DOCK6	chr19	11347499	11347591	-	4.7974	1172
DOK3	chr5	176931261	176931353	-	6.77631	5236
DOK7	chr4	3478061	3478153	+	6.09868	13024
DOLK	chr9	131708007	131708160	-	7.28007	1721
DOLK	chr9	131709401	131709514	-	4.38004	367
DOPEY2	chr21	37618392	37618499	+	7.79577	81467
DOT1L	chr19	2226421	2226609	+	4.27993	3893
DOT1L	chr19	2226660	2226810	+	4.25012	4132
DPH1	chr17	1946440	1946660	+	8.26471	2474
DPH5	chr1	101458190	101458282	-	4.28239	33029
DSE	chr6	116757490	116757582	+	7.45394	65380
DSN1	chr20	35399442	35399591	-	8.56479	2563
DSP	chr6	7583870	7584240	+	3.31153	41966
DTNBP1	chr6	15524076	15524168	-	3.85416	139038
DUS2L	chr16	68113002	68113094	+	4.71063	41096
DUS3L	chr19	5789524	5789639	-	6.35005	637
DUS4L	chr7	107204904	107204996	+	4.17765	429
DUSP1	chr5	172195651	172195765	-	2.54391	1869
DUSP12	chr1	161722959	161723051	+	6.09868	771
DUSP14	chr17	35872616	35872722	+	3.79588	2635
DUSP14	chr17	35872847	35872939	+	6.68427	2866
DUSP16	chr12	12630695	12630858	-	3.94286	28263
DYNC1H1	chr14	102430924	102431042	+	4.54282	15
DYNC1H1	chr14	102452650	102452834	+	3.8532	21741
DYRK2	chr12	68051018	68051163	+	6.87147	5770
DYRK3	chr1	206820907	206820999	+	5.42105	11734
DZIP1L	chr3	137822447	137822630	-	6.84904	10
E2F1	chr20	32274027	32274154	-	3.78515	34
E2F2	chr1	23836330	23836422	-	8.60293	21040
E2F3	chr6	20490459	20490728	+	8.71867	86426
E4F1	chr16	2285587	2285710	+	4.05374	7194
EAF1	chr3	15481662	15481754	+	4.06578	12598
EAF1-AS1	chr3	15481662	15481754	-	4.06578	313
EARS2	chr16	23534884	23534976	-	9.22971	10
ECHDC2	chr1	53387181	53387323	-	3.85416	52
ECI2	chr6	4116047	4116139	-	6.77631	17796
EDC3	chr15	74923563	74923699	-	5.24075	64657
EDNRA	chr4	148406974	148407237	+	8.13157	11
EED	chr11	85955877	85955974	+	9.02399	47
EEF1D	chr8	144671305	144671427	-	4.10616	35
EEF1D	chr8	144671574	144671698	-	3.57705	553
EEF1D	chr8	144671791	144672051	-	2.99616	200
EEF1D	chr8	144678676	144678809	-	8.45548	115
EEF1D	chr8	144679319	144679509	-	6.52212	42
EEF1D	chr8	144681313	144681987	-	9.29975	276
EFHD1	chr2	233498426	233498518	+	6.77631	1
EFHD2	chr1	15736661	15736762	+	2.9963	99
EFNA1	chr1	155106768	155106871	+	2.78971	4731
EGFR	chr7	55086735	55086905	+	6.08931	9
EGFR	chr7	55273781	55274153	+	7.27725	186988
EGFR	chr7	55276497	55276589	+	4.75939	189704
EGLN1P1	chr15	85177357	85177449	+	4.06578	253
EGLN2	chr19	41306963	41307061	+	3.09298	546
EGR1	chr5	137801228	137801339	+	3.64787	47
EHD1	chr11	64621848	64621970	-	3.66225	597
EHD2	chr19	48244365	48244540	+	3.52988	11492
EHD2	chr19	48244778	48244870	+	2.37788	11905
EHD2	chr19	48245931	48246029	+	3.66225	29253
EHMT1	chr9	140685250	140685371	+	14.9079	34
EID1	chr15	49171032	49171162	+	4.24176	700
EID3	chr12	104698344	104698436	+	4.53065	818
EIF2AK3	chr2	88874666	88874769	-	10.7941	20606
EIF2AK4	chr15	40259829	40259955	+	6.42359	12008
EIF2B5	chr3	183853254	183853366	+	8.8092	67
EIF3A	chr10	120795457	120795678	-	6.44405	13819
EIF3B	chr7	2420204	2420349	+	3.63368	2746
EIF4A3	chr17	78120726	78120929	-	4.97664	9
EIF4EBP1	chr8	37888107	37888208	+	4.75939	87
EIF4G1	chr3	184032408	184032500	+	5.36229	2
EIF4G1	chr3	184039542	184039686	+	3.97373	1091
EIF4G3	chr1	21268268	21268387	-	9.32938	31142
EIF5	chr14	103800736	103800847	+	2.99616	8
ELAVL1	chr19	8070408	8070514	-	4.19545	10
ELF1	chr13	41515105	41515197	-	5.39707	41091
ELF2	chr4	139979961	139980246	-	6.03255	3128
ELF3	chr1	201984446	201984835	+	5.72163	1541
ELF3	chr1	201985258	201985401	+	6.075	5506
ELK4	chr1	205583114	205583206	-	4.77446	17884
ELK4	chr1	205589236	205589337	-	7.44779	11753
ELK4	chr1	205600852	205600944	-	4.35933	146
ELMO2	chr20	44995127	44995219	-	6.77631	6935
ELMO2	chr20	44995854	44995986	-	10.0581	6168
ELMSAN1	chr14	74206355	74206637	-	4.8675	321
ELOVL1	chr1	43829396	43829645	-	10.3534	1294
ELP3	chr8	28047812	28047904	+	6.09868	97150
EMC1	chr1	19545795	19545915	-	4.59501	1784
EMC10	chr19	50979859	50979989	+	4.63179	69
EME2	chr16	1826822	1827167	+	5.40707	1010
EME2	chr16	1830125	1830217	+	6.99367	4810
EMID1	chr22	29655118	29655210	+	6.09868	25750
EML3	chr11	62380066	62380171	-	5.32851	46
EMP2	chr16	10623985	10624077	-	5.56711	28925
EN2	chr7	155251023	155251115	+	5.13887	199
ENAH	chr1	225685321	225685425	-	5.20734	3533
ENDOG	chr9	131581043	131581156	+	4.93566	264
ENDOV	chr17	78391464	78391629	+	6.09868	44
ENG	chr9	130577394	130577565	-	5.52325	1771
ENKD1	chr16	67696898	67697051	-	5.99675	1364
ENTPD1	chr10	97635097	97635216	+	7.33826	119178
ENTPD1-AS1	chr10	97635097	97635216	-	7.33826	32316
ENTPD6	chr20	25206386	25206489	+	7.72154	1120
EP300	chr22	41513523	41513651	+	11.1789	24909
EP300	chr22	41573577	41573669	+	3.55391	84963
EP300	chr22	41574830	41574960	+	5.11194	86216
EP400	chr12	132446235	132446426	+	8.99187	11727
EP400NL	chr12	132589563	132589754	+	6.06306	451
EP400NL	chr12	132610805	132610897	+	6.09868	21693
EPB41	chr1	29314054	29314254	+	13.478	111
EPB41	chr1	29446443	29446535	+	4.89217	23700
EPB41L1	chr20	34817870	34817969	+	6.539	75199
EPB41L4A-AS1	chr5	111497833	111497928	+	7.45394	1203
EPC1	chr10	32580075	32580199	-	8.13157	55548
EPC2	chr2	149528734	149528826	+	4.06578	126156
EPHA2	chr1	16451237	16451378	-	2.99675	31185
EPHA2	chr1	16458587	16458679	-	4.32942	23884
EPHA2	chr1	16474951	16475043	-	2.86618	7504
EPM2AIP1	chr3	37032707	37032822	-	5.86578	1799
EPM2AIP1	chr3	37033747	37033878	-	6.99367	743
EPM2AIP1	chr3	37034058	37034150	-	4.14952	471
EPN2	chr17	19239786	19239930	+	5.99675	53495
EPOR	chr19	11488921	11489036	-	4.32942	2878
EPPK1	chr8	144940226	144940428	-	2.51983	11208
EPPK1	chr8	144942303	144942419	-	2.38243	9217
EPPK1	chr8	144943044	144943345	-	6.31622	8291
EPPK1	chr8	144943491	144943612	-	3.2568	8024
EPPK1	chr8	144944498	144944855	-	7.11006	6781
EPPK1	chr8	144945185	144945279	-	2.53951	6357
EPPK1	chr8	144946309	144946657	-	5.97473	4979
EPPK1	chr8	144946861	144946965	-	4.09506	4671
EPPK1	chr8	144952521	144952613	-	7.45394	18
EPRS	chr1	220156559	220156651	-	5.56711	949
ERC1	chr12	1137300	1137396	+	3.94286	363
ERC1	chr12	1599418	1599557	+	6.67254	46962
ERC1	chr12	1599635	1599735	+	6.84904	47179
ERC1	chr12	1601582	1601679	+	8.80591	464645
ERCC1	chr19	45912686	45912923	-	3.70997	4951
ERCC2	chr19	45853135	45853227	-	6.59642	20341
ERCC4	chr16	14029049	14029141	+	6.09868	1171
ERCC6	chr10	50666927	50667019	-	5.57564	17337
ERCC6L2	chr9	98643473	98643582	+	8.67321	5049
ERCC6L2	chr9	98775236	98775328	+	4.35933	40118
ERGIC1	chr5	172378799	172378924	+	5.76506	18134
ERI3	chr1	44686810	44686970	-	4.05429	98452
ERN1	chr17	62207404	62207496	-	7.45394	4
ERVK3-1	chr19	58826235	58826399	+	6.30858	5840
ESCO1	chr18	19110325	19110417	-	7.45394	70247
ESRG	chr3	54671800	54671931	-	2.34842	1953
ESRP2	chr16	68263187	68263320	-	11.0132	3398
ETS2	chr21	40194748	40194898	+	6.75738	16896
ETS2	chr21	40195015	40195138	+	2.85007	17163
ETS2	chr21	40196205	40196297	+	5.38842	18353
ETV3	chr1	157095575	157095680	-	6.99367	12479
ETV6	chr12	11802801	11802903	+	6.77631	13
EVA1C	chr21	33887174	33887266	+	5.99535	19748
EVA1C	chr21	33887326	33887489	+	9.84951	19900
EXD3	chr9	140287151	140287465	-	7.35385	30148
EXO1	chr1	242011986	242012130	+	4.63179	46
EXOC3	chr5	453522	453645	+	8.37832	11
EXOC7	chr17	74087166	74087258	-	4.59909	10676
EXOSC2	chr9	133579125	133579375	+	6.64434	2897
EXOSC4	chr8	145135265	145135357	+	2.80302	940
EXOSC6	chr16	70284685	70284931	-	5.99277	902
EXOSC6	chr16	70285613	70285727	-	4.8204	106
EXOSC8	chr13	37576577	37576669	+	5.39707	168
EXOSC9	chr4	122722556	122722648	+	5.99675	56
EXT1	chr8	119122279	119122434	-	4.90425	219
EXT2	chr11	44117257	44117349	+	3.79588	9
EXT2	chr11	44129436	44129782	+	8.80591	128
EXT2	chr11	44265849	44265941	+	6.7315	37435
EXTL3	chr8	28575439	28575531	+	3.70954	16418
EYA4	chr6	133850162	133850365	+	6.32761	254244
F8A1	chrX	154115626	154115767	+	4.19545	991
F8A2	chrX	154612742	154612889	+	5.44917	993
F8A3	chrX	154687192	154687284	-	3.81442	988
F8A3	chrX	154688102	154688222	-	5.72544	50
FAF2	chr5	175936770	175936893	+	8.71867	61385
FAHD1	chr16	1877415	1877507	+	3.99639	190
FAM102B	chr1	109102752	109102847	+	6.42359	31
FAM104A	chr17	71204121	71204282	-	5.66155	19569
FAM105B	chr5	14690131	14690276	+	13.1928	11267
FAM105B	chr5	14693115	14693257	+	4.14952	11457
FAM107B	chr10	14562864	14563070	-	7.79154	27557
FAM110A	chr20	826422	826554	+	10.7287	1137
FAM111B	chr11	58892878	58892970	+	6.4608	18169
FAM114A1	chr4	38869992	38870123	+	8.99512	556
FAM115A	chr7	143573385	143573489	-	6.33276	6487
FAM118A	chr22	45736400	45736538	+	9.42409	4125
FAM120C	chrX	54096465	54096557	-	4.74342	113097
FAM120C	chrX	54177682	54177774	-	5.99535	31880
FAM122A	chr9	71395067	71395175	+	5.99458	87
FAM126B	chr2	201846247	201846446	-	6.59642	89942
FAM127A	chrX	134166413	134166505	+	6.93944	2
FAM127A	chrX	134166915	134167107	+	2.91068	504
FAM127B	chrX	134185236	134185454	-	9.84259	666
FAM127B	chrX	134185950	134186084	-	3.99535	36
FAM127C	chrX	134155605	134155697	-	4.22164	862
FAM129B	chr9	130331145	130331247	-	3.1675	15
FAM134A	chr2	220046968	220047070	+	3.83542	569
FAM134B	chr5	16474836	16475115	-	11.1342	3059
FAM13A	chr4	89648877	89648973	-	9.29273	4199
FAM13A	chr4	89649392	89649508	-	5.13887	3664
FAM13A-AS1	chr4	89649392	89649508	+	5.13887	6527
FAM156A	chrX	52976983	52977149	-	5.72163	8804
FAM156A	chrX	52977231	52977370	-	3.99566	8583
FAM160A2	chr11	6235692	6235784	-	4.74342	801
FAM160A2	chr11	6239011	6239103	-	5.69936	868
FAM160A2	chr11	6245822	6245914	-	6.59642	5475
FAM161B	chr14	74398336	74398478	-	10.5649	6319
FAM179B	chr14	45432599	45432691	+	4.74342	1158
FAM179B	chr14	45433394	45433541	+	6.42359	1953
FAM193B	chr5	176951741	176951846	-	5.57245	642
FAM201A	chr9	38622428	38622582	+	12.1974	1343
FAM203A	chr8	145193692	145193869	+	6.64926	31
FAM208A	chr3	56667226	56667318	-	4.88936	676
FAM208A	chr3	56675415	56675688	-	13.7037	22386
FAM208B	chr10	5756357	5756449	+	4.06578	4769
FAM208B	chr10	5791180	5791334	+	6.14126	64203
FAM20B	chr1	179013111	179013227	+	4.8411	18037
FAM20B	chr1	179041235	179041349	+	8.25507	46161
FAM20B	chr1	179043492	179043604	+	6.07523	48418
FAM20C	chr7	299819	299980	+	8.0685	13958
FAM210B	chr20	54934109	54934214	+	5.99458	55
FAM211B	chr22	24981753	24981851	-	6.09868	3378
FAM212B	chr1	112266884	112266976	-	7.19609	15040
FAM213B	chr1	2518505	2518617	+	10.0581	11
FAM214B	chr9	35107878	35107970	-	5.75706	3401
FAM32A	chr19	16296303	16296410	+	6.94312	38
FAM32A	chr19	16302154	16302292	+	5.31196	5911
FAM35A	chr10	88911258	88911367	+	8.05988	56296
FAM46A	chr6	82457134	82457226	-	5.44917	5152
FAM46A	chr6	82459572	82459728	-	6.57186	1742
FAM46A	chr6	82459949	82460112	-	6.79263	2266
FAM46B	chr1	27332214	27332306	-	7.79577	7021
FAM46C	chr1	118165579	118165783	+	8.13655	16906
FAM46C	chr1	118165894	118165986	+	5.56045	17221
FAM46C	chr1	118166070	118166162	+	7.19609	17397
FAM47E	chr4	77231173	77231265	+	5.36433	46209
FAM47E-STBD1	chr4	77231173	77231265	+	5.36433	3994
FAM53C	chr5	137682563	137682716	+	10.3973	8609
FAM57A	chr17	644783	644887	+	5.94698	8419
FAM71E1	chr19	50979859	50979989	-	4.63179	14
FAM78A	chr9	134136114	134136255	-	11.4509	3847
FAM83D	chr20	37580921	37581026	+	5.99349	25904
FAM83G	chr17	18874674	18874816	-	8.3258	32667
FAM83G	chr17	18881297	18881389	-	4.63508	25704
FAM83H	chr8	144809617	144809775	-	3.03365	1035
FAM83H	chr8	144809919	144810205	-	10.8345	605
FAM86C2P	chr11	67560265	67560357	-	5.42105	4783
FAM86DP	chr3	75471815	75471907	-	4.33661	12201
FAM89B	chr11	65340218	65340339	+	3.99639	210
FAM89B	chr11	65340964	65341071	+	3.66335	956
FAM98A	chr2	33809274	33809366	-	5.96808	3107
FANCA	chr16	89804754	89804862	-	5.58555	78192
FANCF	chr11	22646464	22646574	-	8.13157	813
FANCG	chr9	35079439	35079576	-	3.68846	90
FANCM	chr14	45605292	45605384	+	6.56488	136
FAR1	chr11	13716232	13716324	+	6.42359	70
FAT1	chr4	187509708	187509800	-	5.13887	7180
FAT1	chr4	187517925	187518021	-	6.67254	26
FAT1	chr4	187630117	187630232	-	8.13655	14755
FAT4	chr4	126242076	126242168	+	7.19609	4509
FBF1	chr17	73936994	73937105	-	11.9935	14
FBLIM1	chr1	16091573	16091665	+	6.09868	63
FBN1	chr15	48764706	48764798	-	4.19772	4499
FBRSL1	chr12	133067216	133067362	+	5.66155	59
FBXL19-AS1	chr16	30933750	30933855	-	7.23046	735
FBXL5	chr4	15626985	15627156	-	10.5333	19116
FBXO28	chr1	224345142	224345271	+	10.1433	43322
FBXO30	chr6	146126076	146126260	-	4.59595	3237
FBXO30	chr6	146127236	146127413	-	5.60889	2084
FBXO31	chr16	87363117	87363214	-	4.85045	31347
FBXO31	chr16	87363754	87363890	-	6.47231	30671
FBXO33	chr14	39870785	39870960	-	11.5141	30409
FBXO33	chr14	39900908	39901007	-	8.99303	72
FBXO34	chr14	55818216	55818427	+	4.32942	709
FBXO42	chr1	16577190	16577346	-	3.31201	65742
FBXO42	chr1	16577915	16578007	-	3.45793	1915
FBXO45	chr3	196311125	196311277	+	8.65883	15400
FBXO46	chr19	46214823	46214940	-	6.39306	10446
FBXO46	chr19	46215041	46215171	-	3.71168	10215
FBXO46	chr19	46215638	46215786	-	6.16511	9600
FBXO46	chr19	46215984	46216112	-	6.20984	9274
FBXO5	chr6	153296451	153296575	-	10.9901	7578
FBXW11	chr5	171433522	171433635	-	10.324	6
FBXW2	chr9	123526757	123527040	-	5.39415	28615
FBXW2	chr9	123550161	123550377	-	4.8515	5268
FBXW7	chr4	153332476	153332579	-	7.82748	451
FDXR	chr17	72858652	72858804	-	5.79617	6072
FEM1A	chr19	4793500	4793618	+	6.65694	1755
FEM1A	chr19	4794301	4794393	+	5.94698	2556
FEM1B	chr15	68582037	68582233	+	11.2577	445
FEM1B	chr15	68582562	68582682	+	6.74461	13
FEM1B	chr15	68583210	68583348	+	6.81146	661
FEM1B	chr15	68583404	68583565	+	5.99535	855
FEM1C	chr5	114859502	114859594	-	4.74342	20877
FEM1C	chr5	114860932	114861052	-	5.56711	19419
FEN1	chr11	61563313	61563629	+	6.89589	98
FEN1	chr11	61564411	61564613	+	5.03399	1000
FERMT1	chr20	6057616	6057841	-	4.71063	16978
FGD1	chrX	54521619	54521734	-	7.62884	591
FGD5-AS1	chr3	14987148	14987379	-	5.20458	1633
FGF2	chr4	123814013	123814106	+	5.99535	66074
FGFR1OP2	chr12	27091425	27091517	+	5.13887	4
FICD	chr12	108912947	108913039	+	8.37225	3855
FIGN	chr2	164466504	164466732	-	6.33276	125613
FIGN	chr2	164466807	164466917	-	10.7941	125428
FIGNL1	chr7	50513030	50513122	-	3.39631	2560
FIGNL1	chr7	50514778	50514912	-	3.68846	770
FIZ1	chr19	56103749	56103841	-	5.99535	5451
FKBP1A	chr20	1373538	1373630	-	2.4116	12
FKBP3	chr14	45603562	45603660	-	6.59284	20
FKBP4	chr12	2904205	2904310	+	5.58763	29
FLAD1	chr1	154961088	154961289	+	3.4403	28
FLI1	chr11	128563835	128563929	+	4.8411	42
FLJ00418	chr16	70697379	70697602	+	6.18597	1810
FLJ11235	chr5	111755332	111755580	+	8.99512	52
FLNA	chrX	153599413	153599567	-	2.09343	4
FLRT1	chr11	63886441	63886533	+	5.00441	15079
FNBP1	chr9	132650704	132650853	-	9.6912	30736
FNBP1	chr9	132652495	132652587	-	8.0465	29002
FNBP1L	chr1	94017973	94018065	+	6.59642	8309
FNTA	chr8	42940423	42940612	+	10.1645	653
FOCAD	chr9	20990186	20990278	+	7.19609	169893
FOSL2	chr2	28634984	28635134	+	4.4573	16405
FOXA1	chr14	38061497	38061715	-	5.17671	1752
FOXC1	chr6	1612127	1612385	+	2.53529	1446
FOXC1	chr6	1612449	1612557	+	3.59329	1768
FOXC2	chr16	86601325	86601419	+	6.25622	428
FOXC2	chr16	86602321	86602462	+	6.81146	1424
FOXD1	chr5	72742806	72742905	-	5.04372	90
FOXD2	chr1	47902664	47902756	+	5.54809	975
FOXE1	chr9	100617469	100617635	+	6.84904	1624
FOXF2	chr6	1395142	1395287	+	5.79371	5073
FOXK1	chr7	4722130	4722252	+	3.25703	191
FOXK1	chr7	4802117	4802322	+	6.13572	80178
FOXK1	chr7	4802518	4802635	+	3.56728	80579
FOXK1	chr7	4806682	4806794	+	7.99468	84743
FOXK2	chr17	80559426	80559534	+	3.77323	8129
FOXK2	chr17	80559662	80559845	+	6.05686	8365
FOXK2	chr17	80560032	80560186	+	12.708	8735
FOXK2	chr17	80561473	80561565	+	6.54644	39
FOXL1	chr16	86613445	86613607	+	5.42105	1291
FOXM1	chr12	2967845	2968006	-	6.23547	6014
FOXN3	chr14	89623093	89623216	-	7.19609	255620
FOXN3	chr14	89878406	89878658	-	5.39415	178
FOXO1	chr13	41134208	41134454	-	8.8092	50810
FOXO1	chr13	41240056	41240148	-	3.66335	576
FOXO3	chr6	109001077	109001169	+	7.70831	23529
FOXRED2	chr22	36883288	36883420	-	6.69541	19157
FOXRED2	chr22	36902318	36902418	-	4.00635	159
FRAT2	chr10	99093726	99093818	-	3.82974	640
FRMD8	chr11	65156890	65156982	+	4.32942	2492
FRMD8	chr11	65179212	65179369	+	8.768	25085
FRS2	chr12	69965892	69965984	+	6.09868	9965
FRS2	chr12	69968475	69968572	+	5.44917	30599
FRY	chr13	32811908	32812000	+	6.77631	206132
FRYL	chr4	48542494	48542595	-	8.13157	43
FTH1	chr11	61734860	61735076	-	2.10376	3
FTH1P23	chr3	72978393	72978502	+	7.65578	199
FTO	chr16	53913873	53913965	+	2.00854	175780
FTSJ2	chr7	2274358	2274484	-	10.2547	7320
FURIN	chr15	91424718	91424829	+	4.32079	8604
FURIN	chr15	91424940	91425144	+	3.32932	8826
FUT10	chr8	33246975	33247084	-	7.70831	66255
FXR2	chr17	7508896	7508988	-	4.66245	9197
FXR2	chr17	7517847	7518077	-	3.70175	108
FXYD5	chr19	35645688	35645793	+	6.26654	1
FYN	chr6	111982640	111982749	-	8.0741	41488
FZD1	chr7	90896302	90896410	+	10.1645	2519
FZD2	chr17	42635249	42635352	+	3.23614	325
FZD5	chr2	208632274	208632366	-	6.4522	1777
FZD7	chr2	202900115	202900207	+	5.56711	787
G3BP2	chr4	76570113	76570205	-	4.54794	28093
G3BP2	chr4	76570330	76570422	-	6.57583	27876
G6PD	chrX	153774336	153774445	-	2.31142	602
GABPA	chr21	27107099	27107191	+	10.0448	159
GABRA2	chr4	46391825	46391919	-	4.73144	26
GAD1	chr2	171687487	171687579	+	5.39707	2010
GADD45B	chr19	2477926	2478058	+	6.99241	1802
GAL3ST2	chr2	242743082	242743261	+	5.66155	26842
GAL3ST2	chr2	242743353	242743561	+	6.4522	27113
GALNS	chr16	88904164	88904256	-	5.99675	1
GALNT1	chr18	33289942	33290041	+	5.50053	55409
GALNT2	chr1	230415221	230415425	+	4.69012	17605
GALNT7	chr4	174169368	174169460	+	4.10058	79407
GAPVD1	chr9	128025832	128025939	+	6.09868	1555
GART	chr21	34903166	34903258	-	3.91899	330
GAS1	chr9	89560823	89560955	-	3.63188	833
GAS1	chr9	89561174	89561323	-	6.10773	465
GAS1	chr9	89561660	89561757	-	2.89967	31
GAS2L1	chr22	29708324	29708434	+	7.30639	4297
GATA2	chr3	128199265	128199369	-	3.9455	1552
GBA2	chr9	35737112	35737215	-	5.99458	1414
GBA2	chr9	35748529	35748646	-	6.27737	278
GBF1	chr10	104019747	104019839	+	6.77631	14459
GCGR	chr17	79771480	79771572	+	6.77631	9455
GCLC	chr6	53387361	53387453	-	4.71063	124
GCN1L1	chr12	120565268	120565467	-	3.40965	67046
GCNT2	chr6	10529459	10529551	+	5.71505	717
GCNT2	chr6	10529653	10529745	+	5.27705	911
GCNT2	chr6	10529954	10530073	+	6.42359	75
GCNT2	chr6	10626654	10626945	+	8.39544	40661
GCOM1	chr15	58000979	58001138	+	8.74306	116749
GCOM1	chr15	58001429	58001525	+	7.89994	28534
GEMIN4	chr17	650925	651018	-	3.62743	1573
GEMIN7	chr19	45593779	45593913	+	7.32671	11249
GEN1	chr2	17965734	17965826	+	4.74342	24730
GET4	chr7	923565	923657	+	5.13887	386
GFOD1	chr6	13364996	13365124	-	8.29786	43245
GFOD2	chr16	67711277	67711369	-	4.66245	18
GGCX	chr2	85788058	85788150	-	6.59642	446
GGT1	chr22	24999189	24999281	+	5.42105	6
GGT7	chr20	33460508	33460601	-	10.1945	24
GIPC3	chr19	3585589	3585760	+	5.44917	20
GIPC3	chr19	3592146	3592318	+	6.03255	6512
GJB3	chr1	35251350	35251451	+	5.99675	3439
GLG1	chr16	74486553	74486671	-	5.07163	154321
GLG1	chr16	74502852	74502966	-	3.99639	3424
GLI2	chr2	121747463	121747555	+	4.97393	192503
GLI2	chr2	121749021	121749113	+	5.99675	194061
GLIS2	chr16	4387362	4387617	+	7.54296	5137
GLP2R	chr17	9745863	9745982	+	7.28007	62
GLTPD1	chr1	1262812	1262942	+	3.45793	2192
GLTPD1	chr1	1263847	1264050	+	10.3309	3701
GLTSCR1	chr19	48182909	48183001	+	4.28239	71024
GLTSCR1L	chr6	42832527	42832701	+	4.99548	43715
GMNN	chr6	24785942	24786057	+	4.42956	10328
GMPS	chr3	155655437	155655611	+	6.66064	66987
GNA11	chr19	3122378	3122552	+	4.50131	27970
GNAQ	chr9	80336177	80336269	-	7.19609	101646
GNAS	chr20	57466498	57466603	+	2.17892	23
GNB1L	chr22	19789547	19789639	-	7.45394	46258
GNPAT	chr1	231403592	231403684	+	5.99675	1713
GNPAT	chr1	231406533	231406625	+	4.28239	29572
GNPNAT1	chr14	53258193	53258311	-	8.39544	8
GNS	chr12	65152996	65153190	-	8.13655	4
GOLGA3	chr12	133384584	133384735	-	2.43878	14163
GOLGA3	chr12	133384827	133384953	-	3.75922	13945
GOLGA3	chr12	133405327	133405419	-	6.84904	7
GOLGA4	chr3	37284800	37284930	+	4.10058	28
GOLGA5	chr14	93263875	93264009	+	8.44621	3203
GOLGA8B	chr15	34858370	34858462	-	6.77631	16599
GOLGA8B	chr15	34875726	34875818	-	6.42359	17
GOLPH3	chr5	32126476	32126692	-	3.32903	47683
GOLPH3L	chr1	150620860	150620963	-	6.46727	48537
GOT2	chr16	58741890	58742046	-	4.69012	26134
GPATCH2	chr1	217793324	217793489	-	5.53269	10919
GPATCH2L	chr14	76620637	76620729	+	5.37683	60
GPATCH2L	chr14	76620879	76621046	+	11.4837	97
GPATCH3	chr1	27223879	27224018	-	5.32851	2925
GPC1	chr2	241405789	241405881	+	4.56612	846
GPD1L	chr3	32207570	32207662	+	5.39707	7745
GPER	chr7	1132391	1132529	+	6.27425	4668
GPER	chr7	1133146	1133238	+	6.39519	5423
GPHN	chr14	67647685	67647777	+	5.42105	357873
GPKOW	chrX	48979959	48980062	-	9.42127	17
GPN2	chr1	27215555	27215657	-	6.77631	1094
GPR107	chr9	132897425	132897527	+	8.56479	81240
GPR125	chr4	22389241	22389403	-	6.90847	7088
GPR125	chr4	22389848	22389940	-	4.67853	6551
GPR125	chr4	22517442	22517591	-	7.19609	29
GPR161	chr1	168054131	168054223	-	6.77631	19944
GPR176	chr15	40093556	40093648	-	5.32851	27819
GPR52	chr1	174418530	174418622	+	6.09868	1299
GPR56	chr16	57697592	57697702	+	3.08189	13882
GPR78	chr4	8621093	8621185	+	4.28239	17397
GPR89A	chr1	145826926	145827022	-	7.65974	7
GPRC5A	chr12	13061277	13061445	+	6.62401	16370
GPRC5A	chr12	13065493	13065613	+	7.02614	20981
GPRIN1	chr5	176025668	176025788	-	5.99458	11343
GPSM1	chr9	139252529	139252638	+	11.3938	2547
GRAMD3	chr5	125828829	125828921	+	6.77631	27983
GRB10	chr7	50860992	50861108	-	8.13157	21
GRN	chr17	42430189	42430284	+	2.99636	620
GRPEL1	chr4	7062702	7062804	-	4.38004	3264
GRPEL2	chr5	148730691	148730810	+	11.1342	5510
GRWD1	chr19	48956313	48956573	+	4.29928	7235
GRWD1	chr19	48957007	48957108	+	4.35933	7929
GSK3A	chr19	42738604	42738709	-	7.24064	7336
GTDC2	chr3	43122731	43122825	-	8.0741	9190
GTF2A1	chr14	81646415	81646512	-	8.84841	40452
GTF2IRD1	chr7	74015477	74015610	+	5.75706	191
GTF3C2	chr2	27549380	27549582	-	8.92047	1374
GTF3C4	chr9	135553450	135553609	+	3.05994	7575
GTPBP2	chr6	43589153	43589245	-	3.78515	1296
GTPBP8	chr3	112709915	112710031	+	7.52756	60
GUCD1	chr22	24936509	24936632	-	9.3907	7368
GUCD1	chr22	24938778	24938925	-	5.79174	1126
GUCY1A2	chr11	106888786	106888878	-	4.02325	1
GVQW1	chr9	32567122	32567214	+	5.99675	336
GXYLT2	chr3	72937270	72937409	+	6.22427	47
GZF1	chr20	23350848	23351089	+	10.1645	1341
H1FX	chr3	129034820	129035073	-	5.59204	47
H2AFX	chr11	118964647	118964894	-	3.36163	1265
H2AFY	chr5	134690203	134690391	-	8.86644	8200
H6PD	chr1	9305031	9305185	+	6.09868	5126
H6PD	chr1	9322206	9322298	+	7.79577	22301
HADH	chr4	108955844	108955962	+	5.99458	30053
HARBI1	chr11	46639147	46639244	-	3.52547	215
HARS2	chr5	140078203	140078366	+	8.34068	3110
HAS3	chr16	69152206	69152358	+	5.99375	10779
HAUS6	chr9	19055779	19055871	-	4.74342	38531
HCFC1	chrX	153219880	153220271	-	5.19746	16364
HCG11	chr6	26522908	26523000	+	5.71505	833
HCG4P7	chr6	29855678	29855772	-	5.72163	273
HCN2	chr19	590293	590385	+	5.38842	400
HDAC5	chr17	42188439	42188531	-	5.39707	178
HDHD3	chr9	116135877	116135969	-	7.19609	2372
HEATR2	chr7	825367	825503	+	4.14952	17255
HEATR6	chr17	58120778	58120884	-	6.77631	22873
HEATR6	chr17	58121200	58121346	-	8.13157	4331
HECA	chr6	139487888	139487980	+	5.17671	31639
HECA	chr6	139488288	139488428	+	12.6655	32039
HECTD1	chr14	31576300	31576397	-	5.30216	16479
HECTD1	chr14	31585553	31585645	-	7.45394	5204
HECTD4	chr12	112694163	112694255	-	5.39707	17342
HECTD4	chr12	112757384	112757476	-	6.32761	62358
HECW1	chr7	43484957	43485073	+	4.71063	331355
HELZ2	chr20	62196112	62196265	-	8.52956	2842
HELZ2	chr20	62196736	62197065	-	4.51678	2042
HERC2	chr15	28510883	28511002	-	3.54196	56293
HERC2P9	chr15	28929682	28929774	+	4.74342	30094
HERC3	chr4	89442805	89442998	+	5.60574	607
HEXB	chr5	73981069	73981161	+	3.93797	12
HEXIM1	chr17	43226324	43226416	+	3.28855	163
HEXIM1	chr17	43227409	43227615	+	5.41865	922
HFE	chr6	26091012	26091104	+	4.19772	3346
HFE	chr6	26091681	26091842	+	5.42105	4015
HGSNAT	chr8	43054765	43054893	+	14.9919	3455
HIAT1	chr1	100547712	100547859	+	6.85183	43923
HIPK2	chr7	139297950	139298042	-	6.09868	123799
HIPK2	chr7	139415966	139416058	-	6.77631	5783
HIRA	chr22	19340902	19340994	-	7.28007	78225
HIRA	chr22	19418958	19419060	-	11.3938	159
HIST1H2AI	chr6	27775991	27776174	+	2.49112	14
HIST1H4J	chr6	27791903	27791996	+	2.3747	0
HIST2H2AC	chr1	149858554	149858647	+	2.66857	29
HIST2H4A	chr1	149804252	149804354	+	2.88026	10
HIST2H4B	chr1	149832588	149832682	-	2.6231	22
HIVEP1	chr6	12161910	12162049	+	5.13887	35932
HIVEP1	chr6	12164313	12164464	+	6.77631	38335
HIVEP2	chr6	143081293	143081388	-	8.13157	76796
HLA-H	chr6	29855678	29855772	+	5.72163	150
HLX	chr1	221058266	221058358	+	7.45394	5200
HMGA2	chr12	66218447	66218545	+	7.62884	165
HMGCS1	chr5	43298770	43298927	-	14.9919	3957
HMHA1	chr19	1074157	1074359	+	6.81467	576
HMOX2	chr16	4555494	4555586	+	4.63179	9381
HN1	chr17	73150493	73150588	-	3.77972	7
HNF1A	chr12	121439778	121439870	+	4.74342	23229
HNRNPA0	chr5	137088922	137089023	-	2.36313	1016
HNRNPA0	chr5	137089546	137089752	-	2.70143	287
HNRNPA2B1	chr7	26240243	26240352	-	2.69473	13
HNRNPAB	chr5	177631554	177631672	+	2.88506	6
HNRNPF	chr10	43882619	43882711	-	3.10109	9503
HNRNPF	chr10	43882992	43883228	-	3.57745	8986
HNRNPH2	chrX	100667146	100667349	+	4.42956	3864
HNRNPK	chr9	86595413	86595516	-	4.25829	3
HNRNPUL1	chr19	41770348	41770518	+	3.10987	7
HNRNPUL2	chr11	62494478	62494570	-	2.69216	251
HNRPLL	chr2	38829635	38829727	-	4.93566	41
HOXA11	chr7	27221351	27221443	-	4.74342	3392
HOXA13	chr7	27235946	27236051	-	7.45394	3658
HOXB7	chr17	46684682	46684782	-	7.70831	3579
HOXC10	chr12	54383117	54383281	+	4.55984	2904
HOXC13	chr12	54339702	54339806	+	5.30801	7073
HOXC4	chr12	54447831	54447923	+	4.99548	170
HOXC-AS2	chr12	54389559	54389651	-	5.56045	32
HOXD8	chr2	176995447	176995559	+	7.45394	314
HOXD8	chr2	176996137	176996229	+	5.39707	1004
HPRT1	chrX	133594241	133594340	+	7.32671	47
HPS4	chr22	26860174	26860317	-	3.99639	8067
HPS6	chr10	103825932	103826078	+	9.33471	786
HPS6	chr10	103826488	103826580	+	4.63179	1342
HPS6	chr10	103827454	103827562	+	7.73968	2308
HR	chr8	21978544	21978728	-	5.39707	1475
HRAS	chr11	532301	532429	-	6.18512	1166
HRCT1	chr9	35906690	35906809	+	3.5961	472
HRCT1	chr9	35906896	35907019	+	8.0778	678
HS6ST1	chr2	129023253	129023367	-	5.07163	52784
HS6ST1	chr2	129024575	129024667	-	5.07163	51484
HS6ST1P1	chr1	21755120	21755256	+	7.52756	317
HSD17B1	chr17	40706570	40706662	+	7.44779	1618
HSDL1	chr16	84163818	84163948	-	5.32851	993
HSF1	chr8	145533916	145534026	+	6.14126	1197
HSPA13	chr21	15746163	15746544	-	9.58959	8914
HSPA14	chr10	14885614	14885777	+	4.7948	5300
HSPA1A	chr6	31785259	31785391	+	2.31868	1940
HSPA5	chr9	127998734	127998925	-	4.60942	4684
HSPBAP1	chr3	122459336	122459429	-	9.48683	1194
HTR1D	chr1	23518642	23518734	-	8.8092	2488
HTRA1	chr10	124273868	124274020	+	11.9659	7662
HTT	chr4	3133420	3133512	+	6.09868	3355
HUWE1	chrX	53574945	53575175	-	7.51665	162
HYAL2	chr3	50357702	50357821	-	5.9933	558
HYAL2	chr3	50358727	50358844	-	10.4769	59
IBTK	chr6	82906042	82906134	-	6.77631	9512
ICK	chr6	52883168	52883260	-	6.59642	39576
ICMT	chr1	6284764	6284882	-	2.39703	11118
ICOSLG	chr21	45647749	45647841	-	4.02325	12987
ICT1	chr17	73008829	73008954	+	6.42359	2
ID2	chr2	8823957	8824075	+	6.66064	1048
IDE	chr10	94266245	94266337	-	4.28239	8820
IDE	chr10	94333686	94333816	-	5.44917	8
IDH2	chr15	90631746	90631888	-	3.66335	12038
IER2	chr19	13264473	13264962	+	4.25922	472
IER3	chr6	30711524	30711682	-	2.72057	628
IER5	chr1	181058911	181059196	+	5.1474	1076
IER5	chr1	181059490	181059721	+	3.70997	1655
IER5L	chr9	131939046	131939387	-	5.03694	1148
IER5L	chr9	131939472	131939649	-	2.83145	886
IER5L	chr9	131940334	131940503	-	2.34144	32
IFIH1	chr2	163174492	163174614	-	6.81146	578
IFIT1	chr10	91163340	91163449	+	8.48829	4779
IFIT2	chr10	91066035	91066134	+	7.90129	4233
IFIT2	chr10	91066685	91066799	+	5.14592	4883
IFIT2	chr10	91067152	91067350	+	4.93566	5350
IFIT3	chr10	91098845	91098949	+	5.40068	6560
IFT74	chr9	26947004	26947130	+	10.1945	16
IGF1R	chr15	99500442	99500648	+	5.13688	4419
IGFBP3	chr7	45953024	45953195	-	11.9882	7305
IGHMBP2	chr11	68707115	68707207	+	7.45394	1908
IGHMBP2	chr11	68707553	68707650	+	8.13157	2346
IKBKG	chrX	153774336	153774445	+	2.31142	195
IKBKG	chrX	153796389	153796516	+	6.09868	19140
IL17RA	chr22	17589458	17589550	+	6.1165	23569
IL6R	chr1	154407488	154407580	+	3.99639	3
IL6R	chr1	154437737	154437829	+	5.56045	30252
IMMP1L	chr11	31531047	31531139	-	6.09868	0
IMP3	chr15	75931551	75931773	-	11.5028	779
IMPAD1	chr8	57876226	57876334	-	7.83291	30069
INCENP	chr11	61906274	61906366	+	4.99548	8244
INF2	chr14	105180776	105180885	+	2.10256	6576
ING1	chr13	111372138	111372319	+	4.82968	4354
INO80D	chr2	206869454	206869691	-	4.35933	81206
INO80D	chr2	206874322	206874439	-	8.8092	53529
INO80E	chr16	30007828	30007923	+	6.37982	234
INPP5A	chr10	134351381	134351473	+	7.28007	28
INPPL1	chr11	71949705	71949797	+	5.3852	10780
INTS3	chr1	153723426	153723582	+	6.56488	96
INTS5	chr11	62415379	62415565	-	10.3216	5208
IPMK	chr10	59956145	59956277	-	7.45394	71376
IPMK	chr10	60027296	60027388	-	6.09868	265
IPO8	chr12	30783783	30783942	-	7.19609	46235
IPO8	chr12	30784801	30784893	-	5.39707	5190
IPO9	chr1	201845246	201845415	+	6.43668	1804
IPPK	chr9	95378151	95378262	-	8.99187	4350
IQCC	chr1	32673491	32673583	+	6.77631	2220
IQSEC1	chr3	12940457	12940549	-	6.09868	68411
IRF2BP1	chr19	46388315	46388476	-	8.32978	900
IRF2BP1	chr19	46388679	46389125	-	5.04244	251
IRF2BP2	chr1	234743066	234743361	-	5.01943	479
IRF2BPL	chr14	77491917	77492092	-	4.44616	2942
IRF2BPL	chr14	77492291	77492391	-	4.23623	2643
IRF5	chr7	128589076	128589168	+	6.77631	8185
IRS2	chr13	110407923	110408165	-	5.70765	30749
IRS2	chr13	110408463	110408572	-	4.77202	30342
IRS2	chr13	110436603	110436791	-	3.76732	2123
IRS2	chr13	110437593	110437857	-	4.4463	1057
ISG20L2	chr1	156696805	156696991	-	6.4663	187
ISG20L2	chr1	156698381	156698473	-	6.61847	118
ITGA3	chr17	48166822	48166927	+	4.8515	1246
ITGA3	chr17	48167157	48167508	+	8.27028	1581
ITGAE	chr17	3618027	3618149	-	7.79577	3524
ITGB1	chr10	33190178	33190270	-	4.7251	7161
ITGB5	chr3	124605944	124606132	-	2.38472	12
ITM2C	chr2	231729698	231729839	+	7.65974	4
ITPKB	chr1	226923512	226923659	-	5.39415	1500
ITPRIP	chr10	106072266	106072433	-	2.99642	16249
ITPRIP	chr10	106073842	106073948	-	6.1751	14734
ITPRIP	chr10	106074914	106075010	-	5.01982	13672
ITPRIP	chr10	106075159	106075287	-	3.38295	13395
ITPRIPL2	chr16	19126501	19126775	+	6.57938	898
ITPRIPL2	chr16	19126828	19127119	+	3.88356	1225
IWS1	chr2	128238462	128238554	-	6.81467	45490
JAG2	chr14	105615547	105615639	-	7.45394	2101
JARID2	chr6	15501153	15501280	+	5.56045	56320
JDP2	chr14	75936290	75936382	+	4.42642	37413
JMJD4	chr1	227922847	227922939	-	3.66335	173
JMY	chr5	78532391	78532504	+	3.42459	380
JPH2	chr20	42815168	42815267	-	7.23046	466
JRK	chr8	143745129	143745315	-	7.7017	2624
JUN	chr1	59247479	59247601	-	5.71505	2086
JUNB	chr19	12902399	12902569	+	2.8438	89
JUNB	chr19	12903612	12903780	+	4.41804	1302
JUND	chr19	18390980	18391328	-	2.8192	411
JUND	chr19	18392279	18392378	-	2.80731	53
KANK1	chr9	710966	711058	+	7.90129	4078
KANK1	chr9	713120	713334	+	4.90425	6232
KANK1	chr9	745416	745535	+	6.77631	10668
KANK2	chr19	11303899	11304238	-	5.66172	480
KANK2	chr19	11304542	11304634	-	7.08101	84
KANSL1	chr17	44248332	44248516	-	6.30043	31
KANSL1	chr17	44248749	44248842	-	3.77199	701
KANSL3	chr2	97260203	97260513	-	6.1165	36706
KANSL3	chr2	97260990	97261098	-	6.4608	2792
KAT6A	chr8	41789655	41789926	-	9.40003	117293
KAT6A	chr8	41798533	41798684	-	10.9901	17197
KAT6B	chr10	76790465	76790582	+	3.66335	192008
KATNAL2	chr18	44497658	44497751	+	9.29273	101
KBTBD2	chr7	32909058	32909192	-	6.42359	22012
KBTBD2	chr7	32909490	32909651	-	8.3258	21553
KBTBD6	chr13	41704836	41704965	-	10.5649	1917
KCMF1	chr2	85262219	85262311	+	4.32942	62896
KCNC4	chr1	110766314	110766409	+	9.48683	3977
KCND1	chrX	48826171	48826263	-	6.77631	1676
KCNE2	chr21	35743162	35743254	+	4.74342	6839
KCNJ12	chr17	21320316	21320408	+	6.09868	5700
KCNJ14	chr19	48968130	48968222	+	5.42105	3624
KCTD1	chr18	24035706	24035798	-	5.39707	5042
KCTD12	chr13	77459949	77460117	-	5.25365	408
KCTD15	chr19	34303844	34303939	+	3.51759	14554
KCTD2	chr17	73059444	73059576	+	8.63559	4227
KCTD5	chr16	2732543	2732703	+	10.1645	3
KCTD7	chr7	66274009	66274165	+	16.7106	37139
KDELR3	chr22	38864096	38864221	+	6.42359	4
KDM1B	chr6	18200685	18200805	+	7.19609	11041
KDM2A	chr11	66886817	66886938	+	3.45793	77
KDM3A	chr2	86693612	86693704	+	4.71063	10057
KDM5A	chr12	394681	394796	-	8.71704	7295
KDM5A	chr12	498318	498507	-	4.99548	58
KDM5B	chr1	202702804	202702896	-	3.99639	2468
KDM5C	chrX	53223703	53223820	-	2.70636	30538
KDM6A	chrX	44922784	44922904	+	7.70831	3483
KDM6A	chrX	44929084	44929330	+	6.42359	9783
KEAP1	chr19	10602410	10602511	-	6.77887	45
KHSRP	chr19	6414527	6414648	-	5.82019	1047
KHSRP	chr19	6414815	6415020	-	3.42421	675
KIAA0040	chr1	175129707	175129799	-	4.66245	32091
KIAA0040	chr1	175161754	175161909	-	8.56479	2
KIAA0100	chr17	26961983	26962144	-	4.40104	10005
KIAA0100	chr17	26962419	26962543	-	3.96803	9606
KIAA0232	chr4	6864554	6864730	+	8.0741	80088
KIAA0319L	chr1	35972516	35972608	-	4.66245	47969
KIAA0319L	chr1	36023417	36023509	-	4.28239	42
KIAA0355	chr19	34833101	34833193	+	5.56045	76625
KIAA0513	chr16	85127515	85127607	+	4.74342	27043
KIAA0556	chr16	27763081	27763173	+	4.74342	53433
KIAA0753	chr17	6481975	6482067	-	6.77631	42251
KIAA0754	chr1	39877237	39877329	+	5.44917	1087
KIAA0895	chr7	36365525	36365617	-	5.99675	40905
KIAA0895L	chr16	67217282	67217379	-	6.59642	51
KIAA0922	chr4	154525203	154525307	+	11.3938	19225
KIAA0930	chr22	45592541	45592665	-	4.98138	1249
KIAA0947	chr5	5462441	5462541	+	6.91586	39635
KIAA0947	chr5	5463447	5463539	+	4.41601	40641
KIAA1109	chr4	123161065	123161175	+	4.77446	54
KIAA1147	chr7	141361204	141361326	-	8.34068	40627
KIAA1161	chr9	34370079	34370175	-	7.45394	6676
KIAA1161	chr9	34371605	34371719	-	5.9545	5132
KIAA1217	chr10	24820768	24820888	+	7.19609	65308
KIAA1429	chr8	95523547	95523639	-	6.09868	151
KIAA1429	chr8	95531356	95531455	-	5.66155	7075
KIAA1671	chr22	25570234	25570340	+	4.99548	104054
KIAA1671	chr22	25588769	25588878	+	10.3043	122589
KIAA1731	chr11	93432657	93432749	+	5.99535	584
KIAA1958	chr9	115336756	115336853	+	6.85183	87399
KIAA1958	chr9	115336991	115337085	+	6.7315	87634
KIAA2013	chr1	11986259	11986373	-	3.56728	107
KIAA2018	chr3	113376393	113376594	-	4.74342	12486
KIAA2026	chr9	5968924	5969058	-	8.8092	14963
KIDINS220	chr2	8870596	8870688	-	6.4608	19777
KIF13A	chr6	17760806	17760954	-	8.10859	18521
KIF13A	chr6	17764428	17764816	-	9.05329	14659
KIF14	chr1	200587113	200587246	-	7.47432	720
KIF18A	chr11	28057958	28058050	-	4.74342	71630
KIF1B	chr1	10363468	10363624	+	3.68846	72647
KIF24	chr9	34310920	34311012	-	5.99675	357
KIF26A	chr14	104642198	104642324	+	3.3855	36822
KIF26A	chr14	104642516	104642832	+	3.32932	37140
KIF26A	chr14	104643845	104644010	+	3.61629	38469
KIF3B	chr20	30897645	30897882	+	6.539	32179
KIF3B	chr20	30898566	30898658	+	6.6319	274
KIF3C	chr2	26205240	26205332	-	6.77631	20
KIF5B	chr10	32345205	32345298	-	3.25897	54
KIFC1	chr6	33372738	33372831	+	2.88541	13103
KIFC1	chr6	33373189	33373304	+	3.11628	13554
KIFC3	chr16	57832147	57832239	-	5.82871	45
KIFC3	chr16	57836301	57836394	-	5.07163	12
KIRREL	chr1	158064702	158064902	+	4.91413	8233
KITLG	chr12	88890621	88890845	-	12.3223	21799
KLC1	chr14	104095571	104095666	+	4.07513	2
KLC4	chr6	43026946	43027108	+	10.6125	422
KLF10	chr8	103663902	103664051	-	10.3619	2117
KLF11	chr2	10188018	10188185	+	4.75939	3646
KLF13	chr15	31619374	31619562	+	3.38731	41
KLF13	chr15	31664910	31665002	+	3.85827	45577
KLF13	chr15	31665471	31665687	+	11.0591	46138
KLF16	chr19	1852783	1852875	-	7.16169	10689
KLF4	chr9	110248134	110248232	-	3.13921	2496
KLF6	chr10	3824199	3824329	-	12.6655	86
KLF7	chr2	207988629	207988721	-	3.81442	10126
KLF7	chr2	207988783	207988895	-	7.19609	9952
KLF9	chr9	73002554	73002671	-	14.1319	26196
KLF9	chr9	73028024	73028190	-	8.81163	677
KLHL11	chr17	40009842	40010079	-	8.89672	11550
KLHL13	chrX	117043781	117043878	-	4.88767	38027
KLHL21	chr1	6653377	6653490	-	5.17671	6381
KLHL21	chr1	6662061	6662153	-	5.83964	775
KLHL24	chr3	183368721	183368930	+	7.22859	577
KLHL29	chr2	23913241	23913366	+	7.19609	1587
KLHL5	chr4	39114576	39114668	+	6.59642	9642
KLHL6-AS1	chr3	183266647	183266739	+	6.59642	125
KLHL9	chr9	21333527	21333619	-	7.03607	1621
KLHL9	chr9	21334907	21335055	-	13.0156	324
KMO	chr1	241757143	241757283	+	5.99458	61439
KMO	chr1	241757535	241757649	+	6.85183	61831
KNOP1	chr16	19716033	19716230	-	3.54196	13262
KNSTRN	chr15	40685792	40686102	+	7.40349	10612
KNTC1	chr12	123014560	123014652	+	6.59642	2751
KPNA1	chr3	122144412	122144560	-	5.75706	34172
KPNA6	chr1	32636546	32636738	+	7.35638	27967
KRBA2	chr17	8273138	8273230	-	5.39707	1628
KRT7	chr12	52627044	52627173	+	3.1649	90
KRT8P46	chr4	103650754	103650846	-	3.85416	482
L1CAM	chrX	153151469	153151570	-	3.19595	25
L3MBTL1	chr20	42159717	42159809	+	6.09868	108
LA16c-431H6.6	chr16	1717994	1718086	+	10.1645	35735
LA16c-60G3.8	chr22	16414240	16414347	+	5.39707	554
LAMA5	chr20	60884292	60884386	-	2.36538	73
LAMA5	chr20	60921984	60922109	-	2.73061	4936
LAMA5	chr20	60926692	60926784	-	3.59545	261
LAMC3	chr9	133967001	133967125	+	8.8092	5790
LANCL2	chr7	55433319	55433427	+	5.99675	96
LARP1	chr5	154195279	154195427	+	3.68115	102817
LATS1	chr6	150023154	150023292	-	4.28239	198
LATS2	chr13	21549121	21549246	-	6.70502	85183
LATS2	chr13	21557587	21557842	-	4.7948	76587
LATS2	chr13	21562317	21562446	-	5.89561	71983
LATS2	chr13	21562695	21562866	-	8.98973	71563
LCMT2	chr15	43620792	43620884	-	6.70541	1886
LCMT2	chr15	43621037	43621275	-	6.42359	1495
LCMT2	chr15	43621492	43621584	-	6.37982	1186
LDB1	chr10	103867702	103867829	-	3.09298	6874
LDLR	chr19	11242126	11242235	+	6.93944	40852
LDLR	chr19	11242606	11242777	+	4.29928	41332
LDLRAD3	chr11	36250744	36250836	+	4.71063	119270
LDLRAP1	chr1	25894001	25894110	+	7.26853	2920
LDOC1	chrX	140270190	140270525	-	5.59393	676
LDOC1L	chr22	44891479	44891587	-	8.2597	2418
LDOC1L	chr22	44893042	44893138	-	4.55131	867
LEMD2	chr6	33740319	33740411	-	3.2819	4510
LEMD2	chr6	33756637	33756804	-	6.19328	98
LENG8	chr19	54972484	54972724	+	3.94626	2891
LEPREL4	chr17	39958361	39958518	-	5.96917	5224
LETM1	chr4	1815757	1815886	-	10.2389	41991
LGALS3BP	chr17	76967544	76967769	-	3.2984	8221
LGALS3BP	chr17	76967918	76968194	-	3.1329	7796
LGALS3BP	chr17	76968478	76968687	-	2.17145	2392
LGALS3BP	chr17	76975843	76975942	-	2.99618	15
LGALSL	chr2	64685725	64685817	+	6.09868	4050
LGR4	chr11	27389350	27389503	-	3.66335	104624
LGR4	chr11	27389632	27389784	-	8.92047	104343
LGR4	chr11	27494065	27494157	-	2.65385	30
LHFPL2	chr5	77784070	77784181	-	7.19609	60793
LHFPL2	chr5	77784506	77784598	-	8.06525	60376
LHFPL2	chr5	77805973	77806065	-	7.16169	38909
LIFR	chr5	38481830	38481973	-	11.5719	74774
LIFR-AS1	chr5	38559064	38559250	+	4.06578	21
LIMK1	chr7	73536681	73536773	+	5.99535	29196
LIMS2	chr2	128396778	128396870	-	5.99535	1108
LINC00263	chr10	102142831	102142930	+	8.05988	9460
LINC00526	chr18	5238533	5238658	-	5.44917	61
LINC00657	chr20	34637806	34637921	-	2.80302	961
LINC00657	chr20	34638189	34638600	-	3.22364	282
LINC00657	chr20	34638716	34638856	-	5.06384	26
LINC00662	chr19	28269657	28269749	-	4.74342	14190
LINC00667	chr18	5238533	5238658	+	5.44917	15
LINC00680	chr6	58276023	58276164	-	11.4509	513
LINC00689	chr7	158821042	158821181	+	5.94698	10944
LIPA	chr10	90974561	90974653	-	6.77631	10353
LITAF	chr16	11643234	11643326	-	4.42343	6974
LITAF	chr16	11650492	11650584	-	6.34585	25589
LMAN2L	chr2	97372792	97372947	-	8.67321	32831
LMF1	chr16	919864	919956	-	6.77631	793
LMNA	chr1	156084536	156084629	+	2.3609	24
LNPEP	chr5	96271454	96271546	+	5.96808	108
LNPEP	chr5	96315208	96315414	+	5.72163	21035
LONP1	chr19	5691910	5692056	-	4.12679	2501
LONP1	chr19	5719994	5720089	-	6.50932	65
LONP2	chr16	48304093	48304188	+	7.19609	7407
LPHN1	chr19	14261917	14262016	-	7.35385	1635
LPIN2	chr18	2919847	2919939	-	6.35983	62905
LPIN2	chr18	2937868	2937960	-	6.09868	44884
LRFN1	chr19	39797814	39797906	-	9.48683	8070
LRFN1	chr19	39798097	39798253	-	5.99535	7723
LRFN4	chr11	66625356	66625766	+	3.01006	384
LRFN4	chr11	66626261	66626426	+	5.87828	1289
LRFN4	chr11	66627425	66627531	+	3.0871	2453
LRIG1	chr3	66457735	66457901	-	8.99512	3067
LRIG2	chr1	113662044	113662141	+	6.77631	16222
LRP10	chr14	23345059	23345289	+	5.34152	715
LRP11	chr6	150147279	150147381	-	11.3992	9954
LRP2	chr2	170063118	170063210	-	4.06578	155912
LRP3	chr19	33696292	33696392	+	4.79929	1516
LRP3	chr19	33698210	33698302	+	4.90425	3434
LRP5	chr11	68115524	68115668	+	4.25829	35373
LRP6	chr12	12397311	12397445	-	4.28239	22258
LRP8	chr1	53793569	53793690	-	10.9901	4
LRPAP1	chr4	3514442	3514698	-	2.87389	19178
LRR1	chr14	50074303	50074395	+	5.18135	8634
LRRC14	chr8	145746621	145746870	+	4.99419	3231
LRRC14	chr8	145747117	145747209	+	4.86181	3727
LRRC14	chr8	145747816	145748095	+	4.70881	149
LRRC24	chr8	145747816	145748095	-	4.70881	4307
LRRC26	chr9	140063271	140063439	-	8.13655	1052
LRRC26	chr9	140063779	140063871	-	6.19515	620
LRRC27	chr10	134161641	134161733	+	7.45394	54
LRRC42	chr1	54417771	54417927	+	3.11628	5447
LRRC45	chr17	79988624	79988744	+	5.40321	7344
LRRC56	chr11	538722	538814	+	6.09868	1196
LRRC8A	chr9	131678656	131678826	+	5.81703	3634
LRRC8D	chr1	90400042	90400172	+	3.99639	93276
LRRC8D	chr1	90400906	90401068	+	9.14061	94140
LRRC8E	chr19	7965172	7965277	+	5.13887	11778
LRRN2	chr1	204586853	204586945	-	4.90425	2175
LRRN2	chr1	204654503	204654595	-	5.99535	2
LSM1	chr8	38021189	38021325	-	5.39707	12681
LSM4	chr19	18433769	18433904	-	8.44621	3
LSS	chr21	47609351	47609514	-	10.5333	3770
LSS	chr21	47611806	47611936	-	9.33555	1348
LST1	chr6	31556152	31556247	+	6.19328	1136
LTB4R	chr14	24785257	24785540	+	5.07163	1173
LTBR	chr12	6500251	6500381	+	3.92626	2160
LURAP1L	chr9	12821605	12821721	+	4.32942	46328
LUZP1	chr1	23418336	23418432	-	4.99548	13317
LY6K	chr8	143784708	143784823	+	6.15449	1692
LYN	chr8	56922767	56922978	+	8.67321	130374
LYPD3	chr19	43968507	43968670	-	8.13157	1088
LYPLA1	chr8	54958974	54959073	-	8.13157	54960
LYRM2	chr6	90346822	90346998	-	7.79577	1122
LYRM4	chr6	5109393	5109539	-	7.31661	23589
LYSMD1	chr1	151134211	151134311	-	5.99675	4059
MAD1L1	chr7	2188743	2188881	-	5.99535	26139
MAD2L1BP	chr6	43607766	43608004	+	4.99458	4189
MAEA	chr4	1333331	1333501	+	10.4001	6983
MAEA	chr4	1333649	1333843	+	6.47231	7301
MAF1	chr8	145162182	145162295	+	5.73237	679
MAGED1	chrX	51639543	51639635	+	6.09868	792
MAGI1	chr3	65464363	65464462	-	8.99512	81
MAGI3	chr1	114184722	114184814	+	3.85416	251112
[truncated: 2,388 more rows]

## Sheet: Control MACS2 Peaks
Gene_symb	Chr	Peak_start	Peak_end	Strand	FC	Dist to closest TSS
A4GALT	chr22	43088635	43088733	-	7.11932	2259
A4GALT	chr22	43089283	43089509	-	4.40211	1483
A4GALT	chr22	43089566	43089691	-	7.06251	1301
AAAS	chr12	53715263	53715370	-	9.04444	5
AAK1	chr2	69693329	69693629	-	22.4714	35
AAR2	chr20	34827892	34827987	+	5.74286	3486
AAR2	chr20	34828410	34828508	+	8.02666	4004
AAR2	chr20	34843522	34843721	+	4.19868	19116
AAR2	chr20	34844637	34844773	+	10.4976	20231
AARS	chr16	70286353	70286735	-	6.58039	19164
AARS	chr16	70323259	70323357	-	2.65635	27
AARS2	chr6	44267982	44268333	-	9.42242	824
ABCA3	chr16	2326171	2326305	-	7.21349	56316
ABCA7	chr19	1065336	1065505	+	6.37156	1286
ABCB10	chr1	229653857	229653954	-	7.21349	896
ABCB6	chr2	220082903	220083003	-	3.61778	73
ABCB6	chr2	220083405	220083647	-	4.71635	25
ABCB8	chr7	150725558	150725728	+	13.8694	1
ABCC1	chr16	16235074	16235640	+	5.40976	88493
ABCC1	chr16	16235757	16236106	+	12.9578	192282
ABCC1	chr16	16236511	16236608	+	3.61778	193036
ABCD1	chrX	152991258	152991480	+	6.47328	13
ABCD3	chr1	94883971	94884118	+	4.97996	0
ABCF1	chr6	30558451	30559114	+	10.9112	1246
ABCF2	chr7	150911025	150911160	-	4.2407	1160
ABCF3	chr3	183911408	183911601	+	13.3534	471
ABHD13	chr13	108882317	108882508	+	13.8694	11459
ABHD15	chr17	27889187	27889306	-	6.60317	4736
ABHD15	chr17	27889481	27889585	-	6.85674	4457
ABHD15	chr17	27893476	27893660	-	6.63994	382
ABHD17A	chr19	1877045	1877240	-	16.9707	2776
ABHD17B	chr9	74489608	74489922	-	11.7909	35736
ABHD17C	chr15	81046563	81046769	+	4.62609	51540
ABHD2	chr15	89738612	89738737	+	13.4653	79272
ABHD3	chr18	19284617	19284725	-	8.3367	3
ABHD8	chr19	17403147	17403329	-	5.93698	10878
ABHD8	chr19	17411698	17412008	-	5.08383	2199
ABI2	chr2	204292797	204292962	+	7.06251	45900
ABL1	chr9	133589627	133589722	+	5.63581	261
ABL1	chr9	133760367	133760610	+	3.45739	49714
ABL1	chr9	133760765	133761177	+	7.0131	50112
ABL1	chr9	133761258	133761507	+	9.32109	50605
ABL2	chr1	179076824	179077213	-	14.0742	34966
ABL2	chr1	179077746	179077846	-	4.21706	34333
ABLIM1	chr10	116195592	116195860	-	11.4862	55777
ABLIM1	chr10	116195914	116196044	-	10.6361	55593
ABT1	chr6	26598767	26598921	+	5.89543	1564
ABTB2	chr11	34378925	34379190	-	5.95937	364
ABTB2	chr11	34379409	34379518	-	5.0492	36
AC002550.5	chr16	19717914	19718108	+	6.448	242
AC004623.2	chr19	1377147	1377262	-	5.38254	25
AC004692.4	chr7	43288839	43288946	-	12.2678	79
AC004893.11	chr7	98611867	98611962	+	6.13229	1079
AC004917.1	chr7	106300332	106300435	-	4.46706	907
AC004987.10	chr7	39872824	39872931	-	4.15351	461
AC004987.9	chr7	39872824	39872931	+	4.15351	12
AC005003.1	chr22	31743828	31744001	+	6.74158	954
AC005262.2	chr19	3121103	3121217	-	5.33251	909
AC005280.1	chr14	73959084	73959334	+	9.8625	1440
AC005280.1	chr14	73959434	73959637	+	7.5036	1790
AC005523.2	chr19	4794063	4794394	-	7.80096	554
AC005540.3	chr2	191745566	191745737	-	13.0504	1048
AC005606.14	chr16	2036175	2036294	-	6.17119	4064
AC005606.15	chr16	2048296	2048402	+	2.4691	642
AC005618.1	chr5	140699298	140700170	-	14.4473	169
AC005779.2	chr19	45682972	45683227	+	20.1087	107
AC005785.2	chr19	15490468	15490568	+	4.36964	582
AC005786.7	chr19	3557360	3557549	+	2.28757	13164
AC006011.4	chr2	128604275	128604512	-	8.87777	146
AC006128.2	chr19	15509512	15509607	+	6.61889	0
AC006978.6	chr7	30411095	30411510	+	22.4148	28
AC006978.6	chr7	30411684	30411788	+	9.74075	561
AC006978.6	chr7	30411936	30412174	+	5.59028	813
AC008280.5	chr2	54198015	54198139	+	12.7446	41
AC008731.1	chr16	24930854	24930978	-	6.62551	1347
AC008731.1	chr16	24931244	24931515	-	6.68197	810
AC008738.1	chr19	33792081	33792424	-	10.7923	1006
AC008738.1	chr19	33792554	33792649	-	3.64781	781
AC008738.1	chr19	33793295	33793407	-	6.35317	23
AC009052.12	chr16	57496584	57496700	+	4.83841	1618
AC010336.1	chr19	7963734	7963974	-	7.46292	4453
AC010642.1	chr19	58805698	58806018	+	8.74536	15366
AC010642.1	chr19	58826209	58826411	+	23.8019	35877
AC012358.4	chr2	55451528	55451623	+	9.46494	113
AC013268.2	chr2	110745623	110745734	-	10.0804	237
AC013268.5	chr2	110745623	110745734	+	10.0804	984
AC013268.5	chr2	110746169	110746287	+	5.8613	321
AC015971.2	chr2	86831309	86831444	+	9.86534	103
AC016182.1	chr17	76495028	76495186	+	6.5473	118
AC016182.1	chr17	76495890	76496126	+	9.55918	980
AC016182.1	chr17	76497065	76497244	+	11.3588	2155
AC016182.1	chr17	76498040	76498152	+	4.47141	3130
AC016747.3	chr2	61370771	61370910	-	8.80042	1116
AC025171.1	chr5	43044696	43044948	+	18.0399	2460
AC026202.1	chr3	5229406	5229520	-	9.60002	462
AC026740.1	chr5	667753	667938	+	3.44376	5
AC026740.1	chr5	668655	668781	+	4.20789	897
AC027601.1	chr17	79202854	79202999	+	4.75623	347
AC034193.5	chr3	10046733	10046880	+	7.06251	18138
AC040977.1	chr17	6917634	6917742	-	2.41159	13
AC055876.1	chr15	29034486	29034591	+	6.26171	142
AC058791.2	chr7	130792631	130792742	-	8.02295	4
AC073046.25	chr2	74213334	74213472	+	9.0996	1076
AC073346.2	chr7	112757439	112757536	-	6.66211	1053
AC074286.1	chr2	178175560	178175674	-	7.15683	3972
AC079305.10	chr2	178129327	178129440	+	3.26935	241
AC079767.2	chr2	208461710	208461933	+	10.8754	178
AC084219.4	chr19	44611539	44611714	-	8.43412	5584
AC084219.4	chr19	44612172	44612296	-	6.29801	5002
AC090587.4	chr11	3876596	3876697	+	4.81752	755
AC090587.5	chr11	3876596	3876697	-	4.81752	42
AC091878.1	chr5	17216248	17216562	-	4.13373	594
AC092143.1	chr16	89985432	89985768	+	16.7523	160
AC092143.1	chr16	89986836	89986984	+	14.1011	1564
AC092143.1	chr16	89987210	89987339	+	7.21349	1938
AC093157.1	chr1	101455888	101455983	+	6.85674	128
AC093391.2	chr2	136743018	136743113	+	5.01243	25
AC093734.13	chr7	1584345	1584479	-	6.81091	1406
AC093818.1	chr2	173420888	173420983	-	2.84569	152
AC097359.1	chr3	37284781	37284890	-	7.25026	796
AC099522.1	chr5	72743502	72743645	-	7.39332	707
AC103965.1	chr15	84868032	84868363	-	17.9492	1078
AC103965.1	chr15	84869288	84869583	-	9.72443	142
AC104134.2	chr2	88874702	88874807	+	8.43537	36465
AC113189.5	chr17	7487172	7487272	-	6.84338	114
AC114730.11	chr2	242664493	242664773	-	14.6315	335
AC117395.1	chr3	149689110	149689205	+	6.85674	44
AC121334.1	chr12	39836785	39836895	-	7.4537	23
AC137932.1	chr16	89334621	89334956	+	15.592	109
AC141846.4	chr16	48395383	48395503	+	7.21349	277
AC141846.4	chr16	48395567	48395662	+	3.30159	93
AC141846.4	chr16	48395727	48395898	+	8.02612	67
AC141846.4	chr16	48395993	48396318	+	3.61778	6397
ACACB	chr12	109705388	109705582	+	7.27968	128107
ACBD5	chr10	27529297	27529444	-	2.94772	30
ACIN1	chr14	23536634	23536930	-	10.4533	1804
ACIN1	chr14	23537497	23537730	-	4.32789	1004
ACO2	chr22	41865146	41865248	+	6.46551	13
ACO2	chr22	41924683	41925220	+	9.54699	59550
ACOT13	chr6	24667295	24667413	+	11.9545	3
ACOT2	chr14	74035847	74036090	+	7.61037	59
ACOX3	chr4	8368466	8368737	-	12.2678	6805
ACP2	chr11	47261079	47261250	-	25.5583	8879
ACP2	chr11	47261319	47261479	-	9.02314	8650
ACP2	chr11	47261549	47261714	-	5.76124	4797
ACPL2	chr3	141011141	141011348	+	13.8694	4941
ACPL2	chr3	141011569	141011694	+	13.8694	18135
ACSF2	chr17	48503631	48503727	+	6.96349	19
ACSF3	chr16	89167169	89167281	+	3.37365	2051
ACSF3	chr16	89217531	89217704	+	8.66413	524
ACTN1	chr14	69445860	69445999	-	5.66367	19
ACTN4	chr19	39138365	39138460	+	2.87797	12
ACTR1A	chr10	104240371	104240557	-	8.16417	2880
ACVR1B	chr12	52387960	52388197	+	10.0984	40796
ACVR2B	chr3	38524676	38524883	+	9.04444	9740
ADAM10	chr15	59041805	59041943	-	2.68801	14
ADAM17	chr2	9630287	9630570	-	7.52381	65313
ADAMTS1	chr21	28210009	28210190	-	10.5702	3840
ADAMTS15	chr11	130343895	130344032	+	5.0605	25026
ADAMTS4	chr1	161160847	161160942	-	6.26171	7899
ADAMTS4	chr1	161161029	161161136	-	7.86332	7705
ADAMTS5	chr21	28296764	28296877	-	7.06251	41865
ADAMTS7	chr15	79058433	79058652	-	9.46494	45121
ADAMTSL5	chr19	1505793	1505970	-	8.43412	800
ADAR	chr1	154557217	154557400	-	4.44428	494
ADAR	chr1	154573653	154574115	-	6.84094	987
ADAR	chr1	154580533	154580635	-	6.79143	26
ADAR	chr1	154600275	154600376	-	10.2657	12
ADARB1	chr21	46595792	46596140	+	8.46604	4236
ADARB1	chr21	46596224	46596426	+	6.04801	100
ADARB1	chr21	46646075	46646170	+	7.46292	54519
ADARB2	chr10	1779540	1779638	-	6.15884	17
ADAT1	chr16	75634002	75634113	-	5.99286	1788
ADAT3	chr19	1912696	1912899	+	8.48504	7280
ADAT3	chr19	1913149	1913351	+	7.44834	7733
ADCK2	chr7	140373630	140373965	+	8.26746	12
ADCK3	chr1	227152854	227152954	+	6.45638	24775
ADCY3	chr2	25042532	25042880	-	6.30446	785
ADCY3	chr2	25043076	25043273	-	6.1692	392
ADCY3	chr2	25043513	25043630	-	3.10726	35
ADCY3	chr2	25141355	25141594	-	9.47052	461
ADCY6	chr12	49162216	49162368	-	8.3367	5911
ADCY7	chr16	50349293	50349494	+	6.63994	2279
ADCY9	chr16	4015455	4015553	-	5.27149	150537
ADCY9	chr16	4015652	4016117	-	7.70617	149973
ADCY9	chr16	4016431	4016607	-	3.69733	149483
ADCY9	chr16	4164018	4164163	-	5.16083	136
ADCY9	chr16	4164835	4164999	-	4.64764	1091
ADD1	chr4	2930184	2930304	+	3.63739	20628
ADH5	chr4	100003250	100003347	-	5.82619	3020
ADH5	chr4	100006272	100006375	-	7.86332	8
ADH5	chr4	100009754	100009850	-	5.82619	3
ADHFE1	chr8	67342395	67342708	+	8.55473	24
ADIPOR1	chr1	202927304	202927418	-	6.43651	1
ADIPOR2	chr12	1895252	1895528	+	5.5578	95005
ADIPOR2	chr12	1897021	1897188	+	3.57881	96774
ADIRF-AS1	chr10	88729004	88729137	-	9.39797	1931
ADK	chr10	75936534	75936633	+	8.06402	14
ADNP	chr20	49507687	49508087	-	11.7071	12766
ADNP	chr20	49508201	49508426	-	12.8145	12427
ADNP	chr20	49508639	49508734	-	3.97921	12119
ADNP2	chr18	77893787	77893903	+	3.52341	18297
ADNP2	chr18	77893994	77894507	+	16.4344	26818
ADO	chr10	64565359	64565669	+	12.262	714
ADPGK	chr15	73044916	73045068	-	6.63994	3272
ADPRHL2	chr1	36559130	36559256	+	8.36653	4635
ADRA2C	chr4	3768695	3768820	+	7.05476	399
AEN	chr15	89169762	89169868	+	6.84338	80
AF196970.3	chrX	48558579	48559013	-	4.0504	36557
AFAP1	chr4	7764916	7765259	-	6.17816	15655
AFF1	chr4	87968428	87968698	+	8.13541	40006
AFF1	chr4	88035961	88036384	+	21.2415	133
AFF1	chr4	88056838	88057128	+	31.5271	128416
AFF4	chr5	132232216	132232359	-	5.45496	66861
AFF4	chr5	132270325	132270501	-	5.62705	2931
AFG3L1P	chr16	90061552	90061907	+	7.56051	4812
AFG3L1P	chr16	90061993	90062591	+	12.5931	5253
AFG3L2	chr18	12329287	12329476	-	2.98234	47749
AFG3L2	chr18	12329602	12329723	-	7.14579	47502
AFTPH	chr2	64779001	64779096	+	4.96565	393
AFTPH	chr2	64780149	64780303	+	3.73984	140
AGAP1	chr2	237032901	237033058	+	13.1825	78321
AGAP2	chr12	58121630	58121832	-	9.46494	9787
AGAP3	chr7	150841055	150841345	+	10.1477	4400
AGBL5	chr2	27278836	27279004	+	9.02314	4288
AGFG1	chr2	228336904	228337046	+	3.63739	16
AGO2	chr8	141541899	141542020	-	4.5566	103625
AGPAT2	chr9	139567696	139567887	-	3.11653	13961
AGPAT2	chr9	139568185	139568300	-	5.5578	3532
AGPAT3	chr21	45285130	45285260	+	5.82619	14
AGPAT3	chr21	45402226	45402526	+	5.14725	17417
AGPAT5	chr8	6615943	6616080	+	6.02963	49757
AGPAT6	chr8	41455966	41456100	+	8.62462	13676
AGPAT6	chr8	41456282	41456378	+	6.26824	20349
AGPAT6	chr8	41478652	41478747	+	5.01546	2428
AGRN	chr1	990447	990662	+	5.42734	3082
AGRN	chr1	990883	991040	+	2.84928	3518
AGTRAP	chr1	11810368	11810467	+	8.12897	4314
AHCTF1	chr1	247014322	247014469	-	10.5943	25901
AHCTF1	chr1	247024311	247024424	-	4.06448	15946
AHDC1	chr1	27873830	27874400	-	13.3828	55605
AHDC1	chr1	27874458	27874685	-	3.40546	55320
AHDC1	chr1	27874928	27875031	-	5.94303	54974
AHDC1	chr1	27875219	27875387	-	3.03688	54618
AHDC1	chr1	27875532	27875860	-	6.91537	54145
AHDC1	chr1	27876408	27876504	-	2.89145	53501
AHDC1	chr1	27876694	27876799	-	4.60881	53206
AHDC1	chr1	27877533	27877952	-	6.3061	52053
AHDC1	chr1	27878139	27878330	-	2.36541	51675
AHNAK	chr11	62284912	62285039	-	4.08985	28096
AHNAK	chr11	62285380	62285645	-	4.87093	27490
AHNAK	chr11	62285928	62286082	-	3.09506	27053
AHNAK	chr11	62288183	62288392	-	3.43485	24743
AHNAK	chr11	62290722	62290891	-	2.66326	22244
AHNAK	chr11	62293762	62293878	-	2.88944	19257
AHNAK	chr11	62294179	62294275	-	3.1321	18860
AHNAK	chr11	62300214	62300603	-	4.5826	12532
AHNAK	chr11	62301184	62301474	-	6.82237	11661
AHNAK2	chr14	105407839	105407949	-	5.12791	28869
AHNAK2	chr14	105408109	105408210	-	5.23781	28608
AHNAK2	chr14	105408413	105408509	-	4.6748	28309
AHNAK2	chr14	105411001	105411140	-	3.43728	25678
AHNAK2	chr14	105411579	105411675	-	6.29335	25143
AHNAK2	chr14	105414804	105414899	-	6.44095	21919
AHNAK2	chr14	105414987	105415082	-	2.91309	21736
AHNAK2	chr14	105420313	105420646	-	8.85163	1093
AHR	chr7	17338328	17338425	+	6.63994	22
AHR	chr7	17378681	17378851	+	15.0706	3413
AHR	chr7	17379029	17379184	+	6.60317	3761
AHRR	chr5	434180	434903	+	5.80776	2041
AHRR	chr5	435537	435818	+	7.151	131200
AHRR	chr5	436894	437168	+	4.02956	132557
AHRR	chr5	437543	437715	+	2.60514	133206
AHRR	chr5	437814	437977	+	2.62239	133477
AIFM2	chr10	71873795	71873968	-	8.43412	9888
AIMP2	chr7	6048915	6049038	+	3.36882	5
AJUBA	chr14	23442425	23442598	-	9.71805	3834
AK2	chr1	33473755	33473855	-	5.21587	28616
AK2	chr1	33502333	33502430	-	7.99907	11
AK3	chr9	4741028	4741167	-	4.13373	34
AKAP1	chr17	55184342	55184509	+	10.4728	263
AKAP10	chr17	19861391	19861628	-	8.67434	191
AKAP13	chr15	86288037	86288295	+	9.12718	67769
AKAP17A	chrX	1720026	1720232	+	6.18813	9314
AKAP17A	chrX	1720342	1720577	+	7.37586	9630
AKAP17A	chrX	1720804	1720916	+	5.07402	10092
AKAP8	chr19	15490468	15490568	-	4.36964	24
AKAP8L	chr19	15509512	15509607	-	6.61889	35
AKAP8L	chr19	15529664	15529774	-	9.18826	5
AKAP9	chr7	91632020	91632140	+	7.10155	61791
AKAP9	chr7	91670064	91670174	+	9.46494	47
AKAP9	chr7	91726222	91726369	+	6.44589	4919
AKT1	chr14	105261922	105262018	-	3.36172	2
AKTIP	chr16	53526221	53526359	-	10.6662	484
AL021977.1	chr22	38617079	38617301	-	4.06919	181
AL034548.1	chr20	278899	279118	+	9.62658	686
AL139385.1	chr13	111291384	111291558	+	6.87343	170
AL139385.1	chr13	111291680	111291818	+	6.05905	126
AL157871.2	chr14	100757700	100758554	-	6.30446	761
AL355312.1	chr6	150184711	150184926	+	2.86145	979
AL355312.1	chr6	150185283	150185412	+	4.71635	1551
AL358781.1	chr9	134374892	134375064	-	5.63571	473
AL513327.1	chr1	33765027	33765181	+	8.02792	53
AL589743.1	chr14	19685475	19685820	+	7.5806	35439
AL589743.1	chr14	19686098	19686364	+	5.83049	36062
AL589743.1	chr14	19686620	19687113	+	8.36428	36584
AL589743.2	chr14	19685475	19685820	-	7.5806	182
AL603965.1	chr10	47746945	47747041	+	7.06251	16
AL627309.1	chr1	138285	138521	-	5.6877	858
ALDH16A1	chr19	49973667	49973878	+	5.89728	2118
ALDH1B1	chr9	38396162	38396297	+	5.76368	3455
ALDH1B1	chr9	38397241	38397367	+	6.17119	4534
ALDH1B1	chr9	38397482	38397638	+	5.88599	4775
ALDH3A2	chr17	19580371	19580522	+	13.2192	2975
ALDH3B1	chr11	67777829	67777928	+	14.2698	7
ALDH3B1	chr11	67796105	67796211	+	5.08383	18269
ALG11	chr13	52602558	52602653	+	7.46292	7854
ALG12	chr22	50297159	50297427	-	3.89195	4139
ALG13	chrX	110924482	110924583	+	6.02963	19
ALG1L13P	chr8	8093671	8093877	-	10.8754	1995
ALG2	chr9	101980848	101980997	-	9.69153	2332
ALG8	chr11	77850562	77850657	-	5.41931	3
ALKBH1	chr14	78139964	78140112	-	12.3362	34241
ALKBH4	chr7	102097658	102097873	-	3.28163	7432
ALKBH8	chr11	107375666	107375799	-	10.6662	46839
ALMS1	chr2	73651736	73651851	+	4.19868	23354
ALMS1	chr2	73678388	73678556	+	8.54698	3298
ALMS1	chr2	73716842	73716970	+	5.38254	30060
ALMS1	chr2	73717972	73718067	+	6.26171	38121
ALPK2	chr18	56204916	56205155	-	4.97996	76787
ALPP	chr2	233243479	233243574	+	2.84724	46
ALPP	chr2	233246587	233246827	+	4.70394	639
ALPP	chr2	233246959	233247322	+	5.06805	1011
ALS2	chr2	202625573	202625691	-	9.06453	11905
AMBRA1	chr11	46418553	46418783	-	10.4795	145748
AMBRA1	chr11	46418907	46419035	-	6.42524	20510
AMBRA1	chr11	46563538	46563689	-	8.06402	842
AMBRA1	chr11	46564193	46564321	-	4.64233	210
AMD1	chr6	111196020	111196130	+	9.89509	33
AMDHD2	chr16	2579576	2579690	+	6.44589	1130
AMFR	chr16	56459190	56459418	-	13.0159	30
AMIGO1	chr1	110050438	110050569	-	7.56518	1735
AMIGO3	chr3	49755156	49755397	-	8.763	1717
AMIGO3	chr3	49756713	49756870	-	4.12526	244
AMIGO3	chr3	49759003	49759109	-	7.07627	1995
AMMECR1L	chr2	128621981	128622125	-	5.07738	20309
AMMECR1L	chr2	128622279	128622580	-	9.75142	19854
AMMECR1L	chr2	128631516	128631627	-	7.65714	10807
AMOTL1	chr11	94604008	94604175	+	14.2841	102472
AMOTL2	chr3	134093151	134093278	-	6.50575	9
ANAPC1	chr2	112525440	112525663	-	11.9103	116078
ANAPC2	chr9	140069393	140069528	-	6.4488	1996
ANAPC2	chr9	140082149	140082389	-	7.03555	166
ANAPC5	chr12	121790105	121790203	-	5.46134	5
ANAPC7	chr12	110811556	110811679	-	6.28009	5277
ANAPC7	chr12	110811795	110811891	-	4.6748	5065
ANGEL1	chr14	77255423	77255547	-	13.0686	15231
ANGEL1	chr14	77275495	77275614	-	7.21349	3297
ANGPT1	chr8	108263797	108263892	-	6.60317	70325
ANKDD1A	chr15	65243330	65243425	+	7.06251	29205
ANKFY1	chr17	4067639	4067747	-	6.75631	99295
ANKFY1	chr17	4070859	4071094	-	11.9661	95948
ANKFY1	chr17	4145640	4145747	-	5.82619	2
ANKH	chr5	14710887	14711088	-	7.27493	160656
ANKHD1	chr5	139781448	139781551	+	3.94868	8
ANKHD1	chr5	139876702	139876827	+	7.00117	468
ANKHD1	chr5	139908203	139908390	+	7.91463	2466
ANKHD1-EIF4EBP3	chr5	139781448	139781551	+	3.94868	44
ANKHD1-EIF4EBP3	chr5	139876702	139876827	+	7.00117	95210
ANKHD1-EIF4EBP3	chr5	139908203	139908390	+	7.91463	126711
ANKIB1	chr7	92027609	92027909	+	14.8424	26724
ANKIB1	chr7	92028143	92028340	+	15.8714	27258
ANKLE2	chr12	133306364	133306666	-	7.36597	2020
ANKLE2	chr12	133308475	133308787	-	5.54852	9
ANKLE2	chr12	133331340	133331578	-	5.69473	141
ANKMY1	chr2	241463497	241463716	-	7.52381	3582
ANKRD10	chr13	111531970	111532426	-	15.7862	13003
ANKRD10	chr13	111535930	111536025	-	7.06251	9404
ANKRD10	chr13	111567122	111567352	-	3.02401	1
ANKRD11	chr16	89334279	89334469	-	13.9433	53352
ANKRD11	chr16	89334621	89334956	-	15.592	20130
ANKRD11	chr16	89346166	89346351	-	4.68879	11834
ANKRD11	chr16	89350209	89350337	-	3.58636	7848
ANKRD11	chr16	89351167	89351420	-	4.17989	6765
ANKRD11	chr16	89556824	89556951	-	11.1857	17
ANKRD13C	chr1	70820256	70820351	-	4.06448	53
ANKRD17	chr4	73956842	73956976	-	4.47351	131797
ANKRD17	chr4	73957506	73957834	-	8.34209	130939
ANKRD17	chr4	74005340	74005494	-	7.89136	14158
ANKRD18A	chr9	38595632	38595801	-	7.21349	24559
ANKRD18B	chr9	33548554	33548677	+	3.45417	24143
ANKRD27	chr19	33088926	33089021	-	5.6877	77050
ANKRD27	chr19	33089132	33089240	-	5.99286	1952
ANKRD28	chr3	15711463	15711604	-	3.37365	6126
ANKRD28	chr3	15711811	15711906	-	3.49571	5824
ANKRD32	chr5	94030792	94031207	+	15.6118	16688
ANKRD36B	chr2	98128176	98128277	-	6.75631	238
ANKRD36C	chr2	96521547	96521736	-	10.2657	3941
ANKRD40	chr17	48772814	48772982	-	11.3564	12269
ANKRD40	chr17	48773208	48773476	-	15.3553	11775
ANKRD49	chr11	94231463	94231665	+	11.467	974
ANKRD50	chr4	125592327	125592514	-	6.17119	41372
ANKRD50	chr4	125593129	125593227	-	7.51865	40659
ANKRD50	chr4	125593316	125593463	-	11.0665	40423
ANKRD50	chr4	125631256	125631497	-	7.86332	2389
ANKRD50	chr4	125631781	125631921	-	7.06251	1965
ANKRD50	chr4	125632162	125632270	-	5.6877	1616
ANKRD54	chr22	38226928	38227023	-	4.60555	3712
ANKRD9	chr14	102973210	102973440	-	13.9405	1714
ANKRD9	chr14	102973652	102973769	-	4.36519	1385
ANKS1A	chr6	34985539	34985733	+	5.89543	128498
ANO8	chr19	17435937	17436080	-	3.1003	9466
ANP32E	chr1	150208318	150208432	-	11.6069	1
ANTXR1	chr2	69240519	69240661	+	17.0153	9
ANTXR1	chr2	69472749	69473130	+	5.57079	232261
ANXA8L2	chr10	47746945	47747041	+	7.06251	10
AP001266.1	chr11	65545235	65545485	-	13.7129	1831
AP001266.1	chr11	65546163	65546575	-	4.16835	741
AP001266.1	chr11	65546744	65546862	-	3.59581	454
AP001266.1	chr11	65547167	65547298	-	5.37721	18
AP001469.7	chr21	47666850	47666947	+	6.88396	47
AP006621.5	chr11	783824	784046	+	2.71885	6217
AP1AR	chr4	113152974	113153075	+	8.26373	6
AP1B1	chr22	29784417	29784533	-	8.62238	15
AP1G1	chr16	71766478	71766692	-	5.4377	1810
AP1G1	chr16	71766749	71766902	-	15.2097	1600
AP1M1	chr19	16345581	16345679	+	5.73465	36837
AP2A1	chr19	50309960	50310128	+	6.04801	1828
AP2A2	chr11	925887	925987	+	3.77301	7
AP2A2	chr11	1010715	1010909	+	11.6935	4007
AP2B1	chr17	33920948	33921045	+	4.47222	6192
AP2M1	chr3	183892683	183892806	+	9.62658	9
AP2S1	chr19	47353951	47354052	-	4.76383	18
AP3S2	chr15	90378513	90378714	-	4.21706	2472
AP4M1	chr7	99704559	99704724	+	4.75263	1601
AP5B1	chr11	65545235	65545485	-	13.7129	2577
AP5B1	chr11	65546163	65546575	-	4.16835	1487
AP5B1	chr11	65546744	65546862	-	3.59581	1200
AP5B1	chr11	65547167	65547298	-	5.37721	764
AP5M1	chr14	57741023	57741441	+	14.6702	5250
AP5S1	chr20	3804626	3804778	+	3.25288	3424
APBA3	chr19	3759874	3760175	-	7.31197	50
APBB2	chr4	40817713	40817808	-	7.06251	41363
APC	chr5	112179207	112179327	+	7.65164	105453
APC	chr5	112179407	112179754	+	11.5314	105653
APC2	chr19	1461131	1461302	+	8.26373	8932
APCDD1	chr18	10454701	10454808	+	5.8613	70
APCDD1	chr18	10471739	10471992	+	4.82738	93
APCDD1	chr18	10488068	10488169	+	7.5036	33437
APEX2	chrX	55033131	55033265	+	5.41426	6306
APEX2	chrX	55033654	55033874	+	3.52864	6859
APLP2	chr11	129939809	129939918	+	5.60397	1
APOL6	chr22	36055265	36055420	+	6.29801	10773
APOLD1	chr12	12940369	12940517	+	7.05476	1777
APOM	chr6	31620311	31620406	+	2.99223	118
APP	chr21	27542923	27543048	-	3.36324	16
AQR	chr15	35261772	35261905	-	7.86058	29
ARCN1	chr11	118443137	118443239	+	13.8694	1
ARF4	chr3	57582946	57583087	-	6.41772	6
ARF6	chr14	50360475	50361045	+	8.46859	252
ARFGAP1	chr20	61919192	61919583	+	10.0138	2051
ARFGAP1	chr20	61920018	61920455	+	12.4894	1011
ARFGAP1	chr20	61920684	61920815	+	3.99954	3543
ARGLU1	chr13	107196296	107196458	-	9.25218	13585
ARHGAP1	chr11	46699775	46699889	-	5.62275	17974
ARHGAP10	chr4	148653239	148653337	+	8.43412	1
ARHGAP11A	chr15	32928604	32928955	+	8.6192	20833
ARHGAP11A	chr15	32929186	32929454	+	7.74777	21415
ARHGAP11A	chr15	32929783	32929937	+	11.5314	22012
ARHGAP12	chr10	32197243	32197440	-	19.725	362
ARHGAP12	chr10	32197572	32197668	-	6.23307	134
ARHGAP12	chr10	32217625	32217720	-	6.66211	8
ARHGAP17	chr16	24930854	24930978	-	6.62551	1347
ARHGAP17	chr16	24931244	24931515	-	6.68197	810
ARHGAP20	chr11	110450349	110450445	-	7.06251	9964
ARHGAP21	chr10	24873287	24873412	-	5.53364	36886
ARHGAP21	chr10	24873563	24873943	-	7.84596	36355
ARHGAP21	chr10	24874287	24874497	-	2.35579	35801
ARHGAP21	chr10	24874738	24874998	-	5.9993	3973
ARHGAP21	chr10	24908735	24908870	-	4.30765	1428
ARHGAP21	chr10	24909563	24909724	-	4.66398	574
ARHGAP21	chr10	25010751	25010895	-	10.1309	39
ARHGAP23	chr17	36622636	36622968	+	3.56421	8290
ARHGAP23	chr17	36623022	36623281	+	4.24464	8676
ARHGAP29	chr1	94639882	94640080	-	7.86332	63041
ARHGAP32	chr11	128839115	128839243	-	8.26373	29054
ARHGAP32	chr11	128839538	128839707	-	10.6662	28590
ARHGAP32	chr11	128840554	128840657	-	6.45638	27640
ARHGAP33	chr19	36277572	36277670	+	6.45262	1764
ARHGAP35	chr19	47421942	47422500	+	9.80837	9
ARHGAP35	chr19	47424007	47424162	+	3.07581	2008
ARHGAP35	chr19	47503854	47504641	+	6.01084	1500
ARHGAP39	chr8	145770762	145770904	-	3.90864	144
ARHGAP39	chr8	145772605	145772735	-	9.11564	58345
ARHGAP5	chr14	32559866	32560344	+	4.58677	12430
ARHGAP5	chr14	32560625	32560774	+	4.39722	14116
ARHGAP5	chr14	32562975	32563104	+	7.05859	16466
ARHGDIA	chr17	79826659	79826767	-	2.18898	1080
ARHGEF10L	chr1	18023871	18024016	+	11.5216	3329
ARHGEF12	chr11	120207802	120207897	+	3.7869	16
ARHGEF12	chr11	120350756	120351006	+	11.9181	4073
ARHGEF16	chr1	3379910	3380033	+	8.33201	8682
ARHGEF17	chr11	73020731	73020846	+	4.68528	1068
ARHGEF17	chr11	73021160	73021308	+	6.66936	1497
ARHGEF17	chr11	73021656	73021868	+	11.4043	1993
ARHGEF17	chr11	73078677	73078888	+	21.7471	2408
ARHGEF3	chr3	56762543	56762848	-	5.3127	46747
ARHGEF3	chr3	56763181	56763515	-	29.309	46080
ARHGEF35	chr7	143885066	143885256	-	8.14689	7473
ARHGEF4	chr2	131672229	131672439	+	4.10603	2028
ARHGEF4	chr2	131804296	131804404	+	7.04682	7194
ARHGEF5	chr7	144059980	144060214	+	6.65833	7491
ARHGEF5	chr7	144061602	144061869	+	10.885	9113
ARHGEF5	chr7	144062367	144062522	+	4.96047	366
ARHGEF7	chr13	111806068	111806179	+	10.6662	7
ARHGEF7	chr13	111955632	111955727	+	4.82738	100218
ARID1A	chr1	27022539	27022640	+	3.77301	16
ARID1A	chr1	27023129	27023295	+	4.6924	235
ARID1A	chr1	27105830	27106046	+	4.31119	4470
ARID1A	chr1	27106289	27107303	+	18.3041	4929
ARID1B	chr6	157522155	157522265	+	3.9119	421589
ARID1B	chr6	157528430	157529096	+	13.5244	427864
ARID2	chr12	46243891	46244069	+	17.2018	72
ARID2	chr12	46245241	46245560	+	4.79021	1422
ARID2	chr12	46246124	46246287	+	7.47078	47
ARID2	chr12	46298793	46298888	+	5.8613	52716
ARID4B	chr1	235345295	235345492	-	6.64406	11900
ARID5B	chr10	63851125	63851245	+	5.0097	42102
ARID5B	chr10	63852522	63852726	+	3.29832	43499
ARID5B	chr10	63852962	63853245	+	4.94748	43939
ARIH1	chr15	72766700	72766796	+	3.74524	30
ARIH2	chr3	48964985	48965112	+	4.43889	651
ARL2BP	chr16	57286156	57286334	+	7.04682	6869
ARL4A	chr7	12728133	12728339	+	9.58933	874
ARL4D	chr17	41477328	41477759	+	10.1677	968
ARL5A	chr2	152684862	152684962	-	4.64233	7
ARL6IP5	chr3	69134139	69134293	+	5.77043	26
ARL6IP5	chr3	69153668	69153929	+	4.24771	19574
ARMC5	chr16	31470376	31470518	+	6.45262	42
ARMC5	chr16	31477493	31477672	+	9.73189	6212
ARMC5	chr16	31478237	31478341	+	5.86098	6956
ARMC6	chr19	19168320	19168509	+	6.84338	1614
ARMC7	chr17	73125697	73125853	+	3.37365	19615
ARMC8	chr3	137942468	137942575	+	7.46292	9
ARMCX5	chrX	101856976	101857176	+	7.46292	94
ARPC1B	chr7	98972368	98972472	+	6.42524	16
ARPC5	chr1	183604715	183604851	-	4.29387	10
ARPC5L	chr9	127639174	127639329	+	6.94353	4307
ARPP19	chr15	52861097	52861203	-	8.60939	9
ARRB1	chr11	74976679	74976774	-	6.26171	85929
ARRDC3	chr5	90666634	90666779	-	5.74286	2883
ARTN	chr1	44402657	44402799	+	7.86332	1626
ARV1	chr1	231136085	231136187	+	4.80899	4580
ASAP1	chr8	131073035	131073170	-	3.88397	57598
ASB1	chr2	239355199	239355305	+	11.1328	175
ASB13	chr10	5681455	5681550	-	6.11652	26991
ASB13	chr10	5682204	5682434	-	6.45378	26107
ASB6	chr9	132399717	132400099	-	5.00754	3706
ASB6	chr9	132400218	132400439	-	16.1097	3366
ASB7	chr15	101169999	101170160	+	8.02295	27165
ASB8	chr12	48543192	48543460	-	31.6629	1709
ASCC3	chr6	101296148	101296362	-	20.7612	32815
ASH1L	chr1	155408309	155408457	-	3.77693	123789
ASH1L	chr1	155408590	155408737	-	3.33468	123509
ASH1L	chr1	155447730	155447997	-	9.91172	84249
ASH1L	chr1	155448144	155448325	-	4.55532	83921
ASH1L	chr1	155451367	155451944	-	12.2883	80302
ASH1L	chr1	155490933	155491126	-	12.6505	41120
ASH1L-AS1	chr1	155533043	155533287	+	12.6878	1179
ASNA1	chr19	12848329	12848428	+	7.03555	19
ASNSD1	chr2	190532071	190532210	+	15.3446	5883
ASPM	chr1	197070448	197070617	-	9.8625	45181
ASPM	chr1	197073468	197073649	-	6.91349	42149
ASRGL1	chr11	62105501	62105635	+	6.60317	527
ASXL1	chr20	31022534	31023098	+	4.77867	74985
ASXL1	chr20	31023355	31023502	+	4.42803	75806
ASXL1	chr20	31024436	31024792	+	8.05538	76887
ASXL1	chr20	31024910	31025099	+	7.07627	77361
ASXL1	chr20	31026473	31026613	+	6.98718	78924
ASXL2	chr2	25965131	25965245	-	4.54061	37933
ASXL2	chr2	25965585	25965732	-	7.15762	37446
ASXL2	chr2	25966903	25967070	-	7.52469	36108
ATAD2	chr8	124408539	124408659	-	5.23641	10
ATAD2B	chr2	23980722	23980834	-	5.01243	61891
ATAD5	chr17	29220914	29221009	+	6.26171	61891
ATF1	chr12	51213515	51213700	+	4.22809	51677
ATF4	chr22	39916585	39916696	+	3.65308	16
ATF5	chr19	50432504	50432649	+	4.24464	26
ATF6	chr1	161928391	161928578	+	11.6295	192282
ATF7IP	chr12	14577556	14577771	+	8.55109	862
ATF7IP	chr12	14650712	14650902	+	7.3532	74018
ATG14	chr14	55836358	55836469	-	6.29801	21551
ATG2A	chr11	64684541	64684673	-	11.9294	5
ATG4A	chrX	107397017	107397112	+	5.4609	3720
ATG4B	chr2	242611750	242611921	+	6.79143	4077
ATG5	chr6	106634213	106634329	-	14.0286	15975
ATG9A	chr2	220082903	220083003	-	3.61778	2171
ATG9A	chr2	220083405	220083647	-	4.71635	1527
ATL3	chr11	63426611	63426706	-	6.46551	12141
ATMIN	chr16	81077497	81077791	+	6.05152	3367
ATMIN	chr16	81078034	81078654	+	11.4532	3904
ATN1	chr12	7044779	7044968	+	3.90727	7254
ATN1	chr12	7046370	7046554	+	2.64411	8845
ATOH8	chr2	85981380	85981512	+	5.41539	267
ATOH8	chr2	86014266	86014414	+	6.0664	6110
ATP11A	chr13	113536320	113536650	+	9.07085	1706
ATP11A	chr13	113536986	113537314	+	6.50602	10905
ATP11A	chr13	113537541	113537740	+	4.17548	11460
ATP13A1	chr19	19774331	19774429	-	6.65833	53
ATP1B1	chr1	169075592	169075694	+	4.01214	32
ATP1B1	chr1	169100622	169100746	+	3.21811	20787
ATP2A2	chr12	110719087	110719202	+	4.00815	14
ATP2B1	chr12	89984572	89984715	-	6.01364	8361
ATP2B1	chr12	90049530	90049659	-	4.52222	137
ATP2B1	chr12	90102497	90102595	-	4.96047	13
ATP2B4	chr1	203652213	203652485	+	12.5397	277
ATP5J	chr21	27102045	27102147	-	2.8591	5067
ATP5J	chr21	27107097	27107197	-	7.42123	17
ATP5J2	chr7	99063660	99063755	-	7.26865	29
ATP5J2-PTCD1	chr7	99017447	99017611	-	4.82738	46176
ATP5J2-PTCD1	chr7	99063660	99063755	-	7.26865	30
ATP6AP1	chrX	153657043	153657162	+	5.11196	0
ATP6AP1	chrX	153664300	153664419	+	4.81781	7109
ATP6V0E1	chr5	172461489	172461820	+	4.97996	50671
ATP6V1C1	chr8	104084959	104085054	+	6.66211	51649
ATP6V1C2	chr2	10924219	10924371	+	4.58506	62444
ATP6V1D	chr14	67826353	67826494	-	4.47222	10
ATP6V1E1	chr22	18111380	18111475	-	3.71061	24
ATP6V1G1	chr9	117350063	117350232	+	3.36882	7
ATP7A	chrX	77243931	77244052	+	6.29801	77733
ATP7B	chr13	52508551	52508646	-	7.06251	25500
ATP9A	chr20	50216721	50216960	-	7.9047	97082
ATP9A	chr20	50217615	50217727	-	8.54698	96315
ATRIP	chr3	48501759	48501930	+	9.95992	13262
ATRN	chr20	3451721	3451837	+	5.57079	33
ATRX	chrX	76938400	76938536	-	9.25826	103165
ATXN1	chr6	16306704	16306864	-	14.4438	454820
ATXN10	chr22	46067800	46067902	+	11.2357	87
ATXN1L	chr16	71884503	71884696	+	7.85119	4609
ATXN1L	chr16	71884860	71885265	+	11.2364	4966
ATXN1L	chr16	71885361	71885513	+	7.97187	5467
ATXN2	chr12	112036968	112037139	-	3.1627	59
ATXN7	chr3	63981986	63982211	+	9.04444	1
ATXN7L1	chr7	105254562	105254674	-	7.51865	10039
ATXN7L2	chr1	110034020	110034153	+	7.46292	383
ATXN7L3	chr17	42271275	42271613	-	7.49801	1242
ATXN7L3B	chr12	74931618	74931775	+	8.86167	4
ATXN7L3B	chr12	74931988	74932175	+	2.64314	374
ATXN7L3B	chr12	74932555	74932674	+	8.9444	941
ATXN7L3B	chr12	74932745	74932990	+	13.1439	1131
ATXN7L3B	chr12	74933124	74933398	+	14.9396	1510
AUNIP	chr1	26158589	26158684	-	5.08966	27219
AUNIP	chr1	26161647	26161742	-	4.89459	24106
AVL9	chr7	32598821	32599003	+	7.06251	14515
AVPI1	chr10	99437364	99437633	-	9.32603	8992
AVPI1	chr10	99446681	99446789	-	2.57189	164
AVPI1	chr10	99446844	99446966	-	3.87967	31
AXIN1	chr16	396217	396413	-	3.9513	91
AXIN1	chr16	396534	396862	-	10.4634	5452
AXL	chr19	41725223	41725318	+	3.11653	60
B3GALT6	chr1	1168000	1168124	+	2.6023	371
B3GALT6	chr1	1168542	1168653	+	2.80959	913
B3GALT6	chr1	1169283	1169520	+	12.5397	1654
B3GALT6	chr1	1169934	1170314	+	5.81492	2305
B3GNT1	chr11	66113252	66113382	-	6.654	1779
B3GNT2	chr2	62449500	62449799	+	14.9809	6848
B3GNT2	chr2	62449973	62450158	+	9.75142	7321
B3GNT2	chr2	62450232	62450439	+	8.12897	7580
B3GNT9	chr16	67183563	67183681	-	7.00468	1183
B3GNT9	chr16	67183815	67184250	-	11.0858	614
B4GALNT4	chr11	376880	377004	+	3.74743	7037
B4GALT1	chr9	33113338	33113556	-	7.3671	14641
B4GALT2	chr1	44456051	44456296	+	24.0752	10393
B4GALT3	chr1	161141406	161141544	-	6.63994	3474
B4GALT5	chr20	48252475	48252961	-	15.7297	77453
B4GALT7	chr5	177036812	177036925	+	9.14386	2447
B9D2	chr19	41869914	41870034	-	6.63994	19
BACE1	chr11	117160106	117160285	-	4.22809	2244
BACE1	chr11	117186555	117186687	-	10.2651	104
BACE2	chr21	42540132	42540237	+	2.71211	46
BACE2	chr21	42647517	42647636	+	2.21288	29628
BACE2	chr21	42648294	42648471	+	14.4186	30405
BACH1	chr21	30699009	30699107	+	5.60933	27272
BACH1	chr21	30699338	30699433	+	5.36089	27601
BACH1	chr21	30714789	30714907	+	11.0665	43052
BAD	chr11	64051713	64051848	-	6.63994	7
BAG1	chr9	33264547	33264661	-	3.78316	7
BAG2	chr6	57048589	57048719	+	8.94702	10356
BAG3	chr10	121436393	121436516	+	5.52215	25314
BAG4	chr8	38067782	38068092	+	7.86058	33666
BAG5	chr14	104026507	104026746	-	6.44725	1882
BAG5	chr14	104027207	104027394	-	15.5826	1234
BAG6	chr6	31620311	31620406	-	2.99223	19
BAHCC1	chr17	79409476	79410251	+	8.50299	1359
BAHCC1	chr17	79414179	79414306	+	6.35317	3344
BAHCC1	chr17	79428372	79428467	+	6.94215	17537
BAHCC1	chr17	79430839	79430967	+	8.37822	20004
BAHD1	chr15	40751179	40751720	+	7.38875	516
BAI2	chr1	32222125	32222232	-	9.3496	170
BAIAP2L1	chr7	97921764	97921991	-	7.9047	108389
BAIAP2L1	chr7	97922128	97922282	-	4.46706	108098
BAIAP3	chr16	1399275	1399540	+	4.30469	4607
BAMBI	chr10	28971103	28971490	+	10.5053	4652
BANF1	chr11	65769458	65769610	+	8.8565	91
BARD1	chr2	215645545	215645659	-	6.01688	28735
BASP1	chr5	17217751	17217852	+	2.57737	12
BAZ1B	chr7	72856718	72856843	-	3.12851	79476
BAZ1B	chr7	72892370	72892595	-	5.28834	43724
BAZ1B	chr7	72936379	72936576	-	6.05905	26
BAZ2A	chr12	57008945	57009076	-	3.02707	13100
BBX	chr3	107492287	107492404	+	4.03201	127543
BCAN	chr1	156616562	156616657	+	5.86098	4528
BCAR1	chr16	75263521	75263729	-	5.45608	6672
BCAR1	chr16	75268877	75269121	-	4.25383	1280
BCAR1	chr16	75269251	75269480	-	3.67458	921
BCAR1	chr16	75269575	75269806	-	3.9513	595
BCAR1	chr16	75299738	75299842	-	11.7909	4
BCAR3	chr1	94047915	94048272	-	11.8674	2386
BCAS2	chr1	115110659	115110763	-	7.65714	13472
BCDIN3D	chr12	50232209	50232394	-	7.46292	4483
BCDIN3D	chr12	50232633	50232781	-	6.66211	4096
BCDIN3D-AS1	chr12	50232209	50232394	+	7.46292	9704
BCDIN3D-AS1	chr12	50232633	50232781	+	6.66211	10307
BCKDK	chr16	31123636	31123819	+	6.72914	948
BCL2	chr18	60985295	60985925	-	23.3271	4
BCL2	chr18	60986615	60986798	-	4.40211	144
BCL2L1	chr20	30309550	30309852	-	3.10726	281
BCL2L13	chr22	18210297	18210410	+	4.95263	20822
BCL7A	chr12	122497198	122497346	+	10.8754	37309
BCL7A	chr12	122498003	122498127	+	5.13254	38114
BCL7A	chr12	122498202	122498452	+	7.44834	38313
BCL9	chr1	147091184	147091314	+	5.1702	7807
BCL9	chr1	147096265	147096492	+	12.0799	12888
BCL9	chr1	147096619	147096714	+	7.04682	13242
BCL9L	chr11	118769446	118769627	-	5.59249	11623
BCL9L	chr11	118771667	118772263	-	4.0708	8987
BCL9L	chr11	118772344	118772638	-	3.9996	8612
BCL9L	chr11	118772825	118773231	-	4.55141	8019
BCL9L	chr11	118773396	118773567	-	4.61612	5767
BCLAF1	chr6	136597182	136597295	-	4.10603	3709
BCOR	chrX	39931873	39932154	-	4.11208	5068
BCORL1	chrX	129146981	129147195	+	6.84338	55
BCORL1	chrX	129149085	129149180	+	5.21587	643
BCORL1	chrX	129149427	129149618	+	8.73794	985
BDH1	chr3	197282722	197282823	-	14.2698	4
BDKRB2	chr14	96707735	96708167	+	10.9122	18354
BDKRB2	chr14	96708541	96708641	+	8.67434	19160
BDNF	chr11	27679597	27679772	-	11.7909	1424
BEGAIN	chr14	101004241	101004489	-	7.86096	8627
BEGAIN	chr14	101004717	101005086	-	7.11865	8030
BEGAIN	chr14	101035753	101035899	-	3.63739	4
BEND3	chr6	107389602	107389945	-	5.21587	39847
BEND3P3	chr10	81444362	81444552	-	4.82738	187
BET1L	chr11	204558	204735	-	4.43889	2647
BFAR	chr16	14761652	14761778	+	8.22417	476
BFAR	chr16	14761973	14762068	+	3.12952	35177
BHLHE40	chr3	5024594	5024979	+	9.1347	3447
BHLHE40	chr3	5025122	5025390	+	7.07627	3975
BICD1	chr12	32458803	32458974	+	5.99286	198546
BID	chr22	18232878	18232974	-	8.26373	11881
BIRC6	chr2	32640181	32640296	+	7.5617	57991
BIRC6	chr2	32640366	32640731	+	11.846	58176
BIRC6	chr2	32640904	32641138	+	12.1059	58714
BIRC6	chr2	32842852	32843012	+	11.4857	93028
BLCAP	chr20	36145885	36146207	-	8.51686	6646
BLM	chr15	91292949	91293224	+	7.51865	2330
BLMH	chr17	28575913	28576065	-	7.51865	1236
BLOC1S3	chr19	45682972	45683227	+	20.1087	46
BLOC1S4	chr4	6718134	6718324	+	6.89454	269
BLOC1S4	chr4	6718555	6718690	+	5.13254	690
BLOC1S4	chr4	6718875	6718970	+	6.02963	1010
BLOC1S5	chr6	8015800	8015942	-	4.97996	2350
BLOC1S5-TXNDC5	chr6	7882965	7883064	-	3.7961	27246
BLVRB	chr19	40971527	40971642	-	5.16563	0
BMF	chr15	40383097	40383536	-	9.08121	14689
BMP1	chr8	22069256	22069412	+	8.24853	46372
BMP2	chr20	6748649	6748808	+	3.17467	96
BMP2	chr20	6749206	6749497	+	5.91304	461
BMP2	chr20	6759080	6759727	+	14.1206	10335
BMPR1A	chr10	88683412	88683608	+	12.1328	166886
BMPR1A	chr10	88683766	88683874	+	5.82619	167240
BMPR2	chr2	203420485	203420652	+	7.71072	178827
BMPR2	chr2	203420773	203420907	+	7.25026	179115
BNC2	chr9	16419427	16419537	-	4.77222	16833
BNIP2	chr15	59981377	59981488	-	15.7579	20
BOD1L1	chr4	13600623	13600777	-	7.61191	28551
BOD1L1	chr4	13604541	13604668	-	4.49431	24660
BOD1L1	chr4	13605810	13605950	-	6.33308	23378
BOD1L1	chr4	13606429	13606615	-	5.58376	22713
BOK	chr2	242512237	242512384	+	11.5225	13604
BOK	chr2	242512438	242512636	+	10.053	13805
BOLA1	chr1	149871798	149872061	+	8.79444	620
BPTF	chr17	65850120	65850829	+	28.8597	27863
BPTF	chr17	65940269	65940427	+	11.1156	3
BRAT1	chr7	2577789	2577884	-	4.1824	4269
BRAT1	chr7	2578097	2578324	-	6.14647	2334
BRCC3	chrX	154349537	154349661	+	6.63994	49731
BRCC3	chrX	154350545	154350640	+	5.89543	50739
BRCC3	chrX	154350865	154351027	+	8.09346	51059
BRD1	chr22	50216815	50216993	-	12.0402	44
BRD2	chr6	32940022	32940204	+	5.84441	48
BRD2	chr6	32940520	32940664	+	2.96151	14
BRD2	chr6	32948648	32948764	+	4.01577	1330
BRD3	chr9	136895871	136895998	-	8.02541	37122
BRD3	chr9	136898560	136898794	-	4.06633	8122
BRD4	chr19	15348861	15349084	-	5.80452	40534
BRD4	chr19	15443214	15443319	-	4.49428	23
BRD7	chr16	50349293	50349494	-	6.63994	4346
BRD8	chr5	137500567	137500731	-	12.9763	90
BRD9	chr5	864195	864455	-	7.40174	2161
BRF1	chr14	105676510	105676852	-	26.9904	2913
BRI3	chr7	97911010	97911179	+	6.76916	13
BRI3	chr7	97921764	97921991	+	7.9047	10767
BRI3	chr7	97922128	97922282	+	4.46706	11131
BRI3BP	chr12	125509886	125510200	+	6.15188	31641
BRIP1	chr17	59760675	59761024	-	8.66413	179814
BRPF3	chr6	36169117	36169262	+	5.81664	935
BRSK2	chr11	1482399	1482606	+	6.43651	7332
BRSK2	chr11	1483720	1483895	+	12.0116	11806
BRWD1	chr21	40568251	40568813	-	12.3362	32549
BRWD1	chr21	40568937	40569037	-	5.6794	32325
BRWD3	chrX	79932552	79932684	-	10.9345	42471
BSG	chr19	572609	572754	+	3.2246	14
BSG	chr19	579426	579538	+	4.41561	576
BST2	chr19	17516291	17516390	-	2.73417	6
BTAF1	chr10	93683565	93683698	+	7.27968	14
BTBD2	chr19	1986159	1986293	-	4.8667	2275
BTBD3	chr20	11903451	11904362	+	14.3501	1238
BTBD6	chr14	105716777	105716985	+	3.88397	1663
BTBD7	chr14	93708658	93708947	-	8.81283	51327
BTBD7	chr14	93709174	93709292	-	4.86644	50982
BTBD9	chr6	38142642	38142752	-	8.43412	421012
BTD	chr3	15686024	15686296	+	10.2651	42508
BTD	chr3	15686462	15686566	+	7.08547	42946
BTG1	chr12	92537838	92538149	-	4.3022	860
BTG2	chr1	203276935	203277037	+	7.04682	2271
BTN3A1	chr6	26413615	26413713	+	5.21587	11080
BTN3A2	chr6	26377057	26377230	+	17.8288	11599
BTN3A3	chr6	26452103	26452286	+	10.6662	2461
BTRC	chr10	103312968	103313154	+	11.8674	199047
BUD13	chr11	116633517	116633724	-	3.99524	172
BYSL	chr6	41900231	41900374	+	17.1628	5059
BYSL	chr6	41900454	41900634	+	7.64104	5282
BZRAP1-AS1	chr17	56429435	56429531	+	7.86332	14717
C10orf118	chr10	115922590	115922699	-	7.46292	11262
C10orf12	chr10	98744841	98744963	+	8.65038	3739
C10orf2	chr10	102748850	102748997	+	6.63994	1068
C10orf43	chr10	47746945	47747041	+	7.06251	4553
C11orf24	chr11	68029092	68029518	-	4.24464	1305
C11orf24	chr11	68029724	68030297	-	9.03605	4484
C11orf30	chr11	76261098	76261270	+	16.2718	7816
C11orf31	chr11	57509055	57509155	+	4.22809	12
C11orf48	chr11	62439565	62439830	-	3.3163	103
C11orf49	chr11	47183562	47183693	+	6.99164	225233
C11orf57	chr11	111953633	111953792	+	9.48809	8591
C11orf80	chr11	66610635	66611003	+	7.36597	21522
C11orf83	chr11	62439565	62439830	+	3.3163	439
C11orf86	chr11	66744004	66744182	+	9.58423	1250
C11orf95	chr11	63530954	63531209	-	5.2046	2567
C12orf23	chr12	107365004	107365258	+	2.86508	202
C12orf23	chr12	107372287	107372382	+	5.30179	7039
C12orf43	chr12	121441121	121441530	-	16.2718	12759
C12orf44	chr12	52470691	52471065	+	11.9986	6888
C12orf49	chr12	117155251	117155568	-	3.9119	2364
C12orf65	chr12	123738322	123738454	+	14.5159	386
C12orf65	chr12	123741635	123741802	+	9.75142	3699
C14orf119	chr14	23567312	23567502	+	8.25619	2579
C14orf132	chr14	96505725	96505838	+	9.3496	5
C14orf132	chr14	96553364	96553469	+	7.86332	47703
C14orf142	chr14	93673266	93673361	-	4.40211	13
C14orf169	chr14	73959084	73959334	+	9.8625	1410
C14orf169	chr14	73959434	73959637	+	7.5036	1760
C14orf79	chr14	105453018	105453143	+	7.11932	14
C14orf79	chr14	105457775	105457889	+	6.66211	83
C14orf80	chr14	105965153	105965402	+	5.69285	1191
C14orf93	chr14	23456605	23456748	-	8.26373	12594
C14orf93	chr14	23468064	23468159	-	6.4595	1183
C15ORF37	chr15	80215825	80215932	+	5.07738	319
C15orf38-AP3S2	chr15	90378513	90378714	-	4.21706	77400
C15orf39	chr15	75498711	75499041	+	3.96016	73
C15orf39	chr15	75499092	75499196	+	4.21089	307
C15orf39	chr15	75499406	75499601	+	4.8177	616
C15orf39	chr15	75499862	75500049	+	3.32169	160
C15orf39	chr15	75500239	75500494	+	4.97714	217
C15orf39	chr15	75500615	75501164	+	5.89728	593
C15orf39	chr15	75503359	75503519	+	5.86296	3337
C15orf39	chr15	75503609	75503781	+	4.97996	3587
C16orf46	chr16	81095199	81095311	-	5.4609	15507
C16orf55	chr16	89735757	89735859	+	5.8613	11512
C16orf62	chr16	19716585	19716680	+	7.11932	13808
C16orf62	chr16	19717914	19718108	+	6.448	15137
C16orf70	chr16	67181309	67181432	+	8.72384	1123
C16orf72	chr16	9196903	9197113	+	19.6081	11366
C16orf72	chr16	9210587	9210840	+	12.5397	25050
C16orf80	chr16	58163138	58163261	-	9.95992	4
C16orf91	chr16	1470030	1470407	-	5.25264	337
C17orf51	chr17	21438204	21438416	-	8.80042	137
C17orf53	chr17	42225405	42225549	+	5.13254	267
C17orf53	chr17	42226253	42226348	+	4.91305	1115
C17orf58	chr17	65987837	65987967	-	7.06251	1673
C17orf59	chr17	8092325	8092523	-	5.86296	1041
C17orf62	chr17	80400811	80400949	-	8.9444	1455
C17orf62	chr17	80401366	80401895	-	13.2211	509
C17orf67	chr17	54910388	54910491	-	7.46292	765
C17orf70	chr17	79507365	79507578	-	6.84338	7946
C17orf80	chr17	71232507	71232671	+	7.86332	3149
C17orf85	chr17	3715665	3715917	-	6.96349	627
C17orf85	chr17	3749393	3749505	-	9.0996	35
C18orf25	chr18	43795987	43796136	+	5.14408	16516
C18orf25	chr18	43842975	43843070	+	6.60317	63504
C19orf10	chr19	4670201	4670331	-	7.04648	43
C19orf12	chr19	30192955	30193091	-	18.6742	6498
C19orf12	chr19	30193385	30193720	-	8.43412	5869
C19orf21	chr19	756875	757012	+	7.29229	5729
C19orf21	chr19	757271	757620	+	5.95905	6125
C19orf24	chr19	1278971	1279183	+	19.8775	1102
C19orf25	chr19	1461131	1461302	-	8.26373	17893
C19orf43	chr19	12841555	12841774	-	5.48182	893
C19orf44	chr19	16612020	16612148	+	6.66211	4771
C19orf44	chr19	16629342	16629592	+	7.99006	22126
C19orf47	chr19	40827712	40828149	-	5.54852	97
C19orf48	chr19	51301354	51301502	-	2.84165	4011
C19orf48	chr19	51301680	51301878	-	2.88522	3628
C19orf53	chr19	13889023	13889180	+	2.86933	3386
C19orf55	chr19	36259681	36259796	+	6.04801	370
C19orf68	chr19	48698349	48698569	+	2.41921	24400
C1orf122	chr1	38273555	38273684	+	2.79514	82
C1orf123	chr1	53680211	53680338	-	9.59704	3694
C1orf159	chr1	1017737	1017865	-	6.56866	5151
C1orf174	chr1	3807234	3807359	-	9.22107	9452
C1orf198	chr1	230975014	230975109	-	6.11652	16643
C1orf198	chr1	231004146	231004245	-	7.63163	21
C1orf216	chr1	36181489	36181628	-	5.28696	2856
C1orf233	chr1	1533428	1533883	-	10.278	1593
C1orf233	chr1	1534730	1534842	-	7.53671	634
C1orf35	chr1	228292104	228292296	-	5.72203	816
C1orf43	chr1	154179820	154179924	-	2.55077	1069
C1orf50	chr1	43241030	43241128	+	11.9639	5682
C1orf86	chr1	2116104	2116199	-	5.0605	9981
C1QTNF6	chr22	37576352	37576459	-	3.90579	5529
C1QTNF6	chr22	37578180	37578624	-	4.54233	221
C1QTNF6	chr22	37581407	37581514	-	3.61778	474
C1QTNF6	chr22	37584149	37584263	-	13.469	13
C1R	chr12	7187870	7187965	-	7.06251	1445
C1RL	chr12	7248935	7249079	-	11.4672	12730
C20orf112	chr20	31035294	31035489	-	12.4929	35785
C20orf24	chr20	35234213	35234330	+	10.6438	0
C20orf24	chr20	35240499	35240648	+	2.64348	4292
C21orf2	chr21	45749308	45749416	-	3.02401	8805
C21orf2	chr21	45750364	45750459	-	5.58761	3948
C21orf58	chr21	47742521	47742662	-	8.29822	1094
C21orf58	chr21	47742922	47743180	-	10.0292	576
C21orf58	chr21	47743657	47743752	-	5.48102	4
C21orf67	chr21	46353751	46353997	-	8.46604	5831
C22orf28	chr22	32783820	32783986	-	8.18412	24238
C22orf29	chr22	19839270	19839775	-	10.0151	2564
C22orf29	chr22	19842233	19842334	-	7.65714	5
C22orf46	chr22	42090119	42090269	+	10.9122	3569
C22orf46	chr22	42093416	42093563	+	10.0392	6866
C2orf42	chr2	70408598	70408842	-	10.8754	285
C2orf44	chr2	24261631	24261788	-	11.467	8435
C2orf49	chr2	105959486	105959583	+	5.8613	5473
C2orf68	chr2	85835787	85835882	-	4.21706	3176
C3orf17	chr3	112724282	112724699	-	13.6218	2948
C3orf38	chr3	88205441	88205660	+	8.4709	6305
C3orf38	chr3	88205736	88205942	+	12.4062	6600
C3orf58	chr3	143691305	143691414	+	4.80899	393
C3orf58	chr3	143704476	143704630	+	11.467	12027
C3orf58	chr3	143708531	143708755	+	14.2698	16082
C3orf80	chr3	159944496	159944591	+	6.26171	1019
C5orf15	chr5	133295305	133295499	-	22.1147	8817
C5orf22	chr5	31538498	31538631	+	8.64186	219
C5orf24	chr5	134190656	134191020	+	6.1801	17
C5orf28	chr5	43453915	43454078	-	6.90833	255
C5orf30	chr5	102611714	102611922	+	8.65038	16589
C5orf30	chr5	102612182	102612303	+	6.45638	17057
C5orf34	chr5	43506107	43506225	-	5.99286	117
C5orf42	chr5	37168991	37169359	-	25.2598	162
C5orf54	chr5	159822337	159822469	-	6.66211	4574
C6orf106	chr6	34558148	34558308	-	4.06788	81425
C6orf106	chr6	34574318	34574495	-	14.7501	65238
C6orf223	chr6	43970557	43970876	+	4.43884	2189
C6orf47	chr6	31627101	31627266	-	6.05152	1279
C6orf47	chr6	31627342	31627791	-	10.1377	754
C6orf47	chr6	31627972	31628069	-	4.88797	476
C6orf62	chr6	24706076	24706255	-	8.9614	13126
C6orf62	chr6	24720881	24721040	-	7.14926	23
C6orf89	chr6	36891160	36891527	+	12.9547	37433
C7orf26	chr7	6639520	6639870	+	15.8714	84
C7orf49	chr7	134850631	134850822	-	5.89728	2013
C7orf49	chr7	134850999	134851493	-	9.52514	1342
C7orf73	chr7	135359082	135359182	+	7.39845	11814
C8orf33	chr8	146277877	146278033	+	3.70087	24
C8orf4	chr8	40011498	40011639	+	4.80899	498
C8orf58	chr8	22461306	22461459	+	10.8642	4147
C9orf114	chr9	131583679	131583774	-	5.18527	8298
C9orf117	chr9	130476266	130476429	+	9.73189	1651
C9orf123	chr9	7798416	7798561	-	9.28465	1206
C9orf172	chr9	139740950	139741129	+	2.73067	2083
C9orf172	chr9	139741585	139741753	+	6.519	2718
C9orf3	chr9	97522465	97522562	+	6.468	22
C9orf3	chr9	97522629	97522805	+	14.2698	33
C9orf3	chr9	97849187	97849344	+	7.58829	30636
C9orf40	chr9	77567646	77567741	-	5.08254	25
C9orf69	chr9	139006939	139007215	-	2.98767	3044
C9orf69	chr9	139007770	139008311	-	5.80299	1948
C9orf69	chr9	139010535	139010648	-	7.69391	61
C9orf78	chr9	132589977	132590073	-	5.94284	5723
C9orf91	chr9	117405771	117405898	+	4.83841	29460
CA5BP1	chrX	15715630	15715817	+	9.86534	16455
CABIN1	chr22	24562800	24563009	+	9.7985	4881
CABIN1	chr22	24574094	24574256	+	7.86058	6413
CABLES1	chr18	20837337	20837608	+	15.2138	101526
CACNB1	chr17	37331628	37331819	-	11.319	18317
CACNB2	chr10	18828339	18828515	+	10.7385	138598
CACNB3	chr12	49221527	49221741	+	7.74777	2630
CACTIN	chr19	3611273	3611397	-	6.15201	7843
CACTIN	chr19	3611617	3611750	-	4.20337	7439
CACTIN-AS1	chr19	3613613	3613835	+	5.5578	6368
CALB1	chr8	91105674	91105897	-	3.53368	1682
CALM1	chr14	90863411	90863521	+	4.01883	12
CALM2	chr2	47403521	47403620	-	4.66071	11
CALML4	chr15	68498170	68498293	-	5.38254	94
CALR	chr19	13054693	13054843	+	2.5331	7
CALU	chr7	128409081	128409399	+	8.37825	10066
CAMK1D	chr10	12391584	12391769	+	3.30895	1
CAMK1D	chr10	12870987	12871177	+	10.2153	479278
CAMK2G	chr10	75573540	75573971	-	21.6288	60306
CAMKK1	chr17	3764701	3764869	-	15.7977	29168
CAMKMT	chr2	44589098	44589193	+	7.06251	4
CAMSAP1	chr9	138703072	138703374	-	17.6257	6643
CAMSAP1	chr9	138714455	138714638	-	8.81671	3617
CAMSAP2	chr1	200817319	200817422	+	8.3374	108359
CAMSAP2	chr1	200819055	200819158	+	6.90833	110095
CAMSAP2	chr1	200827082	200827230	+	7.02677	118122
CAND1	chr12	67663174	67663269	+	6.60317	5
CAND1	chr12	67699212	67699328	+	7.52381	6461
CAND1	chr12	67706538	67706695	+	9.65476	13787
CAND2	chr3	12858198	12858415	+	9.03141	20018
CANT1	chr17	76989347	76989725	-	8.82202	11852
CANT1	chr17	76993194	76993441	-	8.01206	8136
CAPN2	chr1	223962578	223962673	+	5.8613	4254
CAPZB	chr1	19811877	19811976	-	7.03555	3
CARD6	chr5	40853881	40853997	+	9.06453	12471
CARHSP1	chr16	8948960	8949064	-	3.53368	6506
CARHSP1	chr16	8953063	8953208	-	3.07451	2362
CARHSP1	chr16	8962741	8962845	-	13.3167	17
CARKD	chr13	111291384	111291558	+	6.87343	23377
CARKD	chr13	111291680	111291818	+	6.05905	23673
CARS	chr11	3022241	3022417	-	5.82619	5823
CARS2	chr13	111302986	111303083	-	12.096	12794
CASC3	chr17	38319968	38320094	+	5.11258	23393
CASC3	chr17	38320200	38320299	+	6.95781	36
CASC5	chr15	40886472	40886574	+	10.2657	3
CASKIN1	chr16	2227805	2227987	-	4.15351	18478
CASKIN2	chr17	73509852	73510068	-	19.0268	1273
CASP2	chr7	143002305	143002400	+	4.56043	10609
CASP8	chr2	202149612	202149736	+	8.66413	12252
CASP8AP2	chr6	90572158	90572377	+	7.2051	15876
CASP8AP2	chr6	90573822	90573976	+	3.71061	17540
CASP9	chr1	15819257	15819461	-	8.3374	14086
CATSPER2P1	chr15	44038652	44038781	-	3.02478	511
CBFA2T2	chr20	32232404	32232658	+	14.2321	5860
CBLL1	chr7	107399197	107399353	+	5.74286	14316
CBR1	chr21	37445022	37445143	+	3.50409	2701
CBX2	chr17	77758002	77758171	+	5.84486	6025
CBX2	chr17	77758525	77759286	+	6.64424	6548
CBX4	chr17	77807478	77807629	-	6.42041	5584
CBX4	chr17	77807820	77808131	-	7.22226	5082
CBX6	chr22	39262388	39262604	-	2.75088	5616
CBX6	chr22	39262980	39263095	-	3.281	5125
CBX8	chr17	77768460	77768555	-	5.42298	2288
CBX8	chr17	77768798	77768931	-	7.5757	1912
CCAT1	chr8	128221527	128221797	-	7.76314	9536
CCDC102A	chr16	57552051	57552150	-	7.21349	18327
CCDC102A	chr16	57562683	57562858	-	6.74158	7619
CCDC12	chr3	47018122	47018228	-	4.41508	6
CCDC120	chrX	48925078	48925199	+	5.23279	1152
CCDC120	chrX	48925405	48925526	+	5.90217	1479
CCDC121	chr2	27849773	27849989	-	6.26171	1756
CCDC127	chr5	205251	205536	-	7.52469	12726
CCDC130	chr19	13873871	13873983	+	4.47222	15118
CCDC14	chr3	123633747	123634191	-	21.5717	33969
CCDC142	chr2	74701530	74701625	-	3.49571	8498
CCDC142	chr2	74708948	74709115	-	10.811	9
CCDC142	chr2	74709666	74709774	-	7.28982	105
CCDC144A	chr17	16638331	16638426	+	5.4609	3801
CCDC144B	chr17	18483485	18483658	-	12.2678	45102
CCDC159	chr19	11456811	11456933	+	10.8413	370
CCDC34	chr11	27384615	27384728	-	10.8413	33
CCDC42B	chr12	113596391	113596550	+	5.25264	5591
CCDC57	chr17	80070967	80071071	-	9.06453	38418
CCDC57	chr17	80112052	80112187	-	4.94232	30689
CCDC57	chr17	80112285	80112531	-	11.0355	30345
CCDC57	chr17	80114709	80114980	-	2.94772	164
CCDC6	chr10	61548708	61548886	-	9.04444	117427
CCDC6	chr10	61552543	61552700	-	5.35436	12634
CCDC71	chr3	49200438	49200550	-	3.89195	3200
CCDC71	chr3	49200686	49200834	-	3.84553	2916
CCDC71	chr3	49200941	49201095	-	2.79514	2655
CCDC71	chr3	49201295	49201390	-	5.40845	2360
CCDC71L	chr7	106300332	106300435	-	4.46706	988
CCDC80	chr3	112359347	112359582	-	10.3018	321
CCDC85B	chr11	65658184	65658296	+	5.66387	40
CCDC85B	chr11	65658910	65659055	+	5.40053	766
CCDC85C	chr14	99981162	99981594	-	5.12927	7306
CCDC88A	chr2	55522746	55522908	-	11.9165	1141
CCDC88A	chr2	55523003	55523124	-	5.28512	925
CCDC88A	chr2	55561507	55561612	-	4.40211	37563
CCDC88C	chr14	91739418	91739530	-	5.59028	10437
CCDC92	chr12	124421541	124421705	-	9.40925	8403
CCM2	chr7	45115524	45115769	+	10.0871	8290
CCND3	chr6	41909393	41909514	-	5.65952	10
CCNF	chr16	2506598	2507047	+	15.6366	27151
CCNL1	chr3	156865932	156866155	-	9.11063	1579
CCNL1	chr3	156877794	156877889	-	6.79143	6
CCNL2	chr1	1322354	1322630	-	6.49477	1463
CCNO	chr5	54527243	54527393	-	17.3526	2032
CCNT1	chr12	49086940	49087255	-	6.98188	23203
CCNT2	chr2	135711110	135711280	+	3.45417	34716
CCNT2	chr2	135712029	135712226	+	21.6795	6730
CCP110	chr16	19535288	19535383	+	8.26373	6
CCP110	chr16	19547445	19547540	+	6.26171	8203
CCP110	chr16	19548674	19548805	+	4.03201	13396
CCPG1	chr15	55652577	55652728	-	5.2046	12422
CCR1	chr3	46244794	46244971	-	6.66211	4831
CCRN4L	chr4	139965949	139966087	+	9.39797	1724
CCSAP	chr1	229460843	229461084	-	13.469	15296
CD164	chr6	109689950	109690066	-	10.0844	4006
CD2BP2	chr16	30364226	30364376	-	8.36653	1666
CD320	chr19	8367045	8367259	-	5.54852	5896
CD47	chr3	107809733	107809828	-	5.59028	33
CD59	chr11	33731361	33731522	-	5.67397	307
CD59	chr11	33731637	33731842	-	4.52446	13
CD59	chr11	33738997	33739101	-	3.40307	2056
CD59	chr11	33743888	33744028	-	2.2749	15
CD59	chr11	33757843	33757942	-	6.47328	12
CD63	chr12	56122070	56122192	-	3.84083	46
CD63	chr12	56122667	56122773	-	6.26984	11
CD70	chr19	6583386	6583488	-	8.66413	7635
CD70	chr19	6590915	6591148	-	20.4625	2
CD72	chr9	35609609	35609941	-	9.11063	8449
CD81	chr11	2398556	2398665	+	5.37275	9
CD83	chr6	14118016	14118211	+	8.97345	14
CD83	chr6	14135460	14135557	+	3.7869	17458
CD83	chr6	14135765	14135915	+	5.97527	17763
CD83	chr6	14136597	14136724	+	6.47328	18595
CD97	chr19	14519135	14519386	+	7.81542	26880
CD99	chrX	2609355	2609460	+	3.69188	5
CD99L2	chrX	149937029	149937239	-	10.0151	129859
CDA	chr1	20945024	20945233	+	3.2875	29446
CDC123	chr10	12238208	12238320	+	14.5063	13
CDC25A	chr3	48200237	48200482	-	17.2018	29319
CDC27	chr17	45198136	45198261	-	8.43412	3000
CDC27	chr17	45266500	45266603	-	9.3496	13
CDC34	chr19	541488	541689	+	15.7951	270
CDC42BPA	chr1	227216694	227216826	-	6.02963	5592
CDC42BPA	chr1	227505471	227505616	-	4.67664	210
CDC42BPB	chr14	103410216	103410687	-	7.40174	981
CDC42EP1	chr22	37956517	37956624	+	5.32666	29
CDC42EP2	chr11	65088779	65089089	+	11.4692	4089
CDC42EP4	chr17	71281297	71281582	-	11.6447	25472
CDC42EP4	chr17	71282485	71282586	-	2.8232	24468
CDC42EP4	chr17	71308024	71308121	-	7.65714	4
CDC42SE1	chr1	151025495	151025712	-	13.0851	6336
CDC7	chr1	91989654	91989749	+	5.99286	22986
CDCA2	chr8	25365192	25365328	+	5.99286	27985
CDCA4	chr14	105477502	105477812	-	12.201	9585
CDCA4	chr14	105478180	105478281	-	2.89145	9116
CDCA4	chr14	105487279	105487382	-	11.1806	15
CDCA5	chr11	64851055	64851180	-	4.46002	188
CDCA8	chr1	38174044	38174139	+	3.12952	15518
CDCP1	chr3	45124099	45124243	-	3.75932	63626
CDCP1	chr3	45125688	45125835	-	7.20766	62034
CDCP1	chr3	45126761	45126856	-	4.6748	61013
CDCP1	chr3	45127031	45127322	-	10.9306	60547
CDH24	chr14	23518255	23518457	-	4.77867	891
CDIP1	chr16	4564607	4564703	-	8.97044	38
CDIP1	chr16	4588652	4588762	-	11.467	11
CDK10	chr16	89762527	89762698	+	3.98397	9145
CDK12	chr17	37618731	37618850	+	3.87428	440
CDK12	chr17	37627544	37627663	+	2.75582	9253
CDK12	chr17	37687061	37687266	+	8.50031	927
CDK13	chr7	39989886	39990073	+	3.64185	32
CDK13	chr7	39990983	39991217	+	4.83366	839
CDK13	chr7	40027264	40027712	+	8.11305	66
CDK13	chr7	40133855	40134060	+	4.30765	2010
CDK13	chr7	40134279	40134649	+	38.6546	2434
CDK17	chr12	96673935	96674030	-	6.66211	120186
CDK19	chr6	110942333	110942428	-	5.4609	22093
CDK5RAP2	chr9	123201914	123202148	-	11.2953	549
CDK5RAP2	chr9	123215845	123216058	-	9.01627	5654
CDK9	chr9	130548361	130548456	+	7.57381	9
CDK9	chr9	130551851	130552082	+	5.64157	3524
CDKL5	chrX	18622716	18622833	+	5.4609	650
CDKN1C	chr11	2906870	2906970	-	5.2046	9
CDKN2B	chr9	22005504	22005752	-	6.00773	518
CDKN2B	chr9	22005901	22006020	-	2.71885	250
CDKN2C	chr1	51434710	51434869	+	2.79275	333
CDKN2C	chr1	51439569	51439798	+	17.3803	3653
CDR2	chr16	22357693	22357856	-	7.46292	27950
CDR2	chr16	22358447	22358646	-	8.10079	27160
CDR2	chr16	22358858	22359072	-	16.9532	26686
CDR2L	chr17	72983768	72983881	+	11.0675	41
CDV3	chr3	133306939	133307578	+	10.0384	13448
CDYL	chr6	4892291	4892439	+	3.45674	2018
CDYL2	chr16	80637796	80637903	-	3.8619	200257
CEBPA	chr19	33792081	33792424	-	10.7923	1006
CEBPA	chr19	33792554	33792649	-	3.64781	781
CEBPA	chr19	33793295	33793407	-	6.35317	23
CEBPB	chr20	48807392	48807501	+	3.16661	17
CEBPB	chr20	48807760	48807970	+	4.53339	385
CEBPB	chr20	48808567	48808662	+	2.79988	1192
CEBPB	chr20	48808883	48809009	+	4.85496	1508
CEBPD	chr8	48649728	48649950	-	10.0764	773
CEBPG	chr19	33870382	33870710	+	13.9763	4952
CEBPZ	chr2	37454808	37454937	-	12.3304	3803
CEBPZ	chr2	37455106	37455458	-	17.9791	3282
CELF1	chr11	47488359	47488454	-	4.71635	22050
CELSR1	chr22	46758651	46758871	-	10.8754	2406
CELSR1	chr22	46929917	46930148	-	5.60077	51
CELSR1	chr22	46931240	46931351	-	5.5731	1621
CELSR1	chr22	46931580	46931739	-	5.92301	1233
CELSR1	chr22	46931963	46932212	-	7.03748	760
CELSR2	chr1	109793258	109793620	+	5.69974	590
CELSR2	chr1	109793937	109794198	+	6.83119	1269
CELSR2	chr1	109794351	109794513	+	4.35555	1683
CELSR2	chr1	109794585	109794845	+	5.90307	1917
CELSR2	chr1	109795017	109795637	+	4.51803	2349
CELSR2	chr1	109795830	109795993	+	4.38333	3162
CELSR2	chr1	109817025	109817437	+	6.57672	3580
CELSR3	chr3	48677241	48677714	-	22.5082	3649
CELSR3	chr3	48696574	48696934	-	10.1472	3384
CELSR3	chr3	48697196	48697384	-	10.6975	2934
CELSR3	chr3	48697700	48697881	-	4.71635	2437
CELSR3	chr3	48698126	48698509	-	10.5421	1809
CELSR3	chr3	48699281	48699416	-	8.62886	902
CEMP1	chr16	2579576	2579690	-	6.44589	1730
CENPB	chr20	3765266	3765430	-	3.69416	1907
CENPB	chr20	3766159	3766609	-	3.37066	728
CENPB	chr20	3766668	3766866	-	3.04371	471
CENPBD1	chr16	90036465	90036560	-	6.26171	2033
CENPC1	chr4	68380067	68380194	-	8.26373	16390
CENPF	chr1	214776564	214776659	+	3.62513	16
CENPF	chr1	214813609	214813782	+	3.69188	37029
CENPF	chr1	214815974	214816134	+	4.52721	39394
CENPF	chr1	214816510	214816654	+	3.07756	39930
CENPF	chr1	214817879	214818099	+	3.74524	41299
CENPF	chr1	214818290	214818385	+	4.06236	41710
CENPF	chr1	214818992	214819108	+	3.34449	42412
CENPF	chr1	214820515	214820649	+	2.75088	43935
CENPF	chr1	214837016	214837222	+	3.2224	60436
CENPI	chrX	100417965	100418069	+	9.65476	62540
CENPJ	chr13	25487130	25487225	-	6.26171	9749
CENPL	chr1	173769462	173769589	-	7.46292	23677
CENPL	chr1	173772256	173772568	-	15.471	20589
CENPN	chr16	81040221	81040447	+	3.29739	65
CENPO	chr2	25042532	25042880	+	6.30446	3964
CENPO	chr2	25043076	25043273	+	6.1692	26745
CENPO	chr2	25043513	25043630	+	3.10726	27182
CENPP	chr9	95378102	95378271	+	12.5695	290282
CENPT	chr16	67867663	67867785	-	14.2321	2
CENPV	chr17	16252478	16252593	-	10.2651	677
CEP104	chr1	3731794	3731927	-	4.06448	1095
CEP152	chr15	49030535	49030630	-	6.85674	72554
CEP152	chr15	49030796	49030893	-	5.13254	72291
CEP152	chr15	49031213	49031361	-	3.12952	71823
CEP152	chr15	49048240	49048435	-	5.41931	54749
CEP170B	chr14	105353153	105353828	+	7.29229	21440
CEP170B	chr14	105353966	105354194	+	4.98254	22253
CEP192	chr18	13055920	13056115	+	8.30599	141
CEP250	chr20	34091870	34092078	+	5.5395	1137
CEP250	chr20	34092520	34092759	+	3.82857	1787
CEP350	chr1	179965998	179966115	+	3.73984	28115
CEP350	chr1	180080276	180080480	+	9.69153	17428
CEP350	chr1	180081563	180081748	+	6.468	18715
CEP85	chr1	26582091	26582268	+	8.38908	21398
CEP89	chr19	33460501	33460596	-	6.66211	2253
CERCAM	chr9	131199332	131199433	+	5.15092	16195
CERK	chr22	47082108	47082228	-	6.82913	25962
CERS2	chr1	150933162	150933495	-	31.8508	6612
CERS2	chr1	150938556	150938682	-	3.16661	1425
CERS2	chr1	150947033	150947143	-	3.75281	159
CERS5	chr12	50524256	50524391	-	6.75631	2557
CES2	chr16	66968844	66969012	+	4.50675	458
CES2	chr16	66969439	66969608	+	3.86319	27
CETN2	chrX	151996229	151996326	-	7.86332	2951
CFLAR	chr2	201981035	201981192	+	5.62275	22
CFLAR	chr2	202002321	202002476	+	7.51865	4634
CGGBP1	chr3	88104824	88105004	-	5.35436	122
CGRRF1	chr14	55004845	55004971	+	10.2657	406
CHAC1	chr15	41247873	41248139	+	14.0923	1470
CHAF1A	chr19	4408993	4409703	+	12.3552	448
CHAF1A	chr19	4433304	4433419	+	4.58945	2253
CHAMP1	chr13	115089335	115089506	+	7.54731	2735
CHAMP1	chr13	115090058	115090159	+	3.32917	10053
CHAMP1	chr13	115090694	115090817	+	5.93698	10689
CHAMP1	chr13	115090924	115091200	+	12.5695	10919
CHCHD1	chr10	75542923	75543037	+	10.3018	1103
CHCHD2P6	chr1	15931096	15931196	+	5.32666	5
CHD1	chr5	98191711	98191897	-	8.66413	4489
CHD1	chr5	98192021	98192242	-	16.2718	2126
CHD2	chr15	93426133	93426268	+	2.47669	16
CHD2	chr15	93567661	93568031	+	13.2818	123734
CHD4	chr12	6716413	6716520	-	4.41508	14
CHD6	chr20	40033239	40033404	-	5.81492	10301
CHD6	chr20	40033546	40034029	-	37.567	9676
CHD6	chr20	40050438	40050543	-	9.3496	6838
CHD7	chr8	61655276	61655467	+	3.56958	863
CHD7	chr8	61777754	61777952	+	6.04801	2665
CHD7	chr8	61778083	61778491	+	7.15762	124160
CHD8	chr14	21861977	21862121	-	4.31682	1052
CHD8	chr14	21899495	21899825	-	9.96508	24
CHD9	chr16	53191272	53191412	+	10.8642	197
CHD9	chr16	53358117	53358507	+	21.8774	89069
CHD9	chr16	53358607	53358913	+	12.6682	89559
CHERP	chr19	16629342	16629592	-	7.99006	7493
CHERP	chr19	16629880	16630095	-	10.9519	541
CHID1	chr11	869120	869215	-	5.26044	1271
CHID1	chr11	869383	869478	-	5.07495	13700
CHML	chr1	241797396	241797544	-	3.01481	1688
CHML	chr1	241797614	241797916	-	8.03154	1316
CHML	chr1	241797983	241798187	-	4.94256	1045
CHMP1A	chr16	89712096	89712278	-	5.32666	1010
CHMP1B	chr18	11851764	11852207	+	5.92669	352
CHMP2B	chr3	87276462	87276593	+	10.3018	1
CHMP4B	chr20	32399203	32399315	+	4.77867	48
CHMP6	chr17	78973716	78973884	+	4.74405	8042
CHMP7	chr8	23118198	23118359	+	8.12897	5869
CHORDC1	chr11	89956089	89956209	-	11.8674	0
CHPF	chr2	220404145	220404276	-	3.54902	3535
CHPF	chr2	220404521	220404716	-	6.74163	3095
CHPF	chr2	220406562	220406722	-	3.32582	1089
CHPF2	chr7	150932290	150932484	+	7.15762	1424
CHPF2	chr7	150932573	150932692	+	4.96047	37
CHPF2	chr7	150935087	150935290	+	11.9996	4221
CHPT1	chr12	102091522	102091629	+	5.24061	53
CHRAC1	chr8	141525309	141525411	+	10.3018	917
CHST12	chr7	2473220	2473619	+	7.02804	29975
CHST14	chr15	40763643	40763865	+	7.0744	359
CHST14	chr15	40764548	40764867	+	8.20296	1264
CHST3	chr10	73767815	73768088	+	11.7792	37504
CHST3	chr10	73768405	73768511	+	2.91309	38094
CHST3	chr10	73769032	73769154	+	10.5702	38721
CHSY1	chr15	101717874	101718010	-	10.4491	10256
CHSY1	chr15	101718179	101718359	-	4.58454	9907
CHSY1	chr15	101718689	101718886	-	4.58945	9189
CHSY1	chr15	101775364	101775488	-	3.61778	16649
CHTF8	chr16	69152106	69152421	-	11.796	2104
CHTF8	chr16	69154156	69154493	-	8.24697	32
CHTOP	chr1	153617602	153617913	+	4.52544	7043
CIAO1	chr2	96937030	96937293	+	13.3828	5052
CIC	chr19	42777502	42777787	+	6.70392	4089
CIC	chr19	42778059	42778275	+	5.65147	4646
CIC	chr19	42795032	42795140	+	3.24931	6197
CIC	chr19	42799113	42799361	+	5.88034	502
CIITA	chr16	11023013	11023158	+	4.71635	51955
CINP	chr14	102814796	102814919	-	6.04801	11013
CIRBP	chr19	1274667	1274762	+	4.61324	1321
CISD3	chr17	36889726	36889882	+	2.64314	2367
CISH	chr3	50644663	50644831	-	5.4609	4361
CISH	chr3	50644987	50645191	-	18.2738	4001
CIT	chr12	120306939	120307053	-	7.06251	8039
CITED2	chr6	139693787	139693892	-	7.05476	1387
CITED2	chr6	139694190	139694410	-	7.78175	869
CITED4	chr1	41326870	41327272	-	7.12807	746
CITED4	chr1	41327578	41327862	-	3.00509	156
CKAP2	chr13	53035690	53035914	+	2.7585	5561
CKAP2L	chr2	113513602	113513779	-	14.727	128
CKAP2L	chr2	113514050	113514154	-	6.02963	8031
CKAP2L	chr2	113514351	113514525	-	6.20095	7660
CKAP4	chr12	106632805	106633186	-	13.1157	8527
CKAP4	chr12	106633272	106633483	-	4.88001	8230
CKAP5	chr11	46765555	46765711	-	6.67672	26032
CKAP5	chr11	46867724	46867819	-	7.06251	9
CKLF	chr16	66586521	66586616	+	3.09488	30
CKLF-CMTM1	chr16	66586521	66586616	+	3.09488	6
CKS2	chr9	91926127	91926238	+	9.64637	14
CLASP1	chr2	122095981	122096133	-	5.82619	40083
CLASP1	chr2	122097752	122097869	-	7.57381	38347
CLASP1	chr2	122363306	122363453	-	7.65714	43584
CLCC1	chr1	109472382	109472560	-	12.4012	20495
CLCF1	chr11	67132937	67133057	-	8.73928	2051
CLCN7	chr16	1495906	1496329	-	4.58733	3469
CLDN12	chr7	90042041	90042283	+	17.8734	9161
CLDN7	chr17	7166356	7166451	-	6.68396	53
CLEC16A	chr16	11038447	11038567	+	8.43412	10
CLEC16A	chr16	11272459	11272658	+	8.13412	52535
CLEC16A	chr16	11274470	11274805	+	11.319	54546
CLHC1	chr2	55451247	55451352	-	5.6877	144
CLHC1	chr2	55451528	55451623	-	9.46494	89
CLIC1	chr6	31698507	31698652	-	2.97573	5433
CLIC4	chr1	25071944	25072076	+	7.25456	7
CLINT1	chr5	157214637	157214946	-	36.7304	2623
CLIP1	chr12	122757351	122757488	-	4.41861	1229
CLIP1	chr12	122825794	122825961	-	4.10125	2630
CLIP1	chr12	122862173	122862409	-	3.69188	2632
CLIP2	chr7	73790451	73790606	+	7.54731	52
CLK3	chr15	74922254	74922365	+	4.84577	753
CLMP	chr11	122943640	122943750	-	7.44834	121903
CLMP	chr11	122943888	122943983	-	7.12528	121670
CLMP	chr11	122944117	122944297	-	4.22809	10147
CLN3	chr16	28488668	28488923	-	9.04444	4775
CLN5	chr13	77574683	77574820	+	5.82619	8624
CLN8	chr8	1719432	1719544	+	8.66413	7464
CLP1	chr11	57427008	57427214	+	7.86332	1774
CLP1	chr11	57428370	57428496	+	3.61778	3136
CLPB	chr11	72004385	72004558	-	7.4537	15070
CLPTM1L	chr5	1318359	1318468	-	4.0504	3476
CLPTM1L	chr5	1345054	1345160	-	3.44621	8
CLSTN1	chr1	9790267	9790548	-	4.32093	2996
CLSTN1	chr1	9883846	9883970	-	10.9122	47
CLTB	chr5	175843395	175843527	-	7.37948	12
CLTCL1	chr22	19167074	19167299	-	6.22594	5045
CLUHP3	chr16	31719352	31719793	+	18.6742	1069
CMC1	chr3	28283136	28283242	+	8.26746	12
CMC2	chr16	81009772	81009989	-	4.74405	6951
CMC2	chr16	81040221	81040447	-	3.29739	3
CMSS1	chr3	99536731	99536835	+	6.20059	5
CNDP2	chr18	72187932	72188046	+	8.84542	9822
CNNM1	chr10	101090432	101090527	+	7.02677	745
CNNM2	chr10	104679482	104679798	+	11.846	1369
CNNM2	chr10	104836763	104837163	+	9.64637	8571
CNNM2	chr10	104837875	104838123	+	17.8867	159762
CNNM4	chr2	97427940	97428039	+	4.60555	1301
CNP	chr17	40120475	40120674	+	3.34449	675
CNPY2	chr12	56709647	56709761	-	5.27103	10
CNPY3	chr6	42897257	42897394	+	11.1806	276
CNPY3	chr6	42906727	42906961	+	7.90961	9746
CNST	chr1	246755001	246755190	+	4.35016	1596
CNST	chr1	246810732	246811126	+	19.8754	57327
CNST	chr1	246829082	246829218	+	12.2678	75677
COA1	chr7	43648810	43648916	-	8.66413	83489
COA1	chr7	43672495	43672740	-	8.26746	59665
COA3	chr17	40949770	40950030	-	6.60962	691
COA3	chr17	40950576	40950705	-	3.19798	3
COA4	chr11	73584138	73584273	-	5.65952	1247
COBL	chr7	51096614	51096845	-	15.6913	6807
COG1	chr17	71204033	71204318	+	9.03767	1736
COG8	chr16	69362624	69363034	-	8.85899	5740
COG8	chr16	69368582	69369135	-	12.5411	361
COL12A1	chr6	75892870	75893199	-	11.5645	4981
COL12A1	chr6	75915604	75915724	-	3.71757	43
COL15A1	chr9	101706180	101706306	+	5.32189	8
COL15A1	chr9	101747929	101748084	+	2.92336	41741
COL15A1	chr9	101748218	101748316	+	3.3163	42030
COL27A1	chr9	116930479	116930738	+	11.9437	485
COL27A1	chr9	116931137	116931238	+	5.76124	250
COL5A1	chr9	137734161	137734461	+	3.13383	200510
COL5A1	chr9	137736043	137736259	+	10.8416	202392
COL8A1	chr3	99513213	99513581	+	16.9204	49472
COL8A1	chr3	99514824	99514945	+	8.45293	51083
COLGALT1	chr19	17666496	17666614	+	5.1046	6
COLGALT1	chr19	17692113	17692413	+	6.13766	1354
COMMD1	chr2	62132828	62132923	+	5.13254	20
COMMD1	chr2	62227905	62228000	+	6.26171	95013
COMMD5	chr8	146066751	146066846	-	3.99524	9713
COMMD5	chr8	146075970	146076097	-	7.11607	462
COMMD5	chr8	146076373	146076541	-	7.15762	18
COMT	chr22	19929400	19929495	+	3.75932	7
COPA	chr1	160313189	160313290	-	7.38414	64
COPB1	chr11	14521226	14521321	-	10.5702	35
COPB2	chr3	139076604	139076699	-	6.46551	886
COPS2	chr15	49419758	49419895	-	7.27424	27900
COPS2	chr15	49420027	49420241	-	18.236	27554
COPS5	chr8	67974170	67974290	-	4.32789	26
COPS8	chr2	237994566	237994667	+	4.59428	10
COQ5	chr12	120941445	120941571	-	5.59028	25386
COQ9	chr16	57494635	57494765	+	3.25159	2598
CORO1B	chr11	67210030	67210125	-	5.88599	802
CORO1C	chr12	109125172	109125278	-	16.3682	15
CORO2A	chr9	100886866	100887113	-	9.46494	2445
COTL1	chr16	84651554	84651652	-	3.17546	13
COX10	chr17	13972843	13972947	+	9.46494	2
COX10-AS1	chr17	13937475	13937581	-	7.56518	35194
COX11	chr17	53045898	53046004	-	6.05905	10
COX14	chr12	50513971	50514125	+	4.41508	7952
COX15	chr10	101474278	101474387	-	8.26373	17464
COX19	chr7	1007369	1007564	-	6.26171	7620
COX6A1	chr12	120875935	120876033	+	2.60333	20
CPD	chr17	28791850	28791946	+	7.46292	13023
CPEB4	chr5	173315657	173315791	+	3.20801	306
CPM	chr12	69235668	69236167	-	9.47682	14157
CPNE1	chr20	34252412	34252517	-	9.02314	37
CPNE1	chr20	34252702	34252810	-	4.24464	1
CPSF3L	chr1	1248652	1248762	-	4.7327	1788
CPSF3L	chr1	1254643	1254806	-	4.85102	80
CPSF7	chr11	61170628	61170795	-	6.88016	25976
CPSF7	chr11	61172069	61172200	-	4.85496	1442
CPSF7	chr11	61178350	61178445	-	7.88236	18326
CPT2	chr1	53675759	53676020	+	13.3011	13264
CRAMP1L	chr16	1706316	1706597	+	9.98064	41675
CRAT	chr9	131857659	131857757	-	5.44592	2558
CREB1	chr2	208461710	208461933	+	10.8754	20351
CREB3L2	chr7	137564745	137564877	-	5.29431	52877
CREBBP	chr16	3777681	3778366	-	5.28834	151658
CREBBP	chr16	3778426	3778605	-	2.7854	151419
CREBBP	chr16	3900483	3900799	-	8.98451	29225
CREBBP	chr16	3930568	3930689	-	9.37738	23
CREBL2	chr12	12764867	12765017	+	12.6682	22
CREBRF	chr5	172517716	172517862	+	8.26373	33319
CREBZF	chr11	85374865	85375211	-	9.03465	22
CREBZF	chr11	85375485	85375690	-	5.35554	7
CREM	chr10	35500306	35500477	+	5.8613	14980
CRIM1	chr2	36775685	36775801	+	3.37365	192315
CRIM1	chr2	36775883	36776004	+	6.97177	192513
CRIP1	chr14	105953545	105953674	+	2.77426	10
CRK	chr17	1326333	1326431	-	4.10603	33012
CRK	chr17	1359236	1359351	-	4.17989	92
CRKL	chr22	21288139	21288246	+	4.21706	16418
CRKL	chr22	21304377	21304564	+	5.5647	32663
CRKL	chr22	21307495	21307678	+	8.74444	35774
CRMP1	chr4	5823380	5823553	-	10.1311	5035
CRTC1	chr19	18888008	18888118	+	4.47222	34289
CRTC3	chr15	91185187	91186275	+	21.6832	111828
CRYBB2P1	chr22	25844085	25844180	+	9.06453	14
CRYBG3	chr3	97590785	97590944	+	9.65476	49897
CSAD	chr12	53551895	53551990	-	7.83335	6287
CSAD	chr12	53552272	53552394	-	9.35155	5883
CSAD	chr12	53573599	53573760	-	11.467	202
CSDE1	chr1	115300476	115300571	-	4.97996	14
CSGALNACT1	chr8	19263206	19263390	-	4.06448	195986
CSK	chr15	75094845	75095027	+	5.04115	875
CSNK1A1	chr5	148930806	148930907	-	3.68626	12
CSNK1D	chr17	80196740	80196977	-	4.07806	9879
CSNK1D	chr17	80200623	80200772	-	6.26984	8631
CSNK1D	chr17	80201127	80201355	-	4.2484	8048
CSNK1D	chr17	80201461	80201795	-	4.85496	7608
CSNK1D	chr17	80202360	80202535	-	7.09585	1932
CSNK1D	chr17	80212132	80212391	-	5.32666	164
CSNK1D	chr17	80231183	80231279	-	3.09055	3
CSNK1D	chr17	80231447	80231544	-	7.72639	29
CSNK1E	chr22	38693023	38693159	-	6.6091	20278
CSNK1E	chr22	38713216	38713337	-	4.43325	76
CSNK1G1	chr15	64462943	64463043	-	6.46329	129879
CSNK1G2	chr19	1969602	1969698	+	2.87143	14971
CSNK1G2	chr19	1980221	1980464	+	8.37348	27246
CSPG4	chr15	75968376	75968472	-	5.28512	36716
CSPG4	chr15	75981371	75981561	-	5.74286	23627
CSPG4	chr15	75982567	75982698	-	2.91309	22490
CSPG4	chr15	75983033	75983133	-	7.51865	22055
CSRNP2	chr12	51457531	51457674	-	6.97765	19659
CSRNP2	chr12	51477195	51477334	-	7.82381	1
CSRP1	chr1	201465274	201465474	-	5.38899	45
CSRP1	chr1	201476134	201476235	-	10.3018	3
CSRP2BP	chr20	18122913	18123058	+	8.91268	11
CSRP2BP	chr20	18143355	18143524	+	7.85038	11890
CST3	chr20	23618476	23618607	-	5.47079	16
CSTF1	chr20	54974380	54974494	+	6.20059	6642
CSTF1	chr20	54978514	54978891	+	21.621	10776
CSTF2T	chr10	53457956	53458317	-	6.96349	1037
CSTF2T	chr10	53458945	53459143	-	4.06448	211
CSTF2T	chr10	53459196	53459291	-	5.01243	63
CTB-161A2.3	chr7	99933766	99933888	+	2.48475	19
CTB-55O6.12	chr19	14280045	14280163	+	4.99928	32055
CTB-59C6.3	chr19	42583740	42583932	-	8.3177	327
CTB-59C6.3	chr19	42584034	42584164	-	5.13254	95
CTBP1	chr4	1205790	1206024	-	5.41731	814
CTBP1-AS1	chr4	1244363	1244477	+	10.5511	50
CTBP1-AS1	chr4	1245324	1245669	+	10.1847	1278
CTBP2	chr10	126677510	126677674	-	4.13373	16908
CTBP2	chr10	126677858	126678211	-	20.2581	16371
CTC1	chr17	8131109	8131313	-	10.2657	1410
CTC-246B18.8	chr19	39805226	39805472	-	4.47222	6017
CTC-250I14.6	chr19	13263905	13264000	-	2.41683	526
CTC-250I14.6	chr19	13264477	13265074	-	6.75585	67
CTC-273B12.8	chr19	48984407	48984505	+	4.13373	1304
CTC-273B12.8	chr19	48985429	48985524	+	5.86098	2326
CTC-326K19.6	chr19	50412677	50413079	-	9.29619	48569
CTC-444N24.8	chr19	57773375	57773544	+	7.86332	654
CTC-497E21.4	chr11	13001627	13001773	-	8.02612	9311
CTC-503J8.6	chr19	6211046	6211197	-	7.81512	290
CTC-503J8.6	chr19	6212146	6212249	-	6.17207	243
CTC-550B14.6	chr19	55556238	55556356	-	6.95598	39
CTC-554D6.1	chr5	112203218	112203439	+	4.21706	40309
CTCF	chr16	67644987	67645110	+	3.98397	48501
CTD-2006C1.6	chr19	11763581	11763676	+	7.46292	4403
CTD-2013N24.2	chr3	69097354	69097454	+	7.21349	13108
CTD-2026K11.2	chr15	75931525	75931890	+	14.2797	3046
CTD-2031P19.5	chr5	55236909	55237072	+	10.7087	4939
CTD-2033A16.3	chr16	69775978	69776235	+	7.11791	15063
CTD-2192J16.20	chr19	12637650	12637848	-	7.06251	53941
CTD-2201E18.3	chr5	43018045	43018269	-	4.03023	557
CTD-2207O23.10	chr19	7599642	7599737	+	3.7052	1162
CTD-2207O23.12	chr19	7584338	7584574	+	9.58492	12371
CTD-2213F21.2	chr14	31889639	31889743	+	6.23307	148
CTD-2228K2.5	chr5	471146	471827	-	9.55734	1248
CTD-2228K2.5	chr5	472821	473058	-	4.35016	17
CTD-2228K2.7	chr5	479962	480099	+	6.45787	1644
CTD-2231E14.8	chr19	16243956	16244068	-	2.7367	6563
CTD-2256P15.2	chr5	10353146	10353241	-	5.4609	472
CTD-2260A17.2	chr5	96271450	96271545	-	5.86098	32
CTD-2292P10.4	chr8	143784700	143784841	-	8.01105	23550
CTD-2302E22.2	chr14	64065620	64065971	+	14.5373	29
CTD-2349B8.1	chr16	19125350	19125683	+	3.74415	27
CTD-2349B8.1	chr16	19126065	19126270	+	3.90391	685
CTD-2369P2.5	chr19	10362911	10363059	-	8.70175	32725
CTD-2517M14.5	chr8	145721924	145722139	-	3.36882	3524
CTD-2517M22.14	chr8	145721924	145722139	-	3.36882	2224
CTD-2540B15.7	chr19	33792081	33792424	+	10.7923	103
CTD-2541J13.2	chr18	65180182	65180277	+	5.38254	6357
CTD-2541J13.2	chr18	65180375	65180470	+	6.29801	6550
CTD-2555O16.2	chr14	64915133	64915228	-	6.81006	47
CTD-2561B21.7	chr17	78973716	78973884	-	4.74405	43
CTD-2574D22.6	chr16	29830972	29831130	+	7.2553	2413
CTD-2583A14.11	chr19	58379726	58379821	+	7.06251	389
CTD-2619J13.14	chr19	58918449	58918619	-	10.4183	44
CTD-2630F21.1	chr19	36980854	36980949	+	6.85674	304
CTD-2647E9.1	chr15	50086679	50086810	+	9.3496	237
CTD-2647E9.1	chr15	50087092	50087223	+	9.04444	650
CTD-3092A11.2	chr15	30781684	30781824	+	9.5779	1519
CTD-3126B10.1	chr16	2647946	2648126	-	7.62173	1593
CTD-3149D2.4	chr19	17838382	17838701	-	7.12369	6621
CTDNEP1	chr17	7147156	7147411	-	4.15824	3247
CTDP1	chr18	77474579	77474852	+	10.053	33149
CTDP1	chr18	77514096	77514238	+	9.45882	18487
CTDSP1	chr2	219269108	219269234	+	3.69733	3218
CTDSP2	chr12	58217029	58217269	-	4.39722	920
CTNNA1	chr5	138089139	138089247	+	7.25026	5
CTNNB1	chr3	41241029	41241129	+	3.31467	34
CTNND1	chr11	57529294	57529474	+	4.60555	5
CTNND1	chr11	57563998	57564136	+	5.6267	4968
CTNND1	chr11	57583804	57583900	+	8.49211	28777
CTNND1	chr11	57584106	57584201	+	4.68528	29079
CTNS	chr17	3561242	3561338	+	6.90833	21189
CTNS	chr17	3563600	3563779	+	8.67434	23547
CTR9	chr11	10800363	10800458	+	4.21706	27539
CTSC	chr11	88027167	88027404	-	5.81009	5519
CTSC	chr11	88070765	88070888	-	5.59028	13
CTSL1	chr9	90341048	90341192	+	5.92301	0
CTSZ	chr20	57570392	57570649	-	4.29786	11653
CTSZ	chr20	57582171	57582270	-	2.33921	15
CTTNBP2NL	chr1	112998765	112998959	+	3.11653	59625
CTTNBP2NL	chr1	112999125	112999235	+	4.47141	60046
CTTNBP2NL	chr1	112999859	113000030	+	7.4537	60780
CTU1	chr19	51607505	51607672	-	6.29801	3955
CUEDC1	chr17	55940399	55940557	-	5.4377	3661
CUL1	chr7	148396028	148396143	+	8.43412	25
CUL1	chr7	148427138	148427262	+	5.13254	86
CUL1	chr7	148497670	148497972	+	6.24603	70618
CUL4A	chr13	113884087	113884250	+	4.21706	19941
CUL4A	chr13	113917862	113918107	+	4.75151	17593
CUL9	chr6	43155653	43155766	+	4.83841	987
CUX1	chr7	101840270	101840541	+	9.19018	379351
CUX1	chr7	101891914	101892638	+	8.33968	430995
CXCR4	chr2	136873102	136873354	-	14.9439	386
CXCR4	chr2	136875599	136875700	-	7.46292	18
CXCR7	chr2	237489356	237489451	+	7.71143	10976
CXorf40A	chrX	148622610	148622764	+	6.60317	42
CXXC5	chr5	139027936	139028078	+	4.85496	6
CXXC5	chr5	139060422	139060661	+	3.10714	120
CXXC5	chr5	139060868	139061043	+	10.5287	326
CYB561	chr17	61512614	61512709	-	6.54014	51
CYB561D2	chr3	50391197	50391334	+	8.87345	2900
CYB5D1	chr17	7762741	7762938	+	10.6863	1139
CYB5RL	chr1	54639130	54639333	-	7.46292	21933
CYB5RL	chr1	54640162	54640420	-	9.46494	20846
CYBA	chr16	88714486	88714596	-	6.05905	2126
CYBA	chr16	88717338	88717440	-	3.68974	1
CYHR1	chr8	145675074	145675232	-	5.42836	7792
CYHR1	chr8	145676622	145676749	-	3.49094	6562
CYHR1	chr8	145677070	145677391	-	5.13254	5920
CYHR1	chr8	145677461	145677731	-	8.02612	5580
CYP1B1	chr2	38298054	38298150	-	8.26373	2929
CYP1B1	chr2	38301709	38301804	-	5.8613	814
CYP26B1	chr2	72359405	72359500	-	6.26171	10713
CYP2R1	chr11	14912734	14912954	-	7.46292	84
CYR61	chr1	86046473	86046614	+	4.01252	29
CYR61	chr1	86048836	86048984	+	6.5486	2392
CYSTM1	chr5	139574042	139574137	+	6.29801	19270
CYTH2	chr19	48984407	48984505	+	4.13373	11942
CYTH2	chr19	48985429	48985524	+	5.86098	12964
CYTH3	chr7	6204437	6204588	-	11.1122	5264
DAB2	chr5	39376965	39377060	-	7.49882	17442
DAB2	chr5	39382795	39383038	-	5.67178	11464
DAB2IP	chr9	124522200	124522323	+	5.15092	8511
DAG1	chr3	49548031	49548127	+	4.06633	375
DAG1	chr3	49568497	49568781	+	3.94603	60759
DAG1	chr3	49568974	49569069	+	2.17213	61253
DAG1	chr3	49569805	49570160	+	3.83764	62084
DAG1	chr3	49570239	49570596	+	6.20167	62518
DAG1	chr3	49570656	49570858	+	6.44142	62935
DAG1	chr3	49570936	49571074	+	5.79006	63215
DAGLB	chr7	6448933	6449039	-	5.28362	8383
DAGLB	chr7	6449102	6449216	-	2.91309	8206
DAGLB	chr7	6449287	6449500	-	6.24603	7922
DAGLB	chr7	6523636	6523767	-	13.5569	54
DAP	chr5	10680272	10680398	-	2.99965	80935
DAP	chr5	10761190	10761321	-	5.34873	10
DAP3	chr1	155658945	155659044	+	5.90888	53
DAPK1	chr9	90322083	90322190	+	5.6877	60343
DAPK3	chr19	3958962	3959426	-	8.69083	2084
DARS	chr2	136743018	136743113	-	5.01243	20
DAXX	chr6	33288714	33288938	-	6.20197	813
DAZAP1	chr19	1407719	1407821	+	3.89195	13
DBF4	chr7	87536813	87537016	+	7.9047	30965
DBI	chr2	120124578	120124688	+	4.96047	14
DBNDD1	chr16	90072650	90072766	-	9.96663	2714
DBNL	chr7	44084315	44084434	+	8.25136	0
DBP	chr19	49133929	49134067	-	6.44725	3716
DCAF10	chr9	37861219	37861423	+	5.81492	2743
DCAF15	chr19	14065153	14065248	+	5.99286	1826
DCAF16	chr4	17805950	17806115	-	9.49495	6236
DCAF5	chr14	69520643	69520938	-	13.2192	98374
DCAF5	chr14	69521976	69522109	-	3.45601	62802
DCAF6	chr1	167905102	167905213	+	5.63925	82
DCAF6	chr1	167905955	167906062	+	5.81492	10
DCAF7	chr17	61627914	61628034	+	3.42169	7
DCAF8	chr1	160209746	160209998	-	9.07166	21594
DCBLD1	chr6	117869096	117869191	+	6.26171	8625
DCBLD1	chr6	117869359	117869463	+	5.38254	65523
DCLK2	chr4	151177975	151178113	+	7.3532	177796
DCLRE1A	chr10	115612644	115612739	-	6.26171	1120
DCLRE1B	chr1	114454282	114454463	+	4.47222	6252
DCLRE1B	chr1	114454669	114454851	+	7.39845	6639
DCTN5	chr16	23680376	23680574	+	5.20409	2588
DCTN5	chr16	23680749	23680993	+	9.35476	2961
DCTPP1	chr16	30435494	30435635	-	12.5778	4975
DCUN1D1	chr3	182662710	182662893	-	11.0665	35415
DCUN1D2	chr13	114110449	114110929	-	7.42123	34077
DDA1	chr19	17420363	17420462	+	5.28512	9
DDA1	chr19	17431242	17431337	+	4.10603	10870
DDI2	chr1	15986640	15986889	+	5.38254	29744
DDI2	chr1	15987414	15987722	+	16.2856	30518
DDIT4	chr10	74034530	74035119	+	6.88923	848
DDR1	chr6	30867102	30867254	+	7.09585	2251
DDX10	chr11	108593919	108594014	+	4.80899	58071
DDX12P	chr12	9571027	9571161	-	6.80635	29607
DDX19A	chr16	70405941	70406057	+	3.60674	7496
DDX19A	chr16	70406319	70406432	+	2.36573	7874
DDX19B	chr16	70367529	70367658	+	6.43651	34433
DDX20	chr1	112309206	112309378	+	5.13254	6187
DDX23	chr12	49223733	49224057	-	20.7995	9581
DDX24	chr14	94517469	94517581	-	5.23763	589
DDX24	chr14	94526540	94526735	-	4.72472	20809
DDX24	chr14	94528614	94528814	-	3.97914	18730
DDX24	chr14	94545415	94545511	-	3.47495	1981
DDX24	chr14	94547419	94547516	-	8.58845	24
DDX28	chr16	68055828	68056058	-	16.9897	1299
DDX39A	chr19	14523810	14523905	-	2.23705	89
DDX3X	chrX	41193433	41193535	+	3.06853	7
DDX3X	chrX	41206944	41207150	+	6.56695	13530
DDX41	chr5	176943780	176943944	-	8.0916	7
DDX42	chr17	61895143	61895431	+	2.6437	711
DDX42	chr17	61895565	61895762	+	8.44057	1133
DDX46	chr5	134190656	134191020	+	6.1801	36051
DDX47	chr12	12982722	12982817	+	7.77735	16428
DDX49	chr19	19030557	19030652	+	6.63994	11
DDX54	chr12	113596391	113596550	-	5.25264	2745
DDX55	chr12	124104555	124104780	+	8.67434	1993
DDX56	chr7	44605447	44605627	-	4.82714	1754
DDX59	chr1	200635153	200635259	-	6.7043	3738
DDX6	chr11	118622419	118622712	-	14.2321	7366
DDX6	chr11	118656969	118657219	-	9.7283	3849
DEAF1	chr11	644298	644528	-	14.9475	2068
DEDD	chr1	161091899	161092048	-	7.65714	8579
DEDD2	chr19	42702858	42703013	-	6.43651	18808
DEDD2	chr19	42703378	42703599	-	5.4377	18222
DEDD2	chr19	42703834	42703945	-	8.54392	17876
DEF8	chr16	90032516	90032766	+	8.66413	2269
DEGS1	chr1	224377346	224377515	+	16.3906	5970
DEGS1	chr1	224380123	224380370	+	6.64406	2286
DENND1B	chr1	197479794	197479915	-	11.0665	72435
DENND2A	chr7	140373630	140373965	-	8.26746	172
DENND4A	chr15	65982899	65983004	-	6.60317	81485
DENND4A	chr15	65983241	65983376	-	6.26171	81113
DENND4B	chr1	153916568	153916715	-	6.66997	1030
DENND5A	chr11	9161121	9161272	-	12.4267	3727
DENND5A	chr11	9225266	9225412	-	5.70098	2853
DENND5B	chr12	31540381	31540537	-	9.95992	112955
DENND5B	chr12	31604911	31605256	-	13.7603	43580
DENND6A	chr3	57613885	57614067	-	12.5397	64736
DEPDC1B	chr5	59893482	59893577	-	7.06251	102383
DERL1	chr8	124027636	124027731	-	4.46706	10159
DERL2	chr17	5377800	5378059	-	61.6687	5534
DESI2	chr1	244869007	244869175	+	12.2991	52580
DEXI	chr16	11023013	11023158	-	4.71635	12417
DEXI	chr16	11035585	11035710	-	6.63134	278
DFFA	chr1	10521409	10521546	-	6.63994	11036
DFNB31	chr9	117168920	117169024	-	6.82913	18815
DFNB31	chr9	117267454	117267714	-	7.15762	16
DGCR14	chr22	19121604	19121858	-	12.7521	10288
DGCR2	chr22	19024414	19024509	-	5.94284	85411
DGCR2	chr22	19025978	19026336	-	6.78447	18230
DGCR2	chr22	19109796	19109912	-	7.4537	8
DGCR8	chr22	20073553	20073802	+	7.91693	28
DGCR8	chr22	20097816	20097956	+	6.62836	2722
DGKZ	chr11	46401537	46401770	+	4.52222	2020
DHCR24	chr1	55316422	55316522	-	3.27667	14831
DHCR24	chr1	55317625	55317962	-	3.12322	1877
DHCR24	chr1	55352717	55352839	-	4.87294	28
DHDDS	chr1	26795519	26795620	+	6.02963	26193
DHFRL1	chr3	93779944	93780102	-	6.11652	1641
DHRS3	chr1	12628082	12628322	-	4.67738	48466
DHRSX	chrX	2138880	2139095	-	9.73189	279920
DHTKD1	chr10	12111033	12111164	+	4.85496	11
DHX16	chr6	30640652	30640752	-	6.84338	13
DHX30	chr3	47887719	47888111	+	7.29229	728
DHX30	chr3	47888196	47888329	+	4.94748	21679
DHX32	chr10	127548345	127548543	-	14.2698	1
DHX32	chr10	127584884	127584979	-	6.60317	26
DHX33	chr17	5347320	5347612	-	10.2785	17071
DHX33	chr17	5365662	5365782	-	7.51865	1099
DHX34	chr19	47856229	47856372	+	10.5688	2117
DHX34	chr19	47856616	47856781	+	3.72685	2504
DHX34	chr19	47885315	47885512	+	11.5216	9262
DHX36	chr3	153993988	153994129	-	24.3499	1495
DHX57	chr2	39088173	39088291	-	8.26373	5897
DHX57	chr2	39088714	39088854	-	6.29801	5518
DHX8	chr17	41601192	41601422	+	13.6547	39841
DIAPH1	chr5	140896340	140896444	-	2.95926	7878
DIAPH1	chr5	140998428	140998543	-	3.95603	22
DICER1	chr14	95562546	95562701	-	5.13254	7066
DICER1	chr14	95569815	95569930	-	3.98397	456
DIDO1	chr20	61510547	61511215	-	6.94291	46640
DIDO1	chr20	61511431	61511539	-	3.93989	46316
DIDO1	chr20	61511598	61511817	-	4.53228	46038
DIDO1	chr20	61512027	61512135	-	4.33506	45720
DIDO1	chr20	61537071	61537373	-	3.71757	8385
DIDO1	chr20	61542238	61542461	-	2.69449	3297
DIO2	chr14	80665252	80665439	-	6.79143	12407
DIO2	chr14	80668611	80668783	-	6.45704	9063
DIO2	chr14	80669113	80669304	-	5.85146	8353
DIO2	chr14	80669430	80669592	-	5.81009	8065
DIP2A	chr21	47987336	47987492	+	6.77248	3764
DIP2B	chr12	51138432	51138579	+	10.5053	58764
DIS3L	chr15	66618259	66618623	+	15.8714	30825
DIS3L2	chr2	233208723	233208880	+	3.8619	378218
DISP1	chr1	223175867	223176148	+	12.2678	74098
DISP1	chr1	223177234	223177422	+	17.0726	75465
DISP1	chr1	223178410	223178527	+	8.26373	76641
DISP1	chr1	223179025	223179127	+	7.21349	77256
DIXDC1	chr11	111890244	111890359	+	7.06251	37303
DKC1	chrX	153991178	153991273	+	3.19444	9
DKFZP547B0914	chr5	158585482	158585967	-	8.18412	0
DLG3	chrX	69722408	69722536	+	9.06453	23484
DLG5	chr10	79551480	79551727	-	6.77844	28079
DLG5	chr10	79551892	79552135	-	5.06146	27671
DLG5	chr10	79581342	79581768	-	4.78626	1962
DLGAP4	chr20	35155244	35155577	+	6.02963	2516
DMWD	chr19	46287174	46287449	-	10.4403	1468
DMWD	chr19	46289352	46289569	-	2.36921	560
DMXL1	chr5	118484937	118485073	+	5.07738	77699
DMXL1	chr5	118485368	118485504	+	10.6662	78130
DNAAF1	chr16	84211862	84212017	+	11.4692	2116
DNAAF2	chr14	50100040	50100390	-	8.06402	1520
DNAH17	chr17	76481019	76481175	-	3.01481	6397
DNAH17	chr17	76490729	76490894	-	13.2786	82576
DNAH17	chr17	76490999	76491129	-	9.65476	82341
DNAH17	chr17	76495028	76495186	-	6.5473	78284
DNAJA1	chr9	33038781	33038965	+	7.30628	13509
DNAJB1	chr19	14626671	14626803	-	5.83698	1860
DNAJB1	chr19	14629083	14629181	-	3.69188	20
DNAJB1	chr19	14640433	14640594	-	3.29695	12
DNAJB12	chr10	74094137	74094297	-	4.74521	10422
DNAJB4	chr1	78478882	78479054	+	7.4537	8260
DNAJB9	chr7	108213628	108213793	+	11.467	3311
DNAJC10	chr2	183582767	183582862	+	6.26171	26
DNAJC11	chr1	6695425	6695585	-	5.08172	9532
DNAJC14	chr12	56221522	56221787	-	9.06243	711
DNAJC14	chr12	56222050	56222406	-	11.5225	92
DNAJC14	chr12	56223959	56224105	-	11.8202	237
DNAJC16	chr1	15894530	15894771	+	12.2991	123
DNAJC3	chr13	96329414	96329509	+	8.66413	3
DNASE1	chr16	3704812	3704925	+	8.59245	14
DND1	chr5	140050870	140050983	-	8.92034	2151
DND1	chr5	140052325	140052470	-	5.0556	664
DNHD1	chr11	6578425	6578574	+	8.10636	17331
DNHD1	chr11	6588280	6588473	+	3.9119	444
DNM1L	chr12	32832237	32832370	+	8.12897	1
DNM2	chr19	10943419	10943637	+	2.95926	9519
DNMBP	chr10	101636539	101636735	-	10.7311	21284
DNMBP	chr10	101715117	101715236	-	3.21825	45378
DNMBP	chr10	101715829	101715924	-	4.83841	44690
DNMBP	chr10	101716039	101716279	-	5.21503	44335
DNMBP-AS1	chr10	101716039	101716279	+	5.21503	29073
DNMT3A	chr2	25457052	25457166	-	9.86534	17965
DOCK5	chr8	25042312	25042407	+	4.77867	18
DOCK5	chr8	25268826	25268942	+	4.22809	1314
DOCK5	chr8	25269098	25269390	+	17.579	1586
DOCK5	chr8	25269490	25269594	+	6.6947	2543
DOCK5	chr8	25269889	25270017	+	7.07425	227510
DOK1	chr2	74783773	74783869	+	7.82381	1515
DOK4	chr16	57507099	57507268	-	5.82619	6411
DOK7	chr4	3494808	3494903	+	6.66211	286
DOLK	chr9	131707967	131708414	-	13.0686	1467
DOLK	chr9	131708804	131708979	-	13.0415	902
DOLK	chr9	131709225	131709469	-	9.18575	412
DOT1L	chr19	2226404	2226593	+	5.22017	3876
DOT1L	chr19	2226648	2226822	+	4.15211	4120
DOT1L	chr19	2229828	2229927	+	7.52969	7300
DPAGT1	chr11	118972410	118972544	-	11.0665	2
DPH1	chr17	1933466	1933561	+	6.60317	6
DPH1	chr17	1946411	1946678	+	10.1677	2445
DPH5	chr1	101455888	101455983	-	6.85674	4723
DPP8	chr15	65809906	65810001	-	6.90833	0
DR1	chr1	93812202	93812336	+	6.28704	61
DRAP1	chr11	65686917	65687026	+	4.15351	10
DSE	chr6	116757894	116757989	+	7.46292	65784
DSEL	chr18	65180182	65180277	-	5.38254	3679
DSEL	chr18	65180375	65180470	-	6.29801	3486
DSEL	chr18	65181332	65181461	-	5.4609	2495
DSP	chr6	7581568	7581726	+	2.64417	39664
DSP	chr6	7583256	7583416	+	3.12071	41352
DSP	chr6	7583709	7584338	+	5.90606	41805
DSTNP2	chr12	6993803	6994046	+	15.8714	42
DSTYK	chr1	205138488	205138829	-	2.90746	4814
DSTYK	chr1	205156637	205156791	-	8.26746	13148
DTL	chr1	212209105	212209242	+	5.54157	14
DTL	chr1	212274013	212274135	+	4.91879	26
DTX2	chr7	76111883	76112042	+	4.94748	2056
DTX2	chr7	76112119	76112345	+	11.5375	2292
DUS1L	chr17	80015811	80016028	-	4.23545	989
DUS3L	chr19	5791076	5791171	-	6.35268	2
DUSP1	chr5	172195584	172195811	-	5.38899	1823
DUSP14	chr17	35872582	35872727	+	5.44873	2601
DUSP16	chr12	12630632	12630847	-	9.11799	28274
DUSP16	chr12	12674098	12674246	-	7.24547	151
DUSP3	chr17	41846909	41847007	-	5.59028	5129
DUSP8	chr11	1578052	1578574	-	5.35436	8592
DUSP8P5	chr10	75492656	75492751	+	7.06251	1075
DUT	chr15	48623717	48623888	+	4.82738	48
DVL3	chr3	183873269	183873372	+	2.57189	15
DYNC1H1	chr14	102430925	102431047	+	6.69143	16
DYNC1H1	chr14	102452208	102452312	+	3.14286	21299
DYNC1H1	chr14	102452653	102452851	+	5.77164	21744
DYNLL1	chr12	120933931	120934048	+	4.44915	16
DYNLL1	chr12	120934150	120934267	+	3.78527	235
DYNLL1	chr12	120935972	120936155	+	2.65914	346
DYNLL2	chr17	56166645	56166755	+	11.9986	5866
DYNLRB1	chr20	33104251	33104353	+	6.65833	3
DYNLT3	chrX	37706717	37706831	-	8.26373	58
DYRK1A	chr21	38884446	38884833	+	18.829	23360
DYRK1A	chr21	38885427	38885809	+	19.2532	92801
DYRK2	chr12	68050967	68051203	+	6.29801	5719
DYRK2	chr12	68051965	68052110	+	3.10726	6924
DYRK2	chr12	68052362	68052528	+	11.4306	7321
DYRK3	chr1	206821210	206821418	+	6.60317	12037
DYRK3	chr1	206821749	206821855	+	5.21587	12576
DYX1C1-CCPG1	chr15	55652577	55652728	-	5.2046	137830
E2F1	chr20	32274024	32274141	-	2.47669	47
E2F2	chr1	23836257	23836374	-	3.73984	21088
E2F3	chr6	20490453	20490880	+	16.0196	86420
E2F3	chr6	20491005	20491150	+	7.4537	86972
E4F1	chr16	2273642	2273782	+	14.2321	9
E4F1	chr16	2285508	2285699	+	6.32857	7115
EARS2	chr16	23534766	23534973	-	11.467	7
EARS2	chr16	23535574	23535701	-	9.86534	26462
EBP	chrX	48380256	48380354	+	3.7869	0
ECE1	chr1	21544770	21544881	-	4.32093	61142
ECE1	chr1	21545513	21545632	-	3.5432	60391
ECE1	chr1	21546193	21546417	-	4.62609	2157
EDEM1	chr3	5229406	5229520	+	9.60002	2
EDEM3	chr1	184663263	184663453	-	9.65476	17438
EDEM3	chr1	184723774	184723940	-	3.9119	51
EDF1	chr9	139760621	139760731	-	2.3898	6
EEF1D	chr8	144671256	144672175	-	6.84412	76
EEF1D	chr8	144678708	144678840	-	5.52828	84
EEF1D	chr8	144679017	144679175	-	7.69572	96
EEF1D	chr8	144679394	144679508	-	2.97605	43
EEF1D	chr8	144681312	144682014	-	7.90654	303
EFNA1	chr1	155100391	155100491	+	3.43395	28
EFTUD2	chr17	42928512	42928620	-	7.86058	5869
EGFR	chr7	55086730	55086857	+	3.98871	4
EGFR	chr7	55273267	55273527	+	3.09921	95728
EGFR	chr7	55273753	55274236	+	26.7622	186960
EGFR	chr7	55276399	55276569	+	6.05905	189606
EGLN1	chr1	231556817	231556988	-	4.51896	931
EGLN2	chr19	41306922	41307060	+	4.81862	505
EGR1	chr5	137801214	137801319	+	5.77595	33
EGR1	chr5	137802678	137802837	+	3.53531	1497
EGR1	chr5	137803640	137803898	+	4.12568	2459
EHBP1	chr2	62934202	62934302	+	3.73984	26
EHD1	chr11	64621336	64621481	-	8.3459	1851
EHD1	chr11	64645904	64646078	-	9.01423	3
EHD2	chr19	48216694	48216799	+	4.98254	16
EHD2	chr19	48244291	48244475	+	2.71875	11418
EHD2	chr19	48244666	48244890	+	3.28468	11793
EHD4	chr15	42192724	42192873	-	4.22809	71878
EHMT1	chr9	140611216	140611538	+	6.19408	21838
EID1	chr15	49171012	49171177	+	6.67036	680
EID2	chr19	40029998	40030126	-	3.87122	674
EID3	chr12	104698028	104698185	+	6.57163	502
EIF1AD	chr11	65769458	65769610	-	8.8565	3
EIF2A	chr3	150289821	150289968	+	7.71101	4003
EIF2AK1	chr7	6098672	6098767	-	2.40803	28
EIF2AK3	chr2	88874702	88874807	-	8.43537	20568
EIF2AK4	chr15	40268767	40268883	+	4.39722	20946
EIF2B2	chr14	75469647	75469754	+	9.86534	4
EIF2S1	chr14	67827060	67827177	+	7.82381	9
EIF2S2	chr20	32677394	32677572	-	3.45674	992
EIF2S2P4	chr2	171609278	171609373	+	7.59716	964
EIF3A	chr10	120795439	120795657	-	5.07372	13840
EIF3B	chr7	2419912	2420023	+	3.95327	2454
EIF3J	chr15	44829333	44829505	+	3.93029	11
EIF4A3	chr17	78120723	78120937	-	12.4423	1
EIF4E	chr4	99823054	99823149	-	6.60317	27094
EIF4EBP1	chr8	37888060	37888199	+	8.05912	40
EIF4G1	chr3	184039497	184039695	+	5.14225	1046
[truncated: 5,674 more rows]

## Sheet: FTO Knockdown MACS2 Peaks
Gene_symb	Chr	Peak_start	Peak_end	Strand	FC	Dist to closest TSS
A4GALT	chr22	43088628	43088928	-	15.0303	2064
A4GALT	chr22	43088989	43089213	-	6.62612	1779
A4GALT	chr22	43089443	43089794	-	9.79148	1198
AAK1	chr2	69693377	69693578	-	20.6936	86
AAR2	chr20	34827832	34828007	+	10.6344	3426
AAR2	chr20	34828421	34828544	+	6.11579	4015
AAR2	chr20	34844367	34844484	+	6.37413	19961
AARS	chr16	70286394	70286711	-	11.3006	19188
AARS	chr16	70323275	70323383	-	14.4684	1
AARS2	chr6	44267999	44268291	-	8.36955	12772
AASDH	chr4	57215492	57215612	-	8.37261	33151
AATK	chr17	79095752	79095846	-	4.60484	380
ABCA3	chr16	2326165	2326261	-	7.36664	56360
ABCA7	chr19	1065324	1065545	+	9.11603	667
ABCB10	chr1	229653812	229653979	-	11.1729	871
ABCB6|ATG9A	chr2	220082936	220083033	-	2.57092	43
ABCB6|ATG9A	chr2	220083456	220083637	-	5.06209	5
ABCB8	chr7	150725570	150725667	+	5.47329	8
ABCB8	chr7	150742538	150742667	+	5.32863	7764
ABCB8	chr7	150743822	150743935	+	9.78807	18286
ABCC1	chr16	16235262	16235583	+	6.97028	88681
ABCC1	chr16	16235756	16235990	+	15.6933	192281
ABCC1	chr16	16236442	16236639	+	12.8034	192967
ABCC10	chr6	43400693	43400801	+	7.08824	1200
ABCC3	chr17	48741378	48741490	+	8.96893	275
ABCC4	chr13	95953528	95953656	-	8.48818	27
ABCC5	chr3	183732100	183732199	-	7.76119	7
ABCC5	chr3	183735551	183735645	-	8.15573	6
ABCD1	chrX	152991265	152991462	+	3.18164	6
ABCD3	chr1	94883984	94884119	+	4.82389	13
ABCD4	chr14	74752961	74753055	-	4.84761	2416
ABCF1	chr6	30539231	30539335	+	3.95497	9
ABCF1	chr6	30558472	30559110	+	13.2219	1267
ABCF2	chr7	150910362	150910547	-	4.62102	1773
ABCF2	chr7	150911017	150911167	-	5.01499	1153
ABCF3	chr3	183911412	183911615	+	10.4939	475
ABCG2	chr4	89079747	89079907	-	6.18301	84
ABHD11	chr7	73150426	73150609	-	17.6895	2502
ABHD13	chr13	108882356	108882528	+	11.0109	11498
ABHD15	chr17	27889146	27889321	-	11.7084	4721
ABHD15	chr17	27889850	27889992	-	7.08824	4050
ABHD15	chr17	27893467	27893674	-	7.30194	368
ABHD17A	chr19	1877053	1877215	-	12.9913	2801
ABHD17B	chr9	74489673	74489896	-	15.652	35762
ABHD17C	chr15	80987905	80988154	+	2.89641	244
ABHD17C	chr15	81046599	81046784	+	10.7874	51576
ABHD2	chr15	89738591	89738737	+	4.12847	79251
ABHD3	chr18	19284613	19284710	-	13.2271	18
ABHD4	chr14	23079983	23080118	+	4.28619	12775
ABHD5	chr3	43760007	43760101	+	5.78847	848
ABHD6	chr3	58279721	58279829	+	7.90813	56191
ABHD8	chr19	17403211	17403305	-	5.63499	10902
ABHD8	chr19	17411736	17412044	-	6.058	2163
ABI2	chr2	204292281	204292438	+	11.7991	45384
ABL1	chr9	133589513	133589607	+	4.2103	147
ABL1	chr9	133760431	133760588	+	5.31272	49778
ABL1	chr9	133760783	133761710	+	8.04879	50130
ABL1	chr9	133762473	133762567	+	5.70466	51820
ABL2	chr1	179076829	179077171	-	15.6828	35008
ABL2	chr1	179077224	179077332	-	5.39354	34847
ABL2	chr1	179077380	179077560	-	6.01347	34619
ABL2	chr1	179077779	179078099	-	5.74648	34080
ABL2	chr1	179078267	179078427	-	7.95604	33752
ABLIM1	chr10	116195613	116195799	-	7.54523	55838
ABLIM1	chr10	116195910	116196109	-	4.98645	55528
ABR	chr17	906993	907121	-	5.91777	8708
ABR	chr17	909143	909350	-	5.4015	5810
ABT1	chr6	26598709	26598904	+	6.24859	1506
ABTB2	chr11	34378885	34379135	-	3.62003	419
ABTB2	chr11	34379390	34379520	-	5.27625	34
AC002550.5|C16orf62	chr16	19717899	19718191	+	6.90311	227
AC003029.1|MAPKAPK5-AS1	chr12	112277947	112278122	-	10.8596	1089
AC004166.7	chr7	74306553	74306679	-	10.1634	4
AC004447.2	chr19	19102054	19102198	+	4.3459	353
AC004692.4	chr7	43288743	43289002	-	8.73216	6
AC004771.1|RP5-1050D4.4	chr17	4890388	4890482	+	7.36664	87
AC004893.11	chr7	98611451	98611545	+	5.88499	663
AC004917.1|CCDC71L	chr7	106300349	106300488	-	6.2659	854
AC004917.1|CCDC71L	chr7	106300494	106300615	-	3.67033	727
AC004980.7	chr7	76255565	76255764	+	8.13656	76888
AC005003.1	chr22	31743914	31744016	+	8.15458	1040
AC005262.2	chr19	3121438	3121579	-	4.20813	547
AC005280.1|C14orf169	chr14	73959057	73959354	+	13.487	1383
AC005280.1|C14orf169	chr14	73959450	73959609	+	7.33701	1776
AC005523.2	chr19	4791772	4791875	-	8.85614	3073
AC005523.2	chr19	4793023	4793215	-	3.95532	1733
AC005523.2	chr19	4793446	4793634	-	5.62282	1314
AC005523.2	chr19	4794048	4794286	-	5.84619	662
AC005523.2	chr19	4795077	4795206	-	7.47807	258
AC005540.3	chr2	191745560	191745698	-	11.0827	1087
AC005562.1	chr17	28959894	28960035	+	7.7121	755
AC005606.15	chr16	2048225	2048378	+	3.32017	571
AC005618.1|TAF7	chr5	140699484	140699975	-	14.8521	31
AC005779.2|BLOC1S3	chr19	45682927	45683258	+	14.7977	1
AC005785.2	chr19	15490457	15490571	+	12.8522	571
AC005786.7	chr19	3557369	3557532	+	2.30278	13173
AC005943.5	chr19	1574375	1574508	-	5.92927	966
AC005943.5	chr19	1574638	1574772	-	6.97539	702
AC006011.4|POLR2D	chr2	128604255	128604510	-	12.3983	148
AC006132.1	chr19	46145713	46145895	+	8.9617	765
AC006273.5	chr19	784820	784933	+	8.94482	2025
AC006369.2	chr2	37873649	37873863	+	5.12557	46371
AC006486.1	chr19	42747154	42747248	+	5.2618	228
AC006978.6	chr7	30411109	30411799	+	10.0767	3
AC006978.6	chr7	30411889	30412130	+	7.40078	766
AC007163.6	chr2	201676656	201676770	-	3.97997	123
AC007255.7	chr7	29690678	29690841	-	9.67238	33913
AC007383.3	chr2	206950871	206950965	+	5.39393	626
AC008280.5	chr2	54197997	54198137	+	13.8257	23
AC008443.1	chr5	180683037	180683152	+	4.7211	318
AC008443.1|CTC-338M12.4	chr5	180684322	180684441	+	10.3468	1603
AC008731.1|ARHGAP17	chr16	24931243	24931561	-	6.8046	764
AC008738.1|CEBPA	chr19	33791964	33792531	-	17.9522	899
AC008738.1|CEBPA	chr19	33793092	33793411	-	8.07818	19
AC009052.12|POLR2C	chr16	57496597	57496716	+	9.32826	10
AC009133.19|QPRT	chr16	29690362	29690456	+	6.9721	5
AC009133.19|QPRT	chr16	29690507	29690617	+	7.72202	5
AC009133.19|QPRT	chr16	29705994	29706105	+	4.05134	15492
AC010170.1|TMEM158	chr3	45266810	45266904	-	3.83999	615
AC010336.1	chr19	7963679	7963967	-	7.59948	4460
AC010336.1	chr19	7965629	7965784	-	7.08165	2643
AC010642.1|ERVK3-1	chr19	58817411	58817505	+	4.50799	669
AC010642.1|ERVK3-1	chr19	58826209	58826407	+	12.3758	5814
AC010642.1|ZNF8	chr19	58805749	58806016	+	7.52548	15417
AC010642.1|ZNF8	chr19	58806716	58806845	+	5.70466	16384
AC010976.2	chr2	128262756	128263197	+	3.7137	37473
AC013268.2	chr2	110744572	110744779	-	12.512	1192
AC013268.2	chr2	110745630	110745730	-	6.21741	241
AC013268.2	chr2	110745924	110746031	-	6.37812	60
AC013268.5	chr2	110744572	110744779	+	12.512	15
AC013268.5	chr2	110745630	110745730	+	6.21741	991
AC013268.5	chr2	110745924	110746031	+	6.37812	76
AC013268.5	chr2	110746196	110746362	+	7.65285	348
AC015971.2	chr2	86831366	86831474	+	4.7211	46
AC016182.1	chr17	76495865	76496177	+	26.4112	955
AC016182.1	chr17	76496975	76497295	+	10.6717	2065
AC016182.1|RP11-559N14.5	chr17	76495010	76495162	+	4.44883	100
AC017116.8	chr7	44079644	44079766	+	9.0148	523
AC018470.1	chr2	175201876	175202001	-	9.0148	150
AC024560.3	chr3	197341108	197341202	-	5.11999	13550
AC025171.1	chr5	43043000	43043123	+	7.39844	764
AC025171.1	chr5	43044663	43044989	+	14.9664	2427
AC025335.1	chr17	7818545	7818639	-	4.58361	626
AC026740.1	chr5	667745	668013	+	3.43764	13
AC026740.1	chr5	668172	668397	+	2.03611	414
AC026740.1	chr5	668673	668773	+	4.95603	915
AC058791.2	chr7	130793123	130793358	-	10.0733	1569
AC073046.25	chr2	74213249	74213480	+	6.84715	991
AC073254.1	chr2	233445754	233445851	-	6.70844	30830
AC074117.10	chr2	27580040	27580137	+	5.80386	14
AC074212.5	chr19	46268667	46268973	+	6.39044	625
AC074389.9	chr7	1778333	1778467	-	6.83345	3441
AC079742.4	chr7	6628311	6628556	-	11.2811	49
AC079767.2|CREB1	chr2	208461690	208461930	+	12.2196	149
AC083799.1	chr3	129566224	129566338	-	6.78249	462
AC084219.4	chr19	44610682	44610785	-	8.55027	6513
AC084219.4	chr19	44611521	44611783	-	9.06	5515
AC090587.4	chr11	3876539	3876702	+	6.10166	698
AC090587.5	chr11	3875672	3875769	-	7.94242	970
AC090587.5	chr11	3876539	3876702	-	6.10166	37
AC091729.9	chr7	1204110	1204264	+	11.5836	3981
AC091878.1	chr5	17216255	17216384	-	4.28127	772
AC091878.1	chr5	17216441	17216590	-	5.81705	566
AC092143.1|MC1R|TUBB3	chr16	89985367	89985773	+	18.8025	89
AC092143.1|MC1R|TUBB3	chr16	89986661	89987041	+	9.48871	1221
AC093157.1	chr1	101455881	101456015	+	6.9721	121
AC093323.3	chr4	6677072	6677176	+	6.55476	1154
AC093323.3	chr4	6677424	6677601	+	5.28666	1506
AC093734.1|MAFK	chr7	1580090	1580269	+	5.11372	44
AC093734.13	chr7	1583236	1583465	-	6.51432	2420
AC093838.4	chr2	132278787	132278903	+	3.05861	2494
AC097359.1|RP11-259K5.2	chr3	37284772	37284967	-	4.33118	701
AC099522.1|FOXD1	chr5	72742813	72742961	-	11.1012	146
AC099522.1|FOXD1	chr5	72743434	72743719	-	7.07349	394
AC103965.1	chr15	84868113	84868429	-	12.6978	1012
AC103965.1	chr15	84868796	84868974	-	3.04904	467
AC103965.1	chr15	84869330	84869633	-	5.6912	107
AC104134.2	chr2	88874136	88874464	+	9.27412	35899
AC104134.2	chr2	88874606	88874778	+	10.1305	36369
AC105760.2	chr2	237993182	237993323	-	7.72807	1137
AC106722.1	chr3	151986701	151986842	-	6.29403	493
AC107982.4	chr17	18743147	18743251	+	6.9721	4128
AC108004.3	chr17	263707	263934	-	9.0148	120
AC108938.2	chr2	111140926	111141038	+	5.15204	238
AC108938.2	chr2	111141850	111142114	+	8.31295	1162
AC112229.7	chr2	111133505	111133613	-	7.08165	7197
AC112229.7	chr2	111141850	111142114	-	8.31295	1
AC114730.11	chr2	242664570	242664812	-	4.45471	296
AC115115.2|ZC3H6	chr2	113089667	113089823	+	7.08824	51
AC121334.1|KIF21A	chr12	39836738	39836860	-	9.65555	1
AC126365.1	chr17	20640331	20640438	+	9.7339	20536
AC132872.1	chr17	80206885	80207047	+	5.76232	57
AC132872.1	chr17	80208313	80208464	+	5.51125	1371
AC135048.13|FBXL19	chr16	30959341	30959767	+	10.3614	345
AC135178.1	chr17	8262349	8262446	-	8.37261	1092
AC137932.1	chr16	89334607	89334894	+	9.02509	95
AC141846.4|LONP2	chr16	48395374	48395479	+	8.08408	286
AC141846.4|LONP2	chr16	48395556	48395851	+	6.71554	104
AC141846.4|LONP2	chr16	48396019	48396288	+	6.63434	6423
AC142401.2|MRPL46	chr15	89002764	89002972	-	6.25926	0
AC156455.1	chr12	122506243	122506391	+	10.2992	312
ACAA1	chr3	38178417	38178563	-	4.7211	0
ACAD8	chr11	134133043	134133140	+	6.44605	965
ACAD9	chr3	128598498	128598595	+	4.50351	10
ACAD9	chr3	128631603	128631707	+	6.90695	8385
ACADM	chr1	76190456	76190560	+	8.55027	5
ACAP1	chr17	7253435	7253532	+	7.08824	4786
ACAP2	chr3	195163521	195163677	-	5.15204	43
ACAT1	chr11	107992308	107992407	+	10.1374	2
ACAT2	chr6	160183895	160183989	+	14.86	369
ACBD3	chr1	226334356	226334580	-	3.78408	39819
ACBD3	chr1	226340017	226340218	-	5.33276	34181
ACBD3	chr1	226374280	226374382	-	3.64737	17
ACBD4	chr17	43213084	43213199	+	8.07851	10
ACIN1	chr14	23536602	23536997	-	18.4318	1737
ACIN1	chr14	23537459	23537670	-	9.00277	1064
ACIN1	chr14	23540643	23540737	-	4.75388	10
ACIN1	chr14	23564203	23564323	-	11.7017	39
ACN9	chr7	96810368	96810504	+	10.523	38376
ACO2	chr22	41924607	41925257	+	16.9977	59474
ACOT13	chr6	24667301	24667428	+	10.1284	3
ACOT2	chr14	74035850	74036123	+	11.6163	62
ACOT7	chr1	6409815	6409974	-	6.18416	2335
ACOT7	chr1	6453322	6453428	-	5.81022	6
ACOX3	chr4	8368432	8368682	-	10.8647	6860
ACP2	chr11	47261076	47261225	-	13.4112	8904
ACP2	chr11	47261312	47261429	-	6.43703	8700
ACP2	chr11	47261528	47261675	-	9.97076	4836
ACPL2	chr3	141011159	141011378	+	15.5575	17725
ACPL2	chr3	141011458	141011897	+	8.29927	18024
ACSF2	chr17	48503641	48503791	+	4.63321	29
ACSF2	chr17	48552012	48552127	+	6.48332	827
ACSF3	chr16	89180783	89180880	+	6.44605	11680
ACSF3	chr16	89217611	89217729	+	8.57749	604
ACSS2	chr20	33464428	33464574	+	3.86403	4
ACTN1	chr14	69445854	69445998	-	5.30638	8
ACTN4	chr19	39138361	39138460	+	2.90709	16
ACTR1A	chr10	104240360	104240563	-	10.2453	2874
ACTR1B	chr2	98280347	98280448	-	6.18416	58
ACTR2	chr2	65454987	65455084	+	3.11285	17
ACTR3	chr2	114647675	114647774	+	3.64483	1
ACTR3B	chr7	152456861	152456980	+	9.7339	11
ACTR5	chr20	37400545	37400706	+	9.65555	23436
ACTR8	chr3	53902738	53902835	-	6.76432	1489
ACTR8	chr3	53916017	53916163	-	5.54559	15
ACVR1	chr2	158593729	158593929	-	9.94707	69579
ACVR1	chr2	158593938	158594145	-	7.72807	69363
ACVR1B	chr12	52387883	52388219	+	18.5582	40719
ACVR2A	chr2	148684739	148685109	+	6.64399	1484
ACVR2B	chr3	38524705	38524899	+	5.79152	9769
ADAM10	chr15	59041839	59041937	-	5.91777	18
ADAM17	chr2	9630137	9630240	-	7.68846	65643
ADAM17	chr2	9630308	9630606	-	11.3206	65277
ADAM9	chr8	38854512	38854623	+	6.14143	7
ADAMTS1	chr21	28209959	28210259	-	24.2376	3771
ADAMTS15	chr11	130343679	130343914	+	7.36664	24810
ADAMTS4	chr1	161161007	161161154	-	6.66817	7687
ADAMTS5	chr21	28296046	28296240	-	12.1512	42502
ADAMTS5	chr21	28296429	28296550	-	8.57749	42192
ADAMTS5	chr21	28296645	28296875	-	12.0741	41867
ADAMTS5	chr21	28337626	28337794	-	12.4994	948
ADAMTS5	chr21	28337971	28338099	-	3.25805	643
ADAMTS7	chr15	79058433	79058701	-	3.39124	45072
ADAMTSL5	chr19	1505807	1505901	-	5.78847	869
ADAR	chr1	154557227	154557404	-	6.45327	490
ADAR	chr1	154573606	154574177	-	6.91664	925
ADAR	chr1	154600280	154600389	-	4.82596	1
ADARB1	chr21	46596002	46596451	+	6.42641	85
ADARB1	chr21	46646114	46646242	+	6.7876	54558
ADARB2	chr10	1229048	1229157	-	3.09123	3349
ADARB2	chr10	1405496	1405727	-	4.62766	171541
ADARB2	chr10	1779534	1779649	-	7.02046	6
ADAT1	chr16	75634002	75634115	-	7.20755	1786
ADAT1	chr16	75646358	75646524	-	11.0236	9840
ADAT3	chr19	1911897	1912024	+	5.71832	3880
ADAT3	chr19	1912813	1912937	+	4.65422	7397
ADAT3|SCAMP4	chr19	1913116	1913303	+	7.72051	28
ADCK2	chr7	140373596	140373849	+	8.57749	22
ADCY3	chr2	25042349	25042860	-	7.40446	805
ADCY3	chr2	25043091	25043254	-	6.56595	411
ADCY3	chr2	25043540	25043676	-	4.24949	2
ADCY3	chr2	25062700	25062797	-	5.80058	675
ADCY3	chr2	25141353	25141844	-	9.01994	211
ADCY6	chr12	49162231	49162364	-	6.10879	5915
ADCY7	chr16	50349305	50349476	+	11.1469	2291
ADCY7	chr16	50350672	50350815	+	8.18153	28820
ADCY9	chr16	4015381	4016142	-	10.5538	149948
ADCY9	chr16	4016441	4016603	-	3.9038	149487
ADCY9	chr16	4163999	4164203	-	4.09999	176
ADCY9	chr16	4164348	4164476	-	4.65416	1614
ADCY9	chr16	4164833	4165062	-	3.93107	1028
ADH5	chr4	100003193	100003337	-	7.38082	3030
ADH5	chr4	100009752	100009850	-	9.65699	3
ADHFE1|RRS1	chr8	67342489	67342722	+	13.6798	70
ADIPOR2	chr12	1895251	1895486	+	8.95021	95004
ADIPOR2	chr12	1897008	1897182	+	7.85535	96761
ADIRF-AS1|MMRN2	chr10	88729006	88729155	-	17.0803	83
ADK	chr10	75911006	75911105	+	4.28874	14
ADM	chr11	10328448	10328563	+	7.66822	1806
ADM2	chr22	50921249	50921395	+	7.08824	1096
ADM2	chr22	50921668	50921765	+	6.44605	1515
ADNP	chr20	49507691	49508111	-	14.2981	12742
ADNP	chr20	49508172	49508503	-	7.24169	12350
ADNP	chr20	49508644	49508738	-	4.16374	12115
ADNP	chr20	49510827	49510956	-	5.86975	9897
ADNP2	chr18	77893778	77894581	+	32.4382	18288
ADNP2	chr18	77895450	77895559	+	3.49062	28535
ADNP2	chr18	77896072	77896246	+	9.97902	29157
ADNP2	chr18	77896605	77896731	+	9.10706	29690
ADO	chr10	64565359	64565726	+	10.2134	714
ADORA2B	chr17	15878763	15878857	+	5.39393	1587
ADPGK	chr15	73043943	73044044	-	6.37715	4564
ADPGK	chr15	73044148	73044247	-	7.97915	4361
ADPGK	chr15	73044825	73044946	-	8.04578	3394
ADPRHL1	chr13	114107696	114107826	-	8.94482	13
ADRA1B	chr5	159344683	159344777	+	6.9721	894
ADRA2C	chr4	3768626	3768800	+	5.91688	330
ADRA2C	chr4	3769105	3769199	+	5.58582	809
ADRA2C	chr4	3769700	3769794	+	6.18301	1404
ADRB1	chr10	115805235	115805332	+	4.51948	1429
ADRB2	chr5	148207508	148207605	+	8.15573	1323
AEN	chr15	89169696	89169870	+	5.34566	146
AF001548.5	chr16	15820723	15820864	+	8.15573	193
AF196970.3	chrX	48558579	48559090	-	14.7249	36480
AFAP1	chr4	7763816	7763968	-	2.48424	110072
AFAP1	chr4	7764929	7765293	-	6.72086	15621
AFAP1	chr4	7765353	7765465	-	3.78964	15449
AFF1	chr4	87968061	87968198	+	4.26697	39639
AFF1	chr4	87968376	87968723	+	6.28245	39954
AFF1	chr4	88035973	88036340	+	22.5826	52
AFF1	chr4	88056819	88057134	+	21.3888	128397
AFF4	chr5	132216698	132216800	-	4.08895	82420
AFF4	chr5	132232158	132232383	-	5.81217	66837
AFF4	chr5	132270298	132270516	-	7.72178	2916
AFF4	chr5	132299109	132299287	-	5.79152	23
AFG3L1P	chr16	90061170	90062702	+	8.19879	4430
AFG3L2	chr18	12329617	12329711	-	3.9561	47514
AFTPH	chr2	64779844	64780005	+	7.2462	199
AFTPH	chr2	64780111	64780373	+	8.69181	102
AGAP1	chr2	237032899	237033056	+	9.37254	78319
AGAP1	chr2	237033594	237033691	+	5.80058	79014
AGAP2	chr12	58121675	58121845	-	9.31338	9774
AGAP3	chr7	150841033	150841394	+	11.0617	4378
AGBL5	chr2	27274547	27274655	+	7.72807	1
AGK	chr7	141352826	141353013	+	10.1374	3896
AGO2	chr8	141541861	141542234	-	3.6731	571
AGPAT2	chr9	139567667	139567817	-	5.03349	14031
AGPAT3	chr21	45401017	45401129	+	6.79574	9734
AGPAT3	chr21	45402206	45402503	+	9.92886	17397
AGPAT3	chr21	45403109	45403213	+	5.02034	36299
AGPAT4	chr6	161557558	161557655	-	5.80058	137402
AGPAT5	chr8	6615951	6616170	+	6.75525	49765
AGPAT6	chr8	41455911	41456703	+	15.1122	50
AGPAT6	chr8	41478609	41478724	+	5.17837	2385
AGPS	chr2	178257551	178257671	+	5.51228	56
AGRN|RP11-54O7.14	chr1	990426	991041	+	3.7995	14
AGTPBP1	chr9	88247924	88248074	-	10.1285	10184
AGTRAP	chr1	11810360	11810502	+	8.68732	4306
AGXT2L2	chr5	177658682	177658776	-	10.3468	855
AHCTF1	chr1	247012970	247013247	-	8.85614	96
AHCTF1	chr1	247014091	247014210	-	6.5161	26160
AHCTF1	chr1	247014324	247014476	-	9.7072	25894
AHCTF1P1	chr2	162357979	162358125	-	7.38082	6091
AHCTF1P1	chr2	162358718	162358837	-	9.33936	5379
AHCTF1P1	chr2	162358944	162359127	-	6.9721	5089
AHDC1	chr1	27873852	27874386	-	6.47876	55619
AHDC1	chr1	27874530	27874674	-	4.9471	55331
AHDC1	chr1	27874920	27875080	-	8.89165	54925
AHDC1	chr1	27875205	27875445	-	6.16064	54560
AHDC1	chr1	27875528	27875851	-	9.68427	54154
AHDC1	chr1	27876103	27876215	-	3.31178	53790
AHDC1	chr1	27876640	27876817	-	4.82052	53188
AHDC1	chr1	27877619	27877901	-	6.45572	52104
AHDC1	chr1	27878120	27878335	-	7.2318	51670
AHI1	chr6	135786999	135787115	-	6.11993	23242
AHNAK	chr11	62284911	62285022	-	3.55671	28113
AHNAK	chr11	62285456	62285640	-	3.8689	27495
AHNAK	chr11	62285905	62286122	-	4.15451	27013
AHNAK	chr11	62286417	62286568	-	2.1972	26567
AHNAK	chr11	62288227	62288409	-	3.50785	24726
AHNAK	chr11	62290680	62290947	-	3.47769	22188
AHNAK	chr11	62291946	62292100	-	3.13229	21035
AHNAK	chr11	62292996	62293101	-	2.64492	20034
AHNAK	chr11	62293631	62293871	-	2.7225	19264
AHNAK	chr11	62294150	62294306	-	3.67313	18829
AHNAK	chr11	62299463	62299688	-	2.84602	13447
AHNAK	chr11	62300179	62300615	-	4.77509	12520
AHNAK	chr11	62301171	62301468	-	6.51826	11667
AHNAK2	chr14	105404374	105404531	-	8.01229	15710
AHNAK2	chr14	105404976	105405238	-	8.1478	15003
AHNAK2	chr14	105407858	105407982	-	3.87195	28836
AHNAK2	chr14	105408075	105408246	-	4.48075	28572
AHNAK2	chr14	105408361	105408646	-	3.70813	28172
AHNAK2	chr14	105408884	105408995	-	6.00577	27823
AHNAK2	chr14	105411050	105411146	-	3.99349	25672
AHNAK2	chr14	105411387	105411499	-	5.25603	25319
AHNAK2	chr14	105412850	105412962	-	5.74923	23856
AHNAK2	chr14	105413056	105413153	-	3.70039	23665
AHNAK2	chr14	105414986	105415131	-	5.70466	21687
AHNAK2	chr14	105415989	105416135	-	3.37914	20683
AHNAK2	chr14	105417019	105417113	-	4.02933	19705
AHNAK2	chr14	105420244	105420704	-	8.8337	1035
AHR	chr7	17378669	17378846	+	18.9345	3401
AHRR	chr5	434194	434916	+	11.3692	2055
AHRR	chr5	435544	435867	+	10.2457	131207
AHRR	chr5	436878	437178	+	5.06959	132541
AHRR	chr5	437460	438027	+	4.2218	133123
AHSA1	chr14	77924432	77924650	+	5.49696	3
AIFM2	chr10	71873868	71873970	-	6.83165	9886
AIMP2	chr7	6063078	6063220	+	6.13181	14132
AJUBA	chr14	23450585	23450786	-	3.86125	9
AJUBA	chr14	23451620	23451732	-	6.51432	1
AK2	chr1	33473677	33473921	-	10.3965	28550
AK2	chr1	33502279	33502427	-	6.26886	14
AK3	chr9	4741012	4741166	-	4.98538	35
AKAP1	chr17	55184027	55184263	+	3.50415	52
AKAP1	chr17	55184333	55184534	+	11.5702	254
AKAP1	chr17	55189915	55190012	+	6.44605	5836
AKAP10	chr17	19861365	19861670	-	11.1524	191
AKAP11	chr13	42875860	42875954	+	4.98749	29568
AKAP11	chr13	42877480	42877593	+	7.07483	31188
AKAP13	chr15	86122211	86122377	+	12.4666	23535
AKAP13	chr15	86122600	86122726	+	6.12516	164203
AKAP13	chr15	86287988	86288518	+	20.6346	67720
AKAP13	chr15	86290084	86290178	+	5.45916	69816
AKAP17A	chrX	1710524	1710702	+	8.36452	7
AKAP17A	chrX	1712742	1712865	+	3.90055	2030
AKAP17A	chrX	1720049	1720215	+	6.35676	9337
AKAP17A	chrX	1720457	1720590	+	4.50213	9745
AKAP17A	chrX	1720954	1721056	+	4.7837	10242
AKAP2|PALM2-AKAP2	chr9	112930736	112931162	+	14.7549	30286
AKAP8	chr19	15490457	15490571	-	12.8522	21
AKAP8L	chr19	15529677	15529783	-	4.92055	4
AKAP9	chr7	91632020	91632173	+	16.0566	61791
AKAP9	chr7	91712551	91712713	+	10.9345	13100
AKAP9	chr7	91726313	91726410	+	4.8308	5010
AKIP1	chr11	8933053	8933171	+	4.58791	42
AKIRIN2	chr6	88411727	88411891	-	3.66947	36
AKR1B1	chr7	134143737	134143834	-	2.99123	16
AKR7A2	chr1	19638406	19638503	-	6.75526	78
AKT1	chr14	105261929	105262037	-	7.08061	10
AL021068.1	chr1	169456246	169456343	+	6.44605	867
AL021977.1|RP1-5O6.6|TMEM184B	chr22	38617071	38617585	-	4.6457	329
AL034548.1|ZCCHC3	chr20	278780	279129	+	10.7459	567
AL139099.1	chr14	50065742	50065858	-	4.82778	24
AL139147.1	chr1	67131638	67131735	-	7.08824	10975
AL139385.1|CARKD	chr13	111291652	111291823	+	6.00646	98
AL157871.2|SLC25A29	chr14	100757658	100758637	-	5.99024	422
AL358113.1	chr9	71869364	71869486	-	8.53932	156
AL358781.1	chr9	134374864	134375181	-	6.03877	356
AL513327.1|ZNF362	chr1	33765041	33765181	+	7.00649	67
AL589743.1	chr14	19684535	19684667	+	6.53986	34499
AL589743.1	chr14	19684921	19685108	+	4.01382	34885
AL589743.1	chr14	19685622	19685823	+	4.59701	35586
AL589743.1	chr14	19686173	19686367	+	6.10646	36137
AL589743.1	chr14	19686618	19687203	+	12.1226	36582
AL589743.2	chr14	19685622	19685823	-	4.59701	179
AL590369.1|PTGES	chr9	132501781	132501994	-	6.94082	24
AL590822.2	chr1	2122014	2122186	+	8.4995	777
AL591479.1	chr9	70648471	70648576	+	9.77	1883
AL591479.1	chr9	70648597	70648717	+	8.94482	2009
AL591684.1|ANXA8	chr10	48278695	48278815	+	15.4367	2017
AL603965.1	chr10	47770309	47770499	+	10.252	23348
AL627309.1	chr1	138400	138497	-	5.80386	882
ALAS1	chr3	52232164	52232268	+	13.5105	5
ALDH16A1	chr19	49973635	49973833	+	15.438	2086
ALDH1A3	chr15	101420035	101420140	+	9.17368	0
ALDH1A3	chr15	101454931	101455079	+	10.2776	34852
ALDH1B1	chr9	38396036	38396255	+	6.05102	3329
ALDH1B1	chr9	38397282	38397739	+	8.54606	4575
ALDH1B1	chr9	38397953	38398064	+	7.84575	5246
ALDH3A2	chr17	19552124	19552223	+	7.25054	34
ALDH3A2	chr17	19580379	19580525	+	8.58618	2983
ALDH3B1	chr11	67795316	67795464	+	2.99123	12553
ALDH3B1	chr11	67796100	67796268	+	7.43349	18264
ALDH7A1	chr5	125930800	125930897	-	8.20994	7
ALG10	chr12	34179019	34179113	+	6.57756	3589
ALG10B	chr12	38714168	38714278	+	7.47508	3528
ALG12	chr22	50297202	50297447	-	7.29643	4119
ALG1L13P	chr8	8093605	8093877	-	8.36266	1995
ALG2	chr9	101980446	101980735	-	4.28874	2594
ALG2	chr9	101980812	101981081	-	8.39266	2248
ALG3	chr3	183966618	183966733	-	7.26032	4
ALG9	chr11	111656518	111656697	-	6.57756	52331
ALKBH1	chr14	78139974	78140266	-	8.07144	34087
ALKBH2	chr12	109530519	109530705	-	7.03165	98
ALKBH4	chr7	102097750	102097902	-	8.90506	7403
ALMS1	chr2	73651762	73651863	+	7.76119	23328
ALMS1	chr2	73675260	73675438	+	6.51736	170
ALMS1	chr2	73678467	73678582	+	7.62563	3377
ALMS1	chr2	73679588	73679687	+	5.31944	765
ALMS1	chr2	73680378	73680511	+	9.81713	527
ALMS1	chr2	73717030	73717144	+	7.0989	29872
ALMS1	chr2	73799755	73799920	+	8.56322	52853
ALPI	chr2	233323861	233324340	+	2.09527	2999
ALPK2	chr18	56148726	56148958	-	6.05248	132984
ALPK2	chr18	56149084	56149178	-	3.55066	132764
ALPK2	chr18	56202110	56202215	-	4.36592	2136
ALPK2	chr18	56202731	56202876	-	5.4961	1475
ALPK2	chr18	56204358	56204483	-	3.9038	77459
ALPK2	chr18	56204894	56205199	-	7.82343	76743
ALPK2	chr18	56246153	56246280	-	5.80916	24
ALPK2	chr18	56247072	56247169	-	5.76157	232
ALPP	chr2	233243428	233243570	+	2.84215	5
ALPP	chr2	233246515	233247306	+	6.53977	567
ALS2	chr2	202565640	202565737	-	7.73042	43415
ALS2	chr2	202622441	202622535	-	5.88499	13383
ALS2	chr2	202625582	202625709	-	10.8734	11887
ALS2	chr2	202625744	202625872	-	5.58582	11724
AMBRA1	chr11	46418633	46418788	-	9.15731	145743
AMBRA1	chr11	46418904	46419034	-	9.15497	20511
AMBRA1	chr11	46419136	46419246	-	6.14253	20299
AMBRA1	chr11	46563545	46563642	-	7.01132	889
AMD1	chr6	111196004	111196141	+	9.69445	17
AMER1	chrX	63409958	63410055	-	4.90424	7913
AMFR	chr16	56459280	56459404	-	8.51054	16
AMIGO1	chr1	110050498	110050638	-	5.39393	1666
AMIGO1	chr1	110050730	110050850	-	5.78847	1454
AMIGO3|GMPPB	chr3	49755077	49755412	-	7.07206	1702
AMIGO3|GMPPB	chr3	49756298	49756399	-	6.30441	715
AMIGO3|GMPPB	chr3	49758991	49759116	-	6.23332	2002
AMMECR1L	chr2	128621176	128621291	-	7.2462	21143
AMMECR1L	chr2	128621686	128621849	-	9.24543	20585
AMMECR1L	chr2	128622021	128622118	-	12.3684	20316
AMMECR1L	chr2	128622336	128622600	-	10.5843	19834
AMMECR1L	chr2	128631516	128631682	-	11.5494	10752
AMOTL1	chr11	94603948	94604221	+	10.4216	102412
AMOTL2	chr3	134075502	134075687	-	5.47884	9996
AMOTL2	chr3	134075868	134076227	-	5.75364	9456
AMOTL2	chr3	134090099	134090225	-	3.37914	529
AMOTL2	chr3	134093157	134093284	-	7.26032	3
AMOTL2|RPL39P5	chr3	134075249	134075345	-	5.22599	58
ANAPC1	chr2	112525441	112525758	-	11.3759	115983
ANAPC2	chr9	140069400	140069519	-	8.32068	2005
ANAPC2	chr9	140082140	140082320	-	11.9002	235
ANAPC5	chr12	121790091	121790200	-	4.36592	2
ANAPC7	chr12	110811756	110811954	-	5.85082	5002
ANAPC7	chr12	110841323	110841420	-	5.15204	49
ANGEL1	chr14	77255433	77255554	-	7.76119	15224
ANGEL2	chr1	213188974	213189076	-	6.18416	15
ANGPT1	chr8	108263796	108263918	-	5.88499	70299
ANGPTL2	chr9	129870915	129871012	-	6.44605	13900
ANGPTL6	chr19	10203321	10203418	-	5.80386	3856
ANKDD1A	chr15	65243305	65243400	+	6.9721	29180
ANKEF1	chr20	10018982	10019104	+	7.36664	3218
ANKFY1	chr17	4067813	4067910	-	7.70615	99132
ANKFY1	chr17	4070842	4071124	-	36.6451	95918
ANKFY1	chr17	4167139	4167246	-	9.41017	4
ANKH	chr5	14710838	14711121	-	12.6426	160623
ANKH	chr5	14871689	14871834	-	2.79715	1
ANKHD1|ANKHD1-EIF4EBP3	chr5	139781448	139781618	+	7.13436	8
ANKHD1|ANKHD1-EIF4EBP3	chr5	139876234	139876333	+	5.5663	0
ANKHD1|ANKHD1-EIF4EBP3	chr5	139876617	139876839	+	11.4863	383
ANKHD1|ANKHD1-EIF4EBP3	chr5	139905781	139905942	+	6.03245	44
ANKHD1|ANKHD1-EIF4EBP3	chr5	139908188	139908485	+	10.2753	217
ANKHD1|ANKHD1-EIF4EBP3	chr5	139908801	139908920	+	5.67821	303
ANKHD1|ANKHD1-EIF4EBP3	chr5	139909268	139909393	+	6.81176	54
ANKIB1	chr7	92027654	92028025	+	12.3238	26769
ANKIB1	chr7	92028137	92028352	+	12.7156	27252
ANKLE1	chr19	17394214	17394308	+	6.9721	1487
ANKLE1	chr19	17394398	17394506	+	5.58582	1671
ANKLE2	chr12	133306335	133306703	-	8.41675	1983
ANKLE2	chr12	133307839	133307993	-	7.42859	693
ANKLE2	chr12	133308422	133308800	-	3.87683	4
ANKLE2	chr12	133314985	133315104	-	4.12277	389
ANKLE2	chr12	133331271	133331574	-	15.1943	145
ANKMY1	chr2	241463492	241463752	-	9.00701	3546
ANKMY1	chr2	241468584	241468678	-	5.9953	28702
ANKRD10	chr13	111531969	111532410	-	8.27573	13019
ANKRD11	chr16	89334238	89334469	-	5.97283	53352
ANKRD11	chr16	89334607	89334894	-	9.80573	23291
ANKRD11	chr16	89346131	89346272	-	2.865	11913
ANKRD11	chr16	89351131	89351329	-	6.50697	6856
ANKRD11	chr16	89351834	89351931	-	3.17176	958
ANKRD11	chr16	89354564	89354670	-	3.58479	28813
ANKRD11	chr16	89366990	89367087	-	4.74715	12906
ANKRD11	chr16	89556808	89556953	-	9.71906	15
ANKRD13B	chr17	27941357	27941687	+	4.55535	14957
ANKRD17	chr4	73956794	73956981	-	9.37397	131792
ANKRD17	chr4	73957487	73957779	-	8.76661	130994
ANKRD17	chr4	74005299	74005507	-	5.18594	14145
ANKRD17	chr4	74124114	74124263	-	2.97855	239
ANKRD18A	chr9	38595621	38595780	-	5.91777	24580
ANKRD18B	chr9	33524420	33524678	+	5.3355	9
ANKRD18B	chr9	33528701	33528816	+	5.88499	72
ANKRD18B	chr9	33548171	33548413	+	10.1061	23760
ANKRD18B	chr9	33548478	33548619	+	8.69181	24067
ANKRD26	chr10	27324385	27324639	-	8.15573	15654
ANKRD27	chr19	33088933	33089045	-	5.08203	77026
ANKRD27	chr19	33089117	33089211	-	6.31666	76860
ANKRD28	chr3	15711431	15711653	-	6.5161	6077
ANKRD32	chr5	93964439	93964536	+	6.38291	10048
ANKRD32	chr5	94030771	94031224	+	27.9833	16667
ANKRD34A	chr1	145474197	145474404	+	7.90813	1737
ANKRD36	chr2	97911022	97911267	+	5.39182	32122
ANKRD36B	chr2	98128173	98128401	-	8.3111	114
ANKRD36C	chr2	96521621	96521715	-	4.68833	3962
ANKRD40	chr17	48772393	48772490	-	7.1151	12761
ANKRD40	chr17	48772813	48772976	-	7.91867	12275
ANKRD40	chr17	48773218	48773490	-	14.4836	11761
ANKRD46|GAPDHP62	chr8	101563017	101563128	-	7.76119	813
ANKRD49	chr11	94231470	94231616	+	7.76119	981
ANKRD50	chr4	125591790	125591931	-	11.7066	41955
ANKRD50	chr4	125592246	125592468	-	7.20744	41418
ANKRD50	chr4	125592970	125593237	-	12.3106	40649
ANKRD50	chr4	125593314	125593476	-	13.9117	40410
ANKRD50	chr4	125631348	125631527	-	8.39922	2359
ANKRD50	chr4	125632153	125632315	-	11.2002	1571
ANKRD9	chr14	102973204	102973434	-	9.83339	1720
ANKS1A	chr6	34985573	34985752	+	7.71826	128532
ANKS3	chr16	4749339	4749511	-	4.43833	660
ANKS3	chr16	4750627	4750721	-	5.64667	33526
ANO8	chr19	17435984	17436148	-	4.77217	9398
ANP32B	chr9	100777713	100777871	+	3.68833	32071
ANTXR1	chr2	69472705	69473103	+	8.07142	232217
ANXA2R	chr5	43039705	43039903	-	7.72006	517
ANXA5	chr4	122617946	122618071	-	3.13518	46
AP000275.65|C21orf59	chr21	33984587	33984690	-	7.72202	28
AP000350.4	chr22	24236597	24236706	-	2.42658	4411
AP000525.1	chr22	16157106	16157370	-	11.2438	0
AP000704.5	chr21	38338804	38338898	+	6.57756	7
AP001053.11	chr21	45228853	45228947	-	6.14298	1295
AP001053.11	chr21	45229348	45229442	-	6.57756	3006
AP001062.8|C21orf2	chr21	45749702	45749820	-	9.2656	109
AP001065.2	chr21	45834668	45834791	-	7.76119	1832
AP001266.1|AP5B1	chr11	65545291	65545591	-	8.03627	1725
AP001266.1|AP5B1	chr11	65546133	65546693	-	7.4692	623
AP001266.1|AP5B1	chr11	65546743	65546840	-	3.25716	476
AP001266.1|AP5B1	chr11	65546961	65547142	-	6.37188	174
AP001266.1|AP5B1	chr11	65547214	65547327	-	7.50684	11
AP001469.7	chr21	47666814	47666929	+	10.9276	11
AP006621.5	chr11	783778	783952	+	4.02933	6197
AP1AR	chr4	113152954	113153060	+	7.76119	12
AP1B1	chr22	29784371	29784542	-	9.36186	11
AP1G1	chr16	71766449	71766929	-	5.76683	1573
AP1M1	chr19	16345616	16345774	+	4.93324	36872
AP1M2	chr19	10687896	10687995	-	7.2804	5
AP1S1	chr7	100797720	100797817	+	7.73042	34
AP1S2	chrX	15872820	15872927	-	9.0148	0
AP1S3	chr2	224702174	224702272	-	5.01272	13
AP2A2	chr11	925901	926064	+	4.82475	2
AP2A2	chr11	1010692	1010911	+	18.7179	3984
AP2B1	chr17	33914367	33914560	+	3.09166	10
AP2M1	chr3	183892681	183892798	+	3.6151	8
AP2S1	chr19	47353940	47354051	-	5.68118	16
AP3D1	chr19	2101234	2101350	-	6.27339	10155
AP3M1	chr10	75910441	75910538	-	6.44605	19
AP3S2|C15orf38-AP3S2	chr15	90378492	90378678	-	9.31046	2508
AP4B1	chr1	114442789	114442886	-	6.44605	19
AP4B1-AS1	chr1	114442789	114442886	+	6.44605	43532
AP4E1	chr15	51200897	51201059	+	12.8679	2
AP4M1	chr7	99704509	99704696	+	6.0922	1551
AP5M1	chr14	57741015	57741423	+	19.7697	5242
AP5S1	chr20	3804598	3804738	+	7.41025	3396
APAF1	chr12	99039092	99039206	+	7.32893	14
APBA3	chr19	3759827	3760036	-	5.76495	89
APBB2	chr4	40817723	40817820	-	8.15573	41351
APC	chr5	112043459	112043556	+	6.44605	241
APC	chr5	112179191	112179304	+	9.24543	105437
APC	chr5	112179407	112179541	+	8.70998	105653
APC	chr5	112179597	112179723	+	7.0989	105843
APC2	chr19	1461040	1461228	+	8.63795	8841
APEX1	chr14	20925436	20925530	+	3.31952	1731
APEX2	chrX	55033132	55033346	+	6.06366	6307
APEX2	chrX	55033739	55033892	+	6.49015	6944
APLP2	chr11	130013353	130013473	+	8.05185	2047
APOLD1	chr12	12940328	12940466	+	4.83684	1736
APOLD1	chr12	12940524	12940706	+	5.77654	1932
APP	chr21	27542928	27543064	-	2.66694	0
APPBP2	chr17	58525094	58525191	-	7.2462	78302
APPBP2	chr17	58603437	58603573	-	5.79454	7
APPL2	chr12	105568092	105568202	-	7.72807	1950
AQP3	chr9	33441885	33442057	-	3.87545	1050
AQR	chr15	35261767	35261994	-	5.03666	1
ARAF	chrX	47420619	47420723	+	12.1675	1
ARAF	chrX	47431104	47431281	+	5.48567	1720
ARAP2	chr4	36230385	36230596	-	6.48332	14888
AREL1	chr14	75129881	75129978	-	8.05756	22385
AREL1	chr14	75130196	75130323	-	5.1648	445
ARF4	chr3	57582907	57583089	-	8.52069	4
ARF6	chr14	50360533	50361051	+	21.9219	310
ARFGAP1	chr20	61919186	61919309	+	5.56258	2045
ARFGAP1	chr20	61919430	61919657	+	6.16944	2289
ARFGAP1	chr20	61919889	61920843	+	14.6368	882
ARGLU1	chr13	107196274	107196453	-	22.9223	13590
ARHGAP11A	chr15	32928580	32929445	+	14.011	20809
ARHGAP11A	chr15	32929773	32929915	+	7.58068	22002
ARHGAP12	chr10	32197224	32197406	-	14.6747	396
ARHGAP17	chr16	24942308	24942443	-	2.38104	38
ARHGAP21	chr10	24873281	24873429	-	6.25131	36869
ARHGAP21	chr10	24873567	24873947	-	9.10285	36351
ARHGAP21	chr10	24874300	24874528	-	6.21852	35770
ARHGAP21	chr10	24874630	24874993	-	6.69344	3978
ARHGAP21	chr10	24908732	24908841	-	2.95552	1457
ARHGAP21	chr10	24909192	24909324	-	3.90055	974
ARHGAP21	chr10	24909550	24909769	-	11.1035	529
ARHGAP21	chr10	24909867	24910002	-	5.03349	296
ARHGAP21	chr10	25010775	25010923	-	6.95002	40
ARHGAP23	chr17	36609991	36610111	+	9.77956	58
ARHGAP23	chr17	36622591	36623285	+	6.50237	8245
ARHGAP26	chr5	142602031	142602125	+	5.78847	57554
ARHGAP26	chr5	142603444	142603586	+	10.9414	58967
ARHGAP29	chr1	94639522	94639635	-	10.9414	63486
ARHGAP29	chr1	94639914	94640167	-	6.57756	62954
ARHGAP32	chr11	128839598	128839701	-	6.44605	28596
ARHGAP32	chr11	128839905	128840002	-	4.51948	28295
ARHGAP32	chr11	128840478	128840726	-	12.0123	27571
ARHGAP33	chr19	36277584	36277719	+	5.69348	1776
ARHGAP35	chr19	47421947	47422468	+	18.3356	14
ARHGAP35	chr19	47422768	47422886	+	3.3478	769
ARHGAP35	chr19	47424066	47424497	+	5.67004	2067
ARHGAP35	chr19	47424599	47424732	+	7.59173	2600
ARHGAP35	chr19	47424923	47425062	+	3.79861	2924
ARHGAP35	chr19	47503927	47504624	+	7.28419	1573
ARHGAP39	chr8	145770704	145770974	-	11.4766	74
ARHGAP39	chr8	145773491	145773588	-	5.79454	57492
ARHGAP39	chr8	145911087	145911181	-	5.71832	13
ARHGAP5	chr14	32559872	32560397	+	10.4141	12436
ARHGAP5	chr14	32560626	32560817	+	8.60043	14117
ARHGAP5	chr14	32561098	32561229	+	4.55444	14589
ARHGAP5	chr14	32561720	32561862	+	7.72959	15211
ARHGAP5	chr14	32562145	32562277	+	6.03259	15636
ARHGAP5	chr14	32562922	32563158	+	6.37017	16413
ARHGAP5	chr14	32623901	32624208	+	12.4957	686
ARHGDIA	chr17	79825757	79825854	-	2.41137	652
ARHGDIA	chr17	79829099	79829196	-	3.78447	4
ARHGEF1	chr19	42387285	42387379	+	6.57756	5
ARHGEF12	chr11	120207744	120207982	+	8.58718	11
ARHGEF12	chr11	120350726	120351054	+	21.2854	4043
ARHGEF16	chr1	3379937	3380167	+	7.8982	8709
ARHGEF17	chr11	73020562	73020858	+	6.26767	899
ARHGEF17	chr11	73021114	73021328	+	9.27049	1451
ARHGEF17	chr11	73021641	73022039	+	7.55369	1978
ARHGEF17	chr11	73078681	73078886	+	17.0341	2412
ARHGEF19	chr1	16524739	16524836	-	7.73042	8670
ARHGEF19-AS1	chr1	16524739	16524836	+	7.73042	391
ARHGEF3	chr3	56762531	56762859	-	12.342	46736
ARHGEF3	chr3	56763214	56763525	-	31.2194	46070
ARHGEF35	chr7	143884909	143885019	-	6.43703	7710
ARHGEF35	chr7	143885022	143885345	-	12.234	7384
ARHGEF39	chr9	35673924	35674065	-	8.44181	1798
ARHGEF4	chr2	131672194	131672319	+	9.13822	2063
ARHGEF4	chr2	131674116	131674321	+	5.22493	85
ARHGEF4	chr2	131804310	131804435	+	4.7607	7208
ARHGEF4	chr2	131804573	131804709	+	6.84409	7471
ARHGEF40	chr14	21542503	21542610	+	8.37261	3976
ARHGEF40	chr14	21549848	21549942	+	5.6554	793
ARHGEF5	chr7	144059893	144060357	+	12.8593	7404
ARHGEF5	chr7	144061237	144061341	+	9.7339	8748
ARHGEF5	chr7	144061550	144061792	+	12.4068	9061
ARHGEF5	chr7	144062339	144062564	+	7.92264	338
ARHGEF7	chr13	111955532	111955739	+	16.2804	100118
ARID1A	chr1	27023071	27023240	+	4.34523	177
ARID1A	chr1	27023434	27023545	+	4.01772	540
ARID1A	chr1	27105841	27106064	+	3.9512	4481
ARID1A	chr1	27106215	27107306	+	21.6275	4855
ARID1B	chr6	157527686	157527863	+	6.82023	427120
ARID1B	chr6	157528278	157529083	+	11.7619	427712
ARID2	chr12	46243853	46244038	+	10.948	34
ARID2	chr12	46245280	46245439	+	7.38682	1461
ARID2	chr12	46245776	46245870	+	4.26866	1957
ARID2	chr12	46246108	46246295	+	5.78457	31
ARID2	chr12	46246398	46246542	+	7.87567	321
ARID2	chr12	46298790	46298949	+	16.0789	52713
ARID4A	chr14	58831358	58831455	+	6.44605	33259
ARID4B	chr1	235345337	235345567	-	7.60374	11825
ARID5B	chr10	63851135	63851280	+	3.77169	42112
ARID5B	chr10	63852123	63852351	+	4.49454	43100
ARID5B	chr10	63852497	63852760	+	7.85347	43474
ARID5B	chr10	63852936	63853276	+	7.85338	43913
ARIH1	chr15	72766684	72766804	+	4.64071	14
ARIH2	chr3	48965013	48965150	+	5.70466	679
ARL1	chr12	101790132	101790250	-	7.36664	5014
ARL14EP	chr11	30352591	30352799	+	13.4982	3009
ARL2BP	chr16	57286247	57286364	+	6.51432	6960
ARL4A	chr7	12727906	12728381	+	18.0159	647
ARL4C	chr2	235403816	235404067	-	8.55027	1166
ARL4C	chr2	235404337	235404516	-	12.4666	717
ARL4D	chr17	41476377	41476482	+	4.63171	17
ARL4D	chr17	41476953	41477242	+	6.81176	593
ARL4D	chr17	41477291	41477580	+	7.43544	931
ARL5A	chr2	152659664	152659825	-	7.97915	24879
ARL6IP5	chr3	69134183	69134280	+	3.26469	3
ARL6IP5	chr3	69153665	69153890	+	5.76025	19571
ARMC5	chr16	31470262	31470510	+	5.97667	5
ARMC5	chr16	31477578	31477727	+	8.37261	6297
ARMC6	chr19	19162740	19162858	+	5.15204	17829
ARMC7	chr17	73125170	73125450	+	9.38267	14785
ARMCX5	chrX	101856922	101857224	+	9.08663	49
ARPC1B	chr7	98972371	98972478	+	5.01499	19
ARPC2	chr2	219081896	219081993	+	3.25716	7
ARPC4-TTLL3|TTLL3	chr3	9876809	9876906	+	6.44605	1042
ARPC5	chr1	183604760	183604860	-	3.18866	1
ARPC5L	chr9	127631501	127631603	+	4.92982	17
ARPC5L	chr9	127639140	127639374	+	20.3053	4273
ARRB1	chr11	74976491	74976770	-	8.1439	85933
ARRB2	chr17	4613950	4614078	+	6.52489	1
ARRDC2	chr19	18123944	18124059	+	5.01871	4966
ARRDC3	chr5	90666521	90666822	-	34.3713	2840
ARRDC3	chr5	90666987	90667082	-	5.31944	2580
ARSJ	chr4	114823955	114824114	-	12.1012	76038
ARTN	chr1	44402596	44402813	+	7.59891	1565
ARV1	chr1	231114862	231114959	+	6.43703	1
ARV1	chr1	231136048	231136227	+	8.5182	4543
ARVCF	chr22	19967460	19967557	-	5.80386	7059
ARVCF	chr22	19969110	19969257	-	8.37261	2019
ASAP1	chr8	131073034	131073198	-	8.52069	57570
ASB13	chr10	5681186	5681347	-	7.97915	2428
ASB13	chr10	5682175	5682368	-	5.17189	26173
ASB16	chr17	42248252	42248349	+	4.51948	161
ASB16-AS1	chr17	42253794	42253904	-	7.73753	10089
ASB6	chr9	132399746	132400056	-	7.42727	3749
ASB6	chr9	132400236	132400416	-	12.1281	3389
ASB7	chr15	101169758	101169864	+	8.15573	26924
ASB7	chr15	101169916	101170204	+	12.2608	27082
ASB8	chr12	48543172	48543507	-	26.431	1662
ASB9	chrX	15268573	15268670	-	6.44605	4217
ASCC3	chr6	100957203	100957297	-	5.88499	887
ASCC3	chr6	101296163	101296369	-	16.6672	32808
ASF1A	chr6	119228709	119228822	+	5.79454	13326
ASF1B	chr19	14231200	14231387	-	3.61857	15978
ASH1L	chr1	155408283	155408482	-	8.94221	123764
ASH1L	chr1	155408572	155408751	-	5.69207	123495
ASH1L	chr1	155447716	155448002	-	6.55532	84244
ASH1L	chr1	155448092	155448325	-	7.72412	83921
ASH1L	chr1	155451419	155451990	-	18.1522	80256
ASH1L	chr1	155490923	155491189	-	26.8109	41057
ASH1L-AS1	chr1	155532998	155533267	+	7.457	1134
ASNSD1	chr2	190532051	190532201	+	4.98666	5863
ASNSD1	chr2	190535195	190535343	+	8.06993	9007
ASPH	chr8	62626979	62627121	-	4.68183	3
ASPM	chr1	197070114	197070210	-	6.74994	45588
ASPM	chr1	197070411	197070642	-	16.6162	45156
ASPM	chr1	197072483	197072580	-	6.77683	43218
ASPM	chr1	197073469	197073638	-	15.5802	42160
ASRGL1	chr11	62104943	62105037	+	7.76119	2
ASXL1	chr20	31022284	31022386	+	6.3327	74735
ASXL1	chr20	31022619	31022766	+	3.62705	75070
ASXL1	chr20	31022837	31023160	+	5.39951	75288
ASXL1	chr20	31023288	31023686	+	8.30704	75739
ASXL1	chr20	31024445	31024769	+	9.31156	76896
ASXL1	chr20	31024907	31025089	+	9.64645	77358
ASXL1	chr20	31026526	31026660	+	9.40555	78977
ASXL2	chr2	25965066	25965274	-	11.7765	37904
ASXL2	chr2	25965604	25965860	-	7.93456	37318
ASXL2	chr2	25965930	25966102	-	6.18754	135210
ASXL2	chr2	25966153	25966254	-	5.78457	135058
ASXL2	chr2	25966321	25966443	-	7.09937	134869
ASXL2	chr2	25966890	25967173	-	2.46	36005
ASXL2	chr2	26101190	26101310	-	8.19393	2
ATAD1	chr10	89577548	89577696	-	10.9414	221
ATAD2	chr8	124408545	124408654	-	5.06871	13
ATAD2B	chr2	23980552	23980877	-	9.81386	61848
ATAD3A	chr1	1447584	1447734	+	3.32359	30
ATAD5	chr17	29161410	29161507	+	7.08824	244
ATAD5	chr17	29220470	29220564	+	5.78847	61447
ATAD5	chr17	29220833	29220966	+	8.55027	61810
ATF1	chr12	51213466	51213863	+	17.1858	51628
ATF3	chr1	212793066	212793160	+	4.38727	4657
ATF6	chr1	161928390	161928591	+	11.3647	192281
ATF7IP	chr12	14576906	14577052	+	17.3961	212
ATF7IP	chr12	14577135	14577254	+	8.90506	441
ATF7IP	chr12	14577573	14577907	+	14.7027	879
ATF7IP	chr12	14578120	14578281	+	7.76119	1426
ATF7IP	chr12	14613645	14613929	+	7.31388	36951
ATF7IP	chr12	14650688	14650954	+	5.65137	73994
ATG14	chr14	55836367	55836520	-	4.98749	21500
ATG2A	chr11	64662178	64662291	-	7.97915	8545
ATG2A	chr11	64662362	64662509	-	9.74857	8327
ATG2A	chr11	64678644	64678742	-	6.37452	2125
ATG2A	chr11	64684565	64684662	-	12.1675	16
ATG3	chr3	112280634	112280734	-	5.72394	29
ATG4A	chrX	107396983	107397204	+	10.9798	3686
ATG4B	chr2	242611711	242611921	+	3.03183	4038
ATG4C	chr1	63284660	63284757	+	7.08824	33757
ATG4D	chr19	10664081	10664233	+	8.02517	8396
ATG5	chr6	106634031	106634403	-	13.1922	15901
ATG9A	chr2	220089197	220089313	-	4.5377	2342
ATHL1	chr11	294724	294983	+	8.94482	1046
ATHL1	chr11	295164	295319	+	11.7066	2096
ATHL1	chr11	295349	295495	+	7.08824	2281
ATIC	chr2	216176805	216177000	+	8.1822	2
ATIC	chr2	216177151	216177249	+	6.43703	69
ATL3	chr11	63438970	63439075	-	7.30067	8
ATMIN	chr16	81076853	81076997	+	3.75666	2723
ATMIN	chr16	81077470	81077817	+	10.0267	3340
ATMIN	chr16	81077996	81078310	+	9.40801	3866
ATMIN	chr16	81078444	81078651	+	5.28967	4314
ATMIN	chr16	81079043	81079193	+	8.93803	4913
ATN1	chr12	7044772	7044955	+	5.40191	7247
ATN1	chr12	7046367	7046566	+	4.21064	8842
ATOH8	chr2	86014296	86014415	+	5.63783	6140
ATP10D	chr4	47560019	47560170	+	11.3893	21523
ATP10D	chr4	47593300	47593464	+	10.3949	9253
ATP11A	chr13	113536288	113536643	+	8.30923	1674
ATP11A	chr13	113536761	113536873	+	3.19436	10680
ATP11A	chr13	113537015	113537332	+	6.73887	10934
ATP1B1	chr1	169100610	169100759	+	2.63928	20775
ATP1B3	chr3	141644604	141644704	+	2.92531	4229
ATP2B1	chr12	89984467	89984750	-	10.2381	8326
ATP2B1	chr12	90049491	90049686	-	15.7564	110
ATP2B4	chr1	203652284	203652459	+	5.01871	348
ATP2B4	chr1	203708852	203709009	+	12.2068	12257
ATP5A1	chr18	43678107	43678236	-	3.93794	14
ATP5B	chr12	57039646	57039751	-	2.28177	0
ATP5J	chr21	27102037	27102161	-	7.47353	5053
ATP5J	chr21	27107083	27107198	-	12.491	16
ATP5J2|ATP5J2-PTCD1|PTCD1	chr7	99057748	99057845	-	2.26428	243
ATP5J2-PTCD1|PTCD1	chr7	99017442	99017652	-	11.6077	18803
ATP5J2-PTCD1|PTCD1	chr7	99023059	99023159	-	6.43703	13296
ATP6AP1	chrX	153657043	153657171	+	8.12588	0
ATP6AP1	chrX	153664281	153664406	+	5.65138	7090
ATP6C|ATP6V0C	chr16	2563990	2564110	+	4.21788	14
ATP6V0D1	chr16	67514942	67515044	-	13.2235	7
ATP6V0E1	chr5	172410833	172410950	+	5.05305	0
ATP6V0E1	chr5	172461652	172461822	+	2.6374	50834
ATP6V1C1	chr8	104084972	104085118	+	8.19072	51662
ATP6V1C2	chr2	10924201	10924335	+	4.6265	62426
ATP6V1E1	chr22	18111396	18111527	-	12.3	12
ATP7A	chrX	77243821	77244010	+	11.1495	77623
ATP7A	chrX	77245247	77245344	+	6.72403	79049
ATP8B1	chr18	55315513	55315610	-	6.44605	83429
ATP8B2	chr1	154321620	154321804	+	5.80058	2530
ATP9A	chr20	50214967	50215091	-	3.69041	98951
ATP9A	chr20	50215196	50215374	-	6.53249	98668
ATP9A	chr20	50216707	50216801	-	5.48352	97241
ATP9A	chr20	50216859	50216985	-	5.58499	97057
ATP9A	chr20	50217638	50217748	-	9.92878	96294
ATP9A	chr20	50384764	50384861	-	5.80386	6
ATPAF2	chr17	17942357	17942454	-	5.47329	24
ATPIF1	chr1	28562648	28562884	+	2.84603	4
ATRIP	chr3	48501733	48501947	+	9.57483	13236
ATRN	chr20	3629084	3629181	+	8.25207	177398
ATRX	chrX	76937066	76937177	-	6.31666	84
ATRX	chrX	76938352	76938601	-	7.63633	103100
ATXN1	chr6	16306651	16306823	-	24.1352	454861
ATXN1L	chr16	71884473	71884703	+	8.9689	4579
ATXN1L	chr16	71884815	71885025	+	13.4966	4921
ATXN1L	chr16	71885059	71885412	+	8.99151	5165
ATXN2L	chr16	28834645	28834748	+	4.10044	71
ATXN7	chr3	63981456	63981684	+	19.0168	5271
ATXN7	chr3	63981836	63982178	+	11.4445	140
ATXN7	chr3	63985099	63985254	+	6.78249	3114
ATXN7L1	chr7	105254483	105254707	-	12.7049	10006
ATXN7L2	chr1	110033967	110034144	+	10.1285	330
ATXN7L3	chr17	42271196	42271671	-	10.3609	1184
ATXN7L3B	chr12	74931618	74931827	+	12.4974	4
ATXN7L3B	chr12	74931980	74932302	+	3.11666	366
ATXN7L3B	chr12	74932552	74932653	+	6.40124	938
ATXN7L3B	chr12	74932784	74933005	+	6.47009	1170
ATXN7L3B	chr12	74933124	74933371	+	3.54887	1510
AUNIP	chr1	26161534	26161729	-	3.90966	24119
AURKA	chr20	54945044	54945180	-	5.48333	21765
AURKA	chr20	54967074	54967170	-	5.28666	17
AURKAPS1|RAB3GAP2	chr1	220440550	220440644	-	7.36664	413
AURKB	chr17	8113772	8113881	-	14.0292	4
AVEN	chr15	34331132	34331229	-	6.44605	74
AVPI1	chr10	99437320	99437613	-	6.40075	9012
AXIN1	chr16	347958	348177	-	4.02235	48145
AXIN1	chr16	396211	396878	-	9.33437	114
B2M	chr15	45003738	45003872	+	5.9496	22
B3GALT6	chr1	1169095	1169481	+	10.2255	1466
B3GALT6	chr1	1169925	1170319	+	15.1651	2296
B3GNT2	chr2	62449603	62450219	+	11.4587	6951
B3GNT9	chr16	67183768	67184369	-	11.017	495
B4GALNT4	chr11	376849	377287	+	4.41002	7006
B4GALT1	chr9	33113341	33113541	-	3.7227	14656
B4GALT2	chr1	44456038	44456304	+	23.6023	10380
B4GALT5	chr20	48252543	48252961	-	8.95963	77453
B4GALT7	chr5	177036606	177036906	+	6.24403	2241
B9D2	chr19	41869919	41870028	-	10.523	25
BACE2	chr21	42648242	42648457	+	12.0135	30353
BACH1	chr21	30699003	30699175	+	6.58685	27266
BACH1	chr21	30714746	30714977	+	11.1742	43009
BACH1	chr21	30715071	30715183	+	6.37594	43334
BAG1	chr9	33264561	33264661	-	3.08649	7
BAG2	chr6	57037136	57037251	+	4.01416	13
BAG2	chr6	57048615	57048713	+	5.6988	10382
BAG2	chr6	57048843	57048988	+	7.59807	10610
BAG3	chr10	121435993	121436108	+	3.08257	19872
BAG3	chr10	121436473	121436596	+	4.10883	25394
BAG3	chr10	121436742	121436842	+	4.52592	25663
BAG4	chr8	38067749	38068161	+	30.852	33633
BAG5	chr14	104026222	104026333	-	5.47329	2295
BAG5	chr14	104026398	104026805	-	9.76595	1823
BAG5	chr14	104027193	104027429	-	9.2175	1199
BAGE2	chr21	11038935	11039149	-	10.5157	19174
BAHCC1	chr17	79408996	79409172	+	8.27832	1839
BAHCC1	chr17	79409526	79409950	+	7.03557	1089
BAHCC1	chr17	79410100	79410194	+	4.61646	735
BAHCC1	chr17	79414193	79414337	+	7.48389	3358
BAHCC1	chr17	79428347	79428467	+	9.00158	17512
BAHCC1	chr17	79430748	79430909	+	4.1883	1164
BAHD1	chr15	40751151	40751740	+	15.4258	488
BAI2	chr1	32222136	32222253	-	8.27832	149
BAIAP2-AS1	chr17	79005951	79006104	-	8.48874	2269
BAIAP2L1	chr7	97921865	97922013	-	5.27399	108367
BAIAP3	chr16	1399303	1399499	+	9.44402	4635
BAMBI	chr10	28966439	28966536	+	7.58774	1
BAMBI	chr10	28970237	28970376	+	9.45961	3786
BAMBI	chr10	28971096	28971494	+	8.74268	4645
BANP	chr16	87983030	87983127	+	7.73042	181
BARD1	chr2	215645440	215645918	-	8.01182	28476
BASP1	chr5	17217748	17217867	+	2.91068	9
BASP1	chr5	17275689	17276021	+	2.42359	54194
BAZ1A	chr14	35245472	35245604	-	10.0764	98534
BAZ1A	chr14	35344312	35344518	-	4.91831	26
BAZ1B	chr7	72856724	72856894	-	3.51772	79425
BAZ1B	chr7	72891668	72891869	-	5.41006	44450
BAZ1B	chr7	72892362	72892582	-	5.56396	43737
BAZ2A	chr12	57008965	57009090	-	5.45193	13114
BAZ2A	chr12	57023959	57024071	-	5.79454	10
BBC3	chr19	47724784	47725016	-	8.70029	809
BBS10	chr12	76741310	76741551	-	8.78253	643
BBX	chr3	107492250	107492417	+	9.22498	127506
BCAM	chr19	45312390	45312494	+	3.35777	4
BCAN	chr1	156611791	156612050	+	9.17368	49
BCAR1	chr16	75268789	75269144	-	6.89127	1257
BCAR1	chr16	75269197	75269826	-	4.68755	575
BCAR3	chr1	94047903	94048387	-	12.2733	2271
BCAS2	chr1	115110658	115110789	-	9.10887	13446
BCAS4	chr20	49457214	49457315	+	2.97661	45607
BCDIN3D	chr12	50232173	50232379	-	8.39739	4498
BCDIN3D	chr12	50232577	50232691	-	7.38082	4186
BCDIN3D-AS1	chr12	50232173	50232379	+	7.91004	9668
BCDIN3D-AS1	chr12	50232577	50232691	+	7.38082	10251
BCL10	chr1	85733341	85733464	-	6.57756	8586
BCL2	chr18	60794363	60794467	-	7.36664	191462
BCL2	chr18	60795147	60795279	-	7.38082	190650
BCL2	chr18	60795952	60796046	-	6.57756	33056
BCL2	chr18	60985273	60985796	-	10.0352	103
BCL2L1	chr20	30309566	30310106	-	5.42585	27
BCL2L12	chr19	50168903	50169078	+	3.66947	81
BCL2L13	chr22	18210308	18210504	+	8.0806	20833
BCL6	chr3	187447450	187447622	-	4.12277	5048
BCL7A	chr12	122497156	122497394	+	8.31037	37267
BCL7A	chr12	122497541	122497878	+	6.02358	37652
BCL7A	chr12	122498124	122498221	+	6.44605	38235
BCL7B	chr7	72951161	72951292	-	6.70655	2983
BCL9	chr1	147091160	147091374	+	8.69657	7783
BCL9	chr1	147096269	147096514	+	8.71996	12892
BCL9	chr1	147096620	147096744	+	8.55926	13243
BCL9L	chr11	118769395	118769569	-	3.24284	11681
BCL9L	chr11	118771709	118771928	-	3.13673	9322
BCL9L	chr11	118771961	118772069	-	2.81988	9181
BCL9L	chr11	118772082	118772694	-	5.48112	8556
BCL9L	chr11	118772792	118773225	-	4.59201	8025
BCL9L	chr11	118773350	118773539	-	4.73759	5795
BCOR	chrX	39911348	39911472	-	7.719	10718
BCOR	chrX	39931855	39932091	-	5.03521	5131
BCORL1	chrX	129147026	129147369	+	10.1565	100
BCORL1	chrX	129149395	129149492	+	6.68834	953
BCORL1	chrX	129149675	129149900	+	5.8006	1233
BCORL1	chrX	129189923	129190075	+	7.39375	41975
BCORL1	chrX	129190201	129190295	+	7.67999	42253
BCR	chr22	23630210	23630307	+	7.73042	4814
BCR	chr22	23657936	23658033	+	8.20994	6276
BDKRB2	chr14	96707728	96708228	+	13.1751	18347
BDKRB2	chr14	96708238	96708435	+	5.98801	18857
BDKRB2|RP11-404P21.8	chr14	96708453	96708685	+	7.94557	24
BDNF	chr11	27679422	27680041	-	7.67453	1155
BDNF-AS	chr11	27679422	27680041	+	7.84127	151023
BEGAIN	chr14	101004248	101004492	-	7.4231	8624
BEGAIN	chr14	101004748	101005028	-	6.75984	8088
BEGAIN	chr14	101035743	101035892	-	9.04862	3
BEND3	chr6	107389749	107389905	-	8.34272	39887
BEND3	chr6	107390288	107390402	-	7.01132	39390
BEND3P3	chr10	81444537	81444714	-	4.50955	25
BET1L	chr11	204572	204777	-	6.16601	2605
BFAR	chr16	14761662	14761860	+	6.61721	486
BHLHE40	chr3	5024561	5024996	+	11.7666	3414
BHLHE40	chr3	5025278	5025388	+	4.41666	4131
BHLHE41	chr12	26275671	26275786	-	7.08824	2044
BICC1	chr10	60588611	60588771	+	14.863	315707
BICD1	chr12	32458801	32458977	+	6.53247	198544
BICD2	chr9	95477485	95477620	-	3.83999	49463
BIRC2	chr11	102220601	102220695	+	6.57756	1876
BIRC2	chr11	102221234	102221375	+	5.58582	529
BIRC6	chr2	32639886	32639980	+	4.96866	57696
BIRC6	chr2	32640151	32640317	+	7.73684	57961
BIRC6	chr2	32640401	32640820	+	19.7219	58211
BIRC6	chr2	32640887	32641205	+	15.9157	58697
BIVM|RP11-484I6.7	chr13	103459710	103459881	+	12.6975	7
BIVM|RP11-484I6.7	chr13	103492047	103492319	+	8.65006	19311
BLCAP	chr20	36145856	36146226	-	12.0387	6627
BLM	chr15	91293021	91293222	+	12.0604	2402
BLOC1S4	chr4	6718139	6718329	+	14.2393	274
BLOC1S4	chr4	6718629	6718723	+	4.23179	764
BLOC1S4	chr4	6718727	6718984	+	7.94382	862
BLOC1S5|EEF1E1-MUTED	chr6	8015775	8016024	-	16.273	2268
BLOC1S5-TXNDC5|TXNDC5	chr6	7882973	7883100	-	2.71403	0
BLOC1S6	chr15	45891674	45891771	+	7.73042	12122
BLVRB	chr19	40971477	40971651	-	6.1696	0
BMF	chr15	40381633	40381829	-	7.66986	16396
BMF	chr15	40382529	40382691	-	6.17685	15534
BMF	chr15	40383078	40383646	-	15.5283	14579
BMF	chr15	40383909	40384003	-	6.10539	14222
BMI1	chr10	22618175	22618328	+	5.62682	1301
BMI1	chr10	22618583	22618701	+	11.5959	8192
BMP1	chr8	22069273	22069428	+	11.4221	46389
BMP2	chr20	6748706	6748876	+	2.19848	39
BMP2	chr20	6749133	6749503	+	4.86303	388
BMP2	chr20	6759045	6759734	+	22.1092	10300
BMP2K	chr4	79832094	79832206	+	6.9721	51317
BMP2K	chr4	79832749	79832923	+	8.56484	51972
BMP2K	chr4	79833014	79833118	+	10.9414	52237
BMP6	chr6	7727050	7727147	+	6.72516	21
BMP8B	chr1	40225312	40225406	-	9.33936	29120
BMP8B	chr1	40254353	40254447	-	5.39393	74
BMPR1A	chr10	88683408	88683652	+	19.1788	166882
BMPR1A	chr10	88683764	88683921	+	10.4089	167238
BMPR2	chr2	203420045	203420170	+	4.82475	178387
BMPR2	chr2	203420207	203420308	+	3.05861	178549
BMPR2	chr2	203420474	203420675	+	6.41524	178816
BMS1P1	chr10	46738996	46739110	-	9.7339	22095
BNC2	chr9	16419356	16419492	-	12.8902	16878
BNC2	chr9	16437269	16437384	-	7.08165	138
BOD1	chr5	173034933	173035079	-	2.59303	1664
BOD1L1	chr4	13600620	13600783	-	7.5019	28545
BOD1L1	chr4	13603443	13603598	-	3.68779	25730
BOD1L1	chr4	13603924	13604279	-	5.42962	25049
BOD1L1	chr4	13604488	13604724	-	5.47107	24604
BOD1L1	chr4	13605001	13605115	-	5.87611	24213
BOD1L1	chr4	13605821	13605971	-	4.91759	23357
BOD1L1	chr4	13606418	13606613	-	11.04	22715
BOD1L1	chr4	13629136	13629313	-	6.47602	12
BOK	chr2	242512165	242512761	+	13.2784	13532
BOLA1	chr1	149871765	149872021	+	7.08007	587
BOLA2|BOLA2B	chr16	29465475	29465640	-	3.41834	28
BOLA2B	chr16	30204752	30204971	-	6.75345	16
BORA	chr13	73303020	73303117	+	6.44605	955
BPTF	chr17	65850151	65850872	+	24.9884	27894
BPTF	chr17	65907281	65907468	+	5.63625	32985
BPTF	chr17	65940270	65940460	+	5.63392	4
BPTF	chr17	65941626	65941879	+	4.55444	1241
BRAP	chr12	112081973	112082067	-	4.98749	37440
BRAP	chr12	112123536	112123673	-	4.35497	65
BRAT1	chr7	2578060	2578291	-	11.5679	2367
BRCA2	chr13	32911133	32911279	+	7.76119	21258
BRCC3	chrX	154349562	154349660	+	7.90813	49756
BRCC3	chrX	154349796	154350043	+	10.4636	49990
BRCC3	chrX	154350495	154350589	+	4.02933	50689
BRCC3	chrX	154350891	154351087	+	7.65705	51085
BRD1	chr22	50216732	50217000	-	5.68158	11
BRD1	chr22	50217311	50217516	-	4.91142	463
BRD2	chr6	32940008	32940216	+	4.72688	34
BRD2	chr6	32940510	32940649	+	2.73372	4
BRD2	chr6	32944472	32944629	+	3.01398	127
BRD2	chr6	32948645	32948756	+	4.76481	1327
BRD3	chr9	136898416	136898811	-	8.85494	8105
BRD3	chr9	136901158	136901326	-	8.18484	5590
BRD3	chr9	136918530	136918645	-	5.30965	617
BRD4	chr19	15348617	15349121	-	8.90695	40497
BRD7	chr16	50349305	50349476	-	11.1469	4364
BRD7	chr16	50350672	50350815	-	8.18153	51900
BRD8	chr5	137500493	137500769	-	7.53527	116
BRD9	chr5	864182	864493	-	5.06616	2123
BRF1	chr14	105676493	105676802	-	17.6722	2963
BRF1	chr14	105767149	105767246	-	7.48357	83
BRI3	chr7	97911015	97911233	+	10.048	18
BRI3	chr7	97921865	97922013	+	5.27399	10868
BRI3BP	chr12	125509909	125510224	+	16.6666	31664
BRIP1	chr17	59760683	59761023	-	7.99814	179815
BRIP1	chr17	59940706	59940803	-	7.08824	35
BRPF1	chr3	9780741	9780896	+	8.45297	4928
BRPF1	chr3	9781144	9781287	+	7.13886	5331
BRPF3	chr6	36168988	36169116	+	4.17231	806
BRSK2	chr11	1482345	1482599	+	5.12932	7278
BRSK2	chr11	1483708	1483865	+	10.0667	11794
BRWD1	chr21	40568243	40568557	-	21.3732	32805
BRWD1	chr21	40568608	40568827	-	7.047	32535
BRWD1	chr21	40568873	40569043	-	6.162	32319
BRWD1-IT2	chr21	40686657	40686754	-	6.44605	132
BRWD3	chrX	79932511	79932757	-	11.3804	42398
BSG	chr19	572603	572755	+	3.10426	8
BSG	chr19	579427	579538	+	3.88275	577
BTAF1	chr10	93683570	93683708	+	8.11165	19
BTBD2	chr19	1986181	1986286	-	5.04234	2282
BTBD3	chr20	11898544	11898638	+	5.15485	1
BTBD3	chr20	11903426	11904344	+	18.5967	1213
BTBD6	chr14	105716437	105716628	+	4.26623	913
BTBD6	chr14	105716772	105716988	+	11.5562	1658
BTBD7	chr14	93708669	93708979	-	22.4911	51295
BTBD7	chr14	93709114	93709307	-	12.8881	50967
BTBD7	chr14	93760430	93760579	-	12.4957	84
BTBD7	chr14	93760930	93761040	-	5.39393	77
BTBD9	chr6	38142546	38142724	-	10.1285	421089
BTD	chr3	15683538	15683635	+	7.08824	12030
BTD	chr3	15686009	15686256	+	9.20153	42493
BTF3	chr5	72794283	72794438	+	2.54685	2
BTG1	chr12	92537791	92538197	-	13.4168	812
BTG2	chr1	203274661	203274831	+	6.32371	2
BTN2A2	chr6	26392884	26393013	+	8.15573	2554
BTN2A2	chr6	26393194	26393288	+	6.73803	2864
BTN2A3P	chr6	26431555	26431691	+	5.28666	9209
BTN3A1	chr6	26413622	26413774	+	8.31382	11087
BTN3A2	chr6	26377001	26377246	+	15.9016	11543
BTN3A3	chr6	26452135	26452307	+	16.9293	2493
BUB1	chr2	111431910	111432004	-	7.36664	870
BX322557.10	chr21	46710496	46710639	+	8.55027	2520
BX322557.10	chr21	46711510	46711604	+	6.035	3534
BYSL	chr6	41900185	41900665	+	7.95064	5013
BZRAP1-AS1	chr17	56492742	56492847	+	10.1285	78136
BZRAP1-AS1	chr17	56493019	56493158	+	6.57756	78413
BZW1	chr2	201676656	201676770	+	3.97997	11
C10orf114	chr10	21783975	21784069	-	7.82065	2122
C10orf114	chr10	21784270	21784501	-	8.18153	1690
C10orf118	chr10	115922494	115922684	-	4.02933	11277
C10orf12	chr10	98744679	98744959	+	5.95081	3577
C10orf2	chr10	102748707	102748830	+	5.78662	925
C10orf2	chr10	102748848	102749187	+	5.50662	1066
C10orf54	chr10	73510615	73510709	-	4.99938	6678
C10orf76	chr10	103815800	103815897	-	6.44605	32
C10orf88	chr10	124691983	124692077	-	8.55027	898
C10orf88	chr10	124697434	124697635	-	10.26	13888
C11orf24	chr11	68029215	68029429	-	6.84804	1394
C11orf24	chr11	68029687	68030271	-	6.61538	4510
C11orf30	chr11	76255476	76255570	+	4.74732	2194
C11orf30	chr11	76255621	76255736	+	6.37495	2339
C11orf30	chr11	76261090	76261508	+	11.0185	7808
C11orf48	chr11	62439611	62439819	-	7.90715	91
C11orf57	chr11	111945117	111945268	+	8.37261	75
C11orf57	chr11	111953532	111953827	+	12.8451	8478
C11orf80|RCE1	chr11	66610581	66610809	+	7.88485	276
C11orf83	chr11	62439611	62439819	+	7.90715	485
C11orf86	chr11	66743976	66744316	+	6.90275	1222
C11orf95	chr11	63530926	63531194	-	10.5793	2582
C12orf23	chr12	107349673	107349812	+	5.99108	29
C12orf23	chr12	107365096	107365329	+	16.1718	83
C12orf43	chr12	121441181	121441706	-	8.98867	3326
C12orf43	chr12	121441801	121442052	-	13.065	2980
C12orf44	chr12	52470763	52471189	+	8.13835	6977
C12orf49	chr12	117155202	117155381	-	7.76499	2551
C12orf5	chr12	4461725	4461822	+	5.31871	31355
C12orf5	chr12	4461864	4461994	+	7.36664	31494
C12orf65	chr12	123738272	123738474	+	4.44047	336
C12orf65	chr12	123741645	123741812	+	14.9282	3709
C14orf119	chr14	23564203	23564323	+	11.7017	230
C14orf119	chr14	23567250	23567532	+	8.51532	2517
C14orf132	chr14	96505713	96505823	+	8.94482	5
C14orf132	chr14	96553125	96553250	+	7.48357	47405
C14orf132	chr14	96553360	96553567	+	9.65699	47699
C14orf132	chr14	96556038	96556135	+	7.48357	50377
C14orf132	chr14	96556875	96556972	+	5.67935	280
C14orf142	chr14	93673246	93673343	-	7.72807	31
C14orf79	chr14	105461304	105461588	+	6.11721	5128
C14orf93	chr14	23456629	23456747	-	6.57756	12595
C15orf39	chr15	75498372	75498631	+	4.45901	17
C15orf39	chr15	75498709	75499208	+	5.69555	25
C15orf39	chr15	75499410	75499579	+	4.75019	609
C15orf39	chr15	75499896	75500043	+	7.9288	114
C15orf39	chr15	75500242	75500499	+	5.08098	220
C15orf39	chr15	75500638	75500891	+	8.97984	616
C15orf39	chr15	75501014	75501125	+	4.79557	992
C15orf39	chr15	75503312	75503619	+	10.2015	3290
C15orf39	chr15	75503661	75503774	+	5.56819	3639
C15orf39	chr15	75504290	75504430	+	7.27431	4268
C15orf61	chr15	67818771	67818875	+	9.65699	4649
C16orf46	chr16	81095187	81095284	-	6.44605	15534
C16orf58	chr16	31502010	31502147	-	7.47347	2912
C16orf70	chr16	67180990	67181101	+	8.43411	804
C16orf70	chr16	67181276	67181445	+	10.3507	1090
C16orf72	chr16	9185521	9185615	+	5.32883	16
C16orf72	chr16	9196917	9197136	+	26.2913	11380
C16orf72	chr16	9210521	9210792	+	21.161	24984
C16orf87	chr16	46836636	46836887	-	14.1266	28093
C16orf91	chr16	1470065	1470353	-	14.3164	391
C17orf51	chr17	21434834	21434931	-	6.44605	20000
C17orf51	chr17	21438182	21438437	-	15.436	116
C17orf59	chr17	8092281	8092607	-	10.6105	957
C17orf62	chr17	80400827	80401004	-	9.01791	1400
C17orf62	chr17	80401354	80401907	-	11.0859	497
C17orf62	chr17	80402286	80402383	-	3.6231	21
C17orf70	chr17	79507343	79507594	-	11.175	7930
C17orf70	chr17	79507660	79507880	-	8.20334	7644
C17orf70	chr17	79514087	79514254	-	5.67346	21
C17orf80	chr17	71228312	71228406	+	4.58791	59
C17orf80	chr17	71232516	71232610	+	6.18301	3158
C17orf85	chr17	3715695	3715886	-	10.0723	658
C17orf85	chr17	3721652	3721754	-	9.17368	3996
C17orf89	chr17	79213165	79213262	+	7.86306	48
C17orf96	chr17	36829525	36829672	-	6.24141	1515
C17orf97	chr17	263707	263934	+	9.0148	178
C18orf25	chr18	43754065	43754162	+	5.55058	36
C18orf25	chr18	43796014	43796108	+	4.28296	16543
C18orf25	chr18	43796382	43796476	+	3.98958	16911
C18orf54	chr18	51888080	51888175	+	7.36664	2936
C18orf8	chr18	21083529	21083623	+	7.76119	31
C19orf10	chr19	4670213	4670334	-	6.62108	40
C19orf12	chr19	30192955	30193273	-	10.2379	6316
C19orf12	chr19	30193565	30193746	-	11.4224	5801
C19orf21	chr19	751144	751241	+	7.42141	2
C19orf21	chr19	756880	757225	+	6.81396	5734
C19orf21	chr19	757375	757635	+	4.96612	6229
C19orf24	chr19	1278897	1279207	+	8.76154	1028
C19orf25	chr19	1461040	1461228	-	8.63795	17967
C19orf25	chr19	1474052	1474149	-	7.73042	5044
C19orf26	chr19	1229245	1229347	-	6.37257	8643
C19orf33	chr19	38794905	38795002	+	4.80527	7
C19orf43	chr19	12841555	12841801	-	3.35094	866
C19orf44	chr19	16629038	16629163	+	5.59696	21822
C19orf44	chr19	16629364	16629596	+	9.24155	22148
C19orf47	chr19	40827702	40827994	-	12.5496	252
C19orf47	chr19	40828010	40828119	-	5.91777	127
C19orf48	chr19	51301506	51301876	-	4.5628	3630
C19orf52	chr19	11040305	11040498	+	8.53575	9
C19orf53	chr19	13888993	13889181	+	2.79374	3356
C19orf55	chr19	36259667	36259827	+	10.3434	356
C19orf60	chr19	18702934	18703065	+	4.8308	2253
C19orf66	chr19	10203321	10203418	+	5.80386	1056
C19orf68	chr19	48698333	48698542	+	5.22599	24384
C1GALT1	chr7	7278043	7278203	+	10.5496	4093
C1GALT1	chr7	7283346	7283482	+	8.15573	9457
C1GALT1C1	chrX	119760143	119760313	-	7.97915	3537
C1GALT1C1	chrX	119760583	119760760	-	9.33991	3090
C1orf115	chr1	220870684	220870781	+	5.31871	6957
C1orf115	chr1	220871368	220871555	+	6.18301	7641
C1orf123	chr1	53680179	53680334	-	8.55027	3698
C1orf145	chr1	228400470	228400564	-	4.13916	801
C1orf159	chr1	1017697	1017946	-	9.30185	5070
C1orf216	chr1	36181466	36181629	-	11.6222	2855
C1orf233	chr1	1533748	1533845	-	4.10497	1631
C1orf43	chr1	154179800	154179943	-	5.64401	1050
C1orf50	chr1	43240998	43241172	+	8.43837	5650
C1orf74	chr1	209956371	209956617	-	7.10362	1273
C1QBP	chr17	5342263	5342381	-	4.34047	47
C1QTNF6	chr22	37576872	37576993	-	6.62493	4995
C1QTNF6	chr22	37578298	37578664	-	6.04644	181
C1R	chr12	7187807	7188082	-	7.17495	1328
C1RL	chr12	7249113	7249245	-	10.5895	12564
C1RL-AS1	chr12	7268220	7268314	+	4.98749	7316
C20orf112	chr20	31035242	31035496	-	10.8248	35778
C20orf24	chr20	35234224	35234323	+	4.33543	0
C20orf24|TGIF2-C20orf24	chr20	35240466	35240679	+	8.58909	4259
C21orf2	chr21	45750372	45750477	-	6.57985	3930
C21orf58	chr21	47742526	47742655	-	9.56656	1101
C21orf58	chr21	47742918	47743217	-	13.7133	539
C21orf67	chr21	46353758	46353999	-	8.37261	5829
C22orf24	chr22	32329665	32329762	-	5.16167	11574
C22orf28	chr22	32783861	32784059	-	8.68093	24165
C22orf29	chr22	19839167	19839808	-	11.45	2531
C22orf29|GNB1L	chr22	19842227	19842321	-	4.92055	8
C22orf46|Z83840.1	chr22	42090170	42090315	+	8.55027	20
C2CD3	chr11	73744481	73744600	-	6.78249	354
C2orf44	chr2	24261574	24261737	-	11.2371	8486
C2orf69	chr2	200789894	200790008	+	10.9414	13866
C2orf69	chr2	200790163	200790301	+	5.28666	14135
C2orf82|GIGYF2	chr2	233722001	233722144	+	8.83339	22
C3orf17	chr3	112724312	112724704	-	17.1131	2943
C3orf37	chr3	128997851	128997993	+	4.13916	4
C3orf38	chr3	88205372	88205962	+	11.2284	6236
C3orf58	chr3	143691393	143691530	+	4.58791	85
C3orf58	chr3	143704459	143704588	+	6.11579	12010
C3orf58	chr3	143708419	143708812	+	6.19111	15970
C4orf21	chr4	113508898	113508995	-	7.08824	89
C4orf21	chr4	113539289	113539386	-	4.51948	18673
C5orf15	chr5	133295268	133295555	-	34.7876	8761
C5orf22	chr5	31538505	31538690	+	12.4593	226
C5orf24	chr5	134192972	134193201	+	9.30832	2333
C5orf24|DDX46	chr5	134190664	134191061	+	12.2055	25
C5orf28	chr5	43453860	43454124	-	5.4622	209
C5orf30	chr5	102611722	102611886	+	6.23332	16597
C5orf30	chr5	102612159	102612360	+	8.61918	17034
C5orf34	chr5	43506103	43506242	-	17.8155	134
C5orf42	chr5	37168997	37169255	-	20.9947	24
C5orf42	chr5	37226926	37227050	-	8.90943	20844
C5orf51	chr5	41917386	41917543	+	4.26866	12916
C6orf106	chr6	34558190	34558402	-	4.86677	81331
C6orf106	chr6	34574377	34574500	-	3.93579	65233
C6orf120	chr6	170103013	170103111	+	6.65569	756
C6orf223	chr6	43970597	43970758	+	5.39493	2229
C6orf223	chr6	43970959	43971058	+	2.9675	2591
C6orf47	chr6	31627384	31627868	-	7.84456	677
C6orf47	chr6	31627918	31628291	-	9.2944	254
C6orf47-AS1	chr6	31627918	31628291	+	9.2944	1813
C6orf62	chr6	24706073	24706275	-	7.87864	13106
C6orf62	chr6	24720808	24721042	-	6.22553	21
C6orf89	chr6	36891142	36891594	+	8.69462	37415
C7orf26	chr7	6639681	6639795	+	8.90943	14
C7orf49	chr7	134850588	134850857	-	7.68452	1978
C7orf49	chr7	134851008	134851440	-	8.93357	1395
C8orf4	chr8	40011317	40011761	+	21.8717	317
C8orf58	chr8	22461255	22461504	+	14.0584	4096
C9orf114	chr9	131583680	131583774	-	7.31761	8298
C9orf114	chr9	131583915	131584072	-	12.4347	8000
C9orf114	chr9	131584447	131584601	-	4.4706	2500
C9orf117	chr9	130476298	130476404	+	10.6193	1683
C9orf123	chr9	7798373	7798581	-	6.58735	1186
C9orf156	chr9	100672659	100672765	-	8.60164	1988
C9orf163	chr9	139378011	139378145	+	4.83684	64
C9orf172	chr9	139741570	139741772	+	4.13103	2703
C9orf3	chr9	97522046	97522151	+	10.9175	19
C9orf3	chr9	97522320	97522596	+	7.80791	15
C9orf3	chr9	97522650	97522747	+	6.53195	54
C9orf3	chr9	97849092	97849375	+	10.1061	30541
C9orf43	chr9	116172417	116172645	+	2.24098	84
C9orf47|S1PR3	chr9	91606395	91606489	+	4.88707	13
C9orf69	chr9	139006826	139006920	-	2.91216	3339
C9orf69	chr9	139007025	139007189	-	4.81557	3070
C9orf69	chr9	139007777	139008332	-	12.5412	1927
C9orf69	chr9	139010557	139010674	-	4.50351	35
C9orf78	chr9	132589962	132590066	-	5.46532	5730
C9orf91	chr9	117405744	117405936	+	8.75877	29433
C9orf91	chr9	117406801	117406929	+	9.20556	1255
CA5B	chrX	15802978	15803075	+	8.37261	34953
CA5BP1	chrX	15715621	15715789	+	7.31388	16446
CA9	chr9	35673924	35674065	+	8.44181	0
CABIN1	chr22	24459564	24459661	+	4.83684	47651
CABIN1	chr22	24562807	24562925	+	8.57665	4874
CABIN1	chr22	24574136	24574280	+	6.59195	6455
CABLES1	chr18	20837299	20837625	+	13.4871	101488
CACNB1	chr17	37331611	37331793	-	13.6234	18343
CACNB2	chr10	18829047	18829141	+	6.9721	139306
CACNB3	chr12	49221612	49221805	+	6.9962	2715
CACTIN	chr19	3611234	3611404	-	8.32749	7836
CACTIN	chr19	3611634	3611732	-	4.94552	7457
CACTIN-AS1	chr19	3611234	3611404	+	8.32749	3989
CACTIN-AS1	chr19	3613585	3613811	+	11.1524	6340
CACUL1	chr10	120445341	120445476	-	5.99085	817
CACUL1	chr10	120514359	120514475	-	6.05639	6
CALB1	chr8	91105670	91105874	-	3.98921	1705
CALD1	chr7	134653286	134653398	+	9.37902	3325
CALM1	chr14	90863412	90863509	+	3.12044	13
CALM2	chr2	47389769	47389884	-	4.98236	1218
CALM2	chr2	47397882	47397991	-	5.73935	3355
CALM2	chr2	47403498	47403625	-	8.91382	14
CALML4	chr15	68498103	68498205	-	5.91777	182
CALR	chr19	13054694	13054848	+	2.39296	8
CALU	chr7	128387952	128388157	+	6.85597	3517
CALU	chr7	128409082	128409407	+	6.67652	10067
CAMK1D	chr10	12870952	12871178	+	7.02198	479243
CAMK2G	chr10	75573585	75573971	-	12.3869	60306
CAMKK1	chr17	3764151	3764626	-	3.31133	29411
CAMKK1	chr17	3764690	3764846	-	8.05988	29191
CAMLG	chr5	134076827	134076945	+	6.78249	2590
CAMSAP1	chr9	138703078	138703339	-	13.5411	14916
CAMSAP1	chr9	138713036	138713142	-	4.72328	5113
CAMSAP2	chr1	200818975	200819188	+	8.86971	110015
CAMSAP2	chr1	200826989	200827318	+	21.7836	118029
CAMSAP3	chr19	7677431	7677525	+	8.90328	16643
CAMTA2	chr17	4875596	4875720	-	8.56248	368
CAMTA2	chr17	4890388	4890482	-	7.36664	75
CAND1	chr12	67699168	67699393	+	8.88138	6417
CAND1	chr12	67699649	67699833	+	5.39077	6898
CAND1	chr12	67706545	67706742	+	26.0392	13794
CAND2	chr3	12858442	12858539	+	5.76157	20262
CANT1	chr17	76987918	76988038	-	7.54271	13539
CANT1	chr17	76989344	76989703	-	20.4583	11874
CANT1	chr17	76993140	76993465	-	7.42926	8112
CANT1	chr17	76993719	76993816	-	5.83843	7761
CANT1	chr17	77005713	77005856	-	6.19414	2
CAPZA1	chr1	113162469	113162564	+	8.15573	16
CAPZA2	chr7	116502667	116502765	+	7.72807	0
CARD14	chr17	78182169	78182266	+	6.8171	24457
CARD14	chr17	78182351	78182459	+	7.37782	24639
CARD6	chr5	40853527	40853621	+	6.57756	12117
CARHSP1	chr16	8948937	8949093	-	10.3597	6477
CARHSP1	chr16	8962745	8962851	-	17.2533	11
CARKD	chr13	111287216	111287359	+	6.33557	19286
CARKD	chr13	111291356	111291530	+	4.67727	23349
CARM1	chr19	11032411	11032543	+	3.35277	1069
CASC3	chr17	38318247	38318350	+	4.3459	198
CASC3	chr17	38319959	38320062	+	6.91286	23384
CASC5	chr15	40886477	40886576	+	12.8679	8
CASC5	chr15	40914071	40914201	+	10.0319	27609
CASC5	chr15	40915220	40915358	+	7.39543	96
CASKIN1	chr16	2227804	2227978	-	6.48156	18487
CASKIN2	chr17	73509845	73510062	-	10.0473	1279
CASP10	chr2	202084205	202084302	+	6.44605	36314
CASP8AP2	chr6	90539632	90539737	+	7.55161	5
CASP8AP2	chr6	90572123	90572351	+	12.4957	15841
CASP8AP2	chr6	90573389	90573553	+	6.85117	17107
CASP8AP2	chr6	90573820	90574031	+	9.8771	17538
CASP8AP2	chr6	90575858	90576043	+	16.8095	19576
CASP9	chr1	15819159	15819373	-	9.96851	14174
CAST	chr5	96038522	96038623	+	4.94878	13
CAT	chr11	34460496	34460619	+	7.08165	16
CATSPER2P1	chr15	44038646	44038794	-	3.60357	498
CBFA2T2	chr20	32232400	32232621	+	5.61789	5856
CBFA2T2	chr20	32232835	32233337	+	11.2305	6291
CBLL1	chr7	107399362	107399538	+	5.91777	14773
CBR1	chr21	37445028	37445201	+	4.33841	2707
CBX2	chr17	77757991	77758231	+	6.43546	6014
CBX2	chr17	77758511	77758773	+	6.32036	6534
CBX2	chr17	77758906	77759299	+	14.3959	6929
CBX4	chr17	77807466	77807661	-	6.73571	5552
CBX4	chr17	77807812	77808120	-	8.4212	5093
CBX8	chr17	77768479	77768576	-	6.33052	2267
CCAT1	chr8	128221155	128221333	-	4.57569	10000
CCAT1	chr8	128221528	128221757	-	5.28679	9576
CCDC101	chr16	28565308	28565405	+	6.44605	16
CCDC102A	chr16	57546527	57546678	-	7.59102	3816
CCDC102A	chr16	57551996	57552095	-	10.6193	18382
CCDC114	chr19	48800467	48800564	-	4.51948	6094
CCDC117	chr22	29182128	29182292	+	9.63152	12997
CCDC12	chr3	47018062	47018234	-	5.17507	0
CCDC120	chrX	48916564	48916658	+	5.78847	13
CCDC120	chrX	48925069	48925171	+	5.54251	1143
CCDC120	chrX	48925346	48925536	+	7.38528	1420
CCDC127	chr5	205310	205659	-	12.9944	12603
CCDC127	chr5	205795	205914	-	8.11133	12348
CCDC130	chr19	13873767	13874027	+	8.09997	1563
CCDC134	chr22	42222173	42222296	+	7.76119	25491
CCDC14	chr3	123633693	123633787	-	5.69348	37670
CCDC14	chr3	123633844	123634314	-	21.4224	33846
CCDC142	chr2	74708953	74709116	-	11.1798	6
CCDC142	chr2	74709395	74709549	-	4.28296	120
CCDC144A	chr17	16612610	16612704	+	5.39393	2383
CCDC144A	chr17	16638339	16638451	+	7.76119	3809
CCDC144B	chr17	18483557	18483678	-	10.2992	45082
CCDC144B	chr17	18509348	18509450	-	6.57756	254
CCDC144CP	chr17	20243274	20243403	+	8.15573	70
CCDC144CP	chr17	20268648	20268845	+	8.87665	44019
CCDC157	chr22	30752735	30752838	+	10.292	76
CCDC157	chr22	30771396	30771612	+	8.46128	18294
CCDC157	chr22	30773734	30773990	+	11.7479	20632
CCDC47	chr17	61850758	61850924	-	3.44712	0
CCDC57	chr17	80070114	80070245	-	9.77956	39244
CCDC57	chr17	80112261	80112567	-	6.95925	30309
CCDC57	chr17	80113152	80113263	-	3.94597	29613
CCDC57	chr17	80114666	80115021	-	7.51009	28
CCDC6	chr10	61548744	61548876	-	11.125	117437
CCDC6	chr10	61552486	61552650	-	6.54983	12684
CCDC66	chr3	56597821	56597940	+	9.0148	278
CCDC71	chr3	49200421	49200572	-	7.73684	3178
CCDC71	chr3	49200784	49200878	-	3.55066	2872
CCDC71	chr3	49200948	49201067	-	5.90051	2683
CCDC71	chr3	49201279	49201476	-	4.45471	2274
CCDC80	chr3	112357651	112357759	-	4.7607	1004
CCDC80	chr3	112359376	112359580	-	7.86982	323
CCDC85B	chr11	65658873	65659057	+	5.59206	729
CCDC85C	chr14	99981079	99981590	-	7.84244	7310
CCDC88A	chr2	55518027	55518121	-	6.57756	5928
CCDC88A	chr2	55522712	55522891	-	9.2242	1158
CCDC88A	chr2	55522950	55523134	-	20.1485	915
CCDC88A	chr2	55561473	55561586	-	6.37113	100
CCDC88A	chr2	55646265	55646359	-	5.13208	53
CCDC88B	chr11	64111695	64111792	+	6.44605	50
CCDC88C	chr14	91739360	91739505	-	4.13916	10462
CCDC88C	chr14	91780246	91780385	-	7.30067	1829
CCDC92	chr12	124421523	124421714	-	8.56325	8394
CCDC93	chr2	118677475	118677726	-	6.9721	93919
CCDC96	chr4	7043119	7043216	-	7.08824	1480
CCDC97	chr19	41822470	41822567	+	4.83684	5765
CCM2	chr7	45115550	45115796	+	5.71157	8316
CCND1	chr11	69456062	69456240	+	9.31338	64
CCNF	chr16	2506627	2507040	+	8.64834	27180
CCNF	chr16	2507549	2507685	+	5.88809	28102
CCNH	chr5	86708641	86708738	-	5.80058	17
CCNJ	chr10	97817755	97817922	+	7.57755	14416
CCNJ	chr10	97818145	97818278	+	9.65699	14806
CCNJL	chr5	159680053	159680276	-	8.62389	59294
CCNJL	chr5	159680534	159680680	-	7.08165	58890
CCNL1	chr3	156865903	156866195	-	11.0184	1539
CCNL1	chr3	156877791	156877895	-	5.27142	4
CCNL2	chr1	1322343	1322651	-	4.1969	1442
CCNL2	chr1	1326517	1326638	-	5.40992	496
CCNL2	chr1	1334574	1334689	-	4.33118	0
CCNO	chr5	54527218	54527418	-	19.87	2007
CCNT1	chr12	49086915	49087182	-	16.8842	23276
CCNT2	chr2	135711057	135711273	+	13.0174	34663
CCNT2	chr2	135711352	135711452	+	8.11133	34958
CCNT2	chr2	135712050	135712224	+	31.501	6751
CCP110	chr16	19548419	19548759	+	9.8223	13141
CCPG1|DYX1C1-CCPG1	chr15	55651897	55651998	-	10.1374	407
CCPG1|DYX1C1-CCPG1	chr15	55652184	55652359	-	5.22599	46
CCPG1|DYX1C1-CCPG1	chr15	55652560	55652975	-	10.4215	12175
CCR1	chr3	46244702	46244816	-	9.0148	4986
CCRN4L	chr4	139936959	139937111	+	6.0506	16
CCRN4L	chr4	139965856	139966234	+	10.6352	1631
CCSAP	chr1	229460833	229460990	-	8.32867	15390
CCSAP	chr1	229478099	229478193	-	5.78847	71
CCSER1	chr4	91230578	91230672	+	8.94482	64
CCSER2	chr10	86131794	86131943	+	11.1012	43376
CCSER2	chr10	86273415	86273582	+	11.0257	61443
CCT2	chr12	69979255	69979360	+	6.23332	4
CD164	chr6	109689935	109690125	-	10.1976	3947
CD276	chr15	74006488	74006726	+	5.51888	3016
CD320	chr19	8367068	8367218	-	5.1292	5937
CD3EAP	chr19	45912723	45912936	+	9.14165	2775
CD46	chr1	207925467	207925564	+	3.68304	0
CD59	chr11	33731377	33731510	-	3.69016	319
CD59	chr11	33731639	33731820	-	3.89019	9
CD59	chr11	33739002	33739102	-	4.05013	2055
CD59	chr11	33757842	33757939	-	5.187	15
CD63	chr12	56122095	56122206	-	4.22484	32
CD63	chr12	56122665	56122774	-	8.67972	10
CD70	chr19	6583403	6583500	-	7.73042	7623
CD70	chr19	6590982	6591149	-	8.02939	1
CD72	chr9	35609596	35609981	-	19.8243	8409
CD81	chr11	2398557	2398667	+	5.81066	10
CD83	chr6	14118025	14118171	+	6.66146	23
CD83	chr6	14135398	14135521	+	6.75417	17396
CD83	chr6	14135692	14135917	+	6.43907	17690
CD83	chr6	14136616	14136719	+	7.72375	18614
CD9	chr12	6309565	6309663	+	5.3036	0
CD97	chr19	14492277	14492416	+	7.72807	22
CD97	chr19	14519110	14519390	+	10.431	26855
CD99L2	chrX	149937000	149937292	-	17.1989	129806
CDA	chr1	20945124	20945276	+	4.8914	29546
CDC25A	chr3	48200255	48200453	-	9.66647	29348
CDC27	chr17	45266505	45266607	-	7.07953	10
CDC34	chr19	541492	541715	+	9.69596	274
CDC42BPA	chr1	227216491	227216845	-	7.23552	5573
CDC42BPA	chr1	227505416	227505592	-	5.95965	234
CDC42BPB	chr14	103399957	103400210	-	4.89777	30777
CDC42BPB	chr14	103410399	103410679	-	4.09713	989
CDC42EP1	chr22	37962203	37962314	+	2.08522	1791
CDC42EP1	chr22	37962381	37962477	+	2.84416	1969
CDC42EP1	chr22	37964136	37964393	+	2.67566	4476
CDC42EP2	chr11	65088652	65089116	+	15.9295	3962
CDC42EP3	chr2	37872607	37872754	-	8.57749	26030
CDC42EP3	chr2	37873030	37873230	-	4.62766	25554
CDC42EP3	chr2	37873649	37873863	-	5.12557	938
CDC42EP3	chr2	37898625	37898736	-	8.15573	48
CDC42EP4	chr17	71281307	71281613	-	10.8149	25441
CDC42EP4	chr17	71282501	71282627	-	2.8397	24427
CDC42EP4	chr17	71308025	71308119	-	3.90966	6
CDC42SE1	chr1	151025508	151025735	-	11.0432	6313
CDC7	chr1	91989670	91989796	+	13.0694	23002
CDCA2	chr8	25364284	25364378	+	7.72051	27077
CDCA2	chr8	25364879	25365036	+	7.84489	27672
CDCA2	chr8	25365236	25365333	+	6.44605	28029
CDCA4	chr14	105477514	105477820	-	12.523	9577
CDCA4	chr14	105487279	105487387	-	6.53249	10
CDCA5	chr11	64847032	64847239	-	7.11443	4210
CDCA8	chr1	38174012	38174106	+	4.28874	15486
CDCP1	chr3	45124073	45124340	-	6.95883	63529
CDCP1	chr3	45124364	45124508	-	9.64951	63361
CDCP1	chr3	45126517	45126648	-	8.03478	61221
CDCP1	chr3	45126932	45127313	-	18.9976	60556
CDCP1	chr3	45134963	45135070	-	7.40105	52799
CDH2	chr18	25531982	25532227	-	9.05326	84312
CDH24	chr14	23518261	23518467	-	28.5101	881
CDH3	chr16	68732312	68732406	+	5.58582	10790
CDIP1	chr16	4588630	4588746	-	8.49005	27
CDIPT	chr16	29874351	29874475	-	6.0258	50
CDK10	chr16	89753107	89753204	+	6.44605	0
CDK12	chr17	37618701	37618853	+	4.48592	410
CDK12	chr17	37627336	37627647	+	9.72491	9045
CDK12	chr17	37687024	37687273	+	16.5265	890
CDK12	chr17	37687361	37687495	+	6.18332	1227
CDK13	chr7	39989896	39990099	+	3.12895	42
CDK13	chr7	39990947	39991193	+	5.41593	803
CDK13	chr7	40027235	40027699	+	18.0048	37
CDK13	chr7	40133845	40134137	+	7.15198	2000
CDK13	chr7	40134190	40134676	+	53.3758	2345
CDK16	chrX	47078169	47078281	+	3.45643	5
CDK18	chr1	205500755	205500872	+	3.90619	1315
CDK2	chr12	56365406	56365546	+	2.62944	503
CDK5RAP2	chr9	123201891	123202071	-	7.88529	626
CDK5RAP2	chr9	123215835	123216087	-	9.06097	5677
CDK5RAP3	chr17	46048506	46048635	+	16.1996	2
CDK5RAP3|RP11-6N17.9	chr17	46050840	46050944	+	12.6063	2113
CDK6	chr7	92244299	92244496	-	8.51054	3095
CDK9	chr9	130551774	130552288	+	7.84443	3447
CDKL5	chrX	18622322	18622503	+	7.76119	256
CDKL5	chrX	18622655	18622776	+	6.44605	589
CDKN1B	chr12	12871022	12871222	+	2.97199	267
CDKN2AIP	chr4	184365926	184366026	+	4.82778	77
CDKN2AIP	chr4	184367785	184367940	+	8.62949	1457
CDKN2AIP	chr4	184368057	184368359	+	8.17754	2268
CDKN2AIP	chr4	184368480	184368577	+	9.20556	2691
CDKN2B	chr9	22005092	22005292	-	11.02	978
CDKN2B	chr9	22005371	22006183	-	5.79905	87
CDKN2B	chr9	22009179	22009279	-	3.57487	8
CDKN2C	chr1	51434773	51434877	+	4.79289	396
CDKN2C	chr1	51439545	51439827	+	14.0462	3629
CDKN3	chr14	54863754	54863851	+	6.76432	8
CDPF1	chr22	46640634	46640777	-	6.9721	3405
CDR2	chr16	22357698	22357792	-	3.39124	28014
CDR2	chr16	22358440	22358636	-	9.70566	27170
CDR2	chr16	22358775	22359065	-	12.9825	26693
CDR2L	chr17	72999862	73000105	+	4.33726	16135
CDRT4|TVP23C|TVP23C-CDRT4	chr17	15341345	15341467	-	7.82065	14467
CDS2	chr20	5170877	5171017	+	5.15204	11410
CDT1	chr16	88874571	88874738	+	5.34566	4375
CDV3	chr3	133306195	133306340	+	8.51693	12714
CDV3	chr3	133306846	133307318	+	11.1728	13355
CDV3	chr3	133307370	133307570	+	9.29286	13879
CDYL	chr6	4892061	4892206	+	2.91425	1788
CDYL	chr6	4892307	4892481	+	4.02729	2034
CDYL2	chr16	80637760	80637925	-	8.34022	200235
CDYL2	chr16	80718594	80718904	-	4.90938	50126
CEBPB	chr20	48807392	48807522	+	4.88929	17
CEBPB	chr20	48807838	48807940	+	4.31266	463
CEBPB	chr20	48808570	48808681	+	3.45616	1195
CEBPB	chr20	48808876	48809042	+	7.3958	1501
CEBPD	chr8	48649737	48649988	-	5.25401	735
CEBPG	chr19	33864650	33864772	+	8.37261	4
CEBPG	chr19	33870384	33870749	+	16.935	4954
CEBPZ	chr2	37454787	37454958	-	20.561	3782
CEBPZ	chr2	37455069	37455545	-	29.7781	3195
CEBPZ	chr2	37455742	37455921	-	7.56149	2591
CELSR1	chr22	46758646	46758900	-	7.25441	2377
CELSR1	chr22	46929805	46930347	-	8.11099	45
CELSR1	chr22	46931180	46931348	-	5.44078	157
CELSR1	chr22	46931525	46931818	-	5.91392	1154
CELSR1	chr22	46931917	46932183	-	6.6871	789
CELSR2	chr1	109793331	109793638	+	4.57998	663
CELSR2	chr1	109793874	109794199	+	5.28575	1206
CELSR2	chr1	109794327	109794555	+	5.86965	1659
CELSR2	chr1	109794609	109794834	+	6.27531	1941
CELSR2	chr1	109795073	109795931	+	5.85074	2405
CELSR2	chr1	109817003	109817500	+	10.0236	3558
CELSR3	chr3	48677245	48677678	-	16.7257	3685
CELSR3	chr3	48696622	48696915	-	7.77031	3403
CELSR3	chr3	48697172	48697410	-	13.3994	2908
CELSR3	chr3	48697700	48697886	-	4.18226	2432
CELSR3	chr3	48698154	48698555	-	13.2335	1763
CELSR3	chr3	48699277	48699535	-	12.24	783
CENPB	chr20	3765231	3765452	-	5.9631	1885
CENPB	chr20	3765586	3765706	-	3.31593	1631
CENPB	chr20	3766043	3766374	-	3.61212	963
CENPB	chr20	3766691	3766867	-	3.38558	470
CENPBD1	chr16	90036542	90036641	-	8.05756	1952
CENPBD1	chr16	90036881	90036978	-	6.07881	1916
CENPE	chr4	104027362	104027456	-	4.52166	34115
CENPF	chr1	214776545	214776694	+	6.48975	8
CENPF	chr1	214813675	214813787	+	3.2799	37095
CENPF	chr1	214814647	214814749	+	3.67896	38067
CENPF	chr1	214815494	214815680	+	2.88448	38914
CENPF	chr1	214815819	214816165	+	5.8674	39239
CENPF	chr1	214816449	214816667	+	3.11138	39869
CENPF	chr1	214817911	214818146	+	6.90602	41331
CENPF	chr1	214818290	214818414	+	5.77608	41710
CENPF	chr1	214818921	214819142	+	5.47888	42341
CENPF	chr1	214820495	214820679	+	3.63624	43915
CENPF	chr1	214830346	214830485	+	4.16647	1856
CENPF	chr1	214837030	214837215	+	4.35365	60450
CENPH	chr5	68485409	68485542	+	4.82778	0
CENPI	chrX	100417878	100418087	+	10.3376	62453
CENPI	chrX	100418309	100418443	+	6.18301	62884
CENPL	chr1	173769504	173769625	-	6.54685	23641
CENPL	chr1	173772205	173772519	-	14.9994	20638
CENPL	chr1	173793333	173793430	-	6.28245	30
CENPL	chr1	173793826	173794015	-	9.65555	157
CENPM	chr22	42342509	42342700	-	6.18416	3
CENPO	chr2	25042349	25042860	+	7.40446	3781
CENPO	chr2	25043091	25043254	+	6.39826	26760
CENPO	chr2	25043540	25043676	+	4.24949	27209
CENPP	chr9	95378106	95378246	+	4.00134	290286
CENPT	chr16	67867670	67867764	-	9.47498	1
CENPV	chr17	16252386	16252603	-	6.50566	667
CEP152	chr15	49030449	49030677	-	8.56277	72507
CEP152	chr15	49030759	49030931	-	7.05297	72253
CEP152	chr15	49048201	49048436	-	9.98945	54748
CEP164	chr11	117282928	117283091	+	11.5836	1101
CEP170	chr1	243327841	243328061	-	15.1769	1357
CEP170B	chr14	105353172	105353864	+	4.84166	21459
CEP170B	chr14	105353968	105354269	+	8.59247	22255
CEP170P1	chr4	119409453	119409549	+	5.58582	20709
CEP170P1	chr4	119435952	119436140	+	5.28666	803
CEP192	chr18	13048998	13049258	+	9.79165	6781
CEP192	chr18	13055916	13056135	+	7.07013	137
CEP192	chr18	13056285	13056443	+	7.72202	506
CEP250	chr20	34090804	34090898	+	3.15833	71
CEP250	chr20	34091625	34091776	+	4.96072	892
CEP250	chr20	34091876	34092054	+	5.84502	1143
CEP250	chr20	34092485	34092758	+	5.24388	1752
CEP350	chr1	179965944	179966241	+	8.82523	28061
CEP350	chr1	180080255	180080585	+	22.0852	17407
CEP350	chr1	180081547	180081687	+	6.65569	18699
CEP55	chr10	95263014	95263127	+	5.58582	6385
CEP57	chr11	95564261	95564412	+	4.38833	5415
CEP76	chr18	12702576	12702703	-	10.9414	18
CEP78	chr9	80881696	80881790	+	6.18301	30549
CEP85	chr1	26582086	26582305	+	11.6556	21393
CEP97	chr3	101476592	101476686	+	8.94482	30279
CEP97	chr3	101484092	101484251	+	12.1012	40594
CEPT1	chr1	111690509	111690603	+	7.82065	4406
CERCAM	chr9	131199251	131199431	+	5.96366	16114
CERK	chr22	47082130	47082275	-	5.82765	25915
CERS5	chr12	50524221	50524356	-	8.16013	2592
CES2	chr16	66968624	66968754	+	4.83244	238
CES2	chr16	66968883	66969028	+	6.04549	497
CES2	chr16	66969277	66969606	+	5.03744	40
CFL1P1	chr10	89577548	89577696	+	10.9414	136
CFL2	chr14	35183698	35183828	-	5.88499	30
CFLAR	chr2	202002262	202002458	+	7.2462	4575
CGGBP1	chr3	88104839	88105028	-	2.7193	98
CGRRF1	chr14	55004839	55005087	+	14.8287	400
CHAC1	chr15	41247814	41248147	+	9.61334	1411
CHAC1	chr15	41248161	41248288	+	19.2898	1758
CHAC2	chr2	54001383	54001546	+	9.43839	6423
CHAF1A	chr19	4408982	4409682	+	15.236	36
CHAF1B	chr21	37785314	37785411	+	5.79152	27625
CHAMP1	chr13	115080020	115080118	+	7.72807	15
CHAMP1	chr13	115089327	115089485	+	10.3308	2727
CHAMP1	chr13	115089683	115089868	+	4.06129	3083
CHAMP1	chr13	115089937	115090069	+	3.9561	9932
CHAMP1	chr13	115090705	115091208	+	12.2352	10700
CHCHD1	chr10	75541814	75541932	+	7.43976	6
CHCHD1	chr10	75542912	75543057	+	10.4399	1092
CHD1	chr5	98191723	98191882	-	12.5013	4504
CHD1	chr5	98191951	98192281	-	19.284	2087
CHD2	chr15	93426092	93426196	+	4.69832	1
CHD2	chr15	93441059	93441252	+	12.216	2492
CHD2	chr15	93567643	93568038	+	12.78	123716
CHD6	chr20	40033243	40033362	-	9.24099	10343
CHD6	chr20	40033548	40034104	-	26.2116	9601
CHD6	chr20	40050381	40050670	-	9.49134	6822
CHD7	chr8	61654236	61654341	+	5.89448	245
CHD7	chr8	61655052	61655515	+	8.57786	647
CHD7	chr8	61769252	61769347	+	6.37452	1601
CHD7	chr8	61778034	61778502	+	9.9067	124111
CHD8	chr14	21853680	21853842	-	6.6703	661
CHD8	chr14	21861715	21861906	-	8.51054	1267
CHD8	chr14	21861967	21862203	-	5.84887	970
CHD8	chr14	21899477	21899812	-	11.2542	37
CHD9	chr16	53190068	53190180	+	7.76119	154
CHD9	chr16	53191202	53191367	+	7.73042	127
CHD9	chr16	53337829	53337955	+	10.1691	68781
CHD9	chr16	53358038	53358485	+	15.4816	9260
CHD9	chr16	53358570	53358887	+	13.864	89522
CHERP	chr19	16629038	16629163	-	5.59696	7922
CHERP	chr19	16629364	16629596	-	9.24155	7489
CHERP|MED26	chr19	16629869	16630078	-	6.92421	558
CHIC1	chrX	72906613	72906707	+	6.57756	123487
CHID1	chr11	869202	869306	-	9.90493	1180
CHID1	chr11	869588	869741	-	6.09335	13437
CHKA	chr11	67820855	67820973	-	6.51432	67636
CHML	chr1	241797019	241797149	-	3.56541	2083
CHML	chr1	241797225	241798115	-	8.98577	1117
CHML	chr1	241798446	241798574	-	3.63016	658
CHML	chr1	241798784	241799157	-	4.4844	75
CHMP1A	chr16	89712037	89712279	-	5.86971	1009
CHMP1B	chr18	11851432	11851578	+	5.77625	20
CHMP1B	chr18	11851761	11852247	+	7.52628	349
CHMP4B	chr20	32441311	32441432	+	2.37545	42156
CHMP6	chr17	78973682	78973859	+	8.54453	8008
CHPF	chr2	220404103	220404322	-	5.80916	3489
CHPF	chr2	220404474	220404691	-	5.69323	3120
CHPF	chr2	220404922	220405034	-	3.95497	2777
CHPF	chr2	220406568	220406755	-	4.69654	1056
CHPF2	chr7	150932310	150932674	+	10.5937	185
CHPF2	chr7	150935100	150935283	+	18.386	4234
CHPF2|MIR671	chr7	150935522	150935641	+	5.48352	15
CHRAC1	chr8	141521414	141521508	+	8.18257	5
CHRAC1	chr8	141525284	141525455	+	4.77685	892
CHRNA5	chr15	78882268	78882370	+	6.48332	9037
CHST12	chr7	2473218	2473638	+	14.2086	29973
CHST13	chr3	126261712	126261813	+	9.0148	18561
CHST14	chr15	40763672	40764024	+	5.32639	388
CHST14	chr15	40764176	40764365	+	5.97893	892
CHST14	chr15	40764553	40764931	+	10.6247	1269
CHST15	chr10	125767991	125768118	-	6.46469	38123
CHST15	chr10	125768407	125768591	-	12.9337	37650
CHST15	chr10	125805961	125806065	-	7.07953	176
CHST3	chr10	73767814	73768067	+	15.3797	37503
CHST3	chr10	73768345	73768539	+	13.282	38034
CHST3	chr10	73769030	73769168	+	8.84087	38719
CHST3	chr10	73770657	73770799	+	6.64209	40346
CHSY1	chr15	101717280	101717455	-	7.45213	10811
CHSY1	chr15	101717812	101718051	-	8.84196	10215
CHSY1	chr15	101718182	101718404	-	6.23869	9862
CHSY1	chr15	101718712	101719061	-	6.04336	9014
CHSY1	chr15	101775454	101775610	-	8.3596	16527
CHTF8	chr16	69152079	69152444	-	10.9508	2081
CHTF8	chr16	69154126	69154503	-	16.9624	22
CHTF8	chr16	69166344	69166445	-	9.77415	25
CHTOP	chr1	153606578	153606693	+	3.48632	23
CHTOP	chr1	153617605	153617911	+	13.8883	7046
CIAO1	chr2	96936952	96937287	+	15.1743	4974
CIB1	chr15	90776962	90777126	-	9.55867	52
CIC	chr19	42777525	42777735	+	7.0215	4112
CIC	chr19	42777998	42778285	+	14.5423	4585
CIC	chr19	42794662	42794788	+	3.23573	5827
CIC	chr19	42799319	42799501	+	5.64073	1511
CIDEB	chr14	24774237	24774353	-	6.60314	2829
CIITA	chr16	11023002	11023312	+	9.8778	51944
CINP	chr14	102814768	102814905	-	8.62389	11027
CIR1	chr2	175260299	175260402	-	9.65699	5
CIRBP	chr19	1271213	1271414	+	7.72375	48
CIRBP	chr19	1274437	1274605	+	10.1704	935
CIRBP	chr19	1274714	1274818	+	6.41929	1368
CIRBP-AS1	chr19	1269933	1270140	-	7.91525	1
CIRH1A	chr16	69166344	69166445	+	9.77415	73
CISD1	chr10	60028939	60029053	+	10.9175	2
CISH	chr3	50644605	50644806	-	11.5836	4386
CISH	chr3	50644979	50645156	-	10.5922	4036
CIT	chr12	120125835	120125953	-	10.3468	115234
CITED2	chr6	139693779	139693877	-	6.74994	1402
CITED2	chr6	139694159	139694571	-	8.15817	708
CITED2	chr6	139694766	139694888	-	3.05416	391
CITED4	chr1	41326875	41327271	-	8.94667	747
CITED4	chr1	41327623	41327935	-	4.05539	83
CIZ1	chr9	130953728	130953839	-	3.0876	3
CKAP2	chr13	53035677	53035773	+	5.12557	5548
CKAP2	chr13	53035835	53035980	+	7.91221	5706
CKAP2L	chr2	113495929	113496043	-	10.2992	26142
CKAP2L	chr2	113513591	113513767	-	8.83339	103
CKAP2L	chr2	113514063	113514206	-	6.72633	7979
CKAP2L	chr2	113514311	113514564	-	10.9434	7621
CKAP4	chr12	106632812	106633212	-	13.6665	8501
CKAP4	chr12	106633314	106633507	-	5.21924	8206
CKAP5	chr11	46765563	46765732	-	5.45145	7200
CKLF|CKLF-CMTM1	chr16	66586500	66586602	+	6.0407	11
CKLF|CMTM1	chr16	66600319	66600539	+	8.2575	5
CKS2	chr9	91926136	91926236	+	6.95869	23
CLASP1	chr2	122097683	122097865	-	6.5967	38351
CLASP1	chr2	122363363	122363480	-	14.6773	43557
CLCC1	chr1	109472392	109472557	-	16.8731	20498
CLCF1	chr11	67132610	67133092	-	11.4784	2016
CLCN3	chr4	170618622	170618760	+	13.9555	1841
CLCN7	chr16	1495675	1496202	-	7.45219	3596
CLCN7	chr16	1496410	1496519	-	5.22216	3279
CLDN12	chr7	90042053	90042272	+	22.6504	9173
CLEC16A	chr16	11272440	11272867	+	23.6072	52516
CLEC16A	chr16	11274477	11274838	+	17.4988	54553
CLIC1	chr6	31698563	31698693	-	3.44383	5392
CLIC1	chr6	31704160	31704273	-	2.42855	20
CLIC4	chr1	25071902	25072054	+	4.74346	3
CLINT1	chr5	157214645	157214915	-	13.8071	2654
CLIP1	chr12	122757309	122757575	-	20.8412	1142
CLIP1	chr12	122825538	122825943	-	5.49988	2648
CLIP1	chr12	122862235	122862416	-	3.01844	2625
CLIP2	chr7	73790451	73790679	+	12.883	52
CLIP2	chr7	73790956	73791053	+	6.44605	68
CLIP2	chr7	73818303	73818448	+	5.31871	3492
CLMP	chr11	122943641	122943762	-	7.63306	121891
CLN5	chr13	77574643	77574835	+	15.5255	8584
CLN8	chr8	1719192	1719316	+	10.9414	7224
CLP1	chr11	57427004	57427272	+	10.1285	1770
CLP1	chr11	57428435	57428575	+	3.39124	3201
CLP1	chr11	57428854	57429099	+	11.8151	3620
CLPB	chr11	72003664	72003758	-	6.18416	15890
CLPB	chr11	72003955	72004122	-	5.05687	15526
CLPB	chr11	72004258	72004567	-	9.57757	15061
CLPTM1	chr19	45465158	45465275	+	12.2257	6344
CLPTM1	chr19	45496176	45496271	+	4.75388	651
CLPTM1L	chr5	1345064	1345158	-	3.71203	10
CLSPN	chr1	36225947	36226119	-	7.97832	9410
CLSTN1	chr1	9790239	9790458	-	3.51906	3086
CLSTN1	chr1	9883873	9883983	-	3.71499	34
CLTB	chr5	175843409	175843516	-	4.90961	23
CLTCL1	chr22	19167058	19167297	-	6.78237	5047
CLUH	chr17	2614938	2615052	-	5.01499	34
CLUHP3	chr16	31719335	31719432	+	9.17368	1052
CLUHP3	chr16	31719546	31719811	+	11.583	1263
CMAS	chr12	22199306	22199403	+	5.79454	86
CMC1	chr3	28283147	28283250	+	5.33582	23
CMC2	chr16	81009791	81009949	-	3.41583	6991
CMSS1	chr3	99536704	99536850	+	4.3459	1
CMTM6	chr3	32544189	32544283	-	6.57756	5
CNDP2	chr18	72178130	72178230	+	5.80058	20
CNIH3	chr1	224622354	224622478	+	12.5468	7
CNN2	chr19	1026635	1026732	+	7.08824	8
CNNM1	chr10	101090437	101090572	+	6.94233	750
CNNM1	chr10	101151505	101151653	+	6.18301	62361
CNNM1	chr10	101151741	101151838	+	7.73042	62597
CNNM1	chr10	101152113	101152216	+	6.12516	62969
CNNM2	chr10	104679368	104679844	+	7.92483	1255
CNNM2	chr10	104836748	104837182	+	10.0326	8556
CNNM2	chr10	104837390	104837727	+	8.77536	159277
CNNM2	chr10	104837793	104838147	+	31.3613	159680
CNNM4	chr2	97427915	97428066	+	9.81927	1276
CNOT10	chr3	32726739	32726833	+	7.36664	28
CNOT10	chr3	32814973	32815067	+	5.39393	3817
CNOT2	chr12	70671919	70672016	+	6.76432	8
CNOT2	chr12	70748533	70748686	+	3.83999	111321
CNOT4	chr7	135078866	135079052	-	9.47498	44027
CNOT6	chr5	180001269	180001384	+	11.3758	75124
CNOT8	chr5	154238126	154238292	+	5.51888	21
CNOT8	chr5	154242708	154242841	+	5.39393	3482
CNOT8	chr5	154254954	154255048	+	3.64737	16733
CNP	chr17	40120471	40120678	+	3.23958	671
CNPY2	chr12	56709655	56709777	-	4.13523	0
CNPY3	chr6	42897268	42897370	+	8.68577	287
CNPY3	chr6	42906617	42906961	+	11.517	9636
CNPY4	chr7	99722645	99722758	+	5.44689	2764
CNST	chr1	246754995	246755161	+	10.9175	1590
CNST	chr1	246810869	246811133	+	18.1642	57464
CNST	chr1	246829080	246829232	+	11.5524	75675
CNTROB	chr17	7836255	7836375	+	3.15833	477
COA1	chr7	43670804	43670928	-	6.70006	61477
COA1	chr7	43671149	43671253	-	6.93686	61152
COA1	chr7	43671896	43672016	-	6.37542	60389
COA3	chr17	40949806	40950007	-	14.2991	714
COA3	chr17	40950612	40950713	-	3.50166	5
COA4	chr11	73584168	73584490	-	4.25675	1030
COA5	chr2	99216911	99217005	-	4.68833	4248
COA6	chr1	234509237	234509349	+	4.58791	23
COBL	chr7	51084444	51084539	-	7.73684	174101
COBL	chr7	51084871	51084976	-	5.11736	173664
COBL	chr7	51094263	51094396	-	7.31388	9256
COBL	chr7	51095376	51095574	-	4.28833	8078
COBL	chr7	51096629	51096900	-	9.35471	6752
COBLL1	chr2	165552065	165552173	-	7.36664	2637
COG1	chr17	71197526	71197768	+	5.16753	8316
COG1	chr17	71203867	71204347	+	12.7186	1570
COG8	chr16	69368548	69369115	-	8.52574	7
COG8|PDF	chr16	69362654	69363021	-	19.9392	1469
COIL	chr17	55038281	55038378	-	6.44605	11
COL12A1	chr6	75892961	75893201	-	14.9935	4979
COL12A1	chr6	75915592	75915733	-	5.76668	34
COL15A1	chr9	101747955	101748099	+	3.22458	41767
COL15A1	chr9	101748226	101748343	+	3.85102	42038
COL18A1	chr21	46888381	46888575	+	10.249	12946
[truncated: 8,671 more rows]
