# Supplementary material for: Dynamic regulation of N6,2′-O-dimethyladenosine (m6Am) in obesity
Source: Nat Commun. 2021 Dec 10;12:7185. doi: 10.1038/s41467-021-27421-2 (PMC8664860; doi:10.1038/s41467-021-27421-2)
Supplement: Supplementary file 7 — Data S5 [file 41467_2021_27421_MOESM7_ESM.xlsx]

## Sheet: obob WT TSS m6Am
Gene_Symb	WT m6Am	ob/ob m6Am	Lean/Fat Specific
0610005C13Rik	Yes	Yes	Common
0610007C21Rik	Yes	Yes	Common
0610007P14Rik	Yes		WT Specific
1100001G20Rik		Yes	ob/ob Specific
1110008F13Rik		Yes	ob/ob Specific
1300002K09Rik	Yes	Yes	Common
1300017J02Rik	Yes	Yes	Common
1600014C10Rik		Yes	ob/ob Specific
1700101I11Rik	Yes		WT Specific
1810009A15Rik		Yes	ob/ob Specific
1810011O10Rik	Yes	Yes	Common
1810012K08Rik		Yes	ob/ob Specific
1810027O10Rik	Yes		WT Specific
1810055G02Rik		Yes	ob/ob Specific
1810058I24Rik		Yes	ob/ob Specific
2010003K11Rik		Yes	ob/ob Specific
2010107E04Rik	Yes		WT Specific
2310039H08Rik		Yes	ob/ob Specific
2400001E08Rik	Yes		WT Specific
2410002O22Rik		Yes	ob/ob Specific
2410015M20Rik		Yes	ob/ob Specific
2700078E11Rik	Yes		WT Specific
2700089E24Rik		Yes	ob/ob Specific
2810405K02Rik		Yes	ob/ob Specific
2810428I15Rik	Yes	Yes	Common
2900010M23Rik		Yes	ob/ob Specific
3110001D03Rik	Yes		WT Specific
4632427E13Rik	Yes		WT Specific
4833439L19Rik	Yes		WT Specific
4921514A10Rik	Yes		WT Specific
4931406C07Rik	Yes	Yes	Common
4932438A13Rik	Yes	Yes	Common
4933403F05Rik	Yes		WT Specific
4933426M11Rik		Yes	ob/ob Specific
5330429B09Rik	Yes		WT Specific
5430407P10Rik	Yes	Yes	Common
5730469M10Rik	Yes	Yes	Common
5830417I10Rik		Yes	ob/ob Specific
6330537M06Rik		Yes	ob/ob Specific
9030617O03Rik	Yes	Yes	Common
9030622O22Rik		Yes	ob/ob Specific
9530052E02Rik	Yes		WT Specific
9530068E07Rik	Yes		WT Specific
A1cf	Yes		WT Specific
Aacs		Yes	ob/ob Specific
Aadac	Yes	Yes	Common
Aadat	Yes	Yes	Common
Aamdc	Yes		WT Specific
Aass	Yes	Yes	Common
AB341359	Yes	Yes	Common
AB342005	Yes	Yes	Common
AB342777		Yes	ob/ob Specific
AB347151	Yes	Yes	Common
Abca1	Yes		WT Specific
Abca3	Yes		WT Specific
Abca6	Yes	Yes	Common
Abca8a	Yes		WT Specific
Abcb1a		Yes	ob/ob Specific
Abcc2		Yes	ob/ob Specific
Abcc3	Yes		WT Specific
Abcc6	Yes	Yes	Common
Abcd3	Yes	Yes	Common
Abcg2		Yes	ob/ob Specific
Abcg5		Yes	ob/ob Specific
Abcg8	Yes	Yes	Common
Abhd14b	Yes	Yes	Common
Abhd15	Yes	Yes	Common
Abhd16a		Yes	ob/ob Specific
Abhd2	Yes	Yes	Common
AC120002.2	Yes		WT Specific
AC124613.1	Yes		WT Specific
AC154141.1		Yes	ob/ob Specific
AC164105.4	Yes	Yes	Common
Acaca	Yes		WT Specific
Acacb		Yes	ob/ob Specific
Acadl	Yes	Yes	Common
Acadm	Yes	Yes	Common
Acads	Yes	Yes	Common
Acadsb	Yes		WT Specific
Acat1	Yes	Yes	Common
Acat2	Yes	Yes	Common
Acer2	Yes	Yes	Common
Acin1		Yes	ob/ob Specific
Acnat1	Yes		WT Specific
Aco2	Yes	Yes	Common
Acot12	Yes	Yes	Common
Acot13	Yes	Yes	Common
Acot8	Yes		WT Specific
Acox2		Yes	ob/ob Specific
Acp2	Yes	Yes	Common
Acp5	Yes	Yes	Common
Acsf2	Yes		WT Specific
Acsm1	Yes	Yes	Common
Acsm3		Yes	ob/ob Specific
Actg1		Yes	ob/ob Specific
Actr1b		Yes	ob/ob Specific
Acy1		Yes	ob/ob Specific
Acy3	Yes	Yes	Common
Adat2		Yes	ob/ob Specific
Add1		Yes	ob/ob Specific
Adgre5		Yes	ob/ob Specific
Adh4	Yes	Yes	Common
Adh5		Yes	ob/ob Specific
Adhfe1	Yes		WT Specific
Adipor2	Yes		WT Specific
Adra1b	Yes	Yes	Common
Adrm1	Yes	Yes	Common
Adtrp	Yes		WT Specific
Aff4		Yes	ob/ob Specific
Afm	Yes		WT Specific
Afmid	Yes	Yes	Common
Agtr1a	Yes		WT Specific
Agxt2	Yes		WT Specific
Agxt2l1	Yes	Yes	Common
Ahsa2	Yes	Yes	Common
AI182371	Yes	Yes	Common
AI507597	Yes	Yes	Common
Aif1		Yes	ob/ob Specific
AK020376	Yes		WT Specific
AK040172	Yes	Yes	Common
AK041781		Yes	ob/ob Specific
AK046369	Yes	Yes	Common
AK047349	Yes		WT Specific
AK050378	Yes	Yes	Common
AK077501	Yes		WT Specific
AK079778	Yes	Yes	Common
AK080936		Yes	ob/ob Specific
AK080941	Yes		WT Specific
AK090225		Yes	ob/ob Specific
AK149461	Yes		WT Specific
AK153603	Yes		WT Specific
AK154184		Yes	ob/ob Specific
AK160977	Yes		WT Specific
AK164124	Yes	Yes	Common
AK170464	Yes	Yes	Common
AK171655	Yes		WT Specific
AK179850		Yes	ob/ob Specific
AK181808	Yes		WT Specific
AK184225		Yes	ob/ob Specific
AK192600		Yes	ob/ob Specific
AK216694	Yes		WT Specific
Akap13	Yes	Yes	Common
Akr1a4		Yes	ob/ob Specific
Akr1c12	Yes	Yes	Common
Akr1c13	Yes		WT Specific
Akr1c14	Yes		WT Specific
Akr1c19	Yes	Yes	Common
Akr1c6	Yes	Yes	Common
Akr1d1	Yes	Yes	Common
Akt1s1		Yes	ob/ob Specific
AL672049.1		Yes	ob/ob Specific
Alad	Yes		WT Specific
Alas1	Yes	Yes	Common
Alas2	Yes		WT Specific
Alcam	Yes	Yes	Common
Aldh16a1	Yes	Yes	Common
Aldh1a1	Yes	Yes	Common
Aldh1a7	Yes	Yes	Common
Aldh4a1	Yes	Yes	Common
Aldh7a1	Yes	Yes	Common
Aldh8a1		Yes	ob/ob Specific
Amdhd1	Yes	Yes	Common
Amigo1	Yes		WT Specific
Amotl2	Yes	Yes	Common
Anapc16		Yes	ob/ob Specific
Angptl2	Yes	Yes	Common
Angptl4	Yes		WT Specific
Ankfy1	Yes		WT Specific
Ankhd1	Yes	Yes	Common
Anks4b	Yes	Yes	Common
Anp32e		Yes	ob/ob Specific
Anxa6	Yes	Yes	Common
Anxa7		Yes	ob/ob Specific
Aox1		Yes	ob/ob Specific
Ap1b1		Yes	ob/ob Specific
Ap2a1	Yes		WT Specific
Ap2a2	Yes		WT Specific
Ap2s1	Yes	Yes	Common
Apba3		Yes	ob/ob Specific
Apbb2	Yes		WT Specific
Apcs	Yes	Yes	Common
Apex1	Yes	Yes	Common
Apoc3		Yes	ob/ob Specific
Apof	Yes		WT Specific
Apom	Yes	Yes	Common
Aqp1	Yes	Yes	Common
Aqp11	Yes		WT Specific
Aqp8	Yes	Yes	Common
Aqp9		Yes	ob/ob Specific
Araf		Yes	ob/ob Specific
Arap1	Yes	Yes	Common
Arcn1	Yes	Yes	Common
Arhgap23		Yes	ob/ob Specific
Arid1b		Yes	ob/ob Specific
Arid5b		Yes	ob/ob Specific
Arl4a		Yes	ob/ob Specific
Arl4d	Yes		WT Specific
Arl6ip5	Yes	Yes	Common
Arpc1a		Yes	ob/ob Specific
Arpc1b	Yes	Yes	Common
Arpc3		Yes	ob/ob Specific
Arpc4	Yes	Yes	Common
Arsa		Yes	ob/ob Specific
Asb13	Yes		WT Specific
Ascc2	Yes		WT Specific
Asgr2	Yes	Yes	Common
Aspdh	Yes	Yes	Common
Asph	Yes	Yes	Common
Atp13a1		Yes	ob/ob Specific
Atp1b1		Yes	ob/ob Specific
Atp2b4	Yes		WT Specific
Atp5c1	Yes	Yes	Common
Atp5e	Yes	Yes	Common
Atp5g1	Yes	Yes	Common
Atp5h	Yes	Yes	Common
Atp5j	Yes	Yes	Common
Atp5j2	Yes	Yes	Common
Atp5k	Yes		WT Specific
Atp5o	Yes	Yes	Common
Atp6v1e1		Yes	ob/ob Specific
Atrx	Yes		WT Specific
Aurkaip1	Yes	Yes	Common
AW112010	Yes	Yes	Common
Baat	Yes		WT Specific
Bat1a		Yes	ob/ob Specific
Bbox1	Yes		WT Specific
BC002163	Yes	Yes	Common
BC005624	Yes		WT Specific
BC006779		Yes	ob/ob Specific
BC017647		Yes	ob/ob Specific
BC026782	Yes	Yes	Common
BC029214	Yes		WT Specific
BC049805	Yes		WT Specific
BC056474		Yes	ob/ob Specific
BC114417	Yes		WT Specific
Bcat2		Yes	ob/ob Specific
Bche	Yes	Yes	Common
Bcl6		Yes	ob/ob Specific
Bdh1		Yes	ob/ob Specific
Bhlhe40	Yes	Yes	Common
Bin2		Yes	ob/ob Specific
Bloc1s1	Yes	Yes	Common
Bnip2		Yes	ob/ob Specific
Bnip3	Yes	Yes	Common
Bnip3l		Yes	ob/ob Specific
Bpnt1		Yes	ob/ob Specific
Brd2	Yes		WT Specific
Brix1	Yes		WT Specific
Bsdc1	Yes		WT Specific
Bsg		Yes	ob/ob Specific
Bst2	Yes		WT Specific
Bzw1	Yes		WT Specific
C1d	Yes		WT Specific
C1qa	Yes	Yes	Common
C1qb	Yes		WT Specific
C1ra	Yes	Yes	Common
C1rl		Yes	ob/ob Specific
C1s	Yes	Yes	Common
C1s1	Yes	Yes	Common
C2	Yes	Yes	Common
C330006A16Rik	Yes		WT Specific
C8g	Yes	Yes	Common
C9	Yes	Yes	Common
CA11		Yes	ob/ob Specific
Cab39	Yes	Yes	Common
Cadm1	Yes	Yes	Common
Cald1	Yes	Yes	Common
Calu	Yes		WT Specific
Camk1		Yes	ob/ob Specific
Camsap3	Yes		WT Specific
Capza1	Yes	Yes	Common
Capzb	Yes	Yes	Common
Car5a		Yes	ob/ob Specific
Casp6	Yes		WT Specific
Casp9		Yes	ob/ob Specific
Cbr1	Yes	Yes	Common
Cbs	Yes		WT Specific
Cbx5	Yes		WT Specific
Ccdc47	Yes	Yes	Common
Ccdc85b	Yes		WT Specific
Ccdc9	Yes		WT Specific
Ccnd1	Yes		WT Specific
Ccs	Yes		WT Specific
Cct3		Yes	ob/ob Specific
Cct8	Yes	Yes	Common
Cd1d1	Yes	Yes	Common
Cd52	Yes	Yes	Common
Cd59a	Yes	Yes	Common
Cd63		Yes	ob/ob Specific
Cd74	Yes	Yes	Common
Cd82		Yes	ob/ob Specific
Cd9		Yes	ob/ob Specific
Cdc123		Yes	ob/ob Specific
Cdc42ep1		Yes	ob/ob Specific
Cdc42ep4		Yes	ob/ob Specific
Cdh5		Yes	ob/ob Specific
Cdhr5	Yes	Yes	Common
Cdk10	Yes		WT Specific
Cdk13	Yes		WT Specific
Cdk2ap2	Yes	Yes	Common
Cdk4		Yes	ob/ob Specific
Cdk5rap3	Yes		WT Specific
Ceacam1	Yes	Yes	Common
Ceacam10	Yes	Yes	Common
Cebpz	Yes	Yes	Common
Cers2	Yes	Yes	Common
Cers6	Yes	Yes	Common
Ces1b	Yes		WT Specific
Ces1d	Yes	Yes	Common
Ces1f	Yes	Yes	Common
Ces1g	Yes	Yes	Common
Ces2e		Yes	ob/ob Specific
Ces2g		Yes	ob/ob Specific
Cfh	Yes	Yes	Common
Cfhr2	Yes	Yes	Common
Cggbp1		Yes	ob/ob Specific
Chd7		Yes	ob/ob Specific
Chdh		Yes	ob/ob Specific
Chmp2a	Yes	Yes	Common
Chmp5	Yes	Yes	Common
Chtop		Yes	ob/ob Specific
Cib1	Yes	Yes	Common
Cideb	Yes	Yes	Common
Cidec		Yes	ob/ob Specific
Cisd3		Yes	ob/ob Specific
Cks2	Yes		WT Specific
Clcn4		Yes	ob/ob Specific
Clcn4-2		Yes	ob/ob Specific
Cldn12	Yes	Yes	Common
Cldn3	Yes	Yes	Common
Clec4f	Yes	Yes	Common
Clip1	Yes		WT Specific
Clu	Yes	Yes	Common
Cmbl	Yes		WT Specific
Cmklr1		Yes	ob/ob Specific
Cml1	Yes		WT Specific
Cml2	Yes	Yes	Common
Cmtm8	Yes	Yes	Common
Cndp2	Yes		WT Specific
Cnnm3		Yes	ob/ob Specific
Cnot10		Yes	ob/ob Specific
Coa6		Yes	ob/ob Specific
Cog4	Yes	Yes	Common
Cog7	Yes		WT Specific
Col1a2		Yes	ob/ob Specific
Col4a1	Yes	Yes	Common
Col4a2		Yes	ob/ob Specific
Col4a3bp	Yes		WT Specific
Colec12	Yes	Yes	Common
Commd1	Yes		WT Specific
Comt	Yes		WT Specific
Cops5		Yes	ob/ob Specific
Cops7b	Yes		WT Specific
Copz1	Yes	Yes	Common
Copz2	Yes	Yes	Common
Coq8a	Yes	Yes	Common
Coro1b	Yes	Yes	Common
Cotl1		Yes	ob/ob Specific
Cox16	Yes		WT Specific
Cox4i1	Yes	Yes	Common
Cox6c	Yes	Yes	Common
Cpn1	Yes	Yes	Common
Cpne3		Yes	ob/ob Specific
Cpped1	Yes		WT Specific
Cps1	Yes		WT Specific
Cptp	Yes		WT Specific
Crbn	Yes	Yes	Common
Crebl2	Yes		WT Specific
Crebzf	Yes	Yes	Common
Crip1		Yes	ob/ob Specific
Crot	Yes	Yes	Common
Csde1	Yes		WT Specific
Csf1r		Yes	ob/ob Specific
Csf2ra	Yes		WT Specific
Csf2rb		Yes	ob/ob Specific
Csnk2b		Yes	ob/ob Specific
Cstb		Yes	ob/ob Specific
Ctage5	Yes		WT Specific
Ctcflos		Yes	ob/ob Specific
Ctla2a		Yes	ob/ob Specific
Ctnnd1	Yes		WT Specific
Ctsa	Yes	Yes	Common
Ctsh	Yes	Yes	Common
Ctso	Yes	Yes	Common
Ctss		Yes	ob/ob Specific
Cutal	Yes		WT Specific
Cwc15	Yes		WT Specific
Cxadr	Yes		WT Specific
Cxcl1		Yes	ob/ob Specific
Cxx1a	Yes		WT Specific
Cxx1b	Yes	Yes	Common
Cyb5a	Yes	Yes	Common
Cyba	Yes	Yes	Common
Cycs	Yes		WT Specific
Cyp1a2	Yes	Yes	Common
Cyp26a1	Yes		WT Specific
Cyp2a12	Yes	Yes	Common
Cyp2a22		Yes	ob/ob Specific
Cyp2b13		Yes	ob/ob Specific
Cyp2b9		Yes	ob/ob Specific
Cyp2c29	Yes		WT Specific
Cyp2c40	Yes	Yes	Common
Cyp2c67	Yes	Yes	Common
Cyp2c68	Yes		WT Specific
Cyp2d22		Yes	ob/ob Specific
Cyp2d26	Yes	Yes	Common
Cyp2d40	Yes		WT Specific
Cyp2f2	Yes	Yes	Common
Cyp2j5	Yes		WT Specific
Cyp3a13	Yes	Yes	Common
Cyp3a25	Yes	Yes	Common
Cyp3a57	Yes	Yes	Common
Cyp3a59	Yes	Yes	Common
Cyp4a10		Yes	ob/ob Specific
Cyp4a12b		Yes	ob/ob Specific
Cyp4a14		Yes	ob/ob Specific
Cyp4f15		Yes	ob/ob Specific
Cyp4v3	Yes	Yes	Common
Cyp8b1		Yes	ob/ob Specific
Cyth1	Yes	Yes	Common
D030055H07Rik	Yes		WT Specific
D10Jhu81e	Yes		WT Specific
D14Ertd449e		Yes	ob/ob Specific
D4Bwg0951e	Yes		WT Specific
Dab2ip	Yes		WT Specific
Dbp	Yes	Yes	Common
Dbt	Yes	Yes	Common
Dcn	Yes	Yes	Common
Dctn5	Yes		WT Specific
Ddc	Yes		WT Specific
Ddx23	Yes		WT Specific
Ddx24	Yes	Yes	Common
Ddx46	Yes		WT Specific
Ddx6		Yes	ob/ob Specific
Decr1	Yes	Yes	Common
Denr		Yes	ob/ob Specific
Dera		Yes	ob/ob Specific
Derl2	Yes	Yes	Common
Dhcr7	Yes	Yes	Common
Dhrs11		Yes	ob/ob Specific
Dhrs3	Yes	Yes	Common
Dhrs7		Yes	ob/ob Specific
Dhx9		Yes	ob/ob Specific
Dio1	Yes	Yes	Common
Dlc1	Yes		WT Specific
Dmgdh	Yes	Yes	Common
Dmpk	Yes		WT Specific
Dnaja3	Yes	Yes	Common
Dnajb1		Yes	ob/ob Specific
Dnajb2		Yes	ob/ob Specific
Dnajb6		Yes	ob/ob Specific
Dnajc22	Yes	Yes	Common
Dnajc5		Yes	ob/ob Specific
Dnajc7	Yes		WT Specific
Dnase2b	Yes		WT Specific
Dpm1	Yes		WT Specific
Dpp7	Yes		WT Specific
Dpys	Yes	Yes	Common
DQ569155	Yes		WT Specific
Dram2	Yes		WT Specific
Drg1	Yes	Yes	Common
Drg2	Yes		WT Specific
Dusp6	Yes	Yes	Common
Dync1h1	Yes		WT Specific
Dynll1	Yes	Yes	Common
Dynlrb1	Yes		WT Specific
Eapp	Yes		WT Specific
Ece1	Yes	Yes	Common
Ech1	Yes	Yes	Common
Eci1	Yes	Yes	Common
Ecm1	Yes	Yes	Common
Eef1d	Yes	Yes	Common
Efcab14	Yes		WT Specific
Efemp1	Yes		WT Specific
Efnb1	Yes	Yes	Common
EG214403	Yes	Yes	Common
Egfr	Yes	Yes	Common
Ehhadh	Yes	Yes	Common
Eif3c	Yes	Yes	Common
Eif3i		Yes	ob/ob Specific
Eif4a1	Yes	Yes	Common
Eif4a2	Yes		WT Specific
Eif4g1	Yes		WT Specific
Ell		Yes	ob/ob Specific
Elob	Yes	Yes	Common
Elovl1		Yes	ob/ob Specific
Elovl2	Yes	Yes	Common
Elovl5		Yes	ob/ob Specific
Elovl6	Yes		WT Specific
Emc4		Yes	ob/ob Specific
Emc6	Yes	Yes	Common
Emilin1		Yes	ob/ob Specific
Eng	Yes	Yes	Common
Eno1	Yes	Yes	Common
Enpep	Yes	Yes	Common
Ensa	Yes	Yes	Common
Entpd5	Yes	Yes	Common
Epb41	Yes	Yes	Common
Ephb4	Yes		WT Specific
Ephx1	Yes	Yes	Common
Epn2		Yes	ob/ob Specific
Eprs		Yes	ob/ob Specific
Erlin1	Yes		WT Specific
Esd	Yes	Yes	Common
Etfrf1		Yes	ob/ob Specific
Etnppl	Yes	Yes	Common
Ets1	Yes	Yes	Common
Ewsr1	Yes	Yes	Common
Exosc10	Yes		WT Specific
Ezr		Yes	ob/ob Specific
F2r		Yes	ob/ob Specific
F7	Yes	Yes	Common
F9	Yes	Yes	Common
Fabp2	Yes		WT Specific
Fabp5	Yes		WT Specific
Fahd2a	Yes		WT Specific
Fam102a		Yes	ob/ob Specific
Fam179b	Yes		WT Specific
Fam188a	Yes	Yes	Common
Fam213a	Yes	Yes	Common
Fam220a	Yes		WT Specific
Fam25c	Yes	Yes	Common
Fam63a	Yes	Yes	Common
Fam98b		Yes	ob/ob Specific
Farsb	Yes		WT Specific
Fau		Yes	ob/ob Specific
Fbf1	Yes	Yes	Common
Fbxl3	Yes		WT Specific
Fbxo3	Yes	Yes	Common
Fbxw2	Yes	Yes	Common
Fcgrt	Yes	Yes	Common
Fdft1	Yes		WT Specific
Fdx1	Yes		WT Specific
Fdx1l	Yes		WT Specific
Fech	Yes		WT Specific
Fermt2	Yes		WT Specific
Fgfr3		Yes	ob/ob Specific
Fggy		Yes	ob/ob Specific
Fh1	Yes	Yes	Common
Fkbp2	Yes	Yes	Common
Fkbp3	Yes	Yes	Common
Flna	Yes	Yes	Common
Flnb		Yes	ob/ob Specific
Fmo5	Yes	Yes	Common
Folr2		Yes	ob/ob Specific
Foxa2	Yes		WT Specific
Foxo4		Yes	ob/ob Specific
Foxred1	Yes		WT Specific
Fpgs	Yes	Yes	Common
Fto	Yes	Yes	Common
Fuca1	Yes	Yes	Common
Fus	Yes	Yes	Common
Fyttd1	Yes	Yes	Common
G0s2	Yes		WT Specific
G3bp1	Yes		WT Specific
Gabarapl2	Yes	Yes	Common
Gabpb2		Yes	ob/ob Specific
Gadd45gip1	Yes		WT Specific
Gak	Yes		WT Specific
Galk1	Yes	Yes	Common
Galm	Yes	Yes	Common
Galnt2	Yes		WT Specific
Garem1		Yes	ob/ob Specific
Gas6	Yes	Yes	Common
Gbe1	Yes	Yes	Common
Gcdh	Yes		WT Specific
Gcgr	Yes	Yes	Common
Gck	Yes	Yes	Common
Gcsh	Yes	Yes	Common
Ggcx		Yes	ob/ob Specific
Ggt6		Yes	ob/ob Specific
Glrx	Yes		WT Specific
Glt1d1	Yes		WT Specific
Gltpd2	Yes		WT Specific
Glyctk	Yes	Yes	Common
Gm10093	Yes		WT Specific
Gm10273		Yes	ob/ob Specific
Gm11175	Yes		WT Specific
Gm14403		Yes	ob/ob Specific
Gm14597		Yes	ob/ob Specific
Gm16286		Yes	ob/ob Specific
Gm16517	Yes	Yes	Common
Gm16541	Yes		WT Specific
Gm16567		Yes	ob/ob Specific
Gm1821	Yes	Yes	Common
Gm20412	Yes		WT Specific
Gm20427		Yes	ob/ob Specific
Gm20708		Yes	ob/ob Specific
Gm20716	Yes		WT Specific
Gm24514	Yes		WT Specific
Gm25911	Yes		WT Specific
Gm26809		Yes	ob/ob Specific
Gm26850		Yes	ob/ob Specific
Gm27000	Yes		WT Specific
Gm37376	Yes		WT Specific
Gm37988	Yes	Yes	Common
Gm42715	Yes		WT Specific
Gm42743	Yes		WT Specific
Gm42793	Yes	Yes	Common
Gm43511	Yes		WT Specific
Gm43552		Yes	ob/ob Specific
Gm44729	Yes	Yes	Common
Gm44805	Yes		WT Specific
Gm44965	Yes		WT Specific
Gm45208		Yes	ob/ob Specific
Gm45281	Yes	Yes	Common
Gm4788	Yes	Yes	Common
Gm5506_0	Yes	Yes	Common
Gmppa	Yes	Yes	Common
Gnai3	Yes	Yes	Common
Gnas		Yes	ob/ob Specific
Gnb2		Yes	ob/ob Specific
Gnl3		Yes	ob/ob Specific
Gnpnat1		Yes	ob/ob Specific
Gon4l		Yes	ob/ob Specific
Gosr2		Yes	ob/ob Specific
Got1		Yes	ob/ob Specific
Gpc4	Yes		WT Specific
Gpihbp1	Yes	Yes	Common
Gpr108	Yes		WT Specific
Gpr146	Yes		WT Specific
Gpr182	Yes		WT Specific
Gprc5c	Yes	Yes	Common
Gpx4	Yes	Yes	Common
Grina		Yes	ob/ob Specific
Grn	Yes	Yes	Common
Gsap	Yes		WT Specific
Gsta3	Yes	Yes	Common
Gsta4		Yes	ob/ob Specific
Gstm2	Yes	Yes	Common
Gstm3	Yes	Yes	Common
Gstm6	Yes	Yes	Common
Gstt1		Yes	ob/ob Specific
Gstt3	Yes		WT Specific
Gstz1	Yes		WT Specific
Gtf2b	Yes		WT Specific
Gtf3c1	Yes		WT Specific
Gvin1		Yes	ob/ob Specific
Gyk	Yes	Yes	Common
H2		Yes	ob/ob Specific
H2-Aa	Yes	Yes	Common
H2-Q1		Yes	ob/ob Specific
H2-Q6	Yes		WT Specific
H2-Q7	Yes	Yes	Common
H2-Q8	Yes		WT Specific
H2-T23	Yes	Yes	Common
H32_A		Yes	ob/ob Specific
H3f3a	Yes	Yes	Common
H47	Yes	Yes	Common
Hadha	Yes	Yes	Common
Hadhb		Yes	ob/ob Specific
Hagh	Yes		WT Specific
Hal	Yes		WT Specific
Hand2	Yes		WT Specific
Hao1	Yes	Yes	Common
Hars	Yes	Yes	Common
Hba-a1	Yes		WT Specific
HBB2		Yes	ob/ob Specific
Hbb-b2		Yes	ob/ob Specific
Hebp1	Yes		WT Specific
Heca	Yes		WT Specific
Hexim1	Yes		WT Specific
Hfe2		Yes	ob/ob Specific
HG2A	Yes	Yes	Common
Hgd	Yes		WT Specific
Hgf	Yes		WT Specific
Hgfac	Yes	Yes	Common
Higd1a		Yes	ob/ob Specific
Hint2		Yes	ob/ob Specific
Hist1h1d	Yes	Yes	Common
Hist1h2bg	Yes		WT Specific
Hist1h3c	Yes	Yes	Common
Hist1h3f		Yes	ob/ob Specific
Hist1h4a		Yes	ob/ob Specific
Hist1h4b	Yes	Yes	Common
Hist1h4f		Yes	ob/ob Specific
Hist1h4j		Yes	ob/ob Specific
Hist2h2bb		Yes	ob/ob Specific
Hmgb3	Yes		WT Specific
Hmgcl	Yes		WT Specific
Hmgn2		Yes	ob/ob Specific
Hmox1	Yes	Yes	Common
Hnrnpc	Yes		WT Specific
Hnrnph2	Yes		WT Specific
Hnrnpk	Yes	Yes	Common
Hopx	Yes	Yes	Common
Hp1bp3		Yes	ob/ob Specific
Hpn		Yes	ob/ob Specific
Hrg	Yes	Yes	Common
Hs3st3b1		Yes	ob/ob Specific
Hsd17b11		Yes	ob/ob Specific
Hsd17b12	Yes	Yes	Common
Hsd17b13	Yes	Yes	Common
Hsd17b2	Yes		WT Specific
Hsd17b4		Yes	ob/ob Specific
Hsd3b3	Yes		WT Specific
Hsd3b7	Yes	Yes	Common
Hsp90aa1	Yes	Yes	Common
Hspa1a	Yes	Yes	Common
Hspa1b	Yes	Yes	Common
Hspb1		Yes	ob/ob Specific
Hspg2		Yes	ob/ob Specific
HW340521	Yes		WT Specific
Hyal1	Yes	Yes	Common
Hykk	Yes	Yes	Common
Id3		Yes	ob/ob Specific
Idh2	Yes	Yes	Common
Idh3g	Yes		WT Specific
Ifi30	Yes	Yes	Common
Ifih1		Yes	ob/ob Specific
Igfbp3	Yes	Yes	Common
Ikbkb	Yes		WT Specific
Il13ra1	Yes		WT Specific
Il15ra	Yes	Yes	Common
Ilk		Yes	ob/ob Specific
Imp3	Yes		WT Specific
Inhbb		Yes	ob/ob Specific
Inhbc	Yes	Yes	Common
Inmt	Yes	Yes	Common
Ints5		Yes	ob/ob Specific
Ip6k2	Yes	Yes	Common
Iqsec1	Yes		WT Specific
Ireb2	Yes		WT Specific
Irf1	Yes	Yes	Common
Irf3	Yes		WT Specific
Irgm2	Yes		WT Specific
Irs2	Yes		WT Specific
Isca2		Yes	ob/ob Specific
Iscu		Yes	ob/ob Specific
Isoc2a	Yes		WT Specific
Itch	Yes		WT Specific
Itgb3bp	Yes		WT Specific
Itih1	Yes	Yes	Common
Itpr2		Yes	ob/ob Specific
Ivd	Yes	Yes	Common
JC050148		Yes	ob/ob Specific
Jun		Yes	ob/ob Specific
Kars		Yes	ob/ob Specific
Kat2a		Yes	ob/ob Specific
Kctd12		Yes	ob/ob Specific
Kdm5a		Yes	ob/ob Specific
Kdm5b	Yes		WT Specific
Kdsr		Yes	ob/ob Specific
Khsrp	Yes		WT Specific
Kif1b		Yes	ob/ob Specific
Klf13		Yes	ob/ob Specific
Klf2	Yes		WT Specific
Klf3		Yes	ob/ob Specific
Klf9		Yes	ob/ob Specific
Klhl6		Yes	ob/ob Specific
Kmo	Yes	Yes	Common
Kng1	Yes	Yes	Common
Kng2	Yes	Yes	Common
Kpna1		Yes	ob/ob Specific
Kpna2		Yes	ob/ob Specific
Krit1	Yes		WT Specific
Krt19		Yes	ob/ob Specific
Krt8		Yes	ob/ob Specific
Kxd1	Yes		WT Specific
Kynu	Yes	Yes	Common
Lama2	Yes		WT Specific
Lamtor2	Yes		WT Specific
Lbp		Yes	ob/ob Specific
Ldhd	Yes	Yes	Common
Ldlr		Yes	ob/ob Specific
Lect2	Yes		WT Specific
Leng8	Yes	Yes	Common
Leo1		Yes	ob/ob Specific
Lgals3bp	Yes	Yes	Common
Lgals9	Yes	Yes	Common
Lgmn		Yes	ob/ob Specific
Lhpp	Yes	Yes	Common
Lilr4b		Yes	ob/ob Specific
Lims2		Yes	ob/ob Specific
Lipc	Yes		WT Specific
Litaf	Yes	Yes	Common
Lman1	Yes	Yes	Common
Lmbrd1	Yes		WT Specific
Lmf1		Yes	ob/ob Specific
Lmna	Yes		WT Specific
Lncpint	Yes		WT Specific
Loxl2		Yes	ob/ob Specific
Lrch1	Yes		WT Specific
Lrpap1	Yes		WT Specific
Lrrc8a	Yes	Yes	Common
Lsm10	Yes	Yes	Common
Lsp1		Yes	ob/ob Specific
Lsr	Yes	Yes	Common
Luc7l	Yes		WT Specific
Lurap1l	Yes		WT Specific
Luzp1		Yes	ob/ob Specific
Lyn	Yes	Yes	Common
Lypla1	Yes	Yes	Common
Lyrm5		Yes	ob/ob Specific
Lyz2		Yes	ob/ob Specific
Maf		Yes	ob/ob Specific
Maged1	Yes	Yes	Common
Magi3	Yes		WT Specific
Magt1	Yes	Yes	Common
Man2a1	Yes		WT Specific
Man2a2	Yes	Yes	Common
Map3k2		Yes	ob/ob Specific
Map7d1		Yes	ob/ob Specific
March2		Yes	ob/ob Specific
Mars		Yes	ob/ob Specific
Masp1	Yes		WT Specific
Masp2	Yes	Yes	Common
Mbd6	Yes		WT Specific
Mbl2	Yes	Yes	Common
Mbnl1		Yes	ob/ob Specific
Mbnl2	Yes	Yes	Common
Mbtps1	Yes		WT Specific
Mcee		Yes	ob/ob Specific
Mcfd2		Yes	ob/ob Specific
MDHC	Yes	Yes	Common
Mea1	Yes	Yes	Common
Med27	Yes		WT Specific
Meg3	Yes		WT Specific
Men1	Yes	Yes	Common
Mettl26		Yes	ob/ob Specific
Mettl7a1	Yes		WT Specific
Mex3d	Yes	Yes	Common
Mfge8		Yes	ob/ob Specific
Mgat1	Yes	Yes	Common
Mgea5	Yes		WT Specific
Mgll	Yes	Yes	Common
Mgst1	Yes	Yes	Common
Mib2	Yes		WT Specific
Mid1ip1	Yes	Yes	Common
Midn	Yes	Yes	Common
Mif4gd	Yes	Yes	Common
Mir6516	Yes		WT Specific
Mir7225	Yes		WT Specific
Mlxipl	Yes	Yes	Common
Mmadhc	Yes	Yes	Common
Mmp15		Yes	ob/ob Specific
Mocos		Yes	ob/ob Specific
Mocs2	Yes	Yes	Common
Mospd3		Yes	ob/ob Specific
Mpdu1	Yes		WT Specific
Mpeg1		Yes	ob/ob Specific
Mpp1		Yes	ob/ob Specific
Mpv17	Yes	Yes	Common
Mrpl12		Yes	ob/ob Specific
Mrpl15	Yes		WT Specific
Mrpl2	Yes	Yes	Common
Mrpl27	Yes	Yes	Common
Mrpl38	Yes		WT Specific
Mrpl49	Yes		WT Specific
Mrpl52	Yes		WT Specific
Mrps12	Yes		WT Specific
Mrps14	Yes		WT Specific
Mrps18a		Yes	ob/ob Specific
Mrps18b	Yes	Yes	Common
Mrps18c	Yes		WT Specific
Mrps21	Yes		WT Specific
Mrps28	Yes		WT Specific
Msl2		Yes	ob/ob Specific
Msmo1	Yes	Yes	Common
Msra		Yes	ob/ob Specific
Msrb1	Yes	Yes	Common
Mtf2	Yes		WT Specific
Mtpn		Yes	ob/ob Specific
Mtus1	Yes		WT Specific
Mtx1	Yes	Yes	Common
Mug2	Yes	Yes	Common
Mup14	Yes		WT Specific
Mup7	Yes		WT Specific
Mup8	Yes		WT Specific
Myeov2	Yes		WT Specific
Myl12a	Yes	Yes	Common
Myl12b	Yes		WT Specific
Myo18a	Yes	Yes	Common
Myo9b		Yes	ob/ob Specific
N4bp2l1	Yes		WT Specific
Naa10	Yes		WT Specific
Naa60	Yes	Yes	Common
Nadsyn1	Yes		WT Specific
Nanp	Yes		WT Specific
Narf	Yes	Yes	Common
Nars		Yes	ob/ob Specific
Nat6		Yes	ob/ob Specific
Nat8f2		Yes	ob/ob Specific
Nat8f6	Yes		WT Specific
Nat9	Yes		WT Specific
Ncaph2	Yes		WT Specific
Ncbp1		Yes	ob/ob Specific
Ncl	Yes	Yes	Common
Ncoa4		Yes	ob/ob Specific
Ncor1	Yes		WT Specific
Ndfip2		Yes	ob/ob Specific
Ndst1	Yes		WT Specific
Ndufa7	Yes	Yes	Common
Ndufb2	Yes	Yes	Common
Ndufb3		Yes	ob/ob Specific
Ndufb4	Yes	Yes	Common
Ndufb7		Yes	ob/ob Specific
Ndufb8	Yes	Yes	Common
Ndufb9	Yes	Yes	Common
Ndufc1	Yes	Yes	Common
Ndufc2		Yes	ob/ob Specific
Ndufs2		Yes	ob/ob Specific
Ndufs4	Yes		WT Specific
Ndufs5	Yes	Yes	Common
Ndufv1		Yes	ob/ob Specific
Ndufv2	Yes		WT Specific
Necab1		Yes	ob/ob Specific
Nedd8	Yes	Yes	Common
Nek9	Yes	Yes	Common
Net1	Yes	Yes	Common
Nfe2l1	Yes	Yes	Common
Nfe2l2	Yes	Yes	Common
Nfib		Yes	ob/ob Specific
Nfic	Yes	Yes	Common
Nfs1		Yes	ob/ob Specific
Nfu1		Yes	ob/ob Specific
Nfya	Yes		WT Specific
Nifk		Yes	ob/ob Specific
Ninj1	Yes	Yes	Common
Nipsnap1		Yes	ob/ob Specific
Nipsnap3b	Yes	Yes	Common
Nit1	Yes	Yes	Common
Nmt2	Yes	Yes	Common
Nnt	Yes		WT Specific
Notch1		Yes	ob/ob Specific
Npr1	Yes		WT Specific
Nptn	Yes	Yes	Common
Nqo2		Yes	ob/ob Specific
Nr1d1	Yes	Yes	Common
Nr1d2	Yes		WT Specific
Nr1h2		Yes	ob/ob Specific
Nr1h4		Yes	ob/ob Specific
Nr1i3	Yes		WT Specific
Nrbp1		Yes	ob/ob Specific
Nrp2		Yes	ob/ob Specific
Nuak2	Yes		WT Specific
Nucb1	Yes	Yes	Common
Nudt16l1	Yes		WT Specific
Nudt19	Yes		WT Specific
Nudt7	Yes		WT Specific
Nufip2	Yes	Yes	Common
Nup88	Yes		WT Specific
Nutf2	Yes		WT Specific
Nutf2-ps1	Yes		WT Specific
Oat	Yes	Yes	Common
Obfc2b	Yes		WT Specific
Ociad1	Yes		WT Specific
Ogdh	Yes	Yes	Common
Oit3	Yes	Yes	Common
Onecut1	Yes		WT Specific
Onecut2	Yes		WT Specific
Optn		Yes	ob/ob Specific
Orm2	Yes	Yes	Common
Orm3	Yes		WT Specific
Ormdl3		Yes	ob/ob Specific
Ost4	Yes	Yes	Common
Ostc		Yes	ob/ob Specific
Otc	Yes	Yes	Common
P2ry1	Yes		WT Specific
P2ry2	Yes		WT Specific
Pah	Yes	Yes	Common
Pak4	Yes		WT Specific
Palld	Yes	Yes	Common
Palmd	Yes		WT Specific
Papss2	Yes		WT Specific
Paqr7		Yes	ob/ob Specific
Parp1	Yes		WT Specific
Parp9	Yes		WT Specific
Parva		Yes	ob/ob Specific
Pbx1	Yes		WT Specific
Pcdh1	Yes	Yes	Common
Pcdhgc3	Yes		WT Specific
Pcf11	Yes		WT Specific
Pcmt1	Yes	Yes	Common
Pcna	Yes	Yes	Common
Pcolce	Yes		WT Specific
Pcp4l1	Yes		WT Specific
Pcsk9	Yes		WT Specific
Pcx	Yes	Yes	Common
Pcyox1	Yes	Yes	Common
Pcyt1a		Yes	ob/ob Specific
Pdcd4	Yes	Yes	Common
Pdcd6		Yes	ob/ob Specific
Pdia5		Yes	ob/ob Specific
Pdlim1	Yes		WT Specific
Pdp2	Yes		WT Specific
Pdrg1	Yes	Yes	Common
Pdxdc1	Yes	Yes	Common
Pdzk1		Yes	ob/ob Specific
Peci	Yes	Yes	Common
Pemt	Yes	Yes	Common
Peo1	Yes		WT Specific
Pepd	Yes		WT Specific
Per1	Yes		WT Specific
Pex14	Yes	Yes	Common
Pex16		Yes	ob/ob Specific
Pex2	Yes	Yes	Common
Pex5		Yes	ob/ob Specific
Pfdn1	Yes	Yes	Common
Pfdn2		Yes	ob/ob Specific
Pgam1		Yes	ob/ob Specific
Pgk1	Yes	Yes	Common
Pglyrp2		Yes	ob/ob Specific
Pgm2	Yes	Yes	Common
Pgpep1	Yes	Yes	Common
Phactr4		Yes	ob/ob Specific
Phb	Yes	Yes	Common
Phc3		Yes	ob/ob Specific
Phf12	Yes		WT Specific
Pigk	Yes		WT Specific
Pigr	Yes	Yes	Common
Pigt	Yes		WT Specific
Pigyl		Yes	ob/ob Specific
Pih1d1	Yes	Yes	Common
Pin1		Yes	ob/ob Specific
Pion	Yes		WT Specific
Pip5k1c	Yes		WT Specific
Pisd	Yes		WT Specific
Pja1	Yes	Yes	Common
Pklr	Yes		WT Specific
Pla1a	Yes		WT Specific
Plbd1	Yes		WT Specific
Plbd2	Yes		WT Specific
Plcg1		Yes	ob/ob Specific
Plcxd2		Yes	ob/ob Specific
Plekha6	Yes		WT Specific
Plekho2		Yes	ob/ob Specific
Plet1		Yes	ob/ob Specific
Plg		Yes	ob/ob Specific
Plod1		Yes	ob/ob Specific
Plpp3	Yes	Yes	Common
Pltp	Yes	Yes	Common
Plvap	Yes	Yes	Common
Pmf1	Yes		WT Specific
Pml		Yes	ob/ob Specific
Pmpca	Yes	Yes	Common
Pnkp	Yes		WT Specific
Pnpla3	Yes		WT Specific
Pnpla7		Yes	ob/ob Specific
Pnpo	Yes	Yes	Common
Pofut2		Yes	ob/ob Specific
Polb	Yes		WT Specific
Pole3	Yes		WT Specific
Pole4		Yes	ob/ob Specific
Polr2a	Yes		WT Specific
Polr2i	Yes	Yes	Common
Polr2k		Yes	ob/ob Specific
Pon1	Yes	Yes	Common
Pon2		Yes	ob/ob Specific
Pon3	Yes	Yes	Common
Por	Yes	Yes	Common
Ppcs		Yes	ob/ob Specific
Ppid		Yes	ob/ob Specific
Ppm1b	Yes		WT Specific
Ppp1r10		Yes	ob/ob Specific
Ppp1r15a	Yes	Yes	Common
Ppp1r15b		Yes	ob/ob Specific
Ppp1r16a		Yes	ob/ob Specific
Ppp1r7	Yes	Yes	Common
Ppp2r5e	Yes		WT Specific
Ppt1		Yes	ob/ob Specific
Prdx3	Yes	Yes	Common
Prhoxnb	Yes		WT Specific
Prkar1a	Yes		WT Specific
Prkcsh		Yes	ob/ob Specific
Prlr	Yes	Yes	Common
Pros1	Yes		WT Specific
Proser2	Yes	Yes	Common
Prpf19	Yes	Yes	Common
Prpf31	Yes		WT Specific
Prps1l3	Yes		WT Specific
Prr13	Yes	Yes	Common
Prrg2		Yes	ob/ob Specific
Prss23os		Yes	ob/ob Specific
Psap	Yes		WT Specific
Psen2	Yes		WT Specific
Psenen	Yes		WT Specific
Pskh1		Yes	ob/ob Specific
Psma4	Yes	Yes	Common
Psma5	Yes		WT Specific
Psma6	Yes	Yes	Common
Psmb10	Yes		WT Specific
Psmb3		Yes	ob/ob Specific
Psmb5		Yes	ob/ob Specific
Psmb6	Yes		WT Specific
Psmb7	Yes	Yes	Common
Psmb9		Yes	ob/ob Specific
Psmc4	Yes		WT Specific
Psmc6	Yes		WT Specific
Psmd1	Yes	Yes	Common
Psmd13		Yes	ob/ob Specific
Psmd14	Yes		WT Specific
Psmd3		Yes	ob/ob Specific
Psmd5		Yes	ob/ob Specific
Psmd9	Yes	Yes	Common
Psme2	Yes	Yes	Common
Psmf1		Yes	ob/ob Specific
Ptbp1	Yes	Yes	Common
Ptch1	Yes	Yes	Common
Pter	Yes		WT Specific
Ptgs1	Yes		WT Specific
Ptpa		Yes	ob/ob Specific
Ptpmt1		Yes	ob/ob Specific
Pvrl2		Yes	ob/ob Specific
Pxmp4	Yes	Yes	Common
Qprt	Yes	Yes	Common
Qrich1		Yes	ob/ob Specific
R3hdm4	Yes		WT Specific
Rab11a	Yes	Yes	Common
Rab1b	Yes		WT Specific
Rab5c	Yes		WT Specific
Rab8b		Yes	ob/ob Specific
Rabac1	Yes		WT Specific
Ran	Yes		WT Specific
Raver1	Yes	Yes	Common
Rbbp4		Yes	ob/ob Specific
Rbbp6	Yes	Yes	Common
Rbbp7	Yes		WT Specific
Rbm10	Yes		WT Specific
Rbm12b	Yes		WT Specific
Rbm12b1	Yes		WT Specific
Rbm12b2	Yes		WT Specific
Rbm39	Yes		WT Specific
Rbm47		Yes	ob/ob Specific
Rbm8a	Yes	Yes	Common
Rbx1	Yes		WT Specific
Rdh11	Yes	Yes	Common
Rdh16	Yes	Yes	Common
Rer1	Yes	Yes	Common
Rere	Yes		WT Specific
Retreg3		Yes	ob/ob Specific
Retsat	Yes	Yes	Common
Rgn	Yes		WT Specific
Rgs2	Yes		WT Specific
Rhoa		Yes	ob/ob Specific
Rint1	Yes		WT Specific
Rlim		Yes	ob/ob Specific
Rmdn3	Yes	Yes	Common
Rnaset2b_0		Yes	ob/ob Specific
Rnd3		Yes	ob/ob Specific
Rnf128	Yes		WT Specific
Rnf14	Yes		WT Specific
Rnf181	Yes		WT Specific
Rnf4	Yes		WT Specific
Rnf43	Yes		WT Specific
Rnf6	Yes		WT Specific
Rnh1		Yes	ob/ob Specific
Romo1	Yes	Yes	Common
Rorc	Yes	Yes	Common
RPB1	Yes		WT Specific
Rpe	Yes		WT Specific
Rpf1		Yes	ob/ob Specific
Rpl18	Yes		WT Specific
Rpl19	Yes		WT Specific
Rpl29	Yes		WT Specific
Rpl34-ps1	Yes		WT Specific
Rpl36a	Yes	Yes	Common
Rpl36al	Yes	Yes	Common
Rpl39		Yes	ob/ob Specific
Rpl41	Yes	Yes	Common
Rpl7l1	Yes		WT Specific
Rpn1		Yes	ob/ob Specific
Rps15a		Yes	ob/ob Specific
Rps25		Yes	ob/ob Specific
Rps4l	Yes		WT Specific
Rrp36	Yes		WT Specific
Rsrc2	Yes	Yes	Common
Rtn4		Yes	ob/ob Specific
Rwdd4a	Yes		WT Specific
Rxra	Yes		WT Specific
S100a1		Yes	ob/ob Specific
S100a10	Yes	Yes	Common
S100a11		Yes	ob/ob Specific
S1pr1		Yes	ob/ob Specific
Safb2	Yes	Yes	Common
Samhd1		Yes	ob/ob Specific
Sar1a		Yes	ob/ob Specific
Sardh	Yes	Yes	Common
Scamp2	Yes	Yes	Common
Scamp3		Yes	ob/ob Specific
Scly		Yes	ob/ob Specific
Scrn2		Yes	ob/ob Specific
Sdc3	Yes		WT Specific
Sdha	Yes	Yes	Common
Sdhc	Yes		WT Specific
Sdr42e1	Yes		WT Specific
Sec14l4	Yes	Yes	Common
Sec16a	Yes		WT Specific
Sec16b		Yes	ob/ob Specific
Sec22b	Yes	Yes	Common
Sec24c		Yes	ob/ob Specific
Sec31a		Yes	ob/ob Specific
Sec61a1	Yes	Yes	Common
Sec61b	Yes	Yes	Common
Sec62	Yes	Yes	Common
Selenbp1		Yes	ob/ob Specific
Selenos	Yes		WT Specific
Selplg		Yes	ob/ob Specific
Sem1	Yes		WT Specific
Sema4a	Yes		WT Specific
Sema4g	Yes	Yes	Common
Sept9		Yes	ob/ob Specific
Sepx1	Yes	Yes	Common
Serinc3	Yes	Yes	Common
Serp1		Yes	ob/ob Specific
Serpina11	Yes		WT Specific
Serpina3j	Yes	Yes	Common
Serpina6	Yes	Yes	Common
Serpind1	Yes	Yes	Common
Serpinf1	Yes	Yes	Common
Serpinf2	Yes	Yes	Common
Setd1b	Yes		WT Specific
Setd2	Yes	Yes	Common
Sf3b1		Yes	ob/ob Specific
Sfxn5	Yes		WT Specific
Sgk1	Yes		WT Specific
Sgk2		Yes	ob/ob Specific
Sh3bgrl3		Yes	ob/ob Specific
Shc1		Yes	ob/ob Specific
Shmt1	Yes		WT Specific
Shpk		Yes	ob/ob Specific
Shroom1		Yes	ob/ob Specific
Sigmar1	Yes	Yes	Common
Sin3b		Yes	ob/ob Specific
Sirt2		Yes	ob/ob Specific
Sirt7	Yes	Yes	Common
Slbp	Yes		WT Specific
Slc10a2		Yes	ob/ob Specific
Slc1a2		Yes	ob/ob Specific
Slc22a18	Yes	Yes	Common
Slc23a1	Yes		WT Specific
Slc25a11		Yes	ob/ob Specific
Slc25a13	Yes	Yes	Common
Slc25a3	Yes		WT Specific
Slc25a39	Yes		WT Specific
Slc25a42		Yes	ob/ob Specific
Slc25a45	Yes		WT Specific
Slc26a1	Yes		WT Specific
Slc29a1	Yes	Yes	Common
Slc2a2	Yes	Yes	Common
Slc2a9	Yes		WT Specific
Slc33a1	Yes	Yes	Common
Slc37a4	Yes		WT Specific
Slc38a4		Yes	ob/ob Specific
Slc39a11		Yes	ob/ob Specific
Slc39a4	Yes		WT Specific
Slc39a9	Yes	Yes	Common
Slc3a2	Yes	Yes	Common
Slc43a2		Yes	ob/ob Specific
Slc46a1	Yes	Yes	Common
Slc6a8		Yes	ob/ob Specific
Slc6a9		Yes	ob/ob Specific
Slc7a6os		Yes	ob/ob Specific
Slco1b2	Yes	Yes	Common
Slco2b1	Yes	Yes	Common
Slx1b	Yes	Yes	Common
Smad7		Yes	ob/ob Specific
Smim14		Yes	ob/ob Specific
Smim4	Yes		WT Specific
Smpd2	Yes	Yes	Common
Snap23		Yes	ob/ob Specific
Snord22	Yes		WT Specific
Snrk		Yes	ob/ob Specific
Snrnp70		Yes	ob/ob Specific
Snrpd2	Yes		WT Specific
Snrpd3	Yes		WT Specific
Sntb1	Yes	Yes	Common
Snx2	Yes	Yes	Common
Snx7	Yes	Yes	Common
Sod2	Yes	Yes	Common
Sox18		Yes	ob/ob Specific
Sp100	Yes	Yes	Common
Sp3	Yes	Yes	Common
Spag7	Yes	Yes	Common
Spag9	Yes		WT Specific
Spp1	Yes	Yes	Common
Spp2	Yes	Yes	Common
Sptan1	Yes	Yes	Common
Sqle	Yes	Yes	Common
Sqrdl	Yes	Yes	Common
Sra1		Yes	ob/ob Specific
Srebf1	Yes	Yes	Common
Sri	Yes	Yes	Common
Srp72	Yes		WT Specific
Srr	Yes	Yes	Common
Srrm1		Yes	ob/ob Specific
Srsf10		Yes	ob/ob Specific
Srsf11	Yes	Yes	Common
Srsf2	Yes	Yes	Common
Srsf7	Yes	Yes	Common
Ssna1	Yes	Yes	Common
Ssr1		Yes	ob/ob Specific
Ssr3	Yes	Yes	Common
Ssr4	Yes		WT Specific
Sssca1		Yes	ob/ob Specific
Stam2		Yes	ob/ob Specific
Stap2	Yes	Yes	Common
Stat1	Yes	Yes	Common
Steap4	Yes		WT Specific
Stk25		Yes	ob/ob Specific
Stom	Yes		WT Specific
Stra6l		Yes	ob/ob Specific
Stx4a	Yes		WT Specific
Sub1	Yes	Yes	Common
Suclg1	Yes	Yes	Common
Sumo1		Yes	ob/ob Specific
Supt16	Yes		WT Specific
Supt16h	Yes		WT Specific
Supt5		Yes	ob/ob Specific
Surf1	Yes		WT Specific
Susd6		Yes	ob/ob Specific
Syf2	Yes	Yes	Common
Syngr2	Yes	Yes	Common
Synj2bp	Yes		WT Specific
Syvn1	Yes		WT Specific
Taf15		Yes	ob/ob Specific
Tagln2		Yes	ob/ob Specific
Tank	Yes	Yes	Common
Tarbp2		Yes	ob/ob Specific
Tars2		Yes	ob/ob Specific
Tat	Yes	Yes	Common
Tax1bp1		Yes	ob/ob Specific
Tbc1d17		Yes	ob/ob Specific
Tceal8		Yes	ob/ob Specific
Tceb2		Yes	ob/ob Specific
Tcirg1	Yes		WT Specific
Tcn2	Yes	Yes	Common
Tdp2		Yes	ob/ob Specific
Tef	Yes	Yes	Common
Tex2		Yes	ob/ob Specific
Tex261		Yes	ob/ob Specific
Tff2		Yes	ob/ob Specific
Tfr2	Yes	Yes	Common
Tgif1		Yes	ob/ob Specific
Tgm2	Yes	Yes	Common
Tgoln2	Yes	Yes	Common
Thrsp		Yes	ob/ob Specific
Timd2		Yes	ob/ob Specific
Timm23	Yes	Yes	Common
Timm44	Yes		WT Specific
Timp2		Yes	ob/ob Specific
Timp3	Yes	Yes	Common
Tk1	Yes		WT Specific
Tkfc		Yes	ob/ob Specific
Tlcd2	Yes		WT Specific
Tm4sf4		Yes	ob/ob Specific
Tm7sf2	Yes	Yes	Common
Tmbim1	Yes	Yes	Common
Tmbim6	Yes	Yes	Common
Tmed5	Yes		WT Specific
Tmed9	Yes	Yes	Common
Tmem106b		Yes	ob/ob Specific
Tmem109		Yes	ob/ob Specific
Tmem126a		Yes	ob/ob Specific
Tmem128		Yes	ob/ob Specific
Tmem147		Yes	ob/ob Specific
Tmem150a	Yes		WT Specific
Tmem205	Yes	Yes	Common
Tmem219		Yes	ob/ob Specific
Tmem25	Yes	Yes	Common
Tmem254b		Yes	ob/ob Specific
Tmem256	Yes		WT Specific
Tmem259	Yes		WT Specific
Tmem261	Yes		WT Specific
Tmem37	Yes		WT Specific
Tmem53	Yes	Yes	Common
Tmem56	Yes	Yes	Common
Tmem64		Yes	ob/ob Specific
Tmem86b		Yes	ob/ob Specific
Tmem93	Yes	Yes	Common
Tmem97	Yes	Yes	Common
Tmod3		Yes	ob/ob Specific
Tmprss6	Yes	Yes	Common
Tmsb4x	Yes	Yes	Common
Tnfaip2	Yes		WT Specific
Tnfrsf1b	Yes	Yes	Common
Tnpo1	Yes		WT Specific
Tnrc6c		Yes	ob/ob Specific
Tor1aip1	Yes	Yes	Common
Tor1aip2	Yes	Yes	Common
Tpd52l2	Yes	Yes	Common
Tpm2		Yes	ob/ob Specific
Tpm3	Yes	Yes	Common
Tpm3-rs7	Yes		WT Specific
Tpm4	Yes	Yes	Common
Tpmt		Yes	ob/ob Specific
Tpp1	Yes	Yes	Common
Tpr		Yes	ob/ob Specific
Trabd	Yes		WT Specific
Trappc3	Yes	Yes	Common
Trappc5	Yes	Yes	Common
Trappc6a	Yes		WT Specific
Trim41	Yes	Yes	Common
Trip4		Yes	ob/ob Specific
Trmt112	Yes		WT Specific
Tsc22d1	Yes	Yes	Common
Tsc22d4		Yes	ob/ob Specific
Tsfm		Yes	ob/ob Specific
Tsku		Yes	ob/ob Specific
Tspan31		Yes	ob/ob Specific
Tspo		Yes	ob/ob Specific
Tst	Yes	Yes	Common
Ttc1	Yes		WT Specific
Ttc15		Yes	ob/ob Specific
Ttc36	Yes	Yes	Common
TTP	Yes	Yes	Common
Ttpa	Yes		WT Specific
Tuba4a	Yes		WT Specific
Tufm	Yes		WT Specific
Tusc3	Yes		WT Specific
Twnk	Yes		WT Specific
Txn2	Yes	Yes	Common
Txndc12		Yes	ob/ob Specific
Txndc17		Yes	ob/ob Specific
Tyrobp	Yes		WT Specific
Ubb_1	Yes	Yes	Common
Ube2i	Yes		WT Specific
Ube2l3	Yes	Yes	Common
Ube2l6	Yes	Yes	Common
Ube2n		Yes	ob/ob Specific
Ube3a	Yes	Yes	Common
Ubl5		Yes	ob/ob Specific
Ubqln1		Yes	ob/ob Specific
Ubxn1	Yes		WT Specific
Ubxn4	Yes		WT Specific
Ucp2	Yes	Yes	Common
Ugt1a5	Yes	Yes	Common
Ugt1a9	Yes	Yes	Common
Ugt2a3	Yes		WT Specific
Ugt2b1	Yes		WT Specific
Ugt2b35	Yes	Yes	Common
Ugt3a2	Yes	Yes	Common
Uhrf1bp1l	Yes		WT Specific
Unc45a		Yes	ob/ob Specific
Unc50	Yes		WT Specific
Uox	Yes		WT Specific
Upb1	Yes	Yes	Common
Uqcc2		Yes	ob/ob Specific
Uqcrb	Yes	Yes	Common
Uqcrc2	Yes	Yes	Common
Uqcrh	Yes	Yes	Common
Urod	Yes	Yes	Common
Usf1	Yes		WT Specific
Usp14	Yes		WT Specific
Usp33		Yes	ob/ob Specific
Usp5	Yes	Yes	Common
Uxt	Yes		WT Specific
Vamp8	Yes	Yes	Common
Vcl		Yes	ob/ob Specific
Vcpip1		Yes	ob/ob Specific
Vdac1	Yes		WT Specific
Vegfa	Yes	Yes	Common
Vma21		Yes	ob/ob Specific
Vprbp		Yes	ob/ob Specific
Vps13d	Yes	Yes	Common
Vps25	Yes		WT Specific
Vps41		Yes	ob/ob Specific
Vsig4	Yes		WT Specific
Wac	Yes	Yes	Common
Washc2	Yes		WT Specific
Wbp2	Yes	Yes	Common
Wbscr22		Yes	ob/ob Specific
Wdr1	Yes		WT Specific
Wdr45l	Yes		WT Specific
Wdr46	Yes	Yes	Common
Wdr55	Yes		WT Specific
Wdr61	Yes		WT Specific
Wdr70		Yes	ob/ob Specific
Wdr83os		Yes	ob/ob Specific
Wfdc2		Yes	ob/ob Specific
Wnk1		Yes	ob/ob Specific
Xdh		Yes	ob/ob Specific
Xpc		Yes	ob/ob Specific
Xylb	Yes	Yes	Common
Yme1l1	Yes		WT Specific
Ypel3	Yes		WT Specific
Ythdc1		Yes	ob/ob Specific
Ywhaz		Yes	ob/ob Specific
Zbtb16		Yes	ob/ob Specific
Zbtb20	Yes		WT Specific
Zbtb7a	Yes		WT Specific
Zbtb7b		Yes	ob/ob Specific
Zc3h11a	Yes	Yes	Common
Zcchc14		Yes	ob/ob Specific
Zcchc8	Yes		WT Specific
Zdhhc17	Yes		WT Specific
Zdhhc9	Yes		WT Specific
Zfc3h1		Yes	ob/ob Specific
Zfp36	Yes	Yes	Common
Zfp385b	Yes		WT Specific
Zfp655	Yes	Yes	Common
Zfp790	Yes		WT Specific
Zfp809		Yes	ob/ob Specific
Zfp871	Yes	Yes	Common
Zfp872		Yes	ob/ob Specific
Zfr	Yes		WT Specific
Zfyve1	Yes	Yes	Common
Zfyve21	Yes	Yes	Common
Zmat2	Yes	Yes	Common
Zmpste24	Yes	Yes	Common
Znhit2	Yes		WT Specific
Znrf1	Yes	Yes	Common
Zranb2	Yes		WT Specific
Zwint	Yes	Yes	Common
