# Supplementary material for: Dynamic regulation of N6,2′-O-dimethyladenosine (m6Am) in obesity
Source: Nat Commun. 2021 Dec 10;12:7185. doi: 10.1038/s41467-021-27421-2 (PMC8664860; doi:10.1038/s41467-021-27421-2)
Supplement: Supplementary file 8 — Data S6 [file 41467_2021_27421_MOESM8_ESM.xlsx]

## Sheet: obob WT m6A 
Gene_Symb	WT m6A	ob/ob m6A	Lean/Fat Specific	Location
0610009B22Rik	Yes		WT Specific	CDS
0610009E02Rik	Yes	Yes	Common	3UTR
0610009O20Rik	Yes		WT Specific	3UTR
0610012G03Rik	Yes		WT Specific	CDS,3UTR
0610039K10Rik	Yes	Yes	Common	CDS,3UTR
0610040J01Rik	Yes	Yes	Common	CDS
1110008F13Rik	Yes	Yes	Common	CDS,3UTR
1110018G07Rik	Yes	Yes	Common	CDS,3UTR
1110034G24Rik	Yes		WT Specific	CDS,3UTR
1110037F02Rik	Yes		WT Specific	CDS
1110057K04Rik	Yes		WT Specific	3UTR
1110065P20Rik	Yes		WT Specific	CDS,3UTR
1190002N15Rik	Yes	Yes	Common	CDS,3UTR
1300002K09Rik	Yes		WT Specific	CDS,3UTR
1500011K16Rik	Yes		WT Specific	3UTR
1600012H06Rik	Yes	Yes	Common	CDS,3UTR
1600014C10Rik	Yes	Yes	Common	CDS,3UTR
1700017B05Rik	Yes	Yes	Common	CDS,3UTR
1700019G06Rik	Yes	Yes	Common	CDS,3UTR
1700019G17Rik		Yes	ob/ob Specific	CDS
1700020I14Rik	Yes	Yes	Common	3UTR
1700066M21Rik	Yes		WT Specific	CDS
1700084C06Rik		Yes	ob/ob Specific	CDS,3UTR
1700123O20Rik	Yes	Yes	Common	CDS,3UTR
1810011O10Rik	Yes	Yes	Common	CDS,3UTR
1810013L24Rik	Yes	Yes	Common	CDS,3UTR
1810026J23Rik	Yes	Yes	Common	CDS,3UTR
1810055G02Rik	Yes	Yes	Common	CDS,3UTR
1810058I24Rik	Yes	Yes	Common	CDS,3UTR
2010003K11Rik	Yes	Yes	Common	CDS,3UTR
2010111I01Rik	Yes	Yes	Common	3UTR
2210015D19Rik		Yes	ob/ob Specific	3UTR
2210016F16Rik	Yes		WT Specific	CDS,3UTR
2210016L21Rik	Yes	Yes	Common	CDS,3UTR
2210018M11Rik		Yes	ob/ob Specific	CDS,3UTR
2310003H01Rik	Yes		WT Specific	CDS
2310011J03Rik	Yes	Yes	Common	3UTR
2310022A10Rik	Yes	Yes	Common	CDS,3UTR
2310030G06Rik		Yes	ob/ob Specific	3UTR
2310036O22Rik	Yes	Yes	Common	CDS,3UTR
2310039H08Rik	Yes		WT Specific	CDS,3UTR
2310044G17Rik	Yes	Yes	Common	CDS,3UTR
2310047M10Rik	Yes		WT Specific	CDS,3UTR
2410002F23Rik	Yes	Yes	Common	CDS,3UTR
2410016O06Rik	Yes	Yes	Common	CDS
2510002D24Rik	Yes	Yes	Common	CDS,3UTR
2510003E04Rik		Yes	ob/ob Specific	CDS,3UTR
2510009E07Rik	Yes		WT Specific	CDS,3UTR
2510039O18Rik	Yes	Yes	Common	CDS,3UTR
2610001J05Rik	Yes	Yes	Common	CDS,3UTR
2610002J02Rik	Yes		WT Specific	CDS,3UTR
2610507B11Rik	Yes	Yes	Common	CDS,3UTR
2700089E24Rik	Yes	Yes	Common	CDS,3UTR
2810403A07Rik	Yes	Yes	Common	CDS,3UTR
2810408M09Rik	Yes		WT Specific	CDS,3UTR
2810459M11Rik	Yes	Yes	Common	CDS,3UTR
2810474O19Rik		Yes	ob/ob Specific	CDS
2900026A02Rik	Yes	Yes	Common	3UTR
3110021N24Rik	Yes		WT Specific	CDS
3110062M04Rik		Yes	ob/ob Specific	CDS,3UTR
4632428N05Rik	Yes	Yes	Common	CDS,3UTR
4921514A10Rik	Yes	Yes	Common	CDS,3UTR
4930404N11Rik	Yes		WT Specific	CDS,3UTR
4930444A02Rik	Yes	Yes	Common	CDS
4930470G03Rik	Yes	Yes	Common	CDS,3UTR
4930474H06Rik		Yes	ob/ob Specific	CDS
4930506M07Rik	Yes	Yes	Common	CDS,3UTR
4930523C07Rik	Yes	Yes	Common	CDS,3UTR
4930533K18Rik	Yes		WT Specific	CDS,3UTR
4930581F22Rik		Yes	ob/ob Specific	3UTR
4931406P16Rik	Yes		WT Specific	CDS
4932438A13Rik		Yes	ob/ob Specific	CDS,3UTR
4933426M11Rik	Yes		WT Specific	CDS,3UTR
4933439C10Rik	Yes		WT Specific	3UTR
5031439G07Rik	Yes		WT Specific	3UTR
5430417L22Rik	Yes	Yes	Common	CDS,3UTR
5830417I10Rik	Yes	Yes	Common	3UTR
6030419C18Rik	Yes		WT Specific	CDS,3UTR
6430548M08Rik	Yes	Yes	Common	CDS,3UTR
6430573F11Rik	Yes	Yes	Common	CDS,3UTR
8030462N17Rik	Yes		WT Specific	CDS
8430408G22Rik	Yes	Yes	Common	CDS,3UTR
9130019O22Rik	Yes	Yes	Common	CDS,3UTR
9330160F10Rik	Yes		WT Specific	CDS
9430020K01Rik	Yes		WT Specific	CDS,3UTR
9630033F20Rik	Yes	Yes	Common	CDS,3UTR
9930021J03Rik	Yes	Yes	Common	CDS
9930111J21Rik1	Yes		WT Specific	CDS
9930111J21Rik2	Yes		WT Specific	CDS,3UTR
A130010J15Rik	Yes	Yes	Common	CDS
A130051J06Rik	Yes		WT Specific	CDS,3UTR
A1cf	Yes	Yes	Common	CDS,3UTR
A230005M16Rik	Yes	Yes	Common	CDS,3UTR
A230046K03Rik	Yes	Yes	Common	CDS,3UTR
A230050P20Rik	Yes	Yes	Common	CDS,3UTR
A330041J22Rik		Yes	ob/ob Specific	CDS,3UTR
A330050B17Rik		Yes	ob/ob Specific	CDS,3UTR
A430005L14Rik	Yes	Yes	Common	CDS,3UTR
A630007B06Rik	Yes	Yes	Common	CDS
A730081D07Rik	Yes	Yes	Common	CDS,3UTR
A930033H14Rik	Yes		WT Specific	CDS,3UTR
Aacs	Yes	Yes	Common	CDS,3UTR
Aadac	Yes	Yes	Common	CDS
Aagab	Yes	Yes	Common	CDS,3UTR
Aar2	Yes	Yes	Common	CDS,3UTR
Aars	Yes	Yes	Common	CDS,3UTR
Aars2	Yes		WT Specific	3UTR
Aatk	Yes	Yes	Common	CDS
Abca1	Yes	Yes	Common	CDS,3UTR
Abca3		Yes	ob/ob Specific	CDS,3UTR
Abcb10	Yes	Yes	Common	CDS,3UTR
Abcb6		Yes	ob/ob Specific	CDS
Abcc3	Yes		WT Specific	CDS,3UTR
Abcd1	Yes	Yes	Common	CDS
Abcd2	Yes		WT Specific	CDS,3UTR
Abcf1	Yes	Yes	Common	3UTR
Abcf2	Yes		WT Specific	CDS,3UTR
Abcf3	Yes		WT Specific	CDS,3UTR
Abcg1	Yes	Yes	Common	CDS,3UTR
Abcg8	Yes	Yes	Common	CDS,3UTR
Abhd12	Yes		WT Specific	3UTR
Abhd13	Yes	Yes	Common	CDS,3UTR
Abhd15	Yes	Yes	Common	CDS,3UTR
Abhd17a		Yes	ob/ob Specific	CDS,3UTR
Abhd17c	Yes		WT Specific	CDS,3UTR
Abhd2	Yes	Yes	Common	CDS,3UTR
Abhd3		Yes	ob/ob Specific	CDS,3UTR
Abi3	Yes	Yes	Common	CDS,3UTR
Abl1	Yes	Yes	Common	CDS,3UTR
Abl2	Yes	Yes	Common	CDS
Ablim1	Yes	Yes	Common	CDS,3UTR
Abr		Yes	ob/ob Specific	CDS,3UTR
Abtb1	Yes		WT Specific	CDS,3UTR
AC098877.1	Yes		WT Specific	CDS
AC102815.1	Yes		WT Specific	CDS,3UTR
AC108401.1		Yes	ob/ob Specific	CDS
AC110573.1	Yes		WT Specific	CDS
AC116732.1	Yes	Yes	Common	CDS,3UTR
AC117213.1		Yes	ob/ob Specific	3UTR
AC122821.1	Yes	Yes	Common	3UTR
AC127580.1	Yes		WT Specific	3UTR
AC131759.1	Yes	Yes	Common	3UTR
AC133183.2	Yes	Yes	Common	CDS,3UTR
AC140190.1	Yes	Yes	Common	3UTR
AC140326.1	Yes		WT Specific	3UTR
AC154766.1	Yes		WT Specific	CDS,3UTR
AC159323.1		Yes	ob/ob Specific	CDS,3UTR
AC161511.1		Yes	ob/ob Specific	3UTR
AC163637.1	Yes		WT Specific	CDS,3UTR
AC164300.1	Yes		WT Specific	CDS,3UTR
AC164597.1	Yes	Yes	Common	CDS,3UTR
Acaca	Yes	Yes	Common	CDS,3UTR
Acacb	Yes	Yes	Common	CDS,3UTR
Acads	Yes	Yes	Common	CDS,3UTR
Acat2	Yes		WT Specific	CDS
Acbd3	Yes	Yes	Common	CDS,3UTR
Acnat1	Yes	Yes	Common	CDS,3UTR
Acnat2	Yes	Yes	Common	CDS,3UTR
Acot1	Yes		WT Specific	CDS,3UTR
Acot11	Yes		WT Specific	CDS,3UTR
Acot3	Yes	Yes	Common	CDS,3UTR
Acot4	Yes	Yes	Common	CDS,3UTR
Acox3	Yes		WT Specific	CDS,3UTR
Acp2	Yes	Yes	Common	CDS,3UTR
Acsf3	Yes		WT Specific	CDS,3UTR
Acsm5	Yes	Yes	Common	CDS,3UTR
Actr1a		Yes	ob/ob Specific	CDS,3UTR
Actr5	Yes	Yes	Common	CDS,3UTR
Acvr1	Yes	Yes	Common	CDS,3UTR
Acvr1b	Yes		WT Specific	CDS,3UTR
Acvr2a	Yes	Yes	Common	CDS,3UTR
Adam11		Yes	ob/ob Specific	3UTR
Adam17	Yes	Yes	Common	CDS,3UTR
Adamts1	Yes	Yes	Common	CDS,3UTR
Adamts15	Yes		WT Specific	CDS,3UTR
Adamts5	Yes	Yes	Common	CDS
Adap1	Yes		WT Specific	3UTR
Adap2	Yes	Yes	Common	CDS,3UTR
Adar	Yes	Yes	Common	CDS,3UTR
Adarb1	Yes	Yes	Common	CDS,3UTR
Adat3	Yes	Yes	Common	CDS,3UTR
Adck2		Yes	ob/ob Specific	CDS
Adcy6	Yes	Yes	Common	CDS,3UTR
Adcy9	Yes	Yes	Common	CDS
Adh6-ps1	Yes	Yes	Common	3UTR
Adipor2	Yes	Yes	Common	CDS,3UTR
Adm	Yes		WT Specific	CDS,3UTR
Adnp	Yes	Yes	Common	CDS,3UTR
Adnp2	Yes	Yes	Common	CDS
Ado	Yes	Yes	Common	CDS,3UTR
Adora1	Yes		WT Specific	CDS,3UTR
Adpgk	Yes	Yes	Common	CDS,3UTR
Adprhl2	Yes	Yes	Common	CDS,3UTR
Adprm	Yes	Yes	Common	CDS
Adra1b	Yes	Yes	Common	CDS
Adra2b	Yes	Yes	Common	CDS,3UTR
Adrb1	Yes	Yes	Common	CDS,3UTR
Adrb2	Yes	Yes	Common	CDS,3UTR
Adrb3		Yes	ob/ob Specific	CDS
Adtrp	Yes	Yes	Common	CDS
Aebp1	Yes		WT Specific	CDS,3UTR
Aen	Yes	Yes	Common	CDS,3UTR
Aff1	Yes	Yes	Common	CDS,3UTR
Aff4	Yes	Yes	Common	CDS,3UTR
Afg3l2	Yes	Yes	Common	CDS,3UTR
Afmid	Yes	Yes	Common	3UTR
Aftph	Yes	Yes	Common	CDS
Agap1	Yes		WT Specific	3UTR
Agap2	Yes		WT Specific	CDS
Aggf1	Yes	Yes	Common	CDS,3UTR
Ago2	Yes	Yes	Common	CDS,3UTR
Agpat1	Yes		WT Specific	3UTR
Agpat3	Yes	Yes	Common	CDS,3UTR
Agpat6	Yes	Yes	Common	CDS,3UTR
Agphd1	Yes		WT Specific	CDS,3UTR
Agt	Yes	Yes	Common	CDS,3UTR
Agtr1a	Yes	Yes	Common	CDS,3UTR
Ahctf1	Yes		WT Specific	CDS,3UTR
Ahdc1	Yes	Yes	Common	CDS,3UTR
Ahnak	Yes	Yes	Common	CDS
Ahr	Yes	Yes	Common	CDS,3UTR
Ahsa2	Yes	Yes	Common	CDS,3UTR
AI317395	Yes	Yes	Common	CDS,3UTR
AI462493		Yes	ob/ob Specific	CDS,3UTR
AI464131	Yes	Yes	Common	CDS,3UTR
AI507597	Yes		WT Specific	3UTR
AI597468	Yes		WT Specific	CDS,3UTR
AI837181	Yes		WT Specific	CDS,3UTR
Aida		Yes	ob/ob Specific	3UTR
Aifm2	Yes		WT Specific	CDS,3UTR
Aim1	Yes		WT Specific	CDS,3UTR
Aim1l	Yes		WT Specific	CDS,3UTR
Ajuba	Yes	Yes	Common	CDS,3UTR
AK157302	Yes	Yes	Common	CDS,3UTR
Akap1		Yes	ob/ob Specific	CDS
Akap10	Yes	Yes	Common	CDS
Akap11	Yes		WT Specific	CDS
Akap12	Yes		WT Specific	CDS,3UTR
Akap13	Yes	Yes	Common	CDS,3UTR
Akap2	Yes	Yes	Common	CDS,3UTR
Akap8	Yes	Yes	Common	CDS,3UTR
Akap9	Yes	Yes	Common	CDS,3UTR
Akna	Yes	Yes	Common	CDS
Aktip	Yes		WT Specific	CDS,3UTR
AL662835.2	Yes	Yes	Common	CDS,3UTR
AL669855.1	Yes	Yes	Common	CDS,3UTR
AL772401.1	Yes		WT Specific	3UTR
AL929563.1	Yes	Yes	Common	CDS,3UTR
Alcam		Yes	ob/ob Specific	3UTR
Aldh1b1	Yes	Yes	Common	CDS,3UTR
Aldh4a1	Yes		WT Specific	3UTR
Aldh8a1	Yes	Yes	Common	CDS,3UTR
Alg9	Yes		WT Specific	3UTR
Alkbh1		Yes	ob/ob Specific	CDS,3UTR
Alpk1	Yes		WT Specific	CDS
Als2	Yes	Yes	Common	CDS,3UTR
Als2cl	Yes	Yes	Common	3UTR
Ambra1		Yes	ob/ob Specific	CDS,3UTR
Amer1		Yes	ob/ob Specific	CDS
Amfr	Yes		WT Specific	CDS,3UTR
Amigo1	Yes	Yes	Common	CDS
Amigo2	Yes	Yes	Common	CDS
Amigo3	Yes	Yes	Common	CDS
Ammecr1l	Yes	Yes	Common	CDS,3UTR
Amotl1	Yes	Yes	Common	CDS,3UTR
Amotl2	Yes	Yes	Common	CDS,3UTR
Amz1	Yes	Yes	Common	CDS,3UTR
Anapc1		Yes	ob/ob Specific	CDS,3UTR
Anapc2		Yes	ob/ob Specific	CDS,3UTR
Anapc7		Yes	ob/ob Specific	CDS,3UTR
Angptl2	Yes	Yes	Common	CDS,3UTR
Angptl3	Yes	Yes	Common	CDS
Angptl4	Yes	Yes	Common	CDS,3UTR
Angptl6	Yes	Yes	Common	CDS,3UTR
Ank		Yes	ob/ob Specific	3UTR
Ank3		Yes	ob/ob Specific	CDS,3UTR
Ankfy1	Yes	Yes	Common	CDS,3UTR
Ankhd1	Yes	Yes	Common	CDS
Ankib1	Yes	Yes	Common	CDS,3UTR
Ankle2	Yes	Yes	Common	CDS,3UTR
Ankrd10		Yes	ob/ob Specific	CDS,3UTR
Ankrd11	Yes	Yes	Common	CDS,3UTR
Ankrd12	Yes	Yes	Common	3UTR
Ankrd27	Yes		WT Specific	CDS,3UTR
Ankrd28	Yes	Yes	Common	CDS,3UTR
Ankrd33b	Yes	Yes	Common	CDS,3UTR
Ankrd40	Yes	Yes	Common	CDS,3UTR
Ankrd49		Yes	ob/ob Specific	CDS,3UTR
Ankrd50	Yes		WT Specific	CDS,3UTR
Ankrd9	Yes	Yes	Common	CDS,3UTR
Anks1		Yes	ob/ob Specific	CDS,3UTR
Anks4b	Yes	Yes	Common	CDS,3UTR
Ano6	Yes	Yes	Common	3UTR
Antxr2	Yes	Yes	Common	3UTR
Ap1b1	Yes		WT Specific	CDS,3UTR
Ap1g1	Yes	Yes	Common	CDS,3UTR
Ap2s1	Yes		WT Specific	CDS,3UTR
Ap3s2	Yes	Yes	Common	3UTR
Ap4m1	Yes	Yes	Common	CDS,3UTR
Ap5b1	Yes		WT Specific	CDS,3UTR
Ap5s1	Yes		WT Specific	CDS,3UTR
Ap5z1		Yes	ob/ob Specific	CDS,3UTR
Apba3	Yes		WT Specific	CDS
Apbb2	Yes	Yes	Common	CDS,3UTR
Apc	Yes	Yes	Common	CDS,3UTR
Apcs	Yes	Yes	Common	CDS
Apex2		Yes	ob/ob Specific	CDS,3UTR
Api5	Yes	Yes	Common	3UTR
Apoa5	Yes	Yes	Common	CDS,3UTR
Apob	Yes	Yes	Common	CDS,3UTR
Apof	Yes	Yes	Common	CDS
Apol7a	Yes	Yes	Common	CDS,3UTR
Apol7c	Yes	Yes	Common	CDS,3UTR
Apol9a	Yes	Yes	Common	CDS,3UTR
Apol9b	Yes	Yes	Common	CDS,3UTR
Apon	Yes	Yes	Common	CDS,3UTR
Appbp2	Yes	Yes	Common	3UTR
Aqp11	Yes	Yes	Common	CDS,3UTR
Aqp9	Yes	Yes	Common	CDS,3UTR
Ar	Yes	Yes	Common	CDS,3UTR
Arap2		Yes	ob/ob Specific	CDS
Arcn1		Yes	ob/ob Specific	CDS,3UTR
Arf6	Yes	Yes	Common	CDS,3UTR
Arfgap1	Yes	Yes	Common	CDS,3UTR
Arfgef2	Yes	Yes	Common	CDS,3UTR
Arhgap12	Yes	Yes	Common	CDS,3UTR
Arhgap17		Yes	ob/ob Specific	CDS,3UTR
Arhgap21	Yes	Yes	Common	CDS,3UTR
Arhgap23	Yes	Yes	Common	CDS,3UTR
Arhgap25	Yes		WT Specific	CDS,3UTR
Arhgap26	Yes	Yes	Common	CDS,3UTR
Arhgap27	Yes		WT Specific	CDS,3UTR
Arhgap29	Yes	Yes	Common	CDS
Arhgap31	Yes	Yes	Common	CDS,3UTR
Arhgap32	Yes	Yes	Common	CDS,3UTR
Arhgap39	Yes		WT Specific	CDS
Arhgap5	Yes	Yes	Common	CDS
Arhgap6		Yes	ob/ob Specific	CDS,3UTR
Arhgdia	Yes	Yes	Common	CDS,3UTR
Arhgef10	Yes		WT Specific	CDS,3UTR
Arhgef10l	Yes		WT Specific	CDS,3UTR
Arhgef11	Yes		WT Specific	CDS,3UTR
Arhgef12	Yes	Yes	Common	CDS,3UTR
Arhgef15	Yes	Yes	Common	CDS,3UTR
Arhgef17	Yes		WT Specific	CDS,3UTR
Arhgef18	Yes	Yes	Common	3UTR
Arhgef26	Yes	Yes	Common	CDS,3UTR
Arhgef3	Yes	Yes	Common	CDS,3UTR
Arhgef37	Yes		WT Specific	CDS,3UTR
Arhgef40	Yes		WT Specific	CDS,3UTR
Arhgef5	Yes	Yes	Common	CDS,3UTR
Arhgef7	Yes	Yes	Common	CDS,3UTR
Arid1a	Yes	Yes	Common	CDS,3UTR
Arid1b	Yes	Yes	Common	CDS,3UTR
Arid2	Yes	Yes	Common	CDS,3UTR
Arid5a	Yes		WT Specific	CDS,3UTR
Arid5b	Yes		WT Specific	CDS,3UTR
Arl4a	Yes	Yes	Common	CDS,3UTR
Arl4c	Yes	Yes	Common	CDS,3UTR
Arl4d	Yes	Yes	Common	CDS,3UTR
Arl5a	Yes	Yes	Common	CDS,3UTR
Armc1	Yes	Yes	Common	CDS,3UTR
Armcx3	Yes	Yes	Common	CDS
Armcx4	Yes		WT Specific	CDS
Arpc5l	Yes	Yes	Common	CDS,3UTR
Arrb1	Yes		WT Specific	CDS,3UTR
Arrdc3	Yes	Yes	Common	3UTR
Arrdc4	Yes	Yes	Common	3UTR
Arsa	Yes		WT Specific	CDS
Asah1	Yes		WT Specific	CDS,3UTR
Asb6	Yes		WT Specific	CDS,3UTR
Asb7		Yes	ob/ob Specific	CDS,3UTR
Asb8	Yes	Yes	Common	CDS,3UTR
Ash1l	Yes	Yes	Common	CDS,3UTR
Aspg		Yes	ob/ob Specific	CDS,3UTR
Asph	Yes	Yes	Common	CDS,3UTR
Asxl1	Yes	Yes	Common	CDS
Asxl2	Yes	Yes	Common	CDS,3UTR
Atad2b	Yes		WT Specific	CDS
Atad3a	Yes	Yes	Common	3UTR
Atf3	Yes		WT Specific	3UTR
Atf6	Yes	Yes	Common	CDS,3UTR
Atf7ip	Yes	Yes	Common	CDS,3UTR
Atg13	Yes	Yes	Common	3UTR
Atg2a	Yes	Yes	Common	CDS,3UTR
Atg4b	Yes		WT Specific	3UTR
Atg4c		Yes	ob/ob Specific	CDS,3UTR
Atg9a	Yes		WT Specific	3UTR
Atl2	Yes	Yes	Common	CDS,3UTR
Atl3	Yes	Yes	Common	CDS,3UTR
Atm	Yes	Yes	Common	CDS,3UTR
Atmin	Yes	Yes	Common	CDS,3UTR
Atoh8	Yes	Yes	Common	CDS,3UTR
Atp11a	Yes		WT Specific	3UTR
Atp13a2		Yes	ob/ob Specific	CDS,3UTR
Atp1b1	Yes	Yes	Common	CDS,3UTR
Atp2b1	Yes		WT Specific	CDS,3UTR
Atp5e	Yes		WT Specific	CDS
Atp5sl	Yes		WT Specific	3UTR
Atp6v1a	Yes		WT Specific	CDS
Atp9b	Yes	Yes	Common	CDS,3UTR
Atraid		Yes	ob/ob Specific	CDS,3UTR
Atrip	Yes	Yes	Common	CDS,3UTR
Atrn		Yes	ob/ob Specific	3UTR
Atrnl1		Yes	ob/ob Specific	3UTR
Atxn1	Yes	Yes	Common	CDS,3UTR
Atxn1l	Yes	Yes	Common	CDS
Atxn7	Yes	Yes	Common	CDS,3UTR
Atxn7l1	Yes		WT Specific	CDS,3UTR
Atxn7l3	Yes	Yes	Common	CDS,3UTR
Atxn7l3b	Yes	Yes	Common	CDS,3UTR
AU022252	Yes	Yes	Common	CDS,3UTR
AU040320	Yes		WT Specific	CDS
Avpi1	Yes	Yes	Common	CDS,3UTR
Avpr1a		Yes	ob/ob Specific	CDS,3UTR
AW011738	Yes		WT Specific	3UTR
AW146154	Yes	Yes	Common	3UTR
AW209491	Yes		WT Specific	CDS
Axin1	Yes	Yes	Common	CDS
Azi2	Yes	Yes	Common	CDS,3UTR
B230120H23Rik	Yes		WT Specific	CDS,3UTR
B230219D22Rik	Yes	Yes	Common	CDS
B330016D10Rik		Yes	ob/ob Specific	3UTR
B3galt1	Yes	Yes	Common	CDS,3UTR
B3gat3		Yes	ob/ob Specific	3UTR
B3gnt1	Yes	Yes	Common	CDS,3UTR
B3gnt2	Yes	Yes	Common	CDS,3UTR
B3gnt3	Yes		WT Specific	CDS,3UTR
B430305J03Rik	Yes		WT Specific	CDS,3UTR
B4galt1	Yes	Yes	Common	CDS,3UTR
B4galt5	Yes	Yes	Common	CDS,3UTR
B4galt7	Yes	Yes	Common	CDS,3UTR
B9d2	Yes	Yes	Common	CDS,3UTR
Baat	Yes	Yes	Common	CDS
Bace1	Yes	Yes	Common	CDS,3UTR
Bace2	Yes		WT Specific	CDS,3UTR
Bach1	Yes	Yes	Common	CDS,3UTR
Bach2		Yes	ob/ob Specific	CDS,3UTR
Bag3	Yes	Yes	Common	CDS,3UTR
Bag4	Yes	Yes	Common	CDS,3UTR
Bag5	Yes		WT Specific	CDS,3UTR
Bahcc1	Yes	Yes	Common	CDS
Baiap3		Yes	ob/ob Specific	CDS,3UTR
Bambi	Yes	Yes	Common	CDS,3UTR
Baz2a		Yes	ob/ob Specific	CDS,3UTR
Bbc3	Yes	Yes	Common	CDS,3UTR
BC003965	Yes	Yes	Common	CDS,3UTR
BC005537	Yes	Yes	Common	3UTR
BC017643	Yes	Yes	Common	CDS,3UTR
BC018507	Yes		WT Specific	CDS
BC023829		Yes	ob/ob Specific	CDS,3UTR
BC025446	Yes	Yes	Common	3UTR
BC027231	Yes		WT Specific	CDS,3UTR
BC029722	Yes	Yes	Common	CDS,3UTR
BC042782	Yes		WT Specific	CDS,3UTR
Bcar1	Yes	Yes	Common	CDS,3UTR
Bcar3		Yes	ob/ob Specific	CDS,3UTR
Bche	Yes	Yes	Common	CDS
Bckdhb		Yes	ob/ob Specific	CDS
Bcl2	Yes		WT Specific	CDS
Bcl2l13	Yes	Yes	Common	CDS,3UTR
Bcl7b	Yes	Yes	Common	3UTR
Bcl9	Yes		WT Specific	CDS
Bcl9l	Yes	Yes	Common	CDS
Bcorl1	Yes	Yes	Common	CDS,3UTR
Bcr	Yes	Yes	Common	CDS,3UTR
Bdh1	Yes	Yes	Common	CDS,3UTR
Bdnf	Yes	Yes	Common	CDS
Bet1l	Yes	Yes	Common	3UTR
Bfar	Yes	Yes	Common	CDS,3UTR
Bhlhe40	Yes	Yes	Common	CDS,3UTR
Bicc1	Yes		WT Specific	CDS,3UTR
Bicd2	Yes	Yes	Common	CDS,3UTR
Birc3	Yes	Yes	Common	CDS,3UTR
Birc6	Yes	Yes	Common	CDS
Blcap	Yes		WT Specific	3UTR
Blmh	Yes		WT Specific	CDS,3UTR
Bloc1s3	Yes	Yes	Common	CDS,3UTR
Bloc1s4	Yes	Yes	Common	CDS,3UTR
Bmf		Yes	ob/ob Specific	CDS,3UTR
Bmp10	Yes	Yes	Common	CDS
Bmp2	Yes	Yes	Common	CDS,3UTR
Bmp2k	Yes	Yes	Common	CDS,3UTR
Bmp4	Yes		WT Specific	CDS
Bmpr1a	Yes	Yes	Common	CDS,3UTR
Bmpr2	Yes	Yes	Common	CDS
Bmyc	Yes	Yes	Common	CDS,3UTR
Bnip1	Yes	Yes	Common	3UTR
Bod1	Yes	Yes	Common	CDS,3UTR
Bod1l	Yes	Yes	Common	CDS
Bola2	Yes	Yes	Common	CDS,3UTR
Bpnt1	Yes		WT Specific	CDS,3UTR
Bptf	Yes	Yes	Common	CDS
Brap	Yes	Yes	Common	CDS,3UTR
Brd1	Yes		WT Specific	CDS
Brd2	Yes	Yes	Common	CDS,3UTR
Brd3	Yes	Yes	Common	CDS,3UTR
Brd4	Yes	Yes	Common	3UTR
Brf2		Yes	ob/ob Specific	CDS,3UTR
Brpf3		Yes	ob/ob Specific	CDS,3UTR
Brwd1	Yes	Yes	Common	CDS,3UTR
Brwd3		Yes	ob/ob Specific	CDS,3UTR
Bsdc1	Yes		WT Specific	CDS,3UTR
Btbd11	Yes		WT Specific	CDS
Btbd3	Yes	Yes	Common	CDS,3UTR
Btbd6	Yes	Yes	Common	CDS,3UTR
Btbd7	Yes	Yes	Common	CDS
Btbd9	Yes	Yes	Common	3UTR
Btd	Yes	Yes	Common	CDS,3UTR
Btg1	Yes	Yes	Common	CDS
Btg2	Yes		WT Specific	CDS,3UTR
Btnl9	Yes		WT Specific	CDS,3UTR
Bysl	Yes	Yes	Common	CDS,3UTR
C130074G19Rik	Yes	Yes	Common	CDS,3UTR
C1galt1	Yes	Yes	Common	CDS,3UTR
C1galt1c1	Yes		WT Specific	CDS,3UTR
C1qa	Yes	Yes	Common	CDS
C1qb	Yes		WT Specific	CDS,3UTR
C1qbp		Yes	ob/ob Specific	CDS,3UTR
C1qc		Yes	ob/ob Specific	CDS,3UTR
C1qtnf1	Yes	Yes	Common	CDS,3UTR
C1ra	Yes	Yes	Common	CDS
C1rl	Yes	Yes	Common	CDS,3UTR
C230081A13Rik	Yes	Yes	Common	CDS,3UTR
C2cd2	Yes	Yes	Common	CDS,3UTR
C330006A16Rik	Yes		WT Specific	CDS,3UTR
C3ar1	Yes		WT Specific	CDS
C4bp	Yes		WT Specific	CDS,3UTR
C5ar1	Yes		WT Specific	CDS,3UTR
C77080	Yes	Yes	Common	CDS,3UTR
C8a	Yes	Yes	Common	CDS,3UTR
C9	Yes		WT Specific	CDS,3UTR
Caap1	Yes		WT Specific	CDS
Cab39	Yes	Yes	Common	3UTR
Cables2	Yes	Yes	Common	CDS,3UTR
Cacfd1	Yes	Yes	Common	3UTR
Cachd1	Yes	Yes	Common	3UTR
Cactin	Yes	Yes	Common	CDS,3UTR
Cacul1	Yes	Yes	Common	CDS,3UTR
Calcrl	Yes	Yes	Common	3UTR
Calm2		Yes	ob/ob Specific	CDS,3UTR
Calm3		Yes	ob/ob Specific	3UTR
Caln1	Yes		WT Specific	CDS,3UTR
Calu	Yes	Yes	Common	CDS,3UTR
Camk1d	Yes	Yes	Common	CDS,3UTR
Camk2g	Yes	Yes	Common	3UTR
Camsap1	Yes	Yes	Common	CDS,3UTR
Camsap2	Yes	Yes	Common	CDS,3UTR
Cand1	Yes	Yes	Common	CDS,3UTR
Cant1	Yes	Yes	Common	CDS,3UTR
Capn10		Yes	ob/ob Specific	CDS,3UTR
Card14	Yes		WT Specific	CDS,3UTR
Card6	Yes	Yes	Common	CDS
Carhsp1	Yes	Yes	Common	CDS,3UTR
Caskin2	Yes	Yes	Common	CDS,3UTR
Casz1	Yes		WT Specific	CDS
Cbfa2t3	Yes		WT Specific	CDS,3UTR
Cbr1		Yes	ob/ob Specific	CDS,3UTR
Cbx2	Yes	Yes	Common	CDS,3UTR
Cbx4	Yes	Yes	Common	CDS,3UTR
Cbx7	Yes	Yes	Common	3UTR
Cbx8	Yes	Yes	Common	CDS,3UTR
Cc2d1a		Yes	ob/ob Specific	CDS,3UTR
Ccbe1	Yes	Yes	Common	CDS,3UTR
Ccdc101		Yes	ob/ob Specific	3UTR
Ccdc117	Yes	Yes	Common	CDS,3UTR
Ccdc127		Yes	ob/ob Specific	CDS,3UTR
Ccdc134	Yes		WT Specific	3UTR
Ccdc142	Yes		WT Specific	CDS,3UTR
Ccdc24	Yes	Yes	Common	CDS,3UTR
Ccdc32	Yes	Yes	Common	CDS,3UTR
Ccdc55	Yes	Yes	Common	CDS,3UTR
Ccdc6	Yes	Yes	Common	3UTR
Ccdc71	Yes	Yes	Common	CDS,3UTR
Ccdc71l	Yes		WT Specific	CDS,3UTR
Ccdc80	Yes	Yes	Common	CDS,3UTR
Ccdc86		Yes	ob/ob Specific	3UTR
Ccdc97	Yes	Yes	Common	3UTR
Ccm2	Yes	Yes	Common	CDS,3UTR
Ccnd2	Yes		WT Specific	3UTR
Ccni	Yes	Yes	Common	CDS,3UTR
Ccnl1	Yes	Yes	Common	CDS,3UTR
Ccnl2	Yes	Yes	Common	CDS,3UTR
Ccnt1	Yes	Yes	Common	CDS,3UTR
Ccnt2	Yes	Yes	Common	CDS,3UTR
Ccnyl1	Yes	Yes	Common	CDS,3UTR
Ccpg1	Yes	Yes	Common	CDS,3UTR
Ccrn4l	Yes	Yes	Common	CDS,3UTR
Ccser2	Yes	Yes	Common	CDS,3UTR
Cd14	Yes	Yes	Common	CDS
Cd163	Yes	Yes	Common	CDS
Cd164	Yes	Yes	Common	CDS,3UTR
Cd248	Yes		WT Specific	CDS,3UTR
Cd5l		Yes	ob/ob Specific	CDS,3UTR
Cd72	Yes	Yes	Common	CDS,3UTR
Cd93	Yes	Yes	Common	CDS,3UTR
Cd97	Yes	Yes	Common	3UTR
Cd99l2	Yes		WT Specific	3UTR
Cdc26	Yes	Yes	Common	CDS,3UTR
Cdc27	Yes	Yes	Common	CDS,3UTR
Cdc34	Yes		WT Specific	CDS,3UTR
Cdc42bpb	Yes		WT Specific	CDS,3UTR
Cdc42ep2	Yes	Yes	Common	CDS,3UTR
Cdc42ep3		Yes	ob/ob Specific	CDS
Cdc42ep4	Yes	Yes	Common	CDS,3UTR
Cdc42se1	Yes		WT Specific	CDS,3UTR
Cdca4	Yes		WT Specific	CDS,3UTR
Cdcp1	Yes	Yes	Common	CDS,3UTR
Cdh2	Yes	Yes	Common	CDS,3UTR
Cdh5	Yes	Yes	Common	CDS,3UTR
Cdh6	Yes		WT Specific	CDS
Cdipt		Yes	ob/ob Specific	CDS,3UTR
Cdk12	Yes	Yes	Common	CDS,3UTR
Cdk13	Yes	Yes	Common	CDS,3UTR
Cdk5rap2	Yes		WT Specific	3UTR
Cdk9	Yes	Yes	Common	CDS,3UTR
Cdkn2aip	Yes	Yes	Common	CDS,3UTR
Cdr2	Yes		WT Specific	CDS
Cdr2l	Yes		WT Specific	CDS
Cdv3	Yes	Yes	Common	CDS,3UTR
Ceacam1	Yes	Yes	Common	CDS,3UTR
Ceacam2	Yes	Yes	Common	3UTR
Cebpa	Yes	Yes	Common	CDS,3UTR
Cebpb	Yes	Yes	Common	CDS,3UTR
Cebpd	Yes	Yes	Common	CDS,3UTR
Cebpg	Yes	Yes	Common	CDS,3UTR
Cebpz	Yes	Yes	Common	CDS
Celsr1	Yes	Yes	Common	CDS,3UTR
Cenpb	Yes	Yes	Common	CDS,3UTR
Cep170b	Yes	Yes	Common	CDS,3UTR
Cep250	Yes		WT Specific	CDS,3UTR
Cep350	Yes	Yes	Common	CDS,3UTR
Cep68	Yes	Yes	Common	CDS
Cep85	Yes	Yes	Common	CDS,3UTR
Cep85l	Yes	Yes	Common	CDS
Cep97	Yes		WT Specific	CDS
Cers2	Yes	Yes	Common	CDS,3UTR
Cers4		Yes	ob/ob Specific	3UTR
Cers6	Yes	Yes	Common	CDS,3UTR
Ces1g	Yes	Yes	Common	CDS,3UTR
Cflar	Yes	Yes	Common	CDS,3UTR
Cggbp1	Yes	Yes	Common	CDS,3UTR
Cgnl1		Yes	ob/ob Specific	CDS,3UTR
Cgrrf1		Yes	ob/ob Specific	CDS,3UTR
Chac1		Yes	ob/ob Specific	CDS,3UTR
Chac2	Yes		WT Specific	CDS,3UTR
Chaf1a	Yes		WT Specific	CDS,3UTR
Chchd4	Yes	Yes	Common	CDS,3UTR
Chd1	Yes	Yes	Common	CDS,3UTR
Chd2	Yes	Yes	Common	CDS,3UTR
Chd6	Yes	Yes	Common	CDS,3UTR
Chd7	Yes	Yes	Common	CDS,3UTR
Chd8	Yes	Yes	Common	CDS,3UTR
Chd9	Yes	Yes	Common	CDS,3UTR
Chdh	Yes	Yes	Common	CDS,3UTR
Chid1	Yes	Yes	Common	CDS,3UTR
Chka	Yes	Yes	Common	3UTR
Chmp1a	Yes		WT Specific	3UTR
Chmp4b	Yes		WT Specific	CDS,3UTR
Chmp6		Yes	ob/ob Specific	3UTR
Chmp7	Yes	Yes	Common	CDS,3UTR
Chpf	Yes		WT Specific	CDS,3UTR
Chpf2	Yes	Yes	Common	CDS,3UTR
Chrac1	Yes	Yes	Common	CDS,3UTR
Chst12	Yes		WT Specific	CDS,3UTR
Chst13	Yes	Yes	Common	CDS,3UTR
Chst15	Yes	Yes	Common	CDS,3UTR
Chst2	Yes		WT Specific	CDS
Chsy1	Yes	Yes	Common	CDS
Chtf8	Yes	Yes	Common	CDS,3UTR
Chtop	Yes		WT Specific	CDS,3UTR
Ciao1	Yes		WT Specific	3UTR
Cic	Yes	Yes	Common	CDS,3UTR
Cidec	Yes		WT Specific	3UTR
Ciita	Yes		WT Specific	CDS,3UTR
Cinp	Yes		WT Specific	CDS,3UTR
Cisd1	Yes	Yes	Common	CDS,3UTR
Cish	Yes	Yes	Common	CDS,3UTR
Cited2	Yes	Yes	Common	CDS,3UTR
Ckap4	Yes	Yes	Common	CDS,3UTR
Clasp1	Yes	Yes	Common	CDS,3UTR
Clcc1	Yes	Yes	Common	CDS,3UTR
Clcn3	Yes	Yes	Common	CDS,3UTR
Cldn1	Yes	Yes	Common	CDS,3UTR
Cldn12	Yes	Yes	Common	CDS
Cldn14	Yes	Yes	Common	CDS,3UTR
Cldn2	Yes	Yes	Common	CDS,3UTR
Cldn3		Yes	ob/ob Specific	CDS,3UTR
Cldn5	Yes	Yes	Common	CDS,3UTR
Clec14a	Yes	Yes	Common	CDS,3UTR
Clec1a	Yes	Yes	Common	CDS,3UTR
Clec4f	Yes	Yes	Common	CDS
Clic4		Yes	ob/ob Specific	CDS,3UTR
Clint1	Yes	Yes	Common	CDS,3UTR
Clip1	Yes		WT Specific	CDS,3UTR
Clip2	Yes	Yes	Common	CDS,3UTR
Clmn	Yes	Yes	Common	CDS,3UTR
Cln8	Yes	Yes	Common	CDS,3UTR
Clp1	Yes	Yes	Common	CDS,3UTR
Cmah	Yes	Yes	Common	3UTR
Cmklr1	Yes	Yes	Common	CDS,3UTR
Cml1	Yes		WT Specific	CDS
Cml2	Yes	Yes	Common	CDS,3UTR
Cmpk2	Yes	Yes	Common	3UTR
Cnksr3	Yes	Yes	Common	CDS,3UTR
Cnnm2	Yes	Yes	Common	CDS,3UTR
Cnnm3	Yes	Yes	Common	CDS,3UTR
Cnpy3	Yes	Yes	Common	CDS,3UTR
Cnst	Yes	Yes	Common	CDS,3UTR
Cntnap1	Yes		WT Specific	3UTR
Coa3	Yes	Yes	Common	CDS,3UTR
Coa5		Yes	ob/ob Specific	3UTR
Coa6	Yes	Yes	Common	CDS,3UTR
Coasy	Yes	Yes	Common	CDS,3UTR
Cobl		Yes	ob/ob Specific	CDS,3UTR
Cog1		Yes	ob/ob Specific	CDS
Cog4		Yes	ob/ob Specific	CDS,3UTR
Cog8	Yes	Yes	Common	CDS,3UTR
Col18a1	Yes		WT Specific	CDS
Col1a1	Yes		WT Specific	CDS
Col1a2	Yes	Yes	Common	CDS,3UTR
Col27a1	Yes	Yes	Common	CDS,3UTR
Col5a1	Yes	Yes	Common	CDS,3UTR
Col5a2	Yes		WT Specific	CDS,3UTR
Col6a1	Yes	Yes	Common	CDS,3UTR
Col6a2	Yes	Yes	Common	CDS
Col6a3	Yes		WT Specific	CDS
Colec11	Yes	Yes	Common	CDS,3UTR
Colec12	Yes	Yes	Common	CDS,3UTR
Colgalt1	Yes	Yes	Common	CDS,3UTR
Commd1	Yes	Yes	Common	CDS,3UTR
Commd5	Yes	Yes	Common	CDS,3UTR
Commd6	Yes		WT Specific	CDS,3UTR
Cops2	Yes	Yes	Common	CDS,3UTR
Cops8	Yes	Yes	Common	3UTR
Copz1		Yes	ob/ob Specific	CDS,3UTR
Coq4	Yes		WT Specific	3UTR
Coq9	Yes	Yes	Common	CDS,3UTR
Coro1c	Yes		WT Specific	3UTR
Cox15	Yes	Yes	Common	CDS,3UTR
Cox19	Yes	Yes	Common	CDS,3UTR
Cox7a2l	Yes	Yes	Common	3UTR
Cpd	Yes	Yes	Common	CDS,3UTR
Cpeb2	Yes		WT Specific	CDS,3UTR
Cpeb4	Yes	Yes	Common	CDS,3UTR
Cped1	Yes	Yes	Common	CDS,3UTR
Cpn2	Yes	Yes	Common	CDS,3UTR
Cpne1	Yes	Yes	Common	CDS
Cpped1	Yes	Yes	Common	CDS,3UTR
Cps1		Yes	ob/ob Specific	CDS,3UTR
Cpt1a	Yes	Yes	Common	CDS,3UTR
Cpt2	Yes	Yes	Common	CDS,3UTR
Cramp1l	Yes		WT Specific	CDS,3UTR
Creb1	Yes		WT Specific	CDS,3UTR
Creb3l2	Yes	Yes	Common	3UTR
Creb3l3	Yes		WT Specific	CDS,3UTR
Crebbp	Yes	Yes	Common	CDS
Crebl2	Yes	Yes	Common	CDS,3UTR
Crebrf	Yes	Yes	Common	CDS
Crebzf	Yes	Yes	Common	CDS,3UTR
Crem	Yes	Yes	Common	CDS,3UTR
Crim1		Yes	ob/ob Specific	3UTR
Crk	Yes	Yes	Common	CDS,3UTR
Crkl	Yes	Yes	Common	CDS,3UTR
Crp	Yes	Yes	Common	CDS,3UTR
Crtc3	Yes	Yes	Common	CDS,3UTR
Csf1	Yes	Yes	Common	CDS,3UTR
Csf1r	Yes		WT Specific	CDS,3UTR
Csf2rb	Yes		WT Specific	CDS,3UTR
Csf2rb2		Yes	ob/ob Specific	CDS,3UTR
Csk	Yes	Yes	Common	CDS,3UTR
Csnk1a1	Yes	Yes	Common	CDS,3UTR
Csnk1d	Yes	Yes	Common	CDS,3UTR
Csnk1e	Yes	Yes	Common	3UTR
Csnk1g1	Yes		WT Specific	3UTR
Csnk2a1		Yes	ob/ob Specific	3UTR
Csrnp1	Yes	Yes	Common	CDS
Csrnp2	Yes		WT Specific	CDS
Csrp2bp	Yes	Yes	Common	CDS,3UTR
Cst3		Yes	ob/ob Specific	3UTR
Cstf1	Yes	Yes	Common	CDS,3UTR
Cstf2t	Yes	Yes	Common	CDS
CT030702.1		Yes	ob/ob Specific	CDS
CT954326.1	Yes	Yes	Common	CDS,3UTR
Ctbp2	Yes		WT Specific	CDS,3UTR
Ctdnep1	Yes	Yes	Common	3UTR
Ctdsp2	Yes	Yes	Common	CDS,3UTR
Ctdspl	Yes	Yes	Common	CDS,3UTR
Ctif	Yes	Yes	Common	CDS,3UTR
Ctnnb1	Yes	Yes	Common	CDS,3UTR
Ctnnd1	Yes	Yes	Common	3UTR
Ctns	Yes	Yes	Common	CDS,3UTR
Ctsb	Yes	Yes	Common	3UTR
Ctso	Yes	Yes	Common	3UTR
Ctsz	Yes	Yes	Common	CDS,3UTR
Cttnbp2nl	Yes		WT Specific	CDS,3UTR
Cuedc2	Yes	Yes	Common	CDS,3UTR
Cul1	Yes	Yes	Common	3UTR
Cul4a		Yes	ob/ob Specific	CDS,3UTR
Cux1	Yes	Yes	Common	CDS,3UTR
Cwc25	Yes	Yes	Common	3UTR
Cx3cl1	Yes		WT Specific	CDS,3UTR
Cxadr		Yes	ob/ob Specific	CDS
Cxcl12		Yes	ob/ob Specific	CDS,3UTR
Cxx1a	Yes	Yes	Common	3UTR
Cxx1b	Yes	Yes	Common	CDS,3UTR
Cxx1c	Yes		WT Specific	CDS
Cxxc5	Yes	Yes	Common	CDS
Cyb561d2	Yes	Yes	Common	CDS,3UTR
Cyb5b	Yes	Yes	Common	3UTR
Cyb5rl	Yes		WT Specific	CDS,3UTR
Cyhr1	Yes	Yes	Common	CDS,3UTR
Cyp1a2	Yes		WT Specific	CDS
Cyp26a1		Yes	ob/ob Specific	CDS
Cyp26b1	Yes		WT Specific	CDS,3UTR
Cyp2d10	Yes		WT Specific	CDS
Cyp2u1	Yes	Yes	Common	CDS,3UTR
Cyp3a13	Yes		WT Specific	CDS,3UTR
Cyp4f14		Yes	ob/ob Specific	CDS,3UTR
Cyp4v3	Yes		WT Specific	CDS,3UTR
Cyp7a1	Yes	Yes	Common	CDS,3UTR
Cyp8b1	Yes	Yes	Common	CDS,3UTR
Cyr61	Yes	Yes	Common	CDS,3UTR
Cys1	Yes	Yes	Common	3UTR
Cyth3	Yes		WT Specific	3UTR
Cyth4	Yes	Yes	Common	CDS,3UTR
Cyyr1	Yes		WT Specific	CDS,3UTR
D030055H07Rik	Yes	Yes	Common	CDS,3UTR
D10Wsu102e	Yes		WT Specific	CDS,3UTR
D10Wsu52e	Yes	Yes	Common	CDS,3UTR
D130043K22Rik	Yes	Yes	Common	CDS,3UTR
D17H6S53E	Yes	Yes	Common	CDS,3UTR
D17Wsu92e	Yes	Yes	Common	CDS,3UTR
D1Ertd622e	Yes	Yes	Common	CDS,3UTR
D230025D16Rik		Yes	ob/ob Specific	3UTR
D2hgdh	Yes	Yes	Common	CDS,3UTR
D4Wsu53e	Yes	Yes	Common	CDS,3UTR
D5Ertd579e	Yes	Yes	Common	CDS
D630039A03Rik		Yes	ob/ob Specific	CDS,3UTR
D8Ertd82e	Yes		WT Specific	CDS,3UTR
D930015E06Rik	Yes	Yes	Common	CDS,3UTR
Daam1		Yes	ob/ob Specific	CDS,3UTR
Daam2		Yes	ob/ob Specific	CDS,3UTR
Dab2	Yes	Yes	Common	CDS
Dab2ip	Yes	Yes	Common	CDS,3UTR
Dact1		Yes	ob/ob Specific	CDS
Dact2	Yes	Yes	Common	CDS
Dag1	Yes	Yes	Common	CDS,3UTR
Dapk1	Yes	Yes	Common	CDS,3UTR
Dbf4	Yes		WT Specific	CDS,3UTR
Dbnl		Yes	ob/ob Specific	CDS
Dbp	Yes		WT Specific	CDS,3UTR
Dbr1	Yes	Yes	Common	CDS,3UTR
Dcaf10	Yes	Yes	Common	CDS,3UTR
Dcaf11	Yes	Yes	Common	3UTR
Dcaf5	Yes	Yes	Common	CDS
Dcaf7	Yes	Yes	Common	CDS,3UTR
Dcbld1	Yes		WT Specific	CDS,3UTR
Dchs1	Yes	Yes	Common	CDS,3UTR
Dclre1b	Yes	Yes	Common	CDS,3UTR
Dcun1d2	Yes	Yes	Common	CDS,3UTR
Dcun1d3	Yes	Yes	Common	CDS
Dcun1d4	Yes	Yes	Common	3UTR
Dda1	Yes	Yes	Common	3UTR
Ddhd1	Yes		WT Specific	CDS,3UTR
Ddi2	Yes	Yes	Common	CDS,3UTR
Ddit3	Yes		WT Specific	CDS,3UTR
Ddit4	Yes		WT Specific	CDS,3UTR
Ddx19a	Yes		WT Specific	3UTR
Ddx20		Yes	ob/ob Specific	CDS,3UTR
Ddx21	Yes		WT Specific	CDS,3UTR
Ddx24	Yes	Yes	Common	CDS
Ddx28		Yes	ob/ob Specific	CDS,3UTR
Ddx42	Yes	Yes	Common	CDS
Ddx47	Yes	Yes	Common	CDS,3UTR
Ddx54	Yes	Yes	Common	CDS,3UTR
Ddx58	Yes	Yes	Common	CDS,3UTR
Ddx6	Yes	Yes	Common	3UTR
Deaf1	Yes		WT Specific	CDS,3UTR
Deb1	Yes	Yes	Common	CDS,3UTR
Decr2	Yes	Yes	Common	CDS,3UTR
Dedd	Yes		WT Specific	CDS,3UTR
Dedd2	Yes	Yes	Common	CDS,3UTR
Degs1	Yes	Yes	Common	CDS
Dennd1b	Yes		WT Specific	CDS,3UTR
Dennd2a	Yes		WT Specific	CDS
Dennd4c	Yes	Yes	Common	CDS,3UTR
Dennd5b	Yes	Yes	Common	CDS,3UTR
Dennd6a	Yes	Yes	Common	CDS,3UTR
Derl1		Yes	ob/ob Specific	CDS,3UTR
Derl2	Yes	Yes	Common	CDS,3UTR
Dexi	Yes	Yes	Common	CDS,3UTR
Dgat2		Yes	ob/ob Specific	CDS,3UTR
Dgcr14	Yes		WT Specific	CDS,3UTR
Dgcr2	Yes		WT Specific	CDS,3UTR
Dgcr8		Yes	ob/ob Specific	CDS
Dgkz	Yes	Yes	Common	CDS,3UTR
Dhcr24		Yes	ob/ob Specific	CDS,3UTR
Dhcr7	Yes	Yes	Common	CDS,3UTR
Dhrs13		Yes	ob/ob Specific	CDS,3UTR
Dhrs3	Yes	Yes	Common	CDS,3UTR
Dhx30	Yes		WT Specific	CDS
Dhx32	Yes	Yes	Common	CDS
Dhx33	Yes	Yes	Common	CDS,3UTR
Dhx34	Yes		WT Specific	CDS
Dhx37	Yes	Yes	Common	3UTR
Dhx38	Yes	Yes	Common	CDS,3UTR
Dhx57		Yes	ob/ob Specific	CDS,3UTR
Dhx8	Yes		WT Specific	CDS,3UTR
Diap1	Yes		WT Specific	CDS,3UTR
Dicer1	Yes	Yes	Common	CDS,3UTR
Dido1	Yes	Yes	Common	CDS,3UTR
Dio1	Yes	Yes	Common	3UTR
Dip2b	Yes		WT Specific	CDS,3UTR
Dirc2		Yes	ob/ob Specific	CDS,3UTR
Dixdc1	Yes	Yes	Common	3UTR
Dlc1	Yes	Yes	Common	CDS,3UTR
Dlg3		Yes	ob/ob Specific	3UTR
Dll4	Yes	Yes	Common	CDS,3UTR
Dmbt1	Yes		WT Specific	CDS,3UTR
Dmwd	Yes	Yes	Common	CDS,3UTR
Dmxl1	Yes	Yes	Common	CDS
Dmxl2	Yes		WT Specific	CDS
Dnaja1	Yes		WT Specific	CDS,3UTR
Dnaja2	Yes	Yes	Common	CDS,3UTR
Dnaja3	Yes	Yes	Common	3UTR
Dnajb1	Yes	Yes	Common	CDS,3UTR
Dnajb11		Yes	ob/ob Specific	3UTR
Dnajb12	Yes	Yes	Common	CDS,3UTR
Dnajb4	Yes	Yes	Common	CDS,3UTR
Dnajb9	Yes	Yes	Common	CDS,3UTR
Dnajc14	Yes	Yes	Common	CDS,3UTR
Dnajc16	Yes	Yes	Common	CDS,3UTR
Dnajc22	Yes	Yes	Common	CDS,3UTR
Dnajc25		Yes	ob/ob Specific	CDS,3UTR
Dnajc28	Yes	Yes	Common	3UTR
Dnajc30	Yes		WT Specific	3UTR
Dnase2a	Yes		WT Specific	CDS,3UTR
Dnmbp	Yes	Yes	Common	CDS,3UTR
Dnttip2		Yes	ob/ob Specific	CDS,3UTR
Dock4	Yes		WT Specific	CDS
Dock5	Yes	Yes	Common	CDS,3UTR
Dok3	Yes		WT Specific	CDS,3UTR
Dolk		Yes	ob/ob Specific	CDS,3UTR
Dopey1	Yes	Yes	Common	CDS,3UTR
Dopey2	Yes		WT Specific	CDS,3UTR
Dos	Yes		WT Specific	CDS,3UTR
Dot1l	Yes	Yes	Common	CDS,3UTR
Dpagt1	Yes		WT Specific	3UTR
Dpy19l1	Yes		WT Specific	3UTR
Dpyd	Yes	Yes	Common	CDS,3UTR
Dsc2	Yes	Yes	Common	CDS,3UTR
Dscr3	Yes	Yes	Common	CDS,3UTR
Dse	Yes	Yes	Common	CDS
Dsg2	Yes		WT Specific	CDS,3UTR
Dsp	Yes	Yes	Common	CDS
Dstyk	Yes	Yes	Common	CDS
Dtd2	Yes	Yes	Common	CDS,3UTR
Dtx2	Yes		WT Specific	CDS
Dtx3l	Yes		WT Specific	CDS
Dusp1	Yes	Yes	Common	CDS,3UTR
Dusp11	Yes	Yes	Common	CDS,3UTR
Dusp16	Yes	Yes	Common	CDS,3UTR
Dusp23	Yes	Yes	Common	CDS,3UTR
Dusp3	Yes	Yes	Common	CDS,3UTR
Dusp5	Yes		WT Specific	3UTR
Dusp6	Yes	Yes	Common	CDS,3UTR
Dusp8	Yes		WT Specific	CDS
Dvl3		Yes	ob/ob Specific	CDS,3UTR
Dym	Yes	Yes	Common	CDS,3UTR
Dync1h1	Yes		WT Specific	CDS,3UTR
Dynll1	Yes	Yes	Common	CDS,3UTR
Dynll2	Yes	Yes	Common	CDS,3UTR
Dyrk1a	Yes	Yes	Common	CDS,3UTR
Dyrk1b	Yes	Yes	Common	CDS,3UTR
Dyrk2	Yes	Yes	Common	CDS,3UTR
Dyrk3	Yes		WT Specific	CDS
E130012A19Rik	Yes		WT Specific	CDS,3UTR
E130308A19Rik		Yes	ob/ob Specific	CDS,3UTR
E130309D02Rik	Yes	Yes	Common	CDS
E130311K13Rik		Yes	ob/ob Specific	CDS
E2f3	Yes	Yes	Common	CDS
E430018J23Rik		Yes	ob/ob Specific	CDS,3UTR
Ears2	Yes		WT Specific	CDS,3UTR
Ebag9	Yes	Yes	Common	CDS,3UTR
Ece1	Yes		WT Specific	CDS,3UTR
Eci1		Yes	ob/ob Specific	CDS,3UTR
Eci2	Yes	Yes	Common	CDS,3UTR
Edem1		Yes	ob/ob Specific	CDS,3UTR
Edem3	Yes	Yes	Common	CDS,3UTR
Ednrb	Yes		WT Specific	CDS
Eepd1	Yes		WT Specific	CDS,3UTR
Efcab14		Yes	ob/ob Specific	3UTR
Efna1	Yes	Yes	Common	CDS,3UTR
Efnb2	Yes	Yes	Common	CDS,3UTR
Egfr	Yes	Yes	Common	CDS,3UTR
Egln1	Yes	Yes	Common	CDS,3UTR
Egln3	Yes		WT Specific	3UTR
Egr1	Yes	Yes	Common	CDS,3UTR
Ehbp1l1	Yes		WT Specific	CDS
Ehd3	Yes	Yes	Common	CDS,3UTR
Ehd4	Yes		WT Specific	CDS,3UTR
Ehf	Yes		WT Specific	CDS,3UTR
Ehhadh	Yes	Yes	Common	CDS
Ehmt1	Yes	Yes	Common	CDS,3UTR
Eif1a	Yes	Yes	Common	CDS,3UTR
Eif2ak1	Yes	Yes	Common	CDS,3UTR
Eif2ak2	Yes	Yes	Common	3UTR
Eif2ak3	Yes	Yes	Common	CDS,3UTR
Eif3j1	Yes		WT Specific	CDS,3UTR
Eif4e2	Yes		WT Specific	3UTR
Eif4g1	Yes	Yes	Common	CDS,3UTR
Elf2	Yes	Yes	Common	CDS,3UTR
Elf3	Yes		WT Specific	CDS,3UTR
Elk4	Yes	Yes	Common	CDS,3UTR
Ell2	Yes		WT Specific	CDS,3UTR
Elmo2	Yes	Yes	Common	CDS,3UTR
Elmod3	Yes	Yes	Common	3UTR
Elmsan1	Yes	Yes	Common	CDS,3UTR
Elof1	Yes	Yes	Common	CDS,3UTR
Elovl1	Yes	Yes	Common	CDS,3UTR
Elovl5	Yes	Yes	Common	CDS,3UTR
Elovl6	Yes	Yes	Common	CDS,3UTR
Emc1	Yes	Yes	Common	CDS,3UTR
Emc6		Yes	ob/ob Specific	CDS,3UTR
Emc8		Yes	ob/ob Specific	CDS,3UTR
Eme2	Yes	Yes	Common	CDS,3UTR
Emilin1	Yes	Yes	Common	CDS,3UTR
Emilin2	Yes		WT Specific	CDS
Eml4	Yes	Yes	Common	CDS,3UTR
Enc1	Yes	Yes	Common	CDS,3UTR
Endod1	Yes		WT Specific	CDS
Endov	Yes		WT Specific	CDS,3UTR
Eng	Yes	Yes	Common	CDS,3UTR
Engase	Yes		WT Specific	CDS,3UTR
Eno1		Yes	ob/ob Specific	3UTR
Enpp4	Yes	Yes	Common	CDS,3UTR
ENSMUSG00000073564	Yes		WT Specific	CDS,3UTR
Enthd2	Yes		WT Specific	CDS,3UTR
Entpd1	Yes		WT Specific	3UTR
Entpd7	Yes		WT Specific	3UTR
Entpd8	Yes		WT Specific	3UTR
Ep300	Yes	Yes	Common	CDS,3UTR
Ep400	Yes		WT Specific	CDS
Epb4.1	Yes	Yes	Common	3UTR
Epc1		Yes	ob/ob Specific	CDS,3UTR
Epc2	Yes	Yes	Common	CDS,3UTR
Epg5	Yes		WT Specific	CDS,3UTR
Epha2	Yes		WT Specific	CDS,3UTR
Ephb2	Yes		WT Specific	3UTR
Ephb4	Yes	Yes	Common	CDS,3UTR
Ephx2		Yes	ob/ob Specific	CDS
Epm2aip1	Yes	Yes	Common	CDS
Epn2	Yes	Yes	Common	CDS
Eps8l1		Yes	ob/ob Specific	3UTR
Ept1	Yes	Yes	Common	CDS,3UTR
Erbb2	Yes		WT Specific	CDS,3UTR
Erbb2ip		Yes	ob/ob Specific	CDS
Erbb3		Yes	ob/ob Specific	CDS,3UTR
Erc1	Yes	Yes	Common	CDS,3UTR
Erc2	Yes		WT Specific	CDS,3UTR
Ercc2	Yes	Yes	Common	CDS,3UTR
Ercc4	Yes	Yes	Common	CDS,3UTR
Ercc5	Yes		WT Specific	CDS,3UTR
Erf	Yes	Yes	Common	CDS
Erg	Yes		WT Specific	CDS,3UTR
Ergic2		Yes	ob/ob Specific	3UTR
Eri2	Yes		WT Specific	CDS,3UTR
Erlin2	Yes	Yes	Common	CDS,3UTR
Ermp1	Yes	Yes	Common	CDS,3UTR
Ern1	Yes		WT Specific	CDS,3UTR
Erp29	Yes	Yes	Common	CDS,3UTR
Esam	Yes		WT Specific	3UTR
Esr1	Yes	Yes	Common	3UTR
Esrp2	Yes	Yes	Common	3UTR
Etf1	Yes		WT Specific	CDS,3UTR
Ethe1		Yes	ob/ob Specific	CDS
Etnk1	Yes	Yes	Common	3UTR
Etnk2		Yes	ob/ob Specific	CDS,3UTR
Ets1	Yes	Yes	Common	CDS,3UTR
Ets2	Yes	Yes	Common	CDS,3UTR
Etv3	Yes	Yes	Common	CDS,3UTR
Eva1a	Yes	Yes	Common	CDS,3UTR
Eva1b	Yes	Yes	Common	CDS,3UTR
Evi2a	Yes		WT Specific	CDS,3UTR
Evi2b	Yes		WT Specific	CDS,3UTR
Exo5	Yes		WT Specific	CDS
Exoc3	Yes		WT Specific	CDS
Exoc5		Yes	ob/ob Specific	CDS,3UTR
Exoc8	Yes	Yes	Common	CDS
Exosc4	Yes	Yes	Common	CDS,3UTR
Exph5	Yes	Yes	Common	CDS
Ext1	Yes	Yes	Common	CDS,3UTR
Ext2	Yes		WT Specific	CDS,3UTR
Extl1	Yes		WT Specific	CDS,3UTR
Extl2	Yes	Yes	Common	CDS,3UTR
Extl3	Yes	Yes	Common	CDS,3UTR
F10		Yes	ob/ob Specific	CDS,3UTR
F11r	Yes	Yes	Common	3UTR
F2r	Yes	Yes	Common	CDS,3UTR
F5	Yes		WT Specific	CDS
F7	Yes		WT Specific	CDS
F8	Yes		WT Specific	CDS
F830016B08Rik	Yes	Yes	Common	CDS,3UTR
Fadd	Yes	Yes	Common	CDS,3UTR
Fads6	Yes	Yes	Common	CDS,3UTR
Faf2	Yes	Yes	Common	CDS,3UTR
Fahd1		Yes	ob/ob Specific	CDS
Fam102a		Yes	ob/ob Specific	3UTR
Fam105b	Yes	Yes	Common	CDS,3UTR
Fam107b	Yes	Yes	Common	CDS,3UTR
Fam109a	Yes		WT Specific	CDS,3UTR
Fam110a	Yes	Yes	Common	CDS,3UTR
Fam120b	Yes	Yes	Common	CDS,3UTR
Fam124a	Yes	Yes	Common	CDS,3UTR
Fam126a	Yes	Yes	Common	CDS,3UTR
Fam126b		Yes	ob/ob Specific	CDS,3UTR
Fam129b	Yes	Yes	Common	CDS,3UTR
Fam131c	Yes		WT Specific	3UTR
Fam134a	Yes		WT Specific	CDS,3UTR
Fam134b	Yes	Yes	Common	CDS,3UTR
Fam134c	Yes	Yes	Common	CDS,3UTR
Fam136a	Yes	Yes	Common	CDS,3UTR
Fam13a	Yes	Yes	Common	CDS,3UTR
Fam151a	Yes		WT Specific	CDS,3UTR
Fam160b1	Yes	Yes	Common	3UTR
Fam160b2		Yes	ob/ob Specific	3UTR
Fam168a	Yes	Yes	Common	3UTR
Fam169b	Yes	Yes	Common	3UTR
Fam171a1	Yes		WT Specific	CDS,3UTR
Fam171a2	Yes		WT Specific	CDS
Fam171b	Yes	Yes	Common	CDS
Fam173b		Yes	ob/ob Specific	3UTR
Fam175b	Yes	Yes	Common	CDS,3UTR
Fam178a	Yes	Yes	Common	CDS,3UTR
Fam179b	Yes	Yes	Common	CDS
Fam193b	Yes	Yes	Common	CDS,3UTR
Fam198a		Yes	ob/ob Specific	CDS,3UTR
Fam19a5	Yes		WT Specific	3UTR
Fam207a	Yes	Yes	Common	CDS,3UTR
Fam20a	Yes	Yes	Common	CDS,3UTR
Fam20b	Yes	Yes	Common	CDS,3UTR
Fam20c	Yes	Yes	Common	CDS,3UTR
Fam21	Yes		WT Specific	CDS,3UTR
Fam210a	Yes	Yes	Common	CDS,3UTR
Fam213b	Yes		WT Specific	CDS
Fam214a	Yes	Yes	Common	CDS,3UTR
Fam214b	Yes	Yes	Common	CDS
Fam217b	Yes		WT Specific	CDS
Fam220a	Yes	Yes	Common	CDS,3UTR
Fam222b	Yes	Yes	Common	CDS
Fam32a	Yes	Yes	Common	CDS,3UTR
Fam35a	Yes	Yes	Common	CDS
Fam43a	Yes	Yes	Common	CDS,3UTR
Fam46a	Yes	Yes	Common	CDS
Fam46c	Yes	Yes	Common	CDS,3UTR
Fam53a	Yes	Yes	Common	CDS,3UTR
Fam53b	Yes	Yes	Common	CDS,3UTR
Fam53c	Yes	Yes	Common	CDS,3UTR
Fam57a	Yes		WT Specific	CDS,3UTR
Fam58b	Yes	Yes	Common	CDS,3UTR
Fam63a	Yes	Yes	Common	CDS,3UTR
Fam69a	Yes		WT Specific	CDS
Fam83a	Yes		WT Specific	CDS,3UTR
Fam83g	Yes		WT Specific	CDS,3UTR
Fam83h	Yes	Yes	Common	CDS,3UTR
Fam84b	Yes	Yes	Common	CDS,3UTR
Fam89a		Yes	ob/ob Specific	CDS,3UTR
Fancf	Yes		WT Specific	CDS,3UTR
Far2		Yes	ob/ob Specific	3UTR
Farp2	Yes	Yes	Common	CDS,3UTR
Fars2		Yes	ob/ob Specific	CDS
Fasn	Yes		WT Specific	3UTR
Fat1	Yes	Yes	Common	CDS,3UTR
Fat4	Yes	Yes	Common	CDS,3UTR
Fbxl14	Yes	Yes	Common	CDS,3UTR
Fbxl15	Yes	Yes	Common	CDS,3UTR
Fbxl18	Yes	Yes	Common	CDS
Fbxl19	Yes		WT Specific	CDS,3UTR
Fbxl3		Yes	ob/ob Specific	CDS
Fbxl4	Yes	Yes	Common	CDS
Fbxl5	Yes	Yes	Common	CDS
Fbxo11	Yes	Yes	Common	3UTR
Fbxo21	Yes	Yes	Common	CDS,3UTR
Fbxo22	Yes		WT Specific	CDS,3UTR
Fbxo28	Yes	Yes	Common	CDS,3UTR
Fbxo31	Yes		WT Specific	3UTR
Fbxo33		Yes	ob/ob Specific	CDS
Fbxo34	Yes		WT Specific	CDS,3UTR
Fbxo38	Yes	Yes	Common	CDS
Fbxo42	Yes		WT Specific	CDS
Fbxo45	Yes		WT Specific	CDS,3UTR
Fbxo46	Yes	Yes	Common	CDS,3UTR
Fbxo8	Yes	Yes	Common	CDS,3UTR
Fbxw11	Yes	Yes	Common	3UTR
Fbxw2	Yes	Yes	Common	CDS,3UTR
Fbxw7	Yes	Yes	Common	CDS,3UTR
Fcgr1	Yes	Yes	Common	CDS,3UTR
Fcgr2b	Yes	Yes	Common	CDS,3UTR
Fdft1		Yes	ob/ob Specific	CDS,3UTR
Fem1a	Yes	Yes	Common	CDS,3UTR
Fem1b	Yes	Yes	Common	CDS
Fem1c	Yes	Yes	Common	CDS,3UTR
Fga		Yes	ob/ob Specific	CDS
Fgd4		Yes	ob/ob Specific	CDS
Fgd5	Yes	Yes	Common	CDS,3UTR
Fgd6	Yes	Yes	Common	CDS
Fgf1	Yes	Yes	Common	3UTR
Fgf2		Yes	ob/ob Specific	CDS,3UTR
Fgfr1op2	Yes	Yes	Common	CDS,3UTR
Fgfr2	Yes	Yes	Common	CDS,3UTR
Fgfr3	Yes	Yes	Common	CDS,3UTR
Fgl2	Yes	Yes	Common	CDS
Ficd	Yes	Yes	Common	CDS,3UTR
Fign	Yes	Yes	Common	CDS,3UTR
Fignl2	Yes	Yes	Common	CDS,3UTR
Filip1l	Yes	Yes	Common	CDS
Fitm2	Yes	Yes	Common	CDS,3UTR
Fkbp15		Yes	ob/ob Specific	CDS,3UTR
Fkbp8		Yes	ob/ob Specific	CDS,3UTR
Fkbpl	Yes		WT Specific	CDS
Fkrp	Yes	Yes	Common	CDS,3UTR
Fktn	Yes		WT Specific	CDS,3UTR
Flad1	Yes		WT Specific	3UTR
Flcn	Yes	Yes	Common	CDS,3UTR
Fli1	Yes	Yes	Common	CDS
Flna		Yes	ob/ob Specific	CDS
Flnb	Yes	Yes	Common	CDS,3UTR
Flrt3	Yes		WT Specific	CDS,3UTR
Flt4	Yes	Yes	Common	CDS,3UTR
Fmnl2	Yes		WT Specific	CDS
Fmo1		Yes	ob/ob Specific	CDS,3UTR
Fmo2	Yes	Yes	Common	CDS
Fmo5	Yes		WT Specific	3UTR
Fnbp1	Yes	Yes	Common	CDS,3UTR
Fnip2	Yes	Yes	Common	CDS,3UTR
Fosl2	Yes	Yes	Common	CDS,3UTR
Foxa1	Yes	Yes	Common	CDS,3UTR
Foxa2	Yes	Yes	Common	CDS,3UTR
Foxa3	Yes	Yes	Common	CDS,3UTR
Foxk1	Yes	Yes	Common	CDS,3UTR
Foxk2	Yes	Yes	Common	CDS,3UTR
Foxn2	Yes	Yes	Common	CDS,3UTR
Foxn3	Yes		WT Specific	CDS,3UTR
Foxo1	Yes	Yes	Common	CDS,3UTR
Foxo3	Yes	Yes	Common	CDS,3UTR
Foxp1	Yes	Yes	Common	CDS,3UTR
Foxred1	Yes	Yes	Common	3UTR
Fpgs		Yes	ob/ob Specific	CDS
Fpgt	Yes	Yes	Common	CDS
Fpr1	Yes	Yes	Common	CDS,3UTR
Frat2	Yes		WT Specific	CDS,3UTR
Frmd4a	Yes	Yes	Common	CDS,3UTR
Frmd4b	Yes	Yes	Common	CDS,3UTR
Frmd8	Yes		WT Specific	3UTR
Frs2	Yes	Yes	Common	CDS,3UTR
Fry	Yes		WT Specific	CDS,3UTR
Fryl	Yes	Yes	Common	CDS,3UTR
Ftsj2	Yes	Yes	Common	CDS,3UTR
Ftsjd2		Yes	ob/ob Specific	3UTR
Fuca1	Yes	Yes	Common	CDS,3UTR
Fuca2	Yes		WT Specific	3UTR
Furin	Yes	Yes	Common	CDS,3UTR
Fut11	Yes	Yes	Common	CDS,3UTR
Fyb		Yes	ob/ob Specific	CDS,3UTR
Fyn	Yes	Yes	Common	CDS,3UTR
Fzd1	Yes	Yes	Common	CDS,3UTR
Fzd4	Yes	Yes	Common	CDS,3UTR
Fzd5	Yes	Yes	Common	CDS,3UTR
Fzd7		Yes	ob/ob Specific	CDS,3UTR
Fzd8	Yes	Yes	Common	CDS,3UTR
Fzr1	Yes	Yes	Common	3UTR
G0s2	Yes	Yes	Common	CDS,3UTR
G3bp1	Yes	Yes	Common	3UTR
G6pc	Yes	Yes	Common	CDS,3UTR
Gab1		Yes	ob/ob Specific	CDS,3UTR
Gabbr2	Yes	Yes	Common	CDS,3UTR
Gabpa		Yes	ob/ob Specific	CDS
Gabpb2	Yes	Yes	Common	CDS,3UTR
Gadd45a	Yes		WT Specific	3UTR
Gadd45g	Yes	Yes	Common	3UTR
Gak	Yes	Yes	Common	CDS,3UTR
Galnt1	Yes	Yes	Common	CDS,3UTR
Galnt2		Yes	ob/ob Specific	3UTR
Galnt4	Yes	Yes	Common	CDS,3UTR
Garem	Yes	Yes	Common	CDS,3UTR
Gas1	Yes	Yes	Common	CDS,3UTR
Gas2l1	Yes	Yes	Common	CDS,3UTR
Gas2l3	Yes	Yes	Common	CDS
Gata4		Yes	ob/ob Specific	CDS,3UTR
Gata6	Yes		WT Specific	CDS,3UTR
Gatad1	Yes	Yes	Common	CDS,3UTR
Gatad2a	Yes	Yes	Common	CDS,3UTR
Gatc		Yes	ob/ob Specific	CDS,3UTR
Gbp10		Yes	ob/ob Specific	3UTR
Gbp11		Yes	ob/ob Specific	3UTR
Gbp6	Yes		WT Specific	CDS,3UTR
Gbp7	Yes	Yes	Common	3UTR
Gcc1	Yes	Yes	Common	CDS
Gcdh	Yes	Yes	Common	3UTR
Gcgr	Yes	Yes	Common	CDS,3UTR
Gchfr	Yes		WT Specific	CDS,3UTR
Gck	Yes		WT Specific	CDS,3UTR
Gclc	Yes		WT Specific	CDS,3UTR
Gcnt2	Yes	Yes	Common	CDS,3UTR
Gcom1	Yes	Yes	Common	CDS,3UTR
Gdap2	Yes		WT Specific	3UTR
Gde1	Yes		WT Specific	CDS,3UTR
Gdf10	Yes	Yes	Common	CDS,3UTR
Gdf15	Yes		WT Specific	CDS,3UTR
Gdf2	Yes	Yes	Common	CDS,3UTR
Gemin4	Yes		WT Specific	CDS,3UTR
Gemin6		Yes	ob/ob Specific	CDS
Gemin7	Yes	Yes	Common	CDS,3UTR
Gfm1	Yes	Yes	Common	CDS,3UTR
Gfod1	Yes		WT Specific	CDS,3UTR
Gfod2	Yes	Yes	Common	CDS,3UTR
Gfra1	Yes	Yes	Common	CDS,3UTR
Ggact		Yes	ob/ob Specific	CDS
Ggnbp1	Yes	Yes	Common	CDS,3UTR
Ggt6		Yes	ob/ob Specific	CDS,3UTR
Ggta1	Yes	Yes	Common	CDS,3UTR
Ghr	Yes	Yes	Common	CDS,3UTR
Gid4	Yes		WT Specific	CDS,3UTR
Gid8	Yes	Yes	Common	CDS,3UTR
Gimap1		Yes	ob/ob Specific	CDS,3UTR
Gimap6	Yes		WT Specific	CDS,3UTR
Gimap8	Yes	Yes	Common	CDS,3UTR
Gimap9		Yes	ob/ob Specific	CDS,3UTR
Gins2		Yes	ob/ob Specific	3UTR
Gja1	Yes	Yes	Common	CDS,3UTR
Gja4	Yes	Yes	Common	CDS,3UTR
Gjb1	Yes		WT Specific	CDS
Gjb2	Yes	Yes	Common	CDS
Glb1		Yes	ob/ob Specific	CDS,3UTR
Glce	Yes	Yes	Common	CDS,3UTR
Glg1	Yes	Yes	Common	CDS,3UTR
Glis2	Yes		WT Specific	CDS,3UTR
Glis3	Yes		WT Specific	CDS,3UTR
Glod4	Yes		WT Specific	CDS,3UTR
Glrx5	Yes	Yes	Common	CDS,3UTR
Glt1d1	Yes	Yes	Common	CDS,3UTR
Gltpd1	Yes	Yes	Common	CDS,3UTR
Gltpd2	Yes	Yes	Common	CDS
Gltscr1	Yes	Yes	Common	CDS,3UTR
Gltscr1l	Yes	Yes	Common	CDS,3UTR
Glul	Yes		WT Specific	CDS,3UTR
Glyat	Yes	Yes	Common	CDS,3UTR
Glyctk	Yes	Yes	Common	CDS,3UTR
Glyr1	Yes	Yes	Common	CDS,3UTR
Gm10392	Yes	Yes	Common	CDS,3UTR
Gm10401		Yes	ob/ob Specific	CDS,3UTR
Gm10767	Yes	Yes	Common	CDS
Gm10774	Yes	Yes	Common	3UTR
Gm11175	Yes	Yes	Common	CDS,3UTR
Gm11747	Yes	Yes	Common	CDS,3UTR
Gm11752	Yes		WT Specific	3UTR
Gm12250		Yes	ob/ob Specific	3UTR
Gm12282	Yes		WT Specific	3UTR
Gm129		Yes	ob/ob Specific	CDS
Gm13563	Yes		WT Specific	CDS,3UTR
Gm13889	Yes		WT Specific	CDS,3UTR
Gm14026	Yes		WT Specific	3UTR
Gm14292	Yes		WT Specific	3UTR
Gm14403	Yes	Yes	Common	CDS,3UTR
Gm14420	Yes	Yes	Common	3UTR
Gm14493		Yes	ob/ob Specific	CDS
Gm14519	Yes	Yes	Common	3UTR
Gm15337	Yes	Yes	Common	CDS,3UTR
Gm15471	Yes		WT Specific	CDS,3UTR
Gm15491		Yes	ob/ob Specific	CDS,3UTR
Gm15598		Yes	ob/ob Specific	CDS
Gm15601	Yes		WT Specific	CDS,3UTR
Gm15800	Yes		WT Specific	CDS,3UTR
Gm15830	Yes	Yes	Common	CDS,3UTR
Gm15851	Yes	Yes	Common	CDS,3UTR
Gm16279		Yes	ob/ob Specific	3UTR
Gm16286	Yes	Yes	Common	CDS,3UTR
Gm16309	Yes		WT Specific	CDS,3UTR
Gm16515	Yes		WT Specific	3UTR
Gm16548	Yes		WT Specific	CDS,3UTR
Gm16567	Yes	Yes	Common	3UTR
Gm166	Yes	Yes	Common	CDS,3UTR
Gm17114	Yes	Yes	Common	CDS,3UTR
Gm17484	Yes	Yes	Common	CDS,3UTR
Gm20319	Yes	Yes	Common	CDS,3UTR
Gm20388		Yes	ob/ob Specific	3UTR
Gm20412		Yes	ob/ob Specific	CDS,3UTR
Gm20427	Yes	Yes	Common	CDS,3UTR
Gm20431	Yes	Yes	Common	CDS,3UTR
Gm20441	Yes		WT Specific	CDS
Gm20457	Yes	Yes	Common	CDS,3UTR
Gm20459	Yes	Yes	Common	CDS,3UTR
Gm20481	Yes	Yes	Common	CDS
Gm20510	Yes	Yes	Common	CDS,3UTR
Gm20512	Yes		WT Specific	CDS,3UTR
Gm20528	Yes	Yes	Common	CDS
Gm20634	Yes		WT Specific	CDS,3UTR
Gm20649	Yes	Yes	Common	CDS,3UTR
Gm20708	Yes	Yes	Common	3UTR
Gm20716	Yes	Yes	Common	CDS,3UTR
Gm21975	Yes		WT Specific	CDS,3UTR
Gm21982		Yes	ob/ob Specific	CDS
Gm21992	Yes	Yes	Common	CDS
Gm25395		Yes	ob/ob Specific	3UTR
Gm340	Yes	Yes	Common	CDS
Gm4070	Yes	Yes	Common	CDS,3UTR
Gm4788	Yes		WT Specific	CDS
Gm4793	Yes		WT Specific	CDS,3UTR
Gm4951	Yes	Yes	Common	CDS,3UTR
Gm4952		Yes	ob/ob Specific	CDS
Gm4980	Yes	Yes	Common	CDS,3UTR
Gm5113	Yes	Yes	Common	3UTR
Gm6039	Yes	Yes	Common	3UTR
Gm608	Yes	Yes	Common	CDS,3UTR
Gm6568	Yes		WT Specific	3UTR
Gm6768	Yes		WT Specific	3UTR
Gm7292	Yes	Yes	Common	3UTR
Gm7694	Yes		WT Specific	CDS
Gm9824	Yes		WT Specific	3UTR
Gm9870	Yes		WT Specific	CDS,3UTR
Gmeb1	Yes	Yes	Common	CDS,3UTR
Gmeb2	Yes	Yes	Common	CDS,3UTR
Gmppb	Yes	Yes	Common	CDS,3UTR
Gna12	Yes	Yes	Common	CDS,3UTR
Gna13	Yes	Yes	Common	CDS
Gnai3	Yes	Yes	Common	3UTR
Gnat1	Yes	Yes	Common	CDS,3UTR
Gnb1	Yes	Yes	Common	3UTR
Gne	Yes	Yes	Common	CDS,3UTR
Gng11	Yes	Yes	Common	CDS,3UTR
Gnptab	Yes		WT Specific	CDS,3UTR
Gns	Yes	Yes	Common	3UTR
Golga4	Yes	Yes	Common	CDS,3UTR
Golgb1	Yes	Yes	Common	CDS,3UTR
Golph3	Yes	Yes	Common	CDS,3UTR
Golph3l	Yes	Yes	Common	CDS,3UTR
Gon4l	Yes	Yes	Common	CDS,3UTR
Gosr1	Yes	Yes	Common	CDS,3UTR
Got1	Yes	Yes	Common	3UTR
Gpank1	Yes	Yes	Common	CDS,3UTR
Gpatch2l	Yes		WT Specific	CDS
Gpatch8	Yes		WT Specific	CDS
Gpc1	Yes		WT Specific	CDS,3UTR
Gpd1		Yes	ob/ob Specific	CDS,3UTR
Gpn1	Yes		WT Specific	3UTR
Gpn2	Yes	Yes	Common	CDS,3UTR
Gpr107	Yes	Yes	Common	CDS,3UTR
Gpr116	Yes	Yes	Common	CDS,3UTR
Gpr124	Yes		WT Specific	CDS,3UTR
Gpr125	Yes	Yes	Common	CDS,3UTR
Gpr146	Yes	Yes	Common	CDS,3UTR
Gpr153	Yes		WT Specific	CDS,3UTR
Gpr157	Yes	Yes	Common	CDS,3UTR
Gpr180	Yes	Yes	Common	CDS,3UTR
Gpr182	Yes	Yes	Common	CDS
Gpr19	Yes		WT Specific	CDS
Gpr39	Yes	Yes	Common	CDS,3UTR
Gpr65	Yes	Yes	Common	CDS
Gpr89		Yes	ob/ob Specific	CDS,3UTR
Gprc5b	Yes		WT Specific	CDS,3UTR
Gprc5c	Yes	Yes	Common	CDS,3UTR
Gprin3	Yes	Yes	Common	CDS
Gpx1		Yes	ob/ob Specific	CDS,3UTR
Gramd1b	Yes		WT Specific	3UTR
Grem2	Yes	Yes	Common	CDS,3UTR
Grhpr	Yes	Yes	Common	CDS,3UTR
Grik5	Yes		WT Specific	3UTR
Grlf1	Yes	Yes	Common	CDS,3UTR
Grpel1	Yes		WT Specific	CDS,3UTR
Grpel2	Yes	Yes	Common	CDS,3UTR
Grwd1	Yes	Yes	Common	CDS,3UTR
Gse1		Yes	ob/ob Specific	CDS,3UTR
Gskip	Yes		WT Specific	CDS,3UTR
Gsto1	Yes	Yes	Common	CDS,3UTR
Gstt3	Yes		WT Specific	CDS,3UTR
Gtdc2	Yes	Yes	Common	CDS
Gtf2a1	Yes	Yes	Common	CDS,3UTR
Gtf2ird2	Yes		WT Specific	CDS,3UTR
Gtf3a	Yes	Yes	Common	CDS,3UTR
Gtf3c2	Yes	Yes	Common	CDS,3UTR
Gtf3c4	Yes	Yes	Common	CDS,3UTR
Gtpbp2	Yes	Yes	Common	CDS,3UTR
Gucd1	Yes	Yes	Common	CDS,3UTR
Gucy1a3	Yes		WT Specific	CDS
Gulo	Yes		WT Specific	CDS
Gvin1	Yes	Yes	Common	CDS,3UTR
Gxylt1	Yes		WT Specific	CDS,3UTR
Gypc	Yes	Yes	Common	CDS,3UTR
H13	Yes		WT Specific	3UTR
H1f0	Yes	Yes	Common	CDS,3UTR
H2afx	Yes	Yes	Common	3UTR
H2-Q4		Yes	ob/ob Specific	3UTR
H2-Q6	Yes	Yes	Common	3UTR
H2-Q7	Yes		WT Specific	CDS,3UTR
H6pd	Yes	Yes	Common	CDS,3UTR
Hadh	Yes		WT Specific	CDS
Hao1	Yes	Yes	Common	CDS,3UTR
Hapln4	Yes		WT Specific	CDS,3UTR
Harbi1	Yes	Yes	Common	CDS,3UTR
Hbs1l	Yes	Yes	Common	3UTR
Hc	Yes		WT Specific	CDS
Hdc		Yes	ob/ob Specific	CDS,3UTR
Hdhd2	Yes		WT Specific	CDS,3UTR
Hdhd3		Yes	ob/ob Specific	CDS
Heatr6	Yes	Yes	Common	CDS,3UTR
Hebp1		Yes	ob/ob Specific	CDS,3UTR
Heca	Yes	Yes	Common	CDS
Hectd1	Yes	Yes	Common	CDS,3UTR
Hecw2	Yes		WT Specific	CDS,3UTR
Heg1	Yes	Yes	Common	CDS,3UTR
Helz2	Yes	Yes	Common	CDS,3UTR
Herc1	Yes		WT Specific	CDS,3UTR
Herc2	Yes	Yes	Common	CDS,3UTR
Herpud1	Yes	Yes	Common	CDS,3UTR
Herpud2	Yes	Yes	Common	CDS,3UTR
Hes1	Yes	Yes	Common	CDS,3UTR
Hes6		Yes	ob/ob Specific	CDS,3UTR
Hexim1	Yes	Yes	Common	CDS,3UTR
Hfe	Yes	Yes	Common	CDS,3UTR
Hfe2	Yes	Yes	Common	CDS,3UTR
Hgsnat	Yes	Yes	Common	3UTR
Hiat1	Yes		WT Specific	CDS,3UTR
Hibch	Yes	Yes	Common	3UTR
Hic1	Yes	Yes	Common	CDS,3UTR
Hic2	Yes		WT Specific	CDS
Hinfp	Yes	Yes	Common	CDS,3UTR
Hip1	Yes	Yes	Common	3UTR
Hipk1	Yes		WT Specific	CDS,3UTR
Hipk3	Yes	Yes	Common	CDS
Hist1h1c	Yes	Yes	Common	CDS,3UTR
Hivep1	Yes	Yes	Common	CDS
Hivep2	Yes	Yes	Common	CDS,3UTR
Hjurp	Yes	Yes	Common	CDS,3UTR
Hk2	Yes		WT Specific	CDS,3UTR
Hlcs	Yes		WT Specific	CDS,3UTR
Hlf		Yes	ob/ob Specific	CDS,3UTR
Hlx	Yes	Yes	Common	CDS,3UTR
Hmg20a	Yes	Yes	Common	3UTR
Hmgcr	Yes	Yes	Common	CDS,3UTR
Hmgcs1		Yes	ob/ob Specific	CDS,3UTR
Hmgxb3	Yes		WT Specific	CDS,3UTR
Hmox2	Yes	Yes	Common	CDS
Hnf1a	Yes	Yes	Common	3UTR
Hnf1b	Yes	Yes	Common	3UTR
Hnf4a	Yes	Yes	Common	CDS,3UTR
Hnmt	Yes		WT Specific	CDS
Hnrnpa0	Yes	Yes	Common	CDS,3UTR
Hnrnpm	Yes	Yes	Common	CDS
Homez	Yes		WT Specific	CDS
Hopx	Yes	Yes	Common	CDS,3UTR
Hps4	Yes	Yes	Common	CDS,3UTR
Hps6	Yes	Yes	Common	CDS,3UTR
Hras1	Yes	Yes	Common	CDS,3UTR
Hs2st1	Yes	Yes	Common	CDS,3UTR
Hs3st3a1	Yes	Yes	Common	CDS
Hs3st3b1	Yes	Yes	Common	CDS,3UTR
Hs6st1	Yes	Yes	Common	CDS,3UTR
Hsd17b11	Yes		WT Specific	CDS,3UTR
Hsd17b7		Yes	ob/ob Specific	3UTR
Hsd3b7	Yes	Yes	Common	CDS,3UTR
Hspa12b	Yes		WT Specific	CDS,3UTR
Hspa13	Yes	Yes	Common	CDS,3UTR
Hspa1a	Yes	Yes	Common	CDS
Hspa1b	Yes	Yes	Common	CDS,3UTR
Hspa4l	Yes		WT Specific	CDS,3UTR
Hspa5	Yes	Yes	Common	CDS,3UTR
Hspd1	Yes		WT Specific	CDS,3UTR
Hspg2	Yes	Yes	Common	CDS,3UTR
Hyal1	Yes	Yes	Common	CDS,3UTR
Hyal2	Yes	Yes	Common	CDS,3UTR
Hyal3		Yes	ob/ob Specific	CDS,3UTR
Hyls1	Yes	Yes	Common	CDS,3UTR
I830012O16Rik	Yes	Yes	Common	3UTR
Iba57	Yes	Yes	Common	CDS,3UTR
Ibtk	Yes		WT Specific	CDS,3UTR
Icam1	Yes	Yes	Common	CDS,3UTR
Icam2	Yes		WT Specific	CDS,3UTR
Icmt	Yes	Yes	Common	CDS,3UTR
Icosl	Yes		WT Specific	3UTR
Id2	Yes	Yes	Common	3UTR
Id3		Yes	ob/ob Specific	CDS,3UTR
Idnk	Yes	Yes	Common	CDS,3UTR
Ido2	Yes	Yes	Common	CDS
Ier2	Yes	Yes	Common	CDS,3UTR
Ier3	Yes		WT Specific	3UTR
Ier5	Yes	Yes	Common	CDS,3UTR
Ier5l	Yes	Yes	Common	CDS,3UTR
Ifi203		Yes	ob/ob Specific	CDS,3UTR
Ifi47	Yes	Yes	Common	CDS
Ifih1	Yes		WT Specific	CDS
Ifit1	Yes	Yes	Common	CDS
Ifit2	Yes	Yes	Common	CDS,3UTR
Ifit3	Yes	Yes	Common	CDS,3UTR
Ifnar1	Yes	Yes	Common	CDS,3UTR
Ifnar2	Yes	Yes	Common	CDS,3UTR
Ifngr1	Yes	Yes	Common	CDS,3UTR
Ifngr2	Yes		WT Specific	CDS,3UTR
Igf1r		Yes	ob/ob Specific	CDS,3UTR
Igfals	Yes	Yes	Common	CDS,3UTR
Igfbp3	Yes	Yes	Common	3UTR
Igfbp5	Yes	Yes	Common	3UTR
Igtp	Yes	Yes	Common	CDS,3UTR
Ihh	Yes	Yes	Common	CDS,3UTR
Iigp1	Yes	Yes	Common	CDS
Ikzf1	Yes		WT Specific	CDS,3UTR
Ikzf5	Yes	Yes	Common	CDS,3UTR
Il10ra	Yes	Yes	Common	CDS,3UTR
Il13ra1	Yes	Yes	Common	CDS,3UTR
Il15ra	Yes	Yes	Common	3UTR
Il16	Yes	Yes	Common	CDS,3UTR
Il17ra	Yes		WT Specific	CDS,3UTR
Il17rb	Yes		WT Specific	CDS,3UTR
Il1r1	Yes	Yes	Common	CDS,3UTR
Il1rap	Yes	Yes	Common	CDS,3UTR
Il22ra1	Yes	Yes	Common	CDS,3UTR
Il4ra	Yes	Yes	Common	CDS,3UTR
Il6ra	Yes	Yes	Common	CDS,3UTR
Il6st	Yes	Yes	Common	CDS,3UTR
Ildr2	Yes	Yes	Common	CDS,3UTR
Imp3	Yes	Yes	Common	CDS,3UTR
Impad1	Yes	Yes	Common	CDS,3UTR
Ing1	Yes		WT Specific	CDS,3UTR
Ing2	Yes	Yes	Common	CDS
Ing3	Yes	Yes	Common	CDS,3UTR
Ing5	Yes	Yes	Common	3UTR
Inhba		Yes	ob/ob Specific	CDS,3UTR
Inhbb	Yes		WT Specific	CDS,3UTR
Inhbc	Yes	Yes	Common	CDS,3UTR
Inhbe	Yes	Yes	Common	CDS,3UTR
Inip	Yes	Yes	Common	3UTR
Inmt	Yes		WT Specific	CDS,3UTR
Ino80d	Yes	Yes	Common	CDS,3UTR
Inpp5d	Yes		WT Specific	CDS,3UTR
Inpp5e	Yes	Yes	Common	CDS
Insig1	Yes	Yes	Common	3UTR
Insr	Yes	Yes	Common	CDS,3UTR
Ints5		Yes	ob/ob Specific	CDS,3UTR
Ints7	Yes		WT Specific	CDS,3UTR
Invs	Yes		WT Specific	CDS,3UTR
Ip6k1	Yes	Yes	Common	CDS,3UTR
Ip6k2	Yes	Yes	Common	CDS,3UTR
Ipmk	Yes	Yes	Common	CDS,3UTR
Ipo9	Yes		WT Specific	3UTR
Iqgap1	Yes		WT Specific	3UTR
Iqsec1	Yes	Yes	Common	CDS,3UTR
Irak2	Yes		WT Specific	3UTR
Irf2bp1	Yes	Yes	Common	CDS
Irf2bp2	Yes	Yes	Common	CDS,3UTR
Irf2bpl	Yes	Yes	Common	CDS
Irf5	Yes	Yes	Common	CDS,3UTR
Irgm1	Yes	Yes	Common	CDS
Irgm2	Yes	Yes	Common	CDS,3UTR
Irgq	Yes	Yes	Common	CDS,3UTR
Irs1	Yes	Yes	Common	CDS,3UTR
Irs2	Yes	Yes	Common	CDS,3UTR
Isca1	Yes	Yes	Common	CDS,3UTR
Isg15	Yes	Yes	Common	CDS
Isg20l2	Yes	Yes	Common	CDS
Islr	Yes		WT Specific	CDS
Isoc2a	Yes		WT Specific	CDS,3UTR
Ist1	Yes	Yes	Common	CDS,3UTR
Itga3	Yes	Yes	Common	CDS,3UTR
Itga5	Yes	Yes	Common	CDS,3UTR
Itga8	Yes	Yes	Common	CDS,3UTR
Itga9	Yes	Yes	Common	3UTR
Itgal	Yes		WT Specific	CDS,3UTR
Itgb1	Yes	Yes	Common	3UTR
Itgb5	Yes	Yes	Common	CDS,3UTR
Itih1	Yes	Yes	Common	CDS,3UTR
Itpk1	Yes	Yes	Common	CDS,3UTR
Itpkb	Yes	Yes	Common	CDS,3UTR
Itpkc	Yes		WT Specific	CDS,3UTR
Itpripl1	Yes	Yes	Common	CDS,3UTR
Itpripl2	Yes	Yes	Common	CDS,3UTR
Jag1	Yes	Yes	Common	CDS,3UTR
Jagn1	Yes	Yes	Common	CDS,3UTR
Jak1	Yes	Yes	Common	3UTR
Jak2	Yes	Yes	Common	CDS,3UTR
Jdp2	Yes	Yes	Common	CDS,3UTR
Jhdm1d	Yes	Yes	Common	CDS,3UTR
Jmjd1c	Yes	Yes	Common	CDS,3UTR
Jmy	Yes	Yes	Common	CDS,3UTR
Jrkl	Yes		WT Specific	CDS
Jtb	Yes		WT Specific	CDS,3UTR
Jun	Yes	Yes	Common	CDS,3UTR
Junb	Yes	Yes	Common	CDS,3UTR
Jund	Yes	Yes	Common	CDS,3UTR
Kank1	Yes	Yes	Common	CDS
Kank2	Yes		WT Specific	CDS,3UTR
Kank3	Yes	Yes	Common	CDS,3UTR
Kansl1	Yes	Yes	Common	CDS
Kansl3	Yes	Yes	Common	3UTR
Kat6a	Yes	Yes	Common	CDS,3UTR
Kat6b	Yes	Yes	Common	CDS,3UTR
Kat7	Yes		WT Specific	CDS
Kbtbd11	Yes		WT Specific	CDS,3UTR
Kbtbd2	Yes	Yes	Common	CDS,3UTR
Kbtbd7	Yes	Yes	Common	CDS
Kcnb1	Yes		WT Specific	CDS,3UTR
Kcne3	Yes		WT Specific	CDS,3UTR
Kcnj2	Yes	Yes	Common	CDS,3UTR
Kcnj8	Yes	Yes	Common	CDS,3UTR
Kcnk13	Yes		WT Specific	CDS
Kcnk5	Yes	Yes	Common	CDS,3UTR
Kcnk6		Yes	ob/ob Specific	3UTR
Kcnn1	Yes		WT Specific	CDS,3UTR
Kctd11	Yes		WT Specific	CDS,3UTR
Kctd12	Yes		WT Specific	CDS,3UTR
Kctd12b	Yes		WT Specific	CDS
Kctd15	Yes		WT Specific	CDS,3UTR
Kctd2	Yes	Yes	Common	3UTR
Kctd20	Yes	Yes	Common	CDS,3UTR
Kctd21	Yes		WT Specific	CDS,3UTR
Kctd3	Yes		WT Specific	CDS,3UTR
Kctd5	Yes		WT Specific	3UTR
Kctd6	Yes		WT Specific	CDS,3UTR
Kdelc2	Yes	Yes	Common	CDS,3UTR
Kdm2a	Yes	Yes	Common	CDS,3UTR
Kdm2b	Yes	Yes	Common	CDS,3UTR
Kdm3b	Yes	Yes	Common	CDS
Kdm4a	Yes		WT Specific	CDS,3UTR
Kdm4b	Yes	Yes	Common	CDS,3UTR
Kdm5c	Yes		WT Specific	CDS,3UTR
Kdm6b	Yes	Yes	Common	CDS
Kdr	Yes	Yes	Common	CDS,3UTR
Kdsr	Yes		WT Specific	CDS,3UTR
Keap1	Yes	Yes	Common	CDS,3UTR
Keg1	Yes	Yes	Common	CDS,3UTR
Khsrp		Yes	ob/ob Specific	3UTR
Kidins220		Yes	ob/ob Specific	CDS
Kif13a	Yes	Yes	Common	CDS
Kif13b	Yes	Yes	Common	CDS,3UTR
Kif1b	Yes	Yes	Common	CDS
Kif1c		Yes	ob/ob Specific	CDS
Kif26a	Yes		WT Specific	CDS
Kif26b	Yes		WT Specific	3UTR
Kif3b	Yes	Yes	Common	CDS
Kitl	Yes	Yes	Common	3UTR
Klb	Yes	Yes	Common	CDS,3UTR
Klc3	Yes	Yes	Common	CDS,3UTR
Klf10	Yes		WT Specific	CDS,3UTR
Klf11	Yes		WT Specific	CDS,3UTR
Klf12		Yes	ob/ob Specific	CDS,3UTR
Klf13	Yes	Yes	Common	3UTR
Klf15	Yes	Yes	Common	CDS
Klf2	Yes	Yes	Common	CDS,3UTR
Klf3	Yes	Yes	Common	CDS,3UTR
Klf6	Yes		WT Specific	CDS,3UTR
Klf7	Yes	Yes	Common	CDS
Klf9	Yes	Yes	Common	CDS,3UTR
Klhdc7a	Yes	Yes	Common	CDS,3UTR
Klhl11	Yes	Yes	Common	CDS,3UTR
Klhl18	Yes		WT Specific	CDS,3UTR
Klhl21	Yes		WT Specific	CDS,3UTR
Klhl24	Yes		WT Specific	CDS,3UTR
Klhl25	Yes	Yes	Common	CDS,3UTR
Klhl26		Yes	ob/ob Specific	CDS,3UTR
Klhl42	Yes	Yes	Common	CDS,3UTR
Klhl9	Yes	Yes	Common	CDS
Klkb1	Yes		WT Specific	CDS,3UTR
Kng1	Yes		WT Specific	CDS
Knop1	Yes	Yes	Common	3UTR
Kpna4		Yes	ob/ob Specific	CDS
Kpna6	Yes	Yes	Common	CDS,3UTR
Krba1	Yes	Yes	Common	CDS,3UTR
Krcc1	Yes	Yes	Common	CDS
Kremen1	Yes		WT Specific	CDS,3UTR
Krt19	Yes		WT Specific	CDS
Kynu	Yes	Yes	Common	CDS,3UTR
Lactb		Yes	ob/ob Specific	CDS,3UTR
Lamc1	Yes		WT Specific	CDS
Lamtor4	Yes	Yes	Common	CDS,3UTR
Laptm4a	Yes		WT Specific	CDS
Large	Yes		WT Specific	3UTR
Larp1	Yes	Yes	Common	CDS,3UTR
Larp4	Yes	Yes	Common	CDS,3UTR
Larp4b		Yes	ob/ob Specific	CDS,3UTR
Lats1	Yes	Yes	Common	CDS
Lats2	Yes	Yes	Common	CDS,3UTR
Lcmt2	Yes	Yes	Common	CDS
Lcor	Yes	Yes	Common	CDS,3UTR
Ldb1	Yes	Yes	Common	CDS,3UTR
Ldlr	Yes	Yes	Common	CDS,3UTR
Ldlrap1	Yes	Yes	Common	CDS,3UTR
Lemd3	Yes		WT Specific	CDS
Leng8	Yes	Yes	Common	CDS,3UTR
Leng9	Yes		WT Specific	CDS
Leprel2	Yes		WT Specific	CDS,3UTR
Lgals3bp	Yes	Yes	Common	CDS,3UTR
Lgr4	Yes	Yes	Common	CDS,3UTR
Lhfp		Yes	ob/ob Specific	CDS
Lhfpl2	Yes	Yes	Common	CDS,3UTR
Lhpp		Yes	ob/ob Specific	CDS,3UTR
Lifr	Yes	Yes	Common	CDS,3UTR
Lig3	Yes	Yes	Common	CDS,3UTR
Lima1	Yes	Yes	Common	CDS,3UTR
Limd1	Yes	Yes	Common	CDS,3UTR
Limk2	Yes		WT Specific	CDS,3UTR
Lin54	Yes	Yes	Common	CDS,3UTR
Lipa		Yes	ob/ob Specific	CDS
Lipe	Yes	Yes	Common	CDS,3UTR
Lipg	Yes	Yes	Common	3UTR
Litaf	Yes	Yes	Common	CDS,3UTR
Lman1	Yes	Yes	Common	CDS,3UTR
Lman2		Yes	ob/ob Specific	CDS,3UTR
Lman2l	Yes		WT Specific	3UTR
Lmtk2	Yes	Yes	Common	CDS,3UTR
Lnpep		Yes	ob/ob Specific	CDS
Lnx2	Yes	Yes	Common	3UTR
Loh12cr1	Yes	Yes	Common	3UTR
Lonrf1		Yes	ob/ob Specific	CDS,3UTR
Loxl1	Yes		WT Specific	CDS
Lpar6	Yes	Yes	Common	CDS,3UTR
Lpgat1	Yes	Yes	Common	3UTR
Lphn1	Yes		WT Specific	CDS,3UTR
Lphn2	Yes	Yes	Common	CDS,3UTR
Lpin1	Yes		WT Specific	CDS,3UTR
Lpin2	Yes	Yes	Common	CDS,3UTR
Lrat	Yes	Yes	Common	CDS,3UTR
Lrch3	Yes	Yes	Common	3UTR
Lrg1	Yes	Yes	Common	CDS,3UTR
Lrig2	Yes	Yes	Common	CDS,3UTR
Lrig3	Yes	Yes	Common	CDS,3UTR
Lrit1	Yes	Yes	Common	CDS,3UTR
Lrp10	Yes		WT Specific	CDS,3UTR
Lrp12	Yes	Yes	Common	CDS,3UTR
Lrp3	Yes	Yes	Common	CDS,3UTR
Lrp4	Yes	Yes	Common	CDS,3UTR
Lrp5	Yes	Yes	Common	CDS,3UTR
Lrp6	Yes	Yes	Common	CDS
Lrpap1	Yes	Yes	Common	CDS,3UTR
Lrrc14	Yes	Yes	Common	CDS,3UTR
Lrrc20	Yes		WT Specific	3UTR
Lrrc25	Yes	Yes	Common	CDS
Lrrc28	Yes		WT Specific	CDS,3UTR
Lrrc3	Yes	Yes	Common	CDS,3UTR
Lrrc32	Yes	Yes	Common	CDS,3UTR
Lrrc33	Yes	Yes	Common	CDS
Lrrc41		Yes	ob/ob Specific	CDS,3UTR
Lrrc47	Yes		WT Specific	CDS,3UTR
Lrrc58	Yes	Yes	Common	CDS,3UTR
Lrrc8a	Yes	Yes	Common	CDS,3UTR
Lrrc8c		Yes	ob/ob Specific	CDS
Lrrc8d	Yes	Yes	Common	CDS,3UTR
Lrrk1		Yes	ob/ob Specific	CDS,3UTR
Lsg1	Yes	Yes	Common	CDS,3UTR
Lsm10	Yes	Yes	Common	CDS,3UTR
Ltbr	Yes	Yes	Common	CDS,3UTR
Lurap1l	Yes	Yes	Common	CDS,3UTR
Luzp1	Yes	Yes	Common	CDS,3UTR
Lyn	Yes	Yes	Common	CDS,3UTR
Lypd1	Yes	Yes	Common	CDS,3UTR
Lysmd3	Yes	Yes	Common	CDS,3UTR
Lysmd4	Yes		WT Specific	CDS,3UTR
Lyst	Yes	Yes	Common	CDS,3UTR
Lzic	Yes	Yes	Common	CDS,3UTR
Lzts2	Yes	Yes	Common	CDS,3UTR
Lzts3	Yes	Yes	Common	CDS
Macf1	Yes		WT Specific	CDS
Mad2l1bp	Yes	Yes	Common	CDS
Maf	Yes	Yes	Common	CDS,3UTR
Mafb	Yes	Yes	Common	CDS,3UTR
Maff	Yes		WT Specific	3UTR
Magi1	Yes	Yes	Common	CDS,3UTR
Magi3	Yes		WT Specific	CDS,3UTR
Mak16	Yes	Yes	Common	3UTR
Maml1	Yes	Yes	Common	CDS,3UTR
Maml2	Yes	Yes	Common	CDS,3UTR
Man1a2	Yes	Yes	Common	CDS,3UTR
Manba	Yes	Yes	Common	CDS,3UTR
Manbal		Yes	ob/ob Specific	CDS,3UTR
Manea	Yes	Yes	Common	CDS
Manf	Yes	Yes	Common	CDS,3UTR
Map2k2		Yes	ob/ob Specific	CDS,3UTR
Map2k3	Yes	Yes	Common	CDS,3UTR
Map2k4	Yes	Yes	Common	CDS,3UTR
Map2k7	Yes	Yes	Common	3UTR
Map3k1	Yes	Yes	Common	CDS,3UTR
Map3k10	Yes		WT Specific	CDS,3UTR
Map3k11	Yes	Yes	Common	CDS,3UTR
Map3k13	Yes	Yes	Common	CDS,3UTR
Map3k2	Yes		WT Specific	CDS
Map3k3	Yes	Yes	Common	CDS,3UTR
Map3k4	Yes	Yes	Common	CDS,3UTR
Map3k7	Yes		WT Specific	CDS,3UTR
Mapk14	Yes	Yes	Common	3UTR
Mapk1ip1l		Yes	ob/ob Specific	3UTR
Mapk6	Yes	Yes	Common	CDS
Mapk7	Yes		WT Specific	CDS
Mapk8ip3	Yes	Yes	Common	CDS,3UTR
Mapkap1		Yes	ob/ob Specific	3UTR
Marc1	Yes	Yes	Common	CDS,3UTR
March1	Yes	Yes	Common	CDS,3UTR
March2	Yes	Yes	Common	CDS,3UTR
March5	Yes	Yes	Common	CDS,3UTR
March6	Yes	Yes	Common	3UTR
March8	Yes	Yes	Common	CDS,3UTR
Marcks		Yes	ob/ob Specific	CDS,3UTR
Marf1	Yes		WT Specific	CDS
Mark2	Yes	Yes	Common	CDS,3UTR
Mark3		Yes	ob/ob Specific	CDS,3UTR
Mars2	Yes	Yes	Common	CDS
Marveld1	Yes		WT Specific	CDS,3UTR
Marveld2		Yes	ob/ob Specific	CDS,3UTR
Masp1	Yes		WT Specific	CDS,3UTR
Masp2	Yes	Yes	Common	CDS,3UTR
Mast2	Yes	Yes	Common	CDS,3UTR
Mast3	Yes	Yes	Common	CDS,3UTR
Mat2a	Yes		WT Specific	CDS,3UTR
Mau2	Yes		WT Specific	3UTR
Mavs	Yes	Yes	Common	CDS,3UTR
Mb21d2	Yes	Yes	Common	CDS
Mbd1	Yes	Yes	Common	3UTR
Mbd5	Yes		WT Specific	CDS
Mbl1	Yes	Yes	Common	CDS,3UTR
Mblac1	Yes		WT Specific	CDS,3UTR
Mblac2	Yes	Yes	Common	CDS,3UTR
Mbnl2	Yes	Yes	Common	CDS,3UTR
Mbtps1	Yes	Yes	Common	3UTR
Mcat	Yes	Yes	Common	CDS,3UTR
Mcc	Yes	Yes	Common	3UTR
Mccc1		Yes	ob/ob Specific	CDS,3UTR
Mcfd2	Yes		WT Specific	CDS,3UTR
Mcl1	Yes	Yes	Common	CDS,3UTR
Mcm10	Yes	Yes	Common	CDS,3UTR
Mctp2	Yes	Yes	Common	CDS,3UTR
Mdfic	Yes	Yes	Common	CDS,3UTR
Mdm2	Yes	Yes	Common	CDS,3UTR
Me1	Yes	Yes	Common	CDS,3UTR
Mecp2	Yes	Yes	Common	CDS,3UTR
Med1	Yes	Yes	Common	CDS,3UTR
Med13	Yes	Yes	Common	CDS
Med13l	Yes	Yes	Common	CDS,3UTR
Med18	Yes		WT Specific	CDS,3UTR
Med20	Yes	Yes	Common	CDS,3UTR
Med22	Yes	Yes	Common	CDS,3UTR
Med26	Yes	Yes	Common	CDS,3UTR
Med29	Yes		WT Specific	CDS
Mef2a		Yes	ob/ob Specific	CDS,3UTR
Megf8	Yes		WT Specific	CDS,3UTR
Megf9	Yes	Yes	Common	CDS,3UTR
Mepce	Yes	Yes	Common	CDS,3UTR
Mertk	Yes		WT Specific	CDS,3UTR
Mesdc1	Yes	Yes	Common	CDS,3UTR
Mesdc2		Yes	ob/ob Specific	CDS,3UTR
Met	Yes	Yes	Common	CDS,3UTR
Metrnl	Yes	Yes	Common	CDS,3UTR
Mettl2	Yes		WT Specific	3UTR
Mettl20	Yes	Yes	Common	CDS
Mettl6	Yes	Yes	Common	CDS
Mettl7b	Yes	Yes	Common	CDS,3UTR
Mex3c		Yes	ob/ob Specific	CDS
Mex3d	Yes	Yes	Common	CDS,3UTR
Mfap1a	Yes		WT Specific	CDS,3UTR
Mfap3	Yes	Yes	Common	CDS,3UTR
Mfhas1	Yes	Yes	Common	CDS,3UTR
Mfn2	Yes	Yes	Common	CDS,3UTR
Mfsd12	Yes		WT Specific	CDS,3UTR
Mfsd2a	Yes	Yes	Common	CDS,3UTR
Mfsd4	Yes	Yes	Common	CDS,3UTR
Mfsd5	Yes	Yes	Common	CDS,3UTR
Mga	Yes	Yes	Common	CDS,3UTR
Mgat1	Yes	Yes	Common	CDS,3UTR
Mgat2	Yes	Yes	Common	CDS,3UTR
Mgat5	Yes	Yes	Common	CDS,3UTR
Mgea5	Yes	Yes	Common	CDS,3UTR
Mgme1	Yes		WT Specific	CDS,3UTR
Mia3	Yes	Yes	Common	CDS,3UTR
Mical2	Yes		WT Specific	CDS
Mical3	Yes		WT Specific	CDS,3UTR
Micall2	Yes		WT Specific	CDS
Mid1ip1		Yes	ob/ob Specific	CDS
Mien1	Yes		WT Specific	CDS,3UTR
Mier1	Yes	Yes	Common	CDS,3UTR
Mier3	Yes	Yes	Common	CDS,3UTR
Mif4gd	Yes	Yes	Common	CDS,3UTR
Minpp1	Yes	Yes	Common	CDS,3UTR
Mir1896		Yes	ob/ob Specific	CDS,3UTR
Mir671	Yes		WT Specific	CDS,3UTR
Mis12	Yes	Yes	Common	CDS,3UTR
Mitf	Yes		WT Specific	CDS,3UTR
Mkl1	Yes	Yes	Common	CDS,3UTR
Mkl2	Yes	Yes	Common	CDS,3UTR
Mkrn1		Yes	ob/ob Specific	CDS,3UTR
Mll1	Yes	Yes	Common	CDS,3UTR
Mll2	Yes	Yes	Common	CDS,3UTR
Mll3	Yes	Yes	Common	CDS
Mll5	Yes	Yes	Common	CDS,3UTR
Mlst8	Yes		WT Specific	3UTR
Mlxip	Yes	Yes	Common	CDS,3UTR
Mlxipl		Yes	ob/ob Specific	3UTR
Mlycd	Yes		WT Specific	CDS,3UTR
Mmaa	Yes	Yes	Common	CDS
Mmab		Yes	ob/ob Specific	3UTR
Mmd		Yes	ob/ob Specific	3UTR
Mmd2	Yes		WT Specific	CDS,3UTR
Mmp14	Yes		WT Specific	CDS,3UTR
Mmp15	Yes		WT Specific	CDS,3UTR
[truncated: 1,774 more rows]
