# Supplementary material for: Dynamic regulation of N6,2′-O-dimethyladenosine (m6Am) in obesity
Source: Nat Commun. 2021 Dec 10;12:7185. doi: 10.1038/s41467-021-27421-2 (PMC8664860; doi:10.1038/s41467-021-27421-2)
Supplement: Supplementary file 10 — Source data file [file 41467_2021_27421_MOESM10_ESM.zip]

Archive with 35 entries (35 files):
- Source data revision2/1c.txt
- Source data revision2/1d.txt
- Source data revision2/1f.txt
- Source data revision2/1g.txt
- Source data revision2/1h.txt
- Source data revision2/1i.txt
- Source data revision2/1j.txt
- Source data revision2/2a.txt
- Source data revision2/2b.txt
- Source data revision2/2c.txt
- Source data revision2/3a.txt
- Source data revision2/3b.txt
- Source data revision2/3c.txt
- Source data revision2/3d.txt
- Source data revision2/3e; 4d; 5c.xlsx
- Source data revision2/4a.txt
- Source data revision2/4b.txt
- Source data revision2/4c.txt
- Source data revision2/4e.txt
- Source data revision2/5a.txt
- Source data revision2/5d.txt
- Source data revision2/5e.txt
- Source data revision2/5f.txt
- Source data revision2/S1a.txt
- Source data revision2/S1b.txt
- Source data revision2/S1c.txt
- Source data revision2/S1d.txt
- Source data revision2/S1e.txt
- Source data revision2/S2a.txt
- Source data revision2/S2b.txt
- Source data revision2/S3b.txt
- Source data revision2/S4a.txt
- Source data revision2/S4b.txt
- Source data revision2/S4c.txt
- Source data revision2/S5b.txt
