# Supplementary material for: Dynamic regulation of N6,2′-O-dimethyladenosine (m6Am) in obesity
Source: Nat Commun. 2021 Dec 10;12:7185. doi: 10.1038/s41467-021-27421-2 (PMC8664860; doi:10.1038/s41467-021-27421-2)
Supplement: Supplementary file 10 — Source data file [file 41467_2021_27421_MOESM10_ESM.zip › Source data revision2/1c.txt]

Gene_symb	Minimum distance to TSS (nt)
AY036118	0
Dgcr6	0
B230377A18Rik	0
2610005L07Rik	0
Cadm1	0
4931440P22Rik	0
0610005C13Rik	0
AA465934	0
Calm2	0
Agfg1	0
Cdc34	0
1700084E18Rik	0
Cdc42ep4	0
6820431F20Rik	0
Cep170b	0
Arf6	0
Cib1	0
AC153580.1	0
Coro1b	0
3110053B16Rik	0
Cul5	0
Gm22641	0
Gm25001	0
Gm25745	0
E130201H02Rik	0
Gm3244	0
Gm21596	0
Gm21769	0
Gm17131	0
Gm17132	0
Epn2	0
Gm1821	0
Gabpb1	0
ENSMUSG00000055283	0
Gm10169	0
Gm23160	0
Gm11226	0
E2f1	0
Gm11408	0
Eif4a-ps4	0
Gm12346	0
Gm4617	0
Gm12896	0
Gm4735	0
Gm13339	0
Gm5564	0
Gm13341	0
Gm6055	0
Gm14735	0
Gm6092	0
Gm16245	0
Gm6480	0
Etv5	0
Gm6644	0
Gm10222	0
Gm7367	0
Gm11410	0
Gm9800	0
Gm12913	0
Gm9892	0
Gm14270	0
Gpaa1	0
Ipmk	0
Gpr107	0
Gm11407	0
Grn	0
Gm13340	0
Gtf2a2	0
Gemin7	0
Hist1h2al	0
Gm15662	0
Hist1h3h	0
Gm12895	0
Hist1h3i	0
Pdpn	0
Pisd-ps2	0
March8	0
Ppp1r8	0
Necab3	0
Prpf40a	0
Rbm38	0
Ptms	0
Pdia3	0
Rara	0
Mir5105	0
Rbm25	0
RP24-465N15.1	0
Rps4y2	0
Rnu3b1	0
Samd4b	0
Rnu3b4	0
Slc3a2	0
Wdtc1	0
Zswim4	0
RP23-301L2.4	0
Tex10	0
Rnu3b2	0
Ubap2l	0
Birc5	1
Akr1b3	1
Bptf	1
Cks2	1
Aimp2	1
Clptm1l	1
Dym	1
Commd1	1
Cdc37l1	1
BC030336	1
Cdk4	1
Cpne1	1
Appl1	1
Cul4b	1
Arl4a	1
Bex2	1
Akap12	1
Cxxc5	1
Atrn	1
Drg1	1
Arih1	1
Dppa5a	1
Eno1	1
Fam60a	1
Golt1b	1
Hist1h2bg	1
Ext2	1
Hist1h3c	1
Gstm2	1
Fbxl3	1
Gtf3c3	1
Flna	1
Hist1h2ad	1
Hist1h4k	1
E130012A19Rik	1
Hsp90aa1	1
H3f3a	1
Igfbp2	1
Gm13157	1
Il4i1	1
Ipo5	1
Epb4.1	1
Nufip2	1
Pdia6	1
Rbm39	1
Phlda3	1
Mbtps1	1
Pim1	1
Mmadhc	1
Pltp	1
Ndufab1	1
Polr2i	1
Ogt	1
Polr2l	1
Mcl1	1
Ppp2cb	1
Nuf2	1
Psmd5	1
Ncoa2	1
Leng8	1
Magt1	1
Pttg1ip	1
Stmn1	1
Snx2	1
Spp1	1
Rsrc2	1
Srcin1	1
Sdhc	1
Surf4	1
Sigmar1	1
Rfc5	1
Smc2	1
Tardbp	1
Smurf1	1
Timm23	1
Sdc1	1
Tra2b	1
Simc1	1
Uggt1	1
Ywhaq	1
Vapa	1
Smc4	1
Rpl31	1
Sec61a2	1
Ybx3	1
Cd97	2
Cpsf6	2
Cox6b2	2
Dusp9	2
Cox7b	2
Aldoa	2
AU015836	2
Atp1a3	2
2410016O06Rik	2
Amt	2
Cct6a	2
Bcas2	2
Actb	2
Cope	2
Dars	2
Chrna7	2
Ddx47	2
Cox17	2
Dmd	2
Eif2s2	2
Evi5	2
Hist1h2bf	2
Fat2	2
Gnaz	2
Gpbp1l1	2
Gm13242	2
Gm21987	2
Hist1h4d	2
Fbxo18	2
Hist1h4f	2
Herpud1	2
Hnrnpk	2
Grpel2	2
Hspd1	2
Klf15	2
Ncln	2
Knstrn	2
Kif4	2
Plk1	2
Mif4gd	2
Nhp2	2
Pcmt1	2
Mcu	2
Pdk1	2
Mff	2
Myl12a	2
Ppp2r2a	2
Kif22	2
Pprc1	2
Pgm1	2
Ndufb8	2
Rcn2	2
Qrich1	2
Nubpl	2
Lmbr1l	2
Stard5	2
Trp53inp1	2
Rpl15	2
Rps15a	2
Romo1	2
Spc25	2
Ung	2
Spint2	2
Srp19	2
Tpt1	2
Vta1	2
Svil	2
Srsf1	2
Rpap1	2
Zfp809	2
Sdccag3	2
Sec61a1	2
Top3b	2
Zc3h14	2
Slc25a39	2
Zc3h6	2
Cdc42se2	3
Dbf4	3
Ddx3x	3
Armc1	3
Cnbd2	3
Chtop	3
Bag6	3
D17Wsu104e	3
Dmc1	3
Cmtm6	3
Bsg	3
Bnip3	3
BC003331	3
D4Wsu53e	3
2810408M09Rik	3
Cyc1	3
Drosha	3
Ctbp2	3
Cdh1	3
Kat2a	3
Gdi1	3
Hmgb1	3
Jund	3
Gpbp1	3
Hist1h2af	3
Fzd7	3
Kat7	3
Itch	3
Nfe2l2	3
Palb2	3
Ndufb9	3
Ppp2ca	3
Myo1b	3
Myo10	3
Rab11a	3
Lefty2	3
Rabac1	3
Ndufb4	3
Rabep1	3
Nop56	3
Raly	3
Psma1	3
Pebp1	3
Mat2b	3
Rbbp7	3
Ppan	3
Nup54	3
Syngr2	3
Tmsb4x	3
Snrpc	3
Spag7	3
Tsen54	3
Rnf6	3
Usp5	3
Ybx1	3
Smtn	3
Slc25a11	3
Xpo6	3
Srrm2	3
Yars	3
Calm3	4
Cct8	4
Chaf1a	4
Bex1	4
Atp5g3	4
Diap1	4
Ccng2	4
Dlgap5	4
Cars	4
Dnajc2	4
Acsl3	4
1600012H06Rik	4
Hspa14	4
Impdh1	4
H2afz	4
Hnrnpm	4
Faf2	4
Fus	4
Idh2	4
Fxn	4
Ostc	4
Mafg	4
Ngfrap1	4
Mycn	4
Mpnd	4
Phb2	4
Ptma	4
March5	4
Nptx2	4
Oaz2	4
Rangap1	4
Plbd2	4
Rev1	4
Pfn1	4
Lonp1	4
Magoh	4
Rbpj	4
Tpr	4
Srsf5	4
Tspan13	4
Smap2	4
Rrbp1	4
Usf1	4
Tob1	4
Ssbp3	4
Slc7a5	4
Smg1	4
Tcf3	4
Ssr1	4
Tsc22d1	4
Xpo1	4
Srsf2	4
Ywhae	4
Dcaf11	5
2410018L13Rik	5
Ddx54	5
Atp11a	5
Dkc1	5
Asns	5
Btf3	5
2610015P09Rik	5
Ccny	5
Arpc1b	5
Hist1h2bj	5
Fbxo28	5
Gclm	5
Gm11273	5
Gtf2i	5
Frg1	5
Gtf2h2	5
Gga2	5
Exosc3	5
Emc6	5
Mov10	5
Prrc2b	5
Lrrc8a	5
Nupr1	5
Pmpca	5
Mbtps2	5
Ndufb2	5
Nol6	5
Mybl2	5
Nolc1	5
Prr14l	5
Manf	5
Pole4	5
Rab7	5
Prpsap2	5
Raver1	5
Lamtor2	5
Mcm7	5
Nadk	5
Rbm3	5
Rps6ka2	5
Vav2	5
Tm7sf3	5
Slc29a1	5
Snrpa1	5
Sdhb	5
Sars	5
Ssr4	5
Tead1	5
Sesn2	5
Usp10	5
Ypel3	5
Tubb6	5
Syn1	5
Sik3	5
Sbf2	5
Slc19a2	5
Smyd5	5
Atp6v1e1	6
Dynll1	6
Arxes2	6
3230401D17Rik	6
Atp2a2	6
Dcxr	6
2700029M09Rik	6
Atp5f1	6
Bhlhe40	6
Dhx8	6
C330027C09Rik	6
Aplp2	6
Atp5j	6
Cd55	6
Cacybp	6
Agps	6
D2Wsu81e	6
Gm20634	6
Eif5a	6
Hnrnph3	6
Hdac6	6
Hist1h2ai	6
Hspa5	6
Hist1h2br	6
Hjurp	6
G3bp1	6
Hist1h1c	6
Psmd2	6
Racgap1	6
Msh2	6
Mrpl33	6
Mpv17l	6
Klf4	6
Rab14	6
Luzp1	6
Nsl1	6
Mrpl37	6
Kdm5c	6
Pdcd2l	6
March7	6
Nme4	6
Mtf2	6
Odf2	6
Zfp655	6
Sap130	6
Slc16a1	6
Trap1	6
Yy2	6
Stk4	6
Tspo2	6
Ythdc1	6
Zc3h15	6
St14	6
Tmem123	6
Trp53rk	6
Zfp36l1	6
Tcf15	6
Zfp42	6
Ctsa	7
Ddx24	7
Brd3	7
Cdkn2aipnl	7
Dennd5a	7
Atp5b	7
Dnajb1	7
Gm24407	7
Eif4e2	7
Hist1h2bl	7
Hist1h3g	7
Fabp5	7
Gm11168	7
Hist1h4b	7
Fgfrl1	7
Hist2h2bb	7
Ivd	7
Edem2	7
Psmb2	7
Prrc2a	7
Nadsyn1	7
Mrpl27	7
Pdia4	7
Psme3	7
Psmb1	7
Mfge8	7
Mif	7
Naa30	7
Pafah1b1	7
Psmd4	7
Ooep	7
Pdlim1	7
Myo1e	7
Rsbn1l	7
Zfp326	7
Srsf10	7
Tecr	7
Ucp2	7
Tnpo3	7
Stam2	7
Calm1	8
Bola2	8
Ap2a2	8
Cdk5rap3	8
Arl6ip5	8
Chac1	8
Basp1	8
Ahcyl1	8
Atp5a1	8
Ddx49	8
Arcn1	8
Ano3	8
Kat6b	8
Higd2a	8
Eif4g2	8
Gpt2	8
Exoc4	8
Hist1h2ae	8
Igsf9b	8
Hist1h2ak	8
Fkbp3	8
Nuak2	8
Mars	8
Pbrm1	8
Naa50	8
Phf16	8
Lrrc47	8
Med7	8
Ndufb6	8
Rbm12	8
Ncbp1	8
Nhp2l1	8
Ppp1r1a	8
Pacsin2	8
Mgea5	8
Nme6	8
Prdx6	8
Psmb7	8
Psmb4	8
Tor1aip2	8
Spag9	8
Zswim1	8
Syne2	8
Ube2a	8
Sept8	8
Zfp710	8
Stk25	8
Scaf8	8
Tpd52l2	8
Surf6	8
Trim24	8
Tmem135	8
Zfp414	8
Usp11	8
Tbx3	8
Cggbp1	9
Coil	9
Dync1h1	9
Col18a1	9
4930453N24Rik	9
Ctnna1	9
App	9
Ctnnb1	9
Capn10	9
Alpl	9
Bri3	9
Anapc5	9
Adam23	9
Ankzf1	9
Hist1h2ap	9
Hsp90ab1	9
Galnt7	9
Etfa	9
Garem	9
Gins1	9
Gas6	9
Hnrnpu	9
Fth1	9
Ppm1j	9
Prmt5	9
Nfatc2ip	9
Nid2	9
Kdm5b	9
Prelid1	9
Psmc6	9
Ncoa3	9
Pvrl2	9
Nup88	9
Mroh1	9
Sart3	9
Triobp	9
Unc119b	9
Tbc1d22b	9
Tanc1	9
Wfdc2	9
Rnf220	9
Vegfa	9
Sumo3	9
Serbp1	9
Usp9x	9
Smarca4	9
Sirt1	9
Rnmtl1	9
Cse1l	10
Ddah2	10
Btaf1	10
Cenpv	10
Ash2l	10
Ddx5	10
Bcat2	10
Cers2	10
Cd9	10
Ankrd13a	10
Dazap1	10
Ankrd17	10
Atl2	10
Dirc2	10
Cyr61	10
Chmp7	10
Brix1	10
Apex1	10
Cnot1	10
Cltc	10
Dzip3	10
H3f3b	10
Eif5	10
Hnrnpc	10
Grwd1	10
Hnrnph1	10
Hspa1b	10
Isyna1	10
Esx1	10
Gm23287	10
Ifi30	10
Jarid2	10
Gm10116	10
Jmjd1c	10
Pfdn4	10
Kifc1	10
Nrbp1	10
Klc1	10
Mkrn1	10
Mdc1	10
Ndufs8	10
Ncor2	10
Marc2	10
Nde1	10
Klhdc2	10
Kras	10
Ost4	10
Mef2a	10
Raph1	10
Med21	10
Rbm14	10
Rbm8a	10
Mrpl54	10
Spg11	10
Ssna1	10
Smtnl2	10
Tomm7	10
Scaf11	10
Zfp142	10
Son	10
Zwint	10
Wtap	10
St13	10
Tpx2	10
Thyn1	10
Sptan1	10
Cnn3	11
A4galt	11
Clasp1	11
Dlc1	11
Copa	11
Cdc25b	11
Crk	11
Chchd2	11
1700017B05Rik	11
Chuk	11
D030028A08Rik	11
Atp13a2	11
Dag1	11
Bicd1	11
Azi1	11
Atp13a3	11
Diap3	11
Hist1h2ab	11
Gm25099	11
Gtf2h1	11
Hagh	11
Eefsec	11
Gm24265	11
Erh	11
Eif1ad	11
Gpx4	11
Hook1	11
Hspa1a	11
Hprt	11
Mlxip	11
Mreg	11
Ncaph2	11
Psmb6	11
Ldhb	11
Mrps7	11
Pkn2	11
Lasp1	11
Pak4	11
Mpzl1	11
Man2b1	11
Lamtor1	11
Rbm18	11
Malat1	11
Mycbp2	11
Psmd3	11
Ndfip1	11
Lsm3	11
Rbmxl1	11
Tarbp2	11
Sco1	11
Ythdf1	11
Supt5	11
Tmppe	11
Tubb4b	11
Snrnp25	11
Upf3b	11
Trim59	11
Vcp	11
Snapin	11
Wbp2	11
Tbc1d13	11
Wdr70	11
Trappc2	11
Wnk1	11
Cox6a1	12
Ccnd1	12
Chd4	12
Ccnb2	12
Cad	12
Ano6	12
9430023L20Rik	12
E130308A19Rik	12
Gnas	12
Gclc	12
Il17rd	12
Ftsjd2	12
Fam76a	12
Ei24	12
Phb	12
Rangrf	12
Ralgps1	12
Ndufc2	12
Pcbp1	12
Rdx	12
Rad51	12
Kctd3	12
Mtdh	12
Lonrf3	12
Rcor2	12
Nek9	12
Sord	12
Ubr5	12
Terf1	12
Rpn1	12
Thoc3	12
Snrpn	12
Taldo1	12
Snurf	12
Tpm1	12
Tmem160	12
Slc38a4	12
Strn4	12
Srsf6	12
Rrp15	12
Rrp9	12
Tmed10	12
Strap	12
Cycs	13
Ddx39b	13
Cotl1	13
Cbx7	13
Atg12	13
Anapc1	13
D15Ertd621e	13
Dek	13
Ddx26b	13
Deptor	13
Dpysl5	13
Dynlrb1	13
Cox18	13
Dpep3	13
Cdca3	13
Dpp3	13
Eif4ebp1	13
Hist1h1d	13
Hist1h2bc	13
Hspbap1	13
Hnrnpab	13
Ensa	13
Hist1h3b	13
Fam43a	13
Hnrnpa2b1	13
Eif4g1	13
Erlin1	13
Fxr2	13
Gm24187	13
Fh1	13
Polr2a	13
Mdk	13
Lcorl	13
Mrps11	13
Neat1	13
Ppp1r2	13
Osbpl11	13
Pgm2	13
Prps1	13
Notch1	13
Mael	13
Ndufs6	13
Tmem57	13
Wibg	13
Ubqln1	13
Sema4d	13
Xpnpep1	13
Ube2d1	13
Setd7	13
Ube2j2	13
Siah2	13
Sdc4	13
Snrpb	13
Trp53	13
Scand1	13
Ube2g1	13
Tmem201	13
Akap8l	14
Bop1	14
Dopey2	14
Ankhd1	14
Dusp5	14
Aes	14
Cab39	14
Bcar1	14
Cdc5l	14
Gm22265	14
Etnk1	14
Gls	14
Erf	14
Gpatch4	14
Get4	14
Ftl1	14
Etf1	14
Gm10273	14
Galk1	14
Gm23143	14
Ezr	14
Ints3	14
Pgam1	14
Ppp1r15a	14
Kdm4c	14
Ralgapb	14
Rbpms	14
Pcna	14
Ppp1r14b	14
Mcoln1	14
Nudt4	14
Pkm	14
Ppp2r5a	14
Lrrc59	14
Pptc7	14
Ndufa10	14
Mmp11	14
Lsm7	14
Psmd8	14
Txnrd1	14
Wbscr16	14
Ube2l3	14
Wdr18	14
Umps	14
Tulp4	14
Rpn2	14
Sf3b1	14
Vasp	14
Ubc	14
Tbc1d15	14
Sin3b	14
Usp6nl	14
Stip1	14
Tceb2	14
Tiparp	14
Rnf145	14
Sub1	14
Csnk1a1	15
Aspm	15
Cbr3	15
Chka	15
Aqr	15
Ccdc23	15
Atp5o	15
Ccnd2	15
Cdkn1a	15
Anp32b	15
Calr	15
Gnpda1	15
Gadd45gip1	15
Jak1	15
Gm10722	15
Hist1h2bh	15
Ifitm3	15
Hist1h3a	15
Kazn	15
Ppp1r13b	15
Prdm5	15
Malsu1	15
Psma4	15
Pcnxl4	15
Park7	15
Pfkp	15
Morf4l2	15
Pdcd6ip	15
Pum1	15
Lman1	15
Pja1	15
Rnaset2b	15
Rnf111	15
Tacc3	15
Spg21	15
Zfp64	15
Ubr4	15
Usmg5	15
Ywhab	15
Tagln2	15
Slc7a6os	15
Snrnp70	15
Slc16a3	15
Ddx17	16
Araf	16
Atox1	16
2810403A07Rik	16
Ccna2	16
Dock7	16
Bdh1	16
Hist1h4a	16
Gjb5	16
Hist2h2aa2	16
Fam96b	16
Gapvd1	16
Eif4a1	16
Hspg2	16
Fam178a	16
Hist1h2bn	16
Fyttd1	16
Fmr1nb	16
Gm26444	16
Hist1h4j	16
Fam220a	16
Nfyb	16
Mrgbp	16
Ndufs2	16
Klf2	16
Pank2	16
Kif18b	16
Nmt2	16
Ranbp1	16
Picalm	16
Npat	16
Ofd1	16
Marcksl1	16
Nutf2	16
Rbmxl2	16
Traf4	16
Tti1	16
Smad4	16
Tuba4a	16
Tmbim6	16
Rps27l	16
Uqcrb	16
Wdr43	16
Ctsb	17
Cox8a	17
Gm22405	17
Hist1h2an	17
Gstm1	17
Gm20388	17
Galnt1	17
Gm23927	17
Fkbp4	17
Hist1h2bq	17
Emb	17
Gm22179	17
Gm26316	17
Kif23	17
Pgk1	17
Mri1	17
Mtfmt	17
Mrps2	17
Rae1	17
Parp1	17
Psip1	17
Rad21	17
Ube2k	17
Rnu3b3	17
Wdr46	17
Wash	17
Zfp275	17
Trap1a	17
Tnrc6c	17
Smc5	17
Stk17b	17
Ttc19	17
Tomm5	17
Tdp2	17
Smg5	17
Ywhag	17
Dvl3	18
Dhdds	18
Arid4b	18
9630033F20Rik	18
Csrnp2	18
Cnpy2	18
A730071L15Rik	18
Ckap2	18
Gm22634	18
Gm23804	18
Gm2a	18
Hspa9	18
Gm22068	18
Mzt1	18
Piezo1	18
Ntmt1	18
Rab11fip2	18
Pvt1	18
Setd6	18
Slc25a33	18
Rlim	18
Uxt	18
Ttll4	18
Zic3	18
Arhgef2	19
Crebzf	19
Dgcr2	19
Brd4	19
Actn1	19
Clpp	19
Hist1h3f	19
Gm26244	19
Golph3	19
Hint1	19
Eif2d	19
Gm24305	19
Pgpep1	19
Psat1	19
Pdcd4	19
Nufip1	19
Pex19	19
Msh6	19
Khsrp	19
Mapk1	19
Timm17b	19
S100a11	19
Srebf1	19
Slc46a1	19
Sepsecs	19
Tesc	19
Twf1	19
D16Ertd472e	20
Atp13a1	20
Asxl1	20
Atp8a1	20
Ddx20	20
Arxes1	20
Actr1b	20
Gm22614	20
Fgfr2	20
Gm22513	20
Fbxo21	20
Hif1an	20
Gm25360	20
Gm24950	20
Gm23849	20
Hist2h4	20
Ppp2r5d	20
Rbm34	20
Pim2	20
Pkd1	20
Nespas	20
Mcph1	20
Pgrmc1	20
Rnu1a1	20
Trp53bp2	20
Swap70	20
Slc41a1	20
Snapc2	20
Upp1	20
Zc3h11a	20
Blmh	21
Cops7a	21
Cdc16	21
Ddi2	21
Adk	21
Dr1	21
Cfl1	21
Cd22	21
Cebpz	21
F2rl1	21
Gm25939	21
Gm25679	21
Gm22317	21
Gm16083	21
Hmgn1	21
Gnl3	21
Gm24497	21
Hist1h2bb	21
Gpc3	21
Gm24924	21
Nabp1	21
Ppp1r14a	21
Nos1ap	21
Nol11	21
Rcl1	21
Prkcsh	21
Orc1	21
Peli1	21
Wwc2	21
Ube2h	21
Wdr55	21
Rpl23a	21
Rras2	21
Tox4	21
Rnaset2a	21
Rpp14	21
Zfp451	21
Ssbp4	21
Rnu2-10	21
Cpt1c	22
1110001J03Rik	22
Ankrd27	22
Cul2	22
Atpif1	22
Celf1	22
AY074887	22
Dyrk3	22
Gm26232	22
Egr1	22
E130309D02Rik	22
Hist1h2ag	22
Gm23971	22
Gm24830	22
Pan3	22
Pmf1	22
Piga	22
Psmd1	22
Uqcrc1	22
Rps6kb1	22
Siva1	22
Ube2c	22
Srp68	22
Rnu1b2	22
Szt2	22
Uck2	22
Tmem59	22
Rnu1b6	22
Uqcr10	22
Slc25a5	22
Zfp704	22
2610524H06Rik	23
Dusp1	23
Ddx41	23
Clec16a	23
Dis3	23
Ccdc71	23
2310036O22Rik	23
Gm22973	23
Gins4	23
Hist1h3d	23
Ift46	23
Ebna1bp2	23
Ephb2	23
Gm25890	23
Mcmbp	23
Naaa	23
Klf3	23
Mrpl3	23
Ogdhl	23
Polr1b	23
Unk	23
Ube2s	23
Tmem110	23
Rmrp	23
Tbc1d17	23
Ube2n	23
Wbp1l	23
Zfp600	23
Ddx18	24
Ddb1	24
Fam122b	24
Gm23444	24
Gm23472	24
Gemin5	24
Igf2bp1	24
Hmox1	24
H2afy	24
Gm10800	24
Psma6	24
Myh9	24
Maged1	24
Rap1b	24
Vax2	24
Setd5	24
Tpst1	24
Wrnip1	24
Smg8	24
Coq6	25
8030462N17Rik	25
Atad2b	25
Ccnd3	25
H2afv	25
Gmfb	25
Gm24136	25
Itfg3	25
Gm25813	25
Nfkbia	25
Lsm4	25
Pla2g12a	25
Rac1	25
Nup62	25
Myl6	25
Ncl	25
Rab1	25
Zfhx2	25
Rsc1a1	25
Slc1a5	25
Rnu1b1	25
Uhrf1	25
Ccdc88a	26
Bora	26
Aldh2	26
Gm10719	26
Gm22042	26
Gnb1	26
Itpka	26
Gm21833	26
Ldlr	26
Psma5	26
Rbbp4	26
Parl	26
Rab28	26
Tmem132a	26
Txnip	26
Rnps1	26
Clic4	27
Cenpn	27
Acad11	27
Ddx42	27
Dhcr24	27
Dtd1	27
Hsph1	27
Enc1	27
Itgb1	27
Fkbp1a	27
Prpf8	27
Prkcd	27
Nf2	27
Klf9	27
Sac3d1	27
Vars	27
Rnf135	27
Sec22b	27
Zcchc11	27
Stx7	27
Slc2a1	27
Actn4	28
Dut	28
Aff4	28
Fkbp8	28
Itgav	28
Gm21992	28
Mrp63	28
Ndufs5	28
Rwdd4a	28
Zbtb21	28
Zranb1	28
Ube2z	28
Cep76	29
Dhx16	29
Arl8a	29
Atp1b1	29
Bbc3	29
Ephx1	29
Hist1h2ao	29
Iws1	29
Gm26315	29
Gm26191	29
Ppat	29
Pole3	29
Lima1	29
Nars	29
Olig1	29
Ran	29
Pfdn1	29
Yipf5	29
Rpph1	29
Ak1	30
a	30
Gm13152	30
Heatr2	30
Gm26461	30
Fam160b1	30
Fam149b	30
Hyou1	30
Gpx1	30
Hdgf	30
Hist1h1b	30
Kpna6	30
Pfkl	30
Max	30
Rpf1	30
Cog8	31
Ift80	31
Gm20708	31
Gm11027	31
Enah	31
Rab2a	31
Nop58	31
Ppa1	31
Mboat2	31
Nudcd3	31
Tmsb15b2	31
Sep15	31
Capzb	32
Bcl7c	32
Fam81a	32
Fbrsl1	32
Eif1ax	32
Lrrc34	32
Mtpn	32
Pdcd6	32
Sos1	32
Vangl1	32
Zfp706	32
Aars	33
Cnnm3	33
Dtymk	33
Abhd13	33
Fbxo33	33
Pi4kb	33
Zbed6	33
Tfam	33
Slc45a4	33
AI848285	34
Cox5a	34
Crtac1	34
Dusp4	34
Fndc3a	34
Gm20499	34
Gm21897	34
Itga5	34
Gabarapl1	34
Gm24447	34
Lgr4	34
Palm	34
Mapk9	34
Lamp1	34
RP23-81C12.3	34
Sumo1	34
Btg3	35
Gm10717	35
Ndufa12	35
Minos1	35
Tango6	35
Uqcrq	35
Chpf2	36
Dcaf13	36
Galnt6	36
Pabpc4	36
Prpf19	36
Csnk2a1	37
Atraid	37
Aunip	37
Dmxl2	37
Gm10715	37
Gm21738	37
Gpr174	37
Josd1	37
Mvb12a	37
Nelfe	37
Ppp2r2d	37
Rn7sk	37
Cox5b	38
Actn2	38
Aco2	38
Kifap3	38
Mrfap1	38
Ralbp1	38
Txn1	38
Aplp1	39
Gm20498	39
Synj2bp	39
Zmynd11	39
2810474O19Rik	40
AC161602.1	40
Peg12	40
Dnmt3l	41
Bax	41
Hist1h4i	41
Gm20518	41
Pisd	41
Ppp6r3	41
Pdzd11	41
Znhit2	41
Ccser2	42
Dhrs4	42
Fnip1	42
Gm24270	42
Kpna4	42
Srxn1	42
Tomm6	42
Ip6k2	43
Gm10801	43
Fam76b	43
Mesdc2	43
Ntpcr	43
Perp	43
Gm24245	44
Gm23634	44
Nr6a1	44
Ptges3	44
Mtss1l	44
Rad51d	44
1700007K13Rik	45
Gm10010	46
Ncoa1	46
Mrpl46	46
AC131780.1	47
Col9a2	47
Dpy30	47
Hist2h3b	47
Gm4076	47
Klhdc3	47
Spred2	47
Esrrb	48
Nanog	48
Add3	49
Gatad2a	49
Mt2	49
Klhl7	49
Ube2d3	49
Gsto1	50
Gm10721	50
Gm26035	50
Gm10718	50
Ndufb7	50
Gm16124	51
Gm22396	51
Ube2ql1	51
Derl3	52
Itm2c	53
Pdhb	53
Suz12	53
Tmem11	53
Twf2	53
Gm16272	54
Gm25732	54
2610021A01Rik	55
4933426M11Rik	55
Pbdc1	55
Lamtor4	55
Mir762	55
Gm21411	56
Map1s	56
1110001A16Rik	57
Tmco1	57
Wbp5	57
Abhd17a	58
Gria3	58
1110065P20Rik	60
Gm23935	60
Limk2	61
Maml1	61
Rmi2	61
Sirt7	61
Herpud2	62
Reep4	62
Rpl39l	62
Set	62
Ticrr	62
Gm11508	63
Ywhaz	63
Gm9887	64
Fam104a	65
Saysd1	65
Gch1	66
Lap3	66
Ube2e3	66
Gadd45b	67
Kxd1	68
Slc25a36	69
1700084C06Rik	70
Zcchc3	70
Ifitm1	71
Ubald2	71
AC138214.1	72
Csnk1e	72
BC003965	74
Dos	76
Psap	76
Med30	79
C130071C03Rik	80
Ints4	80
Stk38	81
Eif2ak2	82
Eme1	82
Glb1	83
Hist1h4h	84
Nrarp	86
Tlk2	86
Ccdc107	92
Nodal	92
Bcat1	93
Ston2	93
Rap1gap	95
Capns1	97
Vpreb1	99
Ajuba	100
AC158135.1	100
Fads1	100
Ccnf	102
Mrrf	102
Ppm1a	104
Gm24146	106
Gm11851	107
2500004C02Rik	108
C2cd5	108
E130309D14Rik	109
Camsap3	110
Gm16838	111
Tor1aip1	113
Cacul1	116
Gm10720	117
4930515G01Rik	123
Morf4l1	126
Gm15747	136
Zic1	137
1700110I01Rik	141
Slc5a6	147
Col26a1	150
Hist2h3c2	153
Tbrg4	164
Ubb	165
Hist2h3c1	167
Gm10762	168
Gm17535	169
A230072C01Rik	174
Gm16286	174
Gm8909	175
2900002K06Rik	176
Gm14209	178
4933427J07Rik	180
H2-Q4	197
Pibf1	197
Txnl4a	198
Ptpru	201
Agpat5	202
Ndufa7	203
Gm17509	205
Gm10767	205
Itgb3bp	205
Gm9970	206
H2-K1	212
D430001F17Rik	213
Ska2	218
9430016H08Rik	219
Tma7	220
Gm10244	228
Tyw5	230
Isca2	232
Gm12184	235
AC119806.1	236
Stac2	237
Itfg1	242
Sec62	247
9530080O11Rik	250
Cecr2	261
Tcp11	262
Atf4	269
1810049J17Rik	276
Srp54b	277
Carkd	286
Gm14872	293
Gm10382	296
Gm20594	304
Laptm4a	315
Gm15672	319
AC154274.1	321
Ptp4a3	329
Chchd10	337
AI662270	343
4930513N10Rik	349
Gm16796	374
Ccrn4l	375
Gm11131	380
Gsr	393
Bex4	402
Manba	403
Gm20628	406
Ccr2	407
1700019G06Rik	413
4930558J22Rik	435
6330403L08Rik	439
Gm9828	443
Gm10300	479
Ppp1ca	498
Nup160	515
Tceal7	538
Tdrd5	547
Tbcb	548
AC133183.1	556
Hmgb2	583
Met	595
Crp	617
Gm15829	633
A130051J06Rik	634
Gm20633	663
Pold2	682
Snrpb2	690
Gm12999	693
AC102860.1	703
Ckap2l	718
Gm20632	745
Epcam	747
Psg19	766
Cndp2	835
Gm15743	845
Gm9920	853
Tesk1	857
Slc35e4	865
Adrbk1	869
Zmat2	1026
AC115727.1	1090
Bcap31	1206
Snx21	1224
Kcna7	1234
Snrpd2	1338
Gm5506	1377
Gm15564	1379
3010003L21Rik	1437
AA474408	1498
Mrpl15	1512
1700082M22Rik	1549
AC136976.1	1694
Ercc8	1763
RP23-81C12.1	2061
Gm17615	2071
Gm20481	2075
Dnajc8	2080
Mid2	2358
Cd248	2395
Tada2a	2453
Rfwd3	2470
Arpc4	2542
Tnc	2636
3110002H16Rik	2716
Dkk1	2814
AL627184.1	2854
Pdrg1	2873
AC152410.1	2921
Mboat7	3114
Sc4mol	3131
Sall3	3183
Pnp	3294
Pkib	3295
Eras	3388
Six2	3466
Acot8	3515
Plk3	3671
AC145591.1	3691
Pramef8	3716
Alg13	3924
Cd93	3994
Nfya	4044
Copb2	4186
Fbxl16	4247
Bet1	4279
Asl	4367
Lzts3	4437
Vps35	4476
Fam64a	4555
Dlx6	4748
Nol3	4773
Traf3ip1	4792
AC108401.1	4860
Xpc	5062
Cdk5rap2	5316
Slc25a35	5559
Serinc3	5685
Hist2h2aa1	5799
Slc35c2	5824
Comt	6065
Mat2a	6078
Fryl	6207
Gm21981	6429
Scfd1	6467
Zfp398	6696
Cacna1g	6787
E130018O15Rik	6825
Prss23	7010
Inpp5j	7097
Tceb3	7098
Hoxc9	7198
Alb	7578
Serpina1e	7646
4931428F04Rik	7731
Nr2f2	7987
Gm20554	8220
Gm15441	8599
Dlat	8608
Slc17a9	8993
Rnase4	9025
AC163683.1	9116
Clptm1	9122
Tmem127	9318
Slc17a5	9328
AU019823	9443
Slc35e1	9614
Slc23a2	9663
Spcs2	9746
Gm16142	10313
Pgs1	10495
Usp8	10535
Adck2	10625
Osgep	10656
Sgms1	10722
Scn2b	10752
C030017D09Rik	11677
Xkrx	11751
Actr2	11859
Sept7	12724
Crnkl1	12780
Ydjc	13201
Ogfrl1	13385
Cd300a	13419
P4ha1	13625
Trim3	13904
Isoc2a	13960
Pou1f1	14044
Gbas	14315
Cyp4a31	14517
Sipa1l3	14860
Osbp	15540
Col6a1	16335
Zscan21	16444
Celf6	17345
Cd300lf	17447
1700052N19Rik	17526
Bmf	17934
Trim25	17934
Serpina9	17951
Tulp3	17952
Paip2	18155
Cds2	19961
Dnajc25	20743
P2rx4	21216
Tmem8b	21823
Ccnk	22454
Pdia5	24177
Lhfpl4	25689
Cpt1a	25905
Fbxl18	26111
Lonrf2	26670
Slc25a42	26916
Rims1	27579
Hip1r	28134
Wdr92	29342
Kcnk1	29988
Gon4l	31310
Ccdc77	32158
Snap23	32264
Sema3c	33238
Hist1h2be	35133
Ncoa7	35873
Ctnnbl1	36908
Serpine2	37013
Chd8	39214
Tmem65	39441
Tspan18	39690
Rnf121	40144
Atp6v0d1	41305
Shc4	45377
Mecp2	50262
Vwa5b1	55204
Itpr3	56213
Gm13936	59032
Arid2	62436
Ino80d	63084
Ap1s3	63760
Rorb	64853
Gm4117	64982
Med13	70871
Strbp	72569
Rbfox2	73562
AC130697.1	74405
Mylk4	77029
Mid1	78510
Tnrc6b	82365
Clmn	84057
4632419I22Rik	85173
Gng2	85251
Lars2	94826
Lphn2	95698
B230120H23Rik	116313
Acaca	120179
AC163097.1	121615
Dennd1b	125540
Meis1	130840
Ptprt	132118
Cacna1a	144117
Asap2	157534
Chd6	159683
Gadl1	165376
Fndc3b	168278
Arsb	169438
Galnt13	678481
