# Supplementary material for: Dynamic regulation of N6,2′-O-dimethyladenosine (m6Am) in obesity
Source: Nat Commun. 2021 Dec 10;12:7185. doi: 10.1038/s41467-021-27421-2 (PMC8664860; doi:10.1038/s41467-021-27421-2)
Supplement: Supplementary file 10 — Source data file [file 41467_2021_27421_MOESM10_ESM.zip › Source data revision2/1d.txt]

gene	ch1	peak_start	peak_end	fc	is A?
ENSMUSG00000055531;	chr10	117376853	117376968	9.14328	yes
ENSMUSG00000055531;	chr10	117376853	117376968	9.14328	yes
ENSMUSG00000055531;	chr10	117376853	117376968	9.14328	yes
ENSMUSG00000055531;	chr10	117376853	117376968	9.14328	yes
ENSMUSG00000055531;	chr10	117376853	117376968	9.14328	yes
ENSMUSG00000055531;	chr10	117376853	117376968	9.14328	yes
ENSMUSG00000055531;	chr10	117376853	117376968	9.14328	yes
ENSMUSG00000055531;	chr10	117376853	117376968	9.14328	yes
ENSMUSG00000055531;	chr10	117376853	117376968	9.14328	yes
ENSMUSG00000006728;	chr10	127063613	127063740	10.75883	yes
ENSMUSG00000006728;	chr10	127063613	127063740	10.75883	yes
ENSMUSG00000006728;	chr10	127063613	127063740	10.75883	yes
ENSMUSG00000006728;	chr10	127063613	127063740	10.75883	yes
ENSMUSG00000006728;	chr10	127063613	127063740	10.75883	yes
ENSMUSG00000006728;	chr10	127063613	127063740	10.75883	yes
ENSMUSG00000040354;	chr10	127311543	127311641	5.04577	yes
ENSMUSG00000040354;	chr10	127311543	127311641	5.04577	yes
ENSMUSG00000040354;	chr10	127311543	127311641	5.04577	yes
ENSMUSG00000025393;	chr10	128083314	128083443	6.9768	yes
ENSMUSG00000025393;	chr10	128083314	128083443	6.9768	yes
ENSMUSG00000025393;	chr10	128083314	128083443	6.9768	yes
ENSMUSG00000025381;	chr10	128322598	128322696	6.86631	yes
ENSMUSG00000019868;	chr10	14705364	14705467	9.31993	yes
ENSMUSG00000019868;	chr10	14705364	14705467	9.31993	yes
ENSMUSG00000019868;	chr10	14705364	14705467	9.31993	yes
ENSMUSG00000019868;	chr10	14705364	14705467	9.31993	yes
ENSMUSG00000019868;	chr10	14705364	14705467	9.31993	yes
ENSMUSG00000019868;	chr10	14705364	14705467	9.31993	yes
ENSMUSG00000019868;	chr10	14705364	14705467	9.31993	yes
ENSMUSG00000019868;	chr10	14705364	14705467	9.31993	yes
ENSMUSG00000019868;	chr10	14705364	14705467	9.31993	yes
ENSMUSG00000019851;	chr10	18845176	18845277	7.16918	yes
ENSMUSG00000019851;	chr10	18845176	18845277	7.16918	yes
ENSMUSG00000019851;	chr10	18845176	18845277	7.16918	yes
ENSMUSG00000019998;	chr10	24149357	24149455	7.53632	yes
ENSMUSG00000020069;	chr10	63023733	63023855	7.25156	yes
ENSMUSG00000020069;	chr10	63023733	63023855	7.25156	yes
ENSMUSG00000020069;	chr10	63023733	63023855	7.25156	yes
ENSMUSG00000020063;	chr10	63338890	63338988	7.56247	yes
ENSMUSG00000020063;	chr10	63338890	63338988	7.56247	yes
ENSMUSG00000020063;	chr10	63338890	63338988	7.56247	yes
ENSMUSG00000060733;	chr10	71347843	71347961	9.29857	yes
ENSMUSG00000060733;	chr10	71347843	71347961	9.29857	yes
ENSMUSG00000060733;	chr10	71347843	71347961	9.29857	yes
ENSMUSG00000060733;	chr10	71347843	71347961	9.29857	yes
ENSMUSG00000019923;	chr10	72654906	72655030	6.2029	yes
ENSMUSG00000019923;	chr10	72654906	72655030	6.2029	yes
ENSMUSG00000019923;	chr10	72654906	72655030	6.2029	yes
ENSMUSG00000033307;	chr10	75860077	75860227	6.28933	yes
ENSMUSG00000033307;	chr10	75860077	75860227	6.28933	yes
ENSMUSG00000033307;	chr10	75860077	75860227	6.28933	yes
ENSMUSG00000019795;	chr10	7663127	7663266	8.30994	yes
ENSMUSG00000019795;	chr10	7663127	7663266	8.30994	yes
ENSMUSG00000019795;	chr10	7663127	7663266	8.30994	yes
ENSMUSG00000019795;	chr10	7663127	7663266	8.30994	yes
ENSMUSG00000019795;	chr10	7663127	7663266	8.30994	yes
ENSMUSG00000019795;	chr10	7663127	7663266	8.30994	yes
ENSMUSG00000019795;	chr10	7663127	7663266	8.30994	yes
ENSMUSG00000009291;	chr10	77581759	77581873	9.97192	yes
ENSMUSG00000009291;	chr10	77581759	77581873	9.97192	yes
ENSMUSG00000009291;	chr10	77581759	77581873	9.97192	yes
ENSMUSG00000009291;	chr10	77581759	77581873	9.97192	yes
ENSMUSG00000009291;	chr10	77581759	77581873	9.97192	yes
ENSMUSG00000009291;	chr10	77581759	77581873	9.97192	yes
ENSMUSG00000009291;	chr10	77581759	77581873	9.97192	yes
ENSMUSG00000009291;	chr10	77581759	77581873	9.97192	yes
ENSMUSG00000009291;	chr10	77581759	77581873	9.97192	yes
ENSMUSG00000009291;	chr10	77581759	77581873	9.97192	yes
ENSMUSG00000020265;	chr10	77606234	77606346	8.64282	yes
ENSMUSG00000020265;	chr10	77606234	77606346	8.64282	yes
ENSMUSG00000020265;	chr10	77606234	77606346	8.64282	yes
ENSMUSG00000000730;	chr10	78049883	78050151	11.9016	yes
ENSMUSG00000000730;	chr10	78049883	78050151	11.9016	yes
ENSMUSG00000000730;	chr10	78049883	78050151	11.9016	yes
ENSMUSG00000023175;	chr10	79704511	79704625	6.2029	yes
ENSMUSG00000023175;	chr10	79704511	79704625	6.2029	yes
ENSMUSG00000023175;	chr10	79704511	79704625	6.2029	yes
ENSMUSG00000023175;	chr10	79704511	79704625	6.2029	yes
ENSMUSG00000035863;	chr10	79793608	79793732	10.67645	yes
ENSMUSG00000035754;	chr10	79960169	79960296	16.6067	yes
ENSMUSG00000035754;	chr10	79960169	79960296	16.6067	yes
ENSMUSG00000075706;	chr10	80053673	80053777	8.81608	yes
ENSMUSG00000075706;	chr10	80053673	80053777	8.81608	yes
ENSMUSG00000069565;	chr10	80265060	80265181	5.28989	yes
ENSMUSG00000069565;	chr10	80265060	80265181	5.28989	yes
ENSMUSG00000069565;	chr10	80265060	80265181	5.28989	yes
ENSMUSG00000069565;	chr10	80265060	80265181	5.28989	yes
ENSMUSG00000069565;	chr10	80265060	80265181	5.28989	yes
ENSMUSG00000069565;	chr10	80265060	80265181	5.28989	yes
ENSMUSG00000069565;	chr10	80265060	80265181	5.28989	yes
ENSMUSG00000020167;	chr10	80433519	80433617	4.76646	yes
ENSMUSG00000020167;	chr10	80433519	80433617	4.76646	yes
ENSMUSG00000020167;	chr10	80433519	80433617	4.76646	yes
ENSMUSG00000020167;	chr10	80433519	80433617	4.76646	yes
ENSMUSG00000054452;	chr10	81559508	81559625	7.89813	yes
ENSMUSG00000020022;	chr10	94199072	94199170	5.87739	yes
ENSMUSG00000020022;	chr10	94199072	94199170	5.87739	yes
ENSMUSG00000020022;	chr10	94199072	94199170	5.87739	yes
ENSMUSG00000020022;	chr10	94199072	94199170	5.87739	yes
ENSMUSG00000020918;	chr11	100712299	100712441	18.76791	yes
ENSMUSG00000020918;	chr11	100712299	100712441	18.76791	yes
ENSMUSG00000020918;	chr11	100712299	100712441	18.76791	yes
ENSMUSG00000020918;	chr11	100712299	100712441	18.76791	yes
ENSMUSG00000020918;	chr11	100712299	100712441	18.76791	yes
ENSMUSG00000020918;	chr11	100712299	100712441	18.76791	yes
ENSMUSG00000020918;	chr11	100712299	100712441	18.76791	yes
ENSMUSG00000078652;	chr11	101316244	101316426	6.42746	yes
ENSMUSG00000034931;	chr11	101733047	101733145	8.16434	yes
ENSMUSG00000034931;	chr11	101733047	101733145	8.16434	yes
ENSMUSG00000018677;	chr11	102407365	102407465	8.93995	yes
ENSMUSG00000018677;	chr11	102407365	102407465	8.93995	yes
ENSMUSG00000018677;	chr11	102407365	102407465	8.93995	yes
ENSMUSG00000018677;	chr11	102407365	102407465	8.93995	yes
ENSMUSG00000018677;	chr11	102407365	102407465	8.93995	yes
ENSMUSG00000018677;	chr11	102407365	102407465	8.93995	yes
ENSMUSG00000018677;	chr11	102407365	102407465	8.93995	yes
ENSMUSG00000018677;	chr11	102407365	102407465	8.93995	yes
ENSMUSG00000034708;	chr11	102430518	102430623	17.25474	yes
ENSMUSG00000034708;	chr11	102430518	102430623	17.25474	yes
ENSMUSG00000051378;	chr11	102924989	102925104	11.73368	yes
ENSMUSG00000020719;	chr11	106789052	106789158	7.52537	yes
ENSMUSG00000040481;	chr11	107131995	107132126	14.19037	yes
ENSMUSG00000040481;	chr11	107131995	107132126	14.19037	yes
ENSMUSG00000018433;	chr11	107189186	107189291	11.47069	yes
ENSMUSG00000018433;	chr11	107189186	107189291	11.47069	yes
ENSMUSG00000018433;	chr11	107189186	107189291	11.47069	yes
ENSMUSG00000018433;	chr11	107189186	107189291	11.47069	yes
ENSMUSG00000018433;	chr11	107189186	107189291	11.47069	yes
ENSMUSG00000018433;	chr11	107189186	107189291	11.47069	yes
ENSMUSG00000018433;	chr11	107189186	107189291	11.47069	yes
ENSMUSG00000041598;	chr11	113751688	113751800	9.14093	yes
ENSMUSG00000020743;	chr11	115612800	115612929	10.91515	yes
ENSMUSG00000020743;	chr11	115612800	115612929	10.91515	yes
ENSMUSG00000020743;	chr11	115612800	115612929	10.91515	yes
ENSMUSG00000020743;	chr11	115612800	115612929	10.91515	yes
ENSMUSG00000020743;	chr11	115612800	115612929	10.91515	yes
ENSMUSG00000020743;	chr11	115612800	115612929	10.91515	yes
ENSMUSG00000020781;	chr11	115814768	115814912	7.5928	yes
ENSMUSG00000020781;	chr11	115814768	115814912	7.5928	yes
ENSMUSG00000020781;	chr11	115814768	115814912	7.5928	yes
ENSMUSG00000020781;	chr11	115814768	115814912	7.5928	yes
ENSMUSG00000020781;	chr11	115814768	115814912	7.5928	yes
ENSMUSG00000020781;	chr11	115814768	115814912	7.5928	yes
ENSMUSG00000020781;	chr11	115814768	115814912	7.5928	yes
ENSMUSG00000020770;	chr11	116030363	116030487	14.33836	yes
ENSMUSG00000020770;	chr11	116030363	116030487	14.33836	yes
ENSMUSG00000020770;	chr11	116030363	116030487	14.33836	yes
ENSMUSG00000020770;	chr11	116030363	116030487	14.33836	yes
ENSMUSG00000020770;	chr11	116030363	116030487	14.33836	yes
ENSMUSG00000020770;	chr11	116030363	116030487	14.33836	yes
ENSMUSG00000020770;	chr11	116030363	116030487	14.33836	yes
ENSMUSG00000034341;	chr11	116086826	116086949	6.40856	yes
ENSMUSG00000020780;	chr11	116273995	116274093	6.40856	yes
ENSMUSG00000020780;	chr11	116273995	116274093	6.40856	yes
ENSMUSG00000020780;	chr11	116273995	116274093	6.40856	yes
ENSMUSG00000034120;	chr11	116852906	116853068	9.07603	yes
ENSMUSG00000034120;	chr11	116852906	116853068	9.07603	yes
ENSMUSG00000034120;	chr11	116852906	116853068	9.07603	yes
ENSMUSG00000034120;	chr11	116852906	116853068	9.07603	yes
ENSMUSG00000034120;	chr11	116852906	116853068	9.07603	yes
ENSMUSG00000034120;	chr11	116852906	116853068	9.07603	yes
ENSMUSG00000048277;	chr11	117809699	117809803	12.56053	yes
ENSMUSG00000048277;	chr11	117809699	117809803	12.56053	yes
ENSMUSG00000048277;	chr11	117809699	117809803	12.56053	yes
ENSMUSG00000048277;	chr11	117809699	117809803	12.56053	yes
ENSMUSG00000048277;	chr11	117809699	117809803	12.56053	yes
ENSMUSG00000048277;	chr11	117809699	117809803	12.56053	yes
ENSMUSG00000048277;	chr11	117809699	117809803	12.56053	yes
ENSMUSG00000048277;	chr11	117809699	117809803	12.56053	yes
ENSMUSG00000048277;	chr11	117809699	117809803	12.56053	yes
ENSMUSG00000048277;	chr11	117809699	117809803	12.56053	yes
ENSMUSG00000048277;	chr11	117809699	117809803	12.56053	yes
ENSMUSG00000039781;	chr11	120086694	120086792	5.87739	yes
ENSMUSG00000039781;	chr11	120086694	120086792	5.87739	yes
ENSMUSG00000051510;	chr11	120633430	120633543	10.03685	yes
ENSMUSG00000039450;	chr11	120727073	120727235	7.26371	yes
ENSMUSG00000039450;	chr11	120727073	120727235	7.26371	yes
ENSMUSG00000025161;	chr11	120949123	120949229	11.30447	yes
ENSMUSG00000025161;	chr11	120949123	120949229	11.30447	yes
ENSMUSG00000025161;	chr11	120949123	120949229	11.30447	yes
ENSMUSG00000045671;	chr11	19924489	19924617	11.47069	yes
ENSMUSG00000051355;	chr11	22982099	22982251	32.20693	yes
ENSMUSG00000051355;	chr11	22982099	22982251	32.20693	yes
ENSMUSG00000051355;	chr11	22982099	22982251	32.20693	yes
ENSMUSG00000051355;	chr11	22982099	22982251	32.20693	yes
ENSMUSG00000020290;	chr11	23256046	23256162	10.42262	yes
ENSMUSG00000026356;	chr1	128417186	128417328	16.26203	yes
ENSMUSG00000026356;	chr1	128417186	128417328	16.26203	yes
ENSMUSG00000026356;	chr1	128417186	128417328	16.26203	yes
ENSMUSG00000026399;	chr1	130462597	130462695	6.64795	yes
ENSMUSG00000040767;	chr11	32205499	32205640	9.14093	yes
ENSMUSG00000009772;	chr1	132316157	132316288	6.64795	yes
ENSMUSG00000009772;	chr1	132316157	132316288	6.64795	yes
ENSMUSG00000009772;	chr1	132316157	132316288	6.64795	yes
ENSMUSG00000009772;	chr1	132316157	132316288	6.64795	yes
ENSMUSG00000009772;	chr1	132316157	132316288	6.64795	yes
ENSMUSG00000009772;	chr1	132316157	132316288	6.64795	yes
ENSMUSG00000009772;	chr1	132316157	132316288	6.64795	yes
ENSMUSG00000020457;	chr11	3266267	3266385	7.55664	yes
ENSMUSG00000005886;	chr1	13373922	13374030	9.14093	yes
ENSMUSG00000005886;	chr1	13373922	13374030	9.14093	yes
ENSMUSG00000005886;	chr1	13373922	13374030	9.14093	yes
ENSMUSG00000005886;	chr1	13373922	13374030	9.14093	yes
ENSMUSG00000005886;	chr1	13373922	13374030	9.14093	yes
ENSMUSG00000042207;	chr1	134560235	134560378	8.45569	yes
ENSMUSG00000042207;	chr1	134560235	134560378	8.45569	yes
ENSMUSG00000042207;	chr1	134560235	134560378	8.45569	yes
ENSMUSG00000020439;	chr11	3539121	3539242	12.56053	yes
ENSMUSG00000020439;	chr11	3539121	3539242	12.56053	yes
ENSMUSG00000020439;	chr11	3539121	3539242	12.56053	yes
ENSMUSG00000041801;	chr1	135766163	135766305	5.93757	yes
ENSMUSG00000042032;	chr11	40692501	40692625	9.14093	yes
ENSMUSG00000042032;	chr11	40692501	40692625	9.14093	yes
ENSMUSG00000042032;	chr11	40692501	40692625	9.14093	yes
ENSMUSG00000042032;	chr11	40692501	40692625	9.14093	yes
ENSMUSG00000042032;	chr11	40692501	40692625	9.14093	yes
ENSMUSG00000042032;	chr11	40692501	40692625	9.14093	yes
ENSMUSG00000042032;	chr11	40692501	40692625	9.14093	yes
ENSMUSG00000020397;	chr11	46436990	46437259	6.84224	yes
ENSMUSG00000020397;	chr11	46436990	46437259	6.84224	yes
ENSMUSG00000020397;	chr11	46436990	46437259	6.84224	yes
ENSMUSG00000020397;	chr11	46436990	46437259	6.84224	yes
ENSMUSG00000020397;	chr11	46436990	46437259	6.84224	yes
ENSMUSG00000020397;	chr11	46436990	46437259	6.84224	yes
ENSMUSG00000020397;	chr11	46436990	46437259	6.84224	yes
ENSMUSG00000007850;	chr11	50377779	50377877	6.62787	yes
ENSMUSG00000007850;	chr11	50377779	50377877	6.62787	yes
ENSMUSG00000007850;	chr11	50377779	50377877	6.62787	yes
ENSMUSG00000007850;	chr11	50377779	50377877	6.62787	yes
ENSMUSG00000020392;	chr11	51967695	51967827	5.04779	yes
ENSMUSG00000020392;	chr11	51967695	51967827	5.04779	yes
ENSMUSG00000020392;	chr11	51967695	51967827	5.04779	yes
ENSMUSG00000049470;	chr11	53350805	53350932	10.98609	yes
ENSMUSG00000018398;	chr11	53519919	53520017	8.60301	yes
ENSMUSG00000018398;	chr11	53519919	53520017	8.60301	yes
ENSMUSG00000018398;	chr11	53519919	53520017	8.60301	yes
ENSMUSG00000018398;	chr11	53519919	53520017	8.60301	yes
ENSMUSG00000018398;	chr11	53519919	53520017	8.60301	yes
ENSMUSG00000018398;	chr11	53519919	53520017	8.60301	yes
ENSMUSG00000018398;	chr11	53519919	53520017	8.60301	yes
ENSMUSG00000018398;	chr11	53519919	53520017	8.60301	yes
ENSMUSG00000018398;	chr11	53519919	53520017	8.60301	yes
ENSMUSG00000020267;	chr11	54866402	54866591	5.22299	yes
ENSMUSG00000020267;	chr11	54866402	54866591	5.22299	yes
ENSMUSG00000020267;	chr11	54866402	54866591	5.22299	yes
ENSMUSG00000018585;	chr11	55461024	55461122	7.26371	yes
ENSMUSG00000018585;	chr11	55461024	55461122	7.26371	yes
ENSMUSG00000018585;	chr11	55461024	55461122	7.26371	yes
ENSMUSG00000018585;	chr11	55461024	55461122	7.26371	yes
ENSMUSG00000050565;	chr1	156040909	156041035	6.59058	yes
ENSMUSG00000050565;	chr1	156040909	156041035	6.59058	yes
ENSMUSG00000050565;	chr1	156040909	156041035	6.59058	yes
ENSMUSG00000050565;	chr1	156040909	156041035	6.59058	yes
ENSMUSG00000025925;	chr1	15805676	15805779	5.04866	yes
ENSMUSG00000025925;	chr1	15805676	15805779	5.04866	yes
ENSMUSG00000025925;	chr1	15805676	15805779	5.04866	yes
ENSMUSG00000020538;	chr11	60220477	60220575	6.64795	yes
ENSMUSG00000020538;	chr11	60220477	60220575	6.64795	yes
ENSMUSG00000020538;	chr11	60220477	60220575	6.64795	yes
ENSMUSG00000026701;	chr1	161251016	161251142	6.2972	yes
ENSMUSG00000026701;	chr1	161251016	161251142	6.2972	yes
ENSMUSG00000026701;	chr1	161251016	161251142	6.2972	yes
ENSMUSG00000026701;	chr1	161251016	161251142	6.2972	yes
ENSMUSG00000026701;	chr1	161251016	161251142	6.2972	yes
ENSMUSG00000026701;	chr1	161251016	161251142	6.2972	yes
ENSMUSG00000026701;	chr1	161251016	161251142	6.2972	yes
ENSMUSG00000020528;	chr11	61761931	61762029	5.81696	yes
ENSMUSG00000042298;	chr11	62281501	62281622	8.30994	yes
ENSMUSG00000042298;	chr11	62281501	62281622	8.30994	yes
ENSMUSG00000042298;	chr11	62281501	62281622	8.30994	yes
ENSMUSG00000018509;	chr11	62539101	62539199	10.67645	yes
ENSMUSG00000018509;	chr11	62539101	62539199	10.67645	yes
ENSMUSG00000026585;	chr1	163779684	163779842	5.02421	yes
ENSMUSG00000026585;	chr1	163779684	163779842	5.02421	yes
ENSMUSG00000026566;	chr1	165634399	165634510	4.83119	yes
ENSMUSG00000026566;	chr1	165634399	165634510	4.83119	yes
ENSMUSG00000040629;	chr1	166238605	166238727	8.30994	yes
ENSMUSG00000040629;	chr1	166238605	166238727	8.30994	yes
ENSMUSG00000040629;	chr1	166238605	166238727	8.30994	yes
ENSMUSG00000026558;	chr1	167284951	167285080	9.00359	yes
ENSMUSG00000032892;	chr11	68973728	68973828	8.79237	yes
ENSMUSG00000059552;	chr11	69580418	69580561	8.55497	yes
ENSMUSG00000059552;	chr11	69580418	69580561	8.55497	yes
ENSMUSG00000059552;	chr11	69580418	69580561	8.55497	yes
ENSMUSG00000059552;	chr11	69580418	69580561	8.55497	yes
ENSMUSG00000059552;	chr11	69580418	69580561	8.55497	yes
ENSMUSG00000059796;	chr11	69672189	69672299	12.69024	yes
ENSMUSG00000014606;	chr11	70646883	70646981	6.28026	yes
ENSMUSG00000014606;	chr11	70646883	70646981	6.28026	yes
ENSMUSG00000014606;	chr11	70646883	70646981	6.28026	yes
ENSMUSG00000018293;	chr11	70654455	70654625	12.82043	yes
ENSMUSG00000018287;	chr11	70669173	70669276	12.21775	yes
ENSMUSG00000018287;	chr11	70669173	70669276	12.21775	yes
ENSMUSG00000020817;	chr11	70844785	70844912	9.61283	yes
ENSMUSG00000040667;	chr11	70969834	70969945	8.23588	yes
ENSMUSG00000040667;	chr11	70969834	70969945	8.23588	yes
ENSMUSG00000040667;	chr11	70969834	70969945	8.23588	yes
ENSMUSG00000058076;	chr1	171150492	171150590	7.47894	yes
ENSMUSG00000058076;	chr1	171150492	171150590	7.47894	yes
ENSMUSG00000058076;	chr1	171150492	171150590	7.47894	yes
ENSMUSG00000058076;	chr1	171150492	171150590	7.47894	yes
ENSMUSG00000013593;	chr1	171246970	171247091	15.097	yes
ENSMUSG00000013593;	chr1	171246970	171247091	15.097	yes
ENSMUSG00000013593;	chr1	171246970	171247091	15.097	yes
ENSMUSG00000013593;	chr1	171246970	171247091	15.097	yes
ENSMUSG00000013593;	chr1	171246970	171247091	15.097	yes
ENSMUSG00000013593;	chr1	171246970	171247091	15.097	yes
ENSMUSG00000013593;	chr1	171246970	171247091	15.097	yes
ENSMUSG00000026641;	chr1	171411330	171411434	8.60301	yes
ENSMUSG00000026641;	chr1	171411330	171411434	8.60301	yes
ENSMUSG00000026553;	chr1	172082816	172082937	13.18855	yes
ENSMUSG00000003464;	chr1	172126792	172126903	9.14093	yes
ENSMUSG00000003464;	chr1	172126792	172126903	9.14093	yes
ENSMUSG00000003464;	chr1	172126792	172126903	9.14093	yes
ENSMUSG00000026547;	chr1	172500294	172500395	7.26371	yes
ENSMUSG00000026547;	chr1	172500294	172500395	7.26371	yes
ENSMUSG00000020794;	chr11	72607296	72607413	7.55664	yes
ENSMUSG00000020794;	chr11	72607296	72607413	7.55664	yes
ENSMUSG00000020745;	chr11	74724203	74724311	4.84986	yes
ENSMUSG00000020745;	chr11	74724203	74724311	4.84986	yes
ENSMUSG00000026526;	chr1	175625475	175625586	10.04842	yes
ENSMUSG00000026526;	chr1	175625475	175625586	10.04842	yes
ENSMUSG00000026526;	chr1	175625475	175625586	10.04842	yes
ENSMUSG00000038046;	chr11	76243773	76243871	6.90829	yes
ENSMUSG00000038046;	chr11	76243773	76243871	6.90829	yes
ENSMUSG00000038046;	chr11	76243773	76243871	6.90829	yes
ENSMUSG00000038046;	chr11	76243773	76243871	6.90829	yes
ENSMUSG00000020840;	chr11	76945779	76945899	12.1876	yes
ENSMUSG00000020840;	chr11	76945779	76945899	12.1876	yes
ENSMUSG00000020840;	chr11	76945779	76945899	12.1876	yes
ENSMUSG00000037857;	chr11	77686156	77686412	9.41042	yes
ENSMUSG00000037857;	chr11	77686156	77686412	9.41042	yes
ENSMUSG00000037857;	chr11	77686156	77686412	9.41042	yes
ENSMUSG00000060743;	chr1	180813439	180813548	9.79473	yes
ENSMUSG00000060743;	chr1	180813439	180813548	9.79473	yes
ENSMUSG00000060743;	chr1	180813439	180813548	9.79473	yes
ENSMUSG00000060743;	chr1	180813439	180813548	9.79473	yes
ENSMUSG00000060743;	chr1	180813439	180813548	9.79473	yes
ENSMUSG00000060743;	chr1	180813439	180813548	9.79473	yes
ENSMUSG00000060743;	chr1	180813439	180813548	9.79473	yes
ENSMUSG00000038776;	chr1	181017381	181017479	6.64795	yes
ENSMUSG00000038776;	chr1	181017381	181017479	6.64795	yes
ENSMUSG00000022995;	chr1	182019798	182019920	3.68007	yes
ENSMUSG00000022995;	chr1	182019798	182019920	3.68007	yes
ENSMUSG00000022995;	chr1	182019798	182019920	3.68007	yes
ENSMUSG00000022995;	chr1	182019798	182019920	3.68007	yes
ENSMUSG00000020516;	chr11	86544630	86544743	9.97192	yes
ENSMUSG00000020516;	chr11	86544630	86544743	9.97192	yes
ENSMUSG00000020516;	chr11	86544630	86544743	9.97192	yes
ENSMUSG00000018379;	chr11	88047716	88047943	7.82542	yes
ENSMUSG00000018379;	chr11	88047716	88047943	7.82542	yes
ENSMUSG00000018379;	chr11	88047716	88047943	7.82542	yes
ENSMUSG00000018379;	chr11	88047716	88047943	7.82542	yes
ENSMUSG00000018379;	chr11	88047716	88047943	7.82542	yes
ENSMUSG00000018379;	chr11	88047716	88047943	7.82542	yes
ENSMUSG00000018379;	chr11	88047716	88047943	7.82542	yes
ENSMUSG00000018379;	chr11	88047716	88047943	7.82542	yes
ENSMUSG00000018379;	chr11	88047716	88047943	7.82542	yes
ENSMUSG00000018379;	chr11	88047716	88047943	7.82542	yes
ENSMUSG00000062510;	chr1	191063037	191063138	7.53632	yes
ENSMUSG00000062510;	chr1	191063037	191063138	7.53632	yes
ENSMUSG00000062510;	chr1	191063037	191063138	7.53632	yes
ENSMUSG00000020407;	chr11	9118647	9118745	5.73534	yes
ENSMUSG00000020407;	chr11	9118647	9118745	5.73534	yes
ENSMUSG00000020407;	chr11	9118647	9118745	5.73534	yes
ENSMUSG00000026626;	chr1	191396912	191397019	6.38806	yes
ENSMUSG00000037573;	chr11	94211458	94211584	7.46639	yes
ENSMUSG00000038845;	chr11	95667022	95667126	7.32406	yes
ENSMUSG00000038845;	chr11	95667022	95667126	7.32406	yes
ENSMUSG00000018669;	chr11	96916281	96916384	7.30414	yes
ENSMUSG00000038453;	chr11	97575033	97575200	7.53632	yes
ENSMUSG00000038366;	chr11	97799658	97799796	10.61619	yes
ENSMUSG00000017221;	chr11	98682577	98682738	17.92273	yes
ENSMUSG00000017221;	chr11	98682577	98682738	17.92273	yes
ENSMUSG00000017221;	chr11	98682577	98682738	17.92273	yes
ENSMUSG00000017221;	chr11	98682577	98682738	17.92273	yes
ENSMUSG00000017221;	chr11	98682577	98682738	17.92273	yes
ENSMUSG00000037992;	chr11	98960509	98960607	4.98596	yes
ENSMUSG00000001175;	chr12	100199537	100199691	20.54709	yes
ENSMUSG00000001175;	chr12	100199537	100199691	20.54709	yes
ENSMUSG00000041645;	chr12	103425713	103425812	9.31993	yes
ENSMUSG00000021270;	chr12	110695563	110695739	5.60775	yes
ENSMUSG00000021270;	chr12	110695563	110695739	5.60775	yes
ENSMUSG00000021270;	chr12	110695563	110695739	5.60775	yes
ENSMUSG00000021270;	chr12	110695563	110695739	5.60775	yes
ENSMUSG00000021270;	chr12	110695563	110695739	5.60775	yes
ENSMUSG00000021270;	chr12	110695563	110695739	5.60775	yes
ENSMUSG00000021270;	chr12	110695563	110695739	5.60775	yes
ENSMUSG00000021270;	chr12	110695563	110695739	5.60775	yes
ENSMUSG00000021270;	chr12	110695563	110695739	5.60775	yes
ENSMUSG00000021270;	chr12	110695563	110695739	5.60775	yes
ENSMUSG00000021270;	chr12	110696174	110696290	8.6097	yes
ENSMUSG00000021285;	chr12	111907941	111908081	8.60301	yes
ENSMUSG00000021285;	chr12	111907941	111908081	8.60301	yes
ENSMUSG00000064326;	chr12	112644870	112644975	5.6076	yes
ENSMUSG00000064326;	chr12	112644870	112644975	5.6076	yes
ENSMUSG00000064326;	chr12	112644870	112644975	5.6076	yes
ENSMUSG00000037169;	chr12	12941674	12941829	12.00516	yes
ENSMUSG00000076432;	chr12	21417417	21417544	15.50724	yes
ENSMUSG00000076432;	chr12	21417417	21417544	15.50724	yes
ENSMUSG00000076432;	chr12	21417417	21417544	15.50724	yes
ENSMUSG00000076432;	chr12	21417417	21417544	15.50724	yes
ENSMUSG00000076432;	chr12	21417417	21417544	15.50724	yes
ENSMUSG00000020646;	chr12	24831654	24831754	7.47894	yes
ENSMUSG00000020646;	chr12	24831654	24831754	7.47894	yes
ENSMUSG00000020646;	chr12	24831654	24831754	7.47894	yes
ENSMUSG00000020646;	chr12	24831654	24831754	7.47894	yes
ENSMUSG00000020646;	chr12	24831654	24831754	7.47894	yes
ENSMUSG00000020646;	chr12	24831654	24831754	7.47894	yes
ENSMUSG00000020577;	chr12	36042376	36042474	10.80292	yes
ENSMUSG00000047446;	chr12	40037267	40037368	9.14093	yes
ENSMUSG00000035142;	chr12	52097763	52097867	8.60301	yes
ENSMUSG00000021024;	chr12	55398855	55399003	11.63043	yes
ENSMUSG00000021024;	chr12	55398855	55399003	11.63043	yes
ENSMUSG00000021024;	chr12	55398855	55399003	11.63043	yes
ENSMUSG00000044147;	chr12	69372150	69372394	7.3635	yes
ENSMUSG00000044147;	chr12	69372150	69372394	7.3635	yes
ENSMUSG00000059436;	chr12	76962055	76962155	7.04527	yes
ENSMUSG00000021127;	chr12	80112894	80112992	7.5485	yes
ENSMUSG00000021127;	chr12	80112894	80112992	7.5485	yes
ENSMUSG00000021131;	chr12	80643697	80643795	5.53557	yes
ENSMUSG00000021131;	chr12	80643697	80643795	5.53557	yes
ENSMUSG00000021131;	chr12	80643697	80643795	5.53557	yes
ENSMUSG00000021134;	chr12	80945544	80945670	11.41918	yes
ENSMUSG00000090935;	chr12	81532740	81532838	7.8861	yes
ENSMUSG00000090935;	chr12	81532740	81532838	7.8861	yes
ENSMUSG00000090935;	chr12	81532740	81532838	7.8861	yes
ENSMUSG00000010608;	chr12	83632253	83632372	6.62099	yes
ENSMUSG00000010608;	chr12	83632253	83632372	6.62099	yes
ENSMUSG00000010608;	chr12	83632253	83632372	6.62099	yes
ENSMUSG00000010608;	chr12	83632253	83632372	6.62099	yes
ENSMUSG00000010608;	chr12	83632253	83632372	6.62099	yes
ENSMUSG00000046791;	chr12	83950675	83950799	12.96424	yes
ENSMUSG00000046791;	chr12	83950675	83950799	12.96424	yes
ENSMUSG00000046791;	chr12	83950675	83950799	12.96424	yes
ENSMUSG00000021235;	chr12	84362089	84362203	7.8861	yes
ENSMUSG00000021235;	chr12	84362089	84362203	7.8861	yes
ENSMUSG00000021235;	chr12	84362089	84362203	7.8861	yes
ENSMUSG00000021235;	chr12	84362089	84362203	7.8861	yes
ENSMUSG00000021235;	chr12	84362089	84362203	7.8861	yes
ENSMUSG00000021235;	chr12	84362089	84362203	7.8861	yes
ENSMUSG00000021235;	chr12	84362089	84362203	7.8861	yes
ENSMUSG00000021235;	chr12	84362089	84362203	7.8861	yes
ENSMUSG00000021235;	chr12	84362089	84362203	7.8861	yes
ENSMUSG00000021235;	chr12	84362089	84362203	7.8861	yes
ENSMUSG00000021235;	chr12	84362089	84362203	7.8861	yes
ENSMUSG00000021235;	chr12	84362089	84362203	7.8861	yes
ENSMUSG00000021248;	chr12	85374542	85374687	14.18784	yes
ENSMUSG00000021248;	chr12	85374542	85374687	14.18784	yes
ENSMUSG00000021248;	chr12	85374542	85374687	14.18784	yes
ENSMUSG00000021255;	chr12	86470165	86470265	3.9447	yes
ENSMUSG00000021255;	chr12	86470165	86470265	3.9447	yes
ENSMUSG00000021255;	chr12	86470165	86470265	3.9447	yes
ENSMUSG00000021255;	chr12	86470165	86470265	3.9447	yes
ENSMUSG00000021255;	chr12	86470165	86470265	3.9447	yes
ENSMUSG00000021255;	chr12	86470165	86470265	3.9447	yes
ENSMUSG00000021255;	chr12	86470165	86470265	3.9447	yes
ENSMUSG00000021255;	chr12	86470165	86470265	3.9447	yes
ENSMUSG00000021255;	chr12	86470165	86470265	3.9447	yes
ENSMUSG00000021255;	chr12	86470165	86470265	3.9447	yes
ENSMUSG00000020592;	chr12	8771397	8771516	5.9508	yes
ENSMUSG00000020592;	chr12	8771397	8771516	5.9508	yes
ENSMUSG00000021639;	chr13	100492468	100492566	6.64795	yes
ENSMUSG00000021639;	chr13	100492468	100492566	6.64795	yes
ENSMUSG00000021728;	chr13	117220763	117220870	5.02872	yes
ENSMUSG00000021728;	chr13	117220763	117220870	5.02872	yes
ENSMUSG00000021728;	chr13	117220763	117220870	5.02872	yes
ENSMUSG00000052374;	chr13	12340588	12340686	6.14621	yes
ENSMUSG00000052374;	chr13	12340588	12340686	6.14621	yes
ENSMUSG00000064288;	chr13	21750337	21750506	8.533	yes
ENSMUSG00000064288;	chr13	21750337	21750506	8.533	yes
ENSMUSG00000064288;	chr13	21750337	21750506	8.533	yes
ENSMUSG00000069272;	chr13	23570996	23571129	4.65407	yes
ENSMUSG00000069272;	chr13	23570996	23571129	4.65407	yes
ENSMUSG00000069272;	chr13	23570996	23571129	4.65407	yes
ENSMUSG00000058385;	chr13	23571409	23571549	5.06295	yes
ENSMUSG00000058385;	chr13	23571409	23571549	5.06295	yes
ENSMUSG00000058385;	chr13	23571409	23571549	5.06295	yes
ENSMUSG00000018102;	chr13	23684215	23684365	5.0279	yes
ENSMUSG00000018102;	chr13	23684215	23684365	5.0279	yes
ENSMUSG00000018102;	chr13	23684215	23684365	5.0279	yes
ENSMUSG00000069266;	chr13	23757006	23757185	6.3046	yes
ENSMUSG00000069266;	chr13	23757006	23757185	6.3046	yes
ENSMUSG00000069266;	chr13	23757006	23757185	6.3046	yes
ENSMUSG00000060093;	chr13	23761012	23761162	6.92986	yes
ENSMUSG00000060093;	chr13	23761012	23761162	6.92986	yes
ENSMUSG00000060093;	chr13	23761012	23761162	6.92986	yes
ENSMUSG00000035958;	chr13	24831696	24831838	19.57657	yes
ENSMUSG00000021427;	chr13	37993987	37994131	10.08329	yes
ENSMUSG00000021427;	chr13	37993987	37994131	10.08329	yes
ENSMUSG00000021427;	chr13	37993987	37994131	10.08329	yes
ENSMUSG00000042197;	chr1	33814407	33814549	11.33496	yes
ENSMUSG00000038518;	chr13	44731297	44731395	6.54203	yes
ENSMUSG00000038518;	chr13	44731297	44731395	6.54203	yes
ENSMUSG00000021377;	chr13	47106061	47106170	8.91666	yes
ENSMUSG00000021377;	chr13	47106061	47106170	8.91666	yes
ENSMUSG00000021377;	chr13	47106061	47106170	8.91666	yes
ENSMUSG00000021377;	chr13	47106061	47106170	8.91666	yes
ENSMUSG00000062248;	chr13	51645324	51645446	13.78476	yes
ENSMUSG00000062248;	chr13	51645324	51645446	13.78476	yes
ENSMUSG00000062248;	chr13	51645324	51645446	13.78476	yes
ENSMUSG00000025872;	chr13	54468713	54468814	7.8861	yes
ENSMUSG00000025872;	chr13	54468713	54468814	7.8861	yes
ENSMUSG00000025868;	chr13	54590223	54590326	7.97646	yes
ENSMUSG00000025868;	chr13	54590223	54590326	7.97646	yes
ENSMUSG00000025868;	chr13	54590223	54590326	7.97646	yes
ENSMUSG00000025873;	chr13	54621828	54621926	6.28026	yes
ENSMUSG00000025873;	chr13	54621828	54621926	6.28026	yes
ENSMUSG00000025873;	chr13	54621828	54621926	6.28026	yes
ENSMUSG00000025873;	chr13	54621828	54621926	6.28026	yes
ENSMUSG00000025873;	chr13	54621828	54621926	6.28026	yes
ENSMUSG00000025873;	chr13	54621828	54621926	6.28026	yes
ENSMUSG00000025873;	chr13	54621828	54621926	6.28026	yes
ENSMUSG00000025873;	chr13	54621828	54621926	6.28026	yes
ENSMUSG00000021486;	chr13	55322064	55322209	9.00294	yes
ENSMUSG00000021486;	chr13	55322064	55322209	9.00294	yes
ENSMUSG00000021486;	chr13	55322064	55322209	9.00294	yes
ENSMUSG00000015937;	chr13	56135348	56135471	5.77971	yes
ENSMUSG00000015937;	chr13	56135348	56135471	5.77971	yes
ENSMUSG00000015937;	chr13	56135348	56135471	5.77971	yes
ENSMUSG00000037470;	chr1	36244141	36244271	7.55664	yes
ENSMUSG00000021606;	chr13	73328337	73328439	6.48212	yes
ENSMUSG00000021606;	chr13	73328337	73328439	6.48212	yes
ENSMUSG00000021606;	chr13	73328337	73328439	6.48212	yes
ENSMUSG00000021606;	chr13	73328337	73328439	6.48212	yes
ENSMUSG00000021610;	chr13	73604080	73604180	10.04842	yes
ENSMUSG00000021576;	chr13	74317131	74317235	10.03685	yes
ENSMUSG00000021576;	chr13	74317131	74317235	10.03685	yes
ENSMUSG00000021576;	chr13	74317131	74317235	10.03685	yes
ENSMUSG00000021678;	chr13	95525072	95525204	12.46491	yes
ENSMUSG00000021678;	chr13	95525072	95525204	12.46491	yes
ENSMUSG00000021678;	chr13	95525072	95525204	12.46491	yes
ENSMUSG00000039197;	chr14	21052632	21052730	6.64795	yes
ENSMUSG00000039197;	chr14	21052632	21052730	6.64795	yes
ENSMUSG00000039197;	chr14	21052632	21052730	6.64795	yes
ENSMUSG00000006526;	chr14	30825625	30825754	9.97192	yes
ENSMUSG00000006526;	chr14	30825625	30825754	9.97192	yes
ENSMUSG00000006526;	chr14	30825625	30825754	9.97192	yes
ENSMUSG00000006526;	chr14	30825625	30825754	9.97192	yes
ENSMUSG00000006526;	chr14	30825625	30825754	9.97192	yes
ENSMUSG00000006526;	chr14	30825625	30825754	9.97192	yes
ENSMUSG00000042323;	chr14	31019185	31019287	5.45758	yes
ENSMUSG00000062014;	chr14	46822082	46822186	7.47894	yes
ENSMUSG00000062014;	chr14	46822082	46822186	7.47894	yes
ENSMUSG00000062014;	chr14	46822082	46822186	7.47894	yes
ENSMUSG00000062014;	chr14	46822082	46822186	7.47894	yes
ENSMUSG00000062014;	chr14	46822082	46822186	7.47894	yes
ENSMUSG00000062014;	chr14	46822082	46822186	7.47894	yes
ENSMUSG00000037544;	chr14	47418077	47418181	7.47894	yes
ENSMUSG00000037544;	chr14	47418077	47418181	7.47894	yes
ENSMUSG00000036282;	chr14	49172233	49172337	6.62215	yes
ENSMUSG00000035960;	chr14	50924991	50925104	12.40579	yes
ENSMUSG00000023110;	chr14	54517228	54517352	10.05744	yes
ENSMUSG00000023110;	chr14	54517228	54517352	10.05744	yes
ENSMUSG00000023110;	chr14	54517228	54517352	10.05744	yes
ENSMUSG00000022210;	chr14	55478949	55479047	7.16918	yes
ENSMUSG00000022210;	chr14	55478949	55479047	7.16918	yes
ENSMUSG00000022214;	chr14	55560528	55560626	6.64795	yes
ENSMUSG00000022214;	chr14	55560528	55560626	6.64795	yes
ENSMUSG00000021967;	chr14	57826267	57826372	9.14201	yes
ENSMUSG00000060126;	chr14	75845329	75845443	3.56856	yes
ENSMUSG00000022010;	chr14	76504526	76504642	11.09505	yes
ENSMUSG00000022010;	chr14	76504526	76504642	11.09505	yes
ENSMUSG00000023156;	chr14	8080388	8080507	9.14093	yes
ENSMUSG00000022021;	chr14	87141061	87141183	10.91515	yes
ENSMUSG00000022021;	chr14	87141061	87141183	10.91515	yes
ENSMUSG00000022021;	chr14	87141061	87141183	10.91515	yes
ENSMUSG00000037280;	chr15	100720102	100720206	6.28026	yes
ENSMUSG00000037280;	chr15	100720102	100720206	6.28026	yes
ENSMUSG00000000555;	chr15	103366465	103366582	7.5485	yes
ENSMUSG00000000555;	chr15	103366465	103366582	7.5485	yes
ENSMUSG00000000555;	chr15	103366465	103366582	7.5485	yes
ENSMUSG00000022247;	chr15	10485779	10485899	5.47727	yes
ENSMUSG00000022247;	chr15	10485779	10485899	5.47727	yes
ENSMUSG00000022247;	chr15	10485779	10485899	5.47727	yes
ENSMUSG00000022247;	chr15	10485779	10485899	5.47727	yes
ENSMUSG00000022247;	chr15	10485779	10485899	5.47727	yes
ENSMUSG00000022205;	chr15	11995860	11995991	18.47179	yes
ENSMUSG00000022191;	chr15	12824887	12824995	6.54203	yes
ENSMUSG00000022191;	chr15	12824887	12824995	6.54203	yes
ENSMUSG00000022191;	chr15	12824887	12824995	6.54203	yes
ENSMUSG00000026103;	chr1	52233097	52233204	7.36594	yes
ENSMUSG00000026103;	chr1	52233097	52233204	7.36594	yes
ENSMUSG00000022272;	chr15	25758782	25758902	11.47069	yes
ENSMUSG00000022272;	chr15	25758782	25758902	11.47069	yes
ENSMUSG00000022255;	chr15	34082737	34082839	7.46141	yes
ENSMUSG00000026094;	chr1	53785066	53785164	6.64795	yes
ENSMUSG00000022300;	chr15	39112941	39113051	9.44232	yes
ENSMUSG00000022300;	chr15	39112941	39113051	9.44232	yes
ENSMUSG00000022300;	chr15	39112941	39113051	9.44232	yes
ENSMUSG00000025982;	chr1	55027274	55027381	10.03685	yes
ENSMUSG00000025982;	chr1	55027274	55027381	10.03685	yes
ENSMUSG00000025982;	chr1	55027274	55027381	10.03685	yes
ENSMUSG00000079020;	chr15	73645616	73645729	7.36661	yes
ENSMUSG00000022557;	chr15	76477131	76477235	11.30447	yes
ENSMUSG00000022557;	chr15	76477131	76477235	11.30447	yes
ENSMUSG00000022557;	chr15	76477131	76477235	11.30447	yes
ENSMUSG00000022443;	chr15	77842000	77842151	7.15389	yes
ENSMUSG00000022443;	chr15	77842000	77842151	7.15389	yes
ENSMUSG00000022443;	chr15	77842000	77842151	7.15389	yes
ENSMUSG00000022443;	chr15	77842000	77842151	7.15389	yes
ENSMUSG00000033088;	chr15	78983096	78983196	5.40177	yes
ENSMUSG00000022426;	chr15	79687710	79687808	7.8861	yes
ENSMUSG00000022403;	chr15	81399509	81399679	9.0504	yes
ENSMUSG00000022403;	chr15	81399509	81399679	9.0504	yes
ENSMUSG00000022403;	chr15	81399509	81399679	9.0504	yes
ENSMUSG00000022391;	chr15	81729723	81729870	10.49353	yes
ENSMUSG00000047878;	chr15	83251618	83251718	7.47894	yes
ENSMUSG00000047878;	chr15	83251618	83251718	7.47894	yes
ENSMUSG00000016664;	chr15	83464464	83464562	5.9508	yes
ENSMUSG00000008690;	chr15	89355783	89355904	10.07552	yes
ENSMUSG00000008690;	chr15	89355783	89355904	10.07552	yes
ENSMUSG00000008690;	chr15	89355783	89355904	10.07552	yes
ENSMUSG00000008690;	chr15	89355783	89355904	10.07552	yes
ENSMUSG00000008690;	chr15	89355783	89355904	10.07552	yes
ENSMUSG00000008690;	chr15	89355783	89355904	10.07552	yes
ENSMUSG00000022451;	chr15	94589707	94589805	6.64795	yes
ENSMUSG00000022451;	chr15	94589707	94589805	6.64795	yes
ENSMUSG00000022451;	chr15	94589707	94589805	6.64795	yes
ENSMUSG00000023010;	chr15	99393006	99393110	11.30447	yes
ENSMUSG00000023015;	chr15	99651507	99651606	7.04527	yes
ENSMUSG00000023015;	chr15	99651507	99651606	7.04527	yes
ENSMUSG00000023015;	chr15	99651507	99651606	7.04527	yes
ENSMUSG00000023015;	chr15	99651507	99651606	7.04527	yes
ENSMUSG00000023015;	chr15	99651507	99651606	7.04527	yes
ENSMUSG00000023015;	chr15	99651507	99651606	7.04527	yes
ENSMUSG00000023015;	chr15	99651507	99651606	7.04527	yes
ENSMUSG00000023022;	chr15	99875256	99875382	7.75362	yes
ENSMUSG00000026014;	chr1	60566587	60566703	8.05173	yes
ENSMUSG00000026014;	chr1	60566587	60566703	8.05173	yes
ENSMUSG00000026014;	chr1	60566587	60566703	8.05173	yes
ENSMUSG00000026014;	chr1	60566587	60566703	8.05173	yes
ENSMUSG00000068663;	chr16	10545432	10545540	9.97192	yes
ENSMUSG00000068663;	chr16	10545432	10545540	9.97192	yes
ENSMUSG00000068663;	chr16	10545432	10545540	9.97192	yes
ENSMUSG00000068663;	chr16	10545432	10545540	9.97192	yes
ENSMUSG00000068663;	chr16	10545432	10545540	9.97192	yes
ENSMUSG00000022678;	chr16	14163314	14163427	13.62144	yes
ENSMUSG00000022678;	chr16	14163314	14163427	13.62144	yes
ENSMUSG00000022779;	chr16	16870815	16870942	6.90829	yes
ENSMUSG00000022779;	chr16	16870815	16870942	6.90829	yes
ENSMUSG00000022779;	chr16	16870815	16870942	6.90829	yes
ENSMUSG00000022779;	chr16	16870815	16870942	6.90829	yes
ENSMUSG00000022779;	chr16	16870815	16870942	6.90829	yes
ENSMUSG00000022779;	chr16	16870815	16870942	6.90829	yes
ENSMUSG00000022779;	chr16	16870815	16870942	6.90829	yes
ENSMUSG00000022779;	chr16	16870815	16870942	6.90829	yes
ENSMUSG00000022779;	chr16	16870815	16870942	6.90829	yes
ENSMUSG00000063358;	chr16	16983424	16983522	4.87286	yes
ENSMUSG00000063358;	chr16	16983424	16983522	4.87286	yes
ENSMUSG00000038965;	chr16	17201357	17201459	11.63391	yes
ENSMUSG00000038965;	chr16	17201357	17201459	11.63391	yes
ENSMUSG00000038965;	chr16	17201357	17201459	11.63391	yes
ENSMUSG00000038965;	chr16	17201357	17201459	11.63391	yes
ENSMUSG00000038965;	chr16	17201357	17201459	11.63391	yes
ENSMUSG00000038965;	chr16	17201357	17201459	11.63391	yes
ENSMUSG00000003166;	chr16	17891476	17891630	4.41399	yes
ENSMUSG00000003166;	chr16	17891476	17891630	4.41399	yes
ENSMUSG00000003166;	chr16	17891476	17891630	4.41399	yes
ENSMUSG00000003166;	chr16	17891476	17891630	4.41399	yes
ENSMUSG00000005732;	chr16	18248535	18248678	8.64114	yes
ENSMUSG00000005732;	chr16	18248535	18248678	8.64114	yes
ENSMUSG00000005732;	chr16	18248535	18248678	8.64114	yes
ENSMUSG00000005732;	chr16	18248535	18248678	8.64114	yes
ENSMUSG00000033918;	chr16	20302206	20302314	10.04842	yes
ENSMUSG00000033918;	chr16	20302206	20302314	10.04842	yes
ENSMUSG00000033918;	chr16	20302206	20302314	10.04842	yes
ENSMUSG00000033918;	chr16	20302206	20302314	10.04842	yes
ENSMUSG00000033918;	chr16	20302206	20302314	10.04842	yes
ENSMUSG00000006998;	chr16	20651710	20651843	11.20562	yes
ENSMUSG00000006998;	chr16	20651710	20651843	11.20562	yes
ENSMUSG00000006998;	chr16	20651710	20651843	11.20562	yes
ENSMUSG00000006998;	chr16	20651710	20651843	11.20562	yes
ENSMUSG00000045983;	chr16	20672795	20672903	4.21177	yes
ENSMUSG00000013089;	chr16	22439500	22439616	11.57437	yes
ENSMUSG00000022533;	chr16	30388681	30388826	16.67028	yes
ENSMUSG00000047714;	chr16	31275059	31275215	8.93995	yes
ENSMUSG00000046598;	chr16	31428829	31428931	8.30994	yes
ENSMUSG00000046598;	chr16	31428829	31428931	8.30994	yes
ENSMUSG00000022800;	chr16	32877829	32877963	15.1337	yes
ENSMUSG00000022800;	chr16	32877829	32877963	15.1337	yes
ENSMUSG00000025964;	chr1	63445919	63446094	13.73262	yes
ENSMUSG00000025964;	chr1	63445919	63446094	13.73262	yes
ENSMUSG00000022848;	chr16	35769226	35769346	8.93995	yes
ENSMUSG00000022848;	chr16	35769226	35769346	8.93995	yes
ENSMUSG00000022848;	chr16	35769226	35769346	8.93995	yes
ENSMUSG00000022848;	chr16	35769226	35769346	8.93995	yes
ENSMUSG00000022848;	chr16	35769226	35769346	8.93995	yes
ENSMUSG00000022848;	chr16	35769226	35769346	8.93995	yes
ENSMUSG00000022849;	chr16	35770402	35770549	16.61987	yes
ENSMUSG00000022849;	chr16	35770402	35770549	16.61987	yes
ENSMUSG00000022849;	chr16	35770402	35770549	16.61987	yes
ENSMUSG00000046516;	chr16	38347038	38347181	10.11238	yes
ENSMUSG00000005981;	chr16	4077645	4077792	10.05744	yes
ENSMUSG00000005981;	chr16	4077645	4077792	10.05744	yes
ENSMUSG00000005981;	chr16	4077645	4077792	10.05744	yes
ENSMUSG00000022698;	chr16	44139846	44139975	7.78927	yes
ENSMUSG00000022698;	chr16	44139846	44139975	7.78927	yes
ENSMUSG00000022698;	chr16	44139846	44139975	7.78927	yes
ENSMUSG00000064061;	chr16	48994001	48994099	6.59615	yes
ENSMUSG00000033031;	chr16	48994217	48994326	7.32406	yes
ENSMUSG00000033031;	chr16	48994217	48994326	7.32406	yes
ENSMUSG00000033031;	chr16	48994217	48994326	7.32406	yes
ENSMUSG00000033031;	chr16	48994217	48994326	7.32406	yes
ENSMUSG00000033031;	chr16	48994217	48994326	7.32406	yes
ENSMUSG00000033031;	chr16	48994217	48994326	7.32406	yes
ENSMUSG00000022864;	chr16	78576538	78576636	9.97192	yes
ENSMUSG00000022864;	chr16	78576538	78576636	9.97192	yes
ENSMUSG00000022864;	chr16	78576538	78576636	9.97192	yes
ENSMUSG00000025613;	chr16	87495733	87495853	7.31922	yes
ENSMUSG00000022961;	chr16	91647895	91647996	5.49305	yes
ENSMUSG00000022961;	chr16	91647895	91647996	5.49305	yes
ENSMUSG00000022961;	chr16	91647895	91647996	5.49305	yes
ENSMUSG00000022961;	chr16	91647895	91647996	5.49305	yes
ENSMUSG00000022961;	chr16	91647895	91647996	5.49305	yes
ENSMUSG00000022961;	chr16	91647895	91647996	5.49305	yes
ENSMUSG00000022961;	chr16	91647895	91647996	5.49305	yes
ENSMUSG00000022961;	chr16	91647895	91647996	5.49305	yes
ENSMUSG00000022961;	chr16	91647895	91647996	5.49305	yes
ENSMUSG00000022961;	chr16	91647895	91647996	5.49305	yes
ENSMUSG00000022961;	chr16	91647895	91647996	5.49305	yes
ENSMUSG00000022961;	chr16	91647895	91647996	5.49305	yes
ENSMUSG00000022961;	chr16	91647895	91647996	5.49305	yes
ENSMUSG00000022961;	chr16	91647895	91647996	5.49305	yes
ENSMUSG00000022961;	chr16	91647895	91647996	5.49305	yes
ENSMUSG00000022946;	chr16	93711945	93712065	11.63391	yes
ENSMUSG00000060475;	chr17	12992091	12992220	6.06232	yes
ENSMUSG00000050088;	chr17	14943265	14943363	5.81696	yes
ENSMUSG00000050088;	chr17	14943265	14943363	5.81696	yes
ENSMUSG00000050088;	chr17	14943265	14943363	5.81696	yes
ENSMUSG00000039395;	chr1	72212087	72212270	10.23248	yes
ENSMUSG00000039395;	chr1	72212087	72212270	10.23248	yes
ENSMUSG00000039395;	chr1	72212087	72212270	10.23248	yes
ENSMUSG00000055839;	chr17	23828856	23829087	5.47727	yes
ENSMUSG00000055839;	chr17	23828856	23829087	5.47727	yes
ENSMUSG00000055839;	chr17	23828856	23829087	5.47727	yes
ENSMUSG00000055839;	chr17	23828856	23829087	5.47727	yes
ENSMUSG00000055839;	chr17	23828856	23829087	5.47727	yes
ENSMUSG00000032855;	chr17	24550074	24550172	8.60301	yes
ENSMUSG00000024177;	chr17	26095359	26095464	10.75377	yes
ENSMUSG00000024187;	chr17	26243987	26244185	6.64795	yes
ENSMUSG00000024187;	chr17	26243987	26244185	6.64795	yes
ENSMUSG00000024190;	chr17	26508344	26508449	7.55664	yes
ENSMUSG00000024014;	chr17	29490811	29491022	10.23491	yes
ENSMUSG00000024014;	chr17	29490811	29491022	10.23491	yes
ENSMUSG00000024014;	chr17	29490811	29491022	10.23491	yes
ENSMUSG00000042203;	chr17	29549811	29549941	11.63391	yes
ENSMUSG00000042203;	chr17	29549811	29549941	11.63391	yes
ENSMUSG00000042203;	chr17	29549811	29549941	11.63391	yes
ENSMUSG00000073423;	chr17	33629113	33629213	10.80292	yes
ENSMUSG00000059208;	chr17	33685263	33685396	9.54048	yes
ENSMUSG00000059208;	chr17	33685263	33685396	9.54048	yes
ENSMUSG00000059208;	chr17	33685263	33685396	9.54048	yes
ENSMUSG00000059208;	chr17	33685263	33685396	9.54048	yes
ENSMUSG00000059208;	chr17	33685263	33685396	9.54048	yes
ENSMUSG00000059208;	chr17	33685263	33685396	9.54048	yes
ENSMUSG00000059208;	chr17	33685263	33685396	9.54048	yes
ENSMUSG00000079553;	chr17	33890491	33890621	15.70066	yes
ENSMUSG00000079553;	chr17	33890491	33890621	15.70066	yes
ENSMUSG00000079553;	chr17	33890491	33890621	15.70066	yes
ENSMUSG00000079553;	chr17	33890491	33890621	15.70066	yes
ENSMUSG00000079553;	chr17	33890491	33890621	15.70066	yes
ENSMUSG00000024312;	chr17	33940696	33940894	8.24518	yes
ENSMUSG00000024312;	chr17	33940696	33940894	8.24518	yes
ENSMUSG00000024312;	chr17	33940696	33940894	8.24518	yes
ENSMUSG00000024312;	chr17	33940696	33940894	8.24518	yes
ENSMUSG00000024312;	chr17	33940696	33940894	8.24518	yes
ENSMUSG00000024312;	chr17	33940696	33940894	8.24518	yes
ENSMUSG00000024312;	chr17	33940696	33940894	8.24518	yes
ENSMUSG00000007029;	chr17	35001081	35001214	11.24275	yes
ENSMUSG00000007029;	chr17	35001081	35001214	11.24275	yes
ENSMUSG00000024393;	chr17	35164737	35164870	12.07809	yes
ENSMUSG00000061607;	chr17	35841686	35841784	7.56179	yes
ENSMUSG00000023942;	chr17	45595433	45595561	6.28026	yes
ENSMUSG00000023942;	chr17	45595433	45595561	6.28026	yes
ENSMUSG00000023942;	chr17	45595433	45595561	6.28026	yes
ENSMUSG00000026135;	chr1	74587852	74588123	5.73534	yes
ENSMUSG00000026135;	chr1	74587852	74588123	5.73534	yes
ENSMUSG00000023951;	chr17	46032260	46032360	8.93995	yes
ENSMUSG00000059409;	chr17	46704837	46704973	11.77595	yes
ENSMUSG00000059409;	chr17	46704837	46704973	11.77595	yes
ENSMUSG00000059409;	chr17	46704837	46704973	11.77595	yes
ENSMUSG00000034165;	chr17	47593504	47593672	11.21519	yes
ENSMUSG00000034165;	chr17	47593504	47593672	11.21519	yes
ENSMUSG00000034165;	chr17	47593504	47593672	11.21519	yes
ENSMUSG00000034165;	chr17	47593504	47593672	11.21519	yes
ENSMUSG00000026202;	chr1	75219138	75219237	8.27741	yes
ENSMUSG00000026202;	chr1	75219138	75219237	8.27741	yes
ENSMUSG00000026202;	chr1	75219138	75219237	8.27741	yes
ENSMUSG00000003199;	chr17	56009251	56009404	10.85085	yes
ENSMUSG00000003199;	chr17	56009251	56009404	10.85085	yes
ENSMUSG00000003199;	chr17	56009251	56009404	10.85085	yes
ENSMUSG00000003199;	chr17	56009251	56009404	10.85085	yes
ENSMUSG00000003199;	chr17	56009251	56009404	10.85085	yes
ENSMUSG00000003199;	chr17	56009251	56009404	10.85085	yes
ENSMUSG00000001228;	chr17	56303362	56303520	6.05839	yes
ENSMUSG00000024091;	chr17	65613386	65613497	4.39111	yes
ENSMUSG00000023809;	chr17	7170152	7170303	8.55497	yes
ENSMUSG00000059811;	chr17	79895918	79896028	12.58083	yes
ENSMUSG00000095687;	chr17	8147668	8147766	7.36594	yes
ENSMUSG00000095687;	chr17	8147668	8147766	7.36594	yes
ENSMUSG00000095687;	chr17	8147668	8147766	7.36594	yes
ENSMUSG00000036438;	chr17	87446714	87446849	30.14526	yes
ENSMUSG00000024151;	chr17	87672546	87672676	9.08758	yes
ENSMUSG00000024151;	chr17	87672546	87672676	9.08758	yes
ENSMUSG00000024151;	chr17	87672546	87672676	9.08758	yes
ENSMUSG00000024151;	chr17	87672546	87672676	9.08758	yes
ENSMUSG00000000420;	chr18	24205977	24206104	6.48212	yes
ENSMUSG00000026150;	chr1	82724932	82725045	9.97192	yes
ENSMUSG00000026150;	chr1	82724932	82725045	9.97192	yes
ENSMUSG00000026150;	chr1	82724932	82725045	9.97192	yes
ENSMUSG00000026150;	chr1	82724932	82725045	9.97192	yes
ENSMUSG00000026150;	chr1	82724932	82725045	9.97192	yes
ENSMUSG00000024260;	chr18	31634377	31634475	5.37942	yes
ENSMUSG00000014504;	chr18	34331160	34331266	9.49869	yes
ENSMUSG00000014504;	chr18	34331160	34331266	9.49869	yes
ENSMUSG00000014504;	chr18	34331160	34331266	9.49869	yes
ENSMUSG00000014504;	chr18	34331160	34331266	9.49869	yes
ENSMUSG00000014504;	chr18	34331160	34331266	9.49869	yes
ENSMUSG00000038418;	chr18	34861230	34861363	9.14093	yes
ENSMUSG00000038418;	chr18	34861230	34861363	9.14093	yes
ENSMUSG00000024360;	chr18	34931826	34931956	4.64623	yes
ENSMUSG00000024483;	chr18	36560628	36560733	9.15508	yes
ENSMUSG00000024483;	chr18	36560628	36560733	9.15508	yes
ENSMUSG00000024456;	chr18	37935286	37935427	9.41398	yes
ENSMUSG00000024456;	chr18	37935286	37935427	9.41398	yes
ENSMUSG00000024456;	chr18	37935286	37935427	9.41398	yes
ENSMUSG00000024456;	chr18	37935286	37935427	9.41398	yes
ENSMUSG00000024456;	chr18	37935286	37935427	9.41398	yes
ENSMUSG00000024456;	chr18	37935286	37935427	9.41398	yes
ENSMUSG00000052102;	chr18	38338827	38338928	8.60301	yes
ENSMUSG00000052102;	chr18	38338827	38338928	8.60301	yes
ENSMUSG00000024425;	chr18	38418955	38419101	10.09559	yes
ENSMUSG00000024487;	chr18	40219231	40219329	5.02421	yes
ENSMUSG00000032905;	chr18	46741422	46741541	11.30447	yes
ENSMUSG00000032905;	chr18	46741422	46741541	11.30447	yes
ENSMUSG00000026229;	chr1	86064663	86064793	16.7624	yes
ENSMUSG00000026229;	chr1	86064663	86064793	16.7624	yes
ENSMUSG00000024576;	chr18	61555298	61555464	10.71655	yes
ENSMUSG00000024576;	chr18	61555298	61555464	10.71655	yes
ENSMUSG00000024576;	chr18	61555298	61555464	10.71655	yes
ENSMUSG00000024576;	chr18	61555298	61555464	10.71655	yes
ENSMUSG00000024576;	chr18	61555298	61555464	10.71655	yes
ENSMUSG00000024580;	chr18	61726191	61726311	13.2959	yes
ENSMUSG00000024580;	chr18	61726191	61726311	13.2959	yes
ENSMUSG00000024580;	chr18	61726191	61726311	13.2959	yes
ENSMUSG00000041891;	chr18	66002462	66002606	14.12097	yes
ENSMUSG00000041891;	chr18	66002462	66002606	14.12097	yes
ENSMUSG00000026254;	chr1	87213972	87214136	23.65196	yes
ENSMUSG00000026254;	chr1	87213972	87214136	23.65196	yes
ENSMUSG00000026254;	chr1	87213972	87214136	23.65196	yes
ENSMUSG00000026254;	chr1	87213972	87214136	23.65196	yes
ENSMUSG00000026254;	chr1	87213972	87214136	23.65196	yes
ENSMUSG00000026254;	chr1	87213972	87214136	23.65196	yes
ENSMUSG00000026254;	chr1	87213972	87214136	23.65196	yes
ENSMUSG00000026254;	chr1	87213972	87214136	23.65196	yes
ENSMUSG00000026254;	chr1	87213972	87214136	23.65196	yes
ENSMUSG00000026254;	chr1	87213972	87214136	23.65196	yes
ENSMUSG00000026254;	chr1	87213972	87214136	23.65196	yes
ENSMUSG00000026254;	chr1	87213972	87214136	23.65196	yes
ENSMUSG00000026254;	chr1	87213972	87214136	23.65196	yes
ENSMUSG00000026254;	chr1	87213972	87214136	23.65196	yes
ENSMUSG00000026254;	chr1	87213972	87214136	23.65196	yes
ENSMUSG00000026254;	chr1	87213972	87214136	23.65196	yes
ENSMUSG00000026254;	chr1	87213972	87214136	23.65196	yes
ENSMUSG00000024515;	chr18	73703650	73703757	5.6076	yes
ENSMUSG00000035765;	chr18	75018771	75018874	8.30994	yes
ENSMUSG00000024640;	chr19	15924830	15924968	4.41399	yes
ENSMUSG00000024640;	chr19	15924830	15924968	4.41399	yes
ENSMUSG00000024640;	chr19	15924830	15924968	4.41399	yes
ENSMUSG00000024640;	chr19	15924830	15924968	4.41399	yes
ENSMUSG00000059363;	chr19	24280466	24280564	6.64795	yes
ENSMUSG00000059363;	chr19	24280466	24280564	6.64795	yes
ENSMUSG00000059363;	chr19	24280466	24280564	6.64795	yes
ENSMUSG00000026260;	chr1	92473646	92473744	6.90829	yes
ENSMUSG00000026260;	chr1	92473646	92473744	6.90829	yes
ENSMUSG00000026260;	chr1	92473646	92473744	6.90829	yes
ENSMUSG00000026270;	chr1	92934775	92934888	8.60301	yes
ENSMUSG00000026270;	chr1	92934775	92934888	8.60301	yes
ENSMUSG00000026270;	chr1	92934775	92934888	8.60301	yes
ENSMUSG00000026277;	chr1	93635511	93635659	7.3967	yes
ENSMUSG00000040565;	chr19	36926159	36926325	13.2959	yes
ENSMUSG00000023307;	chr19	37207572	37207717	8.72298	yes
ENSMUSG00000026281;	chr1	93801764	93801864	6.73258	yes
ENSMUSG00000026281;	chr1	93801764	93801864	6.73258	yes
ENSMUSG00000026281;	chr1	93801764	93801864	6.73258	yes
ENSMUSG00000055044;	chr19	40271406	40271507	6.64795	yes
ENSMUSG00000055044;	chr19	40271406	40271507	6.64795	yes
ENSMUSG00000055044;	chr19	40271406	40271507	6.64795	yes
ENSMUSG00000055044;	chr19	40271406	40271507	6.64795	yes
ENSMUSG00000055044;	chr19	40271406	40271507	6.64795	yes
ENSMUSG00000055044;	chr19	40271406	40271507	6.64795	yes
ENSMUSG00000055044;	chr19	40271406	40271507	6.64795	yes
ENSMUSG00000024835;	chr19	4148663	4148762	8.69732	yes
ENSMUSG00000024835;	chr19	4148663	4148762	8.69732	yes
ENSMUSG00000024835;	chr19	4148663	4148762	8.69732	yes
ENSMUSG00000024835;	chr19	4148663	4148762	8.69732	yes
ENSMUSG00000024835;	chr19	4148663	4148762	8.69732	yes
ENSMUSG00000011752;	chr19	41912033	41912150	9.56525	yes
ENSMUSG00000011752;	chr19	41912033	41912150	9.56525	yes
ENSMUSG00000011752;	chr19	41912033	41912150	9.56525	yes
ENSMUSG00000025199;	chr19	44107310	44107422	14.12689	yes
ENSMUSG00000025199;	chr19	44107310	44107422	14.12689	yes
ENSMUSG00000025199;	chr19	44107310	44107422	14.12689	yes
ENSMUSG00000025199;	chr19	44107310	44107422	14.12689	yes
ENSMUSG00000025199;	chr19	44107310	44107422	14.12689	yes
ENSMUSG00000025199;	chr19	44107310	44107422	14.12689	yes
ENSMUSG00000025199;	chr19	44107310	44107422	14.12689	yes
ENSMUSG00000025204;	chr19	44555308	44555407	4.39199	yes
ENSMUSG00000025204;	chr19	44555308	44555407	4.39199	yes
ENSMUSG00000025204;	chr19	44555308	44555407	4.39199	yes
ENSMUSG00000025204;	chr19	44555308	44555407	4.39199	yes
ENSMUSG00000025204;	chr19	44555308	44555407	4.39199	yes
ENSMUSG00000055491;	chr19	46056579	46056715	9.60283	yes
ENSMUSG00000055491;	chr19	46056579	46056715	9.60283	yes
ENSMUSG00000055491;	chr19	46056579	46056715	9.60283	yes
ENSMUSG00000025027;	chr19	53038484	53038628	15.77219	yes
ENSMUSG00000025027;	chr19	53038484	53038628	15.77219	yes
ENSMUSG00000025027;	chr19	53038484	53038628	15.77219	yes
ENSMUSG00000025026;	chr19	53142845	53142947	7.78182	yes
ENSMUSG00000024975;	chr19	53903370	53903491	8.23957	yes
ENSMUSG00000033478;	chr19	57361076	57361174	5.76188	yes
ENSMUSG00000056612;	chr19	6975062	6975201	4.21329	yes
ENSMUSG00000035885;	chr19	7217451	7217549	4.94797	yes
ENSMUSG00000035885;	chr19	7217451	7217549	4.94797	yes
ENSMUSG00000035885;	chr19	7217451	7217549	4.94797	yes
ENSMUSG00000040383;	chr2	114175132	114175292	8.79237	yes
ENSMUSG00000040383;	chr2	114175132	114175292	8.79237	yes
ENSMUSG00000027332;	chr2	118862035	118862141	6.86631	yes
ENSMUSG00000027323;	chr2	119112867	119113067	7.26371	yes
ENSMUSG00000027323;	chr2	119112867	119113067	7.26371	yes
ENSMUSG00000027323;	chr2	119112867	119113067	7.26371	yes
ENSMUSG00000027313;	chr2	119351298	119351450	14.19037	yes
ENSMUSG00000027313;	chr2	119351298	119351450	14.19037	yes
ENSMUSG00000027313;	chr2	119351298	119351450	14.19037	yes
ENSMUSG00000034032;	chr2	119787392	119787506	7.3967	yes
ENSMUSG00000034032;	chr2	119787392	119787506	7.3967	yes
ENSMUSG00000034032;	chr2	119787392	119787506	7.3967	yes
ENSMUSG00000027248;	chr2	121413902	121414082	8.27201	yes
ENSMUSG00000033396;	chr2	122118263	122118365	6.45226	yes
ENSMUSG00000027203;	chr2	125247745	125247888	9.72318	yes
ENSMUSG00000027203;	chr2	125247745	125247888	9.72318	yes
ENSMUSG00000027203;	chr2	125247745	125247888	9.72318	yes
ENSMUSG00000027361;	chr2	126675369	126675502	14.12689	yes
ENSMUSG00000027361;	chr2	126675369	126675502	14.12689	yes
ENSMUSG00000027361;	chr2	126675369	126675502	14.12689	yes
ENSMUSG00000027361;	chr2	126675369	126675502	14.12689	yes
ENSMUSG00000014355;	chr2	128687237	128687341	6.64795	yes
ENSMUSG00000014355;	chr2	128687237	128687341	6.64795	yes
ENSMUSG00000014355;	chr2	128687237	128687341	6.64795	yes
ENSMUSG00000027395;	chr2	129101050	129101182	7.45393	yes
ENSMUSG00000027395;	chr2	129101050	129101182	7.45393	yes
ENSMUSG00000027395;	chr2	129101050	129101182	7.45393	yes
ENSMUSG00000027404;	chr2	130179199	130179351	13.54357	yes
ENSMUSG00000027404;	chr2	130179199	130179351	13.54357	yes
ENSMUSG00000027404;	chr2	130179199	130179351	13.54357	yes
ENSMUSG00000027405;	chr2	130274458	130274562	12.44505	yes
ENSMUSG00000027405;	chr2	130274458	130274562	12.44505	yes
ENSMUSG00000027405;	chr2	130274458	130274562	12.44505	yes
ENSMUSG00000027405;	chr2	130274458	130274562	12.44505	yes
ENSMUSG00000027405;	chr2	130274458	130274562	12.44505	yes
ENSMUSG00000027405;	chr2	130274458	130274562	12.44505	yes
ENSMUSG00000027312;	chr2	130906525	130906627	7.82245	yes
ENSMUSG00000032966;	chr2	151542558	151542720	11.88388	yes
ENSMUSG00000032966;	chr2	151542558	151542720	11.88388	yes
ENSMUSG00000032966;	chr2	151542558	151542720	11.88388	yes
ENSMUSG00000032966;	chr2	151542558	151542720	11.88388	yes
ENSMUSG00000032966;	chr2	151542558	151542720	11.88388	yes
ENSMUSG00000032966;	chr2	151542558	151542720	11.88388	yes
ENSMUSG00000032966;	chr2	151542558	151542720	11.88388	yes
ENSMUSG00000032966;	chr2	151542558	151542720	11.88388	yes
ENSMUSG00000032966;	chr2	151542558	151542720	11.88388	yes
ENSMUSG00000032802;	chr2	152105688	152105869	6.38806	yes
ENSMUSG00000032802;	chr2	152105688	152105869	6.38806	yes
ENSMUSG00000032802;	chr2	152105688	152105869	6.38806	yes
ENSMUSG00000068079;	chr2	152143567	152143683	14.64765	yes
ENSMUSG00000068079;	chr2	152143567	152143683	14.64765	yes
ENSMUSG00000068079;	chr2	152143567	152143683	14.64765	yes
ENSMUSG00000027469;	chr2	152848092	152848190	7.53632	yes
ENSMUSG00000027489;	chr2	154558756	154558854	6.64795	yes
ENSMUSG00000027489;	chr2	154558756	154558854	6.64795	yes
ENSMUSG00000027489;	chr2	154558756	154558854	6.64795	yes
ENSMUSG00000027489;	chr2	154558756	154558854	6.64795	yes
ENSMUSG00000027489;	chr2	154558756	154558854	6.64795	yes
ENSMUSG00000027489;	chr2	154558756	154558854	6.64795	yes
ENSMUSG00000027489;	chr2	154558756	154558854	6.64795	yes
ENSMUSG00000027489;	chr2	154558756	154558854	6.64795	yes
ENSMUSG00000027489;	chr2	154558756	154558854	6.64795	yes
ENSMUSG00000027489;	chr2	154558756	154558854	6.64795	yes
ENSMUSG00000074656;	chr2	154892618	154892797	6.43695	yes
ENSMUSG00000027598;	chr2	155133527	155133625	7.53632	yes
ENSMUSG00000027598;	chr2	155133527	155133625	7.53632	yes
ENSMUSG00000027598;	chr2	155133527	155133625	7.53632	yes
ENSMUSG00000027598;	chr2	155133527	155133625	7.53632	yes
ENSMUSG00000047459;	chr2	155236591	155236689	7.26371	yes
ENSMUSG00000047459;	chr2	155236591	155236689	7.26371	yes
ENSMUSG00000047459;	chr2	155236591	155236689	7.26371	yes
ENSMUSG00000047459;	chr2	155236591	155236689	7.26371	yes
ENSMUSG00000047459;	chr2	155236591	155236689	7.26371	yes
ENSMUSG00000038312;	chr2	155729269	155729403	13.62144	yes
ENSMUSG00000038312;	chr2	155729269	155729403	13.62144	yes
ENSMUSG00000038312;	chr2	155729269	155729403	13.62144	yes
ENSMUSG00000067847;	chr2	156144242	156144354	13.19229	yes
ENSMUSG00000067847;	chr2	156144242	156144354	13.19229	yes
ENSMUSG00000067847;	chr2	156144242	156144354	13.19229	yes
ENSMUSG00000027620;	chr2	156180070	156180175	5.84481	yes
ENSMUSG00000027620;	chr2	156180070	156180175	5.84481	yes
ENSMUSG00000027620;	chr2	156180070	156180175	5.84481	yes
ENSMUSG00000027620;	chr2	156180070	156180175	5.84481	yes
ENSMUSG00000027620;	chr2	156180070	156180175	5.84481	yes
ENSMUSG00000027620;	chr2	156180070	156180175	5.84481	yes
ENSMUSG00000027620;	chr2	156180070	156180175	5.84481	yes
ENSMUSG00000027620;	chr2	156180070	156180175	5.84481	yes
ENSMUSG00000027620;	chr2	156180070	156180175	5.84481	yes
ENSMUSG00000027620;	chr2	156180070	156180175	5.84481	yes
ENSMUSG00000027620;	chr2	156180070	156180175	5.84481	yes
ENSMUSG00000027620;	chr2	156180070	156180175	5.84481	yes
ENSMUSG00000027620;	chr2	156180070	156180175	5.84481	yes
ENSMUSG00000046229;	chr2	156312296	156312521	6.10376	yes
ENSMUSG00000046229;	chr2	156312296	156312521	6.10376	yes
ENSMUSG00000046229;	chr2	156312296	156312521	6.10376	yes
ENSMUSG00000046229;	chr2	156312296	156312521	6.10376	yes
ENSMUSG00000027652;	chr2	158409896	158410045	6.14621	yes
ENSMUSG00000016921;	chr2	162931540	162931705	18.9955	yes
ENSMUSG00000016921;	chr2	162931540	162931705	18.9955	yes
ENSMUSG00000017723;	chr2	164562725	164562831	10.03685	yes
ENSMUSG00000017723;	chr2	164562725	164562831	10.03685	yes
ENSMUSG00000017723;	chr2	164562725	164562831	10.03685	yes
ENSMUSG00000017723;	chr2	164562725	164562831	10.03685	yes
ENSMUSG00000017723;	chr2	164562725	164562831	10.03685	yes
ENSMUSG00000017723;	chr2	164562725	164562831	10.03685	yes
ENSMUSG00000017723;	chr2	164562725	164562831	10.03685	yes
ENSMUSG00000001403;	chr2	164769951	164770080	7.26083	yes
ENSMUSG00000001403;	chr2	164769951	164770080	7.26083	yes
ENSMUSG00000001403;	chr2	164769951	164770080	7.26083	yes
ENSMUSG00000017760;	chr2	164833822	164833920	6.61282	yes
ENSMUSG00000027678;	chr2	165992646	165992750	4.56854	yes
ENSMUSG00000042854;	chr2	166793797	166793916	12.9267	yes
ENSMUSG00000042854;	chr2	166793797	166793916	12.9267	yes
ENSMUSG00000002718;	chr2	166906069	166906213	12.85117	yes
ENSMUSG00000002718;	chr2	166906069	166906213	12.85117	yes
ENSMUSG00000027551;	chr2	168955153	168955251	8.24518	yes
ENSMUSG00000027551;	chr2	168955153	168955251	8.24518	yes
ENSMUSG00000027551;	chr2	168955153	168955251	8.24518	yes
ENSMUSG00000027551;	chr2	168955153	168955251	8.24518	yes
ENSMUSG00000027551;	chr2	168955153	168955251	8.24518	yes
ENSMUSG00000027551;	chr2	168955153	168955251	8.24518	yes
ENSMUSG00000052033;	chr2	170511455	170511553	5.81696	yes
ENSMUSG00000052033;	chr2	170511455	170511553	5.81696	yes
ENSMUSG00000052033;	chr2	170511455	170511553	5.81696	yes
ENSMUSG00000052033;	chr2	170511455	170511553	5.81696	yes
ENSMUSG00000052033;	chr2	170511455	170511553	5.81696	yes
ENSMUSG00000027509;	chr2	173000189	173000341	4.12498	yes
ENSMUSG00000027510;	chr2	173021929	173022078	5.65817	yes
ENSMUSG00000027510;	chr2	173021929	173022078	5.65817	yes
ENSMUSG00000027510;	chr2	173021929	173022078	5.65817	yes
ENSMUSG00000027510;	chr2	173021929	173022078	5.65817	yes
ENSMUSG00000027510;	chr2	173021929	173022078	5.65817	yes
ENSMUSG00000027510;	chr2	173021929	173022078	5.65817	yes
ENSMUSG00000027523;	chr2	174330109	174330210	5.46615	yes
ENSMUSG00000038848;	chr2	180920801	180920904	5.61434	yes
ENSMUSG00000038848;	chr2	180920801	180920904	5.61434	yes
ENSMUSG00000000827;	chr2	181497221	181497319	7.13683	yes
ENSMUSG00000000827;	chr2	181497221	181497319	7.13683	yes
ENSMUSG00000000827;	chr2	181497221	181497319	7.13683	yes
ENSMUSG00000000827;	chr2	181497221	181497319	7.13683	yes
ENSMUSG00000000827;	chr2	181497221	181497319	7.13683	yes
ENSMUSG00000000827;	chr2	181497221	181497319	7.13683	yes
ENSMUSG00000000827;	chr2	181497221	181497319	7.13683	yes
ENSMUSG00000000827;	chr2	181497221	181497319	7.13683	yes
ENSMUSG00000000827;	chr2	181497221	181497319	7.13683	yes
ENSMUSG00000000827;	chr2	181497221	181497319	7.13683	yes
ENSMUSG00000026966;	chr2	25272283	25272382	9.23997	yes
ENSMUSG00000026966;	chr2	25272283	25272382	9.23997	yes
ENSMUSG00000026966;	chr2	25272283	25272382	9.23997	yes
ENSMUSG00000026926;	chr2	26389361	26389498	15.81102	yes
ENSMUSG00000026926;	chr2	26389361	26389498	15.81102	yes
ENSMUSG00000026926;	chr2	26389361	26389498	15.81102	yes
ENSMUSG00000026923;	chr2	26503640	26503809	21.51767	yes
ENSMUSG00000036160;	chr2	26902707	26902805	5.81696	yes
ENSMUSG00000036160;	chr2	26902707	26902805	5.81696	yes
ENSMUSG00000036160;	chr2	26902707	26902805	5.81696	yes
ENSMUSG00000014867;	chr2	26933317	26933424	9.61283	yes
ENSMUSG00000014867;	chr2	26933317	26933424	9.61283	yes
ENSMUSG00000014867;	chr2	26933317	26933424	9.61283	yes
ENSMUSG00000026918;	chr2	27475524	27475624	8.60301	yes
ENSMUSG00000026918;	chr2	27475524	27475624	8.60301	yes
ENSMUSG00000026918;	chr2	27475524	27475624	8.60301	yes
ENSMUSG00000026831;	chr2	28466162	28466260	6.30571	yes
ENSMUSG00000026831;	chr2	28466162	28466260	6.30571	yes
ENSMUSG00000026831;	chr2	28466162	28466260	6.30571	yes
ENSMUSG00000026831;	chr2	28466162	28466260	6.30571	yes
ENSMUSG00000035772;	chr2	28468107	28468285	3.74289	yes
ENSMUSG00000035772;	chr2	28468107	28468285	3.74289	yes
ENSMUSG00000035772;	chr2	28468107	28468285	3.74289	yes
ENSMUSG00000035772;	chr2	28468107	28468285	3.74289	yes
ENSMUSG00000035772;	chr2	28468107	28468285	3.74289	yes
ENSMUSG00000035772;	chr2	28468107	28468285	3.74289	yes
ENSMUSG00000035772;	chr2	28468107	28468285	3.74289	yes
ENSMUSG00000035772;	chr2	28468107	28468285	3.74289	yes
ENSMUSG00000026790;	chr2	29889805	29889925	5.03776	yes
ENSMUSG00000026790;	chr2	29889805	29889925	5.03776	yes
ENSMUSG00000026790;	chr2	29889805	29889925	5.03776	yes
ENSMUSG00000026790;	chr2	29889805	29889925	5.03776	yes
ENSMUSG00000026790;	chr2	29889805	29889925	5.03776	yes
ENSMUSG00000026790;	chr2	29889805	29889925	5.03776	yes
ENSMUSG00000026790;	chr2	29889805	29889925	5.03776	yes
ENSMUSG00000026790;	chr2	29889805	29889925	5.03776	yes
ENSMUSG00000026790;	chr2	29889805	29889925	5.03776	yes
ENSMUSG00000026790;	chr2	29889805	29889925	5.03776	yes
ENSMUSG00000026790;	chr2	29889805	29889925	5.03776	yes
ENSMUSG00000000194;	chr2	31152351	31152478	7.16918	yes
ENSMUSG00000000194;	chr2	31152351	31152478	7.16918	yes
ENSMUSG00000000194;	chr2	31152351	31152478	7.16918	yes
ENSMUSG00000000194;	chr2	31152351	31152478	7.16918	yes
ENSMUSG00000026643;	chr2	3284229	3284389	14.95789	yes
ENSMUSG00000026643;	chr2	3284229	3284389	14.95789	yes
ENSMUSG00000026643;	chr2	3284229	3284389	14.95789	yes
ENSMUSG00000026643;	chr2	3284229	3284389	14.95789	yes
ENSMUSG00000026643;	chr2	3284229	3284389	14.95789	yes
ENSMUSG00000026643;	chr2	3284229	3284389	14.95789	yes
ENSMUSG00000026643;	chr2	3284229	3284389	14.95789	yes
ENSMUSG00000038831;	chr2	33371343	33371458	9.14093	yes
ENSMUSG00000038831;	chr2	33371343	33371458	9.14093	yes
ENSMUSG00000038831;	chr2	33371343	33371458	9.14093	yes
ENSMUSG00000026867;	chr2	34754278	34754395	10.52834	yes
ENSMUSG00000026867;	chr2	34754278	34754395	10.52834	yes
ENSMUSG00000026869;	chr2	34870765	34870932	14.40471	yes
ENSMUSG00000026869;	chr2	34870765	34870932	14.40471	yes
ENSMUSG00000026869;	chr2	34870765	34870932	14.40471	yes
ENSMUSG00000026869;	chr2	34870765	34870932	14.40471	yes
ENSMUSG00000051396;	chr2	3512720	3512818	6.64795	yes
ENSMUSG00000026889;	chr2	36136500	36136600	7.16918	yes
ENSMUSG00000063972;	chr2	38926286	38926392	8.23957	yes
ENSMUSG00000026766;	chr2	50296567	50296675	12.29243	yes
ENSMUSG00000026766;	chr2	50296567	50296675	12.29243	yes
ENSMUSG00000026766;	chr2	50296567	50296675	12.29243	yes
ENSMUSG00000055371;	chr2	52742066	52742171	7.47894	yes
ENSMUSG00000055371;	chr2	52742066	52742171	7.47894	yes
ENSMUSG00000055371;	chr2	52742066	52742171	7.47894	yes
ENSMUSG00000055371;	chr2	52742066	52742171	7.47894	yes
ENSMUSG00000055371;	chr2	52742066	52742171	7.47894	yes
ENSMUSG00000055371;	chr2	52742066	52742171	7.47894	yes
ENSMUSG00000061136;	chr2	53191082	53191225	14.12689	yes
ENSMUSG00000025816;	chr2	5895224	5895354	14.12689	yes
ENSMUSG00000025816;	chr2	5895224	5895354	14.12689	yes
ENSMUSG00000025816;	chr2	5895224	5895354	14.12689	yes
ENSMUSG00000035168;	chr2	59612084	59612182	4.65217	yes
ENSMUSG00000026977;	chr2	60209942	60210100	9.72318	yes
ENSMUSG00000026977;	chr2	60209942	60210100	9.72318	yes
ENSMUSG00000039046;	chr2	6322804	6322942	5.03776	yes
ENSMUSG00000005233;	chr2	69206037	69206155	11.9325	yes
ENSMUSG00000005233;	chr2	69206037	69206155	11.9325	yes
ENSMUSG00000005233;	chr2	69206037	69206155	11.9325	yes
ENSMUSG00000005233;	chr2	69206037	69206155	11.9325	yes
ENSMUSG00000005233;	chr2	69206037	69206155	11.9325	yes
ENSMUSG00000006494;	chr2	71873328	71873473	16.61987	yes
ENSMUSG00000006494;	chr2	71873328	71873473	16.61987	yes
ENSMUSG00000006494;	chr2	71873328	71873473	16.61987	yes
ENSMUSG00000006494;	chr2	71873328	71873473	16.61987	yes
ENSMUSG00000006494;	chr2	71873328	71873473	16.61987	yes
ENSMUSG00000018770;	chr2	73911176	73911287	10.7197	yes
ENSMUSG00000018770;	chr2	73911176	73911287	10.7197	yes
ENSMUSG00000015839;	chr2	75704366	75704486	8.52898	yes
ENSMUSG00000015839;	chr2	75704366	75704486	8.52898	yes
ENSMUSG00000015839;	chr2	75704366	75704486	8.52898	yes
ENSMUSG00000015839;	chr2	75704366	75704486	8.52898	yes
ENSMUSG00000027091;	chr2	83644531	83644632	8.19742	yes
ENSMUSG00000027087;	chr2	83724494	83724614	5.53033	yes
ENSMUSG00000027087;	chr2	83724494	83724614	5.53033	yes
ENSMUSG00000027087;	chr2	83724494	83724614	5.53033	yes
ENSMUSG00000027087;	chr2	83724494	83724614	5.53033	yes
ENSMUSG00000027087;	chr2	83724494	83724614	5.53033	yes
ENSMUSG00000027239;	chr2	91931187	91931485	10.49024	yes
ENSMUSG00000027239;	chr2	91931187	91931485	10.49024	yes
ENSMUSG00000027239;	chr2	91931187	91931485	10.49024	yes
ENSMUSG00000027239;	chr2	91931187	91931485	10.49024	yes
ENSMUSG00000027239;	chr2	91931187	91931485	10.49024	yes
ENSMUSG00000027239;	chr2	91931187	91931485	10.49024	yes
ENSMUSG00000027239;	chr2	91931187	91931485	10.49024	yes
ENSMUSG00000027239;	chr2	91931187	91931485	10.49024	yes
ENSMUSG00000027239;	chr2	91931187	91931485	10.49024	yes
ENSMUSG00000027239;	chr2	91931187	91931485	10.49024	yes
ENSMUSG00000027239;	chr2	91931187	91931485	10.49024	yes
ENSMUSG00000027239;	chr2	91931187	91931485	10.49024	yes
ENSMUSG00000027239;	chr2	91931187	91931485	10.49024	yes
ENSMUSG00000027239;	chr2	91931187	91931485	10.49024	yes
ENSMUSG00000027239;	chr2	91931187	91931485	10.49024	yes
ENSMUSG00000027198;	chr2	93822423	93822544	9.69203	yes
ENSMUSG00000027198;	chr2	93822423	93822544	9.69203	yes
ENSMUSG00000027198;	chr2	93822423	93822544	9.69203	yes
ENSMUSG00000027198;	chr2	93822423	93822544	9.69203	yes
ENSMUSG00000027533;	chr3	10012598	10012696	7.47894	yes
ENSMUSG00000027860;	chr3	102204511	102204609	5.81696	yes
ENSMUSG00000005687;	chr3	103171774	103171972	6.49213	yes
ENSMUSG00000005687;	chr3	103171774	103171972	6.49213	yes
ENSMUSG00000005687;	chr3	103171774	103171972	6.49213	yes
ENSMUSG00000002227;	chr3	104818116	104818247	10.0013	yes
ENSMUSG00000002227;	chr3	104818116	104818247	10.0013	yes
ENSMUSG00000002227;	chr3	104818116	104818247	10.0013	yes
ENSMUSG00000002227;	chr3	104818116	104818247	10.0013	yes
ENSMUSG00000002227;	chr3	104818116	104818247	10.0013	yes
ENSMUSG00000002227;	chr3	104818116	104818247	10.0013	yes
ENSMUSG00000002227;	chr3	104818116	104818247	10.0013	yes
ENSMUSG00000058135;	chr3	108017690	108017835	20.15157	yes
ENSMUSG00000058135;	chr3	108017690	108017835	20.15157	yes
ENSMUSG00000058135;	chr3	108017690	108017835	20.15157	yes
ENSMUSG00000058135;	chr3	108017690	108017835	20.15157	yes
ENSMUSG00000058135;	chr3	108017690	108017835	20.15157	yes
ENSMUSG00000058135;	chr3	108017690	108017835	20.15157	yes
ENSMUSG00000068749;	chr3	108257189	108257287	7.8861	yes
ENSMUSG00000068749;	chr3	108257189	108257287	7.8861	yes
ENSMUSG00000068749;	chr3	108257189	108257287	7.8861	yes
ENSMUSG00000068739;	chr3	108445032	108445158	4.71718	yes
ENSMUSG00000068739;	chr3	108445032	108445158	4.71718	yes
ENSMUSG00000068739;	chr3	108445032	108445158	4.71718	yes
ENSMUSG00000053931;	chr3	121426530	121426650	6.43378	yes
ENSMUSG00000027999;	chr3	129878645	129878779	7.8861	yes
ENSMUSG00000027999;	chr3	129878645	129878779	7.8861	yes
ENSMUSG00000027999;	chr3	129878645	129878779	7.8861	yes
ENSMUSG00000078578;	chr3	135438780	135438882	5.87739	yes
ENSMUSG00000037894;	chr3	137864595	137864707	3.57648	yes
ENSMUSG00000037894;	chr3	137864595	137864707	3.57648	yes
ENSMUSG00000037894;	chr3	137864595	137864707	3.57648	yes
ENSMUSG00000037894;	chr3	137864595	137864707	3.57648	yes
ENSMUSG00000037894;	chr3	137864595	137864707	3.57648	yes
ENSMUSG00000037894;	chr3	137864595	137864707	3.57648	yes
ENSMUSG00000037894;	chr3	137864595	137864707	3.57648	yes
ENSMUSG00000004591;	chr3	142881829	142881972	5.2797	yes
ENSMUSG00000037072;	chr3	144570724	144570842	9.42039	yes
ENSMUSG00000037072;	chr3	144570724	144570842	9.42039	yes
ENSMUSG00000037072;	chr3	144570724	144570842	9.42039	yes
ENSMUSG00000036432;	chr3	58692254	58692375	8.55497	yes
ENSMUSG00000034317;	chr3	69044599	69044704	7.12344	yes
ENSMUSG00000027782;	chr3	69126919	69127036	6.31667	yes
ENSMUSG00000028069;	chr3	88043123	88043221	6.64795	yes
ENSMUSG00000001415;	chr3	88336280	88336433	13.27486	yes
ENSMUSG00000001415;	chr3	88336280	88336433	13.27486	yes
ENSMUSG00000001415;	chr3	88336280	88336433	13.27486	yes
ENSMUSG00000028059;	chr3	88621178	88621276	6.90829	yes
ENSMUSG00000028059;	chr3	88621178	88621276	6.90829	yes
ENSMUSG00000028059;	chr3	88621178	88621276	6.90829	yes
ENSMUSG00000028059;	chr3	88621178	88621276	6.90829	yes
ENSMUSG00000028059;	chr3	88621178	88621276	6.90829	yes
ENSMUSG00000028059;	chr3	88621178	88621276	6.90829	yes
ENSMUSG00000028059;	chr3	88621178	88621276	6.90829	yes
ENSMUSG00000042520;	chr3	90052367	90052465	6.45226	yes
ENSMUSG00000001018;	chr3	90490872	90490990	6.40856	yes
ENSMUSG00000001018;	chr3	90490872	90490990	6.40856	yes
ENSMUSG00000001018;	chr3	90490872	90490990	6.40856	yes
ENSMUSG00000027907;	chr3	93520516	93520614	6.90829	yes
ENSMUSG00000038861;	chr3	94974973	94975074	6.0388	yes
ENSMUSG00000038861;	chr3	94974973	94975074	6.0388	yes
ENSMUSG00000005625;	chr3	95042439	95042559	21.98092	yes
ENSMUSG00000005625;	chr3	95042439	95042559	21.98092	yes
ENSMUSG00000005625;	chr3	95042439	95042559	21.98092	yes
ENSMUSG00000005625;	chr3	95042439	95042559	21.98092	yes
ENSMUSG00000064220;	chr3	96240138	96240277	5.24136	yes
ENSMUSG00000064220;	chr3	96240138	96240277	5.24136	yes
ENSMUSG00000064220;	chr3	96240138	96240277	5.24136	yes
ENSMUSG00000050936;	chr3	96269714	96269883	8.99376	yes
ENSMUSG00000050936;	chr3	96269714	96269883	8.99376	yes
ENSMUSG00000050936;	chr3	96269714	96269883	8.99376	yes
ENSMUSG00000038393;	chr3	96557986	96558202	11.15279	yes
ENSMUSG00000038374;	chr3	96629950	96630070	9.41398	yes
ENSMUSG00000038374;	chr3	96629950	96630070	9.41398	yes
ENSMUSG00000038374;	chr3	96629950	96630070	9.41398	yes
ENSMUSG00000027879;	chr3	97901254	97901352	8.3812	yes
ENSMUSG00000027879;	chr3	97901254	97901352	8.3812	yes
ENSMUSG00000027879;	chr3	97901254	97901352	8.3812	yes
ENSMUSG00000027879;	chr3	97901254	97901352	8.3812	yes
ENSMUSG00000034926;	chr4	106561109	106561215	7.55664	yes
ENSMUSG00000034926;	chr4	106561109	106561215	7.55664	yes
ENSMUSG00000034926;	chr4	106561109	106561215	7.55664	yes
ENSMUSG00000061887;	chr4	106911507	106911648	15.50724	yes
ENSMUSG00000061887;	chr4	106911507	106911648	15.50724	yes
ENSMUSG00000028622;	chr4	107066728	107066826	8.05173	yes
ENSMUSG00000028622;	chr4	107066728	107066826	8.05173	yes
ENSMUSG00000028622;	chr4	107066728	107066826	8.05173	yes
ENSMUSG00000028622;	chr4	107066728	107066826	8.05173	yes
ENSMUSG00000028618;	chr4	107178748	107178881	6.84224	yes
ENSMUSG00000028618;	chr4	107178748	107178881	6.84224	yes
ENSMUSG00000028618;	chr4	107178748	107178881	6.84224	yes
ENSMUSG00000028618;	chr4	107178748	107178881	6.84224	yes
ENSMUSG00000028618;	chr4	107178748	107178881	6.84224	yes
ENSMUSG00000028618;	chr4	107178748	107178881	6.84224	yes
ENSMUSG00000028618;	chr4	107178748	107178881	6.84224	yes
ENSMUSG00000028587;	chr4	108579475	108579573	7.47894	yes
ENSMUSG00000028729;	chr4	118620873	118620974	11.30447	yes
ENSMUSG00000028729;	chr4	118620873	118620974	11.30447	yes
ENSMUSG00000028645;	chr4	119108831	119108965	8.30192	yes
ENSMUSG00000028645;	chr4	119108831	119108965	8.30192	yes
ENSMUSG00000028645;	chr4	119108831	119108965	8.30192	yes
ENSMUSG00000028645;	chr4	119108831	119108965	8.30192	yes
ENSMUSG00000028643;	chr4	119195392	119195506	5.65224	yes
ENSMUSG00000028643;	chr4	119195392	119195506	5.65224	yes
ENSMUSG00000028643;	chr4	119195392	119195506	5.65224	yes
ENSMUSG00000028639;	chr4	119294266	119294503	11.22909	yes
ENSMUSG00000028639;	chr4	119294266	119294503	11.22909	yes
ENSMUSG00000028837;	chr4	126677697	126677799	8.1413	yes
ENSMUSG00000028837;	chr4	126677697	126677799	8.1413	yes
ENSMUSG00000028837;	chr4	126677697	126677799	8.1413	yes
ENSMUSG00000028837;	chr4	126677697	126677799	8.1413	yes
ENSMUSG00000028837;	chr4	126677697	126677799	8.1413	yes
ENSMUSG00000042357;	chr4	127358050	127358148	7.16918	yes
ENSMUSG00000028811;	chr4	129189906	129190039	7.78756	yes
ENSMUSG00000028906;	chr4	132075176	132075293	8.30994	yes
ENSMUSG00000028893;	chr4	132510326	132510473	11.52377	yes
ENSMUSG00000028882;	chr4	132842996	132843123	14.33836	yes
ENSMUSG00000028882;	chr4	132842996	132843123	14.33836	yes
ENSMUSG00000028882;	chr4	132842996	132843123	14.33836	yes
ENSMUSG00000028882;	chr4	132842996	132843123	14.33836	yes
ENSMUSG00000028878;	chr4	132922406	132922526	5.49305	yes
ENSMUSG00000028878;	chr4	132922406	132922526	5.49305	yes
ENSMUSG00000028878;	chr4	132922406	132922526	5.49305	yes
ENSMUSG00000028832;	chr4	134468408	134468515	14.12689	yes
ENSMUSG00000028832;	chr4	134468408	134468515	14.12689	yes
ENSMUSG00000037266;	chr4	134923629	134923738	7.57298	yes
ENSMUSG00000037266;	chr4	134923629	134923738	7.57298	yes
ENSMUSG00000037266;	chr4	134923629	134923738	7.57298	yes
ENSMUSG00000037242;	chr4	135272603	135272787	9.79473	yes
ENSMUSG00000037242;	chr4	135272603	135272787	9.79473	yes
ENSMUSG00000001089;	chr4	136469770	136469872	6.86631	yes
ENSMUSG00000001089;	chr4	136469770	136469872	6.86631	yes
ENSMUSG00000001089;	chr4	136469770	136469872	6.86631	yes
ENSMUSG00000028664;	chr4	136835835	136835933	6.45226	yes
ENSMUSG00000028664;	chr4	136835835	136835933	6.45226	yes
ENSMUSG00000028664;	chr4	136835835	136835933	6.45226	yes
ENSMUSG00000066036;	chr4	139380689	139380788	4.59556	yes
ENSMUSG00000066036;	chr4	139380689	139380788	4.59556	yes
ENSMUSG00000066036;	chr4	139380689	139380788	4.59556	yes
ENSMUSG00000009863;	chr4	140961408	140961514	7.8861	yes
ENSMUSG00000036622;	chr4	140986932	140987030	8.30994	yes
ENSMUSG00000036622;	chr4	140986932	140987030	8.30994	yes
ENSMUSG00000036622;	chr4	140986932	140987030	8.30994	yes
ENSMUSG00000036622;	chr4	140986932	140987030	8.30994	yes
ENSMUSG00000036622;	chr4	140986932	140987030	8.30994	yes
ENSMUSG00000028583;	chr4	143299362	143299463	7.56685	yes
ENSMUSG00000058186;	chr4	145670688	145670813	9.42039	yes
ENSMUSG00000044700;	chr4	149737924	149738031	7.3967	yes
ENSMUSG00000029028;	chr4	154011812	154011916	5.05079	yes
ENSMUSG00000029028;	chr4	154011812	154011916	5.05079	yes
ENSMUSG00000029064;	chr4	155491405	155491522	4.76106	yes
ENSMUSG00000029064;	chr4	155491405	155491522	4.76106	yes
ENSMUSG00000029063;	chr4	155563831	155563971	6.122	yes
ENSMUSG00000029063;	chr4	155563831	155563971	6.122	yes
ENSMUSG00000023286;	chr4	155943882	155943994	7.73291	yes
ENSMUSG00000023286;	chr4	155943882	155943994	7.73291	yes
ENSMUSG00000023286;	chr4	155943882	155943994	7.73291	yes
ENSMUSG00000023286;	chr4	155943882	155943994	7.73291	yes
ENSMUSG00000023286;	chr4	155943882	155943994	7.73291	yes
ENSMUSG00000023286;	chr4	155943882	155943994	7.73291	yes
ENSMUSG00000023286;	chr4	155943882	155943994	7.73291	yes
ENSMUSG00000028430;	chr4	41124125	41124263	11.9325	yes
ENSMUSG00000028430;	chr4	41124125	41124263	11.9325	yes
ENSMUSG00000028430;	chr4	41124125	41124263	11.9325	yes
ENSMUSG00000036078;	chr4	41741193	41741291	7.47894	yes
ENSMUSG00000036078;	chr4	41741193	41741291	7.47894	yes
ENSMUSG00000036078;	chr4	41741193	41741291	7.47894	yes
ENSMUSG00000036078;	chr4	41741193	41741291	7.47894	yes
ENSMUSG00000036078;	chr4	41741193	41741291	7.47894	yes
ENSMUSG00000036078;	chr4	41741193	41741291	7.47894	yes
ENSMUSG00000036078;	chr4	41741193	41741291	7.47894	yes
ENSMUSG00000078713;	chr4	45107980	45108091	10.07059	yes
ENSMUSG00000078713;	chr4	45107980	45108091	10.07059	yes
ENSMUSG00000078713;	chr4	45107980	45108091	10.07059	yes
ENSMUSG00000078713;	chr4	45107980	45108091	10.07059	yes
ENSMUSG00000078713;	chr4	45107980	45108091	10.07059	yes
ENSMUSG00000078713;	chr4	45107980	45108091	10.07059	yes
ENSMUSG00000028322;	chr4	45320482	45320598	12.4304	yes
ENSMUSG00000028345;	chr4	48473309	48473422	10.67645	yes
ENSMUSG00000028312;	chr4	52439270	52439399	5.42753	yes
ENSMUSG00000028312;	chr4	52439270	52439399	5.42753	yes
ENSMUSG00000028312;	chr4	52439270	52439399	5.42753	yes
ENSMUSG00000045071;	chr4	59626228	59626349	8.30994	yes
ENSMUSG00000028397;	chr4	74251951	74252169	6.64795	yes
ENSMUSG00000047187;	chr4	8535692	8535790	6.11049	yes
ENSMUSG00000028572;	chr4	95967307	95967405	5.9508	yes
ENSMUSG00000028572;	chr4	95967307	95967405	5.9508	yes
ENSMUSG00000028556;	chr4	99120743	99120854	8.16434	yes
ENSMUSG00000028556;	chr4	99120743	99120854	8.16434	yes
ENSMUSG00000028556;	chr4	99120743	99120854	8.16434	yes
ENSMUSG00000025791;	chr4	99929510	99929608	7.26371	yes
ENSMUSG00000025791;	chr4	99929510	99929608	7.26371	yes
ENSMUSG00000025791;	chr4	99929510	99929608	7.26371	yes
ENSMUSG00000029304;	chr5	104435140	104435280	6.15748	yes
ENSMUSG00000029304;	chr5	104435140	104435280	6.15748	yes
ENSMUSG00000029290;	chr5	105876583	105876681	6.64795	yes
ENSMUSG00000029267;	chr5	108065723	108065865	7.65262	yes
ENSMUSG00000029267;	chr5	108065723	108065865	7.65262	yes
ENSMUSG00000029267;	chr5	108065723	108065865	7.65262	yes
ENSMUSG00000029267;	chr5	108065723	108065865	7.65262	yes
ENSMUSG00000029267;	chr5	108065723	108065865	7.65262	yes
ENSMUSG00000029267;	chr5	108065723	108065865	7.65262	yes
ENSMUSG00000029267;	chr5	108065723	108065865	7.65262	yes
ENSMUSG00000029265;	chr5	108268966	108269069	6.45226	yes
ENSMUSG00000008090;	chr5	108694238	108694370	8.30994	yes
ENSMUSG00000008090;	chr5	108694238	108694370	8.30994	yes
ENSMUSG00000041870;	chr5	114774958	114775106	12.35936	yes
ENSMUSG00000092486;	chr5	114823328	114823426	7.47894	yes
ENSMUSG00000092486;	chr5	114823328	114823426	7.47894	yes
ENSMUSG00000046562;	chr5	115134815	115134916	10.07971	yes
ENSMUSG00000046562;	chr5	115134815	115134916	10.07971	yes
ENSMUSG00000046562;	chr5	115134815	115134916	10.07971	yes
ENSMUSG00000046562;	chr5	115134815	115134916	10.07971	yes
ENSMUSG00000009013;	chr5	115300798	115300928	9.4974	yes
ENSMUSG00000009013;	chr5	115300798	115300928	9.4974	yes
ENSMUSG00000009013;	chr5	115300798	115300928	9.4974	yes
ENSMUSG00000041697;	chr5	115348593	115348943	15.60954	yes
ENSMUSG00000032959;	chr5	117287478	117287580	5.2083	yes
ENSMUSG00000032959;	chr5	117287478	117287580	5.2083	yes
ENSMUSG00000032959;	chr5	117287478	117287580	5.2083	yes
ENSMUSG00000032959;	chr5	117287478	117287580	5.2083	yes
ENSMUSG00000032959;	chr5	117287478	117287580	5.2083	yes
ENSMUSG00000032959;	chr5	117287478	117287580	5.2083	yes
ENSMUSG00000032959;	chr5	117287478	117287580	5.2083	yes
ENSMUSG00000032959;	chr5	117287478	117287580	5.2083	yes
ENSMUSG00000032959;	chr5	117287478	117287580	5.2083	yes
ENSMUSG00000032959;	chr5	117287478	117287580	5.2083	yes
ENSMUSG00000029363;	chr5	117388896	117389001	11.63391	yes
ENSMUSG00000029363;	chr5	117388896	117389001	11.63391	yes
ENSMUSG00000029363;	chr5	117388896	117389001	11.63391	yes
ENSMUSG00000029363;	chr5	117388896	117389001	11.63391	yes
ENSMUSG00000029363;	chr5	117388896	117389001	11.63391	yes
ENSMUSG00000029363;	chr5	117388896	117389001	11.63391	yes
ENSMUSG00000029363;	chr5	117388896	117389001	11.63391	yes
ENSMUSG00000029359;	chr5	118027846	118027944	7.47894	yes
ENSMUSG00000029359;	chr5	118027846	118027944	7.47894	yes
ENSMUSG00000029359;	chr5	118027846	118027944	7.47894	yes
ENSMUSG00000029359;	chr5	118027846	118027944	7.47894	yes
ENSMUSG00000018604;	chr5	119671026	119671128	7.75362	yes
ENSMUSG00000018604;	chr5	119671026	119671128	7.75362	yes
ENSMUSG00000029598;	chr5	120503378	120503597	17.92295	yes
ENSMUSG00000029598;	chr5	120503378	120503597	17.92295	yes
ENSMUSG00000029598;	chr5	120503378	120503597	17.92295	yes
ENSMUSG00000029598;	chr5	120503378	120503597	17.92295	yes
ENSMUSG00000029598;	chr5	120503378	120503597	17.92295	yes
ENSMUSG00000038582;	chr5	122284412	122284510	8.84156	yes
ENSMUSG00000038342;	chr5	123394830	123394928	6.90829	yes
ENSMUSG00000029422;	chr5	123749241	123749372	10.98609	yes
ENSMUSG00000029422;	chr5	123749241	123749372	10.98609	yes
ENSMUSG00000029422;	chr5	123749241	123749372	10.98609	yes
ENSMUSG00000029422;	chr5	123749241	123749372	10.98609	yes
ENSMUSG00000029422;	chr5	123749241	123749372	10.98609	yes
ENSMUSG00000029422;	chr5	123749241	123749372	10.98609	yes
ENSMUSG00000029422;	chr5	123749241	123749372	10.98609	yes
ENSMUSG00000029422;	chr5	123749241	123749372	10.98609	yes
ENSMUSG00000029422;	chr5	123749241	123749372	10.98609	yes
ENSMUSG00000029422;	chr5	123749241	123749372	10.98609	yes
ENSMUSG00000029422;	chr5	123749241	123749372	10.98609	yes
ENSMUSG00000029422;	chr5	123749241	123749372	10.98609	yes
ENSMUSG00000029422;	chr5	123749241	123749372	10.98609	yes
ENSMUSG00000029478;	chr5	125179064	125179168	10.37405	yes
ENSMUSG00000029478;	chr5	125179064	125179168	10.37405	yes
ENSMUSG00000029478;	chr5	125179064	125179168	10.37405	yes
ENSMUSG00000029447;	chr5	129787402	129787542	4.46065	yes
ENSMUSG00000029447;	chr5	129787402	129787542	4.46065	yes
ENSMUSG00000029447;	chr5	129787402	129787542	4.46065	yes
ENSMUSG00000034118;	chr5	130079462	130079560	5.42753	yes
ENSMUSG00000060261;	chr5	134314600	134314698	8.54907	yes
ENSMUSG00000060261;	chr5	134314600	134314698	8.54907	yes
ENSMUSG00000060261;	chr5	134314600	134314698	8.54907	yes
ENSMUSG00000051391;	chr5	135934469	135934580	8.04722	yes
ENSMUSG00000051391;	chr5	135934469	135934580	8.04722	yes
ENSMUSG00000025857;	chr5	139150265	139150374	8.90349	yes
ENSMUSG00000025857;	chr5	139150265	139150374	8.90349	yes
ENSMUSG00000025858;	chr5	139252389	139252545	7.86008	yes
ENSMUSG00000025858;	chr5	139252389	139252545	7.86008	yes
ENSMUSG00000025858;	chr5	139252389	139252545	7.86008	yes
ENSMUSG00000029580;	chr5	142906585	142906704	7.54059	yes
ENSMUSG00000029580;	chr5	142906585	142906704	7.54059	yes
ENSMUSG00000029580;	chr5	142906585	142906704	7.54059	yes
ENSMUSG00000029580;	chr5	142906585	142906704	7.54059	yes
ENSMUSG00000029580;	chr5	142906585	142906704	7.54059	yes
ENSMUSG00000039244;	chr5	143315174	143315318	5.03776	yes
ENSMUSG00000029610;	chr5	143909692	143909804	7.13683	yes
ENSMUSG00000029610;	chr5	143909692	143909804	7.13683	yes
ENSMUSG00000029610;	chr5	143909692	143909804	7.13683	yes
ENSMUSG00000029610;	chr5	143909692	143909804	7.13683	yes
ENSMUSG00000029610;	chr5	143909692	143909804	7.13683	yes
ENSMUSG00000029610;	chr5	143909692	143909804	7.13683	yes
ENSMUSG00000029610;	chr5	143909692	143909804	7.13683	yes
ENSMUSG00000029610;	chr5	143909692	143909804	7.13683	yes
ENSMUSG00000047843;	chr5	144255275	144255409	10.4801	yes
ENSMUSG00000047843;	chr5	144255275	144255409	10.4801	yes
ENSMUSG00000047843;	chr5	144255275	144255409	10.4801	yes
ENSMUSG00000047843;	chr5	144255275	144255409	10.4801	yes
ENSMUSG00000047843;	chr5	144255275	144255409	10.4801	yes
ENSMUSG00000047843;	chr5	144255275	144255409	10.4801	yes
ENSMUSG00000029622;	chr5	145114311	145114418	11.9325	yes
ENSMUSG00000029634;	chr5	146221323	146221421	5.81696	yes
ENSMUSG00000029634;	chr5	146221323	146221421	5.81696	yes
ENSMUSG00000066551;	chr5	149052907	149053019	4.86576	yes
ENSMUSG00000066551;	chr5	149052907	149053019	4.86576	yes
ENSMUSG00000066551;	chr5	149052907	149053019	4.86576	yes
ENSMUSG00000066551;	chr5	149052907	149053019	4.86576	yes
ENSMUSG00000029014;	chr5	21785063	21785161	5.92919	yes
ENSMUSG00000029014;	chr5	21785063	21785161	5.92919	yes
ENSMUSG00000029014;	chr5	21785063	21785161	5.92919	yes
ENSMUSG00000029014;	chr5	21785063	21785161	5.92919	yes
ENSMUSG00000028998;	chr5	23844016	23844125	6.93628	yes
ENSMUSG00000028998;	chr5	23844016	23844125	6.93628	yes
ENSMUSG00000028998;	chr5	23844016	23844125	6.93628	yes
ENSMUSG00000038181;	chr5	24586786	24586884	5.02421	yes
ENSMUSG00000038181;	chr5	24586786	24586884	5.02421	yes
ENSMUSG00000029168;	chr5	30711881	30711979	5.73534	yes
ENSMUSG00000029168;	chr5	30711881	30711979	5.73534	yes
ENSMUSG00000037313;	chr5	33658569	33658693	7.26371	yes
ENSMUSG00000029128;	chr5	41708018	41708116	6.64795	yes
ENSMUSG00000029173;	chr5	52669584	52669682	6.45226	yes
ENSMUSG00000029173;	chr5	52669584	52669682	6.45226	yes
ENSMUSG00000037685;	chr5	67847311	67847409	6.45226	yes
ENSMUSG00000002297;	chr5	8422539	8422697	7.07271	yes
ENSMUSG00000035851;	chr5	86804240	86804416	14.75165	yes
ENSMUSG00000035851;	chr5	86804240	86804416	14.75165	yes
ENSMUSG00000035505;	chr5	90223854	90223952	8.24518	yes
ENSMUSG00000035505;	chr5	90223854	90223952	8.24518	yes
ENSMUSG00000035505;	chr5	90223854	90223952	8.24518	yes
ENSMUSG00000055204;	chr5	90366052	90366175	17.10317	yes
ENSMUSG00000034826;	chr5	92435013	92435111	5.01842	yes
ENSMUSG00000034826;	chr5	92435013	92435111	5.01842	yes
ENSMUSG00000034826;	chr5	92435013	92435111	5.01842	yes
ENSMUSG00000034826;	chr5	92435013	92435111	5.01842	yes
ENSMUSG00000034826;	chr5	92435013	92435111	5.01842	yes
ENSMUSG00000034826;	chr5	92435013	92435111	5.01842	yes
ENSMUSG00000034826;	chr5	92435013	92435111	5.01842	yes
ENSMUSG00000029385;	chr5	93267605	93267703	6.64795	yes
ENSMUSG00000029385;	chr5	93267605	93267703	6.64795	yes
ENSMUSG00000029385;	chr5	93267605	93267703	6.64795	yes
ENSMUSG00000034269;	chr6	113077389	113077534	8.64282	yes
ENSMUSG00000025702;	chr6	116338033	116338148	7.47894	yes
ENSMUSG00000045962;	chr6	120038536	120038644	7.32055	yes
ENSMUSG00000038429;	chr6	124829308	124829432	14.69347	yes
ENSMUSG00000038429;	chr6	124829308	124829432	14.69347	yes
ENSMUSG00000038429;	chr6	124829308	124829432	14.69347	yes
ENSMUSG00000023505;	chr6	124830248	124830358	14.83386	yes
ENSMUSG00000023505;	chr6	124830248	124830358	14.83386	yes
ENSMUSG00000023505;	chr6	124830248	124830358	14.83386	yes
ENSMUSG00000030127;	chr6	124965389	124965491	5.73534	yes
ENSMUSG00000030204;	chr6	135011630	135011736	9.14093	yes
ENSMUSG00000030204;	chr6	135011630	135011736	9.14093	yes
ENSMUSG00000030204;	chr6	135011630	135011736	9.14093	yes
ENSMUSG00000030204;	chr6	135011630	135011736	9.14093	yes
ENSMUSG00000030204;	chr6	135011630	135011736	9.14093	yes
ENSMUSG00000030204;	chr6	135011630	135011736	9.14093	yes
ENSMUSG00000030204;	chr6	135011630	135011736	9.14093	yes
ENSMUSG00000030204;	chr6	135011630	135011736	9.14093	yes
ENSMUSG00000030224;	chr6	137735143	137735241	6.84224	yes
ENSMUSG00000030246;	chr6	142507781	142507932	29.08478	yes
ENSMUSG00000030246;	chr6	142507781	142507932	29.08478	yes
ENSMUSG00000040234;	chr6	146634402	146634508	15.78888	yes
ENSMUSG00000040234;	chr6	146634402	146634508	15.78888	yes
ENSMUSG00000040234;	chr6	146634402	146634508	15.78888	yes
ENSMUSG00000030291;	chr6	146642591	146642723	16.61987	yes
ENSMUSG00000030291;	chr6	146642591	146642723	16.61987	yes
ENSMUSG00000030291;	chr6	146642591	146642723	16.61987	yes
ENSMUSG00000030291;	chr6	146642591	146642723	16.61987	yes
ENSMUSG00000030291;	chr6	146642591	146642723	16.61987	yes
ENSMUSG00000003452;	chr6	149409058	149409156	5.81696	yes
ENSMUSG00000003452;	chr6	149409058	149409156	5.81696	yes
ENSMUSG00000003452;	chr6	149409058	149409156	5.81696	yes
ENSMUSG00000003500;	chr6	29212112	29212245	10.61619	yes
ENSMUSG00000003500;	chr6	29212112	29212245	10.61619	yes
ENSMUSG00000003500;	chr6	29212112	29212245	10.61619	yes
ENSMUSG00000003500;	chr6	29212112	29212245	10.61619	yes
ENSMUSG00000003500;	chr6	29212112	29212245	10.61619	yes
ENSMUSG00000003500;	chr6	29212112	29212245	10.61619	yes
ENSMUSG00000003500;	chr6	29212112	29212245	10.61619	yes
ENSMUSG00000003500;	chr6	29212112	29212245	10.61619	yes
ENSMUSG00000003500;	chr6	29212112	29212245	10.61619	yes
ENSMUSG00000003500;	chr6	29212112	29212245	10.61619	yes
ENSMUSG00000003500;	chr6	29212112	29212245	10.61619	yes
ENSMUSG00000003500;	chr6	29212112	29212245	10.61619	yes
ENSMUSG00000012535;	chr6	29609433	29609600	11.16365	yes
ENSMUSG00000012535;	chr6	29609433	29609600	11.16365	yes
ENSMUSG00000012535;	chr6	29609433	29609600	11.16365	yes
ENSMUSG00000012535;	chr6	29609433	29609600	11.16365	yes
ENSMUSG00000012535;	chr6	29609433	29609600	11.16365	yes
ENSMUSG00000012535;	chr6	29609433	29609600	11.16365	yes
ENSMUSG00000012535;	chr6	29609433	29609600	11.16365	yes
ENSMUSG00000012535;	chr6	29609433	29609600	11.16365	yes
ENSMUSG00000012535;	chr6	29609433	29609600	11.16365	yes
ENSMUSG00000012535;	chr6	29609433	29609600	11.16365	yes
ENSMUSG00000012535;	chr6	29609433	29609600	11.16365	yes
ENSMUSG00000029763;	chr6	33249158	33249272	6.84224	yes
ENSMUSG00000029763;	chr6	33249158	33249272	6.84224	yes
ENSMUSG00000029763;	chr6	33249158	33249272	6.84224	yes
ENSMUSG00000001642;	chr6	34317328	34317458	3.96129	yes
ENSMUSG00000029840;	chr6	35539679	35539778	7.53632	yes
ENSMUSG00000029833;	chr6	37870851	37870949	6.29015	yes
ENSMUSG00000029833;	chr6	37870851	37870949	6.29015	yes
ENSMUSG00000029833;	chr6	37870851	37870949	6.29015	yes
ENSMUSG00000029833;	chr6	37870851	37870949	6.29015	yes
ENSMUSG00000002416;	chr6	39592598	39592730	12.1876	yes
ENSMUSG00000002416;	chr6	39592598	39592730	12.1876	yes
ENSMUSG00000002416;	chr6	39592598	39592730	12.1876	yes
ENSMUSG00000002416;	chr6	39592598	39592730	12.1876	yes
ENSMUSG00000002416;	chr6	39592598	39592730	12.1876	yes
ENSMUSG00000002416;	chr6	39592598	39592730	12.1876	yes
ENSMUSG00000004980;	chr6	51469677	51469858	13.20617	yes
ENSMUSG00000029913;	chr6	65779040	65779138	10.80292	yes
ENSMUSG00000029913;	chr6	65779040	65779138	10.80292	yes
ENSMUSG00000029913;	chr6	65779040	65779138	10.80292	yes
ENSMUSG00000051695;	chr6	86526049	86526153	3.64449	yes
ENSMUSG00000079477;	chr6	88045093	88045240	7.43886	yes
ENSMUSG00000033216;	chr6	88446354	88446496	22.90861	yes
ENSMUSG00000033216;	chr6	88446354	88446496	22.90861	yes
ENSMUSG00000033216;	chr6	88446354	88446496	22.90861	yes
ENSMUSG00000030082;	chr6	88518728	88518826	6.64795	yes
ENSMUSG00000030082;	chr6	88518728	88518826	6.64795	yes
ENSMUSG00000030082;	chr6	88518728	88518826	6.64795	yes
ENSMUSG00000030082;	chr6	88518728	88518826	6.64795	yes
ENSMUSG00000030082;	chr6	88518728	88518826	6.64795	yes
ENSMUSG00000030082;	chr6	88518728	88518826	6.64795	yes
ENSMUSG00000030087;	chr6	90462595	90462705	10.03685	yes
ENSMUSG00000035199;	chr6	97210803	97210901	6.64795	yes
ENSMUSG00000035199;	chr6	97210803	97210901	6.64795	yes
ENSMUSG00000035199;	chr6	97210803	97210901	6.64795	yes
ENSMUSG00000035901;	chr7	109960278	109960393	9.0697	yes
ENSMUSG00000038371;	chr7	110614763	110614891	9.31993	yes
ENSMUSG00000038371;	chr7	110614763	110614891	9.31993	yes
ENSMUSG00000055320;	chr7	112679362	112679490	5.77078	yes
ENSMUSG00000055320;	chr7	112679362	112679490	5.77078	yes
ENSMUSG00000055320;	chr7	112679362	112679490	5.77078	yes
ENSMUSG00000030751;	chr7	114275950	114276051	8.30994	yes
ENSMUSG00000030751;	chr7	114275950	114276051	8.30994	yes
ENSMUSG00000030751;	chr7	114275950	114276051	8.30994	yes
ENSMUSG00000030751;	chr7	114275950	114276051	8.30994	yes
ENSMUSG00000030751;	chr7	114275950	114276051	8.30994	yes
ENSMUSG00000030751;	chr7	114275950	114276051	8.30994	yes
ENSMUSG00000008683;	chr7	118116056	118116158	9.61283	yes
ENSMUSG00000008683;	chr7	118116056	118116158	9.61283	yes
ENSMUSG00000030872;	chr7	122021033	122021175	11.4776	yes
ENSMUSG00000030872;	chr7	122021033	122021175	11.4776	yes
ENSMUSG00000030872;	chr7	122021033	122021175	11.4776	yes
ENSMUSG00000044702;	chr7	122132824	122132922	5.81696	yes
ENSMUSG00000044702;	chr7	122132824	122132922	5.81696	yes
ENSMUSG00000044702;	chr7	122132824	122132922	5.81696	yes
ENSMUSG00000000131;	chr7	126200316	126200419	5.05244	yes
ENSMUSG00000030722;	chr7	126396579	126396716	9.20569	yes
ENSMUSG00000030722;	chr7	126396579	126396716	9.20569	yes
ENSMUSG00000030722;	chr7	126396579	126396716	9.20569	yes
ENSMUSG00000030717;	chr7	126625362	126625465	8.91666	yes
ENSMUSG00000030717;	chr7	126625362	126625465	8.91666	yes
ENSMUSG00000030717;	chr7	126625362	126625465	8.91666	yes
ENSMUSG00000030717;	chr7	126625362	126625465	8.91666	yes
ENSMUSG00000030717;	chr7	126625362	126625465	8.91666	yes
ENSMUSG00000030695;	chr7	126798973	126799143	3.56146	yes
ENSMUSG00000030695;	chr7	126798973	126799143	3.56146	yes
ENSMUSG00000030814;	chr7	127708542	127708687	5.03985	yes
ENSMUSG00000030795;	chr7	127967504	127967634	17.32114	yes
ENSMUSG00000030795;	chr7	127967504	127967634	17.32114	yes
ENSMUSG00000030795;	chr7	127967504	127967634	17.32114	yes
ENSMUSG00000030795;	chr7	127967504	127967634	17.32114	yes
ENSMUSG00000030795;	chr7	127967504	127967634	17.32114	yes
ENSMUSG00000030795;	chr7	127967504	127967634	17.32114	yes
ENSMUSG00000048170;	chr7	128740291	128740452	7.5485	yes
ENSMUSG00000030967;	chr7	132931209	132931339	14.09266	yes
ENSMUSG00000030970;	chr7	133123237	133123370	7.9702	yes
ENSMUSG00000078566;	chr7	138909363	138909492	13.27486	yes
ENSMUSG00000078566;	chr7	138909363	138909492	13.27486	yes
ENSMUSG00000078566;	chr7	138909363	138909492	13.27486	yes
ENSMUSG00000002957;	chr7	141562242	141562366	11.30447	yes
ENSMUSG00000002957;	chr7	141562242	141562366	11.30447	yes
ENSMUSG00000002957;	chr7	141562242	141562366	11.30447	yes
ENSMUSG00000010755;	chr7	143599922	143600035	13.18855	yes
ENSMUSG00000031090;	chr7	143822700	143822798	5.81696	yes
ENSMUSG00000031090;	chr7	143822700	143822798	5.81696	yes
ENSMUSG00000031090;	chr7	143822700	143822798	5.81696	yes
ENSMUSG00000031090;	chr7	143822700	143822798	5.81696	yes
ENSMUSG00000031090;	chr7	143822700	143822798	5.81696	yes
ENSMUSG00000031090;	chr7	143822700	143822798	5.81696	yes
ENSMUSG00000031090;	chr7	143822700	143822798	5.81696	yes
ENSMUSG00000031090;	chr7	143822700	143822798	5.81696	yes
ENSMUSG00000031090;	chr7	143822700	143822798	5.81696	yes
ENSMUSG00000031090;	chr7	143822700	143822798	5.81696	yes
ENSMUSG00000031090;	chr7	143822700	143822798	5.81696	yes
ENSMUSG00000031090;	chr7	143822700	143822798	5.81696	yes
ENSMUSG00000031090;	chr7	143822700	143822798	5.81696	yes
ENSMUSG00000031090;	chr7	143822700	143822798	5.81696	yes
ENSMUSG00000070348;	chr7	144939613	144939819	16.95671	yes
ENSMUSG00000070348;	chr7	144939613	144939819	16.95671	yes
ENSMUSG00000070348;	chr7	144939613	144939819	16.95671	yes
ENSMUSG00000019158;	chr7	16452965	16453088	13.2959	yes
ENSMUSG00000019158;	chr7	16452965	16453088	13.2959	yes
ENSMUSG00000044709;	chr7	19573286	19573385	7.8861	yes
ENSMUSG00000044709;	chr7	19573286	19573385	7.8861	yes
ENSMUSG00000044709;	chr7	19573286	19573385	7.8861	yes
ENSMUSG00000040907;	chr7	25005770	25005893	8.60301	yes
ENSMUSG00000040907;	chr7	25005770	25005893	8.60301	yes
ENSMUSG00000040907;	chr7	25005770	25005893	8.60301	yes
ENSMUSG00000030602;	chr7	28598042	28598144	6.122	yes
ENSMUSG00000030602;	chr7	28598042	28598144	6.122	yes
ENSMUSG00000074227;	chr7	29281802	29281914	11.57437	yes
ENSMUSG00000074227;	chr7	29281802	29281914	11.57437	yes
ENSMUSG00000019738;	chr7	30232351	30232483	8.16434	yes
ENSMUSG00000019738;	chr7	30232351	30232483	8.16434	yes
ENSMUSG00000002635;	chr7	34196386	34196641	9.97192	yes
ENSMUSG00000002635;	chr7	34196386	34196641	9.97192	yes
ENSMUSG00000002635;	chr7	34196386	34196641	9.97192	yes
ENSMUSG00000002635;	chr7	34196386	34196641	9.97192	yes
ENSMUSG00000035545;	chr7	4137050	4137177	14.03921	yes
ENSMUSG00000038520;	chr7	44848769	44848867	6.45226	yes
ENSMUSG00000038520;	chr7	44848769	44848867	6.45226	yes
ENSMUSG00000038520;	chr7	44848769	44848867	6.45226	yes
ENSMUSG00000038520;	chr7	44848769	44848867	6.45226	yes
ENSMUSG00000038520;	chr7	44848769	44848867	6.45226	yes
ENSMUSG00000038520;	chr7	44848769	44848867	6.45226	yes
ENSMUSG00000038520;	chr7	44848769	44848867	6.45226	yes
ENSMUSG00000038520;	chr7	44848769	44848867	6.45226	yes
ENSMUSG00000007783;	chr7	44974681	44974779	8.16434	yes
ENSMUSG00000063511;	chr7	45395567	45395677	5.52741	yes
ENSMUSG00000006599;	chr7	46796125	46796245	6.82663	yes
ENSMUSG00000051811;	chr7	4752766	4753004	16.10347	yes
ENSMUSG00000051811;	chr7	4752766	4753004	16.10347	yes
ENSMUSG00000051811;	chr7	4752766	4753004	16.10347	yes
ENSMUSG00000051811;	chr7	4752766	4753004	16.10347	yes
ENSMUSG00000051811;	chr7	4752766	4753004	16.10347	yes
ENSMUSG00000051811;	chr7	4752766	4753004	16.10347	yes
ENSMUSG00000051811;	chr7	4752766	4753004	16.10347	yes
ENSMUSG00000051811;	chr7	4752766	4753004	16.10347	yes
ENSMUSG00000051811;	chr7	4752766	4753004	16.10347	yes
ENSMUSG00000051811;	chr7	4752766	4753004	16.10347	yes
ENSMUSG00000051811;	chr7	4752766	4753004	16.10347	yes
ENSMUSG00000051811;	chr7	4752766	4753004	16.10347	yes
ENSMUSG00000070526;	chr7	62464369	62464467	5.81696	yes
ENSMUSG00000030525;	chr7	63212405	63212511	7.47894	yes
ENSMUSG00000030525;	chr7	63212405	63212511	7.47894	yes
ENSMUSG00000030525;	chr7	63212405	63212511	7.47894	yes
ENSMUSG00000030512;	chr7	66060569	66060670	5.70959	yes
ENSMUSG00000030512;	chr7	66060569	66060670	5.70959	yes
ENSMUSG00000030512;	chr7	66060569	66060670	5.70959	yes
ENSMUSG00000030512;	chr7	66060569	66060670	5.70959	yes
ENSMUSG00000030512;	chr7	66060569	66060670	5.70959	yes
ENSMUSG00000030557;	chr7	67372719	67372817	7.47894	yes
ENSMUSG00000030557;	chr7	67372719	67372817	7.47894	yes
ENSMUSG00000030557;	chr7	67372719	67372817	7.47894	yes
ENSMUSG00000030557;	chr7	67372719	67372817	7.47894	yes
ENSMUSG00000030611;	chr7	78783384	78783485	8.30994	yes
ENSMUSG00000030611;	chr7	78783384	78783485	8.30994	yes
ENSMUSG00000030611;	chr7	78783384	78783485	8.30994	yes
ENSMUSG00000030611;	chr7	78783384	78783485	8.30994	yes
ENSMUSG00000030605;	chr7	79148901	79149030	9.13707	yes
ENSMUSG00000030605;	chr7	79148901	79149030	9.13707	yes
ENSMUSG00000030605;	chr7	79148901	79149030	9.13707	yes
ENSMUSG00000048897;	chr7	80024842	80024976	16.67028	yes
ENSMUSG00000030541;	chr7	80115166	80115316	17.9495	yes
ENSMUSG00000030541;	chr7	80115166	80115316	17.9495	yes
ENSMUSG00000030541;	chr7	80115166	80115316	17.9495	yes
ENSMUSG00000030538;	chr7	80232499	80232597	5.73534	yes
ENSMUSG00000030538;	chr7	80232499	80232597	5.73534	yes
ENSMUSG00000039428;	chr7	89338613	89338729	8.30994	yes
ENSMUSG00000039428;	chr7	89338613	89338729	8.30994	yes
ENSMUSG00000039428;	chr7	89338613	89338729	8.30994	yes
ENSMUSG00000051451;	chr7	90442800	90442904	9.90384	yes
ENSMUSG00000031879;	chr8	104641575	104641683	6.90829	yes
ENSMUSG00000031879;	chr8	104641575	104641683	6.90829	yes
ENSMUSG00000031879;	chr8	104641575	104641683	6.90829	yes
ENSMUSG00000008450;	chr8	105860671	105860770	5.99042	yes
ENSMUSG00000000303;	chr8	106603376	106603481	6.42273	yes
ENSMUSG00000031916;	chr8	107056554	107056652	8.3812	yes
ENSMUSG00000031916;	chr8	107056554	107056652	8.3812	yes
ENSMUSG00000031955;	chr8	111743731	111743829	8.30994	yes
ENSMUSG00000031835;	chr8	119558638	119558736	5.04866	yes
ENSMUSG00000031827;	chr8	119840376	119840509	7.8861	yes
ENSMUSG00000031827;	chr8	119840376	119840509	7.8861	yes
ENSMUSG00000031827;	chr8	119840376	119840509	7.8861	yes
ENSMUSG00000040010;	chr8	121907525	121907635	7.9078	yes
ENSMUSG00000040010;	chr8	121907525	121907635	7.9078	yes
ENSMUSG00000040010;	chr8	121907525	121907635	7.9078	yes
ENSMUSG00000031851;	chr8	125734281	125734391	7.47894	yes
ENSMUSG00000031851;	chr8	125734281	125734391	7.47894	yes
ENSMUSG00000031851;	chr8	125734281	125734391	7.47894	yes
ENSMUSG00000031851;	chr8	125734281	125734391	7.47894	yes
ENSMUSG00000031441;	chr8	12757064	12757181	8.69732	yes
ENSMUSG00000039842;	chr8	18595205	18595303	6.45226	yes
ENSMUSG00000031575;	chr8	25840646	25840752	10.07552	yes
ENSMUSG00000031575;	chr8	25840646	25840752	10.07552	yes
ENSMUSG00000031575;	chr8	25840646	25840752	10.07552	yes
ENSMUSG00000031575;	chr8	25840646	25840752	10.07552	yes
ENSMUSG00000031586;	chr8	33929634	33929830	9.0504	yes
ENSMUSG00000031586;	chr8	33929634	33929830	9.0504	yes
ENSMUSG00000031586;	chr8	33929634	33929830	9.0504	yes
ENSMUSG00000004567;	chr8	3500471	3500603	5.04165	yes
ENSMUSG00000004567;	chr8	3500471	3500603	5.04165	yes
ENSMUSG00000004567;	chr8	3500471	3500603	5.04165	yes
ENSMUSG00000031523;	chr8	36613753	36613886	11.16365	yes
ENSMUSG00000031523;	chr8	36613753	36613886	11.16365	yes
ENSMUSG00000031590;	chr8	41416995	41417093	5.03529	yes
ENSMUSG00000031568;	chr8	47533714	47533832	6.64795	yes
ENSMUSG00000031568;	chr8	47533714	47533832	6.64795	yes
ENSMUSG00000031568;	chr8	47533714	47533832	6.64795	yes
ENSMUSG00000031608;	chr8	57652920	57653022	7.8861	yes
ENSMUSG00000031608;	chr8	57652920	57653022	7.8861	yes
ENSMUSG00000031608;	chr8	57652920	57653022	7.8861	yes
ENSMUSG00000031862;	chr8	69791257	69791420	10.3837	yes
ENSMUSG00000031862;	chr8	69791257	69791420	10.3837	yes
ENSMUSG00000057788;	chr8	70302346	70302444	6.64795	yes
ENSMUSG00000057788;	chr8	70302346	70302444	6.64795	yes
ENSMUSG00000057788;	chr8	70302346	70302444	6.64795	yes
ENSMUSG00000057788;	chr8	70302346	70302444	6.64795	yes
ENSMUSG00000057788;	chr8	70302346	70302444	6.64795	yes
ENSMUSG00000057788;	chr8	70302346	70302444	6.64795	yes
ENSMUSG00000055681;	chr8	70302798	70302898	6.90829	yes
ENSMUSG00000055681;	chr8	70302798	70302898	6.90829	yes
ENSMUSG00000055681;	chr8	70302798	70302898	6.90829	yes
ENSMUSG00000055681;	chr8	70302798	70302898	6.90829	yes
ENSMUSG00000055681;	chr8	70302798	70302898	6.90829	yes
ENSMUSG00000055681;	chr8	70302798	70302898	6.90829	yes
ENSMUSG00000055681;	chr8	70302798	70302898	6.90829	yes
ENSMUSG00000055681;	chr8	70302798	70302898	6.90829	yes
ENSMUSG00000055681;	chr8	70302798	70302898	6.90829	yes
ENSMUSG00000055681;	chr8	70302798	70302898	6.90829	yes
ENSMUSG00000019428;	chr8	70527790	70527888	7.12513	yes
ENSMUSG00000019428;	chr8	70527790	70527888	7.12513	yes
ENSMUSG00000019428;	chr8	70527790	70527888	7.12513	yes
ENSMUSG00000019139;	chr8	70594515	70594701	13.97187	yes
ENSMUSG00000019139;	chr8	70594515	70594701	13.97187	yes
ENSMUSG00000019139;	chr8	70594515	70594701	13.97187	yes
ENSMUSG00000019139;	chr8	70594515	70594701	13.97187	yes
ENSMUSG00000056204;	chr8	70659563	70659662	7.47894	yes
ENSMUSG00000056204;	chr8	70659563	70659662	7.47894	yes
ENSMUSG00000056204;	chr8	70659563	70659662	7.47894	yes
ENSMUSG00000031622;	chr8	72723302	72723410	13.85385	yes
ENSMUSG00000031622;	chr8	72723302	72723410	13.85385	yes
ENSMUSG00000031622;	chr8	72723302	72723410	13.85385	yes
ENSMUSG00000005413;	chr8	75093646	75093772	8.81608	yes
ENSMUSG00000005413;	chr8	75093646	75093772	8.81608	yes
ENSMUSG00000005413;	chr8	75093646	75093772	8.81608	yes
ENSMUSG00000031708;	chr8	83594331	83594470	10.08913	yes
ENSMUSG00000031708;	chr8	83594331	83594470	10.08913	yes
ENSMUSG00000031708;	chr8	83594331	83594470	10.08913	yes
ENSMUSG00000031708;	chr8	83594331	83594470	10.08913	yes
ENSMUSG00000031708;	chr8	83594331	83594470	10.08913	yes
ENSMUSG00000031708;	chr8	83594331	83594470	10.08913	yes
ENSMUSG00000005483;	chr8	83608280	83608443	16.32454	yes
ENSMUSG00000005483;	chr8	83608280	83608443	16.32454	yes
ENSMUSG00000005483;	chr8	83608280	83608443	16.32454	yes
ENSMUSG00000002885;	chr8	83741068	83741167	5.73534	yes
ENSMUSG00000002885;	chr8	83741068	83741167	5.73534	yes
ENSMUSG00000002885;	chr8	83741068	83741167	5.73534	yes
ENSMUSG00000002885;	chr8	83741068	83741167	5.73534	yes
ENSMUSG00000002885;	chr8	83741068	83741167	5.73534	yes
ENSMUSG00000002885;	chr8	83741068	83741167	5.73534	yes
ENSMUSG00000002885;	chr8	83741068	83741167	5.73534	yes
ENSMUSG00000002885;	chr8	83741068	83741167	5.73534	yes
ENSMUSG00000002885;	chr8	83741068	83741167	5.73534	yes
ENSMUSG00000002885;	chr8	83741068	83741167	5.73534	yes
ENSMUSG00000002885;	chr8	83741068	83741167	5.73534	yes
ENSMUSG00000002885;	chr8	83741068	83741167	5.73534	yes
ENSMUSG00000004996;	chr8	84257171	84257275	8.79237	yes
ENSMUSG00000004996;	chr8	84257171	84257275	8.79237	yes
ENSMUSG00000004996;	chr8	84257171	84257275	8.79237	yes
ENSMUSG00000004996;	chr8	84257171	84257275	8.79237	yes
ENSMUSG00000004996;	chr8	84257171	84257275	8.79237	yes
ENSMUSG00000004996;	chr8	84257171	84257275	8.79237	yes
ENSMUSG00000004996;	chr8	84257171	84257275	8.79237	yes
ENSMUSG00000003814;	chr8	84846719	84846880	23.58023	yes
ENSMUSG00000005142;	chr8	85083301	85083428	8.60301	yes
ENSMUSG00000005142;	chr8	85083301	85083428	8.60301	yes
ENSMUSG00000005142;	chr8	85083301	85083428	8.60301	yes
ENSMUSG00000031700;	chr8	85492584	85492716	13.81658	yes
ENSMUSG00000031762;	chr8	94172735	94172912	3.59766	yes
ENSMUSG00000031762;	chr8	94172735	94172912	3.59766	yes
ENSMUSG00000031762;	chr8	94172735	94172912	3.59766	yes
ENSMUSG00000031770;	chr8	94386498	94386627	9.97192	yes
ENSMUSG00000031770;	chr8	94386498	94386627	9.97192	yes
ENSMUSG00000031770;	chr8	94386498	94386627	9.97192	yes
ENSMUSG00000031671;	chr8	95715931	95716063	7.5485	yes
ENSMUSG00000090150;	chr9	104063751	104063851	7.8861	yes
ENSMUSG00000090150;	chr9	104063751	104063851	7.8861	yes
ENSMUSG00000090150;	chr9	104063751	104063851	7.8861	yes
ENSMUSG00000041506;	chr9	106477306	106477411	7.8861	yes
ENSMUSG00000032575;	chr9	106891805	106891933	21.4394	yes
ENSMUSG00000032575;	chr9	106891805	106891933	21.4394	yes
ENSMUSG00000032575;	chr9	106891805	106891933	21.4394	yes
ENSMUSG00000032575;	chr9	106891805	106891933	21.4394	yes
ENSMUSG00000032575;	chr9	106891805	106891933	21.4394	yes
ENSMUSG00000032575;	chr9	106891805	106891933	21.4394	yes
ENSMUSG00000039952;	chr9	108263780	108263907	10.07059	yes
ENSMUSG00000063856;	chr9	108339306	108339443	3.55039	yes
ENSMUSG00000063856;	chr9	108339306	108339443	3.55039	yes
ENSMUSG00000063856;	chr9	108339306	108339443	3.55039	yes
ENSMUSG00000032478;	chr9	109832802	109832900	5.01842	yes
ENSMUSG00000032504;	chr9	113708112	113708222	5.55352	yes
ENSMUSG00000079260;	chr9	114401159	114401257	5.31347	yes
ENSMUSG00000032434;	chr9	114731222	114731336	9.0582	yes
ENSMUSG00000032434;	chr9	114731222	114731336	9.0582	yes
ENSMUSG00000032434;	chr9	114731222	114731336	9.0582	yes
ENSMUSG00000006932;	chr9	120933497	120933628	5.81289	yes
ENSMUSG00000006932;	chr9	120933497	120933628	5.81289	yes
ENSMUSG00000006932;	chr9	120933497	120933628	5.81289	yes
ENSMUSG00000006932;	chr9	120933497	120933628	5.81289	yes
ENSMUSG00000037808;	chr9	13827801	13827954	7.8861	yes
ENSMUSG00000037808;	chr9	13827801	13827954	7.8861	yes
ENSMUSG00000037808;	chr9	13827801	13827954	7.8861	yes
ENSMUSG00000004100;	chr9	20888282	20888524	9.42039	yes
ENSMUSG00000004100;	chr9	20888282	20888524	9.42039	yes
ENSMUSG00000004100;	chr9	20888282	20888524	9.42039	yes
ENSMUSG00000004100;	chr9	20888282	20888524	9.42039	yes
ENSMUSG00000010205;	chr9	21091825	21091994	18.82327	yes
ENSMUSG00000010205;	chr9	21091825	21091994	18.82327	yes
ENSMUSG00000010205;	chr9	21091825	21091994	18.82327	yes
ENSMUSG00000032187;	chr9	21616255	21616391	4.61795	yes
ENSMUSG00000032187;	chr9	21616255	21616391	4.61795	yes
ENSMUSG00000057982;	chr9	22225725	22225823	5.81696	yes
ENSMUSG00000034275;	chr9	27299253	27299376	12.29243	yes
ENSMUSG00000034275;	chr9	27299253	27299376	12.29243	yes
ENSMUSG00000032115;	chr9	44379653	44379751	6.14621	yes
ENSMUSG00000032096;	chr9	44767671	44767790	8.17528	yes
ENSMUSG00000034135;	chr9	46012869	46012995	15.77219	yes
ENSMUSG00000034135;	chr9	46012869	46012995	15.77219	yes
ENSMUSG00000032076;	chr9	47530352	47530464	8.81608	yes
ENSMUSG00000032076;	chr9	47530352	47530464	8.81608	yes
ENSMUSG00000032076;	chr9	47530352	47530464	8.81608	yes
ENSMUSG00000032076;	chr9	47530352	47530464	8.81608	yes
ENSMUSG00000032076;	chr9	47530352	47530464	8.81608	yes
ENSMUSG00000032076;	chr9	47530352	47530464	8.81608	yes
ENSMUSG00000032076;	chr9	47530352	47530464	8.81608	yes
ENSMUSG00000032076;	chr9	47530352	47530464	8.81608	yes
ENSMUSG00000032076;	chr9	47530352	47530464	8.81608	yes
ENSMUSG00000032076;	chr9	47530352	47530464	8.81608	yes
ENSMUSG00000032076;	chr9	47530352	47530464	8.81608	yes
ENSMUSG00000032076;	chr9	47530352	47530464	8.81608	yes
ENSMUSG00000032050;	chr9	52048283	52048418	8.4114	yes
ENSMUSG00000041268;	chr9	54501436	54501534	6.64795	yes
ENSMUSG00000032301;	chr9	54950830	54950932	8.1413	yes
ENSMUSG00000032301;	chr9	54950830	54950932	8.1413	yes
ENSMUSG00000032314;	chr9	55512045	55512153	6.59058	yes
ENSMUSG00000000088;	chr9	57521316	57521420	3.86215	yes
ENSMUSG00000000088;	chr9	57521316	57521420	3.86215	yes
ENSMUSG00000000088;	chr9	57521316	57521420	3.86215	yes
ENSMUSG00000032254;	chr9	61946622	61946720	10.75377	yes
ENSMUSG00000004771;	chr9	64737601	64737749	15.77219	yes
ENSMUSG00000004771;	chr9	64737601	64737749	15.77219	yes
ENSMUSG00000004771;	chr9	64737601	64737749	15.77219	yes
ENSMUSG00000004771;	chr9	64737601	64737749	15.77219	yes
ENSMUSG00000036781;	chr9	66946116	66946249	11.16365	yes
ENSMUSG00000036781;	chr9	66946116	66946249	11.16365	yes
ENSMUSG00000036781;	chr9	66946116	66946249	11.16365	yes
ENSMUSG00000036781;	chr9	66946116	66946249	11.16365	yes
ENSMUSG00000036781;	chr9	66946116	66946249	11.16365	yes
ENSMUSG00000036781;	chr9	66946116	66946249	11.16365	yes
ENSMUSG00000036781;	chr9	66946116	66946249	11.16365	yes
ENSMUSG00000036781;	chr9	66946116	66946249	11.16365	yes
ENSMUSG00000036781;	chr9	66946116	66946249	11.16365	yes
ENSMUSG00000032366;	chr9	67043647	67043745	4.08082	yes
ENSMUSG00000032366;	chr9	67043647	67043745	4.08082	yes
ENSMUSG00000032366;	chr9	67043647	67043745	4.08082	yes
ENSMUSG00000033543;	chr9	70012565	70012663	5.53557	yes
ENSMUSG00000033543;	chr9	70012565	70012663	5.53557	yes
ENSMUSG00000033543;	chr9	70012565	70012663	5.53557	yes
ENSMUSG00000033543;	chr9	70012565	70012663	5.53557	yes
ENSMUSG00000033543;	chr9	70012565	70012663	5.53557	yes
ENSMUSG00000033543;	chr9	70012565	70012663	5.53557	yes
ENSMUSG00000033543;	chr9	70012565	70012663	5.53557	yes
ENSMUSG00000050912;	chr9	7764143	7764241	6.64795	yes
ENSMUSG00000050912;	chr9	7764143	7764241	6.64795	yes
ENSMUSG00000050912;	chr9	7764143	7764241	6.64795	yes
ENSMUSG00000050912;	chr9	7764143	7764241	6.64795	yes
ENSMUSG00000050912;	chr9	7764143	7764241	6.64795	yes
ENSMUSG00000050912;	chr9	7764143	7764241	6.64795	yes
ENSMUSG00000050912;	chr9	7764143	7764241	6.64795	yes
ENSMUSG00000050912;	chr9	7764143	7764241	6.64795	yes
ENSMUSG00000050912;	chr9	7764143	7764241	6.64795	yes
ENSMUSG00000034160;	chrX	101640109	101640319	8.05173	yes
ENSMUSG00000034160;	chrX	101640109	101640319	8.05173	yes
ENSMUSG00000034160;	chrX	101640109	101640319	8.05173	yes
ENSMUSG00000034160;	chrX	101640109	101640319	8.05173	yes
ENSMUSG00000034160;	chrX	101640109	101640319	8.05173	yes
ENSMUSG00000034160;	chrX	101640109	101640319	8.05173	yes
ENSMUSG00000034160;	chrX	101640109	101640319	8.05173	yes
ENSMUSG00000034160;	chrX	101640109	101640319	8.05173	yes
ENSMUSG00000034160;	chrX	101640109	101640319	8.05173	yes
ENSMUSG00000034160;	chrX	101640109	101640319	8.05173	yes
ENSMUSG00000034160;	chrX	101640109	101640319	8.05173	yes
ENSMUSG00000034160;	chrX	101640109	101640319	8.05173	yes
ENSMUSG00000056537;	chrX	103981140	103981247	5.21277	yes
ENSMUSG00000056537;	chrX	103981140	103981247	5.21277	yes
ENSMUSG00000031232;	chrX	106011673	106011781	10.67645	yes
ENSMUSG00000031232;	chrX	106011673	106011781	10.67645	yes
ENSMUSG00000031232;	chrX	106011673	106011781	10.67645	yes
ENSMUSG00000031232;	chrX	106011673	106011781	10.67645	yes
ENSMUSG00000031232;	chrX	106011673	106011781	10.67645	yes
ENSMUSG00000031232;	chrX	106011673	106011781	10.67645	yes
ENSMUSG00000073008;	chrX	107255841	107256000	14.95789	yes
ENSMUSG00000073008;	chrX	107255841	107256000	14.95789	yes
ENSMUSG00000031010;	chrX	13071523	13071642	10.52834	yes
ENSMUSG00000000787;	chrX	13281035	13281146	6.06495	yes
ENSMUSG00000050071;	chrX	136215317	136215447	7.29864	yes
ENSMUSG00000050071;	chrX	136215317	136215447	7.29864	yes
ENSMUSG00000050071;	chrX	136215317	136215447	7.29864	yes
ENSMUSG00000031422;	chrX	136741163	136741261	4.57754	yes
ENSMUSG00000031422;	chrX	136741163	136741261	4.57754	yes
ENSMUSG00000031422;	chrX	136741163	136741261	4.57754	yes
ENSMUSG00000031422;	chrX	136741163	136741261	4.57754	yes
ENSMUSG00000089996;	chrX	136957836	136957948	7.47894	yes
ENSMUSG00000023443;	chrX	137120021	137120120	9.14093	yes
ENSMUSG00000023443;	chrX	137120021	137120120	9.14093	yes
[truncated: 2,906 more rows]
