# Supplementary material for: Dynamic regulation of N6,2′-O-dimethyladenosine (m6Am) in obesity
Source: Nat Commun. 2021 Dec 10;12:7185. doi: 10.1038/s41467-021-27421-2 (PMC8664860; doi:10.1038/s41467-021-27421-2)
Supplement: Supplementary file 10 — Source data file [file 41467_2021_27421_MOESM10_ESM.zip › Source data revision2/1g.txt]

ID	symbol	m6Am	ES KO mRNA rpkm Av	LOG (RNA KO +1)	KO_RNA_PERCENTILE	Riboseq_KO_ES
ENSMUSG00000000001	Gnai3	0	33.61714977	5.113415039	90	36.10223678
ENSMUSG00000000028	Cdc45	0	27.20222224	4.817736941	90	60.39665139
ENSMUSG00000000031	H19	0	17.96622885	4.245360944	80
ENSMUSG00000000037	Scml2	0	0.367925496	0.451989656	20	8.243137126
ENSMUSG00000000056	Narf	0	3.774914432	2.25547488	50	8.120519326
ENSMUSG00000000058	Cav2	0	0.141341672	0.190730741	10	0.167981861
ENSMUSG00000000078	Klf6	0	12.31552622	3.735037539	80	21.57367234
ENSMUSG00000000085	Scmh1	0	2.452480905	1.787633435	40	23.10204282
ENSMUSG00000000088	Cox5a	1	219.409283	7.784041177	100	103.2772873
ENSMUSG00000000093	Tbx2	0	0.680285077	0.748706022	20	1.7378247
ENSMUSG00000000094	Tbx4	0	1.701579847	1.433803322	40	5.52890866
ENSMUSG00000000120	Ngfr	0	3.149090876	2.052795256	50	21.75396336
ENSMUSG00000000125	Wnt3	0	0.233290824	0.302513044	10	1.144146116
ENSMUSG00000000126	Wnt9a	0	0.729927329	0.790711434	20	2.091757251
ENSMUSG00000000127	Fer	0	7.763530177	3.131512142	60
ENSMUSG00000000131	Xpo6	1	15.17915577	4.016064425	80	47.18987292
ENSMUSG00000000134	Tfe3	0	3.272807829	2.095184433	50	42.6998208
ENSMUSG00000000142	Axin2	0	2.263973233	1.706629226	40	8.54637635
ENSMUSG00000000148	Brat1	0	6.990279282	2.99824593	60	31.00313717
ENSMUSG00000000149	Gna12	0	29.44452028	4.928110675	90	38.01483127
ENSMUSG00000000154	Slc22a18	0	4.18873589	2.375383104	50	15.33380828
ENSMUSG00000000167	Pih1d2	0	0.309077671	0.388550699	10	3.724776506
ENSMUSG00000000168	Dlat	0	19.70209311	4.371704735	90	36.8186265
ENSMUSG00000000171	Sdhd	0	88.56257366	6.484824081	100	59.8503466
ENSMUSG00000000182	Fgf23	0	0.981637673	0.986693201	30	1.874408997
ENSMUSG00000000184	Ccnd2	1	1.423960956	1.277366461	30	2.872209809
ENSMUSG00000000194	Gpr107	1	18.52491123	4.287244084	80	44.19543148
ENSMUSG00000000197	Nalcn	0	0.284147976	0.360811458	10	2.372758543
ENSMUSG00000000202	Btbd17	0	0.208722621	0.273483211	10	2.240996952
ENSMUSG00000000223	Drp2	0	0.213094402	0.278691824	10	0.725283275
ENSMUSG00000000244	Tspan32	0	3.023244327	2.008359354	40	11.09453036
ENSMUSG00000000247	Lhx2	0	0.662886004	0.733689271	20	4.595129357
ENSMUSG00000000253	Gmpr	0	2.592129226	1.844839252	40	19.31322984
ENSMUSG00000000266	Mid2	0	0.528042116	0.611684307	20	1.839017106
ENSMUSG00000000275	Trim25	0	14.82845934	3.984448933	80	37.56315581
ENSMUSG00000000276	Dgke	0	4.707262098	2.512798818	50	12.20997187
ENSMUSG00000000278	Scpep1	0	82.78858256	6.388681764	100	72.47227122
ENSMUSG00000000282	Mnt	0	4.120051088	2.356158205	50	14.88857983
ENSMUSG00000000295	Hddc2	0	6.097425305	2.827295761	60	68.9708254
ENSMUSG00000000296	Tpd52l1	0	13.86812899	3.894151204	80
ENSMUSG00000000301	Pemt	0	1.630486865	1.395329846	30	24.96564949
ENSMUSG00000000303	Cdh1	1	151.6731732	7.254302772	100	89.81554517
ENSMUSG00000000305	Cdh4	0	0.639142782	0.712941529	20	5.855397994
ENSMUSG00000000308	Ckmt1	0	19.03178186	4.324218852	80	51.11518535
ENSMUSG00000000317	Bcl6b	0	0.057716718	0.080953291	10	0.383262759
ENSMUSG00000000320	Alox12	0	1.583453011	1.369300643	30	19.37885027
ENSMUSG00000000325	Arvcf	0	46.79308064	5.578729858	100	37.96256741
ENSMUSG00000000326	Comt	0	8.375113036	3.228836085	70	29.54380981
ENSMUSG00000000339	Rtca	0	21.83543929	4.513202638	90	72.62702941
ENSMUSG00000000340	Dbt	0	15.46986689	4.04175699	80	32.47887441
ENSMUSG00000000346	Dazap2	0	9.841236262	3.438457376	70	21.92891638
ENSMUSG00000000355	Mcts1	0	7.191524492	3.034131971	60	56.10261775
ENSMUSG00000000359	Rem1	0	0.034004389	0.048242309	10	0.234035864
ENSMUSG00000000365	Rnf17	0	7.802620877	3.137933133	60	27.47913884
ENSMUSG00000000374	Trappc10	0	11.00219179	3.585225984	70	11.55880734
ENSMUSG00000000378	Ccm2	0	10.48764245	3.522010846	70	27.54854618
ENSMUSG00000000384	Tbrg4	0	33.42503387	5.105386168	90
ENSMUSG00000000385	Tmprss2	0	0.127683737	0.173362515	10	1.186837993
ENSMUSG00000000386	Mx1	0	0.561711618	0.643128074	20	0.25220806
ENSMUSG00000000392	Fap	0	0.013867794	0.019869541	10	0.554969659
ENSMUSG00000000399	Ndufa9	0	78.47841549	6.312491206	100	98.89794414
ENSMUSG00000000402	Egfl6	0	1.642561653	1.401937131	30	10.28214898
ENSMUSG00000000409	Lck	0	1.922316067	1.547112223	40	9.30552259
ENSMUSG00000000416	Cttnbp2	0	0.702096163	0.767312547	20	2.055755086
ENSMUSG00000000420	Galnt1	1	25.77315104	4.74271504	90	49.50405871
ENSMUSG00000000439	Mkrn2	0	25.32669041	4.718454263	90	25.12228726
ENSMUSG00000000440	Pparg	0	0.021121815	0.030154984	10	2.363656059
ENSMUSG00000000441	Raf1	0	30.14282766	4.960828037	90	69.31762913
ENSMUSG00000000486	Sept1	0	9.224163979	3.353910975	70	51.3811001
ENSMUSG00000000489	Pdgfb	0	1.329935297	1.220289891	30	1.97653708
ENSMUSG00000000530	Acvrl1	0	0.260365205	0.333841831	10	0.49519468
ENSMUSG00000000531	Grasp	0	27.78114663	4.847052165	90	27.04346509
ENSMUSG00000000532	Acvr1b	0	13.2881531	3.836747539	80	21.35100544
ENSMUSG00000000538	Tom1l2	0	1.990017334	1.580153848	40	6.574898227
ENSMUSG00000000544	Gpa33	0	12.27992944	3.731175576	80	23.72356127
ENSMUSG00000000552	Zfp385a	0	2.948903483	1.981452107	40	32.58696571
ENSMUSG00000000555	Itga5	1	5.481440221	2.696314426	60	42.00892843
ENSMUSG00000000561	Wdr77	0	13.04847848	3.812341983	80	22.87430777
ENSMUSG00000000563	Atp5f1	1	42.87554587	5.45534517	100	56.34263398
ENSMUSG00000000568	Hnrnpd	0	8.633158288	3.268008872	70	26.99385462
ENSMUSG00000000579	Dynlt1c	0	5.592421576	2.720808504	60
ENSMUSG00000000581	C1d	0	4.894121505	2.559276801	50	12.81403735
ENSMUSG00000000594	Gm2a	1	9.53824335	3.397562495	70	17.98226877
ENSMUSG00000000600	Krit1	0	5.547437632	2.710930412	60	11.43493611
ENSMUSG00000000605	Clcn4-2	0	1.238993377	1.16285026	30	4.671055245
ENSMUSG00000000627	Sema4f	0	2.220564321	1.687313506	40	8.30528587
ENSMUSG00000000628	Hk2	0	77.19299453	6.288967454	100	63.58173895
ENSMUSG00000000631	Myo18a	0	7.932198638	3.159015335	60	20.75088086
ENSMUSG00000000632	Sez6	0	0.157683899	0.211241384	10	1.88038375
ENSMUSG00000000693	Loxl3	0	1.219477083	1.150219812	30	7.227078339
ENSMUSG00000000706	Btn1a1	0	0.464756759	0.550661107	20	1.904086737
ENSMUSG00000000708	Kat2b	0	29.32330777	4.922355231	90	16.77380471
ENSMUSG00000000711	Rab5b	0	29.62168892	4.936481951	90	16.95068853
ENSMUSG00000000724	Cryba1	0	0.814870943	0.859866961	20	0
ENSMUSG00000000730	Dnmt3l	1	19.30751031	4.343941472	80	40.01234607
ENSMUSG00000000731	Aire	0	3.136996175	2.048583624	50	17.62967527
ENSMUSG00000000732	Icosl	0	1.0128981	1.00927414	30	4.027367156
ENSMUSG00000000738	Spg7	0	12.82723754	3.789441053	80	25.00574394
ENSMUSG00000000739	Sult5a1	0	0.703633101	0.768614666	20	7.11509377
ENSMUSG00000000740	Rpl13	0	680.0525928	9.411622401	100
ENSMUSG00000000743	Chmp1a	0	28.55183855	4.885175985	90	21.42781056
ENSMUSG00000000751	Rpa1	0	32.07705499	5.047758885	90	65.76765684
ENSMUSG00000000753	Serpinf1	0	3.712165584	2.236390236	50	32.51884465
ENSMUSG00000000759	Tubgcp3	0	5.364105485	2.669957749	60	16.75828907
ENSMUSG00000000776	Polr3d	0	39.09340506	5.325293043	100	43.24078534
ENSMUSG00000000782	Tcf7	0	5.073805186	2.602600635	60	28.07829067
ENSMUSG00000000787	Ddx3x	1	85.55450087	6.435536937	100	50.63955483
ENSMUSG00000000791	Il12rb1	0	0.22241462	0.289733703	10	0.78375938
ENSMUSG00000000792	Slc5a5	0	0.164544554	0.219765837	10	0.640641205
ENSMUSG00000000804	Usp32	0	5.45323167	2.690021819	60	19.3702365
ENSMUSG00000000805	Car4	0	0	0	30	0.144292111
ENSMUSG00000000811	Txnrd3	0	3.209620663	2.073690235	50	11.11191718
ENSMUSG00000000823	Znf512b	0	3.268635466	2.093774964	50	6.444372468
ENSMUSG00000000826	Dnajc5	0	13.48216287	3.856205175	80	13.40742054
ENSMUSG00000000827	Tpd52l2	1	22.83828931	4.575208803	90	37.66236854
ENSMUSG00000000838	Fmr1	0	8.430655507	3.237358053	70	37.7465273
ENSMUSG00000000861	Bcl11a	0	0.083073696	0.115131412	10	0.935626488
ENSMUSG00000000876	Pxmp4	0	3.740491068	2.245036516	50	23.38357855
ENSMUSG00000000881	Dlg3	0	5.747332557	2.75431727	60	15.37648015
ENSMUSG00000000884	Gnb1l	0	9.909108792	3.447461342	70	37.35123535
ENSMUSG00000000901	Mmp11	1	11.30741819	3.621456245	70	37.6495171
ENSMUSG00000000902	Smarcb1	0	10.19618942	3.484935895	70	82.07321364
ENSMUSG00000000903	Vpreb3	0	1.091335321	1.0644244	30	2.181159824
ENSMUSG00000000915	Hip1r	0	4.086925456	2.346793953	50	11.27528521
ENSMUSG00000000916	Nsun5	0	8.222589407	3.20517187	70	32.79717216
ENSMUSG00000000934	Top1mt	0	7.191798893	3.034180298	60	10.59157398
ENSMUSG00000000938	Hoxa10	0	0.331497873	0.413050124	10	3.582044777
ENSMUSG00000000948	Snrpn	1	7.801491616	3.137748042	60
ENSMUSG00000000957	Mmp14	0	8.905819564	3.308276342	70	33.65889915
ENSMUSG00000000958	Slc7a7	0	4.98318871	2.580914566	50	27.24621992
ENSMUSG00000000959	Oxa1l	0	19.32936472	4.345493227	80	53.00201156
ENSMUSG00000000976	Heatr6	0	4.783052539	2.531831209	50	15.14393145
ENSMUSG00000001016	Ilf2	0	88.19386312	6.478872545	100	70.25921512
ENSMUSG00000001017	Chtop	1	60.83877294	5.950439787	100	29.11616612
ENSMUSG00000001018	Snapin	1	15.05843757	4.005259625	80	17.328609
ENSMUSG00000001020	S100a4	0	0.73163338	0.792133517	20	1.503645249
ENSMUSG00000001025	S100a6	0	9.622907015	3.409106716	70	38.611686
ENSMUSG00000001034	Mapk7	0	14.23743846	3.929548489	80	48.72201165
ENSMUSG00000001036	Epn2	1	40.85271233	5.387249217	100	42.41333059
ENSMUSG00000001039	B9d1	0	14.7916975	3.981094354	80	53.28698484
ENSMUSG00000001052	Sec24b	0	4.866794245	2.552572396	50	40.77126738
ENSMUSG00000001053	N4bp3	0	29.44280042	4.928029172	90	30.70414952
ENSMUSG00000001054	Rmnd5b	0	29.29723378	4.921114173	90	40.77401442
ENSMUSG00000001056	Nhp2	1	149.4817101	7.233444339	100	75.85396056
ENSMUSG00000001062	Vps9d1	0	1.917842921	1.544902219	40	4.319936549
ENSMUSG00000001065	Zfp276	0	4.741062699	2.521317812	50	9.500142911
ENSMUSG00000001076	C1ql4	0	1.150629788	1.104759199	30	1.569704978
ENSMUSG00000001082	Mfsd10	0	27.87052313	4.851525344	90	72.17764676
ENSMUSG00000001089	Luzp1	1	11.18611657	3.60716654	70	17.63932253
ENSMUSG00000001095	Slc13a2	0	0.61236522	0.689178568	20	3.30451364
ENSMUSG00000001098	Kctd10	0	6.609221366	2.927748834	60	23.43233094
ENSMUSG00000001100	Poldip2	0	41.32586949	5.4034678	100	59.51402463
ENSMUSG00000001103	Sebox	0	1.092221797	1.0650358	30	0.583905821
ENSMUSG00000001105	Ift20	0	8.331991401	3.222184978	70	38.12406285
ENSMUSG00000001119	Col6a1	0	6.514530792	2.909683025	60	1.604052144
ENSMUSG00000001120	Pcbp3	0	1.935639873	1.553674998	40	15.95505876
ENSMUSG00000001123	Lgals9	0	0.53916305	0.62214607	20	9.698322243
ENSMUSG00000001127	Araf	1	11.291737	3.619616898	70	30.88662465
ENSMUSG00000001128	Cfp	0	6.619252375	2.929649443	60	70.40394623
ENSMUSG00000001131	Timp1	0	31.05246687	5.002363491	90	100.9558402
ENSMUSG00000001134	Uxt	1	3.246800501	2.086376338	50	10.38715199
ENSMUSG00000001138	Cnnm3	1	7.0802652	3.014402644	60	17.22055201
ENSMUSG00000001143	Lman2l	0	0.999427409	0.999586904	30	13.99471355
ENSMUSG00000001150	Mcm3ap	0	65.59622709	6.057368541	100	56.45318656
ENSMUSG00000001151	Pcnt	0	30.15450577	4.961368925	90	27.74509233
ENSMUSG00000001156	Mxd1	0	0.976316127	0.982813736	30	2.012226398
ENSMUSG00000001157	Gmcl1	0	6.26635807	2.86123246	60	16.05641838
ENSMUSG00000001158	Snrnp27	0	16.59862303	4.137390647	80	39.93922797
ENSMUSG00000001166	Oas1c	0	4.316421676	2.410455538	50	5.169520527
ENSMUSG00000001173	Ocrl	0	4.322801163	2.412185674	50	35.1485782
ENSMUSG00000001175	Calm1	1	23.94708425	4.640799302	90	18.23757079
ENSMUSG00000001211	Agpat3	0	9.735802063	3.424358073	70	24.76336265
ENSMUSG00000001227	Sema6b	0	1.427300109	1.279352493	30	2.877134633
ENSMUSG00000001228	Uhrf1	1	128.0455767	7.011736881	100	69.51393995
ENSMUSG00000001229	Dpp9	0	6.546195843	2.915749542	60	28.38553563
ENSMUSG00000001240	Ramp2	0	0.345914989	0.428587289	20	4.947630885
ENSMUSG00000001247	Lsr	0	3.460459911	2.157192472	50	27.31409238
ENSMUSG00000001248	Gramd1a	0	18.39441359	4.27756925	80	41.35010414
ENSMUSG00000001249	Hpn	0	0.464929443	0.550831181	20	1.593631016
ENSMUSG00000001270	Ckb	0	500.2591201	8.96941277	100	92.7745558
ENSMUSG00000001280	Sp1	0	23.72192138	4.627718968	90	28.28811962
ENSMUSG00000001281	Itgb7	0	5.138120612	2.617796994	60	8.838836144
ENSMUSG00000001285	Myg1	0	7.430588316	3.075633311	60	51.23882144
ENSMUSG00000001288	Rarg	0	7.434831376	3.076359227	60	12.40104329
ENSMUSG00000001289	Pfdn5	0	52.83337395	5.750428942	100	68.33657371
ENSMUSG00000001300	Efnb2	0	1.677540701	1.420908505	40	0.912057106
ENSMUSG00000001305	Rrp15	1	42.6544101	5.448055502	100	63.60996298
ENSMUSG00000001313	Rnd2	0	4.99261604	2.58318594	50	20.84219387
ENSMUSG00000001323	Srr	0	1.460958838	1.299220527	30	13.27081988
ENSMUSG00000001333	Sync	0	3.656315824	2.219188915	50	11.83388994
ENSMUSG00000001334	Fndc5	0	0.553570182	0.635587416	20	0.208267666
ENSMUSG00000001348	Acp5	0	12.23921868	3.726746078	80
ENSMUSG00000001349	Cnn1	0	0.475538669	0.561241729	20	1.321648932
ENSMUSG00000001366	Fbxo9	0	3.976678587	2.315183215	50	10.628952
ENSMUSG00000001376	Ccdc132	0	11.9871686	3.69901503	70	17.75959713
ENSMUSG00000001379	Apbb3	0	12.72133827	3.778349292	80	13.19062221
ENSMUSG00000001380	Hars	0	51.76739533	5.721574867	100	75.44685564
ENSMUSG00000001383	Zmat2	0	27.7190059	4.843933907	90	32.16365142
ENSMUSG00000001403	Ube2c	1	30.59643333	4.981689808	90	65.48165099
ENSMUSG00000001415	Smg5	1	52.39949371	5.738754159	100	34.08240023
ENSMUSG00000001416	Cct3	0	141.4401015	7.154211559	100	88.27845937
ENSMUSG00000001417	Rhbg	0	14.2825784	3.933816063	80	34.14108327
ENSMUSG00000001418	0610031J06Rik	0	9.766235282	3.428441954	70	65.04879896
ENSMUSG00000001419	Mef2d	0	4.513607517	2.462996574	50	44.54923586
ENSMUSG00000001420	Tmem79	0	2.958543586	1.984969737	40	7.464662503
ENSMUSG00000001424	Snd1	0	22.56349979	4.558481928	90	40.00328173
ENSMUSG00000001435	Col18a1	1	6.466731716	2.900476895	60	32.26203175
ENSMUSG00000001436	Slc19a1	0	5.042193312	2.595072342	60	31.23712906
ENSMUSG00000001440	Kpnb1	0	101.3151809	6.676876408	100	59.93409346
ENSMUSG00000001441	Npepps	0	13.44582869	3.852581062	80	59.79359169
ENSMUSG00000001444	Tbx21	0	0.073684331	0.102569896	10	1.543563731
ENSMUSG00000001445	Mrpl10	0	36.22537352	5.21821442	90	47.28526267
ENSMUSG00000001467	Cyp51	0	13.35286837	3.843267178	80	34.99075415
ENSMUSG00000001472	Tcf25	0	38.55788442	5.305893367	100	39.80446097
ENSMUSG00000001473	Tubb6	1	46.54538958	5.571233546	100	92.4991861
ENSMUSG00000001482	Def8	0	16.95989047	4.166706646	80	26.12505821
ENSMUSG00000001496	Nkx2-1	0	0.086578556	0.119792481	10	0.130945721
ENSMUSG00000001497	Pax9	0	0.200927724	0.264149327	10	3.060741757
ENSMUSG00000001504	Irx2	0	12.07594443	3.708843246	70	14.77485607
ENSMUSG00000001506	Col1a1	0	24.81121548	4.689926176	90	14.89298528
ENSMUSG00000001507	Itga3	0	19.50404854	4.357836894	90	38.92289368
ENSMUSG00000001517	Foxm1	0	7.796245077	3.136887801	60
ENSMUSG00000001518	Itfg2	0	12.47213924	3.751907049	80	37.36908357
ENSMUSG00000001520	Nrip2	0	1.599448904	1.378205797	30	0.494672323
ENSMUSG00000001521	Tulp3	0	4.406193834	2.434613239	50	25.0180454
ENSMUSG00000001524	Gtf2h4	0	12.78956075	3.785504597	80	47.44732542
ENSMUSG00000001525	Tubb5	0	537.850198	9.073740445	100	96.73299507
ENSMUSG00000001542	Ell2	0	21.60212626	4.498386593	90	24.10931771
ENSMUSG00000001552	Jup	0	34.0166512	5.129969214	90	42.316852
ENSMUSG00000001555	Fkbp10	0	13.53178711	3.861140231	80	20.64304276
ENSMUSG00000001558	Klhl10	0	2.547195258	1.826678747	40	6.246442795
ENSMUSG00000001566	Mnx1	0	0.86492948	0.899121078	30	6.312779874
ENSMUSG00000001569	Nom1	0	11.09903548	3.596820137	70	30.6101334
ENSMUSG00000001576	Ergic1	0	11.81742082	3.68003408	70	33.49393175
ENSMUSG00000001583	Tnk1	0	3.160601314	2.05679205	50	13.03022171
ENSMUSG00000001588	Acap1	0	2.09369162	1.629329396	40	9.673733819
ENSMUSG00000001604	Tcea3	0	4.721181886	2.516313211	50	13.08695894
ENSMUSG00000001627	Ifrd1	0	5.653540933	2.73412233	60
ENSMUSG00000001630	Stk38l	0	6.466957547	2.900520529	60	9.385081451
ENSMUSG00000001632	Brpf1	0	12.35997088	3.739844959	80	29.44076713
ENSMUSG00000001642	Akr1b3	1	20.11688566	4.400325175	90
ENSMUSG00000001655	Hoxc13	0	4.50947721	2.461915429	50	15.18833117
ENSMUSG00000001663	Gstt1	0	0.205604535	0.269756749	10	5.245720926
ENSMUSG00000001665	Gstt3	0	1.778262425	1.474182878	40	19.8295726
ENSMUSG00000001666	Ddt	0	3.801001407	2.263335359	50	78.54324291
ENSMUSG00000001672	Marveld3	0	0.42099385	0.506900311	20	0.526744993
ENSMUSG00000001674	Ddx18	1	22.00265215	4.523728305	90	13.26152932
ENSMUSG00000001687	Ubl3	0	40.68683696	5.381520005	100	18.35707289
ENSMUSG00000001700	Gramd3	0	0.554906414	0.636827751	20	1.440151592
ENSMUSG00000001707	Eef1e1	0	62.43329528	5.987168385	100	67.52148659
ENSMUSG00000001729	Akt1	0	14.30464332	3.935897517	80	31.58870796
ENSMUSG00000001739	Cldn15	0	1.38099146	1.251562446	30	0.810717428
ENSMUSG00000001750	Tcirg1	0	16.01925492	4.089095974	80	26.00227698
ENSMUSG00000001751	Naglu	0	5.073810946	2.602602004	60	23.77878073
ENSMUSG00000001755	Coasy	0	20.30661025	4.413229182	90	52.12295508
ENSMUSG00000001761	Smo	0	6.735634805	2.951519688	60	11.17837554
ENSMUSG00000001763	Tspan33	0	0.372013393	0.456294564	20	4.979145856
ENSMUSG00000001767	Crnkl1	0	16.33966101	4.116003789	80	29.90663884
ENSMUSG00000001768	Rin2	0	2.302076083	1.723373362	40	4.994607765
ENSMUSG00000001774	Chordc1	0	24.0291901	4.645539703	90	46.02296687
ENSMUSG00000001783	D10Wsu52e	0	89.80710745	6.504733316	100	94.87990126
ENSMUSG00000001785	Pwp1	0	29.89856189	4.949467787	90	42.18544087
ENSMUSG00000001786	Fbxo7	0	3.714579324	2.237129047	50	35.90471256
ENSMUSG00000001794	Capns1	0	79.2746059	6.326871772	100	91.16637948
ENSMUSG00000001802	Lrp3	0	0.989964172	0.992742456	30	4.382259148
ENSMUSG00000001819	Hoxd13	0	1.383709365	1.253208345	30	2.870733107
ENSMUSG00000001827	Folr1	0	14.2897503	3.93449294	80	70.25907998
ENSMUSG00000001829	Clpb	0	20.26151504	4.410172498	90	30.35852059
ENSMUSG00000001833	Sept7	0	34.79594455	5.161724244	90	55.23593277
ENSMUSG00000001844	Zdhhc4	0	4.815013621	2.539782571	50	26.19984549
ENSMUSG00000001847	Rac1	1	33.9068496	5.125438252	90	30.42280569
ENSMUSG00000001855	Nup214	0	8.23242926	3.206710303	70	46.35130974
ENSMUSG00000001864	Aif1l	0	0.84629544	0.884633428	30	6.288653823
ENSMUSG00000001870	Ltbp1	0	0.496269947	0.58137048	20	8.460337515
ENSMUSG00000001891	Ugp2	0	5.882836202	2.783003177	60
ENSMUSG00000001901	Kcnh6	0	0.187432796	0.247845865	10	1.840950878
ENSMUSG00000001909	Trmt1	0	27.93357282	4.854672578	90	47.8817464
ENSMUSG00000001910	Nacc1	0	73.86417073	6.226203519	100	32.81773882
ENSMUSG00000001911	Nfix	0	2.009179134	1.589369991	40	17.06144233
ENSMUSG00000001918	Slc1a5	1	36.28623413	5.220571189	90	100.1150777
ENSMUSG00000001924	Uba1	0	83.6972549	6.404243306	100	103.154578
ENSMUSG00000001930	Vwf	0	3.448515677	2.153324037	50	9.151785151
ENSMUSG00000001942	Siae	0	4.902002831	2.561204613	50	21.09111026
ENSMUSG00000001943	Vsig2	0	0.577592149	0.657724278	20	4.008114206
ENSMUSG00000001946	Esam	0	0.655899461	0.727615082	20	0.708229889
ENSMUSG00000001948	Spa17	0	0.266076366	0.340364427	10	3.262256432
ENSMUSG00000001962	Fam50a	0	14.3759901	3.942607407	80	86.94043127
ENSMUSG00000001964	Emd	0	13.67500017	3.875288615	80	71.4701089
ENSMUSG00000001983	Taco1	0	15.02789986	4.002513496	80	43.63298478
ENSMUSG00000001985	Grik3	0	4.249866157	2.392280642	50	10.5860996
ENSMUSG00000001986	Gria3	0	0.374009158	0.45839162	20	3.174534982
ENSMUSG00000001988	Npas1	0	0.21294051	0.278508793	10	2.152995637
ENSMUSG00000001995	Sipa1l2	0	41.87561759	5.422085547	100	41.22923221
ENSMUSG00000001998	Ap4e1	0	2.67597236	1.878125919	40	8.338155427
ENSMUSG00000001999	Blvra	0	4.586751301	2.482009599	50	52.90710752
ENSMUSG00000002006	Pdzd4	0	3.588315323	2.197964541	50	27.20189653
ENSMUSG00000002007	Srpk3	0	0.96132472	0.97182841	30	1.146692276
ENSMUSG00000002010	Idh3g	0	32.04649504	5.04642536	90	115.2819168
ENSMUSG00000002012	Pnck	0	3.11971076	2.042543051	50	18.91466401
ENSMUSG00000002014	Ssr4	1	19.37791369	4.34893445	80	116.8873783
ENSMUSG00000002015	Bcap31	0	44.00901191	5.492141988	100	84.36453104
ENSMUSG00000002017	Fam98a	0	5.445217149	2.688228966	60	28.83281133
ENSMUSG00000002020	Ltbp2	0	0.527967954	0.611614286	20	0.568165212
ENSMUSG00000002028	Mll1	0	2.979479422	1.992579716	40
ENSMUSG00000002031	Ift46	1	9.080874247	3.333548854	70	24.17119877
ENSMUSG00000002032	Tmem25	0	1.645925017	1.403772177	30	0.637484265
ENSMUSG00000002033	Cd3g	0	7.55780504	3.097240813	60	46.7574144
ENSMUSG00000002043	Trappc6a	0	12.63719589	3.76947512	80	49.09313634
ENSMUSG00000002052	Supt6	0	18.37126466	4.275846239	80	51.36436167
ENSMUSG00000002055	Spag5	0	15.40367077	4.035946788	80	41.56987019
ENSMUSG00000002057	Foxn1	0	0.228133337	0.296467201	10	1.839017106
ENSMUSG00000002058	Unc119	0	10.07010002	3.468596352	70	34.11872018
ENSMUSG00000002059	Rab34	0	8.698543651	3.277768126	70	22.95411053
ENSMUSG00000002064	Sdf2	0	20.00207943	4.392460272	90	51.48087634
ENSMUSG00000002068	Ccne1	0	18.22503499	4.264914319	80	62.04708329
ENSMUSG00000002076	Hsf2bp	0	30.43473728	4.974287801	90	38.66746746
ENSMUSG00000002083	Bbc3	1	41.29658383	5.402469241	100	20.40973944
ENSMUSG00000002100	Mybpc3	0	0.148450973	0.19968927	10	0.225999693
ENSMUSG00000002102	Psmc3	0	88.99951539	6.491845328	100	109.1060167
ENSMUSG00000002103	Acp2	0	2.327868074	1.734598242	40	6.61145028
ENSMUSG00000002104	Rapsn	0	8.1615371	3.19558967	70	15.51585544
ENSMUSG00000002105	Slc39a13	0	5.041515994	2.59491061	60	9.160295503
ENSMUSG00000002107	Celf2	0	0.812847208	0.858257336	20
ENSMUSG00000002108	Nr1h3	0	0.656039581	0.727737155	20	1.566235591
ENSMUSG00000002109	Ddb2	0	4.805011457	2.537298914	50	13.75914751
ENSMUSG00000002111	Sfpi1	0	1.267006572	1.180788573	30	6.895279443
ENSMUSG00000002129	Sf3a1	0	15.07795062	4.00701162	80	41.0569173
ENSMUSG00000002147	Stat6	0	17.61288849	4.218230056	80	22.08560465
ENSMUSG00000002190	Clgn	0	0.031234048	0.044371803	10	5.022987022
ENSMUSG00000002204	Napsa	0	0.211154117	0.276382457	10	3.931691744
ENSMUSG00000002205	Vrk3	0	5.051760599	2.597354917	60	27.40891249
ENSMUSG00000002210	Smg9	0	8.188474922	3.199825427	70	32.35582516
ENSMUSG00000002221	Paxip1	0	19.82411227	4.38018309	90	30.98000231
ENSMUSG00000002222	Rmnd5a	0	19.58281512	4.363368408	90	15.03072084
ENSMUSG00000002227	Mov10	1	28.10051745	4.862972901	90	65.13047374
ENSMUSG00000002228	Ppm1j	1	5.462688974	2.692134562	60	16.57681466
ENSMUSG00000002233	Rhoc	0	28.02318736	4.859134061	90	67.85555164
ENSMUSG00000002249	Tead3	0	2.424642619	1.775953442	40	6.808588807
ENSMUSG00000002250	Ppard	0	3.678881717	2.226163757	50
ENSMUSG00000002257	Def6	0	47.46593804	5.598899269	100	47.7805235
ENSMUSG00000002265	Peg3	0	0.896924933	0.923662588	30	34.85970198
ENSMUSG00000002266	Zim1	0	0.008626141	0.012391522	10	0.58936795
ENSMUSG00000002274	Metrn	0	1.332944163	1.222151778	30	18.44144227
ENSMUSG00000002279	Lmf1	0	1.195118714	1.134298964	30	22.3765198
ENSMUSG00000002280	Narfl	0	9.796140957	3.432443813	70	24.9931854
ENSMUSG00000002289	Angptl4	0	2.905712846	1.965585884	40	13.60273504
ENSMUSG00000002297	Dbf4	1	34.39923705	5.145646362	90	77.28838095
ENSMUSG00000002307	Daxx	0	37.41392602	5.263557514	90	54.78519532
ENSMUSG00000002308	Cd320	0	17.91807137	4.241693114	80	38.46700969
ENSMUSG00000002319	Ipo4	0	19.55002934	4.361068549	90	53.6610015
ENSMUSG00000002320	Tm9sf1	0	10.93792499	3.577480188	70	50.62267359
ENSMUSG00000002324	Rec8	0	9.241915561	3.356413665	70	26.37982786
ENSMUSG00000002325	Irf9	0	4.970867197	2.577940481	50	10.46761969
ENSMUSG00000002326	Gmpr2	0	8.641894039	3.269316575	70	25.99874702
ENSMUSG00000002329	Mdp1	0	26.31797469	4.771778623	90	27.6893519
ENSMUSG00000002332	Dhrs1	0	6.254832038	2.858942214	60	44.24892689
ENSMUSG00000002341	Ncan	0	0.139035236	0.187812378	10	0.654408822
ENSMUSG00000002342	Tmem161a	0	13.04841193	3.812335149	80	30.76207572
ENSMUSG00000002343	Armc6	0	4.950157901	2.572927954	50	33.45371246
ENSMUSG00000002345	2310045N01Rik	0	5.701396704	2.744461813	60	42.8307084
ENSMUSG00000002346	Slc25a42	0	1.539870505	1.344754943	30	5.2631139
ENSMUSG00000002365	Snx9	0	12.91431011	3.798497474	80	49.91076176
ENSMUSG00000002372	Ranbp3	0	72.77832605	6.205125151	100	52.37875228
ENSMUSG00000002379	Ndufa11	0	14.2510766	3.930839183	80	21.14766007
ENSMUSG00000002384	Bmp8b	0	0.564283891	0.645502361	20
ENSMUSG00000002393	Nr2f6	0	4.046609123	2.335314349	50	16.23774166
ENSMUSG00000002395	Use1	0	29.28675325	4.920615024	90	67.59786197
ENSMUSG00000002396	Ocel1	0	0.615248507	0.691756141	20	3.406411831
ENSMUSG00000002409	Dyrk1b	0	3.731318328	2.24224223	50	6.050959511
ENSMUSG00000002413	Braf	0	2.327823162	1.734578772	40	4.743484502
ENSMUSG00000002416	Ndufb2	1	0.938018965	0.954582688	30	90.28563543
ENSMUSG00000002428	Hltf	0	10.42948395	3.514688361	70	18.50216799
ENSMUSG00000002455	Prpf6	0	32.94804571	5.08525662	90	66.74277664
ENSMUSG00000002458	Rgs19	0	6.829754433	2.968967061	60	25.62002006
ENSMUSG00000002459	Rgs20	0	0.106266713	0.145699251	10	4.268883082
ENSMUSG00000002475	Abhd3	0	0.363053346	0.446842026	20	2.882783572
ENSMUSG00000002477	Snrpd1	0	55.11687957	5.810362884	100	58.26849899
ENSMUSG00000002486	Tchp	0	12.51069351	3.756029826	80	9.238122257
ENSMUSG00000002489	Tiam1	0	14.77966015	3.979994229	80	24.53595021
ENSMUSG00000002496	Tsc2	0	15.51039002	4.045302296	80	34.71385383
ENSMUSG00000002500	Rpl3l	0	0.816021938	0.860781631	20	9.408388456
ENSMUSG00000002504	Slc9a3r2	0	7.021943123	3.003951737	60	11.63542945
ENSMUSG00000002524	Puf60	0	109.6612612	6.790006461	100	95.22543169
ENSMUSG00000002546	Golga2	0	8.188459619	3.199823024	70	17.01815335
ENSMUSG00000002550	Uck1	0	14.25421905	3.931136417	80	5.480289829
ENSMUSG00000002580	Mien1	0	5.657957897	2.735079747	60	50.6767859
ENSMUSG00000002602	Axl	0	1.40486848	1.265957996	30	3.394440701
ENSMUSG00000002603	Tgfb1	0	0.219040621	0.2857462	10	2.956127784
ENSMUSG00000002608	Ccdc97	0	5.544359922	2.710252095	60	26.19583175
ENSMUSG00000002617	Zfp40	0	1.079793317	1.056440165	30	4.230776299
ENSMUSG00000002625	Akap8l	1	45.76400803	5.54732668	100	36.84602131
ENSMUSG00000002635	Pdcd2l	1	56.96593875	5.857133505	100	87.86861001
ENSMUSG00000002658	Gtf2f1	0	63.84373523	6.018895293	100	76.23153584
ENSMUSG00000002660	Clpp	1	89.68468652	6.502787045	100	83.76593411
ENSMUSG00000002661	Alkbh7	0	21.43159273	4.487460156	90	55.57175328
ENSMUSG00000002664	Pspn	0	2.784418067	1.920071473	40	0
ENSMUSG00000002668	Dennd1c	0	1.288578472	1.19445176	30	2.455427045
ENSMUSG00000002679	Med6	0	18.66274338	4.297392718	80	61.09419976
ENSMUSG00000002688	Prkd1	0	0.432543604	0.518579053	20	9.138118361
ENSMUSG00000002718	Cse1l	1	28.48773011	4.882042866	90	88.32486875
ENSMUSG00000002728	Naa20	0	11.77003763	3.674690871	70	22.72723871
ENSMUSG00000002731	Prkra	0	7.221042551	3.039321361	60	28.84913708
ENSMUSG00000002732	Fkbp7	0	2.620485481	1.856183165	40	21.30638527
ENSMUSG00000002733	Plekha3	0	12.16202373	3.718309423	80	14.59716006
ENSMUSG00000002741	Ykt6	0	19.38962312	4.349763204	80	19.76516488
ENSMUSG00000002748	Baz1b	0	20.37432007	4.417806622	90	44.87567656
ENSMUSG00000002763	Pex6	0	10.3670487	3.506785822	70	26.73011364
ENSMUSG00000002767	Mrpl2	0	88.262162	6.479976845	100	103.2430019
ENSMUSG00000002768	Mea1	0	54.98503634	5.806969371	100	54.69924813
ENSMUSG00000002769	Gnmt	0	1.637100674	1.398952649	30	3.089976417
ENSMUSG00000002771	Grin2d	0	0.393993324	0.479223652	20	2.824609436
ENSMUSG00000002778	Kdelr1	0	27.75034375	4.845507301	90	56.95044056
ENSMUSG00000002781	Tmem143	0	3.106492155	2.037906542	50	17.72883711
ENSMUSG00000002797	Ggct	0	5.438043743	2.686622379	60	43.52070438
ENSMUSG00000002799	Jag2	0	26.74587938	4.794201624	90	17.02746574
ENSMUSG00000002803	Btbd6	0	20.2242968	4.40764485	90	25.66033688
ENSMUSG00000002804	Nudt14	0	24.62819722	4.679660093	90	55.11485567
ENSMUSG00000002808	Epdr1	0	29.68663789	4.939538684	90	30.17621366
ENSMUSG00000002812	Flii	0	25.05134085	4.703285724	90	50.02749925
ENSMUSG00000002814	Top3a	0	14.05549134	3.912217886	80	31.04595242
ENSMUSG00000002820	Atg4d	0	10.89116471	3.571818125	70	29.08556453
ENSMUSG00000002825	Qtrt1	0	40.925462	5.389754777	100	74.12310886
ENSMUSG00000002831	Plin4	0	0.809948784	0.855948874	20	0.228159551
ENSMUSG00000002833	Hdgfrp2	0	59.58698664	5.920936048	100	70.41531959
ENSMUSG00000002835	Chaf1a	1	47.12189676	5.588621603	100	62.77230276
ENSMUSG00000002844	Adprh	0	67.31078134	6.094041389	100	103.3288298
ENSMUSG00000002845	Tmem39a	0	31.28548181	5.012813652	90	56.0693375
ENSMUSG00000002846	Timmdc1	0	13.04362912	3.811843896	80	47.05298366
ENSMUSG00000002847	Pla1a	0	11.33555618	3.62475086	70	27.74735841
ENSMUSG00000002870	Mcm2	0	115.8180191	6.868119016	100	96.82253219
ENSMUSG00000002871	Tpra1	0	5.242810656	2.64219571	60	22.15266533
ENSMUSG00000002881	Nab1	0	3.684201095	2.227803013	50	0.700474676
ENSMUSG00000002885	Cd97	1	3.464265272	2.158422756	50	46.70752946
ENSMUSG00000002897	Il17ra	0	3.354802713	2.122607361	50	9.827855649
ENSMUSG00000002900	Lamb1	0	16.14240727	4.099497813	80	59.02041816
ENSMUSG00000002908	Kcnn1	0	1.758213395	1.463734078	40	1.438637331
ENSMUSG00000002910	Arrdc2	0	6.755428255	2.955206449	60	10.47440178
ENSMUSG00000002948	Map2k7	0	13.25896638	3.833797501	80	24.28062687
ENSMUSG00000002949	Timm44	0	28.11745115	4.863812167	90	53.15812073
ENSMUSG00000002957	Ap2a2	1	38.33296536	5.297667052	100	32.95608797
ENSMUSG00000002963	Pnkp	0	10.52463164	3.526648733	70	38.33811841
ENSMUSG00000002968	Med25	0	20.70474056	4.439938273	90	56.57953554
ENSMUSG00000002980	Bcam	0	11.6910633	3.665741043	70	43.09580345
ENSMUSG00000002981	Clptm1	0	31.71937593	5.032073326	90	44.59048885
ENSMUSG00000002983	Relb	0	23.4649901	4.612646794	90	60.28130891
ENSMUSG00000002984	Tomm40	0	18.45741467	4.282248125	80	74.31130348
ENSMUSG00000002985	Apoe	0	704.89376	9.463307258	100	140.0475473
ENSMUSG00000002992	Apoc2	0	0.724904477	0.786516469	20	15.22311547
ENSMUSG00000002996	Hbp1	0	9.773616123	3.429430661	70	16.97071992
ENSMUSG00000002997	Prkar2b	0	1.277805905	1.187644818	30	12.62448551
ENSMUSG00000003031	Cdkn1b	0	13.29709637	3.837650271	80	31.43228157
ENSMUSG00000003032	Klf4	1	192.7781288	7.598261937	100	63.59470981
ENSMUSG00000003033	Ap1m1	0	6.028977745	2.813314887	60	49.37817112
ENSMUSG00000003037	Rab8a	0	17.92469807	4.242198378	80	33.46974572
ENSMUSG00000003038	Hmgn2	0	11.78253424	3.676101985	70	4.337968581
ENSMUSG00000003039	Fam32a	0	53.97372346	5.780670294	100	18.45526901
ENSMUSG00000003051	Elf3	0	52.67697836	5.746231555	100	85.44257377
ENSMUSG00000003062	Stard3nl	0	44.1218935	5.495755705	100	52.88463211
ENSMUSG00000003068	Stk11	0	31.86160755	5.038331152	90	29.50822636
ENSMUSG00000003070	Efna2	0	3.084526885	2.030168979	50	7.21799112
ENSMUSG00000003072	Atp5d	0	38.39030765	5.29976878	100	91.87579339
ENSMUSG00000003099	Ppp5c	0	16.96801954	4.167359497	80	69.26579268
ENSMUSG00000003119	Cdk12	0	8.199694792	3.201585999	70	18.74935409
ENSMUSG00000003123	Lipe	0	1.72721999	1.44743108	40	13.60922228
ENSMUSG00000003131	Pafah1b2	0	14.57003829	3.960700587	80	14.64015457
ENSMUSG00000003134	Tbc1d8	0	33.19278894	5.095620196	90	22.39632006
ENSMUSG00000003135	Cnot11	0	13.41319014	3.849317784	80	38.33357388
ENSMUSG00000003153	Slc2a3	0	207.1667855	7.701596084	100	72.16063435
ENSMUSG00000003154	Foxj2	0	2.199762201	1.677964691	40	8.943059848
ENSMUSG00000003161	Sri	0	4.406870872	2.434793902	50	17.26707302
ENSMUSG00000003166	Dgcr2	1	4.867432737	2.552729398	50	29.2475405
ENSMUSG00000003178	Mical3	0	9.320022891	3.367374266	70
ENSMUSG00000003184	Irf3	0	12.85244722	3.792068965	80	45.93090143
ENSMUSG00000003190	Bcl2l12	0	4.70715732	2.512772332	50	28.10600797
ENSMUSG00000003198	Zfp959	0	2.014255235	1.591801584	40	9.939811467
ENSMUSG00000003199	Mpnd	1	28.79118628	4.896813668	90	53.92640835
ENSMUSG00000003200	Sh3gl1	0	47.02137257	5.585604735	100	56.31912339
ENSMUSG00000003208	Ccdc94	0	7.118934011	3.021290319	60	16.57216329
ENSMUSG00000003226	Ranbp2	0	36.07980317	5.212561681	90	39.63008117
ENSMUSG00000003228	Grk5	0	0.752891731	0.809736889	20	4.797587411
ENSMUSG00000003233	Dvl3	1	5.400813086	2.67825518	60	36.33444431
ENSMUSG00000003234	Abcf3	0	19.08437742	4.328001836	80	39.42141231
ENSMUSG00000003235	Eif2b5	0	114.5403979	6.852253558	100	102.8899852
ENSMUSG00000003269	Cyth2	0	11.96934223	3.697033407	70	30.50861699
ENSMUSG00000003271	Sult2b1	0	2.52150353	1.816191529	40	29.72214267
ENSMUSG00000003273	Car11	0	2.515537672	1.813745354	40	2.735537946
ENSMUSG00000003279	Dlgap1	0	0.622325852	0.698063621	20	5.662164142
ENSMUSG00000003282	Plag1	0	1.755130706	1.462120763	40	1.133167822
ENSMUSG00000003283	Hck	0	7.70322566	3.121550203	60	50.75054282
ENSMUSG00000003299	Mrpl4	0	45.74142021	5.546629665	100	57.27959574
ENSMUSG00000003308	Keap1	0	22.22504764	4.537609651	90	36.3409528
ENSMUSG00000003309	Ap1m2	0	14.86215632	3.987517001	80	17.26856109
ENSMUSG00000003316	Glg1	0	19.46215242	4.354886006	80	85.74381618
ENSMUSG00000003341	Atp8b3	0	0.591357586	0.670258053	20	1.233237951
ENSMUSG00000003344	Btbd2	0	22.83876615	4.575237661	90	39.61118868
ENSMUSG00000003345	Csnk1g2	0	39.90980014	5.354374584	100	18.67580096
ENSMUSG00000003346	Abhd17a	0	33.31073063	5.100587943	90	46.09902758
ENSMUSG00000003348	Mob3a	0	2.339439394	1.739605931	40	12.1179208
ENSMUSG00000003352	Cacnb3	0	8.905083726	3.30816917	70	9.039236624
ENSMUSG00000003354	Ccdc65	0	0.712223215	0.775870792	20	3.197949832
ENSMUSG00000003355	Fkbp11	0	28.78850961	4.896684039	90	70.85213188
ENSMUSG00000003360	Ddx23	0	43.21130431	5.466343392	100	72.52550191
ENSMUSG00000003363	Pld3	0	31.31361431	5.014070221	90	66.48505744
ENSMUSG00000003378	Grik5	0	2.693764601	1.885091928	40	2.639214753
ENSMUSG00000003379	Cd79a	0	0.603817122	0.681509646	20	6.219675036
ENSMUSG00000003380	Rabac1	1	85.78770413	6.439418754	100	84.46447939
ENSMUSG00000003382	Etv3	0	4.742910315	2.521782032	50	9.267701846
ENSMUSG00000003402	Prkcsh	1	82.79820696	6.38884747	100	92.89663554
ENSMUSG00000003410	Elavl3	0	0.10938809	0.149764142	10	0.820917921
ENSMUSG00000003411	Rab3b	0	0.154565249	0.207349708	10	8.305488702
ENSMUSG00000003418	St8sia6	0	0.289852317	0.367205892	10	4.750357577
ENSMUSG00000003420	Fcgrt	0	16.10347523	4.096217589	80	56.77039458
ENSMUSG00000003421	Nosip	0	12.41374024	3.745639665	80	38.85203712
ENSMUSG00000003423	Pih1d1	0	13.20196297	3.828018446	80	54.5790988
ENSMUSG00000003429	Rps11	0	955.6812239	9.901894474	100
ENSMUSG00000003435	Supt5	1	42.3423716	5.437706192	100	65.44721943
ENSMUSG00000003436	Dll3	0	0.59168265	0.67055272	20	1.734440544
ENSMUSG00000003437	Paf1	0	18.33710917	4.273300228	80	65.31194393
ENSMUSG00000003438	Timm50	0	15.52844705	4.046879275	80	90.2101063
ENSMUSG00000003444	Med29	0	21.68086767	4.503403927	90	21.43024837
ENSMUSG00000003452	Bicd1	1	1.173161441	1.119795354	30	9.171367698
ENSMUSG00000003458	Ncstn	0	10.27223802	3.494702075	70	55.30622473
ENSMUSG00000003464	Pex19	1	15.73048147	4.064407058	80	26.00115275
ENSMUSG00000003469	Phyhip	0	5.971539804	2.801477339	60	21.45497978
ENSMUSG00000003476	Crhr2	0	0.657770503	0.729244298	20	1.625596884
ENSMUSG00000003484	Cyp4f18	0	0.629639488	0.704552844	20	3.196129612
ENSMUSG00000003500	Impdh1	1	15.8615818	4.075667978	80	40.663051
ENSMUSG00000003518	Dusp3	0	1.564966103	1.35893976	30	3.659657168
ENSMUSG00000003526	Prodh	0	5.785310685	2.762414875	60	9.613153809
ENSMUSG00000003527	Dgcr14	0	19.13437735	4.331588953	80	24.80228459
ENSMUSG00000003528	Slc25a1	0	36.75325156	5.238528999	90	65.84294977
ENSMUSG00000003531	Dgcr6	1	4.824663209	2.542174633	50	32.84875088
ENSMUSG00000003534	Ddr1	0	5.304347501	2.65634706	60	19.52589955
ENSMUSG00000003541	Ier3	0	3.260110029	2.090890693	50	19.96261505
ENSMUSG00000003545	Fosb	0	0.048874065	0.068841468	10	0.149030518
ENSMUSG00000003546	Klc4	0	10.09361376	3.471657497	70	13.89479591
ENSMUSG00000003549	Ercc1	0	6.466302827	2.900394024	60	25.9071656
ENSMUSG00000003559	As3mt	0	8.922841107	3.310753252	70	24.10362227
ENSMUSG00000003573	Homer3	0	6.371614719	2.88198067	60	21.96019722
ENSMUSG00000003575	Crtc1	0	0.556865311	0.638644138	20	6.01683355
ENSMUSG00000003581	Rnf215	0	7.187394366	3.033404388	60
ENSMUSG00000003585	Sec14l2	0	1.304416587	1.204401547	30	7.791089086
ENSMUSG00000003604	Aven	0	4.535723816	2.468771967	50	46.98743115
ENSMUSG00000003617	Cp	0	0.222281849	0.289576998	10	1.937604582
ENSMUSG00000003623	Crot	0	8.358790795	3.226322138	70	41.55798129
ENSMUSG00000003644	Rps6ka1	0	38.66806511	5.309906124	100	64.6568611
ENSMUSG00000003657	Calb2	0	0.19409088	0.255912642	10	5.171047411
ENSMUSG00000003660	Snrnp200	0	76.26574019	6.271756956	100	91.34076002
ENSMUSG00000003662	Ciao1	0	17.90344644	4.240577383	80	32.20881472
ENSMUSG00000003665	Has1	0	0.345841419	0.428508426	20	0.44832635
ENSMUSG00000003680	Taf6l	0	11.44913161	3.637973205	70
ENSMUSG00000003721	Insig2	0	3.844228507	2.27626692	50	9.909393903
ENSMUSG00000003731	Kpna6	1	19.42364969	4.352168792	80	28.93674579
ENSMUSG00000003746	Man1a	0	0.522138946	0.606100059	20	4.582174276
ENSMUSG00000003752	Itpkc	0	18.66612114	4.29764053	80	34.39156291
ENSMUSG00000003762	Adck4	0	10.37245308	3.507471577	70	33.49026495
ENSMUSG00000003778	Brd8	0	16.23407195	4.107191707	80	33.48922107
ENSMUSG00000003779	Kif20a	0	31.81467201	5.036269108	90	65.92027065
ENSMUSG00000003808	Farsa	0	18.45690355	4.282210227	80	65.32985099
ENSMUSG00000003809	Gcdh	0	34.39189958	5.145347292	90	48.45872878
ENSMUSG00000003810	Mast2	0	5.100366153	2.608895838	60	20.15048787
ENSMUSG00000003812	Dnase2a	0	8.56904159	3.258374435	70	50.80522608
ENSMUSG00000003813	Rad23a	0	16.69367149	4.145161538	80	42.32754127
ENSMUSG00000003814	Calr	1	132.9258388	7.065290522	100	94.61047346
ENSMUSG00000003824	Syce2	0	10.53859828	3.528396069	70	28.50476515
ENSMUSG00000003847	Nfat5	0	0.816481224	0.861146453	20	1.813982506
ENSMUSG00000003848	Nob1	0	16.36126404	4.117800086	80	73.1185162
ENSMUSG00000003849	Nqo1	0	25.43208412	4.724218278	90	65.74960128
ENSMUSG00000003863	Ppfia3	0	2.958444717	1.984933703	40	8.327666454
ENSMUSG00000003865	Gys1	0	18.45281705	4.281907188	80	52.38575868
ENSMUSG00000003868	Ruvbl2	0	82.65358937	6.386355539	100	100.5651408
ENSMUSG00000003872	Lin7b	0	1.363868226	1.241149615	30	2.881811722
ENSMUSG00000003873	Bax	1	243.8003348	7.935461721	100	127.355638
ENSMUSG00000003923	Tfam	1	16.08801334	4.094912773	80	19.24631379
ENSMUSG00000003929	Zfp81	0	1.91549279	1.543739755	40	9.40812746
ENSMUSG00000003934	Efnb3	0	0.732170514	0.792580955	20	1.983736026
ENSMUSG00000003948	Mmd	0	3.51618807	2.175105566	50	8.67054063
ENSMUSG00000003949	Hlf	0	0.314346113	0.394345237	10	1.026473449
ENSMUSG00000003955	Fam162a	0	29.41224013	4.926580182	90	66.46526392
ENSMUSG00000003970	Rpl8	0	1839.27603	10.84570646	100	149.71562
ENSMUSG00000003992	Ssbp2	0	1.360597474	1.239152056	30	3.579120732
ENSMUSG00000004018	Fancl	0	3.6237528	2.209064269	50	43.78965985
ENSMUSG00000004031	Fam5b	0	0.014054543	0.020135253	10	0.594620015
ENSMUSG00000004032	Gstm5	0	1.573720616	1.363855454	30	12.16103142
ENSMUSG00000004035	Gstm7	0	0.438359003	0.524423806	20	6.899484868
ENSMUSG00000004038	Gstm3	0	0.654167444	0.726105279	20	11.08000157
ENSMUSG00000004040	Stat3	0	10.08074741	3.469983291	70	30.89401191
ENSMUSG00000004043	Stat5a	0	1.141046282	1.098315982	30	8.732493265
ENSMUSG00000004044	Ptrf	0	1.921401423	1.546660609	40	13.93149752
ENSMUSG00000004054	Map3k11	0	10.57626462	3.533097901	70	13.51481727
ENSMUSG00000004056	Akt2	0	20.44802914	4.422773179	90	19.96760628
ENSMUSG00000004069	Dnaja3	0	30.34163889	4.970008717	90	44.52006038
ENSMUSG00000004070	Hmox2	0	16.24590334	4.108181794	80	63.23872947
ENSMUSG00000004071	Cdip1	0	10.07922275	3.469784769	70	20.93309107
ENSMUSG00000004085	B230120H23Rik	0	4.458195054	2.448423952	50	6.280112204
ENSMUSG00000004096	Cwc15	0	51.6560203	5.718526583	100	55.85056639
ENSMUSG00000004098	Col5a3	0	1.666012582	1.414683589	30	1.66436185
ENSMUSG00000004099	Dnmt1	0	69.10319779	6.13140835	100	70.22338163
ENSMUSG00000004100	Ppan	1	66.42668734	6.075247815	100	89.58027312
ENSMUSG00000004105	Angptl2	0	2.987041919	1.995318773	40	8.006452524
ENSMUSG00000004110	Cacna1e	0	0.010311336	0.01479994	10	0.76822452
ENSMUSG00000004113	Cacna1b	0	0.010009581	0.014368978	10	0.643277589
ENSMUSG00000004127	Trmt10a	0	2.430329333	1.778347091	40	9.250246695
ENSMUSG00000004151	Etv1	0	0.338824795	0.420967175	10	0.977209185
ENSMUSG00000004187	Kifc2	0	5.842410014	2.774504557	60	0.954908023
ENSMUSG00000004207	Psap	0	362.3833734	8.505348601	100	91.8337719
ENSMUSG00000004221	Ikbkg	0	5.01674192	2.588982476	60	22.00773217
ENSMUSG00000004233	Wars2	0	2.947419162	1.980909722	40	6.754238761
ENSMUSG00000004263	Atn1	0	2.131857614	1.647018624	40	36.44065107
ENSMUSG00000004264	Phb2	1	72.02387613	6.190296344	100	98.47936604
ENSMUSG00000004266	Ptpn6	0	11.76087221	3.673655036	70	32.56862044
ENSMUSG00000004267	Eno2	0	6.517485531	2.910250186	60	7.200894804
ENSMUSG00000004268	Emg1	0	88.48338293	6.483547894	100	86.90231153
ENSMUSG00000004270	Lpcat3	0	19.56785244	4.36231926	90	71.52321206
ENSMUSG00000004285	Atp6v1f	0	66.22067157	6.070833051	100	71.48708386
ENSMUSG00000004317	Clcn5	0	0.833278786	0.874426193	20
ENSMUSG00000004319	Clcn3	0	8.581130564	3.260195903	70	25.6609588
ENSMUSG00000004328	Hif3a	0	0.121708909	0.165698336	10	0.534491366
ENSMUSG00000004347	Pde1c	0	0.28230778	0.35874258	10	0.4826237
ENSMUSG00000004356	Utp20	0	31.50773641	5.022711196	90	39.63580612
ENSMUSG00000004359	Spic	0	10.52032562	3.52610959	70	55.01350619
ENSMUSG00000004364	Cul3	0	23.25604472	4.600272414	90	63.31834368
ENSMUSG00000004383	Large	0	6.108427845	2.829530517	60	13.55937873
ENSMUSG00000004393	Ddx56	0	54.31490262	5.78959631	100	47.76521035
ENSMUSG00000004394	Tmed4	0	15.08703799	4.007826811	80	29.20472335
ENSMUSG00000004415	Col26a1	0	1.613235332	1.385837051	30	9.916415346
ENSMUSG00000004446	Bid	0	13.49051274	3.85703674	80	29.46122909
ENSMUSG00000004451	Ralb	0	22.81167974	4.573597491	90	39.29536157
ENSMUSG00000004455	Ppp1cc	0	113.31961	6.836929089	100	7.805966683
ENSMUSG00000004460	Dnajb11	0	26.21807297	4.766493023	90	35.35959343
ENSMUSG00000004462	Tbccd1	0	12.36933263	3.740855546	80	28.11613496
ENSMUSG00000004473	Clec11a	0	2.347580962	1.743118948	40	5.562180573
ENSMUSG00000004500	Zfp324	0	2.232796483	1.692782687	40	3.10519046
ENSMUSG00000004508	Gab2	0	0.47247838	0.558246451	20	3.059722869
ENSMUSG00000004530	Coro1c	0	13.0974115	3.817358381	80	42.19998334
ENSMUSG00000004535	Tax1bp1	0	14.77612978	3.97967142	80	67.74347667
ENSMUSG00000004558	Ndrg2	0	0.798832252	0.847060656	20	6.348317744
ENSMUSG00000004561	Mettl17	0	4.750676328	2.523731639	50	16.52735891
ENSMUSG00000004562	Arhgef40	0	1.521739625	1.334419322	30	3.38723795
ENSMUSG00000004565	Pnpla6	0	8.601611121	3.263276506	70	29.99106883
ENSMUSG00000004567	Mcoln1	1	15.65752802	4.058102415	80	46.84808812
ENSMUSG00000004568	Arhgef18	0	33.88809428	5.124662889	90	43.85118941
ENSMUSG00000004591	Pkn2	1	23.91629263	4.639017516	90	17.0142414
ENSMUSG00000004610	Etfb	0	69.06136684	6.130547229	100	105.6173563
ENSMUSG00000004626	Stxbp2	0	17.67301402	4.222882907	80	39.41742326
ENSMUSG00000004630	Pcp2	0	0.277892914	0.353766945	10	2.016986504
ENSMUSG00000004631	Sgce	0	4.246219175	2.391278081	50	28.11195109
ENSMUSG00000004633	Chn2	0	0.2844473	0.361147698	10	3.989607371
ENSMUSG00000004637	Wwox	0	2.26421374	1.706735528	40	26.58282479
ENSMUSG00000004642	Slbp	0	17.82402826	4.234503487	80	44.04846246
ENSMUSG00000004651	Tyr	0	0.614439971	0.691033799	20	1.134440549
ENSMUSG00000004655	Aqp1	0	0.029922106	0.04253523	10	0.203891027
ENSMUSG00000004661	Arid3b	0	3.695496094	2.231277591	50	27.75843758
ENSMUSG00000004665	Cnn2	0	4.560543056	2.475225787	50	11.89478741
ENSMUSG00000004667	Polr2e	0	53.30125606	5.762913665	100
ENSMUSG00000004668	Abca13	0	0.022555236	0.032178776	10	0.656078053
ENSMUSG00000004677	Myo9b	0	23.83181302	4.634117694	90	33.2126943
ENSMUSG00000004698	Hdac9	0	0.104223558	0.143032286	10	2.313241838
ENSMUSG00000004748	Mtfp1	0	12.82820475	3.789541965	80	22.8428056
ENSMUSG00000004768	Rab23	0	2.492472337	1.804248688	40	11.53822366
ENSMUSG00000004771	Rab11a	1	8.185549568	3.19936604	70	34.57320629
ENSMUSG00000004788	Eif2b2	0	18.89856613	4.31459257	80	62.72533108
ENSMUSG00000004789	Dlst	0	25.24097218	4.713749265	90	41.35296146
ENSMUSG00000004791	Pgf	0	0.503129067	0.587968893	20	1.338262151
ENSMUSG00000004798	Ulk2	0	1.487920274	1.314940255	30	3.259169831
ENSMUSG00000004815	Dgkq	0	9.505394695	3.393058461	70	8.625779246
ENSMUSG00000004843	Chmp2b	0	21.68528825	4.503685086	90	35.41358621
ENSMUSG00000004846	Plod3	0	13.47418232	3.855409945	80
ENSMUSG00000004849	Ap1s1	0	16.98198273	4.168480199	80	50.3835963
ENSMUSG00000004864	Mapk13	0	7.575325943	3.100191508	60	11.08180049
ENSMUSG00000004865	Srpk1	0	14.70514384	3.973165252	80	69.63534945
ENSMUSG00000004880	Lbr	0	48.57064184	5.631414034	100	65.06144303
ENSMUSG00000004885	Crabp2	0	1.549038365	1.349953087	30	2.084219387
ENSMUSG00000004891	Nes	0	7.58353313	3.101571608	60	19.9950332
ENSMUSG00000004892	Bcan	0	0.181170961	0.240217794	10	0.985187736
ENSMUSG00000004895	Prcc	0	56.07770466	5.834855414	100	73.36898934
ENSMUSG00000004896	Rrnad1	0	5.418276495	2.682185941	60	18.18475925
ENSMUSG00000004897	Hdgf	1	114.7248457	6.854554829	100	53.72551266
ENSMUSG00000004902	Slc25a18	0	4.053539608	2.337294237	50	0.960540025
ENSMUSG00000004929	Thop1	0	21.36348621	4.4830732	90	71.25853363
ENSMUSG00000004931	Apba3	0	22.79901111	4.572829723	90
ENSMUSG00000004933	Matk	0	3.449644409	2.153690049	50	6.695419793
ENSMUSG00000004934	Pias4	0	30.10189172	4.958930427	90	97.27606672
ENSMUSG00000004936	Map2k1	0	61.98038707	5.976830719	100	52.589982
ENSMUSG00000004937	Sgta	0	54.55189321	5.795764174	100	46.0519353
ENSMUSG00000004945	Tmem242	0	23.37124702	4.607108167	90
ENSMUSG00000004947	Dtx2	0	5.096614158	2.608008244	60	45.43857173
ENSMUSG00000004948	Zp3	0	9.09748135	3.335923576	70	53.83837779
ENSMUSG00000004951	Hspb1	0	87.79916854	6.472474263	100	78.72948316
ENSMUSG00000004952	Rasa4	0	1.028664301	1.020530151	30	26.5855987
ENSMUSG00000004980	Hnrnpa2b1	1	89.17847788	6.494711254	100	62.52658161
ENSMUSG00000004988	Fxyd4	0	5.6699526	2.737676509	60	23.36282021
ENSMUSG00000004994	Ccdc130	0	2.871402511	1.952856313	40	16.44338878
ENSMUSG00000004996	Mri1	1	16.45913753	4.125910388	80	43.03248683
ENSMUSG00000005034	Prkacb	0	7.815114831	3.139979363	60	11.14919956
ENSMUSG00000005043	Sgsh	0	0.906551884	0.930965792	30	2.949912731
ENSMUSG00000005045	Chd5	0	2.077882258	1.621938043	40	2.867284736
ENSMUSG00000005054	Cstb	0	129.8558047	7.031834112	100	95.34784372
ENSMUSG00000005057	Sh2b2	0	0.54615816	0.628687904	20	3.622502095
ENSMUSG00000005069	Pex5	0	27.93526841	4.854757122	90	42.06541505
ENSMUSG00000005078	Jkamp	0	7.486456029	3.085162205	60	34.26937646
ENSMUSG00000005087	Cd44	0	0.701850112	0.767103979	20	3.119139575
ENSMUSG00000005102	Eif2ak4	0	9.819751922	3.435595516	70	27.02177727
ENSMUSG00000005103	Wdr1	0	42.60432319	5.446399274	100	60.61471949
ENSMUSG00000005107	Slc2a9	0	0.066978446	0.093531033	10	2.183981505
ENSMUSG00000005124	Wisp1	0	1.203604934	1.139865598	30	0.410867621
ENSMUSG00000005125	Ndrg1	0	2.835174356	1.939292168	40	27.58525659
ENSMUSG00000005131	4930550C14Rik	0	0.491179807	0.576454229	20	0.909845165
ENSMUSG00000005142	Man2b1	1	22.83316191	4.574898459	90	40.07484028
ENSMUSG00000005148	Klf5	0	16.57501655	4.135454143	80	89.38582624
ENSMUSG00000005150	Wdr83	0	4.657406107	2.500140736	50	23.18231095
ENSMUSG00000005161	Prdx2	0	41.77356902	5.418647685	100	62.92484009
ENSMUSG00000005198	Polr2a	1	11.13886155	3.601561219	70	60.22995083
ENSMUSG00000005204	Senp3	0	126.9387065	6.999308992	100	69.62179655
ENSMUSG00000005225	Plekha8	0	4.919869443	2.565565359	50	6.334977072
ENSMUSG00000005233	Spc25	1	11.99802314	3.700220316	70	36.75709286
ENSMUSG00000005237	Dnahc2	0	0.28327202	0.359827016	10
ENSMUSG00000005251	Ripk4	0	18.15458755	4.259618056	80	32.49620932
ENSMUSG00000005262	Ufd1l	0	9.9351157	3.45089658	70	42.00808915
ENSMUSG00000005267	Zfp287	0	0.712336651	0.775966368	20	2.577773829
ENSMUSG00000005268	Prlr	0	0.14032623	0.189446616	10	0.195759704
ENSMUSG00000005299	Letm1	0	8.021075927	3.173299511	70	50.07516752
ENSMUSG00000005312	Ubqln1	1	35.63491284	5.195147278	90	51.04245363
ENSMUSG00000005320	Fgfr4	0	0.317920827	0.398263704	10	4.710362315
ENSMUSG00000005354	Txn2	0	4.320028681	2.411434023	50	48.43127577
ENSMUSG00000005357	Slc1a6	0	0.310911969	0.390570808	10	1.795880755
ENSMUSG00000005360	Slc1a3	0	0.775496112	0.828222201	20	6.422131064
ENSMUSG00000005362	Crbn	0	7.940932102	3.160425242	60	20.11621498
ENSMUSG00000005370	Msh6	1	348.6355582	8.449708105	100	128.6613122
ENSMUSG00000005371	Fbxo11	0	12.30258897	3.733635147	80	30.28947786
ENSMUSG00000005373	Mlxipl	0	0.307391039	0.386690714	10	12.80004288
ENSMUSG00000005374	Tbl2	0	10.64690507	3.541874733	70	21.45746159
ENSMUSG00000005378	Wbscr22	0	16.88618297	4.160773634	80	59.52639667
ENSMUSG00000005397	Nid1	0	138.329937	7.122361464	100	84.76147253
ENSMUSG00000005410	Mcm5	0	100.6946308	6.6680997	100	82.66226044
ENSMUSG00000005413	Hmox1	1	16.52914445	4.131683678	80	65.22442904
ENSMUSG00000005417	Mprip	0	16.57963775	4.135833438	80	17.63982184
ENSMUSG00000005442	Cic	0	9.407030194	3.379486527	70	22.56367301
ENSMUSG00000005447	Pafah1b3	0	9.728847429	3.423423194	70	78.05042257
ENSMUSG00000005465	Il27ra	0	0.319354764	0.399832546	10	1.058576438
ENSMUSG00000005469	Prkaca	0	17.45731148	4.206120518	80	31.41323465
ENSMUSG00000005470	Asf1b	0	8.586627761	3.261023415	70	35.31050857
ENSMUSG00000005481	Ddx39	0	26.21686051	4.766428755	90	97.91685294
ENSMUSG00000005483	Dnajb1	1	39.59985148	5.343402545	100	52.61181006
ENSMUSG00000005493	Msh4	0	2.270008317	1.709294305	40	2.026246231
ENSMUSG00000005501	Usp40	0	7.529332557	3.092432851	60	7.621750355
ENSMUSG00000005505	Kbtbd4	0	4.530081417	2.467300721	50	44.44534698
ENSMUSG00000005506	Celf1	1	17.4705085	4.20715168	80	23.24434503
ENSMUSG00000005510	Ndufs3	0	26.63897033	4.788631965	90	35.71997269
ENSMUSG00000005514	Por	0	10.55159504	3.530020168	70	65.65672795
ENSMUSG00000005533	Igf1r	0	7.167445484	3.02988492	60	11.04055102
ENSMUSG00000005534	Insr	0	7.289538467	3.05129178	60	16.06107703
ENSMUSG00000005540	Fcer2a	0	0.201010529	0.264248799	10	0.238651075
ENSMUSG00000005553	Atp4a	0	0.690539226	0.757483492	20	1.088365215
ENSMUSG00000005566	Trim28	0	371.2857355	8.540266529	100	124.6867212
ENSMUSG00000005575	Ube2m	0	53.44189691	5.76664543	100	47.64310048
ENSMUSG00000005580	Adcy9	0	2.420654269	1.774272296	40	10.90041596
ENSMUSG00000005609	Ctr9	0	14.77008357	3.9791184	80	47.94189293
ENSMUSG00000005610	Eif4g2	1	24.85833952	4.692557731	90	36.91163278
ENSMUSG00000005615	Pcyt1a	0	8.85575364	3.300966194	70	13.32632381
ENSMUSG00000005621	Zfp592	0	7.50087721	3.087611721	60	21.6081988
ENSMUSG00000005625	Psmd4	1	83.9377871	6.408334617	100	112.9048583
ENSMUSG00000005628	Tmod4	0	1.027998119	1.020056314	30	0.453456273
ENSMUSG00000005640	Insrr	0	0.022001583	0.031397431	10	0.036765924
ENSMUSG00000005656	Snx6	0	22.71311536	4.567613307	90	57.10250881
ENSMUSG00000005667	Mthfd2	0	46.49788155	5.569791264	100	61.98287221
ENSMUSG00000005672	Kit	0	20.17754385	4.404463371	90	55.50275021
ENSMUSG00000005674	Tomm40l	0	2.103469906	1.633882156	40	10.85649893
ENSMUSG00000005677	Nr1i3	0	0.231409208	0.300310262	10	0.341054082
ENSMUSG00000005681	Apoa2	0	4.388481592	2.429878797	50	14.40151592
ENSMUSG00000005682	Pan2	0	17.86274156	4.237467471	80	38.56976776
ENSMUSG00000005683	Cs	0	80.95154042	6.356699162	100	53.3952244
ENSMUSG00000005686	Ampd3	0	2.800465083	1.92617598	40	11.81431781
ENSMUSG00000005687	Bcas2	1	40.65038987	5.380258095	100	68.23495318
ENSMUSG00000005698	Ctcf	0	18.70398332	4.300415406	80	59.07559843
ENSMUSG00000005699	Pard6a	0	7.273998664	3.048584725	60	12.71504909
ENSMUSG00000005718	Tfap4	0	10.918303	3.575106925	70	28.94036764
ENSMUSG00000005732	Ranbp1	1	107.2048919	6.757621913	100	86.52445977
ENSMUSG00000005774	Rfx5	0	5.161267218	2.623227108	60	11.19478067
ENSMUSG00000005779	Psmb4	1	119.7394927	6.915753834	100	107.1319512
ENSMUSG00000005802	Slc30a4	0	6.013406219	2.810115292	60	1.575724665
ENSMUSG00000005803	Sqrdl	0	0.169273962	0.225612995	10	0.357294752
ENSMUSG00000005804	Bloc1s6	0	4.219219599	2.383834105	50	9.609838101
ENSMUSG00000005813	Metap1	0	37.76573422	5.276710085	90	40.32706951
ENSMUSG00000005823	Gpr108	0	10.40759369	3.511922598	70	34.66731674
ENSMUSG00000005836	Gata6	0	0.603418179	0.681150736	20	2.642795403
ENSMUSG00000005846	Rsl1d1	0	82.67805219	6.386777365	100	92.31085866
ENSMUSG00000005871	Apc	0	7.857153903	3.146843188	60	8.525682727
ENSMUSG00000005873	Reep5	0	8.73924511	3.283809953	70	24.08687093
ENSMUSG00000005881	Ergic3	0	24.23906355	4.657586478	90	78.96572142
ENSMUSG00000005882	Uqcc	0	7.282628166	3.050088623	60	20.08528904
ENSMUSG00000005886	Ncoa2	1	4.771155684	2.52886025	50	17.9745841
ENSMUSG00000005892	Trh	0	0.991486811	0.993845925	30	15.17986374
ENSMUSG00000005893	Nr2c2	0	5.84078665	2.774162236	60	7.212711974
ENSMUSG00000005897	Nr2c1	0	3.263992889	2.092205032	50	11.61651412
ENSMUSG00000005899	Smpd4	0	9.317932528	3.367082012	70	36.84027579
ENSMUSG00000005907	Pex1	0	4.010861575	2.325058684	50	24.92984149
ENSMUSG00000005917	Otx1	0	0.550571715	0.632800253	20	7.503189794
ENSMUSG00000005936	Kctd20	0	25.30261446	4.717134304	90	44.39387295
ENSMUSG00000005947	Itgae	0	0.736381663	0.796084092	20	7.774536357
ENSMUSG00000005949	Ctns	0	7.040154205	3.007223172	60	16.2652204
ENSMUSG00000005950	P2rx5	0	1.43234173	1.282345933	30	3.935239402
ENSMUSG00000005951	Shpk	0	1.61425525	1.38640001	30	3.37252328
ENSMUSG00000005952	Trpv1	0	0.036981533	0.052390203	10	0.66992766
ENSMUSG00000005958	Ephb3	0	5.886930204	2.783861056	60	28.05776642
ENSMUSG00000005968	Tuft1	0	10.97251327	3.581654129	70	17.26553034
ENSMUSG00000005973	Rcn1	0	40.39120877	5.371252476	100	36.19315351
ENSMUSG00000005980	Dnase1	0	0.696483312	0.762547238	20	0.431217804
ENSMUSG00000005981	Trap1	1	62.69588433	5.993128252	100	101.588682
ENSMUSG00000005982	Naa60	0	2.342602947	1.740971994	40	13.07256778
ENSMUSG00000005983	1700037C18Rik	0	0.897511127	0.924108345	30	1.88092725
ENSMUSG00000005986	Ankrd13d	0	3.859998776	2.28095595	50	4.380657283
ENSMUSG00000006005	Tpr	1	26.44901687	4.778682572	90	56.2596985
ENSMUSG00000006010	BC003331	1	3.194576985	2.068525325	50	10.6461052
ENSMUSG00000006014	Prg4	0	0.538427289	0.621456259	20	0.701560523
ENSMUSG00000006019	Dhx34	0	4.926200939	2.567107544	50	13.81484887
ENSMUSG00000006021	Kptn	0	2.901637154	1.964079616	40	19.5656253
ENSMUSG00000006024	Napa	0	25.45538732	4.725489635	90	44.56225499
ENSMUSG00000006050	Sra1	0	18.64625609	4.296182505	80	66.58823513
ENSMUSG00000006056	Calcoco2	0	87.77199987	6.472032794	100	21.81804819
ENSMUSG00000006057	Atp5g1	0	18.18716762	4.262069854	80	20.96225259
ENSMUSG00000006058	Snf8	0	14.01911613	3.908728008	80	43.77520972
ENSMUSG00000006095	Tbcb	0	24.02195426	4.645122566	90	72.7611116
ENSMUSG00000006127	Inpp5k	0	3.471907999	2.160890508	50	27.27399546
ENSMUSG00000006134	Crkl	0	25.10887532	4.706468408	90	25.5182742
ENSMUSG00000006143	Upk3bl	0	0.430078149	0.516093988	20	2.338002572
ENSMUSG00000006154	Eps8l1	0	0.447242819	0.533306998	20	0.462914935
ENSMUSG00000006169	Clint1	0	14.24441406	3.930208795	80	51.83560341
ENSMUSG00000006179	Prss16	0	2.721728317	1.895972744	40	3.573777667
ENSMUSG00000006191	Cdkal1	0	2.377595404	1.755996521	40	26.75487298
ENSMUSG00000006200	Rhox6	0	1.768384724	1.469044449	40	54.21379909
ENSMUSG00000006205	Htra1	0	29.42569244	4.927218191	90	57.58946556
ENSMUSG00000006215	Zbtb17	0	19.87245523	4.38352841	90	29.11193697
ENSMUSG00000006216	Clcnkb	0	1.341628465	1.227512188	30	4.408925627
ENSMUSG00000006218	Fam131c	0	1.567880882	1.360578281	30	9.635945797
ENSMUSG00000006219	Fblim1	0	3.452371426	2.15457395	50	16.10533163
ENSMUSG00000006235	Epor	0	0.42375085	0.509696703	20	0.820469086
ENSMUSG00000006241	Ccdc159	0	0.922085002	0.942672139	30	0.971286705
ENSMUSG00000006262	Mob1b	0	1.216048361	1.147989366	30	13.5464401
ENSMUSG00000006269	Atp6v1b1	0	1.06870541	1.048728215	30	4.769801503
ENSMUSG00000006273	Atp6v1b2	0	22.52468851	4.556103716	90	55.0854363
ENSMUSG00000006276	Eps15l1	0	20.44974395	4.422888521	90	30.52791779
ENSMUSG00000006281	Tep1	0	5.778148428	2.760891229	60	8.387431933
ENSMUSG00000006288	Ttc5	0	40.63447357	5.379706677	100	19.46146271
ENSMUSG00000006289	Osgep	0	6.483991227	2.903807867	60	41.41219491
ENSMUSG00000006299	Aamp	0	81.19959337	6.361059352	100	72.55831888
ENSMUSG00000006301	Tmbim1	0	5.34298258	2.66516138	60	29.65206014
ENSMUSG00000006304	Arpc2	0	56.0898808	5.835163145	100	58.37641402
ENSMUSG00000006307	Wbp7	0	9.541276251	3.397977642	70
ENSMUSG00000006310	Zbtb32	0	4.393062645	2.431104792	50	22.29821192
ENSMUSG00000006311	Etv2	0	2.163983804	1.661742215	40	14.31906449
ENSMUSG00000006313	Upk1a	0	0.776674749	0.829179595	20	8.030937088
ENSMUSG00000006315	Tmem147	0	50.11639886	5.675714297	100	78.87857934
ENSMUSG00000006333	Rps9	0	377.5631814	8.564390293	100	133.4137588
ENSMUSG00000006335	Tfpt	0	11.87014908	3.68595686	70	46.42211834
ENSMUSG00000006342	Susd2	0	16.32712894	4.114960719	80	52.26876454
ENSMUSG00000006344	Ggt5	0	0.274692199	0.35014892	10	0.770813551
ENSMUSG00000006345	Ggt1	0	3.645223394	2.215747979	50	21.33696405
ENSMUSG00000006356	Crip2	0	16.07289343	4.093635675	80	27.11368098
ENSMUSG00000006360	Crip1	0	11.72195337	3.669248299	70	53.71411038
ENSMUSG00000006369	Fbln1	0	20.97487961	4.457783356	90	60.75819065
ENSMUSG00000006373	Pgrmc1	1	45.98535695	5.554139304	100	45.7212871
ENSMUSG00000006378	Gcat	0	16.73241718	4.148317304	80
ENSMUSG00000006386	Tek	0	6.472485059	2.901588107	60	24.30395061
ENSMUSG00000006390	Elovl1	0	7.929212213	3.158532898	60	25.12228726
ENSMUSG00000006392	Med8	0	16.15437807	4.100504917	80	39.93377558
ENSMUSG00000006395	Hyi	0	4.767948139	2.528058193	50	10.92697543
ENSMUSG00000006398	Cdc20	0	90.73007869	6.519322972	100	62.56163015
ENSMUSG00000006403	Adamts4	0	0.997359326	0.998093898	30	3.064194035
ENSMUSG00000006411	Pvrl4	0	2.066545617	1.616614412	40	2.623118578
ENSMUSG00000006412	Pfdn2	0	5.145438152	2.619515874	60	87.75836937
ENSMUSG00000006418	Rnf114	0	31.52007253	5.02325857	90	22.25204571
ENSMUSG00000006423	C330007P06Rik	0	2.512199716	1.812374884	40	8.820011962
ENSMUSG00000006435	Neurl1a	0	3.709182575	2.235476657	50	8.460645789
ENSMUSG00000006442	Srm	0	44.52059921	5.508447644	100	66.24615989
ENSMUSG00000006445	Epha2	0	36.49240487	5.228526462	90	71.89284727
ENSMUSG00000006456	Rbm14	1	10.68764929	3.546912888	70	74.05693735
ENSMUSG00000006457	Actn3	0	1.212590069	1.145736185	30	10.13593356
ENSMUSG00000006463	Zdhhc24	0	3.928270905	2.301081563	50	10.46990769
ENSMUSG00000006464	Bbs1	0	2.448408509	1.78593069	40	3.317919375
ENSMUSG00000006469	Slc34a3	0	2.356649048	1.747021705	40	9.497708599
ENSMUSG00000006471	Ndor1	0	10.13838111	3.477467656	70	14.38733532
ENSMUSG00000006476	Nsmf	0	1.365020414	1.241852636	30	1.276486865
ENSMUSG00000006494	Pdk1	1	7.707116814	3.122195079	60	13.65676943
ENSMUSG00000006498	Ptbp1	0	56.34221182	5.841525649	100	39.93522581
ENSMUSG00000006517	Mvd	0	17.78223867	4.231297124	80	52.73164501
ENSMUSG00000006519	Cyba	0	100.398286	6.663889455	100	85.51066102
ENSMUSG00000006526	Tmem110	1	4.288575391	2.402879149	50	11.79273409
ENSMUSG00000006527	Sfmbt1	0	1.460937298	1.2992079	30	9.35358245
ENSMUSG00000006538	Ihh	0	0.186520911	0.246737526	10	0.307004492
ENSMUSG00000006567	Atp7b	0	1.81239874	1.491801153	40	4.180826408
ENSMUSG00000006574	Slc4a1	0	0.047114759	0.066419564	10	0.783300033
ENSMUSG00000006575	Rundc3a	0	12.4816914	3.752929602	80	20.38374772
ENSMUSG00000006576	Slc4a3	0	1.899064347	1.535587355	40	3.167863288
ENSMUSG00000006585	Cdt1	0	65.37156021	6.052493283	100	79.1927266
ENSMUSG00000006586	Runx1t1	0	0.100027896	0.13754011	10	1.034096954
ENSMUSG00000006587	Snai3	0	0.955903456	0.96783516	30	2.124880684
ENSMUSG00000006589	Aprt	0	93.61983525	6.564070744	100	79.9271661
ENSMUSG00000006599	Gtf2h1	1	85.75057344	6.438801389	100	61.2965505
ENSMUSG00000006611	Hfe	0	0.363635018	0.447457553	20	3.050077152
ENSMUSG00000006638	Abhd1	0	0.48853906	0.573897079	20	1.246377042
ENSMUSG00000006641	Slc5a6	0	5.131224452	2.61617522	60	9.704825589
ENSMUSG00000006642	Tcf23	0	0	0	30	0.045740001
ENSMUSG00000006649	Nphs1	0	0.039667138	0.056121705	10	3.046742693
ENSMUSG00000006651	Aplp1	1	1.607681131	1.382767466	30	19.99700457
ENSMUSG00000006673	Qrich1	1	72.27238893	6.195197748	100	85.47655238
ENSMUSG00000006675	P4htm	0	10.2896591	3.496930019	70	18.44706883
ENSMUSG00000006676	Usp19	0	27.97155581	4.856565256	90	51.19079277
ENSMUSG00000006678	Pola1	0	19.38309792	4.34930143	80	62.09391217
ENSMUSG00000006699	Cdc42	0	61.41924888	5.963919092	100	21.4805034
ENSMUSG00000006705	Pknox1	0	7.306632812	3.054263783	60	18.08504266
ENSMUSG00000006715	Gmnn	0	38.79310801	5.314446679	100	66.23849741
ENSMUSG00000006717	Acot13	0	12.05838714	3.706904814	70	65.62556671
ENSMUSG00000006720	Zfp184	0	4.387856025	2.429711299	50	18.73715542
ENSMUSG00000006724	Cyp27b1	0	0.805694898	0.852554146	20	0
ENSMUSG00000006728	Cdk4	1	71.94575014	6.188752023	100	95.46220298
ENSMUSG00000006731	B4galnt1	0	5.681750048	2.740226015	60	15.56986024
ENSMUSG00000006732	Mettl1	0	8.586749079	3.261041672	70	63.23150362
ENSMUSG00000006736	Tspan31	0	23.36209255	4.606566152	90	43.39985023
ENSMUSG00000006740	Kif5b	0	46.5981216	5.572832735	100	38.85358231
ENSMUSG00000006763	Saal1	0	8.047553944	3.177527804	70	27.42440619
ENSMUSG00000006777	Krt23	0	0	0	30	0.365652524
ENSMUSG00000006782	Cnp	0	11.24490749	3.614109969	70	25.35618657
ENSMUSG00000006784	Ttc25	0	0.997748511	0.998374979	30	11.3825892
ENSMUSG00000006800	Sulf2	0	38.72580338	5.312004491	100	76.15746718
ENSMUSG00000006818	Sod2	0	59.11680409	5.90969641	100	31.7865258
ENSMUSG00000006850	Tmco6	0	8.739313132	3.283820029	70	16.84600463
ENSMUSG00000006906	Stambp	0	0.403155926	0.488675337	20	10.88011603
ENSMUSG00000006920	Ezh1	0	5.416976193	2.681893631	60	14.40168761
ENSMUSG00000006930	Hap1	0	50.43658299	5.6847229	100	57.85311612
ENSMUSG00000006931	Leprel4	0	18.63616962	4.295441629	80	44.60921623
ENSMUSG00000006932	Ctnnb1	1	183.6863574	7.52893349	100	97.2846648
ENSMUSG00000006941	Eif1b	0	26.73471493	4.793620992	90	34.77487091
ENSMUSG00000006958	Chrd	0	1.177044644	1.122370993	30	4.366127317
ENSMUSG00000006998	Psmd2	1	88.49521357	6.48373862	100	67.03226388
ENSMUSG00000007021	Syngr3	0	0.996352819	0.997366713	30	1.627797684
ENSMUSG00000007029	Vars	1	50.0213628	5.673029529	100	80.55626353
ENSMUSG00000007030	Vwa7	0	0.431071224	0.517095477	20	1.435226427
ENSMUSG00000007034	Slc44a4	0	4.104689239	2.351823136	50	15.11836749
ENSMUSG00000007035	Msh5	0	0.508038888	0.592673632	20	1.944503229
ENSMUSG00000007036	Abhd16a	0	6.515673288	2.909902353	60	11.86236947
ENSMUSG00000007038	Neu1	0	26.35270335	4.773611521	90	24.99439197
ENSMUSG00000007039	Ddah2	1	54.18850127	5.786295802	100	72.53083467
ENSMUSG00000007041	Clic1	0	49.84172884	5.667941184	100	93.70894932
ENSMUSG00000007050	Lsm2	0	9.861701778	3.441178253	70	57.01763169
ENSMUSG00000007080	Pole	0	15.5027466	4.044634251	80	55.67663629
ENSMUSG00000007097	Atp1a2	0	0.151365425	0.203345795	10	15.42329041
ENSMUSG00000007122	Casq1	0	0.389203698	0.474258156	20	1.501438726
ENSMUSG00000007207	Stx1a	0	1.614719489	1.38665618	30	2.717234353
ENSMUSG00000007216	Zfp775	0	12.84893054	3.791702666	80	13.50684423
ENSMUSG00000007279	Scube2	0	0.045396727	0.064050547	10	1.211211154
ENSMUSG00000007338	Mrpl49	0	22.540373	4.557065275	90	32.02581009
ENSMUSG00000007379	Dennd2c	0	11.5569545	3.650414697	70	18.85602582
ENSMUSG00000007411	Mark3	0	44.59234893	5.510719834	100	52.09933291
ENSMUSG00000007415	Gatad1	0	13.16756063	3.824519471	80	22.97796639
ENSMUSG00000007440	Pcdhac1	0	0.031205282	0.044331559	10
ENSMUSG00000007458	M6pr	0	37.18766519	5.255034811	90	42.46292154
ENSMUSG00000007476	Lrrc8a	1	6.937587027	2.988700505	60	35.23183266
ENSMUSG00000007480	Mc5r	0	1.676689729	1.420449917	40	7.748560888
ENSMUSG00000007564	Ppp2r1a	0	67.24481039	6.092647437	100	94.03931357
ENSMUSG00000007570	Fance	0	15.15113106	4.013563295	80	31.63547284
ENSMUSG00000007589	Tinf2	0	43.99026369	5.491540918	100	54.14895452
ENSMUSG00000007594	Hapln4	0	0.229956325	0.298607087	10	1.258924462
ENSMUSG00000007603	Dus3l	0	22.89762855	4.578795556	90	31.75177973
ENSMUSG00000007610	Gtpbp3	0	14.23174241	3.929009081	80	26.26116428
ENSMUSG00000007613	Tgfbr1	0	7.160665297	3.028686773	60	11.55406476
ENSMUSG00000007617	Homer1	0	4.065507605	2.340706846	50	5.656650884
ENSMUSG00000007646	Rad51c	0	1.654581658	1.408484521	30	11.30304488
ENSMUSG00000007655	Cav1	0	0.716309946	0.779310111	20	0.813500881
ENSMUSG00000007656	Arpp19	0	13.52217045	3.860185186	80	12.60202249
ENSMUSG00000007659	Bcl2l1	0	10.88588569	3.571177506	70	42.80077687
ENSMUSG00000007670	Khsrp	1	28.63060693	4.889016272	90	46.76594289
ENSMUSG00000007721	Ccdc124	0	53.59655039	5.770737894	100	73.7141039
ENSMUSG00000007739	Cct4	0	110.2372009	6.797495537	100	109.0557723
ENSMUSG00000007777	0610009B22Rik	0	21.66869594	4.502629495	90	55.9199994
ENSMUSG00000007783	Cpt1c	1	36.67859791	5.235673375	90	28.46593121
ENSMUSG00000007805	Twist2	0	0.642386455	0.715793635	20	3.288364429
ENSMUSG00000007812	Zfp655	1	27.00660565	4.807695237	90	28.46176064
ENSMUSG00000007815	Rhoa	0	82.58138079	6.385109688	100	46.14497016
ENSMUSG00000007817	Zmiz1	0	1.377146054	1.249230546	30
ENSMUSG00000007827	Ankrd26	0	8.919807536	3.31031213	70	13.71331585
ENSMUSG00000007833	Aldh16a1	0	7.860631917	3.147409592	60	57.06492238
ENSMUSG00000007836	Hnrnpa0	0	309.6579357	8.279183098	100	64.79136071
ENSMUSG00000007837	Prrg2	0	7.068416849	3.012285622	60	14.41812028
ENSMUSG00000007850	Hnrnph1	1	32.09140852	5.048384796	90	69.1837244
ENSMUSG00000007867	Ift43	0	28.55310495	4.885237808	90	65.84999695
ENSMUSG00000007872	Id3	0	3.596603231	2.200568141	50	31.49292673
ENSMUSG00000007880	Arid1a	0	7.285736308	3.050629907	60	51.46683397
ENSMUSG00000007888	Crlf1	0	1.22658568	1.154833129	30	4.330516588
ENSMUSG00000007891	Ctsd	0	279.5968822	8.132355169	100	95.22983975
ENSMUSG00000007892	Rplp1	0	4950.612934	12.27368283	100	39.27951922
ENSMUSG00000007908	Hmgcll1	0	0.732139685	0.792555278	20	3.476581716
ENSMUSG00000007946	Phox2a	0	0.592975598	0.671724167	20	5.595915322
ENSMUSG00000007950	Abhd8	0	9.693413182	3.418650509	70	11.33983344
ENSMUSG00000007987	Rabl5	0	11.42907397	3.635646907	70	50.03499231
ENSMUSG00000007989	Fzd3	0	1.271288801	1.18351116	30	1.413251884
ENSMUSG00000008028	1700008O03Rik	0	1.799985456	1.485419333	40	19.35509991
ENSMUSG00000008035	Mid1ip1	0	3.04916732	2.01762526	50	27.51291061
ENSMUSG00000008036	Ap2s1	0	40.05564643	5.359508746	100	63.93695563
ENSMUSG00000008090	Fgfrl1	1	4.919821822	2.565553754	50	27.75558724
ENSMUSG00000008129	4930432K21Rik	0	8.102127377	3.186203776	70	23.84233325
ENSMUSG00000008136	Fhl2	0	1.236529428	1.161261741	30	5.280555837
ENSMUSG00000008140	Emc10	0	29.89568168	4.9493333	90	57.43681675
ENSMUSG00000008153	Clstn3	0	3.989137764	2.318790507	50	12.45226157
ENSMUSG00000008167	Fbxw9	0	10.20709135	3.486339989	70	41.85411245
ENSMUSG00000008193	Spib	0	0.160447389	0.214681117	10	0.067329413
ENSMUSG00000008200	Fnbp4	0	15.34999676	4.031218444	80	30.47670908
ENSMUSG00000008206	Cers4	0	3.611337555	2.205185277	50	9.051694339
ENSMUSG00000008226	Scrn3	0	3.191555685	2.067485796	50	14.15369187
ENSMUSG00000008301	Phax	0	62.95658226	5.99902094	100	69.91279786
ENSMUSG00000008305	Tle1	0	7.705947464	3.122001314	60	18.84844703
ENSMUSG00000008307	1700109H08Rik	0	2.1548336	1.657563913	40	0.383991289
ENSMUSG00000008318	Relt	0	4.248688046	2.391956854	50	5.6600207
ENSMUSG00000008333	Snrpb2	0	26.06192539	4.758192582	90	51.39380001
ENSMUSG00000008348	Ubc	1	74.3695239	6.235909374	100	66.60327319
ENSMUSG00000008373	Prpf31	0	21.19347762	4.472063844	90	50.98443733
ENSMUSG00000008384	Sertad1	0	15.52563374	4.046633693	80	25.57905611
ENSMUSG00000008393	Carhsp1	0	19.94945323	4.388840685	90	7.044939522
ENSMUSG00000008398	Elk3	0	1.585025545	1.370178537	30	8.417607822
ENSMUSG00000008429	Herpud2	0	6.798752435	2.963243355	60	37.80306082
ENSMUSG00000008435	Rdh13	0	6.702054099	2.945243257	60	17.74736088
ENSMUSG00000008438	Adam21	0	0.550610744	0.632836566	20	0.06443825
ENSMUSG00000008450	Nutf2	1	17.73587059	4.227731111	80
ENSMUSG00000008461	Fut1	0	0.14618261	0.196836913	10	0.218115982
ENSMUSG00000008475	Arpc5	0	27.89218117	4.852607217	90	26.89598872
ENSMUSG00000008482	Rnf151	0	0.303920372	0.382855769	10	0.315790816
ENSMUSG00000008489	Elavl2	0	2.120711432	1.641874959	40	14.90427297
ENSMUSG00000008540	Mgst1	0	0.56720291	0.648191982	20	2.387016902
ENSMUSG00000008575	Nfib	0	1.639509426	1.400269818	30	1.604159734
ENSMUSG00000008601	Rab25	0	1.073756503	1.052246505	30	4.247088562
ENSMUSG00000008604	Ubqln4	0	40.86926702	5.387819757	100	51.06708356
ENSMUSG00000008668	Rps18	0	443.7362201	8.796806095	100	17.89883061
ENSMUSG00000008682	Rpl10	0	276.4653802	8.116163965	100
ENSMUSG00000008683	Rps15a	1	107.7495797	6.764866015	100	1.936448476
ENSMUSG00000008690	Ncaph2	1	46.10095046	5.557684267	100	56.72842418
ENSMUSG00000008730	Hipk1	0	7.277736529	3.04923633	60	14.98493924
ENSMUSG00000008734	Gprc5b	0	6.604105635	2.926778574	60	11.44132808
ENSMUSG00000008763	Man1a2	0	8.21794267	3.204444795	70	9.116819631
ENSMUSG00000008822	Acyp1	0	10.10298395	3.47287555	70	49.21073553
ENSMUSG00000008855	Hdac5	0	8.564389065	3.257672818	70	16.06252221
ENSMUSG00000008859	Rala	0	12.93978905	3.801136824	80	23.39461882
ENSMUSG00000008892	Vdac3	0	51.56720225	5.716091048	100	17.2684094
ENSMUSG00000008958	Vps72	0	13.04217552	3.811694561	80	53.6875175
ENSMUSG00000008976	Gabpa	0	24.82626583	4.690767157	90	34.88377555
ENSMUSG00000008999	Bmp7	0	9.88166719	3.443827705	70	25.55582355
ENSMUSG00000009013	Dynll1	1	73.60004719	6.221104638	100	14.75763455
ENSMUSG00000009030	Pdcl	0	31.79226717	5.035283744	90	38.52670057
ENSMUSG00000009035	Tmem184b	0	6.982093597	2.996767196	60
ENSMUSG00000009073	Nf2	1	20.30386165	4.413043059	90	22.51806676
ENSMUSG00000009075	Cabp7	0	1.153880301	1.106938076	30	6.440506261
ENSMUSG00000009076	Zmat5	0	6.886615348	2.97940628	60	61.33786333
ENSMUSG00000009079	Ewsr1	0	51.7894705	5.72217829	100	19.83149771
ENSMUSG00000009090	Ap1b1	0	13.93609657	3.900731256	80	41.32226468
ENSMUSG00000009092	Derl3	0	3.418565684	2.143578131	50	8.424240038
ENSMUSG00000009097	Tbx1	0	0.436102635	0.522158859	20	1.688956622
ENSMUSG00000009108	Gnat2	0	0.290295656	0.36770168	10	0.460883894
ENSMUSG00000009112	Bcl2l13	0	9.89780342	3.445965467	70	11.44471831
ENSMUSG00000009145	Dqx1	0	2.82739082	1.936361224	40	1.484956815
ENSMUSG00000009207	Lnp	0	2.667973261	1.874983122	40	6.477112557
ENSMUSG00000009246	Trpm5	0	0.338895569	0.421043438	10	0.342376901
ENSMUSG00000009248	Ascl2	0	4.503088027	2.460241406	50	10.24008533
ENSMUSG00000009291	Pttg1ip	1	21.87442763	4.515663739	90	26.37970599
ENSMUSG00000009292	Trpm2	0	0.456400772	0.542407411	20	0.385860693
ENSMUSG00000009293	Ube2g2	0	8.17609033	3.197879593	70
ENSMUSG00000009376	Met	0	1.753587074	1.46131223	40	2.453312959
ENSMUSG00000009406	Elk1	0	5.170210853	2.625319791	60	15.5963993
ENSMUSG00000009418	Nav1	0	1.996455166	1.583256788	40
ENSMUSG00000009470	Tnpo1	0	66.6415886	6.079838637	100	45.23802145
ENSMUSG00000009487	Otog	0	0.694652374	0.760989362	20	0.522974495
ENSMUSG00000009535	Rnmt	0	9.957753172	3.453880107	70	25.24535703
ENSMUSG00000009545	Kcnq1	0	1.10839116	1.076142548	30	0.187855123
ENSMUSG00000009549	Srp14	0	41.53204407	5.410478287	100	52.94972544
ENSMUSG00000009555	Cdk9	0	16.17562472	4.102290669	80	34.8148892
ENSMUSG00000009563	Tor2a	0	8.716558442	3.280445409	70	38.59062459
ENSMUSG00000009566	Fpgs	0	18.38748909	4.277054064	80	67.96968218
ENSMUSG00000009569	Mkl2	0	2.132910376	1.647503499	40	10.26919266
ENSMUSG00000009575	Cbx5	0	30.02068559	4.955158666	90	9.978090144
ENSMUSG00000009585	Apobec3	0	3.981365855	2.316541373	50	47.20467819
ENSMUSG00000009596	Taf7l	0	0.534249011	0.617532654	20	11.63285239
ENSMUSG00000009614	Sardh	0	0.079062738	0.109778748	10	0.658463343
ENSMUSG00000009621	Vav2	1	3.678440556	2.226027723	50	14.81459788
ENSMUSG00000009628	Tex15	0	2.28628066	1.716455697	40	0.557741867
ENSMUSG00000009630	Ppp2cb	1	40.03074192	5.358633336	100	56.09002174
ENSMUSG00000009633	G0s2	0	5.523260702	2.705593287	60	23.58653968
ENSMUSG00000009640	Dmap1	0	20.16510496	4.403615738	90	53.18685429
ENSMUSG00000009646	Pla2g12b	0	0.186074777	0.246194969	10	3.69528578
ENSMUSG00000009647	Mcu	1	4.131984982	2.359516949	50	18.4836587
ENSMUSG00000009670	Tex11	0	1.615928716	1.387323228	30	10.07314712
ENSMUSG00000009681	Bcr	0	11.32998159	3.62409874	70	20.05786166
ENSMUSG00000009687	Fxyd5	0	0.096360096	0.132721725	10	2.996916766
ENSMUSG00000009731	Kcnd1	0	0.352641608	0.435779637	20	10.35716383
ENSMUSG00000009733	Tfcp2	0	12.13174675	3.714986927	70	19.7452363
ENSMUSG00000009739	Pou6f1	0	2.423072995	1.775292057	40	1.476037336
ENSMUSG00000009741	Ubp1	0	25.61062466	4.733930472	90	20.58861295
ENSMUSG00000009772	Nuak2	1	2.558553383	1.831290878	40	22.69882608
ENSMUSG00000009828	Ick	0	1.188940776	1.130232921	30	5.928700263
ENSMUSG00000009863	Sdhb	1	32.16874216	5.051752397	90	97.19882398
ENSMUSG00000009876	Cox4i2	0	0.810910154	0.856714971	20	5.418397031
ENSMUSG00000009894	Snap47	0	27.23864799	4.819599112	90	74.23542433
ENSMUSG00000009905	Kdsr	0	4.672617189	2.504014508	50	12.83687971
ENSMUSG00000009907	Vps4b	0	8.922461571	3.31069807	70	27.23116711
ENSMUSG00000009927	Rps25	0	653.3163832	9.353844584	100	22.21339084
ENSMUSG00000009995	Taz	0	6.730539069	2.95056902	60	20.03278828
ENSMUSG00000010021	Kif19a	0	0.233027272	0.302204709	10	4.699055653
ENSMUSG00000010025	Aldh3a2	0	4.872100617	2.553876689	50	24.80294295
ENSMUSG00000010044	Zmynd10	0	1.293650374	1.197645495	30	0.535024943
ENSMUSG00000010045	Tmem115	0	17.2034255	4.186138056	80	33.2594311
ENSMUSG00000010047	Hyal2	0	31.2657296	5.011930743	90	61.37682295
ENSMUSG00000010048	Ifrd2	0	36.42671683	5.225996592	90	47.9370459
ENSMUSG00000010051	Hyal1	0	3.11854019	2.042133067	50	19.31855763
ENSMUSG00000010054	Tusc2	0	8.816282172	3.29517672	70	9.260408836
ENSMUSG00000010057	Nprl2	0	10.74845665	3.554399343	70	16.33925075
ENSMUSG00000010064	Slc38a3	0	0.27330086	0.348573344	10	2.270774607
ENSMUSG00000010066	Cacna2d2	0	0.717150276	0.780016302	20
ENSMUSG00000010067	Rassf1	0	2.020541314	1.594807119	40	11.80079146
ENSMUSG00000010080	Epn3	0	0.132648623	0.179700369	10	0.724432588
ENSMUSG00000010095	Slc3a2	1	65.64956191	6.058523487	100	84.9118588
ENSMUSG00000010097	Nxf1	0	25.05935831	4.703729654	90	33.26309133
ENSMUSG00000010110	Stx5a	0	7.20873711	3.037160285	60	32.0642055
ENSMUSG00000010122	Slc47a1	0	0.249256192	0.321069369	10	3.133450559
ENSMUSG00000010142	Tnfrsf13b	0	0.53923013	0.622208945	20	4.25180755
ENSMUSG00000010154	Spire2	0	3.57602333	2.194094407	50	6.351821621
ENSMUSG00000010175	Prox1	0	0.014468958	0.02072472	10	0.544103683
ENSMUSG00000010205	Raver1	1	11.0637427	3.592605659	70
ENSMUSG00000010277	2610507B11Rik	0	25.50612162	4.728253685	90	20.86739604
ENSMUSG00000010290	AI597479	0	12.1716525	3.719364451	80	11.61182106
ENSMUSG00000010307	Tmem86a	0	1.666778245	1.415097863	30	8.274036763
ENSMUSG00000010342	Tex14	0	4.43756296	2.4429602	50	26.2488841
ENSMUSG00000010358	Ifi35	0	7.909350213	3.155320215	60	27.17147775
ENSMUSG00000010362	Rdm1	0	35.08585738	5.173361628	90	49.03040689
ENSMUSG00000010376	Nedd8	0	116.0942339	6.871526224	100	86.31161017
ENSMUSG00000010392	Gosr1	0	9.974319923	3.456059634	70	11.96288173
ENSMUSG00000010406	Mrpl52	0	109.7140156	6.790694059	100	100.6192321
ENSMUSG00000010453	Kansl3	0	20.26029462	4.410089684	90	18.8665881
ENSMUSG00000010492	Gm16119	0	1.252294337	1.171395375	30	2.19306015
ENSMUSG00000010517	Faf1	0	33.40119199	5.104386649	90	40.57380798
ENSMUSG00000010529	Gm266	0	0.133825899	0.181199128	10	0.617546485
ENSMUSG00000010538	Tsacc	0	1.672183412	1.418019034	30	46.01748418
ENSMUSG00000010554	Mettl16	0	7.545224326	3.095118366	60	40.58016555
ENSMUSG00000010592	Dazl	0	1.397500764	1.261531275	30	19.61866427
ENSMUSG00000010607	Pigyl	0	138.0572503	7.119535157	100	81.16692288
ENSMUSG00000010608	Rbm25	1	17.82366775	4.234475856	80	49.50266593
ENSMUSG00000010609	Psen2	0	10.16000602	3.480265901	70	38.43404561
ENSMUSG00000010651	Acaa1b	0	1.089116244	1.06289277	30	35.40300756
ENSMUSG00000010660	Plcd1	0	4.239656836	2.389472327	50	17.76698715
ENSMUSG00000010663	Fads1	0	19.96337276	4.389798943	90	41.76876909
ENSMUSG00000010721	Lmbr1	0	3.30172453	2.104915142	50	7.6827065
ENSMUSG00000010751	Tnfrsf22	0	0.334760725	0.416581141	10	10.88374783
ENSMUSG00000010755	Cars	1	39.85711522	5.352515439	100	71.20112599
ENSMUSG00000010760	Phlda2	0	15.60731654	4.053747072	80	49.12196846
ENSMUSG00000010796	Asz1	0	0.13331606	0.180550257	10	3.126329081
ENSMUSG00000010825	Grid2ip	0	0.193681392	0.255417815	10	3.242557749
ENSMUSG00000010830	Kdelr3	0	9.923070098	3.4493065	70	22.4193613
ENSMUSG00000010911	Apip	0	11.82643942	3.681048833	70	58.46641398
ENSMUSG00000010914	Pdhx	0	12.32640223	3.736215439	80	35.30125943
ENSMUSG00000010936	Vac14	0	23.18191288	4.595856466	90	55.22149584
ENSMUSG00000011034	Slc5a1	0	1.368720375	1.2441079	30	9.920311957
ENSMUSG00000011096	Akt1s1	0	16.36752372	4.118320162	80
ENSMUSG00000011114	Tbrg1	0	44.11644939	5.495581629	100	103.0789652
ENSMUSG00000011148	Adssl1	0	4.14533941	2.363266247	50	13.09183032
ENSMUSG00000011158	Brf1	0	8.608112781	3.264253086	70	20.87225679
ENSMUSG00000011179	Odc1	0	141.7991964	7.15784405	100	16.05511754
ENSMUSG00000011254	Thg1l	0	9.714164146	3.421447399	70	67.32095209
ENSMUSG00000011256	Adam19	0	10.88909668	3.5715672	70	22.55538501
ENSMUSG00000011257	Pabpc4	1	30.22913597	4.964820749	90	22.28362952
ENSMUSG00000011263	Exoc3l2	0	0.502041729	0.586924894	20
ENSMUSG00000011267	Zfp296	0	24.17666234	4.654015133	90	85.82079829
ENSMUSG00000011305	Plin5	0	0.712715328	0.77628538	20	2.483890687
ENSMUSG00000011306	Sugp1	0	11.52363333	3.64658127	70	39.86172103
ENSMUSG00000011349	Dmrtc2	0	2.60739622	1.850957891	40	4.750320901
ENSMUSG00000011382	Dhdh	0	4.10410841	2.351658972	50	11.5781508
ENSMUSG00000011427	Zfp790	0	3.793071675	2.260950514	50	9.285715546
ENSMUSG00000011589	Fsd1	0	5.033648954	2.593030761	60	9.443373882
ENSMUSG00000011658	Fuz	0	3.2692553	2.093984438	50	16.34970685
ENSMUSG00000011751	Sptbn4	0	2.500039755	1.807371309	40	5.677977967
ENSMUSG00000011752	Pgam1	1	135.0282986	7.087763003	100	56.00770766
ENSMUSG00000011831	Evi5	1	10.23543791	3.48998445	70	10.55371639
ENSMUSG00000011832	Evi5l	0	1.532340325	1.340471304	30	7.055528665
ENSMUSG00000011837	Snapc2	1	31.41816288	5.018730431	90	47.94805895
ENSMUSG00000011877	Git1	0	10.62620776	3.53930869	70	35.25471369
ENSMUSG00000011884	Gltp	0	25.07380391	4.704529168	90	52.28013993
ENSMUSG00000011958	Bnip2	0	17.84117108	4.235816734	80	5.912348141
ENSMUSG00000011960	Ccnt1	0	12.46381761	3.751015633	80	53.28328807
ENSMUSG00000012017	Scarf2	0	3.77162558	2.254480842	50	2.95401173
ENSMUSG00000012076	Brms1l	0	6.313123527	2.870487731	60	17.83688922
ENSMUSG00000012114	Med15	0	8.798187951	3.292514966	70	57.14176731
ENSMUSG00000012117	Dhdds	1	5.980756032	2.803383292	60	21.29120576
ENSMUSG00000012123	Aim1l	0	1.401017493	1.263645914	30	5.358295589
ENSMUSG00000012126	Ubxn11	0	3.999256992	2.321713692	50	32.94837623
ENSMUSG00000012296	Tjap1	0	33.04225056	5.089254513	90	56.16549585
ENSMUSG00000012396	Nanog	1	187.6032911	7.559211041	100	130.8631553
ENSMUSG00000012405	Rpl15	1	219.9988389	7.787894979	100	6.317188582
ENSMUSG00000012422	Tmem167	0	5.056331133	2.598444088	60	1.718049287
ENSMUSG00000012429	Mplkip	0	5.384239925	2.67451487	60	10.88131005
ENSMUSG00000012443	Kif11	0	32.58533863	5.06975967	90	45.69799138
ENSMUSG00000012483	Rpa3	0	29.56316202	4.933721905	90	54.39224576
ENSMUSG00000012535	Tnpo3	1	14.34819154	3.93999677	80	59.66084556
ENSMUSG00000012609	Ttll5	0	1.459506268	1.298368732	30	6.897168887
ENSMUSG00000012640	Zfp715	0	5.017800477	2.589236274	60	14.68404685
ENSMUSG00000012777	Acpt	0	2.528956076	1.819241473	40	0
ENSMUSG00000012819	Cdh23	0	0.19571128	0.257869075	10	0.862791609
ENSMUSG00000012848	Rps5	0	754.4007783	9.56109846	100	146.5149899
ENSMUSG00000012889	Podnl1	0	0.394031991	0.47926367	20	0.450912848
ENSMUSG00000013033	Lphn1	0	3.474508805	2.161729317	50	7.262186018
ENSMUSG00000013076	Amotl1	0	7.294871042	3.052219552	60	9.745763279
ENSMUSG00000013089	Etv5	1	106.4724288	6.747822785	100	34.25710672
ENSMUSG00000013150	Gfod2	0	3.233649438	2.081901814	50	15.38596139
ENSMUSG00000013155	Enkd1	0	20.97341196	4.457686999	90	44.0672854
ENSMUSG00000013160	Atp6v0d1	0	36.08687254	5.212836708	90	70.29890252
ENSMUSG00000013236	Ptprs	0	19.27209498	4.341423284	80	35.24681747
ENSMUSG00000013275	Slc41a1	1	8.224775998	3.205513879	70	14.44778554
ENSMUSG00000013338	Fer1l4	0	0.191388365	0.252643775	10	0.553060673
ENSMUSG00000013415	Igf2bp1	1	37.90002525	5.281699186	100
ENSMUSG00000013418	B4galnt2	0	2.378530359	1.756395819	40	8.768411959
ENSMUSG00000013419	Zfp651	0	2.276076912	1.711969227	40	1.092468213
ENSMUSG00000013465	Nelfb	0	30.56866846	4.980421505	90	46.45035016
ENSMUSG00000013483	Card14	0	0.427627219	0.513619313	20	2.148152497
ENSMUSG00000013495	Tmem175	0	2.51263155	1.812552256	40	17.25564716
ENSMUSG00000013523	Bcas1	0	0.210870492	0.27604457	10	4.035403494
ENSMUSG00000013539	Tango2	0	2.142599049	1.651958216	40
ENSMUSG00000013562	4833413E03Rik	0	1.392289711	1.258392113	30
ENSMUSG00000013584	Aldh1a2	0	2.093578016	1.629276417	40	7.125379
ENSMUSG00000013593	Ndufs2	1	98.72621915	6.63990095	100	89.35149739
ENSMUSG00000013611	Snx31	0	0.023205272	0.033095602	10	1.183248854
ENSMUSG00000013622	Atraid	1	11.91214316	3.690656575	70	51.33936329
ENSMUSG00000013629	Cad	1	68.81031753	6.125368368	100	95.03054903
ENSMUSG00000013646	Sh3bp5l	0	3.967476836	2.31251324	50	11.60735019
ENSMUSG00000013662	Atad1	0	16.13041825	4.098488471	80	31.407771
ENSMUSG00000013663	Pten	0	16.78826886	4.152854211	80	8.154647943
ENSMUSG00000013698	Pea15a	0	1.601929073	1.379581636	30	5.67964508
ENSMUSG00000013701	Timm23	1	118.0696375	6.895661766	100	17.1114053
ENSMUSG00000013707	Tnfaip8l2	0	1.171665039	1.118801597	30	3.176484093
ENSMUSG00000013736	Trnt1	0	12.58021591	3.763434512	80	21.0623704
ENSMUSG00000013766	Ly6g6e	0	12.88546421	3.795503504	80	32.33564643
ENSMUSG00000013787	Ehmt2	0	69.85213472	6.146739416	100	71.90095094
ENSMUSG00000013822	Elof1	0	40.51287747	5.375487031	100
ENSMUSG00000013833	Med16	0	3.434546245	2.148786492	50
ENSMUSG00000013846	St3gal1	0	0.37405696	0.45844181	20	2.010709575
ENSMUSG00000013858	Tmem259	0	35.65029109	5.195752752	90
ENSMUSG00000013878	Rnf170	0	3.482781068	2.164394042	50	3.066437719
ENSMUSG00000013921	Clip3	0	0.497372377	0.582433045	20	3.183171428
ENSMUSG00000013973	Dedd	0	1.066094393	1.046906168	30	30.6112573
ENSMUSG00000013997	Nit1	0	9.59566268	3.405401915	70	59.65964228
ENSMUSG00000014039	Prdm15	0	2.727367386	1.898157025	40	7.212331822
ENSMUSG00000014074	Rnf168	0	13.58665107	3.86657679	80	13.56959856
ENSMUSG00000014075	Tctex1d2	0	5.301245839	2.655637096	60	42.5101482
ENSMUSG00000014077	Chp1	0	11.95675324	3.695632342	70	13.66714409
ENSMUSG00000014158	Trpv4	0	2.761272875	1.911220976	40	12.21070875
ENSMUSG00000014164	Klhl3	0	1.154819823	1.107567242	30
ENSMUSG00000014177	Tvp23b	0	20.0664478	4.396875164	90	29.72516552
ENSMUSG00000014195	Dnajc7	0	36.61473236	5.23322592	90	84.70296437
ENSMUSG00000014198	Zfp385c	0	1.003170255	1.002285045	30	2.384876952
ENSMUSG00000014226	Cacybp	1	81.83057363	6.372091475	100	32.10584758
ENSMUSG00000014232	Cluap1	0	4.53420485	2.468376047	50	49.27643454
ENSMUSG00000014243	Zswim7	0	22.73812018	4.569133787	90	55.87481761
ENSMUSG00000014245	Pigl	0	6.918569172	2.985239769	60	49.01751932
ENSMUSG00000014294	Ndufa2	0	119.9597958	6.918383799	100	71.97827418
ENSMUSG00000014301	Pam16	0	16.12111943	4.097705127	80	40.43838702
ENSMUSG00000014303	Glis2	0	4.111494228	2.353745092	50	13.83912458
ENSMUSG00000014313	Cox6c	0	44.00771931	5.492100555	100	69.73640613
ENSMUSG00000014329	Bicc1	0	0.477239799	0.562904036	20	5.565087561
ENSMUSG00000014349	Ube2z	1	37.66416239	5.272925054	90	31.76677611
ENSMUSG00000014353	Tmem87b	0	6.873492701	2.977003761	60	7.873316854
ENSMUSG00000014355	Anapc1	1	11.27741745	3.617935217	70	36.14785314
ENSMUSG00000014361	Mertk	0	1.698230466	1.43201358	40	4.27396887
ENSMUSG00000014402	Tsg101	0	8.89205602	3.30627041	70	27.54309572
ENSMUSG00000014418	Hps5	0	10.01550032	3.461463118	70	18.84772556
ENSMUSG00000014426	Map3k4	0	19.80246183	4.378682367	90	45.29493933
ENSMUSG00000014444	Piezo1	1	16.81299884	4.154858511	80	30.59240474
ENSMUSG00000014470	Rnf166	0	9.315774994	3.366780306	70	11.15168421
ENSMUSG00000014496	Ankrd28	0	12.98529799	3.805839089	80	30.74313278
ENSMUSG00000014498	Ankrd52	0	2.478705026	1.798550352	40	5.586275092
ENSMUSG00000014503	Pkd2l2	0	0.903672183	0.928785064	30	3.730478978
ENSMUSG00000014504	Srp19	1	11.13124591	3.600655822	70	57.17327839
ENSMUSG00000014547	Wdfy2	0	3.776555424	2.255970605	50	15.11084966
ENSMUSG00000014550	Zfyve20	0	12.02921736	3.703678522	70	17.67992997
ENSMUSG00000014551	Mrps25	0	6.530969087	2.912835523	60	9.340326948
ENSMUSG00000014554	Dguok	0	6.119586366	2.831793426	60	38.6988843
ENSMUSG00000014592	Camta1	0	0.64397898	0.717191853	20	6.00023849
ENSMUSG00000014599	Csf1	0	1.256110726	1.173837874	30	3.054215656
ENSMUSG00000014601	Strip1	0	7.665959229	3.115359449	60	34.54346895
ENSMUSG00000014602	Kif1a	0	1.313310842	1.209959135	30	2.976013876
ENSMUSG00000014603	Alx3	0	0.103770003	0.142439583	10	1.331027079
ENSMUSG00000014606	Slc25a11	1	33.94592864	5.12705248	90	58.05799733
ENSMUSG00000014609	Chrne	0	0.632177559	0.706798012	20	2.25697554
ENSMUSG00000014633	Cmc2	0	11.80745022	3.67891138	70	22.14483099
ENSMUSG00000014668	Chfr	0	14.7356879	3.975968344	80	25.63286319
ENSMUSG00000014686	Ceacam16	0	0.320353552	0.400924293	10	0.868826979
ENSMUSG00000014725	Adam28	0	0.338723017	0.420857496	10	2.606338915
ENSMUSG00000014747	Ankrd53	0	1.035998056	1.025736184	30	1.295887702
ENSMUSG00000014748	Tex261	0	8.473730549	3.243932639	70	34.05849562
ENSMUSG00000014763	Fam120b	0	3.834840262	2.273468225	50	9.425632865
ENSMUSG00000014767	Tbp	0	2.270675302	1.709588542	40	33.29998728
ENSMUSG00000014769	Psmb1	1	171.8693728	7.433538479	100	89.98758029
ENSMUSG00000014773	Dll1	0	0.350068497	0.433032606	20	0.437759031
ENSMUSG00000014776	Nol3	0	1.323466628	1.216278923	30	5.949723521
ENSMUSG00000014778	Fhod1	0	2.516471231	1.814128414	40	12.4483012
ENSMUSG00000014782	Plekhg4	0	0.671989735	0.74156599	20	3.151087626
ENSMUSG00000014786	Slc9a5	0	0.841495427	0.880877814	30	4.705658095
ENSMUSG00000014791	Elmo3	0	5.518080418	2.704447152	60	1.789313941
ENSMUSG00000014813	Stc1	0	0.02658703	0.037855939	10	0.100229626
ENSMUSG00000014837	4931428F04Rik	0	1.281318159	1.189867663	30	5.965806689
ENSMUSG00000014846	Tppp3	0	0.779396763	0.831388233	20	8.243250506
ENSMUSG00000014850	Msh3	0	4.514205296	2.46315298	50	16.07147117
ENSMUSG00000014852	Adamts13	0	0.052109661	0.073285083	10	0.368606486
ENSMUSG00000014856	Tmem208	0	12.5963598	3.76514854	80	46.9554458
ENSMUSG00000014859	E2f4	0	18.74869169	4.303685176	80	41.60072615
ENSMUSG00000014867	Surf4	1	29.93523827	4.951179241	90	38.06630519
ENSMUSG00000014873	Surf2	0	7.204629818	3.036438243	60	38.70949163
ENSMUSG00000014905	Dnajb9	0	3.465292199	2.158754585	50	10.96310573
ENSMUSG00000014907	Naf1	0	5.3580826	2.668591759	60	20.326367
ENSMUSG00000014932	Yes1	0	38.54436689	5.305400292	100	26.82618313
ENSMUSG00000014956	Ppp1cb	0	22.28823842	4.541529609	90	38.1312702
ENSMUSG00000014959	Gorasp2	0	10.76167552	3.55602169	70	50.51966558
ENSMUSG00000014980	Tsen15	0	8.940760371	3.313356208	70	17.23347479
ENSMUSG00000015001	Oc90	0	1.131346121	1.091764899	30	8.028705032
ENSMUSG00000015002	Efr3a	0	10.82858249	3.564205289	70	24.95062633
ENSMUSG00000015013	Trappc2l	0	36.91175124	5.244573195	90	70.11177348
ENSMUSG00000015016	Acsf3	0	5.503251832	2.701161292	60	20.73831343
ENSMUSG00000015023	Ddx19a	0	11.02397515	3.587842028	70	38.3172605
ENSMUSG00000015027	Galns	0	4.349983792	2.419534521	50	19.72996543
ENSMUSG00000015053	Gata2	0	0.548505684	0.630876679	20	7.577226819
ENSMUSG00000015083	C8g	0	4.364043683	2.423320986	50	15.62002336
ENSMUSG00000015085	Entpd2	0	0.475026515	0.560740889	20	5.132538191
ENSMUSG00000015087	Rabl6	0	16.71504695	4.146903384	80	37.39703946
ENSMUSG00000015090	Ptgds	0	0.209564288	0.27448745	10	1.398109899
ENSMUSG00000015092	Edf1	0	56.41315506	5.843309434	100	59.72269903
ENSMUSG00000015093	Clic3	0	1.195540446	1.134576112	30	6.808276096
ENSMUSG00000015094	Npdc1	0	2.346422918	1.742619784	40	16.93693555
ENSMUSG00000015095	Fbxw5	0	12.32284595	3.73583039	80	25.66261503
ENSMUSG00000015112	Slc25a13	0	40.90951725	5.389205998	100	60.02311502
ENSMUSG00000015120	Ube2i	0	33.88971005	5.124729703	90	22.25243019
ENSMUSG00000015126	Tsr3	0	27.02115305	4.808444418	90	60.84942268
ENSMUSG00000015127	Unkl	0	3.354069435	2.122364415	50	5.151193156
ENSMUSG00000015133	Lrrk1	0	0.381486549	0.466221515	20	2.365507917
ENSMUSG00000015134	Aldh1a3	0	2.300091004	1.722505809	40	5.958415424
ENSMUSG00000015143	Actn1	1	29.96391424	4.952515953	90	69.28259632
ENSMUSG00000015149	Sirt2	0	3.769596247	2.253867145	50	15.53315619
ENSMUSG00000015165	Hnrnpl	0	65.77450803	6.061225536	100	118.485245
ENSMUSG00000015176	Nolc1	1	58.19974803	5.88751913	100	61.68418335
ENSMUSG00000015189	Casd1	0	3.494290915	2.168093513	50	2.544299731
ENSMUSG00000015202	Cnksr3	0	6.72101173	2.948789905	60	18.7144525
ENSMUSG00000015214	Mtmr1	0	2.076556951	1.621316699	40	7.852928463
ENSMUSG00000015217	Hmgb3	0	4.66057052	2.500947467	50	12.34673441
ENSMUSG00000015222	Map2	0	0.082161816	0.113916242	10	2.072892108
ENSMUSG00000015224	Cyp2j9	0	0.404946918	0.490515623	20	2.991240787
ENSMUSG00000015243	Abca1	0	11.17023541	3.605285169	70	13.58399127
ENSMUSG00000015247	Nipsnap3b	0	12.90321554	3.797346684	80	40.20455049
ENSMUSG00000015289	Lage3	0	23.6936296	4.626067002	90	55.78029254
ENSMUSG00000015290	Ubl4	0	8.70278558	3.278398991	70
ENSMUSG00000015291	Gdi1	1	9.405511868	3.379276031	70	54.78429883
ENSMUSG00000015305	Sash1	0	11.51772423	3.645900393	70	15.35526799
ENSMUSG00000015312	Gadd45b	0	15.63740497	4.056358521	80	42.8203367
ENSMUSG00000015335	Zdhhc12	0	17.36948655	4.199239397	80	70.22457784
ENSMUSG00000015337	Endog	0	18.61739232	4.294061376	80	61.59554317
ENSMUSG00000015341	Golga7	0	25.30620938	4.717331472	90	8.219890345
ENSMUSG00000015342	Xk	0	0.860520371	0.895706187	30
ENSMUSG00000015354	Pcolce2	0	3.960107477	2.310371382	50	39.30529487
ENSMUSG00000015357	Clpx	0	15.97051979	4.084958849	80	40.46353668
ENSMUSG00000015363	Trabd	0	7.714112788	3.123353786	60	18.86803804
ENSMUSG00000015365	Mov10l1	0	0.821339812	0.865000115	20	3.749743172
ENSMUSG00000015377	Dennd6b	0	10.49633807	3.523102488	70	4.637625442
ENSMUSG00000015396	Cd83	0	0.178421429	0.236855571	10	0.699598116
ENSMUSG00000015451	C4a	0	0.4789042	0.564528601	20	0.174948466
ENSMUSG00000015452	Ager	0	0.945086959	0.959834655	30	0.110405971
ENSMUSG00000015461	Atf6b	0	10.17452704	3.482141866	70	31.72627017
ENSMUSG00000015468	Notch4	0	0.763405559	0.818364313	20	4.999096773
ENSMUSG00000015474	Ppt2	0	1.719096576	1.443127393	40	33.52395205
ENSMUSG00000015478	Rnf5	0	2.394392162	1.763153253	40	33.05219845
ENSMUSG00000015488	Cacfd1	0	2.127141563	1.64484453	40	4.481611636
ENSMUSG00000015501	Hivep2	0	0.625337316	0.70073916	20	1.766721594
ENSMUSG00000015522	Arnt	0	5.951848289	2.797396598	60	34.34740121
ENSMUSG00000015536	Mocs2	0	7.939450539	3.160186159	60	20.65462516
ENSMUSG00000015542	Nat9	0	19.17077109	4.334194332	80	32.03795642
ENSMUSG00000015568	Lpl	0	1.905769041	1.538920038	40	19.64282831
ENSMUSG00000015575	Atp6v0e	0	10.99017515	3.583780828	70	46.42363032
ENSMUSG00000015579	Nkx2-5	0	1.473237628	1.30640086	30	3.323263196
ENSMUSG00000015597	Zfp318	0	6.351609422	2.878060121	60	9.150560151
ENSMUSG00000015599	Ttbk1	0	0.060953712	0.085361715	10	0.269549856
ENSMUSG00000015605	Srf	0	13.37762221	3.845753196	80	15.30702047
ENSMUSG00000015619	Gata3	0	0.593763813	0.672437846	20	20.36246686
ENSMUSG00000015647	Lama5	0	149.9280495	7.237717141	100	75.11096211
ENSMUSG00000015652	Steap1	0	1.642985674	1.402168605	30	22.36765049
ENSMUSG00000015653	Steap2	0	0.332139835	0.41374553	10	2.335302572
ENSMUSG00000015656	Hspa8	0	238.2847046	7.902584371	100	82.28902304
ENSMUSG00000015659	Serac1	0	4.161662893	2.367835923	50	7.476723516
ENSMUSG00000015668	Pdzd11	1	5.754437609	2.755835652	60	49.8980602
ENSMUSG00000015671	Psma2	0	93.60428891	6.563833685	100	77.33203011
ENSMUSG00000015672	Mrpl32	0	30.42340451	4.97376759	90	46.16220283
ENSMUSG00000015697	Setdb1	0	26.46371836	4.779455063	90	61.58734112
ENSMUSG00000015702	Anxa9	0	1.697852213	1.431811321	40	5.218455218
ENSMUSG00000015709	Arnt2	0	0.37524134	0.459684819	20	1.667924621
ENSMUSG00000015711	Prune	0	10.66898545	3.544607227	70	33.87188386
ENSMUSG00000015714	Cers2	1	24.59645992	4.677872389	90	49.75466707
ENSMUSG00000015733	Capza2	0	20.85036692	4.449585601	90	50.15349673
ENSMUSG00000015745	Plekho1	0	2.011050371	1.590266843	40	9.916109859
ENSMUSG00000015747	Vps45	0	2.984234262	1.994302476	40	12.00053204
ENSMUSG00000015748	Prpf3	0	8.288873808	3.215503694	70	32.33896772
ENSMUSG00000015749	Anp32e	0	13.03332954	3.810785437	80	34.52387942
ENSMUSG00000015750	Aph1a	0	9.136033553	3.3414213	70	10.85220297
ENSMUSG00000015755	Tab2	0	7.311063265	3.055033058	60	8.506421342
ENSMUSG00000015757	Ppil4	0	10.2128999	3.487087534	70	25.90880454
ENSMUSG00000015759	Cnih	0	16.01272105	4.088542002	80	31.49518305
ENSMUSG00000015766	Eps8	0	4.986256835	2.581654178	50	13.79486373
ENSMUSG00000015776	Med22	0	13.24861058	3.83274934	80	14.23354671
ENSMUSG00000015787	Abo	0	0.185452818	0.245438244	10	2.741469008
ENSMUSG00000015790	Surf1	0	13.54236348	3.862189856	80	56.36632727
ENSMUSG00000015804	Med28	0	11.58956708	3.654156769	70	13.63320387
ENSMUSG00000015806	Qdpr	0	29.47896701	4.929742103	90	62.30231123
ENSMUSG00000015837	Sqstm1	0	61.85538915	5.97396454	100	86.94321173
ENSMUSG00000015839	Nfe2l2	1	49.97510656	5.671720981	100	90.71292642
ENSMUSG00000015846	Rxra	0	10.22160888	3.48820763	70	15.70584156
ENSMUSG00000015850	Adamtsl4	0	8.699368736	3.277890855	70	2.189078972
ENSMUSG00000015869	Prpsap1	0	23.12800463	4.592636705	90	56.23375648
ENSMUSG00000015879	Fam184b	0	0.381206738	0.465929277	20	1.728845575
ENSMUSG00000015880	Ncapg	0	7.534215912	3.093258611	60	28.23236147
ENSMUSG00000015882	Lcorl	1	2.743941423	1.904557863	40
ENSMUSG00000015889	Lta4h	0	17.30493994	4.194161135	80	51.57081078
ENSMUSG00000015890	Amdhd1	0	0.017309245	0.024758301	10	0.387401373
ENSMUSG00000015932	Dstn	0	68.87297698	6.126662703	100	35.93633006
ENSMUSG00000015937	H2afy	1	26.06590366	4.758404652	90	82.23174396
ENSMUSG00000015942	Gtf2ird2	0	1.420273674	1.275170191	30	8.600109409
ENSMUSG00000015943	Bola1	0	42.08665765	5.429169284	100	80.02373202
ENSMUSG00000015944	Gatsl2	0	0.421917209	0.507837466	20	4.90197858
ENSMUSG00000015957	Wnt11	0	1.153331302	1.106570303	30	4.575115728
ENSMUSG00000015961	Adss	0	37.2074256	5.255781148	90	65.6859741
ENSMUSG00000015966	Il17rb	0	0.65284036	0.724947388	20	0.637097629
ENSMUSG00000015968	Cacna1d	0	0.033439046	0.047453298	10	7.136291337
ENSMUSG00000015970	Chdh	0	0.027215205	0.038738463	10	0.350259242
ENSMUSG00000015971	Actr8	0	26.37492417	4.774783063	90	54.03640929
ENSMUSG00000015980	Lrrc27	0	0.324025062	0.404930431	10	4.278860993
ENSMUSG00000015981	Stk32c	0	0.061433942	0.086014589	10	2.248259027
ENSMUSG00000015994	Fnta	0	46.48321192	5.569345622	100	56.24400643
ENSMUSG00000016018	Skiv2l2	0	27.75340458	4.845660885	90	65.24759332
ENSMUSG00000016024	Lbp	0	0.119267572	0.162554968	10	4.977363526
ENSMUSG00000016028	Celsr1	0	10.22833401	3.489071981	70	7.078801231
ENSMUSG00000016128	Stard13	0	0.173220461	0.230474137	10	0.765224216
ENSMUSG00000016150	Tenm1	0	0.033644645	0.04774029	10	2.803714947
ENSMUSG00000016179	Camk1g	0	1.113031225	1.079314086	30	6.117562001
ENSMUSG00000016181	Diexf	0	4.701190603	2.511263235	50	18.32520218
ENSMUSG00000016200	Syt14	0	5.056115717	2.598392772	60	8.994291636
ENSMUSG00000016206	H2-M3	0	3.259825374	2.09079429	50	13.03185596
ENSMUSG00000016239	Lonrf3	1	2.673625414	1.877204527	40	3.843221366
ENSMUSG00000016252	Atp5e	0	45.36128522	5.534848656	100	90.61823422
ENSMUSG00000016253	Nelfcd	0	22.20122256	4.536128923	90	49.7139824
ENSMUSG00000016256	Ctsz	0	95.96798174	6.599436551	100	61.94306003
ENSMUSG00000016257	Slmo2	0	32.08626802	5.048160666	90	41.05417022
ENSMUSG00000016262	Sertad4	0	0.122084177	0.166180909	10	3.033486024
ENSMUSG00000016308	Ube2a	1	5.398154638	2.677655862	60	36.8601548
ENSMUSG00000016319	Slc25a5	1	184.7791826	7.53744504	100	26.97027026
ENSMUSG00000016344	Ppdpf	0	16.84125307	4.157145041	80	30.83180248
ENSMUSG00000016346	Kcnq2	0	0.04057471	0.05738055	10	0.752983382
ENSMUSG00000016356	Col20a1	0	8.723502373	3.281476061	70	3.447992445
ENSMUSG00000016382	Pls3	0	12.96705068	3.803955505	80	57.7457691
ENSMUSG00000016386	Mpped2	0	1.841189703	1.506495162	40	12.60579732
ENSMUSG00000016409	Nkap	0	6.166331867	2.841234855	60	17.0767107
ENSMUSG00000016427	Ndufa1	0	58.49870456	5.894786353	100	63.16072544
ENSMUSG00000016458	Wt1	0	0.006764436	0.009726159	10	1.334655364
ENSMUSG00000016477	E2f3	0	8.042838276	3.176775662	70	18.18018324
ENSMUSG00000016481	Cr1l	0	11.59760618	3.655077711	70	38.03512275
ENSMUSG00000016487	Ppfibp1	0	10.86050747	3.568093834	70	21.74719578
ENSMUSG00000016494	Cd34	0	0.707365205	0.771771683	20	3.187380904
ENSMUSG00000016495	Plgrkt	0	1.846059333	1.508965739	40	32.70963522
ENSMUSG00000016503	Gtf3a	0	8.573103564	3.258986717	70	18.76208898
ENSMUSG00000016510	Mtif3	0	4.871784909	2.553799121	50	18.57771546
ENSMUSG00000016520	Lnx2	0	5.483368339	2.696743539	60	13.41919812
ENSMUSG00000016526	Dyrk3	1	98.16358599	6.631738538	100	107.9126717
ENSMUSG00000016528	Mapkapk2	0	19.70297807	4.371766406	90	20.82595531
ENSMUSG00000016534	Lamp2	0	12.14925838	3.716909528	80	41.65903844
ENSMUSG00000016541	Atxn10	0	43.95176705	5.490305924	100	78.43540671
ENSMUSG00000016552	Foxred2	0	5.442884794	2.687706798	60	6.519843922
ENSMUSG00000016554	Eif3d	0	66.68837625	6.080836204	100	105.476778
ENSMUSG00000016559	H3f3b	1	121.2490198	6.933679088	100	17.7885458
ENSMUSG00000016619	Nup50	0	40.72568366	5.382863783	100	31.40153657
ENSMUSG00000016624	Phf21b	0	0.438446587	0.524511652	20	1.459568715
ENSMUSG00000016626	Nlrp14	0	0.106630233	0.146173243	10	0.057154097
ENSMUSG00000016637	Ift27	0	4.585321516	2.481640331	50	40.69777501
ENSMUSG00000016664	Pacsin2	1	27.86145537	4.851072146	90	51.97119219
ENSMUSG00000016756	Cmah	0	2.109356606	1.636616086	40	0.907826956
ENSMUSG00000016757	Ttll12	0	11.23101149	3.612471812	70	37.46619307
ENSMUSG00000016758	Bik	0	1.949690429	1.560563551	40	6.962132629
ENSMUSG00000016763	Scube1	0	0.075295157	0.104732718	10	0.898642247
ENSMUSG00000016831	Tox4	1	17.92563803	4.242270033	80	22.20215493
ENSMUSG00000016833	Mrps18c	0	16.09189665	4.095240593	80	48.57642795
ENSMUSG00000016918	Sulf1	0	1.385041663	1.254014468	30	7.443028527
ENSMUSG00000016921	Srsf6	1	39.21302475	5.329590952	100	40.62640836
ENSMUSG00000016933	Plcg1	0	13.21674652	3.82951944	80	25.72789518
ENSMUSG00000016940	Kctd2	0	7.010720347	3.00193198	60	7.435210724
ENSMUSG00000016942	Tmprss6	0	0.336468814	0.418426173	10	0.41135909
ENSMUSG00000016946	Kctd5	0	33.75617166	5.119197275	90	26.64441634
ENSMUSG00000016982	Pom121l2	0	0.320452802	0.401032735	10	0.113204433
ENSMUSG00000016984	Etaa1	0	8.896987604	3.306989472	70	14.45330572
ENSMUSG00000016995	Matn4	0	1.127712829	1.089303448	30	1.581500781
ENSMUSG00000017007	Rbpjl	0	0.206489745	0.270815653	10	0.135143908
ENSMUSG00000017009	Sdc4	1	212.4648198	7.737854515	100	34.6946276
ENSMUSG00000017057	Il13ra1	0	4.304900956	2.407325816	50	8.806321807
ENSMUSG00000017119	Nbr1	0	30.51925925	4.978161725	90	43.70648253
ENSMUSG00000017132	Cyth1	0	2.847416876	1.943890157	40	7.221218408
ENSMUSG00000017144	Rnd3	0	35.35248877	5.183982232	90	34.63623163
ENSMUSG00000017146	Brca1	0	15.59867645	4.052996303	80	35.18531014
ENSMUSG00000017167	Cntnap1	0	0.410961026	0.496678138	20	0.629931979
ENSMUSG00000017176	Nt5c3b	0	6.778041787	2.959406986	60	26.09556876
ENSMUSG00000017188	Coa3	0	78.60102208	6.31471505	100	63.22325662
ENSMUSG00000017204	Gsdma	0	0.366969378	0.450980925	20	1.100981628
ENSMUSG00000017210	Med24	0	10.27270301	3.494761586	70	52.69835647
ENSMUSG00000017221	Psmd3	1	25.1798059	4.710382496	90	98.11460338
ENSMUSG00000017264	Exosc10	0	24.57584229	4.676709848	90	59.21094776
ENSMUSG00000017286	Glod4	0	9.049329176	3.329027295	70	32.26698742
ENSMUSG00000017288	Vps53	0	2.659536507	1.871660938	40	22.84795898
ENSMUSG00000017291	Taok1	0	11.56805929	3.651689986	70	8.540781355
ENSMUSG00000017299	Dnttip1	0	10.99249254	3.584059637	70	57.7516417
ENSMUSG00000017307	Acot8	0	17.9395462	4.243329859	80	57.8547432
ENSMUSG00000017314	Mpp2	0	0.288729277	0.365949229	10	2.065350751
ENSMUSG00000017376	Nlk	0	11.02468488	3.587927182	70	12.30783468
ENSMUSG00000017386	Traf4	1	47.24166354	5.592207752	100	33.95840208
ENSMUSG00000017390	Aldoc	0	6.770390683	2.957987137	60	32.84298705
ENSMUSG00000017400	Stac2	0	0.966066694	0.975312262	30	7.93630275
ENSMUSG00000017404	Rpl19	0	1029.83458	10.00959712	100	14.21411731
ENSMUSG00000017405	Nek8	0	4.122178311	2.356757476	50	14.60442299
ENSMUSG00000017417	Plxdc1	0	0.388758095	0.473795321	20	20.33997233
ENSMUSG00000017418	Arl5b	0	6.89739355	2.981376586	60	10.38630195
ENSMUSG00000017421	Zfp207	0	21.50752054	4.492335231	90	46.76894229
ENSMUSG00000017428	Psmd11	0	8.450757402	3.240429954	70	64.67895964
ENSMUSG00000017446	C1qtnf1	0	0.118766919	0.1619095	10	0.38239014
ENSMUSG00000017453	Pipox	0	9.544170697	3.398373726	70	34.78790082
ENSMUSG00000017466	Timp2	0	6.300578916	2.86801087	60
ENSMUSG00000017478	Zc3h18	0	27.96680363	4.856328593	90	43.09797502
ENSMUSG00000017485	Top2b	0	11.2104116	3.610039928	70	32.56754668
ENSMUSG00000017491	Rarb	0	0.138091923	0.186617088	10	3.245792268
ENSMUSG00000017493	Igfbp4	0	0.815922852	0.860702913	20	4.721271409
ENSMUSG00000017499	Cdc6	0	7.795696113	3.136797761	60	20.31016595
ENSMUSG00000017548	Suz12	0	33.31043067	5.10057533	90	41.35076012
ENSMUSG00000017550	Atad5	0	6.091688397	2.826129147	60	12.76842323
ENSMUSG00000017561	Crlf3	0	15.32069718	4.028630782	80	36.16938319
ENSMUSG00000017607	Tns4	0	0.055747602	0.07826497	10	0.90732579
ENSMUSG00000017615	Tnfaip1	0	7.71443938	3.123407855	60	16.33546983
ENSMUSG00000017631	Abr	0	9.495260198	3.391666029	70	31.13933706
ENSMUSG00000017639	Rab11fip4	0	19.24944929	4.339810768	80	20.60772377
ENSMUSG00000017652	Cd40	0	0.467539578	0.553399411	20	1.472038356
ENSMUSG00000017664	Slc35c2	0	17.47727372	4.207680001	80	25.52649918
ENSMUSG00000017667	Zfp334	0	3.575848287	2.19403922	50	6.298624454
ENSMUSG00000017670	Elmo2	0	8.937293963	3.312853043	70	20.00083806
ENSMUSG00000017677	Wsb1	0	41.26550483	5.401408777	100	43.06848817
ENSMUSG00000017679	Ttpal	0	1.919552737	1.545747371	40	2.77865198
ENSMUSG00000017686	Rhot1	0	9.575267208	3.402622212	70	24.89005797
ENSMUSG00000017692	Rhbdl3	0	0.118375967	0.161405264	10	1.294683665
ENSMUSG00000017697	Ada	0	11.07945051	3.594482923	70	17.50303957
ENSMUSG00000017707	Serinc3	0	18.26091084	4.267604024	80	40.47465083
ENSMUSG00000017713	Tha1	0	1.281503796	1.189985054	30	0.101945514
ENSMUSG00000017715	Pgs1	0	16.65473779	4.141983489	80	23.84807811
ENSMUSG00000017716	Birc5	1	23.36153808	4.606533316	90	19.38397246
ENSMUSG00000017718	Afmid	0	1.323116366	1.216061421	30	7.054281003
ENSMUSG00000017721	Pigt	0	15.05699655	4.005130158	80	49.88432792
ENSMUSG00000017723	Wfdc2	1	39.91891114	5.35469585	100	110.2163473
ENSMUSG00000017724	Etv4	0	0.86722296	0.900894206	30	5.299770188
ENSMUSG00000017734	Dbndd2	0	0.378278789	0.462867736	20	1.382991483
ENSMUSG00000017737	Mmp9	0	0.44991355	0.535966883	20	2.928132366
ENSMUSG00000017740	Slc12a5	0	0.27800659	0.353895275	10	1.401475763
ENSMUSG00000017747	Ghdc	0	5.89887131	2.786360349	60	14.05546654
ENSMUSG00000017754	Pltp	1	10.46060336	3.518611093	70	48.3220291
ENSMUSG00000017756	Slc12a7	0	44.10907147	5.495345685	100	56.63957598
ENSMUSG00000017760	Ctsa	1	62.45035714	5.987556379	100	56.88893901
ENSMUSG00000017764	Zswim1	1	38.80871617	5.31501244	100	66.32308638
ENSMUSG00000017765	Slc12a4	0	17.65112711	4.221190912	80	37.59427036
ENSMUSG00000017767	Spata25	0	0.980221218	0.985661608	30	0.479130894
ENSMUSG00000017774	Myo1c	0	12.33744212	3.737410105	80	22.76308243
ENSMUSG00000017776	Crk	1	41.54837064	5.411031981	100	15.0563592
ENSMUSG00000017778	Cox7c	0	172.4171497	7.438102767	100	13.78648459
ENSMUSG00000017781	Pitpna	0	9.014757704	3.324055612	70	22.05929723
ENSMUSG00000017801	Mlx	0	11.29824219	3.620380218	70	25.0739507
ENSMUSG00000017802	Fam134c	0	16.41583495	4.122327735	80	22.92263065
ENSMUSG00000017817	Jph2	0	0.284304369	0.360987149	10	1.498874577
ENSMUSG00000017830	Dhx58	0	0.731531806	0.792048889	20	0.311077521
ENSMUSG00000017831	Rab5a	0	42.76172309	5.451597639	100	39.51553
ENSMUSG00000017837	Nkiras2	0	18.43327732	4.280457319	80	32.0553563
ENSMUSG00000017843	Ppp2r5c	0	30.9436432	4.997456958	90	27.04154433
ENSMUSG00000017858	Ift52	0	9.144433844	3.342616446	70	46.27673554
ENSMUSG00000017861	Mybl2	1	162.9939432	7.357498722	100	70.07638766
ENSMUSG00000017868	Sgk2	0	0.607888755	0.685167594	20	4.058570404
ENSMUSG00000017897	Eya2	0	0.141400909	0.190805617	10	10.74604775
ENSMUSG00000017929	B4galt5	0	10.74302843	3.553732611	70	22.93434559
ENSMUSG00000017950	Hnf4a	0	0.233220722	0.302431037	10	4.90685886
ENSMUSG00000017969	Ptgis	0	11.31943643	3.622864355	70	51.52818805
ENSMUSG00000017978	Cadps2	0	3.159357066	2.05636054	50
ENSMUSG00000017999	Ddx27	0	30.63631021	4.983509441	90	71.50030397
ENSMUSG00000018001	Cyth3	0	7.104517574	3.018726311	60	7.875986487
ENSMUSG00000018008	Cyth4	0	0.037521047	0.053140603	10	1.478593474
ENSMUSG00000018012	Rac3	0	27.10592358	4.812802319	90	30.10324291
ENSMUSG00000018040	Rrp7a	0	13.69184935	3.876944102	80	26.0687748
ENSMUSG00000018042	Cyb5r3	0	14.10831471	3.917270836	80	56.43093259
ENSMUSG00000018068	Ints2	0	8.179592887	3.198430172	70	30.09131334
ENSMUSG00000018076	Med13l	0	21.60630765	4.498653467	90	32.28914381
ENSMUSG00000018102	Hist1h2bc	1	284.428286	8.156984503	100	23.70513259
ENSMUSG00000018126	Baiap2l2	0	0.155521556	0.208544173	10	1.810615298
ENSMUSG00000018143	Mafk	0	4.412866509	2.436392809	50	7.104790336
ENSMUSG00000018160	Med1	0	8.254481388	3.210152145	70	15.99210633
ENSMUSG00000018166	Erbb3	0	13.41848942	3.84984812	80	47.12824435
ENSMUSG00000018167	Stard3	0	7.341398786	3.060289332	60	17.83043182
ENSMUSG00000018168	Ikzf3	0	0.017354219	0.02482208	10	1.602072003
ENSMUSG00000018169	Mfng	0	0.782227318	0.83368136	20	17.28515642
ENSMUSG00000018171	Vmp1	0	6.208692406	2.849737591	60
ENSMUSG00000018189	Uchl5	0	17.98772263	4.246994975	80	46.92027113
ENSMUSG00000018196	Glrx2	0	2.068487079	1.617527508	40	11.76773734
ENSMUSG00000018199	Trove2	0	3.773094353	2.254924855	50	3.91508183
ENSMUSG00000018209	Stk4	1	11.11675064	3.598930957	70	15.72503161
ENSMUSG00000018217	Pmp22	0	0.4716957	0.557479399	20	2.812133876
ENSMUSG00000018238	Gdf9	0	0.041266058	0.058338744	10	0.935819126
ENSMUSG00000018239	Zcchc10	0	2.541589884	1.824397158	40	26.7118332
ENSMUSG00000018286	Psmb6	1	94.72731323	6.580858713	100	68.62231978
ENSMUSG00000018287	Spag7	1	32.42629825	5.062911689	90	54.4482119
ENSMUSG00000018293	Pfn1	1	79.44900921	6.330002748	100	92.71182791
ENSMUSG00000018322	Tomm34	0	12.63048302	3.768764782	80	42.88002859
ENSMUSG00000018326	Ywhab	1	13.98263764	3.905219722	80	40.28739745
ENSMUSG00000018334	Ksr1	0	4.598904645	2.48514461	50	12.52817475
ENSMUSG00000018339	Gpx3	0	2.926247437	1.973151096	40	20.15523956
ENSMUSG00000018340	Anxa6	0	41.83503108	5.42071923	100	61.53969081
ENSMUSG00000018341	Il12rb2	0	4.238179042	2.389065372	50	0.572859757
ENSMUSG00000018347	Zkscan6	0	10.82873698	3.564224132	70	26.64577609
ENSMUSG00000018362	Kpna2	0	58.670095	5.898936169	100	6.811040784
ENSMUSG00000018363	Smurf2	0	10.22215924	3.488278385	70	11.96344274
ENSMUSG00000018372	Cep95	0	2.973647654	1.990463954	40	11.9687846
ENSMUSG00000018377	Vezf1	0	6.445251113	2.896320509	60	13.13835874
ENSMUSG00000018378	Cuedc1	0	2.85192694	1.94558034	40
ENSMUSG00000018379	Srsf1	1	64.95647848	6.043442468	100	23.85231648
ENSMUSG00000018387	Shroom1	0	0.194685078	0.25663037	10	1.534278434
ENSMUSG00000018395	Kif3a	0	3.321295276	2.111463814	50	12.21096537
ENSMUSG00000018398	Sept8	1	9.993149856	3.458532914	70	22.21605796
ENSMUSG00000018401	Mtmr4	0	19.86156445	4.382775447	90	24.61736989
ENSMUSG00000018405	Mrm1	0	10.1989101	3.485286428	70	17.94767845
ENSMUSG00000018411	Mapt	0	4.115732596	2.354940855	50	22.94190931
ENSMUSG00000018412	Kansl1	0	11.09818475	3.596718693	70	25.36241559
ENSMUSG00000018415	Gid4	0	13.41738859	3.849737969	80	5.840551146
ENSMUSG00000018417	Myo1b	1	16.28647558	4.111571853	80	59.27683665
ENSMUSG00000018425	Dhx40	0	13.49544259	3.857527479	80	36.72009506
ENSMUSG00000018427	Ypel2	0	12.61625513	3.767258069	80	8.112383906
ENSMUSG00000018428	Akap1	0	103.9236621	6.713196258	100	75.87966336
ENSMUSG00000018433	Nol11	1	19.43643106	4.353071366	80	69.51135481
ENSMUSG00000018442	Derl2	0	4.529051336	2.467031967	50	11.64930792
ENSMUSG00000018446	C1qbp	0	27.66045316	4.840989516	90	112.0648089
ENSMUSG00000018449	Rpain	0	8.136426089	3.191629934	70	27.83541144
ENSMUSG00000018451	6330403K07Rik	0	2.128033546	1.645255985	40	2.699833624
ENSMUSG00000018470	Kcnab3	0	1.060305502	1.042858276	30	4.362319647
ENSMUSG00000018474	Chd3	0	5.631773593	2.729394755	60	4.173591356
ENSMUSG00000018476	Kdm6b	0	2.218741031	1.686496507	40	28.8258458
ENSMUSG00000018479	1700125H20Rik	0	2.600398581	1.848156628	40	16.16071648
ENSMUSG00000018481	Appbp2	0	11.54105584	3.648586909	70	73.78396616
ENSMUSG00000018500	Adora2b	0	2.21427175	1.684491906	40	10.3758861
ENSMUSG00000018501	Ncor1	0	24.51075551	4.673033721	90	27.65555642
ENSMUSG00000018507	Trpv2	0	0.458935701	0.544916301	20	2.45469677
ENSMUSG00000018509	Cenpv	1	20.87979269	4.451527164	90	74.19740391
ENSMUSG00000018537	Pcgf2	0	4.488781595	2.456485934	50	24.80338657
ENSMUSG00000018541	Cwc25	0	6.113098396	2.830478121	60	20.41992989
ENSMUSG00000018543	1700001P01Rik	0	6.882650423	2.978680796	60	18.33712249
ENSMUSG00000018547	Pip4k2b	0	18.87230046	4.312686986	80	18.30136834
ENSMUSG00000018548	Trim37	0	10.44823645	3.517053469	70	17.63655575
ENSMUSG00000018554	Ybx2	0	3.370162757	2.127687011	50	9.954679554
ENSMUSG00000018559	Ctdnep1	0	3.756622579	2.249937557	50	14.17889025
ENSMUSG00000018565	Elp5	0	13.28999575	3.836933582	80	57.90283847
ENSMUSG00000018566	Slc2a4	0	0.408087814	0.493737309	20	4.121170865
ENSMUSG00000018567	Gabarap	0	32.0606805	5.047044515	90	39.28809272
ENSMUSG00000018569	Cldn7	0	6.949775909	2.990914194	60	24.27046939
ENSMUSG00000018570	2810408A11Rik	0	3.096334257	2.034333443	50	8.628220043
ENSMUSG00000018572	Phf23	0	34.37049261	5.144474407	90	60.5396396
ENSMUSG00000018574	Acadvl	0	8.462688757	3.242250174	70	30.39829857
ENSMUSG00000018581	Dnahc11	0	0.085489196	0.118345367	10
ENSMUSG00000018583	G3bp1	1	93.07878624	6.555797542	100
ENSMUSG00000018585	Atox1	1	99.47072663	6.650631406	100	87.36590856
ENSMUSG00000018593	Sparc	0	104.5857142	6.722270841	100	61.92824112
ENSMUSG00000018599	Smcr7	0	31.93295151	5.041459909	90
ENSMUSG00000018604	Tbx3	1	50.42926429	5.684517611	100	71.82465834
ENSMUSG00000018648	Dusp14	0	13.93780131	3.900895909	80	51.08720701
ENSMUSG00000018651	Tada2a	0	17.18648082	4.184794496	80	55.23820707
ENSMUSG00000018654	Ikzf1	0	0.059833379	0.08383747	10	1.380598548
ENSMUSG00000018659	Pnpo	0	13.81457284	3.888945124	80	32.98307891
ENSMUSG00000018661	Cog1	0	7.013370119	3.002409113	60	25.14152822
ENSMUSG00000018666	Cbx1	0	30.75782979	4.989040423	90	61.44027411
ENSMUSG00000018669	Cdk5rap3	1	24.74708981	4.686337469	90	59.62534823
ENSMUSG00000018672	Copz2	0	4.53768261	2.469282369	50
ENSMUSG00000018677	Slc25a39	1	63.88593819	6.019833952	100	71.90369343
ENSMUSG00000018678	Sp2	0	5.051748623	2.597352062	60	29.8651737
ENSMUSG00000018697	Aatf	0	24.74031927	4.685958043	90	68.57081784
ENSMUSG00000018707	Dync1h1	1	124.0192236	6.966006138	100	54.13209055
ENSMUSG00000018727	Cpsf4l	0	5.186021044	2.629011741	60	13.33900408
ENSMUSG00000018733	Pex12	0	2.103300444	1.633803377	40	18.92312173
ENSMUSG00000018736	Ndel1	0	13.28934424	3.836867806	80	23.22944431
ENSMUSG00000018740	Slc25a35	0	0.396006263	0.481305414	20	7.597647027
ENSMUSG00000018750	Zbtb4	0	2.502815685	1.808515077	40	1.342595311
ENSMUSG00000018761	Mpdu1	0	23.5771157	4.61924371	90	71.23462152
ENSMUSG00000018765	Fxr2	1	76.31017554	6.272586409	100	60.56867855
ENSMUSG00000018770	Atp5g3	1	56.12247822	5.835986666	100	121.8301436
ENSMUSG00000018774	Cd68	0	26.88006867	4.801162209	90	68.85367618
ENSMUSG00000018796	Acsl1	0	5.367321596	2.670686633	60	37.98839345
ENSMUSG00000018800	Abca5	0	0.523435619	0.607328532	20	1.270342933
ENSMUSG00000018809	Smyd4	0	5.077695089	2.603524298	60	12.42709143
ENSMUSG00000018819	Lsp1	0	0.224734298	0.292468796	10	1.95222498
ENSMUSG00000018820	Zfyve27	0	4.639696613	2.495617555	50	8.120769285
ENSMUSG00000018821	Avpi1	0	117.0435665	6.883175605	100	90.52260227
ENSMUSG00000018822	Sfrp5	0	0.270147451	0.344995989	10	9.675165786
ENSMUSG00000018830	Myh11	0	0.304829151	0.383860918	10	3.478936763
ENSMUSG00000018841	Rad51d	1	5.71129927	2.746592091	60	7.230523584
ENSMUSG00000018845	Unc45b	0	0.037307529	0.052843671	10	0.202679357
ENSMUSG00000018846	Pank3	0	13.2846103	3.836389773	80
ENSMUSG00000018848	Rars	0	31.89325692	5.039719958	90	94.6261031
ENSMUSG00000018849	Wwc1	0	8.830577801	3.297276215	70	27.44379374
ENSMUSG00000018858	Ict1	0	11.77616556	3.675383008	70	91.23429006
ENSMUSG00000018861	Fdxr	0	15.05915687	4.005324246	80	34.27904233
ENSMUSG00000018865	Sult4a1	0	5.960214277	2.799131721	60	11.25635901
ENSMUSG00000018882	Mrpl45	0	33.79591957	5.12084623	90	31.01894588
ENSMUSG00000018899	Irf1	0	6.043662063	2.816325694	60	11.05380639
ENSMUSG00000018900	Slc22a5	0	2.987997834	1.995664626	40	4.651736023
ENSMUSG00000018906	P4ha2	0	1.342360182	1.227962934	30	16.5652761
ENSMUSG00000018907	Alox12e	0	0.072270523	0.100668928	10	2.355917107
ENSMUSG00000018909	Arrb1	0	1.848448126	1.510176133	40
ENSMUSG00000018920	Cxcl16	0	1.269025305	1.182072699	30	4.750794191
ENSMUSG00000018921	Pelp1	0	37.09113537	5.251383385	90	91.06342264
ENSMUSG00000018923	Med11	0	17.25871889	4.190513638	80	41.14516338
ENSMUSG00000018924	Alox15	0	0.040552263	0.057349428	10	0.388524741
ENSMUSG00000018925	Gm11435	0	0.086622259	0.119850506	10	0
ENSMUSG00000018931	Gm16515	0	4.955141617	2.574135817	50	4.014089274
ENSMUSG00000018932	Map2k3	0	6.587291013	2.923584874	60	32.99532908
ENSMUSG00000018965	Ywhah	0	50.6679358	5.691197342	100	51.89280923
ENSMUSG00000018974	Sart3	1	39.29656462	5.332584946	100	70.04162809
ENSMUSG00000018983	E2f2	0	1.215476802	1.14761722	30	2.177476987
ENSMUSG00000018986	Slfn3	0	0.031723333	0.045056149	10	9.812817048
ENSMUSG00000018995	Nars2	0	3.395204058	2.135930147	50	16.28521886
ENSMUSG00000018999	Slc35b4	0	1.350847521	1.233180967	30	10.29988861
ENSMUSG00000019027	Dnahc1	0	0.261618782	0.335276043	10
ENSMUSG00000019039	Dalrd3	0	28.22801879	4.869280135	90	33.55965005
ENSMUSG00000019054	Fis1	0	26.72134361	4.792925279	90	61.4485371
ENSMUSG00000019055	Plod1	0	11.06705801	3.59300208	70	39.62708632
ENSMUSG00000019066	Rab3d	0	0.738939662	0.798207875	20	1.988820672
ENSMUSG00000019080	Mfsd3	0	7.028992362	3.005218941	60	19.97737255
ENSMUSG00000019082	Slc25a22	0	4.339334518	2.416659939	50	18.15287853
ENSMUSG00000019087	Atp6ap1	0	34.85693857	5.164180413	90	77.46555018
ENSMUSG00000019088	Dnase1l1	0	1.387651219	1.255592107	30	4.787418082
ENSMUSG00000019102	Aldh3a1	0	1.50478803	1.324688519	30	34.32264005
ENSMUSG00000019124	Scrn1	0	4.042513034	2.334142908	50	26.07326785
ENSMUSG00000019132	BC005537	0	6.695206629	2.943960066	60	19.70653533
ENSMUSG00000019139	Isyna1	1	20.4015442	4.419642991	90	58.78451198
ENSMUSG00000019143	Hars2	0	8.722564994	3.281336974	70	15.9889985
ENSMUSG00000019158	Tmem160	1	35.79761438	5.201540333	90	69.04775884
ENSMUSG00000019173	Rab5c	0	37.79190894	5.277683867	100	53.18535677
ENSMUSG00000019179	Mdh2	0	33.04465667	5.089356479	90	111.0554028
ENSMUSG00000019188	H13	0	2.562155536	1.832750511	40
ENSMUSG00000019189	Rnf145	1	4.04881206	2.335943975	50	12.29155023
ENSMUSG00000019194	Scn1b	0	16.44529501	4.124766089	80	12.38150131
ENSMUSG00000019210	Atp6v1e1	1	80.69692509	6.352209874	100	75.09421679
ENSMUSG00000019214	Chtf18	0	18.00171879	4.248058017	80	55.56128952
ENSMUSG00000019235	Rps6kl1	0	2.98655708	1.995143326	40	7.180440114
ENSMUSG00000019254	Ppp1r12c	0	20.78601814	4.445330632	90	23.3373861
ENSMUSG00000019256	Ahr	0	3.076277596	2.027252303	50	4.609258383
ENSMUSG00000019261	Map1s	0	41.6468387	5.414366897	100	74.53917167
ENSMUSG00000019278	Dpep1	0	0.144911893	0.195236579	10	2.00620048
ENSMUSG00000019295	Tmem129	0	2.595779889	1.846304711	40	10.44896083
ENSMUSG00000019297	Nop9	0	24.33747507	4.663200859	90	40.91668938
ENSMUSG00000019301	Hsd17b1	0	2.479923175	1.799055457	40	6.124471548
ENSMUSG00000019302	Atp6v0a1	0	2.269585577	1.709107784	40	32.79268447
ENSMUSG00000019303	Psmc3ip	0	14.28589808	3.934129411	80	53.07040106
ENSMUSG00000019312	Grb7	0	1.31513793	1.211098148	30	14.08608847
ENSMUSG00000019320	Noxo1	0	0.551034054	0.633230362	20	4.693684411
ENSMUSG00000019326	Aoc3	0	0.074801435	0.104070153	10	0.213352758
ENSMUSG00000019338	Zfp687	0	7.935356403	3.159525275	60	28.59052242
ENSMUSG00000019362	D8Ertd738e	0	93.93783478	6.568911242	100	63.56711474
ENSMUSG00000019368	Sec14l4	0	2.527947195	1.818828967	40	5.355777895
ENSMUSG00000019370	Calm3	1	107.5238098	6.76186779	100	31.00842702
ENSMUSG00000019373	Cops3	0	10.47091607	3.519908705	70	69.67247665
ENSMUSG00000019428	Fkbp8	1	37.11883982	5.252432305	90	63.7810748
ENSMUSG00000019429	Ffar3	0	10.64580595	3.54173858	70	22.62500307
ENSMUSG00000019432	Ddx39b	1	68.33200943	6.115449669	100	113.3160916
ENSMUSG00000019433	Gipc1	0	54.24720015	5.787829447	100	68.83340884
ENSMUSG00000019437	Tlcd1	0	4.967347114	2.577089699	50	35.67377844
ENSMUSG00000019461	Plscr3	0	2.705147605	1.889531017	40	13.21151756
ENSMUSG00000019464	Ptger1	0	0.880753725	0.911310947	30	0.180191878
ENSMUSG00000019467	Arhgef25	0	24.07880453	4.648396674	90	7.779805086
ENSMUSG00000019470	Xab2	0	24.91987264	4.695986724	90	67.07354101
ENSMUSG00000019471	Cdc37	0	39.46683056	5.338667954	100	56.67107926
ENSMUSG00000019478	Rab4a	0	9.791988592	3.431888823	70	36.53288232
ENSMUSG00000019487	Trip10	0	13.91175607	3.898378261	80	36.93596278
ENSMUSG00000019494	Cops6	0	24.18553112	4.65452325	90	114.5368095
ENSMUSG00000019505	Ubb	0	372.6256385	8.545449647	100
ENSMUSG00000019518	Ap4m1	0	6.105045096	2.828843806	60	30.49810537
ENSMUSG00000019528	Gyg	0	5.807164019	2.767053872	60	37.82472221
ENSMUSG00000019539	Rcn3	0	15.76769037	4.067612076	80	44.28069682
ENSMUSG00000019558	Slc6a8	0	25.19689502	4.711323922	90	53.17666554
ENSMUSG00000019564	Arid3a	0	3.36617786	2.126370901	50	13.59477685
ENSMUSG00000019577	Pdk4	0	1.461871185	1.299755276	30	4.2915725
ENSMUSG00000019578	Ubxn6	0	6.338251101	2.875436272	60	26.78136192
ENSMUSG00000019579	D17Wsu104e	1	27.74286576	4.845132005	90	55.47265181
ENSMUSG00000019590	Cyb561	0	6.650985758	2.935645637	60	22.4428474
ENSMUSG00000019647	Sema6a	0	0.573961557	0.654400304	20	6.067636075
ENSMUSG00000019659	Ccdc12	0	28.55458288	4.885309954	90	38.61263932
ENSMUSG00000019689	1110001J03Rik	1	25.58504991	4.73254327	90	76.98851205
ENSMUSG00000019699	Akt3	0	5.809665761	2.767583988	60	7.962730457
ENSMUSG00000019710	Mrpl24	0	23.08179581	4.589871075	90	67.30261343
ENSMUSG00000019715	Gle1	0	7.311088489	3.055037437	60	14.96775313
ENSMUSG00000019718	L3hypdh	0	4.166004068	2.369048779	50	26.18415207
ENSMUSG00000019726	Lyst	0	2.110425621	1.637112008	40	5.79930602
ENSMUSG00000019731	Slc35e1	0	11.6708438	3.663440697	70	5.363996118
ENSMUSG00000019732	Calr3	0	2.090232043	1.627715173	40	9.867318838
ENSMUSG00000019734	Tmc4	0	2.960026641	1.985510136	40
ENSMUSG00000019737	Syne4	0	6.894552554	2.9808575	60	23.96698365
ENSMUSG00000019738	Polr2i	1	20.17617119	4.404369858	90	62.25472691
ENSMUSG00000019756	Prl8a1	0	8.020608048	3.173224684	70	0
ENSMUSG00000019761	Krt10	0	0.515182452	0.599491527	20	2.51062756
ENSMUSG00000019763	Rmnd1	0	5.137201726	2.617581005	60
ENSMUSG00000019767	Ccdc170	0	1.908886505	1.540467008	40	11.51116984
ENSMUSG00000019768	Esr1	0	0.094693827	0.130527422	10	1.867545503
ENSMUSG00000019769	Syne1	0	1.161853094	1.11226849	30
ENSMUSG00000019773	Fbxo5	0	47.20137444	5.59100238	100	71.41940479
ENSMUSG00000019774	Mtrf1l	0	4.012041146	2.325398258	50	11.164609
ENSMUSG00000019775	Rgs17	0	0.018932983	0.027059166	10	2.496482563
ENSMUSG00000019777	Hdac2	0	53.69675648	5.773383379	100	91.44980574
ENSMUSG00000019779	Frk	0	0.762863649	0.817920892	20	3.553978093
ENSMUSG00000019782	Rwdd1	0	43.07571659	5.46191212	100	40.22042588
ENSMUSG00000019785	Clvs2	0	0.070004145	0.097616385	10	1.200510367
ENSMUSG00000019789	Hey2	0	0.256745526	0.329692553	10	0.88900353
ENSMUSG00000019790	Stxbp5	0	1.112097368	1.078676345	30	2.149911116
ENSMUSG00000019791	Hint3	0	2.941559736	1.978766639	40	16.17066766
ENSMUSG00000019792	Trmt11	0	4.136262423	2.360718915	50	13.51782816
ENSMUSG00000019794	Katna1	0	12.40347035	3.744534679	80	29.3786868
ENSMUSG00000019795	Pcmt1	1	9.741033305	3.425060885	70	39.92307558
ENSMUSG00000019796	Lrp11	0	12.51871893	3.75688654	80	20.15502116
ENSMUSG00000019797	1700021F05Rik	0	30.20448822	4.963681645	90	90.02992208
ENSMUSG00000019802	Sec63	0	2.1882373	1.672759013	40	12.96763156
ENSMUSG00000019804	Snx3	0	51.0647578	5.702235249	100	55.85163063
ENSMUSG00000019806	Aig1	0	1.56395938	1.358373406	30	23.49196045
ENSMUSG00000019808	Adat2	0	11.82476351	3.680860317	70	38.85857068
ENSMUSG00000019809	Pex3	0	3.404612301	2.139015037	50	25.50460564
ENSMUSG00000019810	Fuca2	0	6.01807657	2.811075688	60	20.82638037
ENSMUSG00000019813	Cep57l1	0	16.49862048	4.129169285	80	34.96983094
ENSMUSG00000019814	Ltv1	0	26.37393453	4.774730907	90	63.97657587
ENSMUSG00000019817	Plagl1	0	0.319775337	0.400292363	10	13.83405075
ENSMUSG00000019818	Cd164	0	30.73326097	4.987923878	90	29.29690714
ENSMUSG00000019820	Utrn	0	16.4116137	4.121978012	80	16.87642027
ENSMUSG00000019822	Smpd2	0	4.956001587	2.574344138	50	42.85529751
ENSMUSG00000019823	Mical1	0	2.389674856	1.761146894	40	21.58509553
ENSMUSG00000019826	Zbtb24	0	15.57713262	4.051122577	80	24.77468328
ENSMUSG00000019831	Wasf1	0	1.466279156	1.302336106	30	36.19185665
ENSMUSG00000019832	Rab32	0	5.075625577	2.603032963	60	7.031957328
ENSMUSG00000019834	Slc22a16	0	0.041190088	0.058233483	10	1.338063271
ENSMUSG00000019837	Gtf3c6	0	13.8430341	3.891714122	80	54.25100463
ENSMUSG00000019838	Slc16a10	0	0.70390321	0.768843385	20	2.145893969
ENSMUSG00000019841	Rev3l	0	7.126575866	3.0226476	60	6.701161067
ENSMUSG00000019842	Traf3ip2	0	6.377915669	2.883213299	60	14.52577374
ENSMUSG00000019843	Fyn	0	7.248281761	3.044093616	60	15.01656031
ENSMUSG00000019845	Tube1	0	4.847617618	2.547848975	50	17.09928026
ENSMUSG00000019846	Lama4	0	4.225503126	2.385569951	50	8.594043884
ENSMUSG00000019849	Prep	0	91.38001707	6.529508908	100	99.06749304
ENSMUSG00000019850	Tnfaip3	0	0.741493755	0.800325299	20	2.816757866
ENSMUSG00000019851	Perp	1	18.88308394	4.313469636	80	27.742057
ENSMUSG00000019852	D10Bwg1379e	0	0.156183105	0.209369896	10	0.981734302
ENSMUSG00000019853	Hebp2	0	0.808969834	0.85516835	20	5.303301687
ENSMUSG00000019854	Reps1	0	9.686389524	3.417702605	70	47.00241124
ENSMUSG00000019856	Fam184a	0	2.925090348	1.972725862	40	3.609129268
ENSMUSG00000019857	Asf1a	0	19.14866457	4.332612316	80	31.12001266
ENSMUSG00000019861	Gopc	0	6.056333766	2.818918802	60	27.72200074
ENSMUSG00000019863	Qrsl1	0	7.192774258	3.034352064	60	21.90017326
ENSMUSG00000019864	Rtn4ip1	0	6.602469887	2.926468197	60	19.0033824
ENSMUSG00000019866	Aim1	0	0.340423547	0.422688936	10	0.429996718
ENSMUSG00000019868	Vta1	1	7.517069839	3.09035718	60	54.92901207
ENSMUSG00000019872	Smpdl3a	0	1.722202097	1.444774177	40	10.78766818
ENSMUSG00000019873	Reep3	0	2.830659319	1.937592725	40	5.77948403
ENSMUSG00000019876	Pkib	0	0.42831443	0.51431361	20	0.186368351
ENSMUSG00000019877	Serinc1	0	16.06464662	4.092938634	80	43.0168977
ENSMUSG00000019878	Hsf2	0	13.81703038	3.889184428	80	46.84130113
ENSMUSG00000019883	Echdc1	0	0.470530706	0.556336909	20	3.588969707
ENSMUSG00000019889	Ptprk	0	12.82549668	3.789259405	80	25.81233335
ENSMUSG00000019891	Dcbld1	0	7.296604944	3.052521092	60	31.81104433
ENSMUSG00000019892	Lrriq1	0	0.0726893	0.101232266	10	0.815101857
ENSMUSG00000019894	Slc6a15	0	3.975255986	2.314770757	50	6.537493851
ENSMUSG00000019897	Ccdc59	0	9.99304208	3.45851877	70	64.9046798
ENSMUSG00000019899	Lama2	0	0.546426584	0.628938344	20	1.969848036
ENSMUSG00000019907	Ppp1r12a	0	47.09048005	5.587679422	100	60.02772322
ENSMUSG00000019916	P4ha1	0	13.7074089	3.878471195	80	33.77641708
ENSMUSG00000019917	Sept10	0	11.02603704	3.588089403	70	26.85768766
ENSMUSG00000019920	Lims1	0	14.90338356	3.991261837	80	14.57814653
ENSMUSG00000019923	Zwint	1	38.71986079	5.311788661	100	23.06193425
ENSMUSG00000019927	Ube2d1	1	0.653022815	0.725106637	20	20.05569599
ENSMUSG00000019929	Dcn	0	5.225121987	2.638102108	60	0.990104219
ENSMUSG00000019942	Cdk1	0	31.14462495	5.006505613	90	43.61557004
ENSMUSG00000019943	Atp2b1	0	18.53342956	4.287873366	80	27.17670076
ENSMUSG00000019944	Rhobtb1	0	0.246587771	0.317984466	10	1.987761137
ENSMUSG00000019947	Arid5b	0	22.74293942	4.569426649	90	69.49716848
ENSMUSG00000019948	Actr6	0	6.341729316	2.876119924	60	29.73959548
ENSMUSG00000019951	Uhrf1bp1l	0	6.955269338	2.991910776	60	9.777659675
ENSMUSG00000019952	Poc1b	0	2.1729235	1.665812738	40
ENSMUSG00000019960	Dusp6	0	0.782931978	0.834251663	20	4.023877258
ENSMUSG00000019961	Tmpo	0	45.95471941	5.553198265	100	39.08490902
ENSMUSG00000019966	Kitl	0	0.686896447	0.754371414	20	1.239058865
ENSMUSG00000019969	Psen1	0	11.57166359	3.652103667	70	32.82490408
ENSMUSG00000019970	Sgk1	0	64.26788267	6.028301333	100	41.69441526
ENSMUSG00000019971	Cep290	0	3.744142218	2.246147259	50	6.272987287
ENSMUSG00000019975	Ikbip	0	7.779568789	3.134150083	60	18.30157608
ENSMUSG00000019977	Hbs1l	0	21.4726975	4.490101403	90	13.56238453
ENSMUSG00000019978	Epb4.1l2	0	19.80506679	4.378863015	90	40.09658897
ENSMUSG00000019979	Apaf1	0	12.01935052	3.702585575	70	19.08123987
ENSMUSG00000019982	Myb	0	2.055279281	1.611304262	40	3.575785446
ENSMUSG00000019984	Med23	0	8.852093119	3.300430264	70	23.51383781
ENSMUSG00000019986	Ahi1	0	1.087063079	1.061474205	30	5.41307862
ENSMUSG00000019988	Nedd1	0	9.633503247	3.410545071	70	15.98117837
ENSMUSG00000019989	Enpp3	0	0.984301643	0.988631353	30	7.063393589
ENSMUSG00000019992	Mtfr2	0	1.584645281	1.369966297	30	10.97670809
ENSMUSG00000019996	Map7	0	22.23510103	4.538234013	90
ENSMUSG00000019997	Ctgf	0	3.866143936	2.282778995	50	40.21797194
ENSMUSG00000019998	Stx7	1	12.5997582	3.765509095	80	20.78383573
ENSMUSG00000020000	Moxd1	0	0.122843972	0.167157468	10	0.73011902
ENSMUSG00000020003	Pex7	0	8.009093445	3.17138194	70	33.37612144
ENSMUSG00000020009	Ifngr1	0	2.774290379	1.916205422	40	22.69902582
ENSMUSG00000020014	Gm872	0	0.021372314	0.030508858	10	0.34183097
ENSMUSG00000020015	Cdk17	0	11.49279693	3.643024603	70
ENSMUSG00000020017	Hal	0	0.52103699	0.605055238	20	18.83959004
ENSMUSG00000020018	Snrpf	0	1.088900072	1.062743479	30	12.91716806
ENSMUSG00000020019	Ntn4	0	0.559994758	0.641541181	20	1.431906449
ENSMUSG00000020020	Usp44	0	0.35731311	0.440753565	20	5.072285241
ENSMUSG00000020021	Fgd6	0	1.893336355	1.532734048	40	5.340099648
ENSMUSG00000020022	Ndufa12	1	44.43674435	5.505787561	100	81.25111942
ENSMUSG00000020023	Tmcc3	0	0.196944722	0.259356526	10	1.847448667
ENSMUSG00000020024	Ccdc41	0	13.7725668	3.884848617	80	13.12932574
ENSMUSG00000020027	Socs2	0	2.387098323	1.760049867	40	6.535395113
ENSMUSG00000020029	Nudt4	1	28.82553836	4.898476274	90
ENSMUSG00000020032	Nuak1	0	2.284113321	1.715503909	40	6.28007117
ENSMUSG00000020034	Tcp11l2	0	0.449377702	0.535433605	20	3.517120216
ENSMUSG00000020038	Cry1	0	10.85556183	3.567492128	70	31.78158144
ENSMUSG00000020042	Btbd11	0	6.725143894	2.949561806	60	26.20761506
ENSMUSG00000020044	Timp3	0	0.601907377	0.679790733	20	7.653862693
ENSMUSG00000020048	Hsp90b1	0	43.7954499	5.485280293	100	117.00788
ENSMUSG00000020053	Igf1	0	0.002645577	0.00381172	0	0.287956625
ENSMUSG00000020056	Ccdc53	0	4.354173366	2.420663854	50	28.29339153
ENSMUSG00000020057	Dram1	0	0.47475111	0.560471495	20	0.801908421
ENSMUSG00000020059	Sycp3	0	1.11883651	1.083272273	30	15.7604069
ENSMUSG00000020061	Mybpc1	0	0.180498747	0.23939651	10	3.675262521
ENSMUSG00000020063	Sirt1	1	17.20458029	4.186229574	80	37.46797461
ENSMUSG00000020064	Herc4	0	14.9743044	3.997681206	80	52.14930329
ENSMUSG00000020067	Mypn	0	0.56606593	0.64714495	20	6.400452597
ENSMUSG00000020068	Pbld2	0	0.2682254	0.342811177	10	2.290661742
ENSMUSG00000020069	Hnrnph3	1	6.07511368	2.822753329	60	22.21834586
ENSMUSG00000020070	Rufy2	0	5.464539523	2.692547609	60	12.23802498
ENSMUSG00000020072	Pbld1	0	2.910670264	1.967415898	40	0.579247797
ENSMUSG00000020074	Ccar1	0	19.48041876	4.356173309	90
ENSMUSG00000020075	Ddx21	0	48.25738305	5.622268077	100	53.50946548
ENSMUSG00000020076	Ddx50	0	26.46344808	4.779440864	90	19.90275713
ENSMUSG00000020077	Srgn	0	2.127392147	1.644960132	40	12.59863958
ENSMUSG00000020078	Vps26a	0	26.5055084	4.781648664	90	30.85952137
ENSMUSG00000020079	Supv3l1	0	27.06109538	4.810499421	90	57.01856894
ENSMUSG00000020080	Hkdc1	0	0.288804556	0.366033499	10	3.769905868
ENSMUSG00000020081	Tacr2	0	0.350234772	0.433210278	20	0.913807437
ENSMUSG00000020083	2010107G23Rik	0	5.658903919	2.735284724	60	14.30417465
ENSMUSG00000020085	Aifm2	0	6.261787757	2.860324765	60	11.13174956
ENSMUSG00000020086	H2afy2	0	10.13041825	3.476435901	70	35.35337547
ENSMUSG00000020087	Tysnd1	0	55.31496196	5.815446368	100	56.70061403
ENSMUSG00000020088	Sar1a	0	27.60154479	4.838021165	90	33.73840145
ENSMUSG00000020089	Ppa1	1	28.36976625	4.876259878	90	79.85205856
ENSMUSG00000020091	Eif4ebp2	0	10.34238798	3.503652506	70	32.24355076
ENSMUSG00000020092	Pald1	0	58.72519185	5.900267678	100	39.71915514
ENSMUSG00000020097	Sgpl1	0	16.07528133	4.093837443	80	40.44588726
ENSMUSG00000020098	Pcbd1	0	9.879108089	3.443488379	70	23.62115305
ENSMUSG00000020099	Unc5b	0	5.981167576	2.803468342	60	9.239909027
ENSMUSG00000020100	Slc29a3	0	0.996491706	0.997467079	30	8.770427001
ENSMUSG00000020101	4632428N05Rik	0	0.210985675	0.276181799	10	0.464497924
ENSMUSG00000020105	Lrig3	0	27.13876595	4.814487154	90	39.55385237
ENSMUSG00000020107	Anapc16	0	6.38554869	2.884705106	60	27.24621992
ENSMUSG00000020108	Ddit4	0	55.03561987	5.808272284	100	68.35250049
ENSMUSG00000020109	Dnajb12	0	7.653030055	3.113205414	60	43.24696485
ENSMUSG00000020111	Micu1	0	3.025419666	2.009139198	40	29.28355735
ENSMUSG00000020114	Cand1	0	34.73274216	5.159174727	90	53.28736326
ENSMUSG00000020115	Tbk1	0	17.02071127	4.17158405	80	25.5058927
ENSMUSG00000020116	Pno1	0	21.31984107	4.480254849	90	56.40593735
ENSMUSG00000020121	Srgap1	0	4.166216698	2.369108159	50	9.281851586
ENSMUSG00000020122	Egfr	0	2.218282549	1.686290993	40	7.721129603
ENSMUSG00000020124	Usp15	0	31.31261197	5.01402547	90	46.85117733
ENSMUSG00000020128	Vps54	0	29.52743933	4.932034675	90	34.3551188
ENSMUSG00000020130	Tbc1d15	1	4.549049406	2.472240648	50	30.47736526
ENSMUSG00000020131	Pcsk4	0	0.651532029	0.723804949	20
ENSMUSG00000020132	Rab21	0	31.03498328	5.001576333	90	30.95477149
ENSMUSG00000020133	2310011J03Rik	0	12.52289672	3.757332317	80
ENSMUSG00000020134	Peli1	1	7.515258722	3.090050364	60	26.69714589
ENSMUSG00000020135	Apc2	0	0.622557917	0.698269976	20	0.330755556
ENSMUSG00000020137	Thap2	0	0.562472325	0.643830637	20	0.715533064
ENSMUSG00000020142	Slc1a4	0	14.08745212	3.915277288	80	35.92969132
ENSMUSG00000020143	Dock2	0	0.015582906	0.022308018	10	1.145816716
ENSMUSG00000020149	Rab1	1	27.37400215	4.826497752	90	32.47522869
ENSMUSG00000020150	Gamt	0	4.170975885	2.370436577	50
ENSMUSG00000020151	Ptprr	0	0.030920327	0.04393284	10	1.46243556
ENSMUSG00000020152	Actr2	0	19.21515471	4.337365339	80	33.69175575
ENSMUSG00000020153	Ndufs7	0	36.91304406	5.244622391	90	103.1936063
ENSMUSG00000020154	Ptprb	0	0.002199613	0.003169886	0	0.22045974
ENSMUSG00000020156	Mum1	0	26.31979896	4.771874962	90	49.45605325
ENSMUSG00000020159	Gabrp	0	1.43769019	1.285514783	30	2.401935757
ENSMUSG00000020160	Meis1	0	0.392300948	0.477471085	20	5.23326228
ENSMUSG00000020163	Uqcr11	0	141.5658087	7.155484214	100	58.51111307
ENSMUSG00000020166	Cnot2	0	25.49359713	4.727571832	90	40.55341598
ENSMUSG00000020167	Tcf3	1	35.21926046	5.178685184	90	34.63905635
ENSMUSG00000020170	Frs2	0	5.313011729	2.658328431	60	15.64264586
ENSMUSG00000020171	Yeats4	0	45.16260653	5.528652782	100	46.36203921
ENSMUSG00000020173	Cobl	0	22.25277427	4.539330948	90	61.04201194
ENSMUSG00000020175	Rab36	0	0.197591428	0.2601358	10	1.575097094
ENSMUSG00000020176	Grb10	0	12.87737515	3.794662809	80	8.909856046
ENSMUSG00000020178	Adora2a	0	0.13024446	0.176634846	10	0.740251558
ENSMUSG00000020180	Snrpd3	0	29.43091539	4.927465827	90	118.6348717
[truncated: 14,264 more rows]
