# Supplementary material for: Dynamic regulation of N6,2′-O-dimethyladenosine (m6Am) in obesity
Source: Nat Commun. 2021 Dec 10;12:7185. doi: 10.1038/s41467-021-27421-2 (PMC8664860; doi:10.1038/s41467-021-27421-2)
Supplement: Supplementary file 10 — Source data file [file 41467_2021_27421_MOESM10_ESM.zip › Source data revision2/1h.txt]

ID	symbol	m6Am	RSS_ES_KO	LOG RSS KO
ENSMUSG00000000001	Gnai3	0	7.12077	2.832033255
ENSMUSG00000000028	Cdc45	0	0.858532	-0.220056186
ENSMUSG00000000031	H19	0
ENSMUSG00000000037	Scml2	0	7.22834	2.853664368
ENSMUSG00000000056	Narf	0	33.5835	5.069680688
ENSMUSG00000000058	Cav2	0
ENSMUSG00000000078	Klf6	0	32.8102	5.036072483
ENSMUSG00000000085	Scmh1	0	17.1227	4.097838307
ENSMUSG00000000088	Cox5a	1	659.74	9.365753768
ENSMUSG00000000093	Tbx2	0	0.757874	-0.399970081
ENSMUSG00000000094	Tbx4	0	4.06607	2.023635052
ENSMUSG00000000120	Ngfr	0	4.60139	2.20206974
ENSMUSG00000000125	Wnt3	0	3.37721	1.755831891
ENSMUSG00000000126	Wnt9a	0	2.23214	1.158427516
ENSMUSG00000000127	Fer	0	18.4424	4.204954508
ENSMUSG00000000131	Xpo6	1	7.47506	2.902085159
ENSMUSG00000000134	Tfe3	0	11.0904	3.471239495
ENSMUSG00000000142	Axin2	0	7.20405	2.848808194
ENSMUSG00000000148	Brat1	0	14.5155	3.859522363
ENSMUSG00000000149	Gna12	0	8.02892	3.005205938
ENSMUSG00000000154	Slc22a18	0	6.53372	2.70790463
ENSMUSG00000000167	Pih1d2	0	11.4783	3.520837082
ENSMUSG00000000168	Dlat	0	0.837015	-0.256674618
ENSMUSG00000000171	Sdhd	0	6.2954	2.654298047
ENSMUSG00000000182	Fgf23	0	11.6436	3.541465278
ENSMUSG00000000184	Ccnd2	1	40.842	5.35198161
ENSMUSG00000000194	Gpr107	1	11.6526	3.542579989
ENSMUSG00000000197	Nalcn	0	0.184701	-2.436736418
ENSMUSG00000000202	Btbd17	0	7.02001	2.811473086
ENSMUSG00000000223	Drp2	0	4.97561	2.314873408
ENSMUSG00000000244	Tspan32	0	11.185	3.483493351
ENSMUSG00000000247	Lhx2	0	11.9543	3.579457748
ENSMUSG00000000253	Gmpr	0	15.7341	3.975822753
ENSMUSG00000000266	Mid2	0	26.8981	4.749432364
ENSMUSG00000000275	Trim25	0	44.6516	5.480639967
ENSMUSG00000000276	Dgke	0	288.126	8.170556042
ENSMUSG00000000278	Scpep1	0	3.718	1.89452677
ENSMUSG00000000282	Mnt	0	31.8258	4.992124874
ENSMUSG00000000295	Hddc2	0	4.94131	2.304893568
ENSMUSG00000000296	Tpd52l1	0	0.564686	-0.824479231
ENSMUSG00000000301	Pemt	0	3.71728	1.894247362
ENSMUSG00000000303	Cdh1	1	140.81	7.137605984
ENSMUSG00000000305	Cdh4	0	4.2907	2.101213033
ENSMUSG00000000308	Ckmt1	0	6.95806	2.79868512
ENSMUSG00000000317	Bcl6b	0	38.3333	5.260526296
ENSMUSG00000000320	Alox12	0	4.35135	2.121463064
ENSMUSG00000000325	Arvcf	0	42.8061	5.419744495
ENSMUSG00000000326	Comt	0	162.945	7.348241273
ENSMUSG00000000339	Rtca	0	1.27219	0.347314151
ENSMUSG00000000340	Dbt	0	20.8338	4.3808541
ENSMUSG00000000346	Dazap2	0	41.0847	5.360529327
ENSMUSG00000000355	Mcts1	0	6.88479	2.78341265
ENSMUSG00000000359	Rem1	0
ENSMUSG00000000365	Rnf17	0	0.221479	-2.174758182
ENSMUSG00000000374	Trappc10	0	3.43891	1.781951359
ENSMUSG00000000378	Ccm2	0	11.6834	3.546388271
ENSMUSG00000000384	Tbrg4	0	2.28787	1.194005078
ENSMUSG00000000385	Tmprss2	0	0.555556	-0.847995752
ENSMUSG00000000386	Mx1	0	0.565475	-0.822464852
ENSMUSG00000000392	Fap	0
ENSMUSG00000000399	Ndufa9	0	0.378181	-1.402851211
ENSMUSG00000000402	Egfl6	0	1.13936	0.188223663
ENSMUSG00000000409	Lck	0	10.8358	3.437733765
ENSMUSG00000000416	Cttnbp2	0	3.05473	1.611044869
ENSMUSG00000000420	Galnt1	1	62.937	5.975836507
ENSMUSG00000000439	Mkrn2	0	17.785	4.152589069
ENSMUSG00000000440	Pparg	0
ENSMUSG00000000441	Raf1	0	95.8234	6.582306099
ENSMUSG00000000486	Sept1	0	2.95155	1.561472782
ENSMUSG00000000489	Pdgfb	0	2.21998	1.150546679
ENSMUSG00000000530	Acvrl1	0	0
ENSMUSG00000000531	Grasp	0	12.084	3.595026184
ENSMUSG00000000532	Acvr1b	0	42.0974	5.395659228
ENSMUSG00000000538	Tom1l2	0	9.09449	3.184992737
ENSMUSG00000000544	Gpa33	0	38.7201	5.275010773
ENSMUSG00000000552	Zfp385a	0	31.6235	4.982925145
ENSMUSG00000000555	Itga5	1	8.6656	3.115299644
ENSMUSG00000000561	Wdr77	0	27.4562	4.779060062
ENSMUSG00000000563	Atp5f1	1	1.62111	0.696981988
ENSMUSG00000000568	Hnrnpd	0	292.406	8.191829105
ENSMUSG00000000579	Dynlt1c	0	10.0115	3.323586241
ENSMUSG00000000581	C1d	0	4.28616	2.099685706
ENSMUSG00000000594	Gm2a	1	34.6301	5.113954648
ENSMUSG00000000600	Krit1	0	105.22	6.717265145
ENSMUSG00000000605	Clcn4-2	0	13.1688	3.719051982
ENSMUSG00000000627	Sema4f	0	13.9871	3.806024969
ENSMUSG00000000628	Hk2	0	133.21	7.057558579
ENSMUSG00000000631	Myo18a	0	10.3193	3.367273205
ENSMUSG00000000632	Sez6	0	6.08107	2.604325197
ENSMUSG00000000693	Loxl3	0	0.320455	-1.641806315
ENSMUSG00000000706	Btn1a1	0	7.85433	2.973488214
ENSMUSG00000000708	Kat2b	0	38.9188	5.282395322
ENSMUSG00000000711	Rab5b	0	8.20092	3.035785764
ENSMUSG00000000724	Cryba1	0
ENSMUSG00000000730	Dnmt3l	1	9.61825	3.265774426
ENSMUSG00000000731	Aire	0	11.7143	3.550198842
ENSMUSG00000000732	Icosl	0	36.4	5.185866545
ENSMUSG00000000738	Spg7	0	8.48413	3.084766727
ENSMUSG00000000739	Sult5a1	0	7.43243	2.893833971
ENSMUSG00000000740	Rpl13	0	3.45773	1.789825219
ENSMUSG00000000743	Chmp1a	0	4.5847	2.196827334
ENSMUSG00000000751	Rpa1	0	2.60229	1.379781745
ENSMUSG00000000753	Serpinf1	0	3.65123	1.868382551
ENSMUSG00000000759	Tubgcp3	0	4.07806	2.027883002
ENSMUSG00000000776	Polr3d	0	11.9053	3.57353207
ENSMUSG00000000782	Tcf7	0	14.6794	3.875721096
ENSMUSG00000000787	Ddx3x	1	39.0297	5.286500468
ENSMUSG00000000791	Il12rb1	0	0.943396	-0.084064611
ENSMUSG00000000792	Slc5a5	0
ENSMUSG00000000804	Usp32	0	2.95934	1.565275458
ENSMUSG00000000805	Car4	0
ENSMUSG00000000811	Txnrd3	0	3.25728	1.703667741
ENSMUSG00000000823	Znf512b	0	15.2039	3.926369536
ENSMUSG00000000826	Dnajc5	0	261.108	8.02850285
ENSMUSG00000000827	Tpd52l2	1	9.39102	3.231281864
ENSMUSG00000000838	Fmr1	0	40.9539	5.35592894
ENSMUSG00000000861	Bcl11a	0	6.19768	2.631728267
ENSMUSG00000000876	Pxmp4	0	3.48222	1.800007353
ENSMUSG00000000881	Dlg3	0	40.715	5.347488497
ENSMUSG00000000884	Gnb1l	0	11.7312	3.552278691
ENSMUSG00000000901	Mmp11	1	28.0437	4.809604802
ENSMUSG00000000902	Smarcb1	0	2.23081	1.157567643
ENSMUSG00000000903	Vpreb3	0	1.60714	0.684495609
ENSMUSG00000000915	Hip1r	0	16.8308	4.073031847
ENSMUSG00000000916	Nsun5	0	6.77208	2.759599016
ENSMUSG00000000934	Top1mt	0	0.6	-0.736965594
ENSMUSG00000000938	Hoxa10	0	12.0877	3.595467855
ENSMUSG00000000948	Snrpn	1	5.45575	2.447777537
ENSMUSG00000000957	Mmp14	0	33.7003	5.074689529
ENSMUSG00000000958	Slc7a7	0	1.2129	0.278460609
ENSMUSG00000000959	Oxa1l	0	2.34901	1.232052855
ENSMUSG00000000976	Heatr6	0	31.0747	4.957668558
ENSMUSG00000001016	Ilf2	0	6.73826	2.752376097
ENSMUSG00000001017	Chtop	1	1.65487	0.726717889
ENSMUSG00000001018	Snapin	1	3.63459	1.86179263
ENSMUSG00000001020	S100a4	0
ENSMUSG00000001025	S100a6	0	9.12057	3.18912399
ENSMUSG00000001034	Mapk7	0	0.733143	-0.447833471
ENSMUSG00000001036	Epn2	1	3.34167	1.74056927
ENSMUSG00000001039	B9d1	0	7.85939	2.974417343
ENSMUSG00000001052	Sec24b	0	7.54596	2.915704453
ENSMUSG00000001053	N4bp3	0	8.88507	3.151383142
ENSMUSG00000001054	Rmnd5b	0	5.74545	2.522419893
ENSMUSG00000001056	Nhp2	1	4.9872	2.31823006
ENSMUSG00000001062	Vps9d1	0	6.11607	2.612604919
ENSMUSG00000001065	Zfp276	0	1.56508	0.646236403
ENSMUSG00000001076	C1ql4	0	0.957447	-0.062735467
ENSMUSG00000001082	Mfsd10	0	3.75314	1.908098107
ENSMUSG00000001089	Luzp1	1	46.9375	5.552669098
ENSMUSG00000001095	Slc13a2	0	5.20844	2.38085133
ENSMUSG00000001098	Kctd10	0	78.5256	6.295091156
ENSMUSG00000001100	Poldip2	0	13.2295	3.725686632
ENSMUSG00000001103	Sebox	0	2.075	1.053111336
ENSMUSG00000001105	Ift20	0	74.7458	6.223920611
ENSMUSG00000001119	Col6a1	0
ENSMUSG00000001120	Pcbp3	0	7.32857	2.873531717
ENSMUSG00000001123	Lgals9	0	3.596	1.846393021
ENSMUSG00000001127	Araf	1	20.4564	4.354480371
ENSMUSG00000001128	Cfp	0	11.8122	3.562205784
ENSMUSG00000001131	Timp1	0	5.62735	2.492455696
ENSMUSG00000001134	Uxt	1	0.271461	-1.88118315
ENSMUSG00000001138	Cnnm3	1	24.1518	4.59405881
ENSMUSG00000001143	Lman2l	0	12.0962	3.596481993
ENSMUSG00000001150	Mcm3ap	0	2.04247	1.030314888
ENSMUSG00000001151	Pcnt	0	0.911748	-0.133292965
ENSMUSG00000001156	Mxd1	0	3.188	1.672651629
ENSMUSG00000001157	Gmcl1	0	2.90885	1.540448903
ENSMUSG00000001158	Snrnp27	0	5.82211	2.541542097
ENSMUSG00000001166	Oas1c	0	6.2243	2.637911597
ENSMUSG00000001173	Ocrl	0	22.9506	4.520459966
ENSMUSG00000001175	Calm1	1	16.8025	4.070603999
ENSMUSG00000001211	Agpat3	0	84.9757	6.408978436
ENSMUSG00000001227	Sema6b	0	6.54894	2.711261413
ENSMUSG00000001228	Uhrf1	1	9.42399	3.236338008
ENSMUSG00000001229	Dpp9	0	1.36144	0.445133403
ENSMUSG00000001240	Ramp2	0	2.63393	1.397217005
ENSMUSG00000001247	Lsr	0	0.383332	-1.383333658
ENSMUSG00000001248	Gramd1a	0	1.53793	0.620989839
ENSMUSG00000001249	Hpn	0	1.58065	0.66051795
ENSMUSG00000001270	Ckb	0	1350.63	10.39941679
ENSMUSG00000001280	Sp1	0	437.67	8.773699688
ENSMUSG00000001281	Itgb7	0	3.30319	1.723859956
ENSMUSG00000001285	Myg1	0	6.09398	2.607384765
ENSMUSG00000001288	Rarg	0	13.2533	3.728279723
ENSMUSG00000001289	Pfdn5	0	5.45134	2.446610904
ENSMUSG00000001300	Efnb2	0	10.4883	3.390708952
ENSMUSG00000001305	Rrp15	1	1.72151	0.783674561
ENSMUSG00000001313	Rnd2	0	6.65553	2.734553557
ENSMUSG00000001323	Srr	0	3.3871	1.760050581
ENSMUSG00000001333	Sync	0	18.2826	4.192399348
ENSMUSG00000001334	Fndc5	0	0.808081	-0.307428183
ENSMUSG00000001348	Acp5	0	6.47022	2.693814767
ENSMUSG00000001349	Cnn1	0	11.2903	3.497011916
ENSMUSG00000001366	Fbxo9	0	3.53869	1.823215383
ENSMUSG00000001376	Ccdc132	0	30.1847	4.915745557
ENSMUSG00000001379	Apbb3	0	9.27797	3.213809181
ENSMUSG00000001380	Hars	0	0.439333	-1.186613225
ENSMUSG00000001383	Zmat2	0	2.72612	1.446849069
ENSMUSG00000001403	Ube2c	1	67.2017	6.070425824
ENSMUSG00000001415	Smg5	1	11.555	3.530445355
ENSMUSG00000001416	Cct3	0	23.6684	4.564890277
ENSMUSG00000001417	Rhbg	0	36.036	5.171366976
ENSMUSG00000001418	0610031J06Rik	0	16.059	4.005310153
ENSMUSG00000001419	Mef2d	0	62.7415	5.971348116
ENSMUSG00000001420	Tmem79	0	16.5573	4.049395527
ENSMUSG00000001424	Snd1	0	13.6365	3.769401499
ENSMUSG00000001435	Col18a1	1	25.0089	4.644369698
ENSMUSG00000001436	Slc19a1	0	48.6323	5.603842918
ENSMUSG00000001440	Kpnb1	0	2.49493	1.318999339
ENSMUSG00000001441	Npepps	0	9.79485	3.292023399
ENSMUSG00000001444	Tbx21	0	1.68421	0.752072036
ENSMUSG00000001445	Mrpl10	0	9.84032	3.298705232
ENSMUSG00000001467	Cyp51	0	5.92549	2.566934461
ENSMUSG00000001472	Tcf25	0	36.149	5.175883833
ENSMUSG00000001473	Tubb6	1	44.7974	5.485343097
ENSMUSG00000001482	Def8	0	58.315	5.865795121
ENSMUSG00000001496	Nkx2-1	0	37.5	5.22881869
ENSMUSG00000001497	Pax9	0	5.66667	2.502501189
ENSMUSG00000001504	Irx2	0	34.5281	5.109699043
ENSMUSG00000001506	Col1a1	0	1.71742	0.780242898
ENSMUSG00000001507	Itga3	0	349.068	8.447364297
ENSMUSG00000001517	Foxm1	0	23.6294	4.562511092
ENSMUSG00000001518	Itfg2	0	2.56861	1.360987858
ENSMUSG00000001520	Nrip2	0	0.575758	-0.796465543
ENSMUSG00000001521	Tulp3	0	3.12064	1.641841936
ENSMUSG00000001524	Gtf2h4	0	24.6742	4.624931405
ENSMUSG00000001525	Tubb5	0	10.7062	3.420374604
ENSMUSG00000001542	Ell2	0	14.5942	3.867323225
ENSMUSG00000001552	Jup	0	9.56268	3.257414999
ENSMUSG00000001555	Fkbp10	0	26.3221	4.718202688
ENSMUSG00000001558	Klhl10	0	5.1171	2.355326427
ENSMUSG00000001566	Mnx1	0	0.666228	-0.585912107
ENSMUSG00000001569	Nom1	0	19.9584	4.318924164
ENSMUSG00000001576	Ergic1	0	1.99932	0.9995094
ENSMUSG00000001583	Tnk1	0	19.0238	4.249733548
ENSMUSG00000001588	Acap1	0	7.12727	2.833349579
ENSMUSG00000001604	Tcea3	0	3.45983	1.790701152
ENSMUSG00000001627	Ifrd1	0	99.9237	6.642754993
ENSMUSG00000001630	Stk38l	0	56.374	5.816958032
ENSMUSG00000001632	Brpf1	0	7.05644	2.818940522
ENSMUSG00000001642	Akr1b3	1	1.22536	0.293205663
ENSMUSG00000001655	Hoxc13	0	32.7461	5.033251189
ENSMUSG00000001663	Gstt1	0	3.71429	1.893086461
ENSMUSG00000001665	Gstt3	0	2.47885	1.309670974
ENSMUSG00000001666	Ddt	0	8.51285	3.08964221
ENSMUSG00000001672	Marveld3	0
ENSMUSG00000001674	Ddx18	1	2.55125	1.351204277
ENSMUSG00000001687	Ubl3	0	4.39021	2.134289951
ENSMUSG00000001700	Gramd3	0	0.990477	-0.01380462
ENSMUSG00000001707	Eef1e1	0	1.26897	0.343657963
ENSMUSG00000001729	Akt1	0	24.7923	4.631820212
ENSMUSG00000001739	Cldn15	0	2.7245	1.445991491
ENSMUSG00000001750	Tcirg1	0	1.52648	0.610208687
ENSMUSG00000001751	Naglu	0	8.53874	3.094023197
ENSMUSG00000001755	Coasy	0	5.70396	2.511963865
ENSMUSG00000001761	Smo	0	18.3856	4.200504353
ENSMUSG00000001763	Tspan33	0	8.68264	3.118133768
ENSMUSG00000001767	Crnkl1	0	1.07113	0.099133587
ENSMUSG00000001768	Rin2	0	30.7492	4.942476971
ENSMUSG00000001774	Chordc1	0	11.7148	3.550260419
ENSMUSG00000001783	D10Wsu52e	0	1.8255	0.868291669
ENSMUSG00000001785	Pwp1	0	7.43553	2.89443558
ENSMUSG00000001786	Fbxo7	0	43.5786	5.445547944
ENSMUSG00000001794	Capns1	0	21.2182	4.407230368
ENSMUSG00000001802	Lrp3	0	0.144239	-2.793466795
ENSMUSG00000001819	Hoxd13	0	16.7132	4.062916081
ENSMUSG00000001827	Folr1	0	1.90256	0.927941952
ENSMUSG00000001829	Clpb	0	2.71551	1.441223176
ENSMUSG00000001833	Sept7	0	25.5522	4.675375605
ENSMUSG00000001844	Zdhhc4	0	11.1078	3.473501201
ENSMUSG00000001847	Rac1	1	1.2464	0.317767139
ENSMUSG00000001855	Nup214	0	4.86946	2.283761793
ENSMUSG00000001864	Aif1l	0	10.1115	3.337925126
ENSMUSG00000001870	Ltbp1	0	3.70498	1.889465755
ENSMUSG00000001891	Ugp2	0	13.0132	3.701903865
ENSMUSG00000001901	Kcnh6	0	1.34615	0.428839177
ENSMUSG00000001909	Trmt1	0	15.8069	3.982482553
ENSMUSG00000001910	Nacc1	0	15.1369	3.91999787
ENSMUSG00000001911	Nfix	0	8.35216	3.062149349
ENSMUSG00000001918	Slc1a5	1	36.2203	5.178726591
ENSMUSG00000001924	Uba1	0	9.67468	3.274213943
ENSMUSG00000001930	Vwf	0	6.70951	2.746207409
ENSMUSG00000001942	Siae	0	170.667	7.415040317
ENSMUSG00000001943	Vsig2	0	2.86567	1.518872484
ENSMUSG00000001946	Esam	0
ENSMUSG00000001948	Spa17	0	0.333333	-1.584963943
ENSMUSG00000001962	Fam50a	0	31.9735	4.998804773
ENSMUSG00000001964	Emd	0	31.7699	4.989588644
ENSMUSG00000001983	Taco1	0	14.5566	3.863601518
ENSMUSG00000001985	Grik3	0	3.07284	1.619572649
ENSMUSG00000001986	Gria3	0	4.49272	2.167589152
ENSMUSG00000001988	Npas1	0
ENSMUSG00000001995	Sipa1l2	0	3.33523	1.737786254
ENSMUSG00000001998	Ap4e1	0	3.1826	1.670205846
ENSMUSG00000001999	Blvra	0	5.76734	2.527906076
ENSMUSG00000002006	Pdzd4	0	1.11677	0.159332092
ENSMUSG00000002007	Srpk3	0
ENSMUSG00000002010	Idh3g	0	1.65678	0.728382043
ENSMUSG00000002012	Pnck	0	9.86286	3.302006055
ENSMUSG00000002014	Ssr4	1	8.34506	3.060922422
ENSMUSG00000002015	Bcap31	0	1.68793	0.755255075
ENSMUSG00000002017	Fam98a	0	2.26201	1.177605307
ENSMUSG00000002020	Ltbp2	0
ENSMUSG00000002028	Mll1	0	18.8437	4.236010364
ENSMUSG00000002031	Ift46	1	9.19821	3.201353136
ENSMUSG00000002032	Tmem25	0
ENSMUSG00000002033	Cd3g	0	0.738779	-0.436785237
ENSMUSG00000002043	Trappc6a	0	17.2802	4.11104801
ENSMUSG00000002052	Supt6	0	2.17243	1.119309691
ENSMUSG00000002055	Spag5	0	8.04474	3.008045795
ENSMUSG00000002057	Foxn1	0
ENSMUSG00000002058	Unc119	0	8.35132	3.062004246
ENSMUSG00000002059	Rab34	0	12.2274	3.612045761
ENSMUSG00000002064	Sdf2	0	4.74358	2.245976278
ENSMUSG00000002068	Ccne1	0	9.36538	3.227337533
ENSMUSG00000002076	Hsf2bp	0	4.78807	2.259444244
ENSMUSG00000002083	Bbc3	1	7.2818	2.864295117
ENSMUSG00000002100	Mybpc3	0	2.58824	1.3719714
ENSMUSG00000002102	Psmc3	0	46.8742	5.550722163
ENSMUSG00000002103	Acp2	0	1.9583	0.969601794
ENSMUSG00000002104	Rapsn	0	5.91623	2.56467814
ENSMUSG00000002105	Slc39a13	0	7.81836	2.966866016
ENSMUSG00000002107	Celf2	0	106.205	6.730707878
ENSMUSG00000002108	Nr1h3	0	2.01149	1.008264566
ENSMUSG00000002109	Ddb2	0	0.971053	-0.042378055
ENSMUSG00000002111	Sfpi1	0	9.31	3.218781168
ENSMUSG00000002129	Sf3a1	0	22.3949	4.485098319
ENSMUSG00000002147	Stat6	0	13.7813	3.78464008
ENSMUSG00000002190	Clgn	0	6.78789	2.762963186
ENSMUSG00000002204	Napsa	0	0.309091	-1.693896448
ENSMUSG00000002205	Vrk3	0	38.5507	5.268685152
ENSMUSG00000002210	Smg9	0	12.805	3.678635348
ENSMUSG00000002221	Paxip1	0	0.834907	-0.26031259
ENSMUSG00000002222	Rmnd5a	0	53.4686	5.740619997
ENSMUSG00000002227	Mov10	1	37.0866	5.212826106
ENSMUSG00000002228	Ppm1j	1	2.97914	1.574895922
ENSMUSG00000002233	Rhoc	0	17.1748	4.102221394
ENSMUSG00000002249	Tead3	0	20.4024	4.350666966
ENSMUSG00000002250	Ppard	0	16.5978	4.052920123
ENSMUSG00000002257	Def6	0	3.51199	1.812288737
ENSMUSG00000002265	Peg3	0	17.562	4.134385246
ENSMUSG00000002266	Zim1	0
ENSMUSG00000002274	Metrn	0	8.73315	3.12650212
ENSMUSG00000002279	Lmf1	0	3.29582	1.720637452
ENSMUSG00000002280	Narfl	0	20.5037	4.35781237
ENSMUSG00000002289	Angptl4	0	34.3983	5.104265362
ENSMUSG00000002297	Dbf4	1	1.48944	0.574770008
ENSMUSG00000002307	Daxx	0	10.588	3.404358195
ENSMUSG00000002308	Cd320	0	12.9893	3.69925178
ENSMUSG00000002319	Ipo4	0	6.9875	2.804776378
ENSMUSG00000002320	Tm9sf1	0	8.34697	3.061252586
ENSMUSG00000002324	Rec8	0	6.35673	2.668284812
ENSMUSG00000002325	Irf9	0	21.1145	4.400162179
ENSMUSG00000002326	Gmpr2	0	9.1287	3.190409424
ENSMUSG00000002329	Mdp1	0	7.98572	2.997422488
ENSMUSG00000002332	Dhrs1	0	4.79677	2.262063266
ENSMUSG00000002341	Ncan	0	4.27184	2.094857612
ENSMUSG00000002342	Tmem161a	0	15.1775	3.923862268
ENSMUSG00000002343	Armc6	0	2.08449	1.059694451
ENSMUSG00000002345	2310045N01Rik	0	31.1828	4.962678573
ENSMUSG00000002346	Slc25a42	0	11.1638	3.480756279
ENSMUSG00000002365	Snx9	0	1.15256	0.204841856
ENSMUSG00000002372	Ranbp3	0	10.1688	3.346077535
ENSMUSG00000002379	Ndufa11	0	10.8834	3.444057423
ENSMUSG00000002384	Bmp8b	0	3.56086	1.832225715
ENSMUSG00000002393	Nr2f6	0	0.408309	-1.292266727
ENSMUSG00000002395	Use1	0	0.868887	-0.20275953
ENSMUSG00000002396	Ocel1	0	6.37314	2.672004353
ENSMUSG00000002409	Dyrk1b	0	8.02051	3.003693976
ENSMUSG00000002413	Braf	0	8.20429	3.036378488
ENSMUSG00000002416	Ndufb2	1	192.289	7.587132425
ENSMUSG00000002428	Hltf	0	18.0228	4.171751259
ENSMUSG00000002455	Prpf6	0	53.2282	5.734118875
ENSMUSG00000002458	Rgs19	0	74.3493	6.216247254
ENSMUSG00000002459	Rgs20	0
ENSMUSG00000002475	Abhd3	0	1.23893	0.309094677
ENSMUSG00000002477	Snrpd1	0	2.40804	1.267859357
ENSMUSG00000002486	Tchp	0	10.5734	3.402367462
ENSMUSG00000002489	Tiam1	0	132.032	7.044743821
ENSMUSG00000002496	Tsc2	0	0.696296	-0.522227359
ENSMUSG00000002500	Rpl3l	0	7.08938	2.825659462
ENSMUSG00000002504	Slc9a3r2	0	28.1307	4.814073548
ENSMUSG00000002524	Puf60	0	0.743056	-0.428457152
ENSMUSG00000002546	Golga2	0	21.7236	4.441191299
ENSMUSG00000002550	Uck1	0	11.4363	3.515548466
ENSMUSG00000002580	Mien1	0	4.571	2.192509819
ENSMUSG00000002602	Axl	0	3.21569	1.685128334
ENSMUSG00000002603	Tgfb1	0	3.28283	1.714940042
ENSMUSG00000002608	Ccdc97	0	18.8378	4.235558582
ENSMUSG00000002617	Zfp40	0	11.9028	3.573229086
ENSMUSG00000002625	Akap8l	1	0.753532	-0.408259315
ENSMUSG00000002635	Pdcd2l	1	0.564161	-0.825821158
ENSMUSG00000002658	Gtf2f1	0	7.8015	2.963751539
ENSMUSG00000002660	Clpp	1	3.01457	1.59195223
ENSMUSG00000002661	Alkbh7	0	1.28955	0.366867712
ENSMUSG00000002664	Pspn	0
ENSMUSG00000002668	Dennd1c	0
ENSMUSG00000002679	Med6	0	6.28484	2.651876017
ENSMUSG00000002688	Prkd1	0	1.03298	0.046812322
ENSMUSG00000002718	Cse1l	1	12.2084	3.609802232
ENSMUSG00000002728	Naa20	0	7.01538	2.810521252
ENSMUSG00000002731	Prkra	0	0.807224	-0.308959026
ENSMUSG00000002732	Fkbp7	0	1.7229	0.784838968
ENSMUSG00000002733	Plekha3	0	13.0191	3.702557814
ENSMUSG00000002741	Ykt6	0	41.4004	5.371572802
ENSMUSG00000002748	Baz1b	0	30.7712	4.943508801
ENSMUSG00000002763	Pex6	0	13.3712	3.741057041
ENSMUSG00000002767	Mrpl2	0	2.79892	1.484870252
ENSMUSG00000002768	Mea1	0	29.4833	4.881826106
ENSMUSG00000002769	Gnmt	0	0.355815	-1.490800764
ENSMUSG00000002771	Grin2d	0	5.76793	2.528053656
ENSMUSG00000002778	Kdelr1	0	13.6	3.765534746
ENSMUSG00000002781	Tmem143	0	6.53178	2.7074762
ENSMUSG00000002797	Ggct	0	1.6352	0.709467101
ENSMUSG00000002799	Jag2	0	0.477083	-1.067687816
ENSMUSG00000002803	Btbd6	0	20.2572	4.34036287
ENSMUSG00000002804	Nudt14	0	0.587897	-0.766364679
ENSMUSG00000002808	Epdr1	0	2.84124	1.506520701
ENSMUSG00000002812	Flii	0	0.936104	-0.095259275
ENSMUSG00000002814	Top3a	0	2.24957	1.16964926
ENSMUSG00000002820	Atg4d	0	1.16151	0.216001575
ENSMUSG00000002825	Qtrt1	0	0.809362	-0.30514298
ENSMUSG00000002831	Plin4	0	1.29438	0.372261221
ENSMUSG00000002833	Hdgfrp2	0	2.8884	1.530270548
ENSMUSG00000002835	Chaf1a	1	19.9232	4.316377482
ENSMUSG00000002844	Adprh	0	4.93375	2.302684614
ENSMUSG00000002845	Tmem39a	0	9.47838	3.244640502
ENSMUSG00000002846	Timmdc1	0	0.732596	-0.448910271
ENSMUSG00000002847	Pla1a	0	5.06308	2.34001528
ENSMUSG00000002870	Mcm2	0	10.1763	3.347141202
ENSMUSG00000002871	Tpra1	0	10.2441	3.356721336
ENSMUSG00000002881	Nab1	0	3.0561	1.611691751
ENSMUSG00000002885	Cd97	1	4.30123	2.104749279
ENSMUSG00000002897	Il17ra	0	20.1865	4.335318888
ENSMUSG00000002900	Lamb1	0	7.89433	2.980816828
ENSMUSG00000002908	Kcnn1	0	1.17733	0.235518758
ENSMUSG00000002910	Arrdc2	0	15.0011	3.906996389
ENSMUSG00000002948	Map2k7	0	119.594	6.902001201
ENSMUSG00000002949	Timm44	0	2.68835	1.426720977
ENSMUSG00000002957	Ap2a2	1	18.2523	4.190006367
ENSMUSG00000002963	Pnkp	0	6.70935	2.746173005
ENSMUSG00000002968	Med25	0	0.320321	-1.642409712
ENSMUSG00000002980	Bcam	0	1.83162	0.873120223
ENSMUSG00000002981	Clptm1	0	2.85813	1.515071538
ENSMUSG00000002983	Relb	0	1.47008	0.555894667
ENSMUSG00000002984	Tomm40	0	1.2441	0.315102453
ENSMUSG00000002985	Apoe	0	532.404	9.0563776
ENSMUSG00000002992	Apoc2	0	7.16049	2.840058316
ENSMUSG00000002996	Hbp1	0	19.711	4.300929066
ENSMUSG00000002997	Prkar2b	0	104	6.700439718
ENSMUSG00000003031	Cdkn1b	0	142.713	7.156972948
ENSMUSG00000003032	Klf4	1	164.542	7.362312074
ENSMUSG00000003033	Ap1m1	0	16.4914	4.043641973
ENSMUSG00000003037	Rab8a	0	22.7619	4.508549083
ENSMUSG00000003038	Hmgn2	0	4.68934	2.229384885
ENSMUSG00000003039	Fam32a	0	92.8171	6.536318717
ENSMUSG00000003051	Elf3	0	49.8512	5.639556328
ENSMUSG00000003062	Stard3nl	0	31.7302	4.98778471
ENSMUSG00000003068	Stk11	0	14.277	3.835620955
ENSMUSG00000003070	Efna2	0	11.6445	3.541576788
ENSMUSG00000003072	Atp5d	0	8.6012	3.104537952
ENSMUSG00000003099	Ppp5c	0	7.06598	2.820889666
ENSMUSG00000003119	Cdk12	0	60.9309	5.929102145
ENSMUSG00000003123	Lipe	0	2.65327	1.407771493
ENSMUSG00000003131	Pafah1b2	0	7.1225	2.832383717
ENSMUSG00000003134	Tbc1d8	0	1.45832	0.544307326
ENSMUSG00000003135	Cnot11	0	45.8781	5.51973374
ENSMUSG00000003153	Slc2a3	0	723.721	9.499289824
ENSMUSG00000003154	Foxj2	0	38.9364	5.283047596
ENSMUSG00000003161	Sri	0	6.12627	2.615008952
ENSMUSG00000003166	Dgcr2	1	3.51608	1.813967896
ENSMUSG00000003178	Mical3	0	1.17934	0.237979703
ENSMUSG00000003184	Irf3	0	12.0635	3.592576634
ENSMUSG00000003190	Bcl2l12	0	3.28288	1.714962016
ENSMUSG00000003198	Zfp959	0
ENSMUSG00000003199	Mpnd	1	2.075	1.053111336
ENSMUSG00000003200	Sh3gl1	0	2.45477	1.295587857
ENSMUSG00000003208	Ccdc94	0	1.30033	0.378877799
ENSMUSG00000003226	Ranbp2	0	20.0666	4.326724288
ENSMUSG00000003228	Grk5	0	6.38849	2.675474972
ENSMUSG00000003233	Dvl3	1	58.7183	5.875738295
ENSMUSG00000003234	Abcf3	0	22.8725	4.515542158
ENSMUSG00000003235	Eif2b5	0	11.4972	3.523210648
ENSMUSG00000003269	Cyth2	0	1.02392	0.034103
ENSMUSG00000003271	Sult2b1	0	17.9752	4.167935918
ENSMUSG00000003273	Car11	0	0.496269	-1.010805757
ENSMUSG00000003279	Dlgap1	0	43.4384	5.440899059
ENSMUSG00000003282	Plag1	0	2.98182	1.576193171
ENSMUSG00000003283	Hck	0	8.38792	3.068313102
ENSMUSG00000003299	Mrpl4	0	3.59184	1.844723086
ENSMUSG00000003308	Keap1	0	3.61343	1.853368946
ENSMUSG00000003309	Ap1m2	0	8.93487	3.159446739
ENSMUSG00000003316	Glg1	0	8.70603	3.122014991
ENSMUSG00000003341	Atp8b3	0	0.906979	-0.140858948
ENSMUSG00000003344	Btbd2	0	35.6025	5.153906645
ENSMUSG00000003345	Csnk1g2	0	4.75127	2.248313193
ENSMUSG00000003346	Abhd17a	0	13.026	3.703322227
ENSMUSG00000003348	Mob3a	0	5.93943	2.570324484
ENSMUSG00000003352	Cacnb3	0	12.8691	3.685839257
ENSMUSG00000003354	Ccdc65	0	0.639098	-0.645890922
ENSMUSG00000003355	Fkbp11	0	18.0607	4.174781905
ENSMUSG00000003360	Ddx23	0	0.781886	-0.354969819
ENSMUSG00000003363	Pld3	0	1.23066	0.299432237
ENSMUSG00000003378	Grik5	0	1.92312	0.943448788
ENSMUSG00000003379	Cd79a	0	3.34822	1.743394326
ENSMUSG00000003380	Rabac1	1	3.16793	1.663540457
ENSMUSG00000003382	Etv3	0	26.1053	4.706270833
ENSMUSG00000003402	Prkcsh	1	98.7895	6.626285806
ENSMUSG00000003410	Elavl3	0	22.6667	4.502502462
ENSMUSG00000003411	Rab3b	0	6.52	2.704871964
ENSMUSG00000003418	St8sia6	0	2.32472	1.217056962
ENSMUSG00000003420	Fcgrt	0	17.788	4.152832405
ENSMUSG00000003421	Nosip	0	13.5855	3.763995758
ENSMUSG00000003423	Pih1d1	0	4.79167	2.260528554
ENSMUSG00000003429	Rps11	0	0.443824	-1.171940411
ENSMUSG00000003435	Supt5	1	1.54288	0.625625858
ENSMUSG00000003436	Dll3	0	0.902501	-0.147999564
ENSMUSG00000003437	Paf1	0	4.54225	2.183407112
ENSMUSG00000003438	Timm50	0	2.74953	1.459185028
ENSMUSG00000003444	Med29	0	2.47235	1.305882994
ENSMUSG00000003452	Bicd1	1	5.47434	2.45268504
ENSMUSG00000003458	Ncstn	0	4.10415	2.03708346
ENSMUSG00000003464	Pex19	1	23.9648	4.582844995
ENSMUSG00000003469	Phyhip	0	47.0904	5.557361072
ENSMUSG00000003476	Crhr2	0	222	7.794415866
ENSMUSG00000003484	Cyp4f18	0
ENSMUSG00000003500	Impdh1	1	59.6221	5.897775285
ENSMUSG00000003518	Dusp3	0	20.2711	4.341352473
ENSMUSG00000003526	Prodh	0	3.02777	1.598255617
ENSMUSG00000003527	Dgcr14	0	1.10103	0.138853779
ENSMUSG00000003528	Slc25a1	0	5.54881	2.472178404
ENSMUSG00000003531	Dgcr6	1	11.0846	3.470484805
ENSMUSG00000003534	Ddr1	0	135.537	7.082542934
ENSMUSG00000003541	Ier3	0	43.1964	5.432839178
ENSMUSG00000003545	Fosb	0	4.4	2.137503524
ENSMUSG00000003546	Klc4	0	2.33556	1.223768508
ENSMUSG00000003549	Ercc1	0	42.8375	5.420802382
ENSMUSG00000003559	As3mt	0	16.2311	4.020688871
ENSMUSG00000003573	Homer3	0	19.0803	4.25401195
ENSMUSG00000003575	Crtc1	0	6.29541	2.654300339
ENSMUSG00000003581	Rnf215	0	7.62047	2.92987998
ENSMUSG00000003585	Sec14l2	0	5.3222	2.412022726
ENSMUSG00000003604	Aven	0	28.6894	4.842445891
ENSMUSG00000003617	Cp	0	0.086331	-3.53397749
ENSMUSG00000003623	Crot	0	2.20834	1.142962309
ENSMUSG00000003644	Rps6ka1	0	182.231	7.509624592
ENSMUSG00000003657	Calb2	0	50.4	5.655351829
ENSMUSG00000003660	Snrnp200	0	3.63383	1.861490928
ENSMUSG00000003662	Ciao1	0	2.82723	1.499389254
ENSMUSG00000003665	Has1	0
ENSMUSG00000003680	Taf6l	0	4.37952	2.130772758
ENSMUSG00000003721	Insig2	0	7.36323	2.880338767
ENSMUSG00000003731	Kpna6	1	73.2824	6.195394847
ENSMUSG00000003746	Man1a	0	13.2779	3.730955087
ENSMUSG00000003752	Itpkc	0	8.03655	3.006576302
ENSMUSG00000003762	Adck4	0	8.81403	3.139801807
ENSMUSG00000003778	Brd8	0	1.09472	0.130561914
ENSMUSG00000003779	Kif20a	0	32.2508	5.011263043
ENSMUSG00000003808	Farsa	0	1.92151	0.942240485
ENSMUSG00000003809	Gcdh	0	7.00236	2.807841234
ENSMUSG00000003810	Mast2	0	3.82796	1.936575755
ENSMUSG00000003812	Dnase2a	0	6.20288	2.632938215
ENSMUSG00000003813	Rad23a	0	0.841898	-0.24828264
ENSMUSG00000003814	Calr	1	10.3185	3.367161356
ENSMUSG00000003824	Syce2	0	7.43204	2.893758266
ENSMUSG00000003847	Nfat5	0	26.5501	4.73064539
ENSMUSG00000003848	Nob1	0	3.52661	1.81828204
ENSMUSG00000003849	Nqo1	0	2.3343	1.222989986
ENSMUSG00000003863	Ppfia3	0	41.7319	5.383078701
ENSMUSG00000003865	Gys1	0	57.99	5.857732233
ENSMUSG00000003868	Ruvbl2	0	0.273924	-1.868152421
ENSMUSG00000003872	Lin7b	0	0.898681	-0.154118994
ENSMUSG00000003873	Bax	1	0.381004	-1.392121951
ENSMUSG00000003923	Tfam	1	8.91315	3.155935385
ENSMUSG00000003929	Zfp81	0	7.34612	2.876982463
ENSMUSG00000003934	Efnb3	0	19.4999	4.28539482
ENSMUSG00000003948	Mmd	0	12.895	3.688739868
ENSMUSG00000003949	Hlf	0	4.20192	2.071048695
ENSMUSG00000003955	Fam162a	0	0.945605	-0.080690431
ENSMUSG00000003970	Rpl8	0	3.26971	1.709162685
ENSMUSG00000003992	Ssbp2	0	4.67627	2.225358231
ENSMUSG00000004018	Fancl	0	2.25728	1.174585386
ENSMUSG00000004031	Fam5b	0	0
ENSMUSG00000004032	Gstm5	0	8.48497	3.084909559
ENSMUSG00000004035	Gstm7	0	19.7593	4.304459933
ENSMUSG00000004038	Gstm3	0	71.1723	6.153243954
ENSMUSG00000004040	Stat3	0	11.6089	3.537159371
ENSMUSG00000004043	Stat5a	0	16.6911	4.061007131
ENSMUSG00000004044	Ptrf	0	4.41552	2.142583349
ENSMUSG00000004054	Map3k11	0	0.243044	-2.040710576
ENSMUSG00000004056	Akt2	0	8.15412	3.027529188
ENSMUSG00000004069	Dnaja3	0	18.7807	4.231178931
ENSMUSG00000004070	Hmox2	0	23.6424	4.563304589
ENSMUSG00000004071	Cdip1	0	728.865	9.509507814
ENSMUSG00000004085	B230120H23Rik	0	32.9797	5.04350637
ENSMUSG00000004096	Cwc15	0	20.5488	4.360982241
ENSMUSG00000004098	Col5a3	0	2.52206	1.334602598
ENSMUSG00000004099	Dnmt1	0	0.599434	-0.738327179
ENSMUSG00000004100	Ppan	1	6.66308	2.736189215
ENSMUSG00000004105	Angptl2	0	27.2388	4.767591242
ENSMUSG00000004110	Cacna1e	0	1.5	0.584962501
ENSMUSG00000004113	Cacna1b	0
ENSMUSG00000004127	Trmt10a	0	14.1898	3.82678235
ENSMUSG00000004151	Etv1	0	1.98508	0.98919715
ENSMUSG00000004187	Kifc2	0	4.76796	2.253372133
ENSMUSG00000004207	Psap	0	10.686	3.417650017
ENSMUSG00000004221	Ikbkg	0	202.067	7.658689921
ENSMUSG00000004233	Wars2	0	30.5854	4.934771239
ENSMUSG00000004263	Atn1	0	44.8674	5.487595679
ENSMUSG00000004264	Phb2	1	9.25081	3.209579693
ENSMUSG00000004266	Ptpn6	0	3.8984	1.962882128
ENSMUSG00000004267	Eno2	0	9.15588	3.194698555
ENSMUSG00000004268	Emg1	0	2.8076	1.489337409
ENSMUSG00000004270	Lpcat3	0	47.2223	5.561396406
ENSMUSG00000004285	Atp6v1f	0	4.5386	2.182247345
ENSMUSG00000004317	Clcn5	0	20.9553	4.38924327
ENSMUSG00000004319	Clcn3	0	55.7274	5.80031494
ENSMUSG00000004328	Hif3a	0	1.78571	0.836497805
ENSMUSG00000004347	Pde1c	0	0.699029	-0.516575786
ENSMUSG00000004356	Utp20	0	0.720459	-0.473011763
ENSMUSG00000004359	Spic	0	8.32866	3.058084399
ENSMUSG00000004364	Cul3	0	18.8657	4.237693726
ENSMUSG00000004383	Large	0	0.835094	-0.259989495
ENSMUSG00000004393	Ddx56	0	2.3844	1.253626278
ENSMUSG00000004394	Tmed4	0	27.1428	4.762497649
ENSMUSG00000004415	Col26a1	0	11.0071	3.460362512
ENSMUSG00000004446	Bid	0	26.0429	4.702818203
ENSMUSG00000004451	Ralb	0	11.0586	3.467096849
ENSMUSG00000004455	Ppp1cc	0	58.5177	5.870801161
ENSMUSG00000004460	Dnajb11	0	335.722	8.39112327
ENSMUSG00000004462	Tbccd1	0	1.02282	0.032552276
ENSMUSG00000004473	Clec11a	0	6.88417	2.783282724
ENSMUSG00000004500	Zfp324	0	18.4418	4.204907571
ENSMUSG00000004508	Gab2	0	33.8333	5.080371995
ENSMUSG00000004530	Coro1c	0	183.345	7.518417113
ENSMUSG00000004535	Tax1bp1	0	16.6419	4.05674825
ENSMUSG00000004558	Ndrg2	0	5.00524	2.323439248
ENSMUSG00000004561	Mettl17	0	3.04774	1.607739833
ENSMUSG00000004562	Arhgef40	0	16.5162	4.045809889
ENSMUSG00000004565	Pnpla6	0	7.80535	2.964463326
ENSMUSG00000004567	Mcoln1	1	9.24123	3.208084886
ENSMUSG00000004568	Arhgef18	0	17.4391	4.124253682
ENSMUSG00000004591	Pkn2	1	2.17388	1.120272305
ENSMUSG00000004610	Etfb	0	1.20301	0.266648635
ENSMUSG00000004626	Stxbp2	0	9.75593	3.286279407
ENSMUSG00000004630	Pcp2	0	3.36	1.748461233
ENSMUSG00000004631	Sgce	0	27.8602	4.80013371
ENSMUSG00000004633	Chn2	0	1.02857	0.040639981
ENSMUSG00000004637	Wwox	0	20.519	4.358888517
ENSMUSG00000004642	Slbp	0	7.42773	2.892921374
ENSMUSG00000004651	Tyr	0
ENSMUSG00000004655	Aqp1	0	1	0
ENSMUSG00000004661	Arid3b	0	92.8289	6.536502118
ENSMUSG00000004665	Cnn2	0	78.0825	6.28692734
ENSMUSG00000004667	Polr2e	0	53.4246	5.739432296
ENSMUSG00000004668	Abca13	0
ENSMUSG00000004677	Myo9b	0	13.2325	3.726013749
ENSMUSG00000004698	Hdac9	0	0.77	-0.377069649
ENSMUSG00000004748	Mtfp1	0	10.7782	3.430044358
ENSMUSG00000004768	Rab23	0	48.2387	5.592119123
ENSMUSG00000004771	Rab11a	1	2.19276	1.132747916
ENSMUSG00000004788	Eif2b2	0	3.70193	1.888277615
ENSMUSG00000004789	Dlst	0	69.0087	6.10870635
ENSMUSG00000004791	Pgf	0	0.342995	-1.543740549
ENSMUSG00000004798	Ulk2	0	0.721451	-0.471026683
ENSMUSG00000004815	Dgkq	0	1.98595	0.989829301
ENSMUSG00000004843	Chmp2b	0	2.22687	1.155017339
ENSMUSG00000004846	Plod3	0	8.00943	3.001699575
ENSMUSG00000004849	Ap1s1	0	26.4528	4.725348533
ENSMUSG00000004864	Mapk13	0	3.16071	1.660248672
ENSMUSG00000004865	Srpk1	0	4.29923	2.104078294
ENSMUSG00000004880	Lbr	0	8.27185	3.048210024
ENSMUSG00000004885	Crabp2	0	3.81396	1.931289713
ENSMUSG00000004891	Nes	0	5.30918	2.408489055
ENSMUSG00000004892	Bcan	0	0.754717	-0.405992324
ENSMUSG00000004895	Prcc	0	0.677767	-0.5611387
ENSMUSG00000004896	Rrnad1	0	16.9602	4.084081278
ENSMUSG00000004897	Hdgf	1	69.5455	6.119885262
ENSMUSG00000004902	Slc25a18	0
ENSMUSG00000004929	Thop1	0	7.64799	2.935080637
ENSMUSG00000004931	Apba3	0	25.4525	4.669735463
ENSMUSG00000004933	Matk	0	3.2858	1.716244669
ENSMUSG00000004934	Pias4	0	6.47755	2.695448247
ENSMUSG00000004936	Map2k1	0	0.899343	-0.153056645
ENSMUSG00000004937	Sgta	0	4.87786	2.286248352
ENSMUSG00000004945	Tmem242	0	5.00079	2.322156023
ENSMUSG00000004947	Dtx2	0	12.163	3.604427208
ENSMUSG00000004948	Zp3	0	7.94627	2.990277814
ENSMUSG00000004951	Hspb1	0	4.76688	2.253045308
ENSMUSG00000004952	Rasa4	0	10.5522	3.399471909
ENSMUSG00000004980	Hnrnpa2b1	1	19.6647	4.297536272
ENSMUSG00000004988	Fxyd4	0	1.01262	0.018092884
ENSMUSG00000004994	Ccdc130	0	1.03441	0.048808127
ENSMUSG00000004996	Mri1	1	3.5593	1.831593537
ENSMUSG00000005034	Prkacb	0	358.682	8.486561537
ENSMUSG00000005043	Sgsh	0	5.09091	2.347923561
ENSMUSG00000005045	Chd5	0	10.8207	3.435721926
ENSMUSG00000005054	Cstb	0	14.6292	3.870778973
ENSMUSG00000005057	Sh2b2	0	0.938775	-0.091148672
ENSMUSG00000005069	Pex5	0	8.98312	3.167216606
ENSMUSG00000005078	Jkamp	0	43.1267	5.430509422
ENSMUSG00000005087	Cd44	0	2.42206	1.276234604
ENSMUSG00000005102	Eif2ak4	0	23.4165	4.549453551
ENSMUSG00000005103	Wdr1	0	1.7748	0.827656458
ENSMUSG00000005107	Slc2a9	0	19.125	4.257387843
ENSMUSG00000005124	Wisp1	0	2.18547	1.127943574
ENSMUSG00000005125	Ndrg1	0	9.34909	3.224825946
ENSMUSG00000005131	4930550C14Rik	0
ENSMUSG00000005142	Man2b1	1	0.603728	-0.728029382
ENSMUSG00000005148	Klf5	0	12.8372	3.682258657
ENSMUSG00000005150	Wdr83	0	23.1082	4.530332981
ENSMUSG00000005161	Prdx2	0	73.8854	6.207217406
ENSMUSG00000005198	Polr2a	1	0.896988	-0.15683941
ENSMUSG00000005204	Senp3	0	7.70025	2.944905286
ENSMUSG00000005225	Plekha8	0	8.34811	3.06144961
ENSMUSG00000005233	Spc25	1	20.7867	4.377588836
ENSMUSG00000005237	Dnahc2	0
ENSMUSG00000005251	Ripk4	0	12.2308	3.612446867
ENSMUSG00000005262	Ufd1l	0	5.92135	2.565926131
ENSMUSG00000005267	Zfp287	0	9.17825	3.198219104
ENSMUSG00000005268	Prlr	0	0
ENSMUSG00000005299	Letm1	0	0.484939	-1.044124811
ENSMUSG00000005312	Ubqln1	1	2.07121	1.050473836
ENSMUSG00000005320	Fgfr4	0	5.71545	2.514867092
ENSMUSG00000005354	Txn2	0	197.78	7.627752734
ENSMUSG00000005357	Slc1a6	0	0.47619	-1.070390771
ENSMUSG00000005360	Slc1a3	0	4.15089	2.053420701
ENSMUSG00000005362	Crbn	0	6.92326	2.791451529
ENSMUSG00000005370	Msh6	1	17.9954	4.169556266
ENSMUSG00000005371	Fbxo11	0	23.9432	4.581544076
ENSMUSG00000005373	Mlxipl	0	17.9358	4.164770191
ENSMUSG00000005374	Tbl2	0	43.9116	5.456530198
ENSMUSG00000005378	Wbscr22	0	4.12289	2.04365597
ENSMUSG00000005397	Nid1	0	31.5287	4.978593781
ENSMUSG00000005410	Mcm5	0	8.77873	3.134012243
ENSMUSG00000005413	Hmox1	1	24.0759	4.589517824
ENSMUSG00000005417	Mprip	0	28.9591	4.855944861
ENSMUSG00000005442	Cic	0	11.0035	3.459890585
ENSMUSG00000005447	Pafah1b3	0	1.85791	0.893680617
ENSMUSG00000005465	Il27ra	0
ENSMUSG00000005469	Prkaca	0	115.656	6.853696302
ENSMUSG00000005470	Asf1b	0	15.1133	3.917746803
ENSMUSG00000005481	Ddx39	0	14.4572	3.85371626
ENSMUSG00000005483	Dnajb1	1	12.5847	3.65359892
ENSMUSG00000005493	Msh4	0
ENSMUSG00000005501	Usp40	0	13.1997	3.722433236
ENSMUSG00000005505	Kbtbd4	0	12.3864	3.630685036
ENSMUSG00000005506	Celf1	1	108.499	6.761537936
ENSMUSG00000005510	Ndufs3	0	0.275304	-1.860902523
ENSMUSG00000005514	Por	0	7.94631	2.990285077
ENSMUSG00000005533	Igf1r	0	4.52451	2.177761558
ENSMUSG00000005534	Insr	0	1.66282	0.733632006
ENSMUSG00000005540	Fcer2a	0
ENSMUSG00000005553	Atp4a	0	0
ENSMUSG00000005566	Trim28	0	5.90589	2.562154486
ENSMUSG00000005575	Ube2m	0	9.35507	3.225748449
ENSMUSG00000005580	Adcy9	0	7.8661	2.975648527
ENSMUSG00000005609	Ctr9	0	18.5295	4.211752047
ENSMUSG00000005610	Eif4g2	1	96.2319	6.588443308
ENSMUSG00000005615	Pcyt1a	0	11.6871	3.546845083
ENSMUSG00000005621	Zfp592	0	14.5585	3.863789813
ENSMUSG00000005625	Psmd4	1	18.6007	4.21728501
ENSMUSG00000005628	Tmod4	0
ENSMUSG00000005640	Insrr	0
ENSMUSG00000005656	Snx6	0	47.7229	5.57660981
ENSMUSG00000005667	Mthfd2	0	1.89708	0.923780519
ENSMUSG00000005672	Kit	0	34.3477	5.102141591
ENSMUSG00000005674	Tomm40l	0	9.45442	3.240988956
ENSMUSG00000005677	Nr1i3	0	0
ENSMUSG00000005681	Apoa2	0	2.98435	1.577416743
ENSMUSG00000005682	Pan2	0	6.02717	2.591480757
ENSMUSG00000005683	Cs	0	51.2202	5.678640981
ENSMUSG00000005686	Ampd3	0	11.8444	3.566133213
ENSMUSG00000005687	Bcas2	1	15.5296	3.956948765
ENSMUSG00000005698	Ctcf	0	13.2399	3.726820321
ENSMUSG00000005699	Pard6a	0	9.92241	3.310690571
ENSMUSG00000005718	Tfap4	0	1.42563	0.511599601
ENSMUSG00000005732	Ranbp1	1	66.4561	6.054329725
ENSMUSG00000005774	Rfx5	0	12.5719	3.652130797
ENSMUSG00000005779	Psmb4	1	9.17058	3.197012981
ENSMUSG00000005802	Slc30a4	0	1.52037	0.604422463
ENSMUSG00000005803	Sqrdl	0
ENSMUSG00000005804	Bloc1s6	0	2.6278	1.393855477
ENSMUSG00000005813	Metap1	0	2.41292	1.270780084
ENSMUSG00000005823	Gpr108	0	2.00386	1.002781718
ENSMUSG00000005836	Gata6	0	1.30809	0.387461805
ENSMUSG00000005846	Rsl1d1	0	239.107	7.901512556
ENSMUSG00000005871	Apc	0	66.6109	6.05768637
ENSMUSG00000005873	Reep5	0	1.15331	0.205780349
ENSMUSG00000005881	Ergic3	0	6.53795	2.708838344
ENSMUSG00000005882	Uqcc	0	22.5635	4.495918968
ENSMUSG00000005886	Ncoa2	1	34.7233	5.117832159
ENSMUSG00000005892	Trh	0	64.8948	6.020030975
ENSMUSG00000005893	Nr2c2	0	20.5857	4.363570602
ENSMUSG00000005897	Nr2c1	0	42.2693	5.401538316
ENSMUSG00000005899	Smpd4	0	17.0714	4.093509471
ENSMUSG00000005907	Pex1	0	36.7414	5.199334695
ENSMUSG00000005917	Otx1	0	4.31423	2.109103091
ENSMUSG00000005936	Kctd20	0	81.677	6.351857972
ENSMUSG00000005947	Itgae	0	2.44585	1.290335928
ENSMUSG00000005949	Ctns	0	6.91528	2.789787667
ENSMUSG00000005950	P2rx5	0	14.89	3.896271849
ENSMUSG00000005951	Shpk	0	14.8883	3.896107126
ENSMUSG00000005952	Trpv1	0	9.00001	3.169926604
ENSMUSG00000005958	Ephb3	0	43.794	5.452661322
ENSMUSG00000005968	Tuft1	0	7.39506	2.886561853
ENSMUSG00000005973	Rcn1	0	1.7474	0.805209896
ENSMUSG00000005980	Dnase1	0	3.49682	1.806043535
ENSMUSG00000005981	Trap1	1	1.43794	0.524003479
ENSMUSG00000005982	Naa60	0	14.3561	3.843591973
ENSMUSG00000005983	1700037C18Rik	0	11.4465	3.516834627
ENSMUSG00000005986	Ankrd13d	0	1.0041	0.005902957
ENSMUSG00000006005	Tpr	1	68.1726	6.091120101
ENSMUSG00000006010	BC003331	1	3.71644	1.893921317
ENSMUSG00000006014	Prg4	0	0.199346	-2.326653438
ENSMUSG00000006019	Dhx34	0	26.5961	4.733142802
ENSMUSG00000006021	Kptn	0	20.8106	4.379246656
ENSMUSG00000006024	Napa	0	13.1402	3.715915329
ENSMUSG00000006050	Sra1	0	68.91	6.106641452
ENSMUSG00000006056	Calcoco2	0	45.3915	5.504350259
ENSMUSG00000006057	Atp5g1	0	29.9884	4.906332646
ENSMUSG00000006058	Snf8	0	1.83301	0.874214657
ENSMUSG00000006095	Tbcb	0	0.88239	-0.180511654
ENSMUSG00000006127	Inpp5k	0	17.2635	4.109653081
ENSMUSG00000006134	Crkl	0	31.9288	4.996786427
ENSMUSG00000006143	Upk3bl	0	0.428572	-1.222390498
ENSMUSG00000006154	Eps8l1	0	4	2
ENSMUSG00000006169	Clint1	0	39.0648	5.287797323
ENSMUSG00000006179	Prss16	0	1.05783	0.081107796
ENSMUSG00000006191	Cdkal1	0	39.6986	5.311016225
ENSMUSG00000006200	Rhox6	0	1.9847	0.988920951
ENSMUSG00000006205	Htra1	0	18.5292	4.211728689
ENSMUSG00000006215	Zbtb17	0	14.1505	3.822781126
ENSMUSG00000006216	Clcnkb	0	6.25664	2.645388095
ENSMUSG00000006218	Fam131c	0	13.786	3.785132015
ENSMUSG00000006219	Fblim1	0	4.9591	2.310078318
ENSMUSG00000006235	Epor	0
ENSMUSG00000006241	Ccdc159	0	0.103448	-3.273022342
ENSMUSG00000006262	Mob1b	0	65.9407	6.043097297
ENSMUSG00000006269	Atp6v1b1	0	0.794014	-0.33276365
ENSMUSG00000006273	Atp6v1b2	0	13.7369	3.779984563
ENSMUSG00000006276	Eps15l1	0	1.04032	0.057027366
ENSMUSG00000006281	Tep1	0	0.308575	-1.696306912
ENSMUSG00000006288	Ttc5	0	1.91214	0.935188156
ENSMUSG00000006289	Osgep	0	5.21939	2.383881206
ENSMUSG00000006299	Aamp	0	3.27453	1.711287849
ENSMUSG00000006301	Tmbim1	0	14.3888	3.846874374
ENSMUSG00000006304	Arpc2	0	21.1036	4.39941722
ENSMUSG00000006307	Wbp7	0	18.0115	4.170846429
ENSMUSG00000006310	Zbtb32	0	3.49533	1.805428669
ENSMUSG00000006311	Etv2	0
ENSMUSG00000006313	Upk1a	0	1.79859	0.846866353
ENSMUSG00000006315	Tmem147	0	4.94693	2.306533485
ENSMUSG00000006333	Rps9	0	58.3707	5.867172464
ENSMUSG00000006335	Tfpt	0	2.97436	1.572579274
ENSMUSG00000006342	Susd2	0	11.5302	3.527345633
ENSMUSG00000006344	Ggt5	0	3.63441	1.86172118
ENSMUSG00000006345	Ggt1	0	6.4677	2.693252762
ENSMUSG00000006356	Crip2	0	12.5891	3.654103243
ENSMUSG00000006360	Crip1	0	64.8938	6.020008744
ENSMUSG00000006369	Fbln1	0	17.4387	4.124220591
ENSMUSG00000006373	Pgrmc1	1	14.064	3.81393507
ENSMUSG00000006378	Gcat	0	34.4576	5.106750315
ENSMUSG00000006386	Tek	0	21.8627	4.450399677
ENSMUSG00000006390	Elovl1	0	10.0985	3.33606911
ENSMUSG00000006392	Med8	0	4.64631	2.216085413
ENSMUSG00000006395	Hyi	0	5.94446	2.57154576
ENSMUSG00000006398	Cdc20	0	7.92023	2.985542326
ENSMUSG00000006403	Adamts4	0	0.748359	-0.418197574
ENSMUSG00000006411	Pvrl4	0	14.6512	3.872946928
ENSMUSG00000006412	Pfdn2	0	3.1393	1.650442903
ENSMUSG00000006418	Rnf114	0	26.8301	4.745780527
ENSMUSG00000006423	C330007P06Rik	0	3.26997	1.7092774
ENSMUSG00000006435	Neurl1a	0	5.71022	2.51354633
ENSMUSG00000006442	Srm	0	5.85127	2.548749791
ENSMUSG00000006445	Epha2	0	20.2265	4.338174792
ENSMUSG00000006456	Rbm14	1	23.8588	4.576449578
ENSMUSG00000006457	Actn3	0	4.33146	2.114853394
ENSMUSG00000006463	Zdhhc24	0	10.4735	3.388671733
ENSMUSG00000006464	Bbs1	0	28.9692	4.856447939
ENSMUSG00000006469	Slc34a3	0	4.77656	2.255971987
ENSMUSG00000006471	Ndor1	0	10.0388	3.32751492
ENSMUSG00000006476	Nsmf	0	0.289007	-1.790823658
ENSMUSG00000006494	Pdk1	1	17.7276	4.147925329
ENSMUSG00000006498	Ptbp1	0	93.8779	6.552713665
ENSMUSG00000006517	Mvd	0	3.94273	1.979194917
ENSMUSG00000006519	Cyba	0	1.17659	0.23461168
ENSMUSG00000006526	Tmem110	1	6.25721	2.645519524
ENSMUSG00000006527	Sfmbt1	0	14.7503	3.882672392
ENSMUSG00000006538	Ihh	0
ENSMUSG00000006567	Atp7b	0	3.72334	1.896597363
ENSMUSG00000006574	Slc4a1	0
ENSMUSG00000006575	Rundc3a	0	74.1386	6.212152967
ENSMUSG00000006576	Slc4a3	0	6.04195	2.595014245
ENSMUSG00000006585	Cdt1	0	6.88781	2.784045347
ENSMUSG00000006586	Runx1t1	0	7.38095	2.883806517
ENSMUSG00000006587	Snai3	0
ENSMUSG00000006589	Aprt	0	15.8047	3.982281746
ENSMUSG00000006599	Gtf2h1	1	33.5807	5.069560399
ENSMUSG00000006611	Hfe	0	1.04242	0.059936669
ENSMUSG00000006638	Abhd1	0
ENSMUSG00000006641	Slc5a6	0	7.9838	2.997075581
ENSMUSG00000006642	Tcf23	0
ENSMUSG00000006649	Nphs1	0	8.25	3.044394119
ENSMUSG00000006651	Aplp1	1	1.37153	0.455786179
ENSMUSG00000006673	Qrich1	1	20.5496	4.361038407
ENSMUSG00000006675	P4htm	0	3.81566	1.931932624
ENSMUSG00000006676	Usp19	0	12.9131	3.69076348
ENSMUSG00000006678	Pola1	0	1.81461	0.859659514
ENSMUSG00000006699	Cdc42	0	51.9249	5.698354628
ENSMUSG00000006705	Pknox1	0	29.0753	4.861722172
ENSMUSG00000006715	Gmnn	0	2.81902	1.495193713
ENSMUSG00000006717	Acot13	0	2.17183	1.118911181
ENSMUSG00000006720	Zfp184	0	25.5691	4.676329475
ENSMUSG00000006724	Cyp27b1	0
ENSMUSG00000006728	Cdk4	1	12.4803	3.641580709
ENSMUSG00000006731	B4galnt1	0	3.33047	1.735725787
ENSMUSG00000006732	Mettl1	0	25.8869	4.694150305
ENSMUSG00000006736	Tspan31	0	27.2621	4.768824792
ENSMUSG00000006740	Kif5b	0	2.32137	1.21497649
ENSMUSG00000006763	Saal1	0	0.437213	-1.193591796
ENSMUSG00000006777	Krt23	0
ENSMUSG00000006782	Cnp	0	14.3672	3.84470702
ENSMUSG00000006784	Ttc25	0	9.3062	3.218192192
ENSMUSG00000006800	Sulf2	0	10.1162	3.33859556
ENSMUSG00000006818	Sod2	0	7.4064	2.888772468
ENSMUSG00000006850	Tmco6	0	3.8934	1.961030572
ENSMUSG00000006906	Stambp	0	3.68182	1.880419097
ENSMUSG00000006920	Ezh1	0	30.9315	4.951004892
ENSMUSG00000006930	Hap1	0	4.08038	2.028703515
ENSMUSG00000006931	Leprel4	0	6.96754	2.80064938
ENSMUSG00000006932	Ctnnb1	1	168.07	7.392918421
ENSMUSG00000006941	Eif1b	0	4.7071	2.234838503
ENSMUSG00000006958	Chrd	0	3.36373	1.750061908
ENSMUSG00000006998	Psmd2	1	17.6703	4.143254629
ENSMUSG00000007021	Syngr3	0	17.6975	4.14547367
ENSMUSG00000007029	Vars	1	9.73226	3.282774863
ENSMUSG00000007030	Vwa7	0	0.109453	-3.191616597
ENSMUSG00000007034	Slc44a4	0	2.37565	1.248322302
ENSMUSG00000007035	Msh5	0	3.79631	1.924597805
ENSMUSG00000007036	Abhd16a	0	2.96686	1.568936851
ENSMUSG00000007038	Neu1	0	9.43404	3.237875718
ENSMUSG00000007039	Ddah2	1	5.86103	2.551154222
ENSMUSG00000007041	Clic1	0	11.3289	3.501935882
ENSMUSG00000007050	Lsm2	0	6.00394	2.58590956
ENSMUSG00000007080	Pole	0	12.979	3.698107326
ENSMUSG00000007097	Atp1a2	0	2.40697	1.26721816
ENSMUSG00000007122	Casq1	0
ENSMUSG00000007207	Stx1a	0
ENSMUSG00000007216	Zfp775	0	56.0062	5.80751464
ENSMUSG00000007279	Scube2	0	0.304348	-1.71620621
ENSMUSG00000007338	Mrpl49	0	11.4288	3.514602026
ENSMUSG00000007379	Dennd2c	0	25.4174	4.667744556
ENSMUSG00000007411	Mark3	0	27.8072	4.797386577
ENSMUSG00000007415	Gatad1	0	17.5618	4.134368817
ENSMUSG00000007440	Pcdhac1	0	21.6	4.432959407
ENSMUSG00000007458	M6pr	0	33.0285	5.045639546
ENSMUSG00000007476	Lrrc8a	1	14.6441	3.872247625
ENSMUSG00000007480	Mc5r	0	2.28368	1.191360508
ENSMUSG00000007564	Ppp2r1a	0	21.1599	4.403260904
ENSMUSG00000007570	Fance	0	34.4494	5.106406951
ENSMUSG00000007589	Tinf2	0	6.32809	2.661770118
ENSMUSG00000007594	Hapln4	0
ENSMUSG00000007603	Dus3l	0	2.92888	1.550349085
ENSMUSG00000007610	Gtpbp3	0	6.66097	2.735732284
ENSMUSG00000007613	Tgfbr1	0	44.9868	5.491429844
ENSMUSG00000007617	Homer1	0	30.0801	4.910737458
ENSMUSG00000007646	Rad51c	0	45.2586	5.500120053
ENSMUSG00000007655	Cav1	0	13.2162	3.724235519
ENSMUSG00000007656	Arpp19	0	116.241	6.860975209
ENSMUSG00000007659	Bcl2l1	0	2.65729	1.409955683
ENSMUSG00000007670	Khsrp	1	6.53186	2.707493869
ENSMUSG00000007721	Ccdc124	0	12.0642	3.592660346
ENSMUSG00000007739	Cct4	0	19.5555	4.289502519
ENSMUSG00000007777	0610009B22Rik	0	11.4663	3.519328026
ENSMUSG00000007783	Cpt1c	1	0.414749	-1.269689592
ENSMUSG00000007805	Twist2	0	5.7857	2.532491519
ENSMUSG00000007812	Zfp655	1	51.6825	5.691603953
ENSMUSG00000007815	Rhoa	0	13.8245	3.789155397
ENSMUSG00000007817	Zmiz1	0	31.6292	4.983185161
ENSMUSG00000007827	Ankrd26	0	0.363709	-1.459143469
ENSMUSG00000007833	Aldh16a1	0	7.54157	2.914864894
ENSMUSG00000007836	Hnrnpa0	0	10.9651	3.454847064
ENSMUSG00000007837	Prrg2	0	2.47953	1.310066681
ENSMUSG00000007850	Hnrnph1	1	37.2478	5.219083312
ENSMUSG00000007867	Ift43	0	2.23724	1.16172003
ENSMUSG00000007872	Id3	0	101.153	6.660395298
ENSMUSG00000007880	Arid1a	0	43.8153	5.453362832
ENSMUSG00000007888	Crlf1	0	0.931143	-0.102925349
ENSMUSG00000007891	Ctsd	0	5.57086	2.47790006
ENSMUSG00000007892	Rplp1	0	32.0888	5.003997934
ENSMUSG00000007908	Hmgcll1	0	3.05129	1.609419303
ENSMUSG00000007946	Phox2a	0	16.8373	4.073588904
ENSMUSG00000007950	Abhd8	0	14.8121	3.88870429
ENSMUSG00000007987	Rabl5	0	10.8302	3.43698798
ENSMUSG00000007989	Fzd3	0	1.50109	0.586010478
ENSMUSG00000008028	1700008O03Rik	0	3.663	1.873025701
ENSMUSG00000008035	Mid1ip1	0	14.1153	3.819187886
ENSMUSG00000008036	Ap2s1	0	34.8767	5.124191635
ENSMUSG00000008090	Fgfrl1	1	2.28538	1.192434068
ENSMUSG00000008129	4930432K21Rik	0	11.6305	3.539841215
ENSMUSG00000008136	Fhl2	0	0.674053	-0.569066062
ENSMUSG00000008140	Emc10	0	74.1389	6.212158805
ENSMUSG00000008153	Clstn3	0	18.746	4.228510883
ENSMUSG00000008167	Fbxw9	0	9.65302	3.270980368
ENSMUSG00000008193	Spib	0
ENSMUSG00000008200	Fnbp4	0	8.36974	3.065182807
ENSMUSG00000008206	Cers4	0	5.44555	2.445077768
ENSMUSG00000008226	Scrn3	0	51.4406	5.684835565
ENSMUSG00000008301	Phax	0	6.00726	2.586707106
ENSMUSG00000008305	Tle1	0	1.26454	0.338612673
ENSMUSG00000008307	1700109H08Rik	0
ENSMUSG00000008318	Relt	0	5.9603	2.575384948
ENSMUSG00000008333	Snrpb2	0	3.09636	1.630573217
ENSMUSG00000008348	Ubc	1	0.0920681	-3.441154816
ENSMUSG00000008373	Prpf31	0	8.69427	3.120064899
ENSMUSG00000008384	Sertad1	0	14.1733	3.825103798
ENSMUSG00000008393	Carhsp1	0	96.9562	6.599261251
ENSMUSG00000008398	Elk3	0	2.01005	1.007231389
ENSMUSG00000008429	Herpud2	0	0.52067	-0.941558811
ENSMUSG00000008435	Rdh13	0	2.25036	1.170155814
ENSMUSG00000008438	Adam21	0
ENSMUSG00000008450	Nutf2	1	44.0349	5.460575485
ENSMUSG00000008461	Fut1	0	0.407409	-1.295450244
ENSMUSG00000008475	Arpc5	0	10.8815	3.443805539
ENSMUSG00000008482	Rnf151	0	0.259259	-1.947534023
ENSMUSG00000008489	Elavl2	0	197.419	7.625117034
ENSMUSG00000008540	Mgst1	0	1.14815	0.199311135
ENSMUSG00000008575	Nfib	0	4.43375	2.148527425
ENSMUSG00000008601	Rab25	0	25.4645	4.670415485
ENSMUSG00000008604	Ubqln4	0	31.5228	4.978323782
ENSMUSG00000008668	Rps18	0	26.1998	4.711483894
ENSMUSG00000008682	Rpl10	0	7.00728	2.808854545
ENSMUSG00000008683	Rps15a	1	108.22	6.757823336
ENSMUSG00000008690	Ncaph2	1	0.386843	-1.370179927
ENSMUSG00000008730	Hipk1	0	79.1159	6.305895759
ENSMUSG00000008734	Gprc5b	0	7.6667	2.938605728
ENSMUSG00000008763	Man1a2	0	0.612032	-0.708321009
ENSMUSG00000008822	Acyp1	0	78.1536	6.288240425
ENSMUSG00000008855	Hdac5	0	8.21618	3.038467789
ENSMUSG00000008859	Rala	0	2.60891	1.383447176
ENSMUSG00000008892	Vdac3	0	2.94851	1.559986087
ENSMUSG00000008958	Vps72	0	20.058	4.326105856
ENSMUSG00000008976	Gabpa	0	35.1181	5.134142888
ENSMUSG00000008999	Bmp7	0	0.825559	-0.276556771
ENSMUSG00000009013	Dynll1	1	629.782	9.298708714
ENSMUSG00000009030	Pdcl	0	5.53051	2.467412526
ENSMUSG00000009035	Tmem184b	0	17.9135	4.162975338
ENSMUSG00000009073	Nf2	1	20.3893	4.349740341
ENSMUSG00000009075	Cabp7	0	1.3914	0.476537226
ENSMUSG00000009076	Zmat5	0	6.73493	2.751662951
ENSMUSG00000009079	Ewsr1	0	0.344031	-1.539389526
ENSMUSG00000009090	Ap1b1	0	15.1955	3.925572242
ENSMUSG00000009092	Derl3	0	8.46281	3.081136777
ENSMUSG00000009097	Tbx1	0	0.172043	-2.539158901
ENSMUSG00000009108	Gnat2	0
ENSMUSG00000009112	Bcl2l13	0	70.7415	6.144484905
ENSMUSG00000009145	Dqx1	0	6.00827	2.586949646
ENSMUSG00000009207	Lnp	0	2.63033	1.395243811
ENSMUSG00000009246	Trpm5	0	4.06699	2.023961443
ENSMUSG00000009248	Ascl2	0	10.0782	3.333166087
ENSMUSG00000009291	Pttg1ip	1	39.6549	5.30942724
ENSMUSG00000009292	Trpm2	0
ENSMUSG00000009293	Ube2g2	0	17.7075	4.146288637
ENSMUSG00000009376	Met	0	17.3069	4.113275428
ENSMUSG00000009406	Elk1	0	0.772347	-0.372678928
ENSMUSG00000009418	Nav1	0	27.862	4.800226917
ENSMUSG00000009470	Tnpo1	0	27.577	4.785393615
ENSMUSG00000009487	Otog	0
ENSMUSG00000009535	Rnmt	0	10.5614	3.400729183
ENSMUSG00000009545	Kcnq1	0	0.0284091	-5.137503062
ENSMUSG00000009549	Srp14	0	8.59	3.102658131
ENSMUSG00000009555	Cdk9	0	25.8977	4.694752071
ENSMUSG00000009563	Tor2a	0	84.4294	6.399673556
ENSMUSG00000009566	Fpgs	0	1.28452	0.361229353
ENSMUSG00000009569	Mkl2	0	57.6272	5.848678018
ENSMUSG00000009575	Cbx5	0	24.8018	4.632372923
ENSMUSG00000009585	Apobec3	0	16.788	4.069358463
ENSMUSG00000009596	Taf7l	0	6.84932	2.775960765
ENSMUSG00000009614	Sardh	0
ENSMUSG00000009621	Vav2	1	0.733292	-0.447540295
ENSMUSG00000009628	Tex15	0	1.57739	0.657539402
ENSMUSG00000009630	Ppp2cb	1	31.2623	4.966352018
ENSMUSG00000009633	G0s2	0	5.31082	2.408934633
ENSMUSG00000009640	Dmap1	0	7.27675	2.863294246
ENSMUSG00000009646	Pla2g12b	0	1.4	0.485426827
ENSMUSG00000009647	Mcu	1	6.4025	2.678635348
ENSMUSG00000009670	Tex11	0	6.75349	2.755633236
ENSMUSG00000009681	Bcr	0	55.3384	5.790209027
ENSMUSG00000009687	Fxyd5	0	3.9394	1.977975913
ENSMUSG00000009731	Kcnd1	0	66.8094	6.061979197
ENSMUSG00000009733	Tfcp2	0	5.58529	2.48163219
ENSMUSG00000009739	Pou6f1	0	14.2241	3.830265467
ENSMUSG00000009741	Ubp1	0	63.0771	5.979044428
ENSMUSG00000009772	Nuak2	1	16.7596	4.066915812
ENSMUSG00000009828	Ick	0	20.6587	4.368677567
ENSMUSG00000009863	Sdhb	1	3.85071	1.945124477
ENSMUSG00000009876	Cox4i2	0	2.91892	1.545434671
ENSMUSG00000009894	Snap47	0	290.292	8.181361004
ENSMUSG00000009905	Kdsr	0	8.0731	3.013122762
ENSMUSG00000009907	Vps4b	0	1.63637	0.710498993
ENSMUSG00000009927	Rps25	0	58.4259	5.868536148
ENSMUSG00000009995	Taz	0	7.80082	2.963625784
ENSMUSG00000010021	Kif19a	0	1.33334	0.415044713
ENSMUSG00000010025	Aldh3a2	0	3.65541	1.870033232
ENSMUSG00000010044	Zmynd10	0	0.806585	-0.310101519
ENSMUSG00000010045	Tmem115	0	56.8165	5.828238057
ENSMUSG00000010047	Hyal2	0	11.6416	3.541217448
ENSMUSG00000010048	Ifrd2	0	5.58804	2.482342348
ENSMUSG00000010051	Hyal1	0	9.5152	3.250233981
ENSMUSG00000010054	Tusc2	0	6.15673	2.622164301
ENSMUSG00000010057	Nprl2	0	1.82097	0.864707154
ENSMUSG00000010064	Slc38a3	0	3.35714	1.747232702
ENSMUSG00000010066	Cacna2d2	0	15.0165	3.908476688
ENSMUSG00000010067	Rassf1	0	2.91217	1.542094576
ENSMUSG00000010080	Epn3	0	0.869565	-0.201634222
ENSMUSG00000010095	Slc3a2	1	20.2083	4.336876057
ENSMUSG00000010097	Nxf1	0	9.10272	3.186297704
ENSMUSG00000010110	Stx5a	0	69.7218	6.123537911
ENSMUSG00000010122	Slc47a1	0	2.3203	1.214311349
ENSMUSG00000010142	Tnfrsf13b	0	1.11492	0.156940195
ENSMUSG00000010154	Spire2	0	0.5184	-0.947862377
ENSMUSG00000010175	Prox1	0	10.5	3.392317423
ENSMUSG00000010205	Raver1	1	1.51616	0.600422009
ENSMUSG00000010277	2610507B11Rik	0	20.7468	4.374816926
ENSMUSG00000010290	AI597479	0	30.2002	4.916486199
ENSMUSG00000010307	Tmem86a	0	20.7282	4.373522936
ENSMUSG00000010342	Tex14	0	12.6616	3.662387819
ENSMUSG00000010358	Ifi35	0	12.5844	3.653564528
ENSMUSG00000010362	Rdm1	0	4.45607	2.155771896
ENSMUSG00000010376	Nedd8	0	6.72633	2.749819561
ENSMUSG00000010392	Gosr1	0	6.90936	2.788552083
ENSMUSG00000010406	Mrpl52	0	1.04082	0.05772059
ENSMUSG00000010453	Kansl3	0	1.51881	0.602941403
ENSMUSG00000010492	Gm16119	0
ENSMUSG00000010517	Faf1	0	25.999	4.700384229
ENSMUSG00000010529	Gm266	0
ENSMUSG00000010538	Tsacc	0	0.691514	-0.532169635
ENSMUSG00000010554	Mettl16	0	34.7421	5.118613056
ENSMUSG00000010592	Dazl	0	4.11036	2.039264756
ENSMUSG00000010607	Pigyl	0	33.1158	5.049447806
ENSMUSG00000010608	Rbm25	1	29.4163	4.87854389
ENSMUSG00000010609	Psen2	0	7.00767	2.808934838
ENSMUSG00000010651	Acaa1b	0	5.54312	2.47069824
ENSMUSG00000010660	Plcd1	0	4.84062	2.275191844
ENSMUSG00000010663	Fads1	0	26.7344	4.740625394
ENSMUSG00000010721	Lmbr1	0	1.9634	0.97335412
ENSMUSG00000010751	Tnfrsf22	0	2742.47	11.42126012
ENSMUSG00000010755	Cars	1	0.833362	-0.262984778
ENSMUSG00000010760	Phlda2	0	93.2661	6.543280886
ENSMUSG00000010796	Asz1	0	0.809524	-0.304854242
ENSMUSG00000010825	Grid2ip	0	14.1555	3.823290804
ENSMUSG00000010830	Kdelr3	0	81.8073	6.354157681
ENSMUSG00000010911	Apip	0	4.63025	2.211090091
ENSMUSG00000010914	Pdhx	0	5.38188	2.428110224
ENSMUSG00000010936	Vac14	0	15.0874	3.915272304
ENSMUSG00000011034	Slc5a1	0	2.78582	1.478102044
ENSMUSG00000011096	Akt1s1	0	41.9061	5.389088358
ENSMUSG00000011114	Tbrg1	0	1.67052	0.740297255
ENSMUSG00000011148	Adssl1	0	12.0997	3.596899373
ENSMUSG00000011158	Brf1	0	1.03434	0.048710495
ENSMUSG00000011179	Odc1	0	111.448	6.800226917
ENSMUSG00000011254	Thg1l	0	9.81064	3.294347254
ENSMUSG00000011256	Adam19	0	18.3274	4.195930229
ENSMUSG00000011257	Pabpc4	1	0.780542	-0.357451831
ENSMUSG00000011263	Exoc3l2	0	8.14545	3.025994403
ENSMUSG00000011267	Zfp296	0	4.8914	2.290247448
ENSMUSG00000011305	Plin5	0	0.67947	-0.55751824
ENSMUSG00000011306	Sugp1	0	6.29137	2.653374211
ENSMUSG00000011349	Dmrtc2	0
ENSMUSG00000011382	Dhdh	0	20.7589	4.375658093
ENSMUSG00000011427	Zfp790	0	51.9594	5.699312866
ENSMUSG00000011589	Fsd1	0	0.587698	-0.766853106
ENSMUSG00000011658	Fuz	0	15.5409	3.95799815
ENSMUSG00000011751	Sptbn4	0	15.979	3.998105219
ENSMUSG00000011752	Pgam1	1	15.9461	3.995131716
ENSMUSG00000011831	Evi5	1	121.803	6.928405857
ENSMUSG00000011832	Evi5l	0	25.0421	4.646283645
ENSMUSG00000011837	Snapc2	1	33.4861	5.065490455
ENSMUSG00000011877	Git1	0	16.0455	4.004096842
ENSMUSG00000011884	Gltp	0	1.95367	0.966186798
ENSMUSG00000011958	Bnip2	0	58.1185	5.860925563
ENSMUSG00000011960	Ccnt1	0	11.209	3.48658567
ENSMUSG00000012017	Scarf2	0	7.93338	2.987935654
ENSMUSG00000012076	Brms1l	0	1.45597	0.541980629
ENSMUSG00000012114	Med15	0	6.00754	2.586774349
ENSMUSG00000012117	Dhdds	1	4.83109	2.272348729
ENSMUSG00000012123	Aim1l	0	1.97282	0.980259331
ENSMUSG00000012126	Ubxn11	0	8.25368	3.045037505
ENSMUSG00000012296	Tjap1	0	8.48679	3.085218979
ENSMUSG00000012396	Nanog	1	22.019	4.460677045
ENSMUSG00000012405	Rpl15	1	3.21128	1.683148463
ENSMUSG00000012422	Tmem167	0	3.38477	1.759057804
ENSMUSG00000012429	Mplkip	0	55.1572	5.785477317
ENSMUSG00000012443	Kif11	0	1.33549	0.417369173
ENSMUSG00000012483	Rpa3	0	0.895963	-0.158488939
ENSMUSG00000012535	Tnpo3	1	71.4216	6.158288549
ENSMUSG00000012609	Ttll5	0	13.4768	3.752406071
ENSMUSG00000012640	Zfp715	0	7.83963	2.970785566
ENSMUSG00000012777	Acpt	0
ENSMUSG00000012819	Cdh23	0	4.10256	2.036524433
ENSMUSG00000012848	Rps5	0	2.44356	1.288984529
ENSMUSG00000012889	Podnl1	0
ENSMUSG00000013033	Lphn1	0	4.61434	2.206124311
ENSMUSG00000013076	Amotl1	0	8.49402	3.086447506
ENSMUSG00000013089	Etv5	1	6.1774	2.626999751
ENSMUSG00000013150	Gfod2	0	3.25498	1.702648679
ENSMUSG00000013155	Enkd1	0	1.92348	0.943718829
ENSMUSG00000013160	Atp6v0d1	0	2.35029	1.232838781
ENSMUSG00000013236	Ptprs	0	9.11367	3.188032132
ENSMUSG00000013275	Slc41a1	1	23.343	4.54491808
ENSMUSG00000013338	Fer1l4	0	0
ENSMUSG00000013415	Igf2bp1	1	12.2552	3.615322123
ENSMUSG00000013418	B4galnt2	0	0.521505	-0.93924701
ENSMUSG00000013419	Zfp651	0	19.1582	4.259890115
ENSMUSG00000013465	Nelfb	0	16.6055	4.053589259
ENSMUSG00000013483	Card14	0	5.60736	2.487321696
ENSMUSG00000013495	Tmem175	0	59.5439	5.895881813
ENSMUSG00000013523	Bcas1	0	4.48013	2.163540596
ENSMUSG00000013539	Tango2	0	19.4634	4.282691847
ENSMUSG00000013562	4833413E03Rik	0	2.33334	1.222396543
ENSMUSG00000013584	Aldh1a2	0	2.41548	1.272309907
ENSMUSG00000013593	Ndufs2	1	1.16589	0.221431679
ENSMUSG00000013611	Snx31	0
ENSMUSG00000013622	Atraid	1	7.70113	2.94507015
ENSMUSG00000013629	Cad	1	5.99834	2.5845633
ENSMUSG00000013646	Sh3bp5l	0	59.0088	5.882858215
ENSMUSG00000013662	Atad1	0	5.99936	2.584808605
ENSMUSG00000013663	Pten	0	39.1872	5.292310588
ENSMUSG00000013698	Pea15a	0	32.9898	5.043948127
ENSMUSG00000013701	Timm23	1	0.0892475	-3.486044433
ENSMUSG00000013707	Tnfaip8l2	0	10.4	3.378511623
ENSMUSG00000013736	Trnt1	0	106.457	6.734127006
ENSMUSG00000013766	Ly6g6e	0	29.2603	4.870872656
ENSMUSG00000013787	Ehmt2	0	24.2137	4.597751644
ENSMUSG00000013822	Elof1	0	25.3349	4.663054229
ENSMUSG00000013833	Med16	0	15.7911	3.981039767
ENSMUSG00000013846	St3gal1	0	1.22872	0.297156193
ENSMUSG00000013858	Tmem259	0	6.51657	2.704112801
ENSMUSG00000013878	Rnf170	0	11.9318	3.576739796
ENSMUSG00000013921	Clip3	0	20.5511	4.361143711
ENSMUSG00000013973	Dedd	0	8.17279	3.030828665
ENSMUSG00000013997	Nit1	0	8.6532	3.113233748
ENSMUSG00000014039	Prdm15	0	73.4714	6.19911086
ENSMUSG00000014074	Rnf168	0	21.4484	4.422798125
ENSMUSG00000014075	Tctex1d2	0	6.70249	2.744697162
ENSMUSG00000014077	Chp1	0	3.11942	1.641277811
ENSMUSG00000014158	Trpv4	0	22.8182	4.512113085
ENSMUSG00000014164	Klhl3	0	3.51893	1.815136816
ENSMUSG00000014177	Tvp23b	0	6.38685	2.675104568
ENSMUSG00000014195	Dnajc7	0	52.5439	5.715451381
ENSMUSG00000014198	Zfp385c	0	29.0964	4.862768759
ENSMUSG00000014226	Cacybp	1	0.516924	-0.951975909
ENSMUSG00000014232	Cluap1	0	5.04837	2.335817651
ENSMUSG00000014243	Zswim7	0	1.73172	0.792205681
ENSMUSG00000014245	Pigl	0	5.03462	2.331882891
ENSMUSG00000014294	Ndufa2	0	6.25141	2.644181625
ENSMUSG00000014301	Pam16	0	1.35538	0.438697388
ENSMUSG00000014303	Glis2	0	14.9618	3.903211846
ENSMUSG00000014313	Cox6c	0	41.2361	5.365835988
ENSMUSG00000014329	Bicc1	0	3.1616	1.660654852
ENSMUSG00000014349	Ube2z	1	5.4143	2.436774828
ENSMUSG00000014353	Tmem87b	0	83.3901	6.381804213
ENSMUSG00000014355	Anapc1	1	2.36908	1.244326917
ENSMUSG00000014361	Mertk	0	3.79207	1.922985596
ENSMUSG00000014402	Tsg101	0	0.388587	-1.363690458
ENSMUSG00000014418	Hps5	0	3.05489	1.611120433
ENSMUSG00000014426	Map3k4	0	0.894203	-0.161325709
ENSMUSG00000014444	Piezo1	1	59.4101	5.892636312
ENSMUSG00000014470	Rnf166	0	5.88841	2.557878127
ENSMUSG00000014496	Ankrd28	0	3.53221	1.820571118
ENSMUSG00000014498	Ankrd52	0	5.9372	2.569782712
ENSMUSG00000014503	Pkd2l2	0
ENSMUSG00000014504	Srp19	1	12.0026	3.585275051
ENSMUSG00000014547	Wdfy2	0	4.76199	2.251564591
ENSMUSG00000014550	Zfyve20	0	2.33466	1.223212463
ENSMUSG00000014551	Mrps25	0	4.67787	2.225851769
ENSMUSG00000014554	Dguok	0	0.966252	-0.0495286
ENSMUSG00000014592	Camta1	0	24.4526	4.611915967
ENSMUSG00000014599	Csf1	0	10.392	3.377401431
ENSMUSG00000014601	Strip1	0	4.76683	2.253030175
ENSMUSG00000014602	Kif1a	0	2.33609	1.224095856
ENSMUSG00000014603	Alx3	0	4.63158	2.211504433
ENSMUSG00000014606	Slc25a11	1	14.0869	3.816282258
ENSMUSG00000014609	Chrne	0
ENSMUSG00000014633	Cmc2	0	14.8081	3.888314638
ENSMUSG00000014668	Chfr	0	24.9894	4.643244357
ENSMUSG00000014686	Ceacam16	0	1.32812	0.409385505
ENSMUSG00000014725	Adam28	0
ENSMUSG00000014747	Ankrd53	0	0.076243	-3.713251302
ENSMUSG00000014748	Tex261	0	8.33588	3.059334509
ENSMUSG00000014763	Fam120b	0	9.49075	3.2465221
ENSMUSG00000014767	Tbp	0	4.56264	2.189868827
ENSMUSG00000014769	Psmb1	1	1.37573	0.460197355
ENSMUSG00000014773	Dll1	0	1.18593	0.246018857
ENSMUSG00000014776	Nol3	0	20.5553	4.361438523
ENSMUSG00000014778	Fhod1	0	0.958251	-0.061524496
ENSMUSG00000014782	Plekhg4	0	4.21184	2.074450632
ENSMUSG00000014786	Slc9a5	0	1.68178	0.749988994
ENSMUSG00000014791	Elmo3	0	1.44685	0.53291536
ENSMUSG00000014813	Stc1	0	0
ENSMUSG00000014837	4931428F04Rik	0	1.27157	0.346610885
ENSMUSG00000014846	Tppp3	0	2.65	1.40599236
ENSMUSG00000014850	Msh3	0	0.581926	-0.781092389
ENSMUSG00000014852	Adamts13	0
ENSMUSG00000014856	Tmem208	0	4.48422	2.16485706
ENSMUSG00000014859	E2f4	0	9.64034	3.269084029
ENSMUSG00000014867	Surf4	1	54.6191	5.771333637
ENSMUSG00000014873	Surf2	0	7.20904	2.849807154
ENSMUSG00000014905	Dnajb9	0	24.5696	4.618802465
ENSMUSG00000014907	Naf1	0	38.1644	5.254155605
ENSMUSG00000014932	Yes1	0	29.0867	4.862287721
ENSMUSG00000014956	Ppp1cb	0	22.572	4.49646235
ENSMUSG00000014959	Gorasp2	0	50.7468	5.665244946
ENSMUSG00000014980	Tsen15	0	2.15572	1.108169803
ENSMUSG00000015001	Oc90	0	3.67441	1.877512615
ENSMUSG00000015002	Efr3a	0	31.3017	4.968169107
ENSMUSG00000015013	Trappc2l	0	7.78499	2.960695186
ENSMUSG00000015016	Acsf3	0	6.54472	2.710331471
ENSMUSG00000015023	Ddx19a	0	1.64587	0.718850388
ENSMUSG00000015027	Galns	0	3.17153	1.665178989
ENSMUSG00000015053	Gata2	0	64.4443	6.009980855
ENSMUSG00000015083	C8g	0	10.5774	3.402913141
ENSMUSG00000015085	Entpd2	0	2.45992	1.298611398
ENSMUSG00000015087	Rabl6	0	1.04713	0.066440562
ENSMUSG00000015090	Ptgds	0
ENSMUSG00000015092	Edf1	0	2.27653	1.186836471
ENSMUSG00000015093	Clic3	0	2.05714	1.040639981
ENSMUSG00000015094	Npdc1	0	0.655168	-0.610063201
ENSMUSG00000015095	Fbxw5	0	20.8881	4.384609364
ENSMUSG00000015112	Slc25a13	0	5.29265	2.403990253
ENSMUSG00000015120	Ube2i	0	304.127	8.248530092
ENSMUSG00000015126	Tsr3	0	2.50764	1.326330248
ENSMUSG00000015127	Unkl	0	37.1647	5.215861057
ENSMUSG00000015133	Lrrk1	0	14.0555	3.813062871
ENSMUSG00000015134	Aldh1a3	0	2.60398	1.380718368
ENSMUSG00000015143	Actn1	1	0.961697	-0.056345676
ENSMUSG00000015149	Sirt2	0	5.63981	2.49564656
ENSMUSG00000015165	Hnrnpl	0	4.29231	2.101754274
ENSMUSG00000015176	Nolc1	1	4.63344	2.21208369
ENSMUSG00000015189	Casd1	0	1.50187	0.58675994
ENSMUSG00000015202	Cnksr3	0	8.84993	3.145666044
ENSMUSG00000015214	Mtmr1	0	3.55685	1.830600134
ENSMUSG00000015217	Hmgb3	0	38.1764	5.254609159
ENSMUSG00000015222	Map2	0	14.4247	3.850469409
ENSMUSG00000015224	Cyp2j9	0	0.69136	-0.532490959
ENSMUSG00000015243	Abca1	0	7.54771	2.916038992
ENSMUSG00000015247	Nipsnap3b	0	45.6742	5.513307555
ENSMUSG00000015289	Lage3	0	4.82558	2.270702354
ENSMUSG00000015290	Ubl4	0	7.73401	2.95121663
ENSMUSG00000015291	Gdi1	1	15.5223	3.956270438
ENSMUSG00000015305	Sash1	0	3.48382	1.800670086
ENSMUSG00000015312	Gadd45b	0	8.21153	3.037651055
ENSMUSG00000015335	Zdhhc12	0	8.24782	3.044012848
ENSMUSG00000015337	Endog	0	7.56499	2.919338175
ENSMUSG00000015341	Golga7	0	4.83784	2.274363056
ENSMUSG00000015342	Xk	0	3.75236	1.907798246
ENSMUSG00000015354	Pcolce2	0	11.8004	3.560763859
ENSMUSG00000015357	Clpx	0	9.58074	3.260137092
ENSMUSG00000015363	Trabd	0	16.4132	4.036784636
ENSMUSG00000015365	Mov10l1	0	1.75918	0.814903107
ENSMUSG00000015377	Dennd6b	0	2.5758	1.365020579
ENSMUSG00000015396	Cd83	0	2.14516	1.101085257
ENSMUSG00000015451	C4a	0
ENSMUSG00000015452	Ager	0
ENSMUSG00000015461	Atf6b	0	3.95857	1.984979363
ENSMUSG00000015468	Notch4	0	4.27131	2.094678609
ENSMUSG00000015474	Ppt2	0	3.51291	1.812666615
ENSMUSG00000015478	Rnf5	0	0.546344	-0.872118479
ENSMUSG00000015488	Cacfd1	0	29.2257	4.869165675
ENSMUSG00000015501	Hivep2	0	10.7332	3.424008361
ENSMUSG00000015522	Arnt	0	30.0399	4.908808105
ENSMUSG00000015536	Mocs2	0	101.002	6.658240051
ENSMUSG00000015542	Nat9	0	44.0278	5.460342852
ENSMUSG00000015568	Lpl	0	4.25759	2.090037027
ENSMUSG00000015575	Atp6v0e	0	86.7509	6.43880682
ENSMUSG00000015579	Nkx2-5	0	9.04864	3.177700973
ENSMUSG00000015597	Zfp318	0	15.966	3.996931011
ENSMUSG00000015599	Ttbk1	0
ENSMUSG00000015605	Srf	0	0.589214	-0.763136385
ENSMUSG00000015619	Gata3	0	2.31902	1.213515262
ENSMUSG00000015647	Lama5	0	0.471475	-1.084746821
ENSMUSG00000015652	Steap1	0	18.9084	4.240955385
ENSMUSG00000015653	Steap2	0	30.914	4.950188433
ENSMUSG00000015656	Hspa8	0	34.567	5.111323495
ENSMUSG00000015659	Serac1	0	6.25065	2.644006222
ENSMUSG00000015668	Pdzd11	1	18.3287	4.196032558
ENSMUSG00000015671	Psma2	0	0.930888	-0.103320495
ENSMUSG00000015672	Mrpl32	0	9.49982	3.247900178
ENSMUSG00000015697	Setdb1	0	11.4586	3.518358883
ENSMUSG00000015702	Anxa9	0	8.52941	3.09244595
ENSMUSG00000015709	Arnt2	0
ENSMUSG00000015711	Prune	0	3.97709	1.99171321
ENSMUSG00000015714	Cers2	1	16.5927	4.052476759
ENSMUSG00000015733	Capza2	0	16.9087	4.079693839
ENSMUSG00000015745	Plekho1	0	1.53247	0.615858832
ENSMUSG00000015747	Vps45	0	0.686177	-0.543347326
ENSMUSG00000015748	Prpf3	0	3.05789	1.61253651
ENSMUSG00000015749	Anp32e	0	21.6423	4.435781922
ENSMUSG00000015750	Aph1a	0	10.7164	3.421748432
ENSMUSG00000015755	Tab2	0	1.24333	0.314209262
ENSMUSG00000015757	Ppil4	0	25.5728	4.676538227
ENSMUSG00000015759	Cnih	0	4.7511	2.248261573
ENSMUSG00000015766	Eps8	0	67.6214	6.07940798
ENSMUSG00000015776	Med22	0	6.6029	2.723099797
ENSMUSG00000015787	Abo	0	6.81818	2.769386687
ENSMUSG00000015790	Surf1	0	18.1117	4.178850062
ENSMUSG00000015804	Med28	0	3.71378	1.892888354
ENSMUSG00000015806	Qdpr	0	18.5906	4.216501428
ENSMUSG00000015837	Sqstm1	0	510.086	8.994596694
ENSMUSG00000015839	Nfe2l2	1	0.997896	-0.003038628
ENSMUSG00000015846	Rxra	0	21.8894	4.452160505
ENSMUSG00000015850	Adamtsl4	0	1.76605	0.820526189
ENSMUSG00000015869	Prpsap1	0	4.44985	2.153756705
ENSMUSG00000015879	Fam184b	0
ENSMUSG00000015880	Ncapg	0	17.6047	4.137888737
ENSMUSG00000015882	Lcorl	1	56.2684	5.814253036
ENSMUSG00000015889	Lta4h	0	13.6533	3.771177787
ENSMUSG00000015890	Amdhd1	0
ENSMUSG00000015932	Dstn	0	15.8734	3.988539274
ENSMUSG00000015937	H2afy	1	2.80649	1.488766919
ENSMUSG00000015942	Gtf2ird2	0	16.5902	4.052259373
ENSMUSG00000015943	Bola1	0	17.7189	4.147217138
ENSMUSG00000015944	Gatsl2	0	41.2403	5.365982922
ENSMUSG00000015957	Wnt11	0	1.48284	0.568362938
ENSMUSG00000015961	Adss	0	0.938889	-0.090973489
ENSMUSG00000015966	Il17rb	0	0
ENSMUSG00000015968	Cacna1d	0
ENSMUSG00000015970	Chdh	0
ENSMUSG00000015971	Actr8	0	4.01795	2.006459611
ENSMUSG00000015980	Lrrc27	0	0.661766	-0.595606924
ENSMUSG00000015981	Stk32c	0	0.428571	-1.222393864
ENSMUSG00000015994	Fnta	0	4.18253	2.064375888
ENSMUSG00000016018	Skiv2l2	0	0.527051	-0.923985524
ENSMUSG00000016024	Lbp	0	3.66667	1.874470429
ENSMUSG00000016028	Celsr1	0	9.09416	3.184940387
ENSMUSG00000016128	Stard13	0
ENSMUSG00000016150	Tenm1	0	1.30435	0.383331044
ENSMUSG00000016179	Camk1g	0	12.4112	3.633570707
ENSMUSG00000016181	Diexf	0	3.29943	1.72221681
ENSMUSG00000016200	Syt14	0	0.227882	-2.133641122
ENSMUSG00000016206	H2-M3	0	10.3824	3.376068071
ENSMUSG00000016239	Lonrf3	1	7.70149	2.94513759
ENSMUSG00000016252	Atp5e	0	21.2272	4.407842178
ENSMUSG00000016253	Nelfcd	0	14.3382	3.841792016
ENSMUSG00000016256	Ctsz	0	26.8248	4.745495509
ENSMUSG00000016257	Slmo2	0	13.8466	3.791459864
ENSMUSG00000016262	Sertad4	0	9.58978	3.261497719
ENSMUSG00000016308	Ube2a	1	4.38081	2.131197645
ENSMUSG00000016319	Slc25a5	1	1.96703	0.976018961
ENSMUSG00000016344	Ppdpf	0	4.02352	2.008458204
ENSMUSG00000016346	Kcnq2	0	2.5	1.321928095
ENSMUSG00000016356	Col20a1	0	1.71566	0.778763676
ENSMUSG00000016382	Pls3	0	157.978	7.303579853
ENSMUSG00000016386	Mpped2	0	18.0176	4.171334947
ENSMUSG00000016409	Nkap	0	37.3325	5.222360218
ENSMUSG00000016427	Ndufa1	0	6.81491	2.768694604
ENSMUSG00000016458	Wt1	0
ENSMUSG00000016477	E2f3	0	35.8696	5.164689752
ENSMUSG00000016481	Cr1l	0	1.14317	0.193039962
ENSMUSG00000016487	Ppfibp1	0	9.2511	3.209624919
ENSMUSG00000016494	Cd34	0	8.09324	3.016717378
ENSMUSG00000016495	Plgrkt	0	3.73723	1.901969354
ENSMUSG00000016503	Gtf3a	0	4.36733	2.126751547
ENSMUSG00000016510	Mtif3	0	4.33624	2.116444608
ENSMUSG00000016520	Lnx2	0	47.3556	5.565463135
ENSMUSG00000016526	Dyrk3	1	1.71935	0.781863257
ENSMUSG00000016528	Mapkapk2	0	5.94446	2.57154576
ENSMUSG00000016534	Lamp2	0	4.74361	2.245985402
ENSMUSG00000016541	Atxn10	0	569.084	9.152497808
ENSMUSG00000016552	Foxred2	0	16.7266	4.064072315
ENSMUSG00000016554	Eif3d	0	5.45557	2.447729938
ENSMUSG00000016559	H3f3b	1	3.24457	1.698027292
ENSMUSG00000016619	Nup50	0	8.62799	3.109024504
ENSMUSG00000016624	Phf21b	0	8.55697	3.097100033
ENSMUSG00000016626	Nlrp14	0
ENSMUSG00000016637	Ift27	0	0.826185	-0.275463228
ENSMUSG00000016664	Pacsin2	1	47.3072	5.563987869
ENSMUSG00000016756	Cmah	0	4090.73	11.9981426
ENSMUSG00000016757	Ttll12	0	4.56201	2.189669609
ENSMUSG00000016758	Bik	0	3.82979	1.937265287
ENSMUSG00000016763	Scube1	0	4.28572	2.099537597
ENSMUSG00000016831	Tox4	1	46.3741	5.535247378
ENSMUSG00000016833	Mrps18c	0	19.527	4.287398415
ENSMUSG00000016918	Sulf1	0	12.2543	3.615216171
ENSMUSG00000016921	Srsf6	1	12.3452	3.625878304
ENSMUSG00000016933	Plcg1	0	7.85366	2.973365142
ENSMUSG00000016940	Kctd2	0	16.8143	4.071616814
ENSMUSG00000016942	Tmprss6	0
ENSMUSG00000016946	Kctd5	0	5.78256	2.53170833
ENSMUSG00000016982	Pom121l2	0	0.993907	-0.00881723
ENSMUSG00000016984	Etaa1	0	0.281727	-1.82763026
ENSMUSG00000016995	Matn4	0	2.04262	1.030420836
ENSMUSG00000017007	Rbpjl	0
ENSMUSG00000017009	Sdc4	1	4.33132	2.114806763
ENSMUSG00000017057	Il13ra1	0	23.8935	4.578546295
ENSMUSG00000017119	Nbr1	0	18.4639	4.20663541
ENSMUSG00000017132	Cyth1	0	15.3071	3.936129078
ENSMUSG00000017144	Rnd3	0	6.1113	2.611479304
ENSMUSG00000017146	Brca1	0	2.35301	1.234507452
ENSMUSG00000017167	Cntnap1	0	7.52941	2.912536821
ENSMUSG00000017176	Nt5c3b	0	8.56862	3.099062873
ENSMUSG00000017188	Coa3	0	6.38385	2.674426753
ENSMUSG00000017204	Gsdma	0	2.81081	1.490985936
ENSMUSG00000017210	Med24	0	9.56579	3.25788412
ENSMUSG00000017221	Psmd3	1	11.487	3.521930161
ENSMUSG00000017264	Exosc10	0	2.95229	1.561834443
ENSMUSG00000017286	Glod4	0	14.8802	3.895322012
ENSMUSG00000017288	Vps53	0	3.14947	1.655109069
ENSMUSG00000017291	Taok1	0	6.55771	2.713192103
ENSMUSG00000017299	Dnttip1	0	6.06849	2.601337581
ENSMUSG00000017307	Acot8	0	16.4425	4.039357765
ENSMUSG00000017314	Mpp2	0	3.32787	1.734599077
ENSMUSG00000017376	Nlk	0	1.31209	0.391866682
ENSMUSG00000017386	Traf4	1	21.6696	4.437600618
ENSMUSG00000017390	Aldoc	0	5.79133	2.533894706
ENSMUSG00000017400	Stac2	0	1.64927	0.7218276
ENSMUSG00000017404	Rpl19	0	7.21237	2.85047341
ENSMUSG00000017405	Nek8	0	3.387	1.760007987
ENSMUSG00000017417	Plxdc1	0	5.01685	2.326781803
ENSMUSG00000017418	Arl5b	0	41.1396	5.362455862
ENSMUSG00000017421	Zfp207	0	393.235	8.619247925
ENSMUSG00000017428	Psmd11	0	94.6624	6.564719594
ENSMUSG00000017446	C1qtnf1	0	1.4706	0.55640489
ENSMUSG00000017453	Pipox	0	3.05483	1.611092097
ENSMUSG00000017466	Timp2	0	24.9859	4.64304228
ENSMUSG00000017478	Zc3h18	0	17.7515	4.149869032
ENSMUSG00000017485	Top2b	0	210.922	7.720565772
ENSMUSG00000017491	Rarb	0	3.81818	1.932885117
ENSMUSG00000017493	Igfbp4	0	39.6148	5.307967614
ENSMUSG00000017499	Cdc6	0	7.06864	2.821432669
ENSMUSG00000017548	Suz12	0	44.1957	5.465834105
ENSMUSG00000017550	Atad5	0	24.5582	4.618132917
ENSMUSG00000017561	Crlf3	0	9.08296	3.183162527
ENSMUSG00000017607	Tns4	0	10.3889	3.376971001
ENSMUSG00000017615	Tnfaip1	0	2.88993	1.531034548
ENSMUSG00000017631	Abr	0	515.714	9.0104274
ENSMUSG00000017639	Rab11fip4	0	17.2195	4.105971347
ENSMUSG00000017652	Cd40	0	4.45714	2.156118277
ENSMUSG00000017664	Slc35c2	0	3.97847	1.99221372
ENSMUSG00000017667	Zfp334	0	13.6839	3.774407561
ENSMUSG00000017670	Elmo2	0	25.9302	4.696561429
ENSMUSG00000017677	Wsb1	0	2.16989	1.117621909
ENSMUSG00000017679	Ttpal	0	20.0896	4.328376934
ENSMUSG00000017686	Rhot1	0	23.1761	4.53456591
ENSMUSG00000017692	Rhbdl3	0	1.26437	0.33841871
ENSMUSG00000017697	Ada	0	0.803853	-0.314996394
ENSMUSG00000017707	Serinc3	0	7.08284	2.824327952
ENSMUSG00000017713	Tha1	0
ENSMUSG00000017715	Pgs1	0	4.47024	2.160352289
ENSMUSG00000017716	Birc5	1	15.4365	3.948273775
ENSMUSG00000017718	Afmid	0	41.966	5.391149054
ENSMUSG00000017721	Pigt	0	22.6189	4.499456865
ENSMUSG00000017723	Wfdc2	1	203.55	7.669239411
ENSMUSG00000017724	Etv4	0	0.828242	-0.271875732
ENSMUSG00000017734	Dbndd2	0	32.1164	5.005238282
ENSMUSG00000017737	Mmp9	0	3.60299	1.849194648
ENSMUSG00000017740	Slc12a5	0	76.3918	6.255345881
ENSMUSG00000017747	Ghdc	0	10.4282	3.382418252
ENSMUSG00000017754	Pltp	1	4.26205	2.091547518
ENSMUSG00000017756	Slc12a7	0	45.2988	5.501400928
ENSMUSG00000017760	Ctsa	1	44.0865	5.462265042
ENSMUSG00000017764	Zswim1	1	28.7545	4.845715846
ENSMUSG00000017765	Slc12a4	0	1.28438	0.361072105
ENSMUSG00000017767	Spata25	0
ENSMUSG00000017774	Myo1c	0	17.1474	4.099917937
ENSMUSG00000017776	Crk	1	63.6324	5.991689631
ENSMUSG00000017778	Cox7c	0	24.768	4.630405471
ENSMUSG00000017781	Pitpna	0	19.356	4.274708939
ENSMUSG00000017801	Mlx	0	48.8496	5.610274844
ENSMUSG00000017802	Fam134c	0	16.6369	4.056314732
ENSMUSG00000017817	Jph2	0	3.54321	1.825056974
ENSMUSG00000017830	Dhx58	0
ENSMUSG00000017831	Rab5a	0	18.5035	4.209726282
ENSMUSG00000017837	Nkiras2	0	17.9955	4.169564283
ENSMUSG00000017843	Ppp2r5c	0	39.928	5.319328904
ENSMUSG00000017858	Ift52	0	16.1985	4.017788319
ENSMUSG00000017861	Mybl2	1	7.67982	2.941072497
ENSMUSG00000017868	Sgk2	0	8.31719	3.05609619
ENSMUSG00000017897	Eya2	0	1.32143	0.402100003
ENSMUSG00000017929	B4galt5	0	14.1869	3.826487473
ENSMUSG00000017950	Hnf4a	0	89.8949	6.490167365
ENSMUSG00000017969	Ptgis	0	0.79631	-0.32859792
ENSMUSG00000017978	Cadps2	0	3.18034	1.669181008
ENSMUSG00000017999	Ddx27	0	17.446	4.12482439
ENSMUSG00000018001	Cyth3	0	70.9557	6.148846678
ENSMUSG00000018008	Cyth4	0	5.72727	2.517847618
ENSMUSG00000018012	Rac3	0	7.45644	2.898486995
ENSMUSG00000018040	Rrp7a	0	387.214	8.596987305
ENSMUSG00000018042	Cyb5r3	0	4.80189	2.263602355
ENSMUSG00000018068	Ints2	0	7.05642	2.818936433
ENSMUSG00000018076	Med13l	0	8.21615	3.038462521
ENSMUSG00000018102	Hist1h2bc	1	959.864	9.906686199
ENSMUSG00000018126	Baiap2l2	0	2.2	1.137503524
ENSMUSG00000018143	Mafk	0	16.6154	4.05444912
ENSMUSG00000018160	Med1	0	2.06864	1.048682599
ENSMUSG00000018166	Erbb3	0	2.9406	1.556110553
ENSMUSG00000018167	Stard3	0	6.50062	2.700577322
ENSMUSG00000018168	Ikzf3	0
ENSMUSG00000018169	Mfng	0	0.362709	-1.463115551
ENSMUSG00000018171	Vmp1	0	4.34933	2.120793176
ENSMUSG00000018189	Uchl5	0	24.3022	4.603015017
ENSMUSG00000018196	Glrx2	0	6.2822	2.651269873
ENSMUSG00000018199	Trove2	0	17.8354	4.156671667
ENSMUSG00000018209	Stk4	1	14.2826	3.836186726
ENSMUSG00000018217	Pmp22	0	5.5045	2.460611523
ENSMUSG00000018238	Gdf9	0
ENSMUSG00000018239	Zcchc10	0	16.1948	4.017458746
ENSMUSG00000018286	Psmb6	1	0.686922	-0.541781805
ENSMUSG00000018287	Spag7	1	0.937037	-0.093822079
ENSMUSG00000018293	Pfn1	1	1212.42	10.24367384
ENSMUSG00000018322	Tomm34	0	6.23077	2.639410463
ENSMUSG00000018326	Ywhab	1	57.4306	5.843747729
ENSMUSG00000018334	Ksr1	0	1.79757	0.846047952
ENSMUSG00000018339	Gpx3	0	101.541	6.665918563
ENSMUSG00000018340	Anxa6	0	5.8375	2.545350645
ENSMUSG00000018341	Il12rb2	0
ENSMUSG00000018347	Zkscan6	0	7.41085	2.889639024
ENSMUSG00000018362	Kpna2	0	20.592	4.364012054
ENSMUSG00000018363	Smurf2	0	10.2872	3.362778454
ENSMUSG00000018372	Cep95	0	2.89727	1.534694137
ENSMUSG00000018377	Vezf1	0	28.1201	4.81352982
ENSMUSG00000018378	Cuedc1	0	50.9131	5.669965006
ENSMUSG00000018379	Srsf1	1	177.51	7.471756491
ENSMUSG00000018387	Shroom1	0	9.87343	3.30355136
ENSMUSG00000018395	Kif3a	0	6.28572	2.652078008
ENSMUSG00000018398	Sept8	1	94.5719	6.563339676
ENSMUSG00000018401	Mtmr4	0	22.1035	4.466202928
ENSMUSG00000018405	Mrm1	0	28.1924	4.817234394
ENSMUSG00000018411	Mapt	0	29.1268	4.864275304
ENSMUSG00000018412	Kansl1	0	2.28844	1.194364467
ENSMUSG00000018415	Gid4	0	12.6579	3.66196617
ENSMUSG00000018417	Myo1b	1	364.8	8.510961919
ENSMUSG00000018425	Dhx40	0	21.3944	4.419161314
ENSMUSG00000018427	Ypel2	0	17.8585	4.158539003
ENSMUSG00000018428	Akap1	0	12.5465	3.649213058
ENSMUSG00000018433	Nol11	1	2.98573	1.578083708
ENSMUSG00000018442	Derl2	0	20.752	4.37517848
ENSMUSG00000018446	C1qbp	0	10.5471	3.398774469
ENSMUSG00000018449	Rpain	0	4.92765	2.300899788
ENSMUSG00000018451	6330403K07Rik	0
ENSMUSG00000018470	Kcnab3	0	3.07453	1.620365884
ENSMUSG00000018474	Chd3	0	16.9503	4.083238902
ENSMUSG00000018476	Kdm6b	0	2.16029	1.111224995
ENSMUSG00000018479	1700125H20Rik	0	2.95556	1.563431509
ENSMUSG00000018481	Appbp2	0	3.15656	1.658353174
ENSMUSG00000018500	Adora2b	0	27.4063	4.776435664
ENSMUSG00000018501	Ncor1	0	10.0967	3.335811935
ENSMUSG00000018507	Trpv2	0	11.7568	3.555423532
ENSMUSG00000018509	Cenpv	1	1.17553	0.233311358
ENSMUSG00000018537	Pcgf2	0	15.6109	3.964481809
ENSMUSG00000018541	Cwc25	0	4.3862	2.132971597
ENSMUSG00000018543	1700001P01Rik	0	13.9238	3.799481091
ENSMUSG00000018547	Pip4k2b	0	5.28471	2.401824305
ENSMUSG00000018548	Trim37	0	7.98297	2.996925589
ENSMUSG00000018554	Ybx2	0	8.69746	3.120594139
ENSMUSG00000018559	Ctdnep1	0	6.99952	2.807255991
ENSMUSG00000018565	Elp5	0	1.79178	0.84139351
ENSMUSG00000018566	Slc2a4	0	54.0778	5.756964556
ENSMUSG00000018567	Gabarap	0	38.545	5.268471823
ENSMUSG00000018569	Cldn7	0	6.56259	2.714265303
ENSMUSG00000018570	2810408A11Rik	0	2.99619	1.583129114
ENSMUSG00000018572	Phf23	0	12.5753	3.652520913
ENSMUSG00000018574	Acadvl	0	9.12591	3.189968426
ENSMUSG00000018581	Dnahc11	0
ENSMUSG00000018583	G3bp1	1	14.4877	3.856756672
ENSMUSG00000018585	Atox1	1	5.18415	2.374107462
ENSMUSG00000018593	Sparc	0	36.113	5.174446369
ENSMUSG00000018599	Smcr7	0	29.2879	4.872232848
ENSMUSG00000018604	Tbx3	1	70.1394	6.132153184
ENSMUSG00000018648	Dusp14	0	29.637	4.889327513
ENSMUSG00000018651	Tada2a	0	1.07499	0.104323239
ENSMUSG00000018654	Ikzf1	0	2.75999	1.46466304
ENSMUSG00000018659	Pnpo	0	27.4267	4.777509141
ENSMUSG00000018661	Cog1	0	3.04796	1.60784397
ENSMUSG00000018666	Cbx1	0	846.74	9.725775233
ENSMUSG00000018669	Cdk5rap3	1	8.60434	3.105064534
ENSMUSG00000018672	Copz2	0	11.9726	3.58166458
ENSMUSG00000018677	Slc25a39	1	8.7682	3.132280706
ENSMUSG00000018678	Sp2	0	7.7408	2.952482674
ENSMUSG00000018697	Aatf	0	1.33642	0.418373478
ENSMUSG00000018707	Dync1h1	1	10.3281	3.368502969
ENSMUSG00000018727	Cpsf4l	0	8.81981	3.140747577
ENSMUSG00000018733	Pex12	0	2.29833	1.200585959
ENSMUSG00000018736	Ndel1	0	8.63722	3.110567037
ENSMUSG00000018740	Slc25a35	0	76.1616	6.250991882
ENSMUSG00000018750	Zbtb4	0	13.882	3.795143529
ENSMUSG00000018761	Mpdu1	0	49.406	5.626614352
ENSMUSG00000018765	Fxr2	1	7.49695	2.90630378
ENSMUSG00000018770	Atp5g3	1	14.3939	3.847385635
ENSMUSG00000018774	Cd68	0	1.10999	0.150546679
ENSMUSG00000018796	Acsl1	0	24.0186	4.586080156
ENSMUSG00000018800	Abca5	0	4.85334	2.278977931
ENSMUSG00000018809	Smyd4	0	12.2917	3.619612556
ENSMUSG00000018819	Lsp1	0	4.71853	2.238337476
ENSMUSG00000018820	Zfyve27	0	13.7966	3.786240871
ENSMUSG00000018821	Avpi1	0	8.78287	3.13469245
ENSMUSG00000018822	Sfrp5	0	128.483	7.005433674
ENSMUSG00000018830	Myh11	0
ENSMUSG00000018841	Rad51d	1	1.0709	0.098823768
ENSMUSG00000018845	Unc45b	0
ENSMUSG00000018846	Pank3	0	82.8295	6.372072775
ENSMUSG00000018848	Rars	0	0.312739	-1.676968954
ENSMUSG00000018849	Wwc1	0	0.383005	-1.384564869
ENSMUSG00000018858	Ict1	0	4.29742	2.103470783
ENSMUSG00000018861	Fdxr	0	23.4264	4.550063363
ENSMUSG00000018865	Sult4a1	0	4.59374	2.199669204
ENSMUSG00000018882	Mrpl45	0	29.9293	4.903486632
ENSMUSG00000018899	Irf1	0	29.9019	4.902165253
ENSMUSG00000018900	Slc22a5	0	2.03715	1.026552213
ENSMUSG00000018906	P4ha2	0	9.22169	3.205031168
ENSMUSG00000018907	Alox12e	0	0.882353	-0.180572149
ENSMUSG00000018909	Arrb1	0	41.718	5.38259809
ENSMUSG00000018920	Cxcl16	0	8.94769	3.161515274
ENSMUSG00000018921	Pelp1	0	99.2909	6.633589596
ENSMUSG00000018923	Med11	0	12.8089	3.67907468
ENSMUSG00000018924	Alox15	0
ENSMUSG00000018925	Gm11435	0
ENSMUSG00000018931	Gm16515	0	14.3988	3.847876677
ENSMUSG00000018932	Map2k3	0	14.1329	3.820985625
ENSMUSG00000018965	Ywhah	0	745.84	9.542722362
ENSMUSG00000018974	Sart3	1	1.87805	0.909235473
ENSMUSG00000018983	E2f2	0	4.07189	2.025698588
ENSMUSG00000018986	Slfn3	0	26.5	4.727920455
ENSMUSG00000018995	Nars2	0	18.5869	4.216214267
ENSMUSG00000018999	Slc35b4	0	45.6128	5.511366829
ENSMUSG00000019027	Dnahc1	0	0.944099	-0.082989944
ENSMUSG00000019039	Dalrd3	0	17.1122	4.096953344
ENSMUSG00000019054	Fis1	0	10.9493	3.452766735
ENSMUSG00000019055	Plod1	0	2.58044	1.367617086
ENSMUSG00000019066	Rab3d	0	11.6234	3.538960233
ENSMUSG00000019080	Mfsd3	0	3.97454	1.990787897
ENSMUSG00000019082	Slc25a22	0	16.3796	4.033828221
ENSMUSG00000019087	Atp6ap1	0	13.2814	3.731335325
ENSMUSG00000019088	Dnase1l1	0	1.23789	0.307883121
ENSMUSG00000019102	Aldh3a1	0	6.32507	2.661081446
ENSMUSG00000019124	Scrn1	0	2.61413	1.386330888
ENSMUSG00000019132	BC005537	0	14.8473	3.892128694
ENSMUSG00000019139	Isyna1	1	13.9317	3.800299407
ENSMUSG00000019143	Hars2	0	51.894	5.697495838
ENSMUSG00000019158	Tmem160	1	3.26493	1.707052061
ENSMUSG00000019173	Rab5c	0	9.99113	3.320647857
ENSMUSG00000019179	Mdh2	0	8.21246	3.037814439
ENSMUSG00000019188	H13	0	6.60858	2.72434031
ENSMUSG00000019189	Rnf145	1	69.9063	6.127350573
ENSMUSG00000019194	Scn1b	0	39.317	5.297081339
ENSMUSG00000019210	Atp6v1e1	1	1.92574	0.945412934
ENSMUSG00000019214	Chtf18	0	2.83372	1.502697213
ENSMUSG00000019235	Rps6kl1	0	38.5564	5.268898449
ENSMUSG00000019254	Ppp1r12c	0	5.69131	2.508760764
ENSMUSG00000019256	Ahr	0	2.37732	1.249336111
ENSMUSG00000019261	Map1s	0	8.55425	3.096641371
ENSMUSG00000019278	Dpep1	0	2.64706	1.404390896
ENSMUSG00000019295	Tmem129	0	26.8745	4.748166009
ENSMUSG00000019297	Nop9	0	1.47872	0.5643489
ENSMUSG00000019301	Hsd17b1	0	1.38955	0.474617748
ENSMUSG00000019302	Atp6v0a1	0	25.8673	4.69305757
ENSMUSG00000019303	Psmc3ip	0	8.37585	3.066235606
ENSMUSG00000019312	Grb7	0	0.853599	-0.228369609
ENSMUSG00000019320	Noxo1	0	1.54833	0.63071299
ENSMUSG00000019326	Aoc3	0	0.0987655	-3.339849011
ENSMUSG00000019338	Zfp687	0	8.1282	3.022935901
ENSMUSG00000019362	D8Ertd738e	0	1.23897	0.309141255
ENSMUSG00000019368	Sec14l4	0	7.33999	2.875778098
ENSMUSG00000019370	Calm3	1	142.172	7.151493552
ENSMUSG00000019373	Cops3	0	2.20302	1.139482593
ENSMUSG00000019428	Fkbp8	1	5.42066	2.43846852
ENSMUSG00000019429	Ffar3	0	18.0366	4.172855503
ENSMUSG00000019432	Ddx39b	1	8.73306	3.126487252
ENSMUSG00000019433	Gipc1	0	14.2148	3.829321896
ENSMUSG00000019437	Tlcd1	0	101.802	6.669622095
ENSMUSG00000019461	Plscr3	0	28.6998	4.842968778
ENSMUSG00000019464	Ptger1	0	0.125182	-2.997900964
ENSMUSG00000019467	Arhgef25	0
ENSMUSG00000019470	Xab2	0	3.52671	1.818322948
ENSMUSG00000019471	Cdc37	0	9.2443	3.20856408
ENSMUSG00000019478	Rab4a	0	417.938	8.707145128
ENSMUSG00000019487	Trip10	0	10.8962	3.445753184
ENSMUSG00000019494	Cops6	0	12.3981	3.63204714
ENSMUSG00000019505	Ubb	0	57.346	5.841620954
ENSMUSG00000019518	Ap4m1	0	4.29556	2.102846224
ENSMUSG00000019528	Gyg	0	27.7765	4.795792918
ENSMUSG00000019539	Rcn3	0	1.98234	0.987204427
ENSMUSG00000019558	Slc6a8	0	28.968	4.856388177
ENSMUSG00000019564	Arid3a	0	2.2014	1.13842131
ENSMUSG00000019577	Pdk4	0	5.00515	2.323413306
ENSMUSG00000019578	Ubxn6	0	2.7547	1.461895211
ENSMUSG00000019579	D17Wsu104e	1	2.53436	1.341621471
ENSMUSG00000019590	Cyb561	0	28.5555	4.835696741
ENSMUSG00000019647	Sema6a	0	1.57812	0.658206912
ENSMUSG00000019659	Ccdc12	0	1.661	0.732052073
ENSMUSG00000019689	1110001J03Rik	1	1.37597	0.460449016
ENSMUSG00000019699	Akt3	0	2.2811	1.189729694
ENSMUSG00000019710	Mrpl24	0	8.70631	3.12206139
ENSMUSG00000019715	Gle1	0	21.5711	4.431027842
ENSMUSG00000019718	L3hypdh	0	46.2531	5.531478157
ENSMUSG00000019726	Lyst	0	1.58867	0.667819478
ENSMUSG00000019731	Slc35e1	0	7.18309	2.844604592
ENSMUSG00000019732	Calr3	0	5.42621	2.439944883
ENSMUSG00000019734	Tmc4	0	1.53104	0.614511975
ENSMUSG00000019737	Syne4	0	8.31986	3.056559252
ENSMUSG00000019738	Polr2i	1	5.10228	2.351142073
ENSMUSG00000019756	Prl8a1	0
ENSMUSG00000019761	Krt10	0	0.398039	-1.329018301
ENSMUSG00000019763	Rmnd1	0	3.85427	1.946457639
ENSMUSG00000019767	Ccdc170	0	2.12042	1.084350053
ENSMUSG00000019768	Esr1	0	0.904164	-0.145343618
ENSMUSG00000019769	Syne1	0
ENSMUSG00000019773	Fbxo5	0	0.580222	-0.785323096
ENSMUSG00000019774	Mtrf1l	0	1.09033	0.124764848
ENSMUSG00000019775	Rgs17	0	0.190476	-2.392318865
ENSMUSG00000019777	Hdac2	0	8.76507	3.131765613
ENSMUSG00000019779	Frk	0	1.25098	0.323058725
ENSMUSG00000019782	Rwdd1	0	0.224413	-2.155771843
ENSMUSG00000019785	Clvs2	0	2.61818	1.388564286
ENSMUSG00000019789	Hey2	0	2.37908	1.250403785
ENSMUSG00000019790	Stxbp5	0	13.9634	3.803578366
ENSMUSG00000019791	Hint3	0	11.3697	3.507122283
ENSMUSG00000019792	Trmt11	0	0.571659	-0.806773273
ENSMUSG00000019794	Katna1	0	19.5479	4.288941724
ENSMUSG00000019795	Pcmt1	1	25.4725	4.670868655
ENSMUSG00000019796	Lrp11	0	15.4663	3.951056197
ENSMUSG00000019797	1700021F05Rik	0	0.554498	-0.850745838
ENSMUSG00000019802	Sec63	0	43.6613	5.448283182
ENSMUSG00000019804	Snx3	0	23.3201	4.54350207
ENSMUSG00000019806	Aig1	0	0.973774	-0.038341114
ENSMUSG00000019808	Adat2	0	2.70457	1.435399238
ENSMUSG00000019809	Pex3	0	2.85221	1.512080207
ENSMUSG00000019810	Fuca2	0	13.0912	3.710525442
ENSMUSG00000019813	Cep57l1	0	21.08	4.397802962
ENSMUSG00000019814	Ltv1	0	0.785831	-0.347709014
ENSMUSG00000019817	Plagl1	0	26.6292	4.734937182
ENSMUSG00000019818	Cd164	0	32.6607	5.029483807
ENSMUSG00000019820	Utrn	0	3.93634	1.976854838
ENSMUSG00000019822	Smpd2	0	13.7615	3.782565827
ENSMUSG00000019823	Mical1	0	27.2386	4.767580649
ENSMUSG00000019826	Zbtb24	0	36.7919	5.201316276
ENSMUSG00000019831	Wasf1	0	25.0441	4.646398862
ENSMUSG00000019832	Rab32	0	3.34454	1.7418078
ENSMUSG00000019834	Slc22a16	0	1.16667	0.222396543
ENSMUSG00000019837	Gtf3c6	0	0.517579	-0.950149012
ENSMUSG00000019838	Slc16a10	0	4.9769	2.315247399
ENSMUSG00000019841	Rev3l	0	22.5469	4.494857184
ENSMUSG00000019842	Traf3ip2	0	4.23138	2.081128253
ENSMUSG00000019843	Fyn	0	15.555	3.95930649
ENSMUSG00000019845	Tube1	0	7.90652	2.983042842
ENSMUSG00000019846	Lama4	0	0.647318	-0.627453473
ENSMUSG00000019849	Prep	0	13.0922	3.710635642
ENSMUSG00000019850	Tnfaip3	0	7.27248	2.862447424
ENSMUSG00000019851	Perp	1	28.8911	4.852553229
ENSMUSG00000019852	D10Bwg1379e	0	0.103896	-3.266787983
ENSMUSG00000019853	Hebp2	0	23.4186	4.549582927
ENSMUSG00000019854	Reps1	0	13.8163	3.788299409
ENSMUSG00000019856	Fam184a	0	1.54286	0.625607157
ENSMUSG00000019857	Asf1a	0	1.49512	0.580261281
ENSMUSG00000019861	Gopc	0	3.8624	1.949497581
ENSMUSG00000019863	Qrsl1	0	0.572035	-0.805824674
ENSMUSG00000019864	Rtn4ip1	0	31.3651	4.971088257
ENSMUSG00000019866	Aim1	0	3.04762	1.607683028
ENSMUSG00000019868	Vta1	1	6.59464	2.721293905
ENSMUSG00000019872	Smpdl3a	0	5.98631	2.58166699
ENSMUSG00000019873	Reep3	0	2.32258	1.21572829
ENSMUSG00000019876	Pkib	0
ENSMUSG00000019877	Serinc1	0	6.74428	2.753664433
ENSMUSG00000019878	Hsf2	0	9.97552	3.318392048
ENSMUSG00000019883	Echdc1	0	125.698	6.973817885
ENSMUSG00000019889	Ptprk	0	11.6598	3.543471137
ENSMUSG00000019891	Dcbld1	0	30.4785	4.929719997
ENSMUSG00000019892	Lrriq1	0
ENSMUSG00000019894	Slc6a15	0	12.2831	3.618602808
ENSMUSG00000019897	Ccdc59	0	17.2763	4.110722369
ENSMUSG00000019899	Lama2	0
ENSMUSG00000019907	Ppp1r12a	0	2.81185	1.491519635
ENSMUSG00000019916	P4ha1	0	14.4895	3.856935906
ENSMUSG00000019917	Sept10	0	0.845082	-0.242836759
ENSMUSG00000019920	Lims1	0	23.5381	4.556925965
ENSMUSG00000019923	Zwint	1	392.74	8.617430732
ENSMUSG00000019927	Ube2d1	1	2.27658	1.186868157
ENSMUSG00000019929	Dcn	0	0.961832	-0.05614317
ENSMUSG00000019942	Cdk1	0	18.3069	4.194315608
ENSMUSG00000019943	Atp2b1	0	2.3011	1.202323681
ENSMUSG00000019944	Rhobtb1	0	3.19858	1.677431567
ENSMUSG00000019947	Arid5b	0	3.46944	1.794702817
ENSMUSG00000019948	Actr6	0	1.18192	0.241132388
ENSMUSG00000019951	Uhrf1bp1l	0	11.6322	3.540052075
ENSMUSG00000019952	Poc1b	0	30.5016	4.930813018
ENSMUSG00000019960	Dusp6	0	18.6588	4.2217843
ENSMUSG00000019961	Tmpo	0	1.87214	0.904688325
ENSMUSG00000019966	Kitl	0	3.58043	1.840132862
ENSMUSG00000019969	Psen1	0	67.9918	6.087288859
ENSMUSG00000019970	Sgk1	0	17.3897	4.120161139
ENSMUSG00000019971	Cep290	0	0.657836	-0.604200133
ENSMUSG00000019975	Ikbip	0	76.1295	6.250383698
ENSMUSG00000019977	Hbs1l	0	13.9348	3.800620391
ENSMUSG00000019978	Epb4.1l2	0	74.6535	6.222137995
ENSMUSG00000019979	Apaf1	0	2.13891	1.096875779
ENSMUSG00000019982	Myb	0	0.678052	-0.560532177
ENSMUSG00000019984	Med23	0	5.79955	2.535940963
ENSMUSG00000019986	Ahi1	0	9.21127	3.203400081
ENSMUSG00000019988	Nedd1	0	2.28225	1.190456835
ENSMUSG00000019989	Enpp3	0
ENSMUSG00000019992	Mtfr2	0	82.8375	6.372212109
ENSMUSG00000019996	Map7	0	24.4996	4.61468629
ENSMUSG00000019997	Ctgf	0	22.694	4.504239013
ENSMUSG00000019998	Stx7	1	7.9133	2.984279452
ENSMUSG00000020000	Moxd1	0
ENSMUSG00000020003	Pex7	0	0.83944	-0.252500884
ENSMUSG00000020009	Ifngr1	0	12.1403	3.601732167
ENSMUSG00000020014	Gm872	0
ENSMUSG00000020015	Cdk17	0	38.7067	5.274511409
ENSMUSG00000020017	Hal	0	8.27767	3.049224735
ENSMUSG00000020018	Snrpf	0	1.29969	0.378167555
ENSMUSG00000020019	Ntn4	0	2.32026	1.214286478
ENSMUSG00000020020	Usp44	0	2.39744	1.26149471
ENSMUSG00000020021	Fgd6	0	0.610012	-0.713090472
ENSMUSG00000020022	Ndufa12	1	1.44977	0.535824041
ENSMUSG00000020023	Tmcc3	0	25.8333	4.691160043
ENSMUSG00000020024	Ccdc41	0	1.29453	0.372428399
ENSMUSG00000020027	Socs2	0	16.1994	4.017868474
ENSMUSG00000020029	Nudt4	1	1.06179	0.086498459
ENSMUSG00000020032	Nuak1	0	5.24341	2.390505359
ENSMUSG00000020034	Tcp11l2	0	3	1.584962501
ENSMUSG00000020038	Cry1	0	0.760902	-0.39421744
ENSMUSG00000020042	Btbd11	0	21.588	4.432157687
ENSMUSG00000020044	Timp3	0	54.3534	5.764298379
ENSMUSG00000020048	Hsp90b1	0	1.06627	0.092572802
ENSMUSG00000020053	Igf1	0
ENSMUSG00000020056	Ccdc53	0	7.0075	2.808899839
ENSMUSG00000020057	Dram1	0	1.18421	0.243924942
ENSMUSG00000020059	Sycp3	0	8.4273	3.075070484
ENSMUSG00000020061	Mybpc1	0	0.789643	-0.340727541
ENSMUSG00000020063	Sirt1	1	515.96	9.011115414
ENSMUSG00000020064	Herc4	0	45.5701	5.510015631
ENSMUSG00000020067	Mypn	0	4.38607	2.132928837
ENSMUSG00000020068	Pbld2	0	6.05265	2.597566928
ENSMUSG00000020069	Hnrnph3	1	6.41029	2.680389626
ENSMUSG00000020070	Rufy2	0	89.5585	6.48475846
ENSMUSG00000020072	Pbld1	0	349.928	8.450914298
ENSMUSG00000020074	Ccar1	0	1.92216	0.942728431
ENSMUSG00000020075	Ddx21	0	8.61082	3.106150631
ENSMUSG00000020076	Ddx50	0	0.748309	-0.418293968
ENSMUSG00000020077	Srgn	0	10	3.321928095
ENSMUSG00000020078	Vps26a	0	848.205	9.728269177
ENSMUSG00000020079	Supv3l1	0	4.13253	2.047025293
ENSMUSG00000020080	Hkdc1	0	43.1034	5.429729769
ENSMUSG00000020081	Tacr2	0
ENSMUSG00000020083	2010107G23Rik	0	11.5712	3.532466583
ENSMUSG00000020085	Aifm2	0	20.7102	4.372269581
ENSMUSG00000020086	H2afy2	0	1.32558	0.406623741
ENSMUSG00000020087	Tysnd1	0	13.841	3.790876275
ENSMUSG00000020088	Sar1a	0	6.56113	2.713944306
ENSMUSG00000020089	Ppa1	1	10.3069	3.365538574
ENSMUSG00000020091	Eif4ebp2	0	4.6423	2.214839757
ENSMUSG00000020092	Pald1	0	39.5423	5.305324884
ENSMUSG00000020097	Sgpl1	0	6.82632	2.771108046
ENSMUSG00000020098	Pcbd1	0	5.64203	2.496214337
ENSMUSG00000020099	Unc5b	0	4.21101	2.074166302
ENSMUSG00000020100	Slc29a3	0	56.3819	5.817160191
ENSMUSG00000020101	4632428N05Rik	0	0.845283	-0.24249366
ENSMUSG00000020105	Lrig3	0	17.2046	4.104722445
ENSMUSG00000020107	Anapc16	0	7.36522	2.880728619
ENSMUSG00000020108	Ddit4	0	10.7274	3.423228547
ENSMUSG00000020109	Dnajb12	0	36.6614	5.196189974
ENSMUSG00000020111	Micu1	0	21.8701	4.450887912
ENSMUSG00000020114	Cand1	0	2.32024	1.214274042
ENSMUSG00000020115	Tbk1	0	11.1412	3.477832726
ENSMUSG00000020116	Pno1	0	2.19162	1.131997674
ENSMUSG00000020121	Srgap1	0	2.01893	1.013590891
ENSMUSG00000020122	Egfr	0	14.3115	3.839102985
ENSMUSG00000020124	Usp15	0	0.708693	-0.496767296
ENSMUSG00000020128	Vps54	0	23.1435	4.532535155
ENSMUSG00000020130	Tbc1d15	1	17.6224	4.139338514
ENSMUSG00000020131	Pcsk4	0	1.79246	0.841940925
ENSMUSG00000020132	Rab21	0	1.1046	0.143524033
ENSMUSG00000020133	2310011J03Rik	0	18.096	4.177598929
ENSMUSG00000020134	Peli1	1	48.1953	5.590820557
ENSMUSG00000020135	Apc2	0	8.3793	3.066829727
ENSMUSG00000020137	Thap2	0	2.17529	1.121207747
ENSMUSG00000020142	Slc1a4	0	76.3471	6.254501453
ENSMUSG00000020143	Dock2	0	1	0
ENSMUSG00000020149	Rab1	1	28.5342	4.83462021
ENSMUSG00000020150	Gamt	0	3.25704	1.703561438
ENSMUSG00000020151	Ptprr	0	1.6	0.678071905
ENSMUSG00000020152	Actr2	0	2216.23	11.1138919
ENSMUSG00000020153	Ndufs7	0	0.984885	-0.021972817
ENSMUSG00000020154	Ptprb	0
ENSMUSG00000020156	Mum1	0	6.84752	2.775581575
ENSMUSG00000020159	Gabrp	0	8.61846	3.107430103
ENSMUSG00000020160	Meis1	0	0.987656	-0.017919455
ENSMUSG00000020163	Uqcr11	0	32.5467	5.024439367
ENSMUSG00000020166	Cnot2	0	8.66475	3.115158125
ENSMUSG00000020167	Tcf3	1	3.52245	1.816579228
ENSMUSG00000020170	Frs2	0	57.8377	5.853938277
ENSMUSG00000020171	Yeats4	0	8.5547	3.096717263
ENSMUSG00000020173	Cobl	0	62.3741	5.962875189
ENSMUSG00000020175	Rab36	0	4.34884	2.120630631
ENSMUSG00000020176	Grb10	0	11.5388	3.528421291
ENSMUSG00000020178	Adora2a	0	0.588235	-0.765535468
ENSMUSG00000020180	Snrpd3	0	12.1255	3.599972334
[truncated: 14,264 more rows]
