# Supplementary material for: Dynamic regulation of N6,2′-O-dimethyladenosine (m6Am) in obesity
Source: Nat Commun. 2021 Dec 10;12:7185. doi: 10.1038/s41467-021-27421-2 (PMC8664860; doi:10.1038/s41467-021-27421-2)
Supplement: Supplementary file 10 — Source data file [file 41467_2021_27421_MOESM10_ESM.zip › Source data revision2/1j.txt]

gene	Half life	m6Am
100043387	5.010276605	0
Jun	2.809652292	0
Nov	15.87343508	0
0610007C21Rik	4.524950847	0
0610007P08Rik	12.85991889	0
0610007P14Rik	4.714682966	0
0610007P22Rik	4.856945587	0
0610009D07Rik	45.54369024	0
0610009O20Rik	-1408.789963	0
0610010F05Rik	16.88829642	0
0610010K06Rik	5.871589653	0
0610010K14Rik	10.42677222	0
0610011F06Rik	10.75172967	0
0610011L14Rik	5.706856879	0
0610012G03Rik	20.20289288	0
0610012H03Rik	6.018732442	0
0610030E20Rik	-14.1049693	0
0610031J06Rik	15.24819581	0
0610037P05Rik	6.787200087	0
0610040B10Rik	-1.25492196	0
0910001L09Rik	22.82666612	0
1100001G20Rik	-6.746441216	0
1110001A16Rik	7.493493882	0
1110002B05Rik	26.59417315	0
1110002L01Rik	3.11486542	0
1110002N22Rik	2.136031759	0
1110004E09Rik	3.815036103	0
1110004F10Rik	4.826409506	0
1110005A03Rik	13.08206054	0
1110006O24Rik	8.616869112	0
1110007C09Rik	6.23506723	0
1110008F13Rik	9.802346595	0
1110008L16Rik	7.113890873	0
1110008P14Rik	-84.74995015	0
1110012J17Rik	9.038664	0
1110014N23Rik	4.761183118	0
1110015M06Rik	0.767455093	0
1110017D15Rik	-1.293270999	0
1110017F19Rik	0.853141503	0
1110018G07Rik	3.323504486	0
1110018J18Rik	6.75585815	0
1110020G09Rik	5.862088898	0
1110021J02Rik	-17.17559098	0
1110021L09Rik	22.13724701	0
1110028C15Rik	4.864903532	0
1110031I02Rik	9.328153502	0
1110032A03Rik	15.70793598	0
1110032A04Rik	1.550800052	0
1110032A13Rik	8.997707115	0
1110032F04Rik	3.844723549	0
1110034A24Rik	-10.65472123	0
1110034B05Rik	30.78143273	0
1110036O03Rik	8.182121586	0
1110037F02Rik	14.05421188	0
1110049F12Rik	-40.21986799	0
1110054O05Rik	3.691491504	0
1110057K04Rik	-14.33531366	0
1110058L19Rik	13.57840859	0
1110059G10Rik	-62.56511868	0
1110059M19Rik	7.1	0
1110065P20Rik	21.66720266	0
1110067D22Rik	3.67985158	0
1190002A17Rik	2.339089399	0
1190002H23Rik	7.159030549	0
1190002N15Rik	-15.97137824	0
1190003J15Rik	9.677249018	0
1190005F20Rik	2.656517487	0
1190005I06Rik	11.80106417	0
1190007F08Rik	4.613962103	0
1190007I07Rik	8.716630014	0
1200009I06Rik	-17.06349762	0
1200009O22Rik	-16.47744871	0
1200011I18Rik	22.07029729	0
1200011M11Rik	14.07002419	0
1200014J11Rik	2.390616661	0
1200016B10Rik	6.195090895	0
1300002K09Rik	6.606498203	0
1300010F03Rik	11.49121571	0
1300014I06Rik	0.726911201	0
1300017J02Rik	0.912146534	0
1300018I17Rik	4.792275986	0
1300018J18Rik	5.487738497	0
1500001M20Rik	4.664213807	0
1500002O20Rik	10.06558374	0
1500003O03Rik	11.73913119	0
1500011B03Rik	4.974135586	0
1500011K16Rik	-17.01081838	0
1500012F01Rik	2.00728905	0
1500015O10Rik	-6.420764183	0
1500035H01Rik	3.467425797	0
1520402A15Rik	4.724259974	0
1600012F09Rik	3.226211263	0
1600012H06Rik	501.9326182	1
1600014C10Rik	-44.2840516	0
1600014K23Rik	-3.232570983	0
1600015I10Rik	7.1	0
1600021P15Rik	15.73521465	0
1600027N09Rik	4.201646633	0
1600029D21Rik	4.367832689	0
1600029I14Rik	7.1	0
1600029O15Rik	-7.03505463	0
1700001C19Rik	-8.630578643	0
1700001G17Rik	1.278353918	0
1700001J11Rik	7.1	0
1700001K19Rik	6.198730284	0
1700001L05Rik	7.427883877	0
1700001O22Rik	1.287849148	0
1700001P01Rik	-40.91132604	0
1700003E16Rik	-5.574076649	0
1700003H04Rik	-4.620578066	0
1700003M02Rik	1.189740383	0
1700006E09Rik	-1.877272682	0
1700007B14Rik	5.692792296	0
1700007I08Rik	7.1	0
1700007K09Rik	7.1	0
1700008A04Rik	1.003611249	0
1700008F21Rik	-4.324640738	0
1700008I05Rik	7.1	0
1700008J07Rik	2.248353252	0
1700008O03Rik	2.365843718	0
1700008P02Rik	7.1	0
1700008P20Rik	13.47068099	0
1700009J07Rik	7.1	0
1700010I14Rik	3.400954148	0
1700010M22Rik	-2.131428187	0
1700011A15Rik	7.1	0
1700011E24Rik	4.145413981	0
1700011F03Rik	0.753138304	0
1700011F14Rik	2.548595873	0
1700011H14Rik	7.1	0
1700011H22Rik	7.1	0
1700011I03Rik	-12.75705058	0
1700011L22Rik	35.53398107	0
1700012B07Rik	2.755833599	0
1700012B09Rik	7.1	0
1700012L04Rik	-2.048467815	0
1700012P22Rik	-6.576177853	0
1700013B16Rik	-1.179251383	0
1700013D24Rik	7.1	0
1700013G24Rik	-1.857918079	0
1700014N06Rik	7.1	0
1700016C15Rik	-2.131428187	0
1700016H13Rik	12.79402375	0
1700016K19Rik	-63.53671214	0
1700017B05Rik	3.700088787	1
1700017D01Rik	7.1	0
1700017N19Rik	1.035223062	0
1700018A04Rik	7.1	0
1700018B24Rik	7.1	0
1700018F24Rik	-2.096388256	0
1700019A02Rik	6.189064042	0
1700019G17Rik	-1.700520201	0
1700019N12Rik	1.439940506	0
1700019O17Rik	7.1	0
1700020A23Rik	7.1	0
1700020C07Rik	8.890685601	0
1700020C11Rik	10.98246886	0
1700020D05Rik	-4.660613782	0
1700020L24Rik	7.1	0
1700021C14Rik	5.153349932	0
1700021F07Rik	7.1	0
1700022A21Rik	0.945258723	0
1700022I11Rik	7.1	0
1700022P22Rik	-5.807444293	0
1700023A16Rik	7.1	0
1700024P04Rik	7.1	0
1700024P16Rik	-8.380999242	0
1700025G04Rik	2.968652479	0
1700025K23Rik	-3.024860374	0
1700026D08Rik	-6.576177853	0
1700026J04Rik	-6.420764183	0
1700026L06Rik	1.25725202	0
1700027A23Rik	-295.2765921	0
1700027D21Rik	7.1	0
1700028J19Rik	-2.487798419	0
1700028K03Rik	7.1	0
1700029F12Rik	-2.232498712	0
1700029G01Rik	-14.09414602	0
1700029H14Rik	7.1	0
1700029I15Rik	7.1	0
1700029J07Rik	7.1	0
1700029M20Rik	0.832889848	0
1700029P11Rik	-23.46652071	0
1700030F18Rik	7.980725325	0
1700030K09Rik	3.123888275	0
1700031F05Rik	-1.546603854	0
1700034F02Rik	-21.21567585	0
1700034H14Rik	3.398170952	0
1700034H15Rik	-26.21432769	0
1700034J05Rik	7.1	0
1700037C18Rik	-26.31300442	0
1700040I03Rik	5.958557284	0
1700048O20Rik	7.1	0
1700049G17Rik	4.020489634	0
1700049L16Rik	-2.06387064	0
1700052K11Rik	0.949408493	0
1700052N19Rik	6.276541634	0
1700054O13Rik	7.1	0
1700056E22Rik	7.1	0
1700058C13Rik	7.1	0
1700058G18Rik	-2.048467815	0
1700061J05Rik	9.878201162	0
1700066B19Rik	7.1	0
1700066M21Rik	2.452119938	0
1700067K01Rik	-1.499675497	0
1700067P10Rik	7.1	0
1700069L16Rik	-6.420764183	0
1700071K01Rik	-3.646956546	0
1700072E05Rik	7.1	0
1700073E17Rik	7.1	0
1700074P13Rik	1.120553401	0
1700080E11Rik	7.1	0
1700084E18Rik	7.1	0
1700084J12Rik	27.475171	0
1700086L19Rik	4.851440416	0
1700086O06Rik	3.90170053	0
1700090G07Rik	7.1	0
1700093K21Rik	1.862044131	0
1700094C09Rik	4.643988241	0
1700094D03Rik	-0.965363229	0
1700101E01Rik	0.963514658	0
1700102P08Rik	1.473199782	0
1700106J16Rik	-1.630870516	0
1700108M19Rik	7.1	0
1700109F18Rik	-9.981616777	0
1700110M21Rik	7.1	0
1700112E06Rik	3.351119611	0
1700113H08Rik	48.46173659	0
1700120K04Rik	7.1	0
1700123I01Rik	3.635909117	0
1700123L14Rik	7.1	0
1700123O20Rik	-37.39837807	0
1700125H20Rik	3.422103492	0
1700128F08Rik	7.1	0
1700129C05Rik	7.1	0
1810006K21Rik	9.746042335	0
1810008A18Rik	-7087.369077	0
1810009J06Rik	7.1	0
1810010D01Rik	1.239313472	0
1810010H24Rik	1.249564915	0
1810011H11Rik	7.1	0
1810011O10Rik	7.1	0
1810012P15Rik	-11.7895329	0
1810013D10Rik	1.734681031	0
1810013L24Rik	3.718448166	0
1810014F10Rik	9.214411355	0
1810019J16Rik	7.392076873	0
1810020D17Rik	3.403502227	0
1810030J14Rik	7.1	0
1810032O08Rik	1.221174999	0
1810033B17Rik	1.090921569	0
1810035L17Rik	14.49732525	0
1810037I17Rik	110.6364191	0
1810041L15Rik	-6.420764183	0
1810043G02Rik	6.115005536	0
1810046J19Rik	-5.53567759	0
1810046K07Rik	1.028446454	0
1810048J11Rik	9.051662613	0
1810058I24Rik	49.30581687	0
1810062O18Rik	1.537501325	0
1810063B05Rik	-25.58891643	0
1810063B07Rik	8.294713541	0
1810065E05Rik	7.1	0
1810074P20Rik	11.96130882	0
2010001E11Rik	7.1	0
2010001M09Rik	2.70218742	0
2010002N04Rik	2.244609292	0
2010005H15Rik	5.272946921	0
2010011I20Rik	12.85498036	0
2010015L04Rik	3.336611111	0
2010106E10Rik	-1.369001878	0
2010106G01Rik	8.824736828	0
2010107E04Rik	-38.23813408	0
2010107G12Rik	-1.683022018	0
2010107H07Rik	6.253118021	0
2010109I03Rik	0.987031434	0
2010109K11Rik	-4.594674154	0
2010110P09Rik	7.1	0
2010111I01Rik	64.27695882	0
2010204K13Rik	3.601893896	0
2010300C02Rik	-2.048467815	0
2010305A19Rik	6.718325147	0
2010317E24Rik	3.658495947	0
2010321M09Rik	5.4439448	0
2200002D01Rik	16.72039052	0
2200002J24Rik	7.1	0
2210009G21Rik	1.758741465	0
2210010C04Rik	7.1	0
2210012G02Rik	7.080689919	0
2210016F16Rik	6.713833171	0
2210018M11Rik	3.578447953	0
2210021J22Rik	10.27242521	0
2210023G05Rik	-1.292461889	0
2210403K04Rik	1.065072801	0
2210404J11Rik	14.58646957	0
2210404O07Rik	-3.982093796	0
2210407C18Rik	7.1	0
2210408I21Rik	3.400308327	0
2210409E12Rik	8.185384122	0
2210411K11Rik	6.142094215	0
2210415F13Rik	1.410064181	0
2300002M23Rik	0.966979821	0
2300005B03Rik	7.1	0
2300009A05Rik	2.426499232	0
2310001A20Rik	250.30447	0
2310001K24Rik	1.021910779	0
2310002J15Rik	1.479835919	0
2310002L09Rik	7.1	0
2310003C23Rik	13.24289163	0
2310003F16Rik	-24.19373048	0
2310003H01Rik	5.471768687	0
2310003L22Rik	2.763594484	0
2310004I24Rik	-4.927613272	0
2310004N24Rik	15.66186677	0
2310005G13Rik	-1.457110247	0
2310007A19Rik	80.14814761	0
2310007B03Rik	-2.304840955	0
2310007L24Rik	7.1	0
2310008H09Rik	3.666517709	0
2310010M20Rik	7.1	0
2310011J03Rik	7.622122655	0
2310014H01Rik	4.35288765	0
2310014L17Rik	-2.189490998	0
2310016C08Rik	1.707657944	0
2310016E02Rik	-39.80152502	0
2310016M24Rik	-21.88387987	0
2310021H06Rik	7.1	0
2310022A10Rik	4.980669326	0
2310022B05Rik	9.55495874	0
2310028H24Rik	-126.861007	0
2310028O11Rik	-71.39215076	0
2310030N02Rik	-71.589818	0
2310033P09Rik	4.886034544	0
2310034C09Rik	7.1	0
2310035C23Rik	4.704184656	0
2310039H08Rik	6.982679311	0
2310042E22Rik	-2.048467815	0
2310043J07Rik	2.192818032	0
2310044G17Rik	3.817797976	0
2310044H10Rik	6.666392072	0
2310046A06Rik	13.30379321	0
2310046K01Rik	-7.814312819	0
2310046O06Rik	5.445895981	0
2310047B19Rik	3.595392259	0
2310047M10Rik	3.186781549	0
2310057J16Rik	2.122175345	0
2310057J18Rik	7.1	0
2310061C15Rik	11.24996713	0
2310061I04Rik	6.359920219	0
2310061J03Rik	3.706861802	0
2310061N02Rik	7.1	0
2310067B10Rik	3.454945961	0
2310068J16Rik	1.114511997	0
2310079F23Rik	6.87951092	0
2310079G19Rik	7.1	0
2310079N02Rik	3.307659166	0
2400001E08Rik	-13.91189769	0
2400003C14Rik	-5.772850674	0
2410002F23Rik	2.815099016	0
2410002I01Rik	5.273937117	0
2410002O22Rik	7.935633452	0
2410003K15Rik	2.078256107	0
2410004A20Rik	5.769069896	0
2410004B18Rik	14.65687441	0
2410012M07Rik	3.545539483	0
2410015M20Rik	8.386396013	0
2410016O06Rik	11.45857765	1
2410017I17Rik	-96.44817612	0
2410017P07Rik	4.072898225	0
2410022L05Rik	8.721150311	0
2410075B13Rik	3.414236366	0
2410076I21Rik	-18.45538772	0
2410089E03Rik	4.314470885	0
2410091C18Rik	5.161828833	0
2410127L17Rik	-44.39944262	0
2410129H14Rik	-18.95086856	0
2410137M14Rik	0.832889848	0
2500003M10Rik	13.21699169	0
2510002D24Rik	3.238453356	0
2510003E04Rik	3.530329379	0
2510009E07Rik	-1.274275731	0
2510012J08Rik	8.240288859	0
2510039O18Rik	15.11709203	0
2510049J12Rik	7.1	0
2610001J05Rik	-47.21589314	0
2610002I17Rik	5.038653182	0
2610002M06Rik	21.71408074	0
2610005L07Rik	2.993483355	0
2610008E11Rik	1.23095156	0
2610017I09Rik	0.726165586	0
2610018G03Rik	-5.427315762	0
2610019F03Rik	10.64662397	0
2610020H08Rik	1.530032383	0
2610021K21Rik	12.45125759	0
2610024G14Rik	-77.97530674	0
2610027L16Rik	50.89468983	0
2610028A01Rik	10.08802652	0
2610028H24Rik	-2.232498712	0
2610029I01Rik	4.1181247	0
2610030H06Rik	9.814533406	0
2610036L11Rik	40.25564361	0
2610039C10Rik	22.59486692	0
2610044O15Rik	1.146569085	0
2610101N10Rik	5.648608617	0
2610109H07Rik	3.03732123	0
2610110G12Rik	1.883451224	0
2610203C20Rik	0.791667943	0
2610204G22Rik	7.1	0
2610301B20Rik	6.613650927	0
2610301G19Rik	2.516923468	0
2610305D13Rik	2.143282287	0
2610507B11Rik	8.456970364	0
2610524H06Rik	14.0384384	1
2610528E23Rik	9.609824818	0
2700007P21Rik	4.230616974	0
2700046G09Rik	0.78385885	0
2700049A03Rik	4.783502756	0
2700050L05Rik	1.829487088	0
2700060E02Rik	5.920111403	0
2700078E11Rik	17.79757443	0
2700078K21Rik	9.01194244	0
2700081O15Rik	1.557024683	0
2700089E24Rik	-3108.760468	0
2700094K13Rik	19.07195331	0
2700097O09Rik	22.0710633	0
2810002N01Rik	9.550950881	0
2810004N23Rik	6.250262139	0
2810006K23Rik	-26.98129896	0
2810007J24Rik	2.784436166	0
2810021B07Rik	7.049998738	0
2810021G02Rik	-20.77025261	0
2810030E01Rik	16.90550201	0
2810046L04Rik	3.13200356	0
2810047C21Rik1	-2.079831762	0
2810055F11Rik	2.889240585	0
2810055G20Rik	-12.45270725	0
2810403A07Rik	9.550063777	1
2810407C02Rik	8.848047977	0
2810408M09Rik	3.57564339	1
2810408P10Rik	8.341321424	0
2810410L24Rik	0.708490797	0
2810417H13Rik	15.85672244	0
2810422J05Rik	5.681021767	0
2810432D09Rik	8.195125605	0
2810432L12Rik	4.301102321	0
2810453I06Rik	9.949742871	0
2810459M11Rik	5.180230125	0
2810474O19Rik	2.481450315	1
2900005J15Rik	-1.421849547	0
2900006K08Rik	28.87523475	0
2900010J23Rik	14.79739955	0
2900026A02Rik	19.89651019	0
2900041M22Rik	-8.793562371	0
2900060B14Rik	-0.964499278	0
2900062L11Rik	5.684429545	0
2900073G15Rik	35.03657656	0
2900092E17Rik	4.920025003	0
2900097C17Rik	3.473702128	0
3000002C10Rik	4.125630213	0
3010026O09Rik	2.248488611	0
3110001D03Rik	-20.62808399	0
3110002H16Rik	3.06987338	0
3110003A17Rik	5.942799253	0
3110009E18Rik	4.591671231	0
3110021A11Rik	2.05411466	0
3110047P20Rik	10.13240621	0
3110049J23Rik	5.156125337	0
3110052M02Rik	9.197520904	0
3110056O03Rik	7.644100609	0
3110062M04Rik	4.553149271	0
3110070M22Rik	116.3451617	0
3110082D06Rik	3.643030063	0
3110082I17Rik	-12.89460719	0
3230401D17Rik	3.648198815	1
3300002I08Rik	61.77710772	0
3830403N18Rik	-0.917888684	0
3830406C13Rik	-13.40754585	0
3830408C21Rik	1.369389383	0
3830417A13Rik	27.35443544	0
3830431G21Rik	3.588810338	0
3930402G23Rik	21.74445409	0
4430402I18Rik	71.46986302	0
4432412L15Rik	7.377461792	0
4631416L12Rik	118.9829849	0
4632415L05Rik	1.047032304	0
4632427E13Rik	0.933421517	0
4632428N05Rik	1.64153292	0
4632434I11Rik	1.663707133	0
4732415M23Rik	1.384795439	0
4732456N10Rik	7.1	0
4732471D19Rik	2.320555034	0
4831426I19Rik	5.636248585	0
4833403I15Rik	3.411803485	0
4833413D08Rik	1.110198422	0
4833420G17Rik	2.459233759	0
4833422C13Rik	-2.096388256	0
4833422F24Rik	1.330983968	0
4833423E24Rik	7.1	0
4833424O15Rik	1.07388422	0
4833439L19Rik	-34.39154027	0
4921501E09Rik	7.1	0
4921506J03Rik	4.802117848	0
4921509C19Rik	7.1	0
4921510H08Rik	7.1	0
4921511C20Rik	7.1	0
4921513D23Rik	3.257350192	0
4921515J06Rik	7.1	0
4921523A10Rik	-6.476409834	0
4921524J17Rik	1.957026933	0
4921528I01Rik	5.691669492	0
4921528O07Rik	0.987031434	0
4921530D09Rik	7.1	0
4921533I20Rik	7.1	0
4921536K21Rik	0.883556952	0
4921539E11Rik	1.281863106	0
4922501C03Rik	-4.710577204	0
4922505E12Rik	7.1	0
4922505G16Rik	-26.69133154	0
4930402E16Rik	2.296307331	0
4930403L05Rik	7.1	0
4930403N07Rik	9.216981395	0
4930404A10Rik	3.09470157	0
4930404N11Rik	7.1	0
4930407I10Rik	7.1	0
4930412O13Rik	1.049562757	0
4930415F15Rik	1.065072801	0
4930415L06Rik	7.1	0
4930417M19Rik	-1.233880829	0
4930422G04Rik	3.10098865	0
4930422I07Rik	4.080252367	0
4930426L09Rik	7.1	0
4930427A07Rik	11.03603538	0
4930428E23Rik	-1.036547618	0
4930429B21Rik	1.983609958	0
4930430A15Rik	-1.464886774	0
4930430F08Rik	5.86385438	0
4930432K09Rik	0.987031434	0
4930432K21Rik	6.47095297	0
4930432O21Rik	24.78050653	0
4930433I11Rik	7.1	0
4930433N12Rik	-16.42386654	0
4930434E21Rik	-7.265921167	0
4930441O14Rik	7.1	0
4930443G12Rik	7.1	0
4930444A02Rik	4.670830407	0
4930444G20Rik	7.1	0
4930448K20Rik	7.1	0
4930451C15Rik	-1.333360271	0
4930452B06Rik	9.033309227	0
4930455C21Rik	4.738382041	0
4930455F23Rik	-105.5164922	0
4930458L03Rik	-8.657719502	0
4930465K10Rik	2.283562838	0
4930467E23Rik	7.1	0
4930470P17Rik	0.844665098	0
4930471G03Rik	7.1	0
4930471M23Rik	13.98490823	0
4930474M22Rik	-8.266509765	0
4930479M11Rik	7.1	0
4930483J18Rik	7.1	0
4930486L24Rik	-3.743279811	0
4930503E14Rik	7.1	0
4930503E24Rik	16.99382184	0
4930503H13Rik	7.1	0
4930504O13Rik	-2.27957311	0
4930505A04Rik	0.899460848	0
4930506M07Rik	92.80119558	0
4930511I11Rik	7.1	0
4930512B01Rik	2.737430157	0
4930515G01Rik	7.1	0
4930519F09Rik	67.09685972	0
4930519G04Rik	7.1	0
4930521A18Rik	7.1	0
4930523C07Rik	-1.407414367	0
4930524E20Rik	7.1	0
4930524L23Rik	7.1	0
4930526D03Rik	-4.234150697	0
4930528A17Rik	7.1	0
4930528F23Rik	1.009506337	0
4930529F22Rik	7.1	0
4930529M08Rik	1.4663418	0
4930534B04Rik	15.66913939	0
4930542N07Rik	7.1	0
4930544G11Rik	7.1	0
4930544O15Rik	7.1	0
4930547N16Rik	11.25435681	0
4930548H24Rik	7.1	0
4930550L24Rik	2.238487006	0
4930555G01Rik	1.369584253	0
4930555I21Rik	6.480393765	0
4930562C15Rik	1.049562757	0
4930563D23Rik	7.1	0
4930563E22Rik	-91.57036304	0
4930567H17Rik	7.1	0
4930571K23Rik	7.1	0
4930572J05Rik	9.094587023	0
4930578I06Rik	7.1	0
4930579C15Rik	7.1	0
4930579G22Rik	7.1	0
4930579G24Rik	6.186069115	0
4930579J09Rik	-6.420764183	0
4930579K19Rik	-0.988069482	0
4930583H14Rik	136.8381249	0
4930583K01Rik	7.1	0
4930590J08Rik	0.987031434	0
4930595M18Rik	-6.420764183	0
4931406B18Rik	7.1	0
4931406C07Rik	4.358251726	0
4931406H21Rik	5.760703537	0
4931407G18Rik	1.343277872	0
4931408C20Rik	7.1	0
4931409K22Rik	7.1	0
4931417G12Rik	0.766369115	0
4931423N10Rik	6.841458228	0
4931428F04Rik	-12.51176267	0
4931429I11Rik	-140.6398905	0
4931429L15Rik	-2.452860717	0
4931432M23Rik	7.1	0
4931440F15Rik	7.1	0
4931440L10Rik	-6.420764183	0
4931440P22Rik	-3.827766782	0
4932411G14Rik	7.1	0
4932411N23Rik	7.1	0
4932412H11Rik	7.1	0
4932414J04Rik	-4.991246468	0
4932414N04Rik	2.417488353	0
4932418E24Rik	-2.096388256	0
4932425I24Rik	23.51683445	0
4932435O22Rik	2.860868528	0
4932438A13Rik	2.413930016	0
4932438H23Rik	7.1	0
4932441B19Rik	7.1	0
4932441K18Rik	3.085360458	0
4933400A11Rik	7.1	0
4933401B06Rik	7.1	0
4933401F05Rik	7.1	0
4933402N22Rik	7.1	0
4933403F05Rik	173.0191836	0
4933403G14Rik	1.61706806	0
4933404M02Rik	-3.39904498	0
4933405O20Rik	7.1	0
4933406J08Rik	0.930350877	0
4933406M09Rik	1.142911183	0
4933407C03Rik	3.461860472	0
4933407H18Rik	482.2798084	0
4933407P14Rik	7.1	0
4933408B17Rik	-0.930232105	0
4933409G03Rik	1.27660701	0
4933409K07Rik	7.1	0
4933411K16Rik	7.1	0
4933412E24Rik	7.1	0
4933415F23Rik	7.1	0
4933416C03Rik	1.395577607	0
4933417A18Rik	6.398950943	0
4933421E11Rik	1.327495809	0
4933422H20Rik	-2.304840955	0
4933424B01Rik	11.08835598	0
4933427D06Rik	7.1	0
4933429F08Rik	0.999267175	0
4933430H15Rik	7.1	0
4933432B09Rik	8.857471244	0
4933432I09Rik	-6.420764183	0
4933433P14Rik	-11.1925234	0
4933434E20Rik	4.607055915	0
4933434I20Rik	7.1	0
4933436C20Rik	2.423706181	0
4933437F05Rik	2.098166338	0
4933439F18Rik	3.165111898	0
5031410I06Rik	-2.048467815	0
5031414D18Rik	-6.420764183	0
5031439G07Rik	5.472820657	0
5033411D12Rik	20.78717814	0
5033414D02Rik	58.25044476	0
5133401N09Rik	2.559370915	0
5330417C22Rik	4.181759692	0
5330426P16Rik	-1.190178413	0
5330437I02Rik	1.941767566	0
5430405G05Rik	-1.051519585	0
5430407P10Rik	4.016222689	0
5430417L22Rik	4.98379974	0
5430419D17Rik	5.856076294	0
5430427O19Rik	7.1	0
5430435G22Rik	1.090921569	0
5430437P03Rik	36.87432049	0
5730403B10Rik	4.917019693	0
5730403M16Rik	3.887723328	0
5730408K05Rik	2.730694091	0
5730409E04Rik	7.106786368	0
5730410E15Rik	4.468570069	0
5730419I09Rik	4.385288459	0
5730437N04Rik	-63.11414908	0
5730455O13Rik	7.374597009	0
5730455P16Rik	4.761778915	0
5730494M16Rik	3.881738244	0
5730494N06Rik	7.931520418	0
5730508B09Rik	26.37311768	0
5730522E02Rik	5.717057527	0
5730528L13Rik	14.05812502	0
5730590G19Rik	6.680771765	0
5730601F06Rik	20.52031909	0
5830403L16Rik	-8.266509765	0
5830405N20Rik	91.93227684	0
5830411N06Rik	0.987031434	0
5830415F09Rik	2.43172351	0
5830416P10Rik	0.94725152	0
5830417I10Rik	28.30187063	0
5830418K08Rik	9.440714512	0
5830433M19Rik	10.71980165	0
5930412G12Rik	0.780141487	0
5930416I19Rik	39.23812503	0
5930434B04Rik	0.986893594	0
6030405A18Rik	-7.633639883	0
6030422M02Rik	4.218098423	0
6030446N20Rik	5.352744889	0
6030458C11Rik	-37.26457762	0
6030468B19Rik	7.1	0
6030498E09Rik	6.971413816	0
6130401L20Rik	-109.6237257	0
6230409E13Rik	-1.009297674	0
6230427J02Rik	11.51494219	0
6330403K07Rik	7.845142842	0
6330407A03Rik	1.057161482	0
6330407J23Rik	0.987031434	0
6330408A02Rik	3.713504828	0
6330409N04Rik	4.334997295	0
6330416G13Rik	-5.408696315	0
6330416L07Rik	2.072627233	0
6330439K17Rik	1.986854685	0
6330503K22Rik	5.678113774	0
6330512M04Rik	1.388445599	0
6330527O06Rik	7.1	0
6330545A04Rik	4.498467044	0
6330549D23Rik	-15.73450494	0
6330577E15Rik	9.2732602	0
6330578E17Rik	8.507455226	0
6430411K18Rik	-9.117080114	0
6430526N21Rik	-894.6208387	0
6430527G18Rik	4.693600403	0
6430548M08Rik	-27.60814147	0
6430550D23Rik	3.913081869	0
6430598A04Rik	44.23201064	0
6430704M03Rik	-6.496741848	0
6530401D17Rik	4.565571674	0
6530401N04Rik	-3.97751443	0
6530411M01Rik	7.1	0
6530418L21Rik	0.69036912	0
6720401G13Rik	4.438604446	0
6720456B07Rik	29.87218401	0
6720456H20Rik	13.98817909	0
6720457D02Rik	3.163411715	0
6720463M24Rik	3.67170895	0
6820431F20Rik	4.119964909	0
7420416P09Rik	2.921409311	0
7420426K07Rik	1.003611249	0
8030411F24Rik	7.1	0
8430408G22Rik	7.1	0
8430419L09Rik	-4.18298934	0
8430426H19Rik	4.050577717	0
8430427H17Rik	3.265458328	0
8430429K09Rik	3.346318137	0
9030409G11Rik	2.552814279	0
9030418K01Rik	-46.08003597	0
9030425E11Rik	49.25131219	0
9030607L17Rik	-31.44199998	0
9030619P08Rik	7.1	0
9030624J02Rik	15.24042852	0
9130008F23Rik	4.674548688	0
9130011E15Rik	9.125256842	0
9130019O22Rik	3.543872017	0
9130019P16Rik	1.317461218	0
9130023H24Rik	7.1	0
9130221D24Rik	2.713190788	0
9130230L23Rik	1.014988015	0
9130404D08Rik	11.19670171	0
9130404H23Rik	7.1	0
9230104L09Rik	7.1	0
9230105E10Rik	7.034754816	0
9230107M04Rik	7.1	0
9230110F15Rik	7.1	0
9230115E21Rik	0.987031434	0
9330020H09Rik	4.39990271	0
9330129D05Rik	1.625825503	0
9330151L19Rik	14.65101594	0
9330158H04Rik	2.508175439	0
9330159F19Rik	3.088680016	0
9330176C04Rik	0.970244733	0
9430007A20Rik	7.1	0
9430015G10Rik	4.122464171	0
9430020K01Rik	6.364917707	0
9430021M05Rik	7.1	0
9430023L20Rik	4.97710481	1
9430038I01Rik	-10.79342199	0
9430041J12Rik	-2.255488633	0
9530002B09Rik	3.849522271	0
9530002K18Rik	-2.048467815	0
9530003J23Rik	7.1	0
9530008L14Rik	3.436908789	0
9530053A07Rik	10.81008374	0
9530068E07Rik	68.15968623	0
9530091C08Rik	-8.091667193	0
9630025I21Rik	3.96043967	0
9630033F20Rik	5.389044169	1
9830001H06Rik	2.454165555	0
9830107B12Rik	7.1	0
9930012K11Rik	1.611148545	0
9930013L23Rik	8.150078936	0
9930014A18Rik	1.009506337	0
9930021J03Rik	2.099645511	0
9930023K05Rik	0.716939133	0
9930032O22Rik	7.1	0
9930104L06Rik	-15.09528823	0
9930111J21Rik2	7.1	0
a	1.441696512	1
A030009H04Rik	2.18234852	0
A130010J15Rik	-9.720951047	0
A130042E20Rik	-0.949876046	0
A130049A11Rik	0.713604922	0
A1bg	7.1	0
A1cf	1.14772266	0
A230046K03Rik	7.369786423	0
A230050P20Rik	-5.53397569	0
A230051G13Rik	13.00373246	0
A2bp1	4.02615277	0
A2ld1	-17.10829512	0
A2m	42.18813771	0
A330023F24Rik	0.893504521	0
A330050B17Rik	1.110198422	0
A3galt2	2.52983298	0
A430005L14Rik	3.663711108	0
A430033K04Rik	0.862187617	0
A430078G23Rik	1.090921569	0
A430084P05Rik	0.874402576	0
A430089I19Rik	7.1	0
A430093F15Rik	1.496017846	0
A430105I19Rik	0.752183552	0
A430110N23Rik	7.1	0
A4galt	5.173999767	1
A4gnt	-2.131428187	0
A530016L24Rik	7.1	0
A530023O14Rik	7.1	0
A530032D15Rik	3.839619769	0
A530053G22Rik	-20.37076598	0
A530054K11Rik	0.849865844	0
A530064D06Rik	7.1	0
A530088E08Rik	-8.657719502	0
A530088H08Rik	-68.11917207	0
A530099J19Rik	7.1	0
A630001G21Rik	-1.123009236	0
A630007B06Rik	1.046692196	0
A630010A05Rik	2.12322706	0
A630033E08Rik	1.657563608	0
A630033H20Rik	7.1	0
A630055G03Rik	-20.92043609	0
A630072M18Rik	1.543325526	0
A630089N07Rik	5.585066754	0
A630095E13Rik	7.1	0
A730011L01Rik	1.827534669	0
A730017C20Rik	7.1	0
A730037C10Rik	-7.254211343	0
A830007P12Rik	2.661516368	0
A830018L16Rik	3.646196258	0
A830080D01Rik	4.086409108	0
A830093I24Rik	0.925997783	0
A930001N09Rik	2.986776278	0
A930003A15Rik	-2.1135726	0
A930004D18Rik	7.1	0
A930005H10Rik	-5.047334828	0
A930011G23Rik	68.09330716	0
A930017M01Rik	7.1	0
A930038C07Rik	-1.481193176	0
AA388235	-3.880194397	0
AA408296	3.687584513	0
AA467197	-24.37850532	0
AA960436	-26.21604527	0
AA986860	-3.81243809	0
Aaas	4.692116445	0
Aacs	-109.8395582	0
Aadac	7.123376441	0
Aadacl2	7.1	0
Aadat	90.72849169	0
Aagab	12.89309862	0
Aak1	-10.96449236	0
Aamp	11.28941808	0
Aanat	-2.564529748	0
Aard	-2.827549277	0
Aars	5.620666108	1
Aars2	3.024994723	0
Aarsd1	4.58903328	0
Aasdh	3.906781945	0
Aasdhppt	22.35569991	0
Aass	1.395577607	0
Aatf	3.108235755	0
Aatk	2.907684043	0
AB056442	7.983856317	0
AB124611	1.73204224	0
Abat	3.05156593	0
Abca1	10.45582072	0
Abca12	-1.001029423	0
Abca13	5.189556763	0
Abca14	7.394954133	0
Abca15	-4.336360855	0
Abca17	12.69156169	0
Abca2	5.956647387	0
Abca3	2.131123781	0
Abca4	1.384795439	0
Abca5	12.21894119	0
Abca6	4.56041163	0
Abca7	30.8379823	0
Abca8a	-1.002857901	0
Abca8b	-4.702218575	0
Abca9	7.1	0
Abcb10	7.064393945	0
Abcb11	3.914279392	0
Abcb1a	9.028066563	0
Abcb1b	-153.4865467	0
Abcb4	2.913881163	0
Abcb5	13.54570371	0
Abcb6	11.96416588	0
Abcb7	10.3892533	0
Abcb8	15.68593424	0
Abcb9	1.756277469	0
Abcc1	4.615668423	0
Abcc10	1.964012559	0
Abcc12	7.1	0
Abcc2	1.809449332	0
Abcc3	-6.926495245	0
Abcc4	5.039580133	0
Abcc5	5.917964444	0
Abcc6	2.524771239	0
Abcc8	6.971413816	0
Abcc9	264.6303807	0
Abcd1	-8.093745185	0
Abcd2	4.505834451	0
Abcd4	4.18548576	0
Abce1	4.939083791	0
Abcf1	11.48816911	0
Abcf2	7.468146908	0
Abcf3	2.404182917	0
Abcg1	10.50824596	0
Abcg2	6.091388651	0
Abcg3	-1.201601746	0
Abcg4	-2.232498712	0
Abcg5	7.1	0
Abcg8	1.035223062	0
Abhd1	3.891687483	0
Abhd10	47.29327789	0
Abhd11	6.548944184	0
Abhd12	15.84983676	0
Abhd13	7.371788039	1
Abhd14a	-192.1970521	0
Abhd14b	1.797575415	0
Abhd15	7.1	0
Abhd2	4.023543351	0
Abhd3	8.186730359	0
Abhd4	-16.5725394	0
Abhd5	11.48671866	0
Abhd6	12.9025533	0
Abhd8	10.37957449	0
Abi1	3.401874714	0
Abi2	4.294321328	0
Abi3	1.421478937	0
Abi3bp	5.378853658	0
Abl1	2.104102387	0
Abl2	3.726410153	0
Ablim1	-3.847396834	0
Ablim2	6.985759567	0
Ablim3	2.164261426	0
Abo	2.061755338	0
Abp1	0.857589532	0
Abpa	0.88778232	0
Abpb	7.1	0
Abpd	7.1	0
Abpe	7.1	0
Abpg	7.1	0
Abpz	7.1	0
Abr	5.782271578	0
Abra	0.997907725	0
Abt1	8.712342904	0
Abtb1	7.512728792	0
Abtb2	6.26162733	0
Acaa1a	6.793620339	0
Acaa1b	36.57217707	0
Acaa2	15.02533541	0
Acaca	-256.3092103	0
Acacb	6.167194622	0
Acad10	6.389904802	0
Acad11	-30.50173627	1
Acad8	65.3792839	0
Acad9	4.637018431	0
Acadl	-197.6563554	0
Acadm	14.55761004	0
Acads	9.445765708	0
Acadsb	16.51634163	0
Acadvl	-6.623298786	0
Acan	3.359860195	0
Acap1	20.17103237	0
Acap2	6.08826051	0
Acap3	1.454744111	0
Acat1	9.072692957	0
Acat2	6.409104402	0
Acat3	1.59156631	0
Acbd3	4.050436952	0
Acbd4	5.030280042	0
Acbd5	10.46272807	0
Acbd6	3.931883967	0
Acbd7	90.72705052	0
Accn1	-6.064809856	0
Accn2	4.370800817	0
Accn3	2.742871791	0
Accn4	1.551354608	0
Accn5	7.1	0
Accs	1.814985456	0
Accsl	2.987831363	0
Acd	6.630460835	0
Ace	7.1	0
Ace2	7.1	0
Acer1	7.08184843	0
Acer2	-0.918375375	0
Acer3	5.389348962	0
Ache	1.787741253	0
Acin1	8.991472485	0
Acly	8.38583665	0
Acmsd	1.360308392	0
Acn9	52.9401818	0
Acnat1	3.647491321	0
Acnat2	3.635908818	0
Aco1	4.941455128	0
Aco2	6.944346804	1
Acot1	8.79042998	0
Acot10	-41.66312793	0
Acot11	4.696243966	0
Acot12	-6.83785139	0
Acot13	47.67094225	0
Acot2	8.340247262	0
Acot3	0.918915041	0
Acot4	-1.447521986	0
Acot5	-2.06387064	0
Acot6	-10.32526597	0
Acot7	12.22674835	0
Acot8	4.695854931	0
Acot9	3.592120505	0
Acox1	30.2265469	0
Acox2	-1.640618538	0
Acox3	-21.29610282	0
Acoxl	-8.272259754	0
Acp1	6.647229274	0
Acp2	2.430497877	0
Acp5	5.484698318	0
Acp6	2.927246756	0
Acpl2	11.09618537	0
Acpp	7.335466609	0
Acr	7.1	0
Acrbp	5.622631498	0
Acrv1	0.832889848	0
Acsbg1	1.955943438	0
Acsbg2	2.803091262	0
Acsf2	5.759730299	0
Acsf3	3.176741031	0
Acsl1	4.098057125	0
Acsl3	2.920650114	1
Acsl4	5.257783989	0
Acsl5	6.592886283	0
Acsl6	1.746168185	0
Acsm1	-3.659967368	0
Acsm2	7.1	0
Acsm3	1.395577607	0
Acsm4	1.110851547	0
Acsm5	7.1	0
Acss1	2.225189745	0
Acss2	2.792924049	0
Acss3	3.500322484	0
Acta1	-24.51100212	0
Acta2	8830.123612	0
Actb	9.572067117	1
Actbl2	7.1	0
Actc1	1.145946845	0
Actg1	12.68277988	0
Actg2	3.797099342	0
Actl6a	4.189859102	0
Actl6b	2.635726042	0
Actl7a	7.1	0
Actl7b	1.991538839	0
Actl9	7.1	0
Actn1	6.605867442	1
Actn2	4.102106936	1
Actn3	7.299536161	0
Actn4	14.94493384	1
Actr10	6.014890478	0
Actr1a	15.90613263	0
Actr1b	28.94214222	1
Actr2	21.85016647	0
Actr3	6.559316729	0
Actr3b	6.179750509	0
Actr5	30.77409345	0
Actr6	29.126059	0
Actr8	2.907183967	0
Actrt1	7.1	0
Actrt2	7.1	0
Acvr1	4.602830109	0
Acvr1b	4.161505086	0
Acvr1c	5.015838133	0
Acvr2a	5.609267263	0
Acvr2b	-125.6627879	0
Acvrl1	0.899460848	0
Acy1	4.164870354	0
Acy3	2.101138004	0
Acyp1	-1.935557625	0
Acyp2	6.663466416	0
Ada	12.92459004	0
Adad1	11.43100725	0
Adad2	-83.90789781	0
Adal	-65.59656248	0
Adam10	5.686494306	0
Adam11	8.330316618	0
Adam12	23.29464377	0
Adam15	6.898527664	0
Adam17	46.33274767	0
Adam18	7.1	0
Adam19	-88.70311384	0
Adam1a	7.1	0
Adam1b	7.1	0
Adam2	13.89090212	0
Adam21	7.1	0
Adam22	4.791215726	0
Adam23	12.0198583	1
Adam24	-1.029176431	0
Adam25	7.1	0
Adam26a	7.1	0
Adam26b	7.1	0
Adam28	-7.928694389	0
Adam29	0.987031434	0
Adam3	7.1	0
Adam30	7.1	0
Adam32	21.65196279	0
Adam33	0.968330282	0
Adam34	-2.096388256	0
Adam39	7.1	0
Adam4	7.1	0
Adam5	3.219760388	0
Adam6a	7.1	0
Adam6b	7.1	0
Adam7	-2.131428187	0
Adam8	5.586392455	0
Adam9	10.35202991	0
Adamdec1	7.1	0
Adamts1	1.065160986	0
Adamts10	128.2342592	0
Adamts12	6.478470663	0
Adamts13	20.95011864	0
Adamts14	9860.530902	0
Adamts15	1.783862601	0
Adamts16	18.86097717	0
Adamts17	-4.580241923	0
Adamts18	1.232432685	0
Adamts19	5.248376767	0
Adamts2	5.624180461	0
Adamts20	1.439585158	0
Adamts3	19.57415687	0
Adamts4	3.008716485	0
Adamts5	-5.301547513	0
Adamts6	-9.543660782	0
Adamts7	6.404795768	0
Adamts8	13.26557219	0
Adamts9	7.057447925	0
Adamtsl1	3.588628667	0
Adamtsl2	-2.048467815	0
Adamtsl4	11.30987217	0
Adap1	6.861664267	0
Adap2	2.578618535	0
Adar	1.810150383	0
Adarb1	14.51691977	0
Adarb2	3.406790748	0
Adat1	206.8648171	0
Adat2	2.010886436	0
Adc	6.016149948	0
Adck1	-51.60808878	0
Adck2	6.958518053	0
Adck4	5.587796264	0
Adck5	5.183669723	0
Adcy1	11.9507622	0
Adcy10	3.894330657	0
Adcy2	2.393089533	0
Adcy3	-8.973507251	0
Adcy4	1.028446454	0
Adcy5	1.266065377	0
Adcy6	7.919606753	0
Adcy7	7.934406367	0
Adcy8	-1.229230723	0
Adcy9	37.53379913	0
Adcyap1	-4.697229253	0
Adcyap1r1	-1.233094696	0
Add1	16.19240556	0
Add2	1.035223062	0
Add3	4.024075122	1
Adh1	-2.048467815	0
Adh4	5.249923599	0
Adh5	11.97509397	0
Adh6a	-6.420764183	0
Adh6-ps1	7.1	0
Adh7	7.665490641	0
Adhfe1	-39.54522644	0
Adi1	14.53482237	0
Adig	7.1	0
Adipoq	-1.10423027	0
Adipor1	9.854402016	0
Adipor2	3.872734088	0
Adk	6.213547801	1
Adm	7.1	0
Adm2	1.040887289	0
Adnp	2.676545088	0
Adnp2	4.188668765	0
Ado	12.62567838	0
Adora1	1.427948492	0
Adora2a	-1.081352883	0
Adora2b	506.1801784	0
Adora3	1.007738944	0
Adpgk	-26.93858794	0
Adprh	-43.14693579	0
Adprhl1	-4.582009203	0
Adprhl2	39.04955497	0
Adra1a	-2.048467815	0
Adra1b	5.858475211	0
Adra1d	7.1	0
Adra2a	7.1	0
Adra2b	0.689343169	0
Adra2c	-2.06387064	0
Adrb1	0.832889848	0
Adrb2	2.63622148	0
Adrb3	5.706292093	0
Adrbk1	11.77968611	0
Adrbk2	-1.182819366	0
Adrm1	7.478879862	0
Adsl	8.487079166	0
Adss	16.13050655	0
Adssl1	1.129720517	0
Aebp1	3.231591959	0
Aebp2	3.535850163	0
Aen	4.370577263	0
Aes	11.78492369	1
AF251705	7.1	0
AF357355	7.1	0
AF366264	7.1	0
Afap1	1.804101681	0
Afap1l1	-11.98136079	0
Afap1l2	9.590268239	0
Aff1	9.563710231	0
Aff2	10.17842592	0
Aff3	3.407425253	0
Aff4	11.51202025	1
Afg3l1	15.67518622	0
Afg3l2	3.970592541	0
Afm	6.813972618	0
Afmid	6.071664304	0
Afp	8.364076155	0
Aftph	4.652620063	0
Aga	2.616587692	0
Agap1	3.843479119	0
Agap2	6.280851119	0
Agap3	3.681415797	0
Agbl2	-6.659316053	0
Agbl3	10.80139294	0
Agbl4	3.512211496	0
Agbl5	2.861102207	0
Ager	2.239017718	0
Agfg1	2.190164731	1
Agfg2	2.924617893	0
Aggf1	7.830951187	0
Agk	-14.52400229	0
Agl	-52.78282166	0
Agmat	-2.048467815	0
Agpat1	8.880263334	0
Agpat2	13.77255943	0
Agpat3	10.11944898	0
Agpat4	2.364747477	0
Agpat5	6.42389054	0
Agpat6	5.805414318	0
Agpat9	3.662488807	0
Agphd1	2.545054477	0
Agps	7.94703084	1
Agr2	7.1	0
Agr3	-2.048467815	0
Agrn	4.881444277	0
Agrp	0.934890237	0
Agt	7.1	0
Agtpbp1	3.848168923	0
Agtr1a	175.1988774	0
Agtr1b	-15.61768479	0
Agtr2	7.1	0
Agtrap	10.30585695	0
Agxt	7.1	0
Agxt2	2.406352398	0
Agxt2l1	1.131441586	0
Agxt2l2	11.88311945	0
Ahctf1	3.960601593	0
Ahcy	19.8402375	0
Ahcyl1	3.418348924	1
Ahcyl2	5.766801929	0
Ahdc1	3.449896059	0
Ahi1	3.312416872	0
Ahnak	3.12416172	0
Ahr	2.821705349	0
Ahrr	1.488664958	0
Ahsa1	13.64466676	0
Ahsa2	-391.0152144	0
Ahsg	-7.70452074	0
AI118078	15.20582763	0
AI132487	-1.129757328	0
AI314180	3.981343461	0
AI314831	1.381086533	0
AI316807	5.790145862	0
AI317395	2.832052881	0
AI413582	2.612537188	0
AI427809	7.1	0
AI428936	6.525873491	0
AI429214	0.882278785	0
AI451617	4.357599907	0
AI462493	5.375938998	0
AI467606	4.676986499	0
AI480653	-15.61182622	0
AI504432	-2.131428187	0
AI593442	7.1	0
AI597468	6.234135154	0
AI597479	5.316464206	0
AI646023	1.065072801	0
AI747448	11.33440937	0
AI747699	9.241262754	0
AI836003	0.787698771	0
AI846148	2.716152142	0
AI848100	7.363622244	0
AI854703	7.1	0
AI894139	1.793426912	0
Aicda	4.430906328	0
Aida	5.499812539	0
Aif1	7.1	0
Aif1l	5.770892594	0
Aifm1	-45.02616724	0
Aifm2	-5.891852158	0
Aifm3	2.437470374	0
Aig1	148.3967039	0
Aim1	4.822730916	0
Aim1l	7.120202679	0
Aim2	9.349721448	0
Aimp1	10.58448081	0
Aimp2	7.288031626	1
Aip	-11.68221884	0
Aipl1	7.1	0
Aire	2788.492021	0
Airn	3.033618638	0
Ajap1	-7.804614272	0
Ak1	28.97458314	1
Ak2	10.35817958	0
Ak3	-8.178006497	0
Ak3l1	-27.05582951	0
Ak5	-304.3082597	0
Ak7	6.475078782	0
Akap1	4.523970597	0
Akap10	4.316118306	0
Akap11	10.28686238	0
Akap12	5.243070543	1
Akap13	5.16698297	0
Akap14	1.515501948	0
Akap2	5.840957457	0
Akap3	0.987031434	0
Akap4	7.1	0
Akap5	-2.27957311	0
Akap6	328.8124003	0
Akap7	99.22713499	0
Akap8	7.405358834	0
Akap8l	2.782445707	1
Akap9	8.176009224	0
Akirin1	-7.809881175	0
Akirin2	1.937689371	0
Akna	2.945118176	0
Aknad1	-6.027872119	0
Akp3	7.1	0
Akr1a4	35.69825157	0
Akr1b10	6.849779895	0
Akr1b3	4.655705418	1
Akr1b7	3.924440278	0
Akr1b8	210.6320655	0
Akr1c12	7.1	0
Akr1c13	-11.59606428	0
Akr1c14	-2.331391261	0
Akr1c18	1.859222053	0
Akr1c19	1.528937389	0
Akr1c20	0.987031434	0
Akr1c21	7.1	0
Akr1c6	7.1	0
Akr1d1	0.971772021	0
Akr1e1	11.52454062	0
Akr7a5	4.084398074	0
Akt1	-6.782961713	0
Akt1s1	22.56795859	0
Akt2	15.78059368	0
Akt3	-14.81668439	0
Aktip	5.614347233	0
Alad	8.23597643	0
Alas1	-24.69643055	0
Alas2	1.042256161	0
Alb	1.227765987	0
Alcam	6.11845876	0
Aldh16a1	47.32799445	0
Aldh18a1	-14.74256096	0
Aldh1a1	2.619395929	0
Aldh1a2	0.987031434	0
Aldh1a3	6.487055478	0
Aldh1a7	-8.454613544	0
Aldh1b1	7.465296553	0
Aldh1l1	13.84967229	0
Aldh1l2	11.1361157	0
Aldh2	8.509353093	1
Aldh3a1	-1.009007537	0
Aldh3a2	1.253588559	0
Aldh3b1	-7.873769967	0
Aldh3b2	2.04968564	0
Aldh4a1	16.18313373	0
Aldh5a1	-51.32842752	0
Aldh6a1	-4.596518404	0
Aldh7a1	8.333301048	0
Aldh8a1	7.1	0
Aldh9a1	17.16938401	0
Aldoa	5.904411196	1
Aldob	1.028446454	0
Aldoc	52.14179068	0
Alg1	1.328469974	0
Alg10b	7.859108462	0
Alg11	3.551914326	0
Alg12	-4.201402626	0
Alg13	3.691834862	0
Alg14	-18.62746224	0
Alg2	3.271361258	0
Alg3	5.628728882	0
Alg5	3.906887426	0
Alg6	3.511601599	0
Alg8	9.851962132	0
Alg9	3.081593153	0
Alk	2.550517451	0
Alkbh1	2.471193178	0
Alkbh2	9.434206869	0
Alkbh3	3.39304503	0
Alkbh4	2.573114735	0
Alkbh5	5.187748194	0
Alkbh6	32.7451394	0
Alkbh7	2.908397122	0
Alkbh8	-29.73569568	0
Allc	-2.096388256	0
Alms1	9.159447015	0
Alox12	1.699083502	0
Alox12b	0.871872245	0
Alox12e	-6.933931175	0
Alox15	0.987031434	0
Alox5	-3.924570236	0
Alox5ap	-1.081008801	0
Alox8	15.45333616	0
Aloxe3	1.191997439	0
Alpi	1.090921569	0
Alpk1	19.76755586	0
Alpk2	3.514035225	0
Alpk3	4.304689888	0
Alpl	6.425038178	1
Alppl2	7.1	0
Als2	4.767667917	0
Als2cl	-84.82524403	0
Als2cr11	1.784852257	0
Als2cr12	-11.24850982	0
Als2cr4	4.263238204	0
Alx1	7.1	0
Alx3	-7.03505463	0
Alx4	7.1	0
Amac1	7.1	0
Amacr	4.407377329	0
Ambn	7.1	0
Ambp	-8.091667193	0
Ambra1	3.797657881	0
Amd1	4.917967591	0
Amdhd1	1.028446454	0
Amdhd2	-75.56063429	0
Amelx	7.1	0
Amfr	35.75817802	0
Amh	7.1	0
Amhr2	3.98356034	0
Amica1	1.131441586	0
Amigo1	6.939980956	0
Amigo2	2.673217718	0
Amigo3	-1.457110247	0
Ammecr1	6.01434053	0
Ammecr1l	5.680984699	0
Amn	3.299900144	0
Amn1	-24.39664617	0
Amot	11.82046973	0
Amotl1	3.591085485	0
Amotl2	3.695166385	0
Ampd1	3.410473302	0
Ampd2	30.07296292	0
Ampd3	3.630687589	0
Amph	-6.706293866	0
Amt	-26.19164362	1
Amtn	7.1	0
Amy1	1.052510098	0
Amy2a5	-2.06387064	0
Amz1	-8.349429036	0
Amz2	5.997592949	0
Anapc1	2.837418098	1
Anapc10	9.267674209	0
Anapc11	15.12874784	0
Anapc13	12.47281845	0
Anapc16	10.88202119	0
Anapc2	-327.5912113	0
Anapc4	2.953098076	0
Anapc5	10.99635557	1
Anapc7	2.716726814	0
Ang	2.6829271	0
Ang2	7.1	0
Ang4	7.1	0
Ang5	7.1	0
Ang6	7.1	0
Angel1	9.725678711	0
Angel2	22.55472671	0
Angpt1	4.179453277	0
Angpt2	1.402474791	0
Angpt4	1.237854424	0
Angptl1	7.1	0
Angptl2	-3.11628647	0
Angptl3	7.1	0
Angptl4	0.878872645	0
Angptl6	1.172244374	0
Angptl7	7.1	0
Ank	17.37451973	0
Ank1	2.721925861	0
Ank2	3.311010576	0
Ank3	5.000118024	0
Ankar	1.367129701	0
Ankdd1b	1.184259234	0
Ankfn1	1.450313797	0
Ankfy1	12.56267803	0
Ankhd1	16.48596926	1
Ankib1	2.437275655	0
Ankk1	1.015601775	0
Ankle1	8.282557056	0
Ankle2	8.138359852	0
Ankmy1	1.545333369	0
Ankmy2	2.205764464	0
Ankra2	3.858870514	0
Ankrd1	11.18176652	0
Ankrd11	6.041543014	0
Ankrd12	3.592556697	0
Ankrd13a	6.055979682	1
Ankrd13b	7.548034414	0
Ankrd13c	3.39870663	0
Ankrd13d	3.092426318	0
Ankrd16	1.299149511	0
Ankrd17	2.465886135	1
Ankrd2	-1.470161935	0
Ankrd22	-2.096388256	0
Ankrd23	1.08192746	0
Ankrd24	3.866005755	0
Ankrd26	17.87630716	0
Ankrd27	8.608451352	1
Ankrd28	3.9842581	0
Ankrd32	2.492159734	0
Ankrd33	-8.877762772	0
Ankrd33b	-1.840520839	0
Ankrd34a	20.94430963	0
Ankrd34b	7.1	0
Ankrd34c	7.1	0
Ankrd35	6.134415055	0
Ankrd36	8.579982299	0
Ankrd37	3.284763636	0
Ankrd39	5.952381836	0
Ankrd40	-67.48072524	0
Ankrd42	3.895626357	0
Ankrd43	0.912146534	0
Ankrd44	3.036929146	0
Ankrd45	7.264198597	0
Ankrd46	45.4022363	0
Ankrd49	3.85200717	0
Ankrd5	-1.517241045	0
Ankrd50	2.659388376	0
Ankrd52	3.26360925	0
Ankrd53	-1.443015802	0
Ankrd54	1.813711389	0
Ankrd55	3.580532496	0
Ankrd56	15.91939792	0
Ankrd57	-0.845508774	0
Ankrd58	7.1	0
Ankrd6	6.755002681	0
Ankrd61	7.1	0
Ankrd7	5.67891052	0
Ankrd9	2.542751003	0
Anks1	3.33664939	0
Anks1b	4.538505545	0
Anks3	5.793550207	0
Anks4b	7.1	0
Anks6	2.710307647	0
Ankzf1	2.96971928	1
Anln	4.254039802	0
Ano1	27.05500358	0
Ano10	16.25355951	0
Ano2	-20.94762519	0
Ano3	-18.09150658	1
Ano5	-1.23224822	0
Ano6	4.234885565	1
Ano7	-4.38166508	0
Ano8	17.72589786	0
Ano9	15.85904958	0
Anp32a	16.55901186	0
Anp32b	9.948109627	1
Anp32e	17.94608249	0
Anpep	8.437602621	0
Antxr1	4.078817669	0
Antxr2	7.741433103	0
Antxrl	7.1	0
Anubl1	-14.35893035	0
Anxa1	18.37980758	0
Anxa10	-2.06387064	0
Anxa11	65.27832382	0
Anxa13	-2.1135726	0
Anxa2	4.860345843	0
Anxa3	-237.3808626	0
Anxa4	5.290442668	0
Anxa5	4.676906241	0
Anxa6	6.428383587	0
Anxa7	6.100193676	0
Anxa8	23.67355888	0
Anxa9	1.837308433	0
Aoah	4.593845609	0
Aoc2	0.986456294	0
Aoc3	1.351156532	0
Aox1	1.648949743	0
Aox3	2.260844786	0
Aox3l1	23.38127717	0
Aox4	3.981055205	0
Ap1ar	5.09951066	0
Ap1b1	16.85575507	0
Ap1g1	7.114756311	0
Ap1g2	4.391576719	0
Ap1m1	33.84461823	0
Ap1m2	4.117029612	0
Ap1s1	6.250910428	0
Ap1s2	3.385904307	0
Ap1s3	-69.79379643	0
Ap2a1	6.954148656	0
Ap2a2	4.455718656	1
Ap2b1	8.524382386	0
Ap2m1	-92.30394005	0
Ap2s1	180.4457599	0
Ap3b1	6.184691189	0
Ap3b2	2.117707756	0
Ap3d1	10.92659597	0
Ap3m1	9.958342266	0
Ap3m2	6.898896309	0
Ap3s1	8.669928239	0
Ap3s2	15.08873919	0
Ap4b1	1.673499111	0
Ap4e1	5.474651607	0
Ap4m1	-45.69018069	0
Ap4s1	-24.09779029	0
Apaf1	1.589926755	0
Apba1	0.985327368	0
Apba2	-14.9470258	0
Apba3	-9.068736305	0
Apbb1	13.01426188	0
Apbb1ip	1.108025554	0
Apbb2	9.181313635	0
Apbb3	4.038759044	0
Apbh	7.1	0
Apc	5.098894471	0
Apc2	-4.828843069	0
Apcdd1	16.78038915	0
Apcs	-1.24979444	0
Apeh	4.149573922	0
Apex1	7.866896001	1
Apex2	20.73784224	0
Aph1a	9.59462761	0
Aph1b	0.848836074	0
Aph1c	0.987031434	0
Api5	5.348301197	0
Apip	-25.50346878	0
Apitd1	16.84252903	0
Aplf	2.546647604	0
Apln	7.1	0
Aplnr	-8.091667193	0
Aplp1	4.140393717	1
Aplp2	11.60612863	1
Apoa1	1.373483828	0
Apoa1bp	6.676388467	0
Apoa2	3.172964148	0
Apoa4	7.1	0
Apoa5	-1.253496368	0
Apob	-1.115547846	0
Apob48r	1500.802091	0
Apobec1	3.064462368	0
Apobec2	30.87555511	0
Apobec3	3.229210075	0
Apobec4	6.554495094	0
Apoc1	7.963492122	0
Apoc3	7.1	0
Apoc4	1.015601775	0
Apod	3.565443199	0
Apoe	5.294909884	0
Apof	-1.214623678	0
Apoh	1.155019205	0
Apol10a	7.1	0
Apol10b	7.1	0
Apol6	62.75615586	0
Apol7a	7.1	0
Apol7b	5.379003485	0
Apol7c	7.1	0
Apol7e	3.586748378	0
Apol8	5.410895288	0
Apol9a	7.1	0
Apol9b	7.1	0
Apold1	7.1	0
Apom	5.133131305	0
Apon	-1.457110247	0
Apool	7.54207499	0
Apoo-ps	-46.02467156	0
App	3.760818759	1
Appbp2	2.983351738	0
Appl1	59.66355726	1
Appl2	-37.40352587	0
Aprt	7.877047951	0
Aptx	-29.13662815	0
Aqp1	7.1	0
Aqp11	12.10496194	0
Aqp12	7.1	0
Aqp2	7.1	0
Aqp3	28.23945713	0
Aqp4	-7.928694389	0
Aqp5	-1.158532755	0
Aqp6	1.814730194	0
Aqp7	1.065072801	0
Aqp8	12.6203736	0
Aqp9	1.97984578	0
Aqr	17.49985463	1
Ar	4.153020142	0
Araf	11.09755457	1
Arap1	7.241105565	0
Arap2	2.01637851	0
Arap3	3.485744238	0
Arc	1.955763674	0
Arcn1	5.027764069	1
Areg	1.057161482	0
Arf1	22.22669906	0
Arf2	4.485662855	0
Arf3	-9.36246641	0
Arf4	20.9042842	0
Arf5	20.9341402	0
Arf6	21.9850928	1
Arfgap1	3.324392261	0
Arfgap2	3.38226889	0
Arfgap3	-11.65487196	0
Arfgef1	5.000840963	0
Arfgef2	4.185988925	0
Arfip1	5.755911541	0
Arfip2	3.361739815	0
Arfrp1	5.676138058	0
Arg1	7.1	0
Arg2	1.290844013	0
Arglu1	25.92719856	0
Arhgap1	-17.16182618	0
Arhgap11a	3.287930406	0
Arhgap12	4.633723697	0
Arhgap15	11.27188115	0
Arhgap17	4.237903084	0
Arhgap18	2.449388868	0
Arhgap19	6.951358625	0
Arhgap20	4.778092434	0
Arhgap21	2.969571896	0
Arhgap22	4.981845131	0
Arhgap23	1.937029951	0
Arhgap24	3.211422536	0
Arhgap25	41.98022932	0
Arhgap26	2.424038449	0
Arhgap27	-7.924395434	0
Arhgap28	10.06499633	0
Arhgap29	6.89225743	0
Arhgap30	8.206774005	0
Arhgap31	3.002037484	0
Arhgap32	3.494118877	0
Arhgap33	1.72715817	0
Arhgap36	7.1	0
Arhgap39	11.30283144	0
Arhgap4	10.72455426	0
Arhgap40	1.076664101	0
Arhgap5	3.469256489	0
Arhgap6	-11.12873551	0
Arhgap8	7.431717151	0
Arhgap9	3.080007106	0
Arhgdia	5.349430079	0
Arhgdib	11.81315626	0
Arhgdig	7.482318034	0
Arhgef1	3.603398352	0
Arhgef10	-25.36744792	0
Arhgef10l	1.984580426	0
Arhgef11	4.912362112	0
Arhgef12	10.18676874	0
Arhgef15	-9.184737891	0
Arhgef16	-14.98221383	0
Arhgef17	2.422959202	0
Arhgef18	2.613724319	0
Arhgef19	1.421278357	0
Arhgef2	2.097761582	1
Arhgef3	4.145234116	0
Arhgef33	-1.213288495	0
Arhgef4	-1.338116633	0
Arhgef5	3.087548937	0
Arhgef6	1.367704964	0
Arhgef7	3.646143157	0
Arhgef9	5.623586061	0
Arid1a	5.469325425	0
Arid1b	13.25235338	0
Arid2	6.68494386	0
Arid3a	37.36915875	0
Arid3b	3.525798755	0
Arid3c	-4.723635924	0
Arid4a	2.413368124	0
Arid4b	2.132501405	1
Arid5a	6.340677297	0
Arid5b	7.99525228	0
Arih1	9.945513977	1
Arih2	6.67224552	0
Arl1	6.09741316	0
Arl10	4.875864521	0
Arl11	1.082013422	0
Arl13a	1.510212473	0
Arl13b	7.113173064	0
Arl14	7.1	0
Arl15	3.66790636	0
Arl16	5.903409484	0
Arl2	18.29899392	0
Arl2bp	-9.016673975	0
Arl3	1981.889538	0
Arl4a	-15.28979892	1
Arl4c	2.337043661	0
Arl4d	1.608453531	0
Arl5a	10.24216572	0
Arl5b	3.892111813	0
Arl5c	2.177972138	0
Arl6	3.903744537	0
Arl6ip1	4.617639729	0
Arl6ip4	16.05896102	0
Arl6ip5	4.941053895	1
Arl6ip6	5.710998471	0
Arl8a	4.91813444	1
Arl8b	9.622640331	0
Arl9	2.70861607	0
Armc1	7.34394143	1
Armc10	12.68975161	0
Armc2	2.680376964	0
Armc3	9.461540261	0
Armc4	3.106022383	0
Armc5	2.781364157	0
Armc6	16.63624339	0
Armc7	9.415909915	0
Armc8	45.53191182	0
Armc9	52.00535632	0
Armcx1	3.566786025	0
Armcx2	10.64053732	0
Armcx3	6.663129118	0
Armcx5	-13.63242978	0
Armcx6	0.838644904	0
Arnt	4.972473298	0
Arnt2	4.558463087	0
Arntl	29.16434036	0
Arntl2	5.327067504	0
Arpc1a	12.17832657	0
Arpc1b	14.08712341	1
Arpc2	14.24449631	0
Arpc3	14.82981779	0
Arpc4	6.670257172	0
Arpc5	5.979389933	0
Arpc5l	84.42854413	0
Arpm1	-3.39096223	0
Arpp19	6.77236742	0
Arpp21	1.055194015	0
Arr3	-5.047334828	0
Arrb1	7.133578514	0
Arrb2	4.17985027	0
Arrdc1	4.163714501	0
Arrdc2	1.077800389	0
Arrdc3	3.387815271	0
Arrdc4	9.941944941	0
Arrdc5	1.015601775	0
Arsa	-42.07630301	0
Arsb	2.164586151	0
Arsg	1.488221176	0
Arsi	-1.17779364	0
Arsj	1.170195489	0
Arsk	-12.85342421	0
Art1	1.46799914	0
Art2a	7.1	0
Art2b	7.1	0
Art3	1.210497256	0
Art4	0.9986462	0
Art5	1.078647545	0
Artn	-1.369001878	0
Arv1	2.82159547	0
Arvcf	11.26075753	0
Arx	-2.210523502	0
As3mt	2.807589522	0
Asah1	5.16010672	0
Asah2	2.603324999	0
Asap1	5.71071109	0
Asap2	29.97216641	0
Asap3	6.505540642	0
Asb1	6.66107749	0
Asb10	2.480935834	0
Asb11	7.1	0
Asb12	7.1	0
Asb13	7.955678239	0
Asb14	12.76096343	0
Asb15	1.015601775	0
Asb16	4.753612546	0
Asb17	7.1	0
Asb18	-1.388044452	0
Asb2	7.1	0
Asb3	2.978389983	0
Asb4	-14.67342846	0
Asb5	2.061586661	0
Asb6	9.801935464	0
Asb7	2.34970444	0
Asb8	7.71502462	0
Asb9	-1.327429804	0
Ascc1	3.385944496	0
Ascc2	-9.984308438	0
Ascl1	7.1	0
Ascl2	12.05200191	0
Ascl3	1.142911183	0
Ascl4	-6.420764183	0
Asf1a	2.830255767	0
Asf1b	17.482734	0
Asgr1	-1.630870516	0
Asgr2	-14.2157072	0
Ash1l	3.428735988	0
Ash2l	17.27736703	1
Asl	6.34943587	0
Asna1	11.5627205	0
Asns	6.235491047	1
Asnsd1	43.53476415	0
Aspa	2.321050273	0
Aspdh	-1.136184671	0
Aspg	1.278063516	0
Asph	30.34847131	0
Asphd1	2.282996225	0
Asphd2	9.975326552	0
Aspm	3.952988648	1
Aspn	2.305581039	0
Asprv1	7.1	0
Aspscr1	8.438305801	0
Asrgl1	4.622453492	0
Ass1	9.739490653	0
Aste1	-4.884216259	0
Astl	7.1	0
Astn1	3.827810952	0
Astn2	-9.989048744	0
Asxl1	4.967257521	1
Asxl2	5.32473195	0
Asxl3	2.526363274	0
Asz1	0.987031434	0
Atad1	-11.02180764	0
Atad2	-149.3503942	0
Atad2b	3.385428291	1
Atad3a	5.309047824	0
Atad5	1.991773633	0
Atcay	-1.081696656	0
Ate1	10.45101846	0
Atf1	6.038339334	0
Atf2	-12.88412464	0
Atf3	-1.188167137	0
Atf4	1.971522188	0
Atf5	12.40479161	0
Atf6	4.825479067	0
Atf6b	16.6913762	0
Atf7	4.630869436	0
Atf7ip	2.239657262	0
Atf7ip2	3.011813618	0
Atg10	2.787265785	0
Atg12	47.26202971	1
Atg16l1	2.200403784	0
Atg16l2	2.598998529	0
Atg2a	12.89269855	0
Atg2b	31.17964378	0
Atg3	-9.939777264	0
Atg4a	0.776539776	0
Atg4b	39.9607832	0
Atg4c	4.408208103	0
Atg4d	2.68330307	0
Atg5	2.783628769	0
Atg7	3.519965564	0
Atg9a	5.892387224	0
Atg9b	-295.1411543	0
Athl1	4.878528525	0
Atic	8.808683134	0
Atl1	2.181225228	0
Atl2	2.4267735	1
Atl3	6.129342807	0
Atm	22.41885033	0
Atmin	3.376558606	0
[truncated: 17,650 more rows]
