# Supplementary material for: Dynamic regulation of N6,2′-O-dimethyladenosine (m6Am) in obesity
Source: Nat Commun. 2021 Dec 10;12:7185. doi: 10.1038/s41467-021-27421-2 (PMC8664860; doi:10.1038/s41467-021-27421-2)
Supplement: Supplementary file 10 — Source data file [file 41467_2021_27421_MOESM10_ESM.zip › Source data revision2/2a.txt]

mouse number	gender	diet	WEEK:	-1	0	1	2	3	4	5	6	7	8	9	10	11	12	13	14	15	16	17
6	Male	HFD		21.6	23.3	25.3	25.8	28.3	31.1	32.4	33.9	35	35.6	34.8	36.05	37.9	37.5	38.7	39.7	41.8	42.2	42.9
7	Male	HFD		20.4	22.9	25.2	26.5	29	30.5	31.5	33.9	35.3	38.1	38.5	39.2	42.2	43.6	42.6	43.9	43.4	44	45.5
8	Male	HFD		19.5	20.2	21.7	23.3	25.2	26.7	26.6	28.8	29.1	30.3	30.6	31.5	33.7	34.3	32.9	34.2	33.6	34.4	36.8
9	Male	HFD		20.7	21.4	23.1	24.7	24.4	24.5	28.1	29.5	29.1	32.6	32.6	35.5	37.1	37.3	37.9	39.5	38.7	39.8	42.1
10	Male	HFD		21	22.4	24.8	26.2	28.1	30.1	30.5	32.9	32.7	35.7	36	38.3	39.4	39.8	39.6	42	42	43.3	45.9
13	Male	Chow		18.2	19.6	20.3	21	23.3	24.5	25.8	25.7	26	27.3	27.5	28.5	28.3	28.3	28.2	28.8	28.6	29.1	29
14	Male	Chow		19.7	20.6	20.2	21.3	22.6	23.3	24.9	24.85	25.1	25.2	25.6	26.4	26.5	27	26.6	27.8	27.1	29.1	28.3
15	Male	Chow		21.4	22	22.8	23.2	25.1	26	27.2	28.3	27.9	28.2	28.4	29.1	29.5	30.2	30.8	29.8	29	30	31.3
16	Male	Chow		20.3	20.6	21.7	22.3	23.5	24.3	25.8	26.7	27.1	26.4	27.4	27.7	28.1	28.3	28.6	29.2	28.4	29	30
19	Male	Chow		19.1	20.2	21.4	21.5	23.6	24.2	25.3	26.4	27.9	28.3	28.5	29.15	29.1	29.9	29.35	30.1	29.4	29.3	30.3
