# Supplementary material for: Dynamic regulation of N6,2′-O-dimethyladenosine (m6Am) in obesity
Source: Nat Commun. 2021 Dec 10;12:7185. doi: 10.1038/s41467-021-27421-2 (PMC8664860; doi:10.1038/s41467-021-27421-2)
Supplement: Supplementary file 10 — Source data file [file 41467_2021_27421_MOESM10_ESM.zip › Source data revision2/2b.txt]

mouse number	gender	diet	lean mass	fat mass
6	Male	HFD	26.39	15.84
7	Male	HFD	26.875	18.186
8	Male	HFD	22.728	13.382
9	Male	HFD	23.74	17.8
10	Male	HFD	24.5	20.181
13	Male	Chow	24.425	3.318
14	Male	Chow	24.24	4.84
15	Male	Chow	25.375	4.817
16	Male	Chow	24.612	4.866
19	Male	Chow	24.02	4.8
