# Supplementary material for: Dynamic regulation of N6,2′-O-dimethyladenosine (m6Am) in obesity
Source: Nat Commun. 2021 Dec 10;12:7185. doi: 10.1038/s41467-021-27421-2 (PMC8664860; doi:10.1038/s41467-021-27421-2)
Supplement: Supplementary file 10 — Source data file [file 41467_2021_27421_MOESM10_ESM.zip › Source data revision2/2c.txt]

chr	strat	end	nucleotide	dist to TSS	blocks_of_5_for_moving_avg	Chow_IP	Chow Input	HFD_IP	HFD_Input	FC_ Chow	FC_HFD
chr3	122895376	122895377	A	0	0	1.04	0	0	0	9.37254902	0.752823087
chr3	122895377	122895378	C	1	0	5	0	0	0	8.862745098	0.752823087
chr3	122895378	122895379	C	2	0	5	0	5	1.97	6.411764706	0.752823087
chr3	122895379	122895380	T	3	0	2.08	0	0	0	4.980392157	0.166666667
chr3	122895380	122895381	C	4	0	5	1.04	0	5	3.960784314	0.166666667
chr3	122895381	122895382	T	5	5	0	0	0	0	3.08	1
chr3	122895382	122895383	G	6	5	0	0	0	0	3.08	1
chr3	122895383	122895384	C	7	5	2.08	0	0	0	3.960784314	1
chr3	122895384	122895385	T	8	5	0	0	0	0	5.392156863	1
chr3	122895385	122895386	T	9	5	0	0	0	0	2.534883721	1
chr3	122895386	122895387	T	10	10	0	0	0	0	2.534883721	0.336700337
chr3	122895387	122895388	C	11	10	5	1.04	0	0	2.736434109	1
chr3	122895388	122895389	C	12	10	5	0	0	0	2.213592233	1
chr3	122895389	122895390	T	13	10	2.08	3.12	0	0	1.403100775	0.601214575
chr3	122895390	122895391	A	14	10	0	0	0	1.97	2.529411765	0.601214575
chr3	122895391	122895392	G	15	15	1.04	0	1.97	0	2.688311688	2.683501684
chr3	122895392	122895393	A	16	15	0	0	0	0	2.688311688	2.02020202
chr3	122895393	122895394	G	17	15	3.12	1.04	0	1.97	3.363636364	1.214574899
chr3	122895394	122895395	A	18	15	0	0	0	0	5.078431373	2.02020202
chr3	122895395	122895396	C	19	15	3.12	1.04	5	0	7.529411765	2.02020202
chr3	122895396	122895397	A	20	20	1.04	0	0	0	13.28	0.336700337
chr3	122895397	122895398	C	21	20	2.08	0	0	1.97	17.24	2.02020202
chr3	122895398	122895399	A	22	20	3.12	0	0	0	15.16	6
chr3	122895399	122895400	C	23	20	5	0	0	0	12.04	2.02020202
chr3	122895400	122895401	A	24	20	1.04	0	0	0	8.08	2.02020202
chr3	122895401	122895402	C	25	25	5	0	5	0	9.12	2.02020202
chr3	122895402	122895403	A	26	25	0	0	0	0
chr3	122895403	122895404	G	27	25	0	0	0	1.97
chr3	122895404	122895405	C	28	25	1.04	0	0	0
chr3	122895405	122895406	T	29	25	2.08	0	0	0
