# Supplementary material for: Dynamic regulation of N6,2′-O-dimethyladenosine (m6Am) in obesity
Source: Nat Commun. 2021 Dec 10;12:7185. doi: 10.1038/s41467-021-27421-2 (PMC8664860; doi:10.1038/s41467-021-27421-2)
Supplement: Supplementary file 10 — Source data file [file 41467_2021_27421_MOESM10_ESM.zip › Source data revision2/3a.txt]

Gene	Chow1	Chow2	Chow3	HFD1	HFD2	HFD3	m6Am
Cyp2b10	0	0.28496977	2.436096646	4.439145569	4.348741888	4.958548649	fat_specific
Dbp	0	-0.976241232	-0.170105083	2.795637113	1.154121998	2.835725293	fat_specific
Wfdc2	0	2.057888562	-0.908928613	3.121556874	1.794881905	3.669951384	fat_specific
Marco	0	0.651874186	1.991255223	2.36684306	2.550493602	4.183701127	fat_specific
Hist1h3f	0	1.501203395	0.62637748	3.065691538	2.799551813	2.229736732	fat_specific
Hbb-b2	0	0.917555877	-1.361524453	0.52035997	2.804322476	2.040976328	chow specific
Etf1	0	-0.278506325	-0.056699172	-0.19557468	5.359990129	0.305271992	chow specific
Gmppb	0	-1.893801231	-1.863642829	0.840614492	1.575672336	-0.383991188	fat_specific
Dio1	0	0.266565901	-0.225373657	1.871544897	1.847377313	1.550911204	chow specific
Hist1h2be	0	-1.317200391	-0.911730347	0.1079322	0.642922323	1.903143342	chow specific
Vasp	0	0.127458316	0.204397165	0.963178953	2.947112272	1.026326382	chow specific
Hba-a1	0	0.298923682	-1.646301796	0.626451648	1.324274126	0.767178289	fat_specific
Slc6a9	0	0.19244206	-0.341173875	1.748831918	0.819278165	1.206671197	chow specific
1810058I24Rik	0	-0.154740849	-0.592460206	0.777335557	0.656779275	1.381524359	chow specific
Vma21	0	-0.28719571	0.859544553	1.009764998	1.985424994	0.985427074	chow specific
Srebf1	0	-0.67492658	-0.406430245	0.953136022	-0.110294301	1.459289261	chow specific
Gck	0	-0.259098699	0.349225225	1.383163145	1.025083903	1.021407487	chow specific
Fabp2	0	0.246403377	-0.763179956	0.794464222	0.53295546	1.38458196	chow specific
Cyp2c29	0	-0.538125137	-0.692723552	0.744315775	0.306692176	0.91928491	chow specific
Spry4	0	-0.364768515	-0.744127708	1.034544361	-0.312506251	1.072225745	chow specific
Acy3	0	-0.56873306	-0.595774995	0.527267831	0.311075852	0.774850462	chow specific
Tbc1d20	0	0.593830003	-0.197954789	1.409412662	0.954122442	0.625621883	fat_specific
Rnpep	0	-0.193313263	-1.074556962	0.559035612	0.143289455	0.592054791	chow specific
Aldh16a1	0	0.494107477	-0.092124038	0.781099965	1.611871199	0.281410823	chow specific
Tceal8	0	-2.341444955	-1.840437575	-0.442767529	-1.60749338	0.062308307	fat_specific
Pih1d1	0	-1.089817672	-1.019420959	0.129473319	-0.496890085	0.393685871	chow specific
Ccnd1	0	-0.625144661	0.023908525	0.161788744	0.534414405	0.804834298	chow specific
Pter	0	-0.523095866	-0.72664455	-0.088209498	0.474999263	0.347475974	chow specific
Apcs	0	-0.152083858	-1.607963954	-0.596294848	0.848862917	-0.122335926	chow specific
Col4a2	0	-0.525727565	-0.799036276	0.186904998	0.056895468	0.310357631	fat_specific
Ccndbp1	0	-1.273131815	-0.515827899	0.381603683	0.309265718	-0.690864061	chow specific
Chtop	0	-0.334902604	-1.012126827	0.510726644	-0.208065994	0.066403307	fat_specific
Atp5j	0	-0.267160307	-1.158024949	-0.807945891	0.884481799	0.138082732	chow specific
Erh	0	-0.953178132	-1.613085939	-0.631758252	-0.369626893	-0.187788149	chow specific
Hspb1	0	-0.375626131	-0.407573055	0.390021259	-0.113673949	0.271485705	chow specific
A930005H10Rik	0	-2.528860411	-1.306625321	-1.093999305	-0.616143121	-0.82995627	fat_specific
Tpm2	0	-3.981963704	-3.161451	-1.14675278	-2.454419086	-2.279370202	fat_specific
Krit1	0	-1.396547552	-1.016278165	0.273483409	-0.956670433	-0.740485809	chow specific
Hmgb1	0	-0.429251886	-1.666300365	-0.079550499	-0.296892465	-0.774868225	chow specific
Mn1	0	2.399491146	0.962979169	1.63643057	1.895563589	0.737103155	chow specific
Vps36	0	-0.337326358	0.192876972	0.863517038	-0.168735513	0.066869474	chow specific
Gvin1	0	1.038544523	-3.321928095	-0.793324435	0.191185805	-0.827674585	chow specific
Slc9a1	0	0.021104539	-0.530870441	0.605421841	-0.743702706	0.46197213	fat_specific
Adat2	0	1.198199209	1.076655631	0.9565065	0.027182629	1.622381332	fat_specific
S100a11	0	-0.532716315	0.322206382	0.940892215	-0.747801046	-0.128913429	chow specific
Cog4	0	-0.101562341	-0.585025831	-0.749733011	0.211177141	0.068852236	fat_specific
Rplp2	0	0.309304105	-0.083251858	0.132048372	0.131091627	0.132463603	chow specific
Pla1a	0	-0.162372835	-0.390534204	-0.430627721	-0.391517468	0.364385095	chow specific
Fam188a	0	1.472691963	0.110892385	-0.049081134	0.55546494	1.069330746	fat_specific
Rnaseh2a	0	-0.803030825	0.039884648	0.198247374	-1.261907765	0.272886175	chow specific
Parva	0	0.087873535	-0.446024733	-0.268106524	-0.831309663	0.571626567	chow specific
Arap1	0	-0.332372534	-1.137980927	-0.265221923	-0.518386695	-0.966160366	chow specific
Mrps18b	0	0.788991237	0.277569005	0.188116018	-0.26599685	0.840860175	chow specific
Trp53inp1	0	1.251037552	0.640387286	0.084965428	0.689360955	0.728387084	chow specific
Kpna1	0	-1.230083143	-1.859879208	-1.190932458	-1.374420508	-0.956882152	chow specific
Nsf	0	1.115177341	0.292928843	-0.025300783	0.195809618	0.803742519	chow specific
Ipmk	0	0.178055531	-0.122253688	-0.182343225	-0.403369093	0.204658168	fat_specific
Ppan	0	-1.008893708	-0.988160075	-0.177677986	-1.554734439	-0.75370039	chow specific
Pon2	0	0.436620582	1.008646903	0.037409919	0.828389836	0.022497264	chow specific
Irak2	0	0.902139288	0.090171775	0.18702823	0.044221235	0.203275746	chow specific
Npr1	0	-0.429743546	-0.182277259	-0.282030613	-0.897096472	-0.0142697	chow specific
Slc38a4	0	-0.705937712	-0.609084483	-0.71161874	-1.07294984	-0.115093268	chow specific
Fpgs	0	0.975411126	0.358183231	0.136845782	0.598668116	-0.267420619	chow specific
Lhpp	0	0.138855627	-0.93266386	-0.741887133	-0.634322231	-0.376044593	chow specific
Gpcpd1	0	1.069485913	-0.058645748	-0.142498778	0.106322595	0.07521783	chow specific
Pcf11	0	-0.153140983	0.641890857	-0.085889274	-0.142952898	-0.266839574	chow specific
Tat	0	0.181014254	-0.275145728	-0.98341381	-0.441179694	0.327365969	chow specific
Ip6k2	0	-0.25870425	-0.387612297	-0.409034113	-0.762840131	-0.675115549	chow specific
Akr1c19	0	-0.755907483	-0.265652318	-0.349560704	-1.593476456	-0.352510092	chow specific
Ugt2b1	0	0.121638889	-0.945391025	-0.714499393	-0.771638797	-0.699203997	chow specific
Ptcd3	0	-0.251590645	-0.597308245	-0.742787506	-1.219290942	-0.271102937	chow specific
Cks2	0	-0.449034462	-1.541056897	-1.356563769	-1.883546921	-0.257671618	chow specific
Wdr81	0	-0.305406073	-0.04822721	-0.627438986	-0.689671449	-0.599362496	chow specific
Eps8l2	0	-0.119853376	-0.19384873	-0.717747391	-0.514159746	-0.684028804	chow specific
Cyp3a25	0	0.01865268	-0.929457036	-1.042704159	-0.920101222	-0.598428185	chow specific
Dlat	0	-0.499695173	-0.204753171	-1.144196075	-1.15586101	-0.062126045	chow specific
Papss2	0	-0.386716817	-0.83341855	-1.333713222	-1.046754913	-0.636550397	chow specific
Cxadr	0	0.167597791	0.19262716	-0.352940319	-0.696001936	-0.439970337	fat_specific
Nr3c2	0	0.462700436	-0.261219458	0.219268078	-1.203446406	-0.680027539	chow specific
Got1	0	-0.600503004	-0.898491726	-1.744578608	-0.991984823	-0.710916802	chow specific
Fam25c	0	0.317152736	-1.345041579	-1.462691973	-0.817574599	-0.69678705	chow specific
Rnd1	0	-0.154616197	-0.271412837	-1.063855965	-0.701631725	-0.716402514	chow specific
Mup8	0	-0.030979735	-0.671219267	-0.177510891	-1.899508042	-0.963406935	chow specific
Cxcl9	0	-0.536234854	1.150595074	-0.395500552	-1.01953366	-0.499412741	chow specific
Adck4	0	0.028047521	-0.505348384	-0.772440964	-1.173193363	-1.125147873	chow specific
Cps1	0	-0.697962153	-0.789348554	-1.270662477	-1.826210354	-1.00650737	chow specific
Cyp3a59	0	0.280418365	-0.732457822	-0.69543092	-1.608599575	-0.833625024	chow specific
Mup7	0	-0.047668597	-1.844899736	-2.058976784	-0.662636942	-2.256338404	chow specific
Gstm3	0	-0.678319211	-0.142620646	-1.490156808	-1.508942604	-1.13262964	chow specific
Ddc	0	-0.814546631	-0.745212744	-1.271105723	-1.761391163	-1.850736829	chow specific
Cyp4a32	0	0.783998958	-2.293294163	-1.475181853	-1.840175862	-1.84280307	chow specific
Cyp4a12b	0	-0.150711344	-0.530178978	-1.765504154	-1.796778559	-2.004500833	chow specific
Slc39a4	0	-0.047987528	-0.004542464	-1.534058819	-2.512942726	-1.155345688	chow specific
Egr1	0	-1.055108006	-1.242431832	-1.47840178	-3.153870436	-3.049611289	chow specific
Ccl9	0	-0.123478669	1.158058168	-1.296599971	-2.167549463	-1.22947474	chow specific
Socs2	0	-0.065933019	-0.847745907	-1.788019912	-1.610804355	-3.2933456	chow specific
Rdh11	0	-0.760476243	-1.401089625	-3.288071238	-1.916434562	-2.813986698	chow specific
Sqle	0	-0.120416166	-0.52892051	-2.38140245	-1.054005329	-3.681138955	chow specific
Cyp2c40	0	0.536832918	-3.321928095	-3.321928095	-3.321928095	-3.321928095	chow specific
Gm10801	0	4.966627069	1.075847539	4.077793457	-3.321928095	-3.335041837	fat_specific
Fabp5	0	-0.590211225	-1.199383369	-3.446156611	-5.156985202	-3.67091073	chow specific
