# Supplementary material for: Dynamic regulation of N6,2′-O-dimethyladenosine (m6Am) in obesity
Source: Nat Commun. 2021 Dec 10;12:7185. doi: 10.1038/s41467-021-27421-2 (PMC8664860; doi:10.1038/s41467-021-27421-2)
Supplement: Supplementary file 10 — Source data file [file 41467_2021_27421_MOESM10_ESM.zip › Source data revision2/3b.txt]

Gene	m6Am	up/down
Cyp2b10	fat_specific	HFD up
Dbp	fat_specific	HFD up
Wfdc2	fat_specific	HFD up
Marco	fat_specific	HFD up
Hist1h3f	fat_specific	HFD up
Hbb-b2	chow specific	HFD up
Etf1	chow specific	HFD up
Gmppb	fat_specific	HFD up
Dio1	chow specific	HFD up
Hist1h2be	chow specific	HFD up
Vasp	chow specific	HFD up
Hba-a1	fat_specific	HFD up
Slc6a9	chow specific	HFD up
1810058I24Rik	chow specific	HFD up
Vma21	chow specific	HFD up
Srebf1	chow specific	HFD up
Gck	chow specific	HFD up
Fabp2	chow specific	HFD up
Cyp2c29	chow specific	HFD up
Spry4	chow specific	HFD up
Acy3	chow specific	HFD up
Tbc1d20	fat_specific	HFD up
Rnpep	chow specific	HFD up
Aldh16a1	chow specific	HFD up
Tceal8	fat_specific	HFD up
Pih1d1	chow specific	HFD up
Ccnd1	chow specific	HFD up
Pter	chow specific	HFD up
Apcs	chow specific	HFD up
Col4a2	fat_specific	HFD up
Ccndbp1	chow specific	HFD up
Chtop	fat_specific	HFD up
Atp5j	chow specific	HFD up
Erh	chow specific	HFD up
Hspb1	chow specific	HFD up
A930005H10Rik	fat_specific	HFD up
Tpm2	fat_specific	HFD up
Krit1	chow specific	HFD up
Hmgb1	chow specific	HFD up
Mn1	chow specific	HFD down
Vps36	chow specific	HFD up
Gvin1	chow specific	HFD down
Slc9a1	fat_specific	HFD down
Adat2	fat_specific	HFD down
S100a11	chow specific	HFD up
Cog4	fat_specific	HFD up
Rplp2	chow specific	HFD down
Pla1a	chow specific	HFD down
Fam188a	fat_specific	HFD down
Rnaseh2a	chow specific	HFD down
Parva	chow specific	HFD down
Arap1	chow specific	HFD down
Mrps18b	chow specific	HFD down
Trp53inp1	chow specific	HFD down
Kpna1	chow specific	HFD down
Nsf	chow specific	HFD down
Ipmk	fat_specific	HFD down
Ppan	chow specific	HFD down
Pon2	chow specific	HFD down
Irak2	chow specific	HFD down
Npr1	chow specific	HFD down
Slc38a4	chow specific	HFD down
Fpgs	chow specific	HFD down
Lhpp	chow specific	HFD down
Gpcpd1	chow specific	HFD down
Pcf11	chow specific	HFD down
Tat	chow specific	HFD down
Ip6k2	chow specific	HFD down
Akr1c19	chow specific	HFD down
Ugt2b1	chow specific	HFD down
Ptcd3	chow specific	HFD down
Cks2	chow specific	HFD down
Wdr81	chow specific	HFD down
Eps8l2	chow specific	HFD down
Cyp3a25	chow specific	HFD down
Dlat	chow specific	HFD down
Papss2	chow specific	HFD down
Cxadr	fat_specific	HFD down
Nr3c2	chow specific	HFD down
Got1	chow specific	HFD down
Fam25c	chow specific	HFD down
Rnd1	chow specific	HFD down
Mup8	chow specific	HFD down
Cxcl9	chow specific	HFD down
Adck4	chow specific	HFD down
Cps1	chow specific	HFD down
Cyp3a59	chow specific	HFD down
Mup7	chow specific	HFD down
Gstm3	chow specific	HFD down
Ddc	chow specific	HFD down
Cyp4a32	chow specific	HFD down
Cyp4a12b	chow specific	HFD down
Slc39a4	chow specific	HFD down
Egr1	chow specific	HFD down
Ccl9	chow specific	HFD down
Socs2	chow specific	HFD down
Rdh11	chow specific	HFD down
Sqle	chow specific	HFD down
Cyp2c40	chow specific	HFD down
Gm10801	fat_specific	HFD down
Fabp5	chow specific	HFD down
