# Supplementary material for: Dynamic regulation of N6,2′-O-dimethyladenosine (m6Am) in obesity
Source: Nat Commun. 2021 Dec 10;12:7185. doi: 10.1038/s41467-021-27421-2 (PMC8664860; doi:10.1038/s41467-021-27421-2)
Supplement: Supplementary file 10 — Source data file [file 41467_2021_27421_MOESM10_ESM.zip › Source data revision2/3c.txt]

Gene	is m6Am?	Log protein		Gene	is CDS-m6A?	Log protein			Gene	is 3UTR m6A	Log protein?
Cd74	1	24.35684713		Arid1a	1	21.82103151			Abca1	1	33.627474
Ash2l	1	27.50252636		Tacc2	1	22.87702105			Abcg8	1	31.78089213
Gcgr	1	27.97036983		Cebpb	1	23.05863392			Abhd15	1	33.25366487
Cyp4a12b	1	28.19339178		Zbtb39	1	23.71521321			Abi3	1	29.65735622
Proz	1	28.8937503		Pdp2	1	24.09234851			Ablim1	1	39.27240158
Pltp	1	29.03672046		Mettl13	1	24.10205268			Acacb	1	34.96508279
Arsa	1	29.4257065		Arid5b	1	25.20176296			Acads	1	41.28678033
Efnb1	1	29.46403818		Repin1	1	25.23186846			Acp2	1	33.99494136
Anks4b	1	29.55052819		Cbx8	1	25.33294737			Acsm5	1	37.1680624
Fuca1	1	30.32390294		Tpst2	1	25.55367603			Actr5	1	30.4327626
Szrd1	1	30.41155245		Dyrk1a	1	26.0243329			Adap2	1	37.17051874
Acp5	1	30.42511933		Fbxo21	1	26.08280033			Afg3l2	1	36.26163842
Dynlrb1	1	30.62738093		Trim41	1	26.2649441			Afmid	1	34.64791901
Nol7	1	31.10303971		Eva1b	1	26.27897801			Agl	1	37.8761365
Stard7	1	31.1497614		Hps6	1	26.30604413			Aldh1b1	1	37.97615186
Colec12	1	31.26300785		Shank3	1	26.39833873			Ankfy1	1	33.93218829
Myl12a	1	31.36798454		Dhx32	1	26.46989462			Ankrd28	1	35.82069394
Akt1s1	1	31.63746912		Daxx	1	26.5201309			Ap1g1	1	35.09956427
Emc6	1	31.91449743		Zfp91	1	26.59583418			Ap3s2	1	31.92470813
Arap1	1	31.93517124		Elf1	1	26.61898234			Apoa5	1	34.76511217
Snx7	1	31.94057876		Crem	1	26.66478717			Apol7a	1	31.22399032
Gltpd2	1	32.10223246		Slc3a1	1	26.9060638			Apol9a	1	32.73064907
Cfhr2	1	32.14050976		Colec11	1	27.12569874			Arfgap1	1	32.54946058
Bloc1s1	1	32.14940228		Tmem2	1	27.38627384			Arl5a	1	27.97370499
Timm23	1	32.17453999		Ccser2	1	27.39525857			B3gat3	1	24.72616538
Fam25c	1	32.33207012		Trim56	1	27.47524833			BC017158	1	32.97091387
Nfic	1	32.45132165		Taf5l	1	27.50627329			Bnip1	1	36.78853496
Dnajc22	1	32.47103565		Zhx2	1	27.5137326			Brap	1	32.62455846
Chd4	1	32.60899425		Pogz	1	27.5533789			Brd4	1	28.657504
Slc39a4	1	32.6508248		Fbxo38	1	27.66453752			Bri3bp	1	32.4628796
Tsc22d1	1	32.78053491		Ston1	1	27.68941108			Bsdc1	1	33.01968365
Tat	1	32.94786983		Snx33	1	27.69596914			C2cd2	1	34.528183
Tfr2	1	32.9713472		Lrg1	1	27.74335846			C8a	1	37.49888909
Mrpl49	1	32.99955369		Klhl25	1	27.77144895			Calcrl	1	29.66520953
Ube2i	1	33.16816605		Snrk	1	27.81025663			Calu	1	35.18966044
Plec	1	33.26920348		Proser2	1	27.83246775			Ccser2	1	27.39525857
S100a10	1	33.28502551		Tnfaip8l2	1	27.95856479			Cdc42ep4	1	34.15646848
Derl2	1	33.30477678		Il6st	1	27.99433004			Cdk9	1	29.95470288
Mrpl2	1	33.39909239		Slc15a4	1	28.03525069			Ceacam1	1	34.7915714
Sumf1	1	33.40064513		Dnajc16	1	28.07328788			Cebpb	1	23.05863392
Ankhd1	1	33.52057769		Erc2	1	28.18147836			Chdh	1	37.5006745
Masp2	1	33.54563865		Sowahc	1	28.18592419			Chmp6	1	32.82168363
Abca1	1	33.627474		Dmxl1	1	28.19008929			Cldn2	1	27.59268716
Dpm1	1	33.63919909		Tanc1	1	28.43269437			Cldn3	1	36.11470771
Pja1	1	33.66294567		Stk11	1	28.45198146			Cluh	1	36.90410332
Serpinf2	1	33.71087121		Foxa1	1	28.46411405			Cmpk2	1	33.73578056
Usp47	1	33.75830584		Elovl6	1	28.5117813			Coa3	1	33.2706903
Mrps12	1	33.83264287		Glce	1	28.53412085			Colec11	1	27.12569874
Ninj1	1	33.8356123		S1pr1	1	28.54337984			Cops2	1	38.67357107
Pcyt1a	1	34.0104396		Rsf1	1	28.54911364			Cox15	1	36.25876008
Gpr182	1	34.05820937		Chtf8	1	28.61029194			Cox7a2l	1	38.27924528
Adrm1	1	34.07956364		Lrrc8a	1	28.67780765			Cpped1	1	34.94384628
Cpeb2	1	34.1080931		Dennd6a	1	28.77818084			Cpt1a	1	37.51255415
Sdhc	1	34.137569		Tnfaip8l1	1	28.80571871			Crem	1	26.66478717
Hspa1b	1	34.15548878		Cstf2t	1	28.82048857			Crkl	1	31.92991586
Ugt2b35	1	34.1579373		Igfals	1	28.82672307			Ctif	1	34.07718527
Mbnl1	1	34.16035591		Ythdf1	1	28.85946368			Ctnnd1	1	35.96769474
Nid1	1	34.19280932		Ddx28	1	28.88153766			Ctsb	1	37.85812508
Tmem256	1	34.24919886		Proz	1	28.8937503			Ctso	1	32.9065845
Pdcd4	1	34.25481356		Dicer1	1	28.91262368			Cul1	1	35.69622731
Cab39	1	34.27051308		Clip2	1	28.92906201			Cyp2u1	1	33.78424387
Prrc2a	1	34.29589261		Cnnm3	1	28.93312014			Cyp8b1	1	36.45797323
Pgm2	1	34.36438962		Atg2a	1	28.97033038			Ddi2	1	35.29032224
Lrpap1	1	34.46715368		Ibtk	1	28.98960404			Ddx6	1	34.90561941
Leng8	1	34.53661596		Gmeb2	1	28.99110241			Derl2	1	33.30477678
Enpep	1	34.56546158		Exosc4	1	29.05938282			Dhcr24	1	35.98693444
Srsf7	1	34.76650447		Trim21	1	29.08343494			Dhrs3	1	32.61954125
Pex5	1	34.77409838		Hlx	1	29.08795749			Dhx38	1	30.9927103
Ceacam1	1	34.7915714		Pvrl1	1	29.20807219			Dlg3	1	31.56370349
Pcdh1	1	34.8881942		Wdr33	1	29.22804565			Dnajc22	1	32.47103565
Pex19	1	34.90391947		Scaf1	1	29.24257936			Dnajc25	1	31.83674051
Abcc6	1	34.94251045		Tnrc6c	1	29.42126777			Dusp23	1	31.71603774
Gnai3	1	35.07965139		Rhob	1	29.42382564			Dusp3	1	34.64126719
Ddx17	1	35.17771744		Arsa	1	29.4257065			Dynll2	1	34.43341482
Wdr81	1	35.19982371		Dnajb9	1	29.43440894			Eepd1	1	32.23332056
Ndufb8	1	35.20994244		Lrat	1	29.43465408			Egln1	1	33.40073715
Serpinf1	1	35.21825517		Anks4b	1	29.55052819			Eif4g1	1	37.03835963
Inhbc	1	35.29916049		Slc30a1	1	29.55837941			Elovl1	1	31.15458277
Tmprss6	1	35.3799854		Klhdc7a	1	29.62948712			Eng	1	35.79015604
Cyp4a10	1	35.41772308		St5	1	29.65457415			Erc1	1	34.92373193
Plpp3	1	35.44247037		Jak2	1	29.66384007			Esrp2	1	36.11682666
Lhpp	1	35.44330024		Nr2f2	1	29.78886585			F11r	1	32.78551352
Jup	1	35.44502777		Irs1	1	29.88590237			F830016B08Rik	1	24.26580773
Ctsa	1	35.47864238		Akap13	1	29.8894785			Fadd	1	29.52974204
Tex2	1	35.56529061		Ppp1r9b	1	29.89673557			Fads6	1	32.78133179
Ctsh	1	35.58589834		Pik3ca	1	29.91318903			Faf2	1	35.09373045
Gpx4	1	35.67848004		Bcl9l	1	29.9176682			Fam136a	1	35.85691478
Cd82	1	35.75601801		Tmcc1	1	29.94667163			Fam175b	1	34.24030386
Hykk	1	35.76730992		Cdk9	1	29.95470288			Fbxo21	1	26.08280033
Ech1	1	35.80168045		Erbb3	1	30.01767827			Fbxw11	1	30.43725309
Sqrdl	1	35.84633113		Fkrp	1	30.03441017			Flnb	1	40.07388585
Slc37a4	1	35.86692469		Minpp1	1	30.07659587			Foxk1	1	34.43344406
Csde1	1	35.87607692		Xiap	1	30.13675479			Galnt1	1	28.7346082
Gm4788	1	35.91607486		Pglyrp2	1	30.19316703			Gatad2a	1	36.44846304
Ptbp1	1	35.97895554		Adnp	1	30.32584823			Gcdh	1	38.56629844
Arcn1	1	36.03218417		Cyhr1	1	30.32691482			Gfra1	1	28.23957251
F10	1	36.05296609		Smim12	1	30.34693746			Gid8	1	36.37037065
Dhcr7	1	36.05360858		Smpd1	1	30.36793391			Glyr1	1	32.82411471
Galk1	1	36.07939568		Crebbp	1	30.56106482			Gmeb2	1	28.99110241
Kng1	1	36.1234822		Rrs1	1	30.59525326			Gmppb	1	34.04833821
Glyctk	1	36.15649198		Ftsj2	1	30.60450727			Gne	1	35.91260454
Cers2	1	36.36234476		Zfyve26	1	30.62220159			H6pd	1	36.8206508
Fermt2	1	36.43897285		Ppp1r3b	1	30.63300933			Hao1	1	36.11251955
Slc39a7	1	36.48979488		Oxld1	1	30.70365525			Hectd1	1	36.54905957
Cml1	1	36.57030055		Tnrc6b	1	30.74141689			Herpud1	1	29.78173181
Ndufa7	1	36.57408372		Plin5	1	30.75639529			Hist1h1c	1	39.34885865
Rbbp6	1	36.6023231		Brd3	1	30.76070174			Hnf4a	1	29.24825684
Snx2	1	36.63611644		Trappc5	1	30.78831252			Hnrnpa0	1	34.187487
Aacs	1	36.6948806		Tdrd7	1	30.81655925			Hspa13	1	35.28725026
Nfib	1	36.8331033		Rnf11	1	30.90655643			Hspg2	1	37.06085513
Egfr	1	36.90947397		Mtmr3	1	30.9270478			Icam1	1	34.41445069
Epb41	1	36.94934447		Mblac2	1	30.96686475			Ifit3	1	34.95288026
Pigr	1	36.96931356		Ankle2	1	30.99372073			Igtp	1	35.36719526
Psma4	1	36.97921781		Ahctf1	1	31.00240216			Il1rap	1	32.97816838
Stat5b	1	37.04039361		Sh3pxd2a	1	31.01462721			Il6st	1	27.99433004
Mettl7a1	1	37.06849268		Crp	1	31.06486081			Inhbc	1	35.29916049
Hsd3b7	1	37.09738842		Nol7	1	31.10303971			Insr	1	32.46682117
Hmgb1	1	37.10382364		Rab43	1	31.20258664			Irs1	1	29.88590237
Lman1	1	37.12929249		Lrrc8d	1	31.24227444			Isca1	1	30.91653568
Ahsa2	1	37.16842268		Adcy9	1	31.25854062			Ist1	1	34.71738897
Tuba4a	1	37.17244907		Colec12	1	31.26300785			Itga5	1	36.04437561
Chdh	1	37.5006745		Plekhg3	1	31.30951775			Itga9	1	33.86445112
Ttc36	1	37.60171474		Ncoa2	1	31.31538933			Itgb5	1	35.91759756
Cct8	1	37.64408067		Serpina10	1	31.34174			Jak1	1	33.58230324
Sdf2l1	1	37.66022884		Acnat1	1	31.43647506			Keap1	1	31.17585117
Cbs	1	37.71072403		Lrrc41	1	31.46063864			Kpna6	1	34.65340939
Cml2	1	37.71169173		Bahcc1	1	31.46416226			Larp1	1	36.38977024
Upb1	1	37.73356437		Phospho1	1	31.46473145			Ldlr	1	34.55372966
Qprt	1	37.81531927		Rnf214	1	31.46981366			Leng8	1	34.53661596
Pon3	1	37.95214052		Txnl4a	1	31.52257796			Lifr	1	33.77686403
Sptan1	1	38.09485009		Rcl1	1	31.53563176			Lima1	1	37.37082213
Ldhd	1	38.17826481		Hexim1	1	31.56726563			Lman1	1	37.12929249
Coro1b	1	38.21307016		Rbm6	1	31.5893845			Lrpap1	1	34.46715368
Amdhd1	1	38.21915685		Cep170b	1	31.68368766			Lrrc58	1	36.59563482
Pmpcb	1	38.23081245		Fat1	1	31.70242778			Magi1	1	32.80361792
Ugt2a3	1	38.25701883		Tsc1	1	31.70304091			Man1a2	1	28.59006805
Pon1	1	38.30529034		Pvrl2	1	31.71477086			Manf	1	37.70327853
Aadac	1	38.31912218		Tmem11	1	31.7408815			Map2k4	1	32.71997196
Ugt3a2	1	38.35431916		Prune	1	31.79403408			Mapk14	1	33.3379847
Atp5j2	1	38.38816387		Sik3	1	31.81292201			Mavs	1	34.73526642
Aco2	1	38.40458942		Dnajc25	1	31.83674051			Mettl7b	1	37.92938535
Cyp2f2	1	38.4159926		Abcd1	1	31.85166337			Mfn2	1	35.04142886
Gbe1	1	38.44931411		Glrx5	1	31.87921492			Minpp1	1	30.07659587
Acox2	1	38.47052501		Snx18	1	31.88009476			Mpeg1	1	33.74704132
Acsm1	1	38.53075573		Crkl	1	31.92991586			Mrfap1	1	27.68420269
Cycs	1	38.56422064		Plekho2	1	31.94859933			Mrpl12	1	35.87884873
Slc25a13	1	38.61571256		Agt	1	31.96023199			Mrps27	1	34.31047414
Por	1	38.62394152		Rbm7	1	32.01688531			Mrps7	1	35.61978479
Eci1	1	38.64931155		Sphk2	1	32.02383457			Mtif3	1	37.35236946
Sar1b	1	38.73771976		Marf1	1	32.03050647			Mtus1	1	35.61674805
Acadl	1	38.79025134		Mboat7	1	32.03105489			Myo18a	1	35.65280505
Eif4a1	1	38.79217773		Naa30	1	32.10440388			Nags	1	36.63177489
Abcb11	1	38.96894308		Avl9	1	32.11957007			Nek6	1	27.73446834
Esd	1	38.97394915		Mrpl41	1	32.12172479			Neu1	1	37.29899771
Adh5	1	38.98559115		Rft1	1	32.14683372			Nfic	1	32.45132165
Sod2	1	39.00762762		Rprd2	1	32.21155106			Nfix	1	31.12351788
Acadm	1	39.06146301		Golph3	1	32.21485473			Ninj1	1	33.8356123
Uqcrc2	1	39.07786363		Golph3l	1	32.29224111			Notch2	1	24.8144816
Ehhadh	1	39.0913868		Zc3h4	1	32.31877505			Oasl1	1	34.90691019
Nnt	1	39.10940882		Mul1	1	32.32766004			Oat	1	39.71003445
Abcd3	1	39.31928914		Smcr8	1	32.33989498			Pacs2	1	26.24388129
Psmb6	1	39.37418806		Pard3	1	32.34835692			Paqr9	1	35.60584621
Ces1f	1	39.66098019		Ap5z1	1	32.39788944			Parp14	1	37.46403581
Mgst1	1	39.76391704		Nfic	1	32.45132165			Pcdh1	1	34.8881942
Lsr	1	39.78157915		Arhgap12	1	32.4970366			Pcyt1a	1	34.0104396
Aldh1a7	1	39.84895936		Rnase4	1	32.57388252			Pde3b	1	33.92462377
Msn	1	39.89486957		Apon	1	32.58648388			Pdk4	1	28.90007233
Fmo5	1	39.9482496		Brap	1	32.62455846			Pgpep1	1	36.81281099
Inmt	1	40.05275335		Tnxb	1	32.75272461			Pi4k2a	1	33.98447391
Cyp2a12	1	40.17917961		Fitm2	1	32.77104694			Pid1	1	29.36064036
Ces1d	1	40.24893695		Fads6	1	32.78133179			Pik3r1	1	36.44287419
Cyb5a	1	40.35983129		Il16	1	32.79819628			Plcxd2	1	34.06296847
Yars	1	41.19004964		Magi1	1	32.80361792			Plec	1	33.26920348
Dmgdh	1	41.22378474		Mepce	1	32.81962001			Plekha6	1	31.93767186
Sdha	1	41.24973805		Spryd7	1	32.85440187			Pml	1	34.88328095
Dpys	1	41.288952		Mrpl43	1	32.85915459			Ppp1r3b	1	30.63300933
Tmem238	0	20.70438939		Lats1	1	32.87814626			Prepl	1	28.99412568
Arid1a	0	21.82103151		Slc25a51	1	32.89358174			Prorsd1	1	32.1477764
Gtf3c5	0	21.95178898		Dido1	1	32.8984515			Ptprj	1	30.40301508
Tacc2	0	22.87702105		Bcar1	1	32.93353507			Pvrl2	1	31.71477086
Mettl3	0	23.48506294		Plcl2	1	32.96291465			Rab32	1	34.32552529
Maea	0	23.50117574		Emilin1	1	32.9675329			Rab35	1	35.69300772
Ctnnbl1	0	24.01729475		Il1rap	1	32.97816838			Ralbp1	1	27.67602841
Pdp2	0	24.09234851		Mgat1	1	33.01263519			Ranbp10	1	36.23667772
Phc3	0	24.25050138		Sgk2	1	33.0283372			Rassf3	1	34.71488495
Homer1	0	24.46874339		Zcchc2	1	33.07251448			Rcl1	1	31.53563176
Tm4sf4	0	24.4816256		Srxn1	1	33.08514562			Rdh11	1	35.73276817
Rpain	0	24.85072411		Tmem106b	1	33.09016961			Rft1	1	32.14683372
Fkbp9	0	24.86100565		Tmem126b	1	33.09098942			Rhob	1	29.42382564
Tomm22	0	24.86919764		Arhgap5	1	33.14143518			Rhod	1	32.24292493
Slc25a47	0	24.90871856		Nup50	1	33.17255598			Rmnd5a	1	27.5089121
Lrrc8c	0	24.96242424		Ghr	1	33.22431162			Rnf123	1	35.42520617
Irak2	0	25.05601796		Dennd5b	1	33.23184112			Rnf214	1	31.46981366
Arid5b	0	25.20176296		Ints5	1	33.23235632			Rrbp1	1	39.71098581
Dolpp1	0	25.2247999		Abhd15	1	33.25366487			Rxra	1	32.20214134
Repin1	0	25.23186846		Son	1	33.2688051			Sbf2	1	27.9057673
Nr1h4	0	25.5748787		Plec	1	33.26920348			Scamp4	1	33.26104163
Prpf39	0	25.62257338		Derl2	1	33.30477678			Sdc1	1	33.82574814
Tmem161b	0	25.70053639		Spryd4	1	33.30628821			Sdhaf2	1	32.26547983
Hmgn1	0	25.75947985		Tob1	1	33.35750321			Sec14l4	1	36.69211651
Crbn	0	25.76089138		Irgq	1	33.40854045			Sec24c	1	34.4950995
Dyrk1a	0	26.0243329		Rap2a	1	33.41788676			Sel1l	1	35.2978724
Snx13	0	26.03998032		Aftph	1	33.43767019			Serpina3k	1	38.43992602
Sesn3	0	26.11692622		Prox1	1	33.45329133			Serpinf2	1	33.71087121
Arhgap4	0	26.24672607		Zc3h15	1	33.49275629			Sf1	1	36.46517596
Med29	0	26.25655105		Slc25a44	1	33.49639892			Sgk2	1	33.0283372
Mapre2	0	26.25990365		Dag1	1	33.51504679			Sgsh	1	27.79269468
Trim41	0	26.2649441		Naglu	1	33.51847854			Sh3bgrl2	1	29.64603004
Rrp36	0	26.30223972		Ankhd1	1	33.52057769			Shpk	1	36.82814506
Smarcb1	0	26.33149418		Tnrc6a	1	33.5219252			Sigmar1	1	35.17244705
Marco	0	26.39702264		Masp2	1	33.54563865			Slc10a1	1	35.90295157
Cfdp1	0	26.45339564		Mocs3	1	33.55444794			Slc15a4	1	28.03525069
Dhx32	0	26.46989462		Hmox2	1	33.59726551			Slc25a10	1	38.03594103
Zfyve21	0	26.51033491		Jagn1	1	33.62130752			Slc25a25	1	35.48564444
Prmt6	0	26.51457347		Ndst1	1	33.63194323			Slc25a47	1	24.90871856
Mier1	0	26.56654585		Plvap	1	33.64058987			Slc30a1	1	29.55837941
S100a11	0	26.59392239		Mgat2	1	33.68346867			Slc39a14	1	31.79354735
Shb	0	26.61153249		Kank2	1	33.69627724			Smg1	1	32.51641596
Elf1	0	26.61898234		Trim25	1	33.71244958			Snrk	1	27.81025663
Jmjd8	0	26.62665121		Tubb2a	1	33.71437574			Spr	1	38.09649799
Osgin1	0	26.64968917		Vps13d	1	33.7182693			Srxn1	1	33.08514562
Slc20a2	0	26.66772447		Mpeg1	1	33.74704132			St3gal1	1	29.87735556
Exosc5	0	26.70829949		Usp47	1	33.75830584			Stard5	1	34.60449359
Zswim8	0	26.72536996		Lifr	1	33.77686403			Stat1	1	36.47775096
N4bp2l2	0	26.83655282		Cyp2u1	1	33.78424387			Stau1	1	37.10489206
Cyp26a1	0	26.87346399		St6gal1	1	33.8163418			Syngr2	1	32.4950124
Phc2	0	27.00658713		Slc33a1	1	33.83924373			Tapt1	1	34.15228357
Tdrp	0	27.03361807		Nup153	1	33.87728184			Tardbp	1	36.09188228
Rasa1	0	27.09694688		Scyl2	1	33.89187266			Tbc1d24	1	31.81140406
Slc35a4	0	27.10022175		Pde3b	1	33.92462377			Tbc1d9b	1	34.62368872
Ip6k1	0	27.12626103		Zhx3	1	33.92814231			Tbck	1	30.82528368
Pptc7	0	27.21565818		Zfyve1	1	33.97113638			Tfam	1	35.33700389
Pak1ip1	0	27.22345444		Nceh1	1	33.97720802			Tgfbrap1	1	30.24701825
Map3k2	0	27.3180022		Sdpr	1	34.03247451			Tgm2	1	37.7288816
Ireb2	0	27.36685371		C1rl	1	34.09890985			Tinagl1	1	33.21062766
Usp38	0	27.37046385		Ythdf3	1	34.1062091			Tmed10	1	36.25548038
Serpina3g	0	27.38563613		Cpeb2	1	34.1080931			Tmem106b	1	33.09016961
Ccser2	0	27.39525857		Pelo	1	34.13204007			Tmem115	1	29.95672297
Ppan	0	27.3962596		Cdc42ep4	1	34.15646848			Tmem126b	1	33.09098942
Mea1	0	27.46067148		Ndufaf1	1	34.18262209			Tnfaip8l1	1	28.80571871
Trim56	0	27.47524833		Hnrnpa0	1	34.187487			Tns3	1	32.09854079
Inpp5k	0	27.50028085		Clp1	1	34.19829317			Tor1aip1	1	34.49104309
Cnbp	0	27.52097786		Plin4	1	34.20745958			Tradd	1	33.27371422
Tpd52l1	0	27.55239102		Fam175b	1	34.24030386			Triap1	1	31.77036695
Zmat2	0	27.55392926		Gprin3	1	34.26324954			Tsc1	1	31.70304091
Ppp1r8	0	27.56346209		Tnks1bp1	1	34.28765903			Ube2h	1	35.06191888
Shroom3	0	27.58923622		Helz2	1	34.29137432			Ube2l3	1	36.35047148
Cldn2	0	27.59268716		Prrc2a	1	34.29589261			Ube2q1	1	29.43903852
Bcl2l1	0	27.59737634		Iqsec1	1	34.30367017			Uggt1	1	37.2834476
Dirc2	0	27.60848586		Mrps34	1	34.32163179			Usp10	1	34.83284888
Paqr7	0	27.63140054		Irf6	1	34.38782359			Vkorc1l1	1	34.12765587
Ephb4	0	27.67670999		Dynll2	1	34.43341482			Vps33a	1	34.40675101
Smg7	0	27.67706201		Serpina3n	1	34.43752614			Wdr26	1	32.7849075
Aktip	0	27.67758343		Ank3	1	34.44249591			Wipi2	1	35.02241965
Ston1	0	27.68941108		Tm9sf4	1	34.44770824			Xylt2	1	33.75581153
Tnfaip2	0	27.70945093		Irgm2	1	34.4579631			Yap1	1	36.5808549
Nek6	0	27.73446834		Mbl1	1	34.48903045			Ypel5	1	28.65362552
Tpcn1	0	27.74270956		Tor1aip1	1	34.49104309			Zbtb20	1	36.00903166
Klhl25	0	27.77144895		Dapk1	1	34.50302202			Zc3h11a	1	33.38908672
Sgsh	0	27.79269468		Acot4	1	34.50766212			Zc3h15	1	33.49275629
Snrk	0	27.81025663		Vps18	1	34.51926231			Zfyve26	1	30.62220159
Med21	0	27.81768773		Acnat2	1	34.61746761			Zhx3	1	33.92814231
Slc16a10	0	27.81950746		Tbc1d9b	1	34.62368872			1700014D04Rik	0	26.00959126
Dapk3	0	27.82000208		Btd	1	34.62841454			2200002D01Rik	0	31.88383219
Cd44	0	27.82360569		Dusp3	1	34.64126719			2210016F16Rik	0	34.8228192
Mrpl51	0	27.84919635		Isg15	1	34.67181867			2310061I04Rik	0	29.06263755
Kdm5c	0	27.85118767		Cpne1	1	34.6726958			2700097O09Rik	0	31.32917914
Eif4e3	0	27.86148155		Sec62	1	34.7114204			A1cf	0	37.92647806
Rrp9	0	27.88808045		Pank1	1	34.71491142			Aaas	0	31.89297472
Bco1	0	27.89864146		Mavs	1	34.73526642			Aacs	0	36.6948806
Nr1h3	0	27.90348025		Apoa5	1	34.76511217			Aadac	0	38.31912218
Arfrp1	0	27.91840049		Prr16	1	34.76531757			Aadat	0	36.73087485
Ptcd2	0	27.94200992		Kank1	1	34.78079565			Aak1	0	32.57056862
Plscr1	0	27.98739588		Gvin1	1	34.79654106			Aamdc	0	33.58996565
Ipo8	0	28.0371775		Erlin2	1	34.81203796			Aamp	0	38.08705366
Fez2	0	28.03731961		Usp10	1	34.83284888			Aars	0	36.93902336
P4ha1	0	28.04240082		Rin3	1	34.8350868			Aars2	0	34.27015362
R3hdm1	0	28.12993894		Pml	1	34.88328095			Aarsd1	0	34.05831651
Eif4e2	0	28.1306215		Pcdh1	1	34.8881942			Aass	0	39.24539679
Dgat2	0	28.1454024		Arf6	1	34.89511668			Abat	0	38.10578319
Nde1	0	28.19712906		Gab1	1	34.89997336			Abca5	0	32.41330593
Pnpla6	0	28.22133405		Card6	1	34.9778737			Abca6	0	37.02680126
Smc4	0	28.23909576		Prelp	1	34.98960995			Abca8b	0	32.9932769
Vprbp	0	28.2778008		Wipi2	1	35.02241965			Abcb10	0	34.02749433
Akap8l	0	28.27871832		Cpn2	1	35.02943514			Abcb11	0	38.96894308
Hist1h1d	0	28.28325457		Slc26a1	1	35.02954141			Abcb4	0	35.39437776
Tsr1	0	28.28380607		Pde4dip	1	35.08059584			Abcb6	0	31.88438759
Alkbh7	0	28.28824652		Clec4f	1	35.10825613			Abcb7	0	34.17157551
Casp7	0	28.29218729		Ppm1b	1	35.15636966			Abcb8	0	33.77477745
Hif1an	0	28.30979313		Sigmar1	1	35.17244705			Abcc2	0	39.79753985
Uckl1	0	28.31776002		Cebpa	1	35.17371724			Abcc3	0	34.94043866
Ranbp6	0	28.33278342		Mpc2	1	35.17701299			Abcc6	0	34.94251045
Dock6	0	28.33648673		Oxsm	1	35.1838964			Abcc9	0	28.455221
Exoc6b	0	28.34542344		Pgrmc2	1	35.1852111			Abcd1	0	31.85166337
Sdcbp	0	28.37607597		Wdr81	1	35.19982371			Abcd2	0	33.86919315
Mvb12a	0	28.37723708		Etf1	1	35.22615194			Abcd3	0	39.31928914
Tssc4	0	28.38029335		Tor1aip2	1	35.23553659			Abcd4	0	32.32303302
Trmt1	0	28.42097638		Ifi47	1	35.24893632			Abce1	0	35.91675041
Stk11	0	28.45198146		Lgals3bp	1	35.25168511			Abcf1	0	37.93562599
Slc7a2	0	28.4608891		Hspa13	1	35.28725026			Abcf2	0	33.80282244
Strn4	0	28.46618899		Pura	1	35.29780746			Abcf3	0	34.78257884
Mrpl55	0	28.47864766		Wdfy3	1	35.29837756			Abcg2	0	39.58825432
Elovl6	0	28.5117813		Eva1a	1	35.3035928			Abcg5	0	31.50477587
Ppp4r1	0	28.51584512		Macf1	1	35.35217058			Abhd11	0	34.67735299
Nmd3	0	28.51883993		Pex11a	1	35.36623542			Abhd12	0	33.60010396
S1pr1	0	28.54337984		Shroom1	1	35.36651065			Abhd14b	0	39.12015851
Wac	0	28.54986337		Igtp	1	35.36719526			Abhd16a	0	32.43972888
Man1a2	0	28.59006805		Plxnb2	1	35.39488916			Abhd17a	0	30.61694912
Kdm5a	0	28.60984683		Abtb2	1	35.4001382			Abhd2	0	34.94146054
Nudt16l1	0	28.61073481		Irgm1	1	35.41669593			Abhd3	0	31.90675329
Ptpn2	0	28.64896443		Herpud2	1	35.43652964			Abhd4	0	31.56104912
Ypel5	0	28.65362552		Fam83h	1	35.45611663			Abhd5	0	29.4211249
Brd4	0	28.657504		Slc25a25	1	35.48564444			Abhd6	0	35.56520575
Usp33	0	28.6658806		Ahnak	1	35.51281715			Abi1	0	32.69970414
Polr1a	0	28.66663661		Cdh2	1	35.52221259			Ablim3	0	35.75727554
Ubxn6	0	28.66667547		Tex2	1	35.56529061			Abr	0	32.55683423
Papd5	0	28.66979243		Paqr9	1	35.60584621			Abracl	0	31.26018407
Lrrc8a	0	28.67780765		Mmaa	1	35.63479733			Abtb2	0	35.4001382
Msrb1	0	28.69736502		Tomm40	1	35.6492835			Acaa1a	0	38.16873845
Map3k4	0	28.710312		Pcyox1	1	35.71646745			Acaa1b	0	40.58771697
Galnt1	0	28.7346082		Gm4951	1	35.73373162			Acaa2	0	41.81930865
Inpp5d	0	28.78183274		Fam136a	1	35.85691478			Acaca	0	37.1762512
Tnfaip8l1	0	28.80571871		Mrpl12	1	35.87884873			Acad10	0	37.39341419
Zfyve19	0	28.81926011		Gjb1	1	35.88832902			Acad11	0	38.85929713
Igfals	0	28.82672307		Fahd1	1	35.89454289			Acad12	0	31.4302444
Cirbp	0	28.82754966		Ehd3	1	35.90092301			Acad8	0	36.61605672
Tax1bp1	0	28.85539449		Nup62	1	35.91206572			Acad9	0	35.08893194
Polrmt	0	28.85974092		Gne	1	35.91260454			Acadl	0	38.79025134
Ddx28	0	28.88153766		Itgb5	1	35.91759756			Acadm	0	39.06146301
Pdk4	0	28.90007233		Rhog	1	35.93369122			Acadsb	0	36.59252214
C1qb	0	28.90547805		F10	1	36.05296609			Acadvl	0	39.62642723
Fdx1l	0	28.92056401		Dhcr7	1	36.05360858			Acap2	0	34.03499781
Tbl1xr1	0	28.92075294		Stat2	1	36.05610268			Acat1	0	40.05578378
Cnnm3	0	28.93312014		Clint1	1	36.07317182			Acat2	0	35.74783667
Gpihbp1	0	28.93689884		Zadh2	1	36.08842299			Acat3	0	39.65916833
Sap130	0	28.93812058		Akap1	1	36.08927248			Acbd3	0	30.57745012
Stard13	0	28.9480876		Eif3j1	1	36.08943782			Acbd5	0	36.80283195
Jmjd1c	0	28.95852603		Cldn3	1	36.11470771			Acin1	0	35.69855012
Atg2a	0	28.97033038		Kng1	1	36.1234822			Acly	0	35.76061558
Gmeb2	0	28.99110241		Ckap4	1	36.12640205			Acmsd	0	30.14029323
Sp1	0	28.99888386		Glyctk	1	36.15649198			Acnat1	0	31.43647506
Tbc1d17	0	29.02364176		Rbm15	1	36.15959829			Acnat2	0	34.61746761
Rbm12b2	0	29.02713039		Vcpip1	1	36.25120488			Aco1	0	38.42357053
Ankrd40	0	29.03145673		Ube2l3	1	36.35047148			Aco2	0	38.40458942
Pno1	0	29.03360624		Cers2	1	36.36234476			Acot1	0	36.86431914
Ppt2	0	29.04093691		Gid8	1	36.37037065			Acot11	0	32.63250582
Pkn1	0	29.04261479		Tgtp2	1	36.37604442			Acot12	0	37.36645273
Galc	0	29.0512102		Larp1	1	36.38977024			Acot13	0	37.03196548
Atg9a	0	29.06326698		Pik3r1	1	36.44287419			Acot2	0	32.63567562
Bfar	0	29.07336596		Ptrh2	1	36.44561709			Acot3	0	26.83447268
Cnot10	0	29.08392518		Cyp8b1	1	36.45797323			Acot4	0	34.50766212
Rnf135	0	29.08912861		Slc39a7	1	36.48979488			Acot7	0	29.26009285
Patl1	0	29.11555843		Angptl3	1	36.5056157			Acot8	0	33.46610143
Rnf14	0	29.15978676		Ppp4r2	1	36.5713855			Acot9	0	31.31546808
Spns1	0	29.16113598		Rbbp6	1	36.6023231			Acox1	0	39.95347602
Smim19	0	29.16158182		Rnf213	1	36.63686385			Acox2	0	38.47052501
Tmem63a	0	29.18766141		Eml4	1	36.64961666			Acox3	0	34.68027725
Slc13a3	0	29.19579107		Stbd1	1	36.69018008			Acp1	0	36.26643281
Cd59a	0	29.20076323		Sec14l4	1	36.69211651			Acp5	0	30.42511933
Slc30a5	0	29.20970616		Acbd5	1	36.80283195			Acp6	0	34.61959419
Trabd	0	29.21191353		Hnrnpm	1	36.80921246			Acsf2	0	39.74672487
Ncoa5	0	29.22144375		H6pd	1	36.8206508			Acsf3	0	34.63218278
Cc2d1b	0	29.22417751		Fam134c	1	36.88382083			Acsl1	0	40.22088048
Wbscr16	0	29.22648768		Ehd1	1	36.88739076			Acsl3	0	33.38464046
Wdr33	0	29.22804565		Ptprf	1	36.8944209			Acsl4	0	34.54290158
Sptlc2	0	29.22958827		Egfr	1	36.90947397			Acsl5	0	38.1104918
Ahcyl2	0	29.242593		Adap2	1	37.17051874			Acsm1	0	38.53075573
Gosr2	0	29.24309137		Tuba4a	1	37.17244907			Acsm3	0	36.43562303
Ergic2	0	29.24903245		Fga	1	37.19563562			Acss2	0	33.60802625
Epg5	0	29.25872456		Bcr	1	37.2662891			Acss3	0	35.11389511
Mycbp2	0	29.25980463		Tns1	1	37.33959844			Actb	0	37.42844484
Ssr3	0	29.26630135		Sephs2	1	37.37483933			Actbl2	0	36.9746203
Etl4	0	29.27796611		Ethe1	1	37.37608074			Actc1	0	38.46052967
Ttc19	0	29.27968634		C8a	1	37.49888909			Actl6a	0	32.65896831
Apbb1ip	0	29.28910512		Iigp1	1	37.49988362			Actn1	0	35.3253994
Psmb9	0	29.30197542		Chdh	1	37.5006745			Actn4	0	38.67878872
Tom1l2	0	29.30884442		Amacr	1	37.5083232			Actr10	0	30.88975446
Ubp1	0	29.32553265		Coasy	1	37.59293387			Actr1a	0	34.44944832
Ptk2b	0	29.35349077		Pxmp2	1	37.5988374			Actr1b	0	29.72638147
Banf1	0	29.35760272		Rpl24	1	37.66234763			Actr2	0	40.60566944
Pid1	0	29.36064036		Ehbp1l1	1	37.69117409			Actr3	0	36.46006336
Rtfdc1	0	29.39575857		Manf	1	37.70327853			Acy1	0	35.69513793
Asb13	0	29.39977206		Pcbp1	1	37.77953409			Acy3	0	36.90024103
Tnrc6c	0	29.42126777		Slc25a15	1	37.79384221			Acyp1	0	32.80316189
Ube2q1	0	29.43903852		Qprt	1	37.81531927			Acyp2	0	32.20753685
Adra1b	0	29.47692303		Mettl7b	1	37.92938535			Ada	0	32.4481423
Rps6ka4	0	29.47983132		Aldh1b1	1	37.97615186			Adal	0	29.06896787
Edc3	0	29.50088199		Rbm14	1	37.99289544			Adam10	0	32.72706509
Rhpn2	0	29.5193805		Spr	1	38.09649799			Adam17	0	28.20551176
Mkrn2	0	29.527416		Cyp1a2	1	38.22337724			Adam9	0	30.04481414
Men1	0	29.5331223		Keg1	1	38.29071971			Adat1	0	27.7279638
Tspan15	0	29.53434915		Aadac	1	38.31912218			Adck1	0	33.38584472
Isy1	0	29.53448896		Eif3a	1	38.40353922			Adck3	0	37.43499921
Cog6	0	29.53816541		Osbp	1	38.55861383			Adck4	0	31.51880985
Nfx1	0	29.53994221		Cops2	1	38.67357107			Adck5	0	33.2819752
Pnpla7	0	29.54110295		Apob	1	38.94791206			Adcy9	0	31.25854062
Creb3l3	0	29.54169034		Saa4	1	38.96451721			Add1	0	34.796547
Rnf128	0	29.55413888		Adh5	1	38.98559115			Add2	0	32.97420957
Noc4l	0	29.55478304		Ablim1	1	39.27240158			Add3	0	37.0836787
Taf6	0	29.55999521		Farp2	1	39.42308836			Adgre1	0	33.82663684
Insig2	0	29.64113184		Ugt2b1	1	39.5593647			Adgrl2	0	31.32294847
Sh3bgrl2	0	29.64603004		Sod3	1	40.10879727			Adh1	0	42.02612285
Trmt1l	0	29.65168705		Glyat	1	40.4409574			Adh4	0	35.05055738
Cdk4	0	29.65542989		Nck1	1	41.05625275			Adh5	0	38.98559115
Abi3	0	29.65735622		Pla2g15	1	41.08151367			Adhfe1	0	34.86595189
Calcrl	0	29.66520953		Arg1	1	41.13187531			Adi1	0	35.31146384
Sc5d	0	29.68585044		Acads	1	41.28678033			Adipoq	0	33.2279122
Gdap2	0	29.69723825		Gtf3c5	0	21.95178898			Adk	0	40.3434057
S100a1	0	29.70044853		Ubn2	0	22.63234568			Adnp	0	30.32584823
Actr1b	0	29.72638147		Wdr59	0	23.21925078			Ado	0	35.97080143
Irf9	0	29.74649288		Mxra7	0	24.17603758			Adpgk	0	37.79088541
Eapp	0	29.75437371		Phc3	0	24.25050138			Adprh	0	28.53758497
Tmem208	0	29.75639152		F830016B08Rik	0	24.26580773			Adprhl2	0	35.4344601
Mthfsd	0	29.77432384		Thrb	0	24.30894809			Adra1b	0	29.47692303
Dixdc1	0	29.79349219		Arhgef17	0	24.32089681			Adrbk1	0	30.48195735
Cfhr1	0	29.80907786		Ncoa6	0	24.40655804			Adrm1	0	34.07956364
Stag1	0	29.8187071		Arhgap25	0	24.64186775			Adsl	0	35.87400765
Sft2d2	0	29.83657903		Rcsd1	0	24.69952282			Adss	0	34.44535266
Med12	0	29.83838701		Slc38a10	0	24.74437848			Adssl1	0	34.95814582
Tubg1	0	29.83953262		Notch2	0	24.8144816			Aebp2	0	31.58194509
Pdcd2	0	29.84202321		Slc25a47	0	24.90871856			Aes	0	31.4251837
Med1	0	29.87115058		Brat1	0	24.93507718			Afg3l1	0	36.45232993
St3gal1	0	29.87735556		Ctu1	0	24.94804898			Afm	0	40.46685179
Akap13	0	29.8894785		Lrrc8c	0	24.96242424			Aftph	0	33.43767019
Ipo13	0	29.89365011		Irak2	0	25.05601796			Aga	0	29.60117713
Nup54	0	29.89628075		Arl5b	0	25.22409681			Agfg1	0	34.82740904
Trmu	0	29.91623602		Kif3b	0	25.54941889			Agfg2	0	33.94834778
Chmp2a	0	29.9231635		Nr1h4	0	25.5748787			Agk	0	34.80575085
Atpaf1	0	29.92497842		Wdr73	0	25.70264727			Agmat	0	36.37697525
Klc1	0	29.926411		Crbn	0	25.76089138			Agmo	0	33.65581392
Srrm1	0	29.92993861		Dolk	0	25.9603449			Ago1	0	31.52076398
Fam207a	0	29.93409081		Zeb2	0	26.01704311			Ago2	0	35.49642328
Sh3kbp1	0	29.95754765		Snx13	0	26.03998032			Agpat2	0	37.12410885
Dctn6	0	29.96301161		Lpin1	0	26.23066481			Agpat3	0	41.10247622
Dctn5	0	29.96383803		Pacs2	0	26.24388129			Agpat5	0	29.38665433
Fam195b	0	29.96636543		Alyref2	0	26.24809033			Agps	0	31.9042644
Myo9b	0	29.96799517		Med29	0	26.25655105			Agrn	0	34.53692949
S100a16	0	29.97639415		Mapre2	0	26.25990365			Agt	0	31.96023199
Mfsd8	0	29.98153373		Rrp36	0	26.30223972			Agxt	0	39.12222831
Trim12c	0	29.98194036		Usp34	0	26.36858177			Agxt2	0	38.24061203
Copz2	0	29.98292334		Fam105a	0	26.40922949			Ahctf1	0	31.00240216
Ensa	0	29.98701595		BC024978	0	26.44994094			Ahcy	0	41.80781686
Nrbp1	0	29.99051617		Cfdp1	0	26.45339564			Ahcyl1	0	39.53279265
Plod1	0	30.00600179		Aim1	0	26.45668325			Ahcyl2	0	29.242593
Cwc15	0	30.00802451		Spsb2	0	26.49975578			Ahnak	0	35.51281715
Pdzd11	0	30.01112416		Uba52	0	26.50021445			Ahnak2	0	30.75004681
Erbb3	0	30.01767827		Prmt6	0	26.51457347			Ahr	0	28.89909014
Tm2d3	0	30.01785196		Tmppe	0	26.53128595			Ahsa1	0	36.20136643
Cry2	0	30.03129114		Kif13a	0	26.53334214			Ahsa2	0	37.16842268
Fkrp	0	30.03441017		Mid1	0	26.53763835			Ahsg	0	36.49649063
Tmem147	0	30.04056741		Bin3	0	26.54863441			AI182371	0	31.17420376
Kpna2	0	30.04102795		Mier1	0	26.56654585			AI837181	0	31.67152986
Adam9	0	30.04481414		Shb	0	26.61153249			Aif1	0	33.28245154
Gbp4	0	30.05027683		Osgin1	0	26.64968917			Aifm1	0	38.03619975
Hgfac	0	30.06238699		Slc20a2	0	26.66772447			Aifm2	0	32.99478535
Pelp1	0	30.08182161		Uhrf2	0	26.72264046			Aim1	0	26.45668325
Oma1	0	30.08967684		Zswim8	0	26.72536996			Aimp1	0	35.65497042
Msh3	0	30.09035459		Elmo2	0	26.81392026			Aimp2	0	33.77844114
Gpr180	0	30.15370311		Acot3	0	26.83447268			Aip	0	33.77958105
Znrf2	0	30.19155864		N4bp2l2	0	26.83655282			Ak2	0	38.56351826
Pglyrp2	0	30.19316703		Brox	0	26.85262608			Ak3	0	38.18653922
Ddx27	0	30.19377048		Cyp26a1	0	26.87346399			Ak4	0	38.51174366
Snx17	0	30.19997239		Gid4	0	26.93249188			Akap1	0	36.08927248
Sdf4	0	30.21384718		Ecd	0	26.98176892			Akap10	0	30.06990933
Fam134a	0	30.2302047		Phc2	0	27.00658713			Akap12	0	28.73611812
Lyrm2	0	30.23747166		Slc25a24	0	27.01088016			Akap13	0	29.8894785
Rnps1	0	30.24201586		Zhx1	0	27.01470195			Akap8	0	32.68481702
Cdh5	0	30.24287952		Vwce	0	27.04758832			Akap8l	0	28.27871832
Ddx18	0	30.25745868		Slc35a4	0	27.10022175			Akap9	0	33.4462243
Cnot3	0	30.2735451		Ip6k1	0	27.12626103			Akr1a1	0	39.10940827
Nup85	0	30.27690333		Pbrm1	0	27.17043649			Akr1b1	0	37.01782803
Eif2b4	0	30.29049329		Gtpbp10	0	27.1758924			Akr1b10	0	35.02317388
Mgam	0	30.29077499		Pptc7	0	27.21565818			Akr1b8	0	32.32730959
Scaf11	0	30.29927022		Micall2	0	27.28826527			Akr1c12	0	33.77403682
Cux1	0	30.32429782		Map3k2	0	27.3180022			Akr1c13	0	38.76378647
Rwdd1	0	30.34266416		Uvrag	0	27.32826661			Akr1c14	0	38.21406975
Frg1	0	30.34338776		Kdm3b	0	27.36296399			Akr1c19	0	37.40444931
Naa60	0	30.35732231		Lpin3	0	27.36898504			Akr1c20	0	36.69493676
Lpl	0	30.3583396		Usp38	0	27.37046385			Akr1c6	0	41.3565348
Pdrg1	0	30.36000265		Uhrf1bp1	0	27.38309202			Akr1d1	0	37.65964151
Zc3hc1	0	30.36171411		Mea1	0	27.46067148			Akr1e2	0	34.750879
Smpd1	0	30.36793391		Mtmr12	0	27.49761897			Akr7a2	0	38.03058327
Toe1	0	30.36822952		Ppwd1	0	27.54086791			Akt1s1	0	31.63746912
Dtnb	0	30.37469647		Zmat2	0	27.55392926			Akt2	0	37.95546784
Ppil2	0	30.37803014		Ppp1r8	0	27.56346209			Aktip	0	27.67758343
Pnkd	0	30.38442991		Shroom3	0	27.58923622			Alad	0	37.9997258
Arfip2	0	30.38685667		Trove2	0	27.59217712			Alas1	0	30.82804316
Enpp4	0	30.39022604		Cldn2	0	27.59268716			Alas2	0	31.71013762
Ybx3	0	30.39968733		Bcl2l1	0	27.59737634			Alb	0	42.66978599
Pithd1	0	30.40238403		Dirc2	0	27.60848586			Alcam	0	32.74067244
Ptprj	0	30.40301508		Serinc1	0	27.61008952			Aldh16a1	0	36.29203948
Pdcl3	0	30.40632241		Paqr7	0	27.63140054			Aldh18a1	0	29.25258087
Zmiz1	0	30.40887196		Osgepl1	0	27.63490041			Aldh1a1	0	41.68494052
Pin1	0	30.41280534		Ralbp1	0	27.67602841			Aldh1a7	0	39.84895936
Stk25	0	30.41366526		Ephb4	0	27.67670999			Aldh1l1	0	41.1099826
Rtp4	0	30.4201087		Smg7	0	27.67706201			Aldh2	0	41.60293109
Mertk	0	30.43232053		Aktip	0	27.67758343			Aldh3a2	0	38.3938712
Cbx1	0	30.45050965		Hyal2	0	27.70721048			Aldh3b1	0	31.94206445
Zc3h7b	0	30.46163035		Pkd2	0	27.73134738			Aldh4a1	0	39.86328296
Ddhd1	0	30.47408586		Nek6	0	27.73446834			Aldh5a1	0	37.45023219
Foxred1	0	30.48143578		Mcm3ap	0	27.74559671			Aldh6a1	0	40.69877907
Ppp3cb	0	30.48156843		Atp6v0a2	0	27.75357916			Aldh7a1	0	39.68138925
Fam188a	0	30.48774551		Igsf11	0	27.76068138			Aldh8a1	0	38.97002581
Pbdc1	0	30.49602038		Slc35c1	0	27.77254083			Aldh9a1	0	39.02925533
Cyp2d40	0	30.49918275		Trmt61a	0	27.78557048			Aldoa	0	40.78497409
Msr1	0	30.50414239		Sgsh	0	27.79269468			Aldob	0	42.3976764
Chpt1	0	30.51531496		Garem	0	27.80495237			Aldoc	0	33.92677391
Tbc1d10a	0	30.52096445		Slc16a10	0	27.81950746			Alg11	0	30.48877249
Ces1b	0	30.53878451		Dapk3	0	27.82000208			Alg12	0	31.70653852
C1qc	0	30.56353596		Vps54	0	27.82478791			Alg2	0	34.0294699
Acbd3	0	30.57745012		Mrpl51	0	27.84919635			Alg3	0	30.07786817
Rfk	0	30.58626776		Kdm5c	0	27.85118767			Alg5	0	33.19961669
Cdh1	0	30.58704143		Wtap	0	27.86236532			Alg9	0	33.22157191
Slc35f6	0	30.59404475		Dhx8	0	27.86671499			Alkbh3	0	33.22939731
Tsr2	0	30.60169953		Gcgr	0	27.97036983			Alkbh5	0	36.20970807
Nav2	0	30.60682597		Arl5a	0	27.97370499			Alkbh7	0	28.28824652
Ik	0	30.61141578		Cstf1	0	28.02460826			Als2	0	32.70470287
Slc2a9	0	30.61679603		Rabgef1	0	28.07853005			Alyref	0	33.98496445
Map3k5	0	30.62294785		Phlda1	0	28.12751662			Alyref2	0	26.24809033
Ccdc25	0	30.62938448		Dgat2	0	28.1454024			Amacr	0	37.5083232
Ppp1r3b	0	30.63300933		Ehmt2	0	28.19553896			Ambp	0	35.08036103
Gas6	0	30.6384623		Dbn1	0	28.2010389			Amdhd1	0	38.21915685
Nf1	0	30.64042287		Adam17	0	28.20551176			Amdhd2	0	33.70151085
Pcmtd2	0	30.64638802		Siglec1	0	28.20552911			Amfr	0	37.87763041
F7	0	30.65892776		Ankrd17	0	28.2283804			Ampd2	0	35.98925855
Tmem128	0	30.66300829		Gfra1	0	28.23957251			Amt	0	35.22593693
Hras	0	30.6639418		Edem1	0	28.25572422			Amy1	0	33.70360512
Cdc37l1	0	30.66433244		Manea	0	28.2679692			Anapc1	0	36.16004454
Thyn1	0	30.6704196		Epm2aip1	0	28.27509703			Anapc4	0	32.63800898
Fuom	0	30.68167356		Vprbp	0	28.2778008			Anapc7	0	32.57431092
Bet1	0	30.70356535		Alkbh7	0	28.28824652			Ang	0	30.30411249
Pus1	0	30.70428654		Ccdc117	0	28.29234491			Angel2	0	35.17867334
Pak4	0	30.7230098		Hif1an	0	28.30979313			Angptl3	0	36.5056157
Plrg1	0	30.72538877		Uckl1	0	28.31776002			Ank1	0	36.77167299
Serinc3	0	30.72639331		Ptdss1	0	28.33228075			Ank3	0	34.44249591
Mical2	0	30.75451746		Ranbp6	0	28.33278342			Ankh	0	29.80596278
Plin5	0	30.75639529		Dock6	0	28.33648673			Ankhd1	0	33.52057769
Ikbke	0	30.75730619		Tssc4	0	28.38029335			Ankle2	0	30.99372073
Atp2b4	0	30.7630699		Kctd21	0	28.44479018			Ankmy2	0	31.53258405
Sssca1	0	30.76932977		Slc7a2	0	28.4608891			Ankrd17	0	28.2283804
Dock1	0	30.77298422		Ssh1	0	28.4946288			Ankrd40	0	29.03145673
Trappc5	0	30.78831252		Vps37c	0	28.50619731			Ankrd44	0	32.34352768
Pin4	0	30.78887381		Rps19bp1	0	28.52399634			Ankrd46	0	29.26686371
Gtf2b	0	30.79905175		Wac	0	28.54986337			Ankrd49	0	32.19121303
Rbm27	0	30.81105829		Man1a2	0	28.59006805			Anks4b	0	29.55052819
Tdrd7	0	30.81655925		Kdm5a	0	28.60984683			Ankzf1	0	31.84178497
Tbck	0	30.82528368		Uri1	0	28.61770136			Ano10	0	33.72570318
Alas1	0	30.82804316		Ubap1	0	28.62704813			Ano6	0	36.71164168
Wdr45b	0	30.83492301		Nsun4	0	28.64582525			Anp32a	0	36.83141762
Fyttd1	0	30.84492541		Usp33	0	28.6658806			Anp32b	0	33.09629025
Mrpl14	0	30.86329957		Polr1a	0	28.66663661			Anp32e	0	33.62783395
Trappc1	0	30.86376498		Ubxn6	0	28.66667547			Anpep	0	35.66993247
Mrps18a	0	30.86596524		Papd5	0	28.66979243			Anxa1	0	33.78295205
Exosc9	0	30.868626		Rnf113a2	0	28.68179009			Anxa11	0	34.9380398
Cpsf2	0	30.87948124		Caap1	0	28.68839575			Anxa2	0	35.43752121
Actr10	0	30.88975446		Msrb1	0	28.69736502			Anxa3	0	34.57665694
Nat10	0	30.90838177		Map3k4	0	28.710312			Anxa4	0	37.70192048
Isca1	0	30.91653568		Galnt1	0	28.7346082			Anxa5	0	38.85471088
Nptn	0	30.92282384		Akap12	0	28.73611812			Anxa6	0	38.21232186
Mff	0	30.93008494		Ostm1	0	28.73815538			Anxa7	0	35.88049195
Arhgef18	0	30.95577715		Spin1	0	28.75886284			Aoc3	0	29.02966621
Rtp3	0	30.96610864		Tarbp2	0	28.76557835			Aox1	0	35.32270526
Ctdsp1	0	30.96718728		Gm5239	0	28.77329309			Aox2	0	35.39828452
Pcsk6	0	30.99936152		Ap5s1	0	28.78093672			Aox3	0	38.70074784
Slc6a9	0	31.00544463		Chd8	0	28.79032533			Ap1b1	0	37.91314232
Gm15800	0	31.01521491		Sh2b1	0	28.79265765			Ap1m1	0	34.70565354
Cnot8	0	31.01567079		Tiam2	0	28.81144696			Ap1s1	0	35.31660305
Ascc2	0	31.02212035		Fkbpl	0	28.84483424			Ap2a1	0	35.35802648
Cdadc1	0	31.02851077		Polrmt	0	28.85974092			Ap2a2	0	36.25752148
Stxbp2	0	31.03235837		Trafd1	0	28.87081136			Ap2b1	0	35.65508288
Cuta	0	31.03742395		Whsc1l1	0	28.88324086			Ap2m1	0	37.05574372
Rrp15	0	31.05031321		Ahr	0	28.89909014			Ap2s1	0	31.25475265
Hmgn2	0	31.05057092		Pdk4	0	28.90007233			Ap3b1	0	37.84631882
Tmed1	0	31.06076868		C1qb	0	28.90547805			Ap3d1	0	34.73647908
Hccs	0	31.07579872		Tbl1xr1	0	28.92075294			Ap3m1	0	33.19971226
Unc119b	0	31.07592077		Gpihbp1	0	28.93689884			Ap3s1	0	33.01335292
Grcc10	0	31.08805247		Stard13	0	28.9480876			Ap4e1	0	29.90048137
Commd7	0	31.10229146		Jmjd1c	0	28.95852603			Ap5s1	0	28.78093672
Slc7a6os	0	31.13088843		Sp1	0	28.99888386			Ap5z1	0	32.39788944
Slc25a17	0	31.13619911		Rbm12b2	0	29.02713039			Apaf1	0	29.12345584
Gtf3c1	0	31.13732416		Ankrd40	0	29.03145673			Apba3	0	29.9310514
Elovl1	0	31.15458277		Bfar	0	29.07336596			Apbb1ip	0	29.28910512
Wdr77	0	31.15590439		Gtf3c4	0	29.07939017			Apeh	0	37.35229118
Pld4	0	31.1566815		Urb1	0	29.08641455			Apex1	0	34.75052393
Icmt	0	31.17092527		Rnf135	0	29.08912861			Aph1a	0	34.61644456
AI182371	0	31.17420376		Tifa	0	29.10457067			Api5	0	34.82931425
Mtfr1	0	31.17701461		Rnf14	0	29.15978676			Apip	0	33.72904932
Ring1	0	31.1797461		Slc13a3	0	29.19579107			Aplp2	0	31.98843817
Sf3b4	0	31.18224285		Cd59a	0	29.20076323			Apmap	0	35.07115715
Sugp1	0	31.19163855		Dbr1	0	29.2107855			Apoa1	0	40.77044255
Babam1	0	31.1931464		Mcl1	0	29.2199334			Apoa1bp	0	31.26227566
Grb14	0	31.19543834		Tmem245	0	29.22064872			Apoa2	0	38.13812114
Dpy19l3	0	31.2197003		Wdr7	0	29.22508681			Apoa4	0	40.25430786
Gabpb1	0	31.22008312		Hnf4a	0	29.24825684			Apob	0	38.94791206
Syvn1	0	31.23274481		Epg5	0	29.25872456			Apoc1	0	36.15349745
Stam2	0	31.23466594		Mycbp2	0	29.25980463			Apoc2	0	31.53388101
Uqcc2	0	31.23607345		Etl4	0	29.27796611			Apoc3	0	34.47256893
Dnajb6	0	31.24801632		Fam120c	0	29.28771303			Apoc4	0	33.71780569
Sepp1	0	31.25289141		Tom1l2	0	29.30884442			Apod	0	33.4952745
Ap2s1	0	31.25475265		Ccdc127	0	29.32120423			Apoe	0	38.10471128
Scamp2	0	31.2559191		Pid1	0	29.36064036			Apoh	0	35.48853659
Adcy9	0	31.25854062		Rtfdc1	0	29.39575857			Apon	0	32.58648388
Rdh10	0	31.26888233		Tmem131	0	29.39706079			Apoo	0	37.89764212
Bloc1s4	0	31.27678567		Mical3	0	29.40363516			Apool	0	35.74189496
Cd1d1	0	31.29460508		Phospho2	0	29.40369151			Appl1	0	33.93286241
Gga1	0	31.29891605		Smad2	0	29.41319232			Appl2	0	34.95672278
Gabpa	0	31.30026789		Abhd5	0	29.4211249			Aprt	0	33.83554843
Daglb	0	31.31425825		Ppp1cb	0	29.43168895			Aqp1	0	36.10487932
Ncoa2	0	31.31538933		Synpo	0	29.44904008			Aqr	0	31.8892361
Acot9	0	31.31546808		Efnb1	0	29.46403818			Araf	0	34.94979333
Adgrl2	0	31.32294847		Adra1b	0	29.47692303			Arap1	0	31.93517124
Gatc	0	31.32612313		Rps6ka4	0	29.47983132			Arap3	0	32.81294545
Trappc3	0	31.3413214		Usp6nl	0	29.49707476			Arcn1	0	36.03218417
Serpina10	0	31.34174		Mettl9	0	29.53144442			Arf3	0	36.86002854
Heatr6	0	31.34396678		Tspan15	0	29.53434915			Arf4	0	35.38980465
Wdr61	0	31.3449251		Atraid	0	29.5401228			Arf5	0	36.59865089
Mib1	0	31.35816798		Creb3l3	0	29.54169034			Arf6	0	34.89511668
Arl2	0	31.39251509		Ttn	0	29.54190018			Arfgap2	0	35.47194847
Lamtor1	0	31.40575948		Pigw	0	29.54880543			Arfgap3	0	34.28658308
Rab24	0	31.40610286		Taf6	0	29.55999521			Arfgef1	0	34.27854069
Trmt2a	0	31.4204379		Mtmr10	0	29.60031194			Arfgef2	0	33.71859794
Ccdc91	0	31.42604874		Tmem102	0	29.62564887			Arfip1	0	32.39284694
Prkab1	0	31.43709772		Abi3	0	29.65735622			Arfip2	0	30.38685667
Kif1b	0	31.43945453		Kti12	0	29.65762878			Arfrp1	0	27.91840049
Slc39a11	0	31.44310307		Calcrl	0	29.66520953			Arg1	0	41.13187531
Eif4ebp2	0	31.45185829		Snupn	0	29.69364752			Arhgap1	0	33.9412971
Ythdc1	0	31.45327172		Saysd1	0	29.6952595			Arhgap12	0	32.4970366
Slain2	0	31.45599791		Fto	0	29.72176715			Arhgap17	0	32.3774155
Ppp6r2	0	31.45793967		Chuk	0	29.72490469			Arhgap18	0	31.248816
Ube2e3	0	31.45847052		Oxr1	0	29.73385614			Arhgap25	0	24.64186775
H2	0	31.46052584		D17h6s53e	0	29.73488501			Arhgap30	0	28.07713822
Phospho1	0	31.46473145		Rragc	0	29.73511453			Arhgap35	0	33.8106206
Ptprd	0	31.46980079		Herpud1	0	29.78173181			Arhgap4	0	26.24672607
Tmem30b	0	31.48246913		Rasgrp2	0	29.86536328			Arhgap42	0	35.35666114
Fgd6	0	31.49520317		Ptpn21	0	29.86855592			Arhgap5	0	33.14143518
Nucb2	0	31.50259424		Med1	0	29.87115058			Arhgdia	0	37.67517569
Abcg5	0	31.50477587		St3gal1	0	29.87735556			Arhgdib	0	32.47157142
Ppm1f	0	31.50484668		Ipo13	0	29.89365011			Arhgef1	0	34.12222388
Wdr18	0	31.50631298		Srpk1	0	29.89940032			Arhgef10l	0	30.20400192
Adck4	0	31.51880985		Gdpgp1	0	29.91479236			Arhgef11	0	27.50422943
Txnl4a	0	31.52257796		Srrm1	0	29.92993861			Arhgef12	0	38.49751496
Apoc2	0	31.53388101		Apba3	0	29.9310514			Arhgef17	0	24.32089681
Rcl1	0	31.53563176		Fam207a	0	29.93409081			Arhgef18	0	30.95577715
St3gal5	0	31.5383231		Gypc	0	29.94859565			Arhgef2	0	27.46393966
Mrpl20	0	31.54543813		Vezt	0	29.94994082			Arhgef40	0	30.93239426
Snapin	0	31.5527601		Tmem115	0	29.95672297			Arhgef5	0	31.3428609
Chn2	0	31.55775125		Tecpr2	0	29.95782465			Arhgef7	0	32.7938186
Abhd4	0	31.56104912		Myo9b	0	29.96799517			Arid1a	0	21.82103151
Sqstm1	0	31.56239981		Rmnd1	0	29.97057782			Arid5b	0	25.20176296
Tmem150a	0	31.58344274		Lipe	0	29.98328421			Arih1	0	33.70568164
Flt4	0	31.59917585		Nrbp1	0	29.99051617			Arih2	0	32.65428227
Atg4b	0	31.60083182		Pik3cb	0	30.01735533			Arl1	0	35.7487528
Stra6l	0	31.60266818		Bcl10	0	30.04613432			Arl15	0	28.88637178
Cdc16	0	31.60318114		Hgfac	0	30.06238699			Arl2	0	31.39251509
Rb1cc1	0	31.60602801		Akap10	0	30.06990933			Arl3	0	31.9967512
Tmem126a	0	31.61022938		Gpx7	0	30.07516369			Arl5b	0	25.22409681
Prkaa1	0	31.65942108		Pelp1	0	30.08182161			Arl6	0	27.53918267
Nanp	0	31.66706285		Tmem186	0	30.08645583			Arl6ip1	0	35.75217365
Tmem160	0	31.66708714		Cpd	0	30.09337787			Arl6ip4	0	24.56771432
Avpr1a	0	31.6818113		Pard6b	0	30.11029218			Arl8a	0	32.40265754
Ppm1k	0	31.70655889		Birc2	0	30.1164884			Arl8b	0	34.27420918
Cdc123	0	31.70763297		Gpr180	0	30.15370311			Armc1	0	34.14023753
F11	0	31.70904879		Cln5	0	30.16333825			Armc10	0	30.88879166
Alas2	0	31.71013762		Utp18	0	30.20209895			Armc6	0	30.99179088
Pvrl2	0	31.71477086		Arhgef10l	0	30.20400192			Armc8	0	31.40364456
Dusp23	0	31.71603774		Fam134a	0	30.2302047			Armt1	0	34.58275814
Pank2	0	31.71971724		Cacul1	0	30.23678226			Arpc1a	0	35.58443137
Ddx23	0	31.72667422		Cdh5	0	30.24287952			Arpc1b	0	35.60873689
Trim2	0	31.73174111		Tgfbrap1	0	30.24701825			Arpc2	0	36.67885231
Tollip	0	31.73481674		Trim3	0	30.27110789			Arpc3	0	34.43016094
Necab1	0	31.76097918		Lig3	0	30.28690284			Arpc4	0	35.69180899
Triap1	0	31.77036695		Hmha1	0	30.29420545			Arpc5	0	35.88834863
Rpl7l1	0	31.77232018		Scaf11	0	30.29927022			Arpc5l	0	32.16995074
Abcg8	0	31.78089213		Mkl2	0	30.30529873			Arpin	0	32.12386869
Tmx2	0	31.78790736		Cux1	0	30.32429782			Arpp19	0	33.81440054
Hmgb3	0	31.79286171		Toe1	0	30.36822952			Arrb1	0	35.36744
Mocs2	0	31.79824726		Pnkd	0	30.38442991			Arrb2	0	28.69310152
Tbc1d24	0	31.81140406		Enpp4	0	30.39022604			Arsa	0	29.4257065
Sik3	0	31.81292201		Med13	0	30.39395248			Arsb	0	34.0923171
Nup88	0	31.81417507		Ybx3	0	30.39968733			Arsg	0	30.68373171
Pigt	0	31.82221992		Ptprj	0	30.40301508			Arvcf	0	35.52589019
Pde8a	0	31.82407021		Vav2	0	30.40379038			As3mt	0	36.04011949
Prg4	0	31.83230531		Cxcl12	0	30.40516711			Asah1	0	37.63180299
Atp1b1	0	31.83276492		Szrd1	0	30.41155245			Asah2	0	28.32677671
Eif2s3y	0	31.84560905		Rtp4	0	30.4201087			Asap1	0	31.67466178
Exoc4	0	31.87036007		Acp5	0	30.42511933			Asap2	0	28.79801248
Rbbp7	0	31.87170215		Mertk	0	30.43232053			Asb13	0	29.39977206
Fgd4	0	31.87363405		Actr5	0	30.4327626			Ascc1	0	27.38775605
Snx18	0	31.88009476		Tfb1m	0	30.44024014			Ascc2	0	31.02212035
2200002D01Rik	0	31.88383219		Sos1	0	30.46558603			Ascc3	0	34.39861705
Strn3	0	31.89224859		Mprip	0	30.46828026			Asgr1	0	38.29689544
Ppfibp2	0	31.89497032		Ddhd1	0	30.47408586			Asgr2	0	34.78808349
Folr2	0	31.90330578		Ppp3cb	0	30.48156843			Ash2l	0	27.50252636
Abhd3	0	31.90675329		Nrbf2	0	30.48415784			Asl	0	40.2683475
Herc1	0	31.91413957		Cyp2d40	0	30.49918275			Asna1	0	34.23052038
Plpp1	0	31.91522143		Nudt6	0	30.50216062			Asns	0	28.89613111
Pex2	0	31.91577494		Chpt1	0	30.51531496			Aspa	0	36.40009926
F9	0	31.91974436		Pafah1b3	0	30.51634702			Aspdh	0	38.71775908
Mrpl3	0	31.92190384		Tbc1d10a	0	30.52096445			Aspg	0	37.05028183
Clptm1l	0	31.92664412		Ces1b	0	30.53878451			Asph	0	35.27596404
Mif4gd	0	31.92991887		C1qc	0	30.56353596			Aspm	0	34.09680881
Col4a1	0	31.93090126		Acbd3	0	30.57745012			Aspscr1	0	37.4193375
Atp2c1	0	31.93241282		Il4i1	0	30.58331344			Asrgl1	0	34.85892871
Plekha6	0	31.93767186		Rpap1	0	30.58802526			Ass1	0	42.41708125
Strn	0	31.94304138		Slc35f6	0	30.59404475			Asun	0	30.60545572
Plekho2	0	31.94859933		Zfp219	0	30.60907718			Atad1	0	35.24926977
Rabac1	0	31.95639052		Baz1b	0	30.61511132			Atad2b	0	31.09170429
Safb2	0	31.95837697		Abhd17a	0	30.61694912			Atad3	0	36.11083544
Cherp	0	31.96374248		Dynlrb1	0	30.62738093			Ate1	0	29.38284203
Pla2g6	0	31.97786336		Tbl3	0	30.6381464			Atg16l1	0	34.15765602
Gbp6	0	31.98245146		Pcmtd2	0	30.64638802			Atg2a	0	28.97033038
Srsf10	0	31.99402363		F7	0	30.65892776			Atg2b	0	33.3281622
Cdc42ep1	0	32.00412999		Tmem128	0	30.66300829			Atg3	0	33.58348481
Bloc1s3	0	32.00798572		Cdc37l1	0	30.66433244			Atg4a	0	27.49864234
Smap2	0	32.01024068		Tppp	0	30.66648401			Atg4b	0	31.60083182
Eif2ak2	0	32.02198808		Iws1	0	30.6677332			Atg5	0	32.58262414
Sphk2	0	32.02383457		Kdm2a	0	30.69191436			Atg7	0	37.71679718
Lyz2	0	32.0325666		Mrps25	0	30.69912111			Atg9a	0	29.06326698
Ube4b	0	32.03425829		Pus1	0	30.70428654			Athl1	0	33.73089507
Trmt112	0	32.04437062		Pak4	0	30.7230098			Atic	0	35.63755364
Rabggtb	0	32.06054749		Serinc3	0	30.72639331			Atl2	0	37.74697231
Pddc1	0	32.0661818		Lpin2	0	30.74582951			Atl3	0	36.37625374
Sema4g	0	32.0719173		Mical2	0	30.75451746			Atox1	0	37.77912359
Slc17a2	0	32.09024781		Atp2b4	0	30.7630699			Atp11c	0	36.97540055
Optn	0	32.10953968		Dffa	0	30.7639209			Atp13a1	0	36.01913284
Kpna1	0	32.12453848		Itsn2	0	30.7698729			Atp13a3	0	32.32138077
Fryl	0	32.12906726		Nlrp6	0	30.78707117			Atp1a1	0	37.71700875
Rbpms2	0	32.12934617		Gtf2b	0	30.79905175			Atp1b1	0	31.83276492
Ptrf	0	32.13479099		Tmem143	0	30.8183287			Atp1b3	0	33.42395361
Drap1	0	32.13778284		Wdr45b	0	30.83492301			Atp2a2	0	42.32691916
Pxk	0	32.14099649		Nfkb1	0	30.83545702			Atp2a3	0	29.14479075
Prorsd1	0	32.1477764		Pxdc1	0	30.83984861			Atp2b1	0	34.13324859
Mrpl54	0	32.15074036		Trip12	0	30.85183029			Atp2b4	0	30.7630699
Srsf11	0	32.15331182		Ctbs	0	30.85522358			Atp2c1	0	31.93241282
Isca2	0	32.15980686		Wdfy4	0	30.85892628			Atp5a1	0	41.44704001
Wrnip1	0	32.16705352		Mrps18a	0	30.86596524			Atp5b	0	41.91517057
Arpc5l	0	32.16995074		Dgcr14	0	30.88109078			Atp5c1	0	38.65736275
Xrcc5	0	32.17454631		C1galt1c1	0	30.88818392			Atp5d	0	38.45822237
Stat6	0	32.17525348		Nat10	0	30.90838177			Atp5e	0	36.41086586
Wbscr27	0	32.18358195		Isca1	0	30.91653568			Atp5f1	0	38.7988623
Rxra	0	32.20214134		Dnttip2	0	30.9190863			Atp5h	0	38.93213003
Pfdn1	0	32.2138442		Rasal2	0	30.92602185			Atp5i	0	39.27144782
Rnf25	0	32.21612323		Ythdf2	0	30.92892876			Atp5j	0	38.61902899
Pigs	0	32.21681218		Arhgef40	0	30.93239426			Atp5j2	0	38.38816387
Vma21	0	32.22496847		Zfp36l1	0	30.93635495			Atp5l	0	35.52894587
Cog4	0	32.22995241		Ccdc6	0	30.94516296			Atp5o	0	39.09104849
Sdr42e1	0	32.23049523		Bag5	0	30.95371691			Atp6ap1	0	26.06512248
Eepd1	0	32.23332056		Arhgef18	0	30.95577715			Atp6v0a1	0	31.71009474
Col4a2	0	32.24557637		Tbcc	0	30.95818602			Atp6v0a2	0	27.75357916
Kctd12	0	32.24769533		Ube3c	0	30.95834289			Atp6v0c	0	27.19391159
Hax1	0	32.25249651		Myo5b	0	30.96007739			Atp6v0d1	0	35.31315056
Slc3a2	0	32.25387776		Gtf2f2	0	30.9615572			Atp6v1a	0	38.18976705
Osbpl8	0	32.26402584		Dhx38	0	30.9927103			Atp6v1b2	0	38.51011013
Pnkp	0	32.2664387		Slc6a9	0	31.00544463			Atp6v1c1	0	35.96174202
Mrps21	0	32.27192151		Syk	0	31.01150771			Atp6v1d	0	31.07793614
Phactr4	0	32.27247215		Gm15800	0	31.01521491			Atp6v1e1	0	34.15796171
Svil	0	32.27515812		Tnpo2	0	31.03000776			Atp6v1f	0	32.97250929
Ddhd2	0	32.27792125		Commd5	0	31.04322826			Atp6v1g1	0	32.34538303
Mrpl23	0	32.28575585		Rrp15	0	31.05031321			Atp6v1h	0	33.82568863
Mtfp1	0	32.29032648		Sil1	0	31.07059607			Atp7b	0	37.00322408
Erh	0	32.29143595		Rdh14	0	31.07597911			Atp8a1	0	34.01826017
Lamtor2	0	32.29652191		Nid2	0	31.08772661			Atp8b1	0	34.42983067
Mrpl19	0	32.30044989		Atad2b	0	31.09170429			Atp9a	0	29.50854629
Ldah	0	32.30364491		Nfix	0	31.12351788			Atp9b	0	28.90774323
Csrp3	0	32.3077059		Tor1b	0	31.1237688			Atpaf1	0	29.92497842
P2rx4	0	32.30878509		Gtf3c1	0	31.13732416			Atpaf2	0	35.5373799
Mrps24	0	32.31288957		Stard7	0	31.1497614			Atpif1	0	32.78884426
Mul1	0	32.32766004		Usp3	0	31.15290858			Atraid	0	29.5401228
Map7	0	32.33201		Elovl1	0	31.15458277			Atrx	0	36.67013915
Rad21	0	32.33846897		Pld4	0	31.1566815			Atxn10	0	35.08772654
Exosc2	0	32.33884622		Icmt	0	31.17092527			Atxn2	0	31.5812141
Mbd2	0	32.34234067		Keap1	0	31.17585117			Atxn2l	0	35.72968927
Wdr13	0	32.34444078		Tax1bp3	0	31.19002552			Auh	0	34.37048594
Reep3	0	32.3464635		Sh3gl1	0	31.19132527			Aup1	0	33.67556842
Pard3	0	32.34835692		Smarcc1	0	31.19160286			Aven	0	29.26369721
Chmp5	0	32.35420447		Grb14	0	31.19543834			Avl9	0	32.11957007
Fbxo3	0	32.35864715		Map1s	0	31.19561983			Avpr1a	0	31.6818113
Emc10	0	32.37055373		Cox6a1	0	31.20262741			Azgp1	0	33.43220637
Luzp1	0	32.38261999		Apol7a	0	31.22399032			B2m	0	35.01821883
Lars2	0	32.38955575		Dnajb6	0	31.24801632			B4galnt1	0	37.51701595
Rab22a	0	32.3965427		Tox4	0	31.25166458			B4galt1	0	29.5798964
Tfip11	0	32.40417813		Sepp1	0	31.25289141			B4gat1	0	27.75374614
Bnip2	0	32.41394536		Ap2s1	0	31.25475265			Baat	0	36.84061575
Stap2	0	32.42237714		Mark3	0	31.25761502			Babam1	0	31.1931464
Txlna	0	32.42386975		Fam129b	0	31.2685032			Bag1	0	32.68591709
Celf1	0	32.43466655		Rdh10	0	31.26888233			Bag3	0	36.95663591
Nmt2	0	32.43489442		Bloc1s4	0	31.27678567			Bag5	0	30.95371691
Abhd16a	0	32.43972888		Trim65	0	31.27929258			Bag6	0	38.02860364
Bin2	0	32.44825451		Gucy1a3	0	31.27984052			Bahcc1	0	31.46416226
Gng12	0	32.45501485		Cd163	0	31.29266505			Baiap2	0	34.63694809
Fcgrt	0	32.46044152		Gabpa	0	31.30026789			Baiap2l1	0	36.01347107
Rbm5	0	32.46099735		Parp10	0	31.30104469			Banf1	0	29.35760272
Dhrs7	0	32.4662509		Slc30a10	0	31.31552106			Bap18	0	30.99471358
Surf1	0	32.46707575		Gatc	0	31.32612313			Basp1	0	30.40777893
Arhgdib	0	32.47157142		Prpf4	0	31.33160429			Bax	0	34.0238918
Pex12	0	32.48210309		Camsap3	0	31.33455807			Baz1b	0	30.61511132
Nt5c	0	32.48475521		Trappc3	0	31.3413214			Bbox1	0	36.21307807
Syngr2	0	32.4950124		Arhgef5	0	31.3428609			BC024978	0	26.44994094
Arhgap12	0	32.4970366		Heatr6	0	31.34396678			BC089597	0	35.32525138
Vasp	0	32.49995881		Nxt1	0	31.35213052			Bcam	0	34.90715639
Comtd1	0	32.50465491		Dscr3	0	31.35659009			Bcap29	0	29.24138512
Selt	0	32.50740453		Neo1	0	31.38053026			Bcap31	0	37.7415675
Csrp2	0	32.51449348		Pecam1	0	31.38948313			Bcar1	0	32.93353507
Serpind1	0	32.51889118		Aes	0	31.4251837			Bcas2	0	34.60816623
Mrpl40	0	32.51906497		Cdc34	0	31.42573669			Bcas3	0	35.60908627
Rufy1	0	32.5261129		Kif1b	0	31.43945453			Bcat2	0	33.94792557
Zdhhc5	0	32.52680419		Ythdc1	0	31.45327172			Bccip	0	34.31066572
Rpl39	0	32.53768026		Tdrd3	0	31.45565303			Bche	0	35.49085692
Med8	0	32.5458844		Ptprd	0	31.46980079			Bckdha	0	37.6839967
Arfgap1	0	32.54946058		Ube2o	0	31.47078013			Bckdhb	0	36.56921468
Otud6b	0	32.55445654		Txndc15	0	31.47226781			Bckdk	0	34.17814805
Snrpc	0	32.55664107		Tmem30b	0	31.48246913			Bcl10	0	30.04613432
Slc22a7	0	32.56752326		Smap1	0	31.48814746			Bcl2l1	0	27.59737634
Nubp2	0	32.56864755		Sorbs3	0	31.49426458			Bcl2l13	0	34.02493889
Aak1	0	32.57056862		Fgd6	0	31.49520317			Bcl9l	0	29.9176682
Anapc7	0	32.57431092		Ppm1f	0	31.50484668			Bclaf1	0	32.28443644
Hbs1l	0	32.58154052		Wdr18	0	31.50631298			Bco1	0	27.89864146
Stk38	0	32.58668172		Chchd10	0	31.51003213			Bco2	0	34.36022075
Ube2l6	0	32.59083025		Ago1	0	31.52076398			Bcr	0	37.2662891
Nek9	0	32.59410363		St3gal5	0	31.5383231			Bcs1l	0	32.25580818
Ezr	0	32.596556		Neb	0	31.54839789			Bdh1	0	38.00900453
Dio1	0	32.60824647		Vps37a	0	31.55275735			Bdh2	0	35.34974299
Smpd2	0	32.60932624		Ccnt1	0	31.56102917			Becn1	0	34.40313562
Xab2	0	32.60995623		Abhd4	0	31.56104912			Bet1	0	30.70356535
Necap1	0	32.61036428		Plod3	0	31.56564352			Bfar	0	29.07336596
Phldb2	0	32.61825344		Leo1	0	31.57290696			Bgn	0	37.117144
Dhrs3	0	32.61954125		Atxn2	0	31.5812141			Bhmt	0	43.24536378
Nutf2	0	32.62211068		Osbpl11	0	31.58332687			Bhmt2	0	36.21063721
Brap	0	32.62455846		Tmem150a	0	31.58344274			Bicd2	0	26.30599453
Sec16a	0	32.62998823		Synrg	0	31.59121816			Bid	0	33.77364601
Mien1	0	32.63603072		Tapbpl	0	31.59571968			Bin1	0	34.54080424
Anapc4	0	32.63800898		Flt4	0	31.59917585			Bin2	0	32.44825451
Stx2	0	32.64607795		Cdc16	0	31.60318114			Bin3	0	26.54863441
Wdr24	0	32.65880232		Rb1cc1	0	31.60602801			Birc2	0	30.1164884
Slc6a13	0	32.6695111		Akt1s1	0	31.63746912			Birc6	0	37.41740355
Tbc1d13	0	32.675351		Vps37b	0	31.63958895			Blmh	0	35.56206098
Bop1	0	32.680816		Rpap3	0	31.66218736			Bloc1s1	0	32.14940228
Ripk1	0	32.68515788		Nanp	0	31.66706285			Bloc1s2	0	31.02198347
Bag1	0	32.68591709		Tmem160	0	31.66708714			Bloc1s3	0	32.00798572
Psip1	0	32.68637731		AI837181	0	31.67152986			Bloc1s4	0	31.27678567
Creb1	0	32.68640948		Asap1	0	31.67466178			Bloc1s5	0	32.22543884
Bola2	0	32.69600844		Stub1	0	31.67905308			Blvra	0	38.89477747
Vsig4	0	32.71048646		Avpr1a	0	31.6818113			Blvrb	0	38.47672654
Ston2	0	32.714662		Lamc1	0	31.70378301			Bmp2k	0	31.98372141
Map2k4	0	32.71997196		Ppm1k	0	31.70655889			Bnip2	0	32.41394536
Trappc13	0	32.72557058		F11	0	31.70904879			Bola1	0	33.67802789
Apol9a	0	32.73064907		Dusp23	0	31.71603774			Bola2	0	32.69600844
Alcam	0	32.74067244		Srsf9	0	31.71969074			Bola3	0	34.43839982
Commd10	0	32.74457441		Pank2	0	31.71971724			Bop1	0	32.680816
Sart1	0	32.74551517		Trim2	0	31.73174111			Borcs5	0	29.02058504
Timm10b	0	32.75499396		Tollip	0	31.73481674			Bpgm	0	34.97250874
Ttc1	0	32.75828701		Dab2	0	31.7365133			Bphl	0	37.84249123
Mvd	0	32.76146651		Wdr6	0	31.75843411			Bpnt1	0	37.64305317
Casp9	0	32.76344619		Trrap	0	31.75870392			Brat1	0	24.93507718
Msrb2	0	32.77020538		Sipa1	0	31.76881304			Brcc3	0	32.83442342
Fmnl2	0	32.77932294		Rpl7l1	0	31.77232018			Brd2	0	32.89284552
Fads6	0	32.78133179		Abcg8	0	31.78089213			Brd3	0	30.76070174
Wdr26	0	32.7849075		Capn7	0	31.79132153			Bre	0	33.22168458
Paf1	0	32.7886133		Slc39a14	0	31.79354735			Bri3	0	27.88060468
Atpif1	0	32.78884426		Smarce1	0	31.79653904			Brk1	0	33.57053463
Gigyf2	0	32.7914811		Cd3eap	0	31.80367981			Brox	0	26.85262608
Mycbp	0	32.79537085		Tbc1d24	0	31.81140406			Bsg	0	37.11942623
Itch	0	32.79911813		Fam129a	0	31.82102277			Bst2	0	36.50930832
Tbc1d5	0	32.80598395		Atp1b1	0	31.83276492			Btaf1	0	30.94027665
Ppp2r5e	0	32.80703307		Phf3	0	31.84724092			Btd	0	34.62841454
Cnpy3	0	32.81053973		Exoc4	0	31.87036007			Btf3	0	32.41454746
Coa6	0	32.82154135		Fip1l1	0	31.87192962			Btf3l4	0	35.0384623
Chmp6	0	32.82168363		Fgd4	0	31.87363405			Bub3	0	34.0522267
Rogdi	0	32.82644709		Abcb6	0	31.88438759			Bud31	0	34.30645115
Mrps10	0	32.82889673		Strn3	0	31.89224859			Bzw1	0	36.75111169
Mink1	0	32.83006657		Ppfibp2	0	31.89497032			Bzw2	0	37.40984628
Brcc3	0	32.83442342		Wars2	0	31.89533377			C1galt1c1	0	30.88818392
Ykt6	0	32.84255772		Gde1	0	31.89605782			C1qb	0	28.90547805
Nat8	0	32.84334305		Herc1	0	31.91413957			C1qbp	0	34.36865849
Stk24	0	32.84550772		Emc6	0	31.91449743			C1qc	0	30.56353596
Lsm2	0	32.84736044		Pex2	0	31.91577494			C1ra	0	33.31799806
Zfpl1	0	32.84876888		F9	0	31.91974436			C1rl	0	34.09890985
Commd1	0	32.84917446		Strip1	0	31.92095666			C1sa	0	32.94371003
Lnpep	0	32.85536152		Mif4gd	0	31.92991887			C2cd2l	0	34.23644873
Ubqln2	0	32.85648154		Tuba1c	0	31.94305921			C3	0	38.25733348
Pemt	0	32.86377417		Psd3	0	31.95719526			C4b	0	35.26720913
Pex13	0	32.86547056		Safb2	0	31.95837697			C4bpa	0	36.35656122
Rbpms	0	32.86851937		Ptp4a1	0	31.96412857			C5	0	35.93922725
Tmem63b	0	32.87141623		Gbp6	0	31.98245146			C6	0	33.55044937
Cdk5	0	32.88441586		Bmp2k	0	31.98372141			C7	0	33.05487032
Sart3	0	32.888167		Cdc42ep1	0	32.00412999			C8b	0	35.26385979
Brd2	0	32.89284552		Bloc1s3	0	32.00798572			C8g	0	34.05194215
Numb	0	32.89481428		Errfi1	0	32.00983731			C9	0	33.61754186
Kat7	0	32.89582345		Spty2d1	0	32.0272239			Ca1	0	35.90431156
Skiv2l2	0	32.89589376		Ube4b	0	32.03425829			Ca14	0	34.21924715
Zcchc6	0	32.89718471		Pten	0	32.04058736			Ca2	0	38.29719541
Trip4	0	32.89792505		Scyl3	0	32.04266072			Ca3	0	42.87703538
Dido1	0	32.8984515		Trmt112	0	32.04437062			Ca5a	0	36.33242435
Nsun2	0	32.90544691		Fbxl15	0	32.06808988			Ca8	0	33.70645867
Ctso	0	32.9065845		Sema4g	0	32.0719173			Caap1	0	28.68839575
Exosc8	0	32.90818712		Exoc3	0	32.08384787			Cab39	0	34.27051308
Chmp1a	0	32.91003438		Tns3	0	32.09854079			Cab39l	0	34.02119477
Ube3a	0	32.91876896		Gltpd2	0	32.10223246			Cacna2d1	0	30.21290514
Zbtb8os	0	32.91975281		Kpna1	0	32.12453848			Cacul1	0	30.23678226
Pcna	0	32.92050592		Fryl	0	32.12906726			Cacybp	0	34.21013322
Prkd3	0	32.92436041		Ptrf	0	32.13479099			Cad	0	38.13442692
Tstd1	0	32.92763783		Prorsd1	0	32.1477764			Cadm1	0	34.14651025
Pef1	0	32.92911326		Bloc1s1	0	32.14940228			Calcoco1	0	29.38073582
Ugt1a6b	0	32.9326419		Gabarapl1	0	32.15351021			Cald1	0	34.79595161
Bcar1	0	32.93353507		Fbxl4	0	32.16387852			Calm1	0	37.79277887
Osgep	0	32.9404338		Cttnbp2nl	0	32.16513226			Calr	0	39.65777534
Tmem261	0	32.95255634		Pdzd8	0	32.16624698			Camk1	0	33.62393929
Gngt2	0	32.96244939		Wrnip1	0	32.16705352			Camk2d	0	32.0743921
Plcl2	0	32.96291465		Arpc5l	0	32.16995074			Camp	0	30.05305981
Grb7	0	32.9678802		Stat6	0	32.17525348			Camsap2	0	32.92067614
Kat8	0	32.97026275		Chid1	0	32.17937511			Camsap3	0	31.33455807
Pisd	0	32.97033642		Wbscr27	0	32.18358195			Cand1	0	37.58402591
Palmd	0	32.97055052		Ankrd49	0	32.19121303			Canx	0	38.23935393
Colgalt1	0	32.97714078		Irf5	0	32.1938953			Cap1	0	36.49344336
Gtf2i	0	32.97772447		Fam21	0	32.19718571			Capg	0	33.63439852
Abca8b	0	32.9932769		Rxra	0	32.20214134			Capn1	0	36.47689667
Csk	0	33.0060735		Dis3l	0	32.20649592			Capn2	0	36.02651576
Kdsr	0	33.00971607		Kif21a	0	32.21343599			Capn7	0	31.79132153
Mgat1	0	33.01263519		Rnf25	0	32.21612323			Capns1	0	34.09799318
Ralgapa2	0	33.0163387		Cog4	0	32.22995241			Caprin1	0	35.96136176
Larp4b	0	33.01930065		Sdr42e1	0	32.23049523			Capza1	0	35.10208503
Bsdc1	0	33.01968365		Eepd1	0	32.23332056			Capza2	0	37.53507573
Tmem56	0	33.02186521		Rhod	0	32.24292493			Capzb	0	38.04180431
Sgk2	0	33.0283372		Vrk1	0	32.24725988			CARD19	0	30.52663846
Pde4c	0	33.03278914		Sdhaf2	0	32.26547983			Card6	0	34.9778737
Ppp2r5d	0	33.03629578		Phactr4	0	32.27247215			Carhsp1	0	34.5254471
Nars2	0	33.03631848		Svil	0	32.27515812			Carkd	0	36.40487941
Pdk2	0	33.0412053		Gcc1	0	32.27725508			Carm1	0	30.63963212
Pfdn5	0	33.04549512		Pik3c2a	0	32.29228635			Carnmt1	0	31.09103111
Ppp4r3a	0	33.05055927		Mrpl19	0	32.30044989			Cars	0	37.14124778
Polb	0	33.05248332		Mrps24	0	32.31288957			Cars2	0	31.92658169
Gng5	0	33.05413675		Lgalsl	0	32.31522611			Casd1	0	24.82795535
Vps4b	0	33.05451769		Papss1	0	32.32156362			Cask	0	34.15680451
Mrpl18	0	33.05651853		Spg7	0	32.32428103			Casp1	0	28.35905849
Ipo9	0	33.06310764		Trex1	0	32.32787718			Casp3	0	34.01002793
Ptpmt1	0	33.06800686		Mbd2	0	32.34234067			Casp6	0	33.6341428
Hook1	0	33.06854237		Atp6v1g1	0	32.34538303			Casp7	0	28.29218729
Myo1d	0	33.07496166		Arhgap17	0	32.3774155			Casp8	0	37.7073201
Chmp3	0	33.07576354		Trmt10c	0	32.37879766			Casp9	0	32.76344619
Ggcx	0	33.07610202		Luzp1	0	32.38261999			Cast	0	38.1590864
Mrpl24	0	33.07648763		Fam65a	0	32.39610047			Cat	0	40.95910215
Nat9	0	33.07777682		Rab22a	0	32.3965427			Cbfb	0	29.37844409
Ifi30	0	33.07980121		Arl8a	0	32.40265754			Cbr1	0	37.69357966
Smim4	0	33.08054383		Mtss1	0	32.4032545			Cbr3	0	36.04135011
Srxn1	0	33.08514562		Stam	0	32.40930363			Cbr4	0	36.43228797
Tmem106b	0	33.09016961		Slco2a1	0	32.4217194			Cbs	0	37.71072403
Tmem126b	0	33.09098942		Txlna	0	32.42386975			Cbwd1	0	31.36357729
Anp32b	0	33.09629025		Usp9x	0	32.4273504			Cbx1	0	30.45050965
Mrpl15	0	33.10393857		Sowahb	0	32.42787033			Cbx3	0	31.80401822
Mob4	0	33.10620647		Myadm	0	32.43182807			Cbx5	0	31.12396426
Pi4ka	0	33.10882497		Abhd16a	0	32.43972888			Cbx8	0	25.33294737
Mrpl39	0	33.11531834		Rcn1	0	32.4465159			Cc2d1a	0	29.5723105
Pdxdc1	0	33.12158629		Wibg	0	32.45281064			Cc2d1b	0	29.22417751
Stim1	0	33.12320924		Insr	0	32.46682117			Ccar1	0	36.51870405
Mrto4	0	33.12927211		Dnajc22	0	32.47103565			Ccar2	0	33.36341069
Rhbg	0	33.12943487		Nt5c	0	32.48475521			Ccbl1	0	35.48106129
Mrpl57	0	33.12954213		Smg1	0	32.51641596			Ccbl2	0	37.40683858
Magi3	0	33.1342309		Elp6	0	32.51702845			Ccdc115	0	36.3994889
Mrpl27	0	33.13477984		Serpind1	0	32.51889118			Ccdc117	0	28.29234491
Arhgap5	0	33.14143518		Mon1a	0	32.53961518			Ccdc124	0	36.00954554
Tlcd1	0	33.14471564		Arfgap1	0	32.54946058			Ccdc127	0	29.32120423
Eif4g3	0	33.14618098		Fam126b	0	32.56445438			Ccdc134	0	34.25444826
Rbm3	0	33.15233173		Slc22a7	0	32.56752326			Ccdc150	0	33.34871615
Pcmt1	0	33.15695137		Clec1a	0	32.59094195			Ccdc167	0	30.03236103
Rbx1	0	33.16141075		Nek9	0	32.59410363			Ccdc22	0	32.87439735
Cnn3	0	33.18092525		Hpcal1	0	32.60543027			Ccdc25	0	30.62938448
Rsl1d1	0	33.18482691		Dhx30	0	32.60813104			Ccdc43	0	31.69709359
Cdipt	0	33.19084966		Phldb2	0	32.61825344			Ccdc47	0	37.77885244
Prss1	0	33.19811001		Sco2	0	32.61934028			Ccdc50	0	27.97391665
Mrpl4	0	33.2046168		Dhrs3	0	32.61954125			Ccdc51	0	34.1205268
Rbm39	0	33.20503011		Trip6	0	32.62144641			Ccdc58	0	36.76265823
Creld1	0	33.20617211		Sap30bp	0	32.62917337			Ccdc6	0	30.94516296
Ufd1l	0	33.2064904		Sec16a	0	32.62998823			Ccdc9	0	33.77743673
Ngly1	0	33.20776965		Acot11	0	32.63250582			Ccdc90b	0	30.75058291
Cyth1	0	33.21262227		Acot2	0	32.63567562			Ccdc91	0	31.42604874
Clec2d	0	33.2207493		Mien1	0	32.63603072			Ccdc93	0	34.62737841
Alg9	0	33.22157191		Inppl1	0	32.63798985			Ccnh	0	25.25462991
Rpp25l	0	33.22406897		Gipc1	0	32.64299023			Ccnt1	0	31.56102917
Pdcd6	0	33.22499127		Wdr24	0	32.65880232			Ccny	0	27.01271072
Slc9a8	0	33.22941783		Wdr43	0	32.67764384			Ccpg1	0	30.87785855
Ints5	0	33.23235632		Bop1	0	32.680816			Ccs	0	33.90210076
Nubpl	0	33.23411022		Akap8	0	32.68481702			Ccsmst1	0	25.57710137
Sp100	0	33.23609479		Ripk1	0	32.68515788			Cct2	0	38.78621704
Mcfd2	0	33.24490578		Creb1	0	32.68640948			Cct3	0	38.34053595
Col1a2	0	33.24561521		Als2	0	32.70470287			Cct4	0	37.10012563
Abhd15	0	33.25366487		Dnajc13	0	32.70509084			Cct5	0	37.07900808
Cops5	0	33.26266841		Dip2c	0	32.71020047			Cct6a	0	36.48582733
Zer1	0	33.26662519		Ston2	0	32.714662			Cct7	0	37.98909955
Sirt2	0	33.27229393		Map2k4	0	32.71997196			Cct8	0	37.64408067
Chp1	0	33.27778813		Herc4	0	32.72252132			Ccz1	0	30.91825864
Drg1	0	33.27985649		Marcksl1	0	32.72725446			Cd151	0	32.77892663
Adck5	0	33.2819752		Apol9a	0	32.73064907			Cd163	0	31.29266505
Reep5	0	33.28746667		Golim4	0	32.73356518			Cd180	0	29.6259719
Sub1	0	33.2881434		Rpusd3	0	32.74001331			Cd1d1	0	31.29460508
Ppp6r1	0	33.29858698		Idnk	0	32.74080262			Cd2ap	0	33.65492869
Usp39	0	33.29917298		Gna11	0	32.77225335			Cd2bp2	0	37.18268112
Spryd4	0	33.30628821		Fmnl2	0	32.77932294			Cd302	0	33.4294065
Rptor	0	33.31458095		Tsc22d1	0	32.78053491			Cd36	0	34.55951492
C1ra	0	33.31799806		Dgat1	0	32.78100714			Cd38	0	34.49919678
Mtfr1l	0	33.31805817		Ldlrap1	0	32.78219067			Cd3eap	0	31.80367981
Mrps28	0	33.32636707		Wdr26	0	32.7849075			Cd44	0	27.82360569
Col4a3bp	0	33.32901269		Paf1	0	32.7886133			Cd47	0	33.70955926
Parp3	0	33.33234402		Atpif1	0	32.78884426			Cd48	0	30.74454553
Hspb1	0	33.33478685		Hnrnpa2b1	0	32.79321829			Cd59a	0	29.20076323
Ecm1	0	33.33644787		Arhgef7	0	32.7938186			Cd5l	0	35.9203974
Rbm26	0	33.33709896		Smpd3	0	32.80554798			Cd68	0	37.86221119
Mapk14	0	33.3379847		Tbc1d5	0	32.80598395			Cd74	0	24.35684713
Exoc5	0	33.3455023		Cnpy3	0	32.81053973			Cd81	0	34.49632567
Safb	0	33.34754543		Arap3	0	32.81294545			Cd82	0	35.75601801
Tmpo	0	33.34786074		Coa6	0	32.82154135			Cd97	0	28.37677968
Mrpl42	0	33.35225239		Glyr1	0	32.82411471			Cda	0	32.37386195
Tm9sf1	0	33.36595438		Supv3l1	0	32.8387016			Cdadc1	0	31.02851077
Stxbp3	0	33.36989615		Parl	0	32.84029787			Cdc123	0	31.70763297
Prrc1	0	33.38263186		Nat8	0	32.84334305			Cdc16	0	31.60318114
Zc3h11a	0	33.38908672		Nostrin	0	32.85403403			Cdc23	0	33.64838247
Ylpm1	0	33.39343555		Lnpep	0	32.85536152			Cdc27	0	36.16597908
Gosr1	0	33.40447046		Ubqln2	0	32.85648154			Cdc34	0	31.42573669
Dopey2	0	33.41271681		Rictor	0	32.86049697			Cdc37	0	33.99127451
Cxxc5	0	33.41286379		Pemt	0	32.86377417			Cdc37l1	0	30.66433244
Ermp1	0	33.4149163		Pex13	0	32.86547056			Cdc40	0	27.38343679
Sra1	0	33.41885286		Ints7	0	32.8758368			Cdc42	0	37.52180792
Msmo1	0	33.41892463		Parn	0	32.87672915			Cdc42bpb	0	37.52650419
Dnajc5	0	33.42092978		Sart3	0	32.888167			Cdc42ep1	0	32.00412999
Fbxo6	0	33.42494322		Cyp7a1	0	32.88961252			Cdc5l	0	34.49554795
Trappc12	0	33.42857019		Brd2	0	32.89284552			Cdc73	0	38.71054919
Aftph	0	33.43767019		Zcchc6	0	32.89718471			Cdh1	0	30.58704143
Chtop	0	33.43789885		Ctso	0	32.9065845			Cdh13	0	37.40401667
Mta2	0	33.44576563		Hdhd2	0	32.91848381			Cdh2	0	35.52221259
Shc1	0	33.44817769		Ube3a	0	32.91876896			Cdh4	0	34.4650272
Tpd52	0	33.45191364		Camsap2	0	32.92067614			Cdh5	0	30.24287952
Seh1l	0	33.45379594		Ugt1a6b	0	32.9326419			Cdipt	0	33.19084966
Htra2	0	33.45699053		Palmd	0	32.97055052			Cdk11b	0	30.93143528
Hint3	0	33.4594368		Tfr2	0	32.9713472			Cdk18	0	32.70925279
Hmox1	0	33.4653304		Tmem223	0	32.9767328			Cdk2ap1	0	29.63135151
Acot8	0	33.46610143		Colgalt1	0	32.97714078			Cdk4	0	29.65542989
Polr2e	0	33.46749763		Aifm2	0	32.99478535			Cdk5	0	32.88441586
Fdft1	0	33.47315326		Usp25	0	32.99534432			Cdk5rap3	0	34.66339661
Flot2	0	33.48981637		Csk	0	33.0060735			Cdk6	0	35.43134934
Zc3h15	0	33.49275629		Kdsr	0	33.00971607			Cdkal1	0	30.98878689
Skap2	0	33.50116866		Ralgapa2	0	33.0163387			Cdkn1b	0	31.97309108
Cyp4f13	0	33.50171689		Larp4b	0	33.01930065			Cdkn2aip	0	36.23921733
Rgl3	0	33.50295162		Bsdc1	0	33.01968365			Cdo1	0	32.86271893
Mrpl1	0	33.50317121		Nedd4l	0	33.03181356			Cds2	0	33.66393212
Snrpd3	0	33.51082702		Ppp2r5d	0	33.03629578			Cdv3	0	35.01118871
Epn2	0	33.5114498		Ints3	0	33.04931212			Cebpa	0	35.17371724
Sco1	0	33.52164387		Usp4	0	33.05450493			Cebpzos	0	23.64185803
Tnrc6a	0	33.5219252		Vps4b	0	33.05451769			Cecr5	0	34.55032606
Gns	0	33.52352427		Nat9	0	33.07777682			Celf1	0	32.43466655
Gfm2	0	33.52366554		Anp32b	0	33.09629025			Cenpe	0	36.36470468
Nrp1	0	33.52960701		Mrpl15	0	33.10393857			Cenpv	0	36.47788104
Larp4	0	33.53053254		Otud4	0	33.1194587			Cep170b	0	31.68368766
Supt16	0	33.53395147		Tmem230	0	33.12087056			Cep290	0	24.85423265
Ddx42	0	33.54831804		Stim1	0	33.12320924			Cept1	0	33.62947566
Pdk1	0	33.54917966		Chac2	0	33.12421717			Cers2	0	36.36234476
Rbbp4	0	33.55176641		Tlcd1	0	33.14471564			Ces1	0	39.66724327
Dis3l2	0	33.5562709		Dock4	0	33.14654897			Ces1b	0	30.53878451
Pex3	0	33.56483266		Rapgef4	0	33.14865983			Ces1c	0	36.14549073
Mrpl38	0	33.56596617		Pcmt1	0	33.15695137			Ces1d	0	40.24893695
Stx12	0	33.56602326		Chchd4	0	33.16102411			Ces1e	0	35.88742044
Slirp	0	33.56893343		Fmo2	0	33.16349423			Ces1f	0	39.66098019
Coa7	0	33.56917408		Uap1	0	33.16514506			Ces1h	0	35.76415952
Brk1	0	33.57053463		Rsl1d1	0	33.18482691			Ces2a	0	38.11509117
Pnpla8	0	33.57062202		Ubfd1	0	33.18826206			Ces2c	0	37.33371148
Skiv2l	0	33.57172774		Cog1	0	33.19807966			Ces2e	0	37.89978218
Sec11a	0	33.57437009		Tinagl1	0	33.21062766			Ces2g	0	35.94000169
Taok3	0	33.57594517		Sdsl	0	33.2147216			Ces3a	0	40.24574521
Mrpl50	0	33.58007136		Mrpl33	0	33.21883504			Ces3b	0	37.58207553
Mrps11	0	33.58476419		Rpp25l	0	33.22406897			Cfap36	0	30.81198085
Irf3	0	33.58780195		Cnp	0	33.22484577			Cfd	0	32.07859802
Aamdc	0	33.58996565		Tspan4	0	33.2306934			Cfdp1	0	26.45339564
Clcc1	0	33.60134578		Npc1	0	33.24402919			Cfh	0	35.93558567
Entpd8	0	33.61069975		Mcfd2	0	33.24490578			Cfhr1	0	29.80907786
Fam63a	0	33.61111058		Phf5a	0	33.24652532			Cfhr2	0	32.14050976
Pomp	0	33.61620444		Mcc	0	33.25416429			Cfi	0	35.73444786
C9	0	33.61754186		Slc27a4	0	33.26041271			Cfl1	0	38.0455779
Csf1r	0	33.61892187		F12	0	33.26380007			Cfl2	0	36.81178058
Camk1	0	33.62393929		Zer1	0	33.26662519			Cfp	0	34.94162396
Slc35a3	0	33.62501057		Zc3hav1	0	33.26838515			Cggbp1	0	37.87400785
Plcb1	0	33.62564677		Tradd	0	33.27371422			Cgn	0	38.6900109
Anp32e	0	33.62783395		Vimp	0	33.27765344			Cgnl1	0	36.86406958
Cept1	0	33.62947566		Col1a1	0	33.28427221			Chac2	0	33.12421717
Ndst1	0	33.63194323		S100a10	0	33.28502551			Chchd1	0	36.37694274
Srp19	0	33.63314253		Tcf25	0	33.28804523			Chchd10	0	31.51003213
Lage3	0	33.63322634		Plekhf2	0	33.30642395			Chchd2	0	34.81064323
Casp6	0	33.6341428		C1ra	0	33.31799806			Chchd3	0	37.47849632
Hpn	0	33.63467173		Mtfr1l	0	33.31805817			Chchd4	0	33.16102411
Opa3	0	33.63920273		Wdr91	0	33.32713896			Chchd6	0	32.824922
Plvap	0	33.64058987		Mrpl44	0	33.33082476			Chchd7	0	30.04774622
Ubap2l	0	33.64331229		Sptb	0	33.33543592			Chd1l	0	26.98734874
Myo1c	0	33.64685051		Exoc5	0	33.3455023			Chd4	0	32.60899425
Ggact	0	33.652706		Mrpl42	0	33.35225239			Chd8	0	28.79032533
Pcnp	0	33.65365671		Ngef	0	33.35647664			Cherp	0	31.96374248
Yipf5	0	33.65366612		Tm9sf1	0	33.36595438			Chid1	0	32.17937511
Vps25	0	33.65890962		Spg20	0	33.37003859			Chil3	0	35.07632663
Hnrnpdl	0	33.66758095		Zc3h11a	0	33.38908672			Chka	0	31.51807023
Llgl2	0	33.67696812		Ylpm1	0	33.39343555			Chkb	0	35.59681735
Bola1	0	33.67802789		Mrpl2	0	33.39909239			Chm	0	30.08973237
Wdfy1	0	33.67946152		Sumf1	0	33.40064513			Chmp1a	0	32.91003438
Mgat2	0	33.68346867		Egln1	0	33.40073715			Chmp1b1	0	35.48504502
Dnajb1	0	33.68625099		Mark2	0	33.4015638			Chmp2a	0	29.9231635
Kank2	0	33.69627724		Gosr1	0	33.40447046			Chmp2b	0	34.42136502
Emc3	0	33.69741803		Dopey2	0	33.41271681			Chmp3	0	33.07576354
Pmvk	0	33.69806041		Cxxc5	0	33.41286379			Chmp4b	0	33.89619666
Snap47	0	33.70151355		Sra1	0	33.41885286			Chmp5	0	32.35420447
Elac2	0	33.70290633		Plxnb1	0	33.42156857			Chn2	0	31.55775125
Amy1	0	33.70360512		Trappc12	0	33.42857019			Chordc1	0	38.80415299
Tpm2	0	33.70621504		Chtop	0	33.43789885			Chp1	0	33.27778813
Cd47	0	33.70955926		Naa25	0	33.44339091			Chpt1	0	30.51531496
Erlin1	0	33.70958832		Akap9	0	33.4462243			Chrac1	0	34.76590046
Yars2	0	33.70967971		Mesdc2	0	33.44944553			Chtf8	0	28.61029194
Ptcd3	0	33.71209186		Seh1l	0	33.45379594			Chtop	0	33.43789885
Trim25	0	33.71244958		Mipep	0	33.48787926			Chuk	0	29.72490469
Apoc4	0	33.71780569		Mrpl1	0	33.50317121			Ciao1	0	31.68077609
Lims2	0	33.71788319		Sharpin	0	33.50334702			Ciapin1	0	36.2591743
Vps13d	0	33.7182693		Epn2	0	33.5114498			Cideb	0	34.31417923
Gpc4	0	33.71841546		Synj1	0	33.51255211			Cirbp	0	28.82754966
Tpm1	0	33.72558053		Sco1	0	33.52164387			Cirh1a	0	32.65188502
Stx7	0	33.72611104		D2hgdh	0	33.52338605			Cisd1	0	37.86315858
Nme3	0	33.7261525		Gns	0	33.52352427			Cisd2	0	35.16814753
Athl1	0	33.73089507		Nrp1	0	33.52960701			Cisd3	0	34.98733507
Selenbp2	0	33.73248333		Larp4	0	33.53053254			Ckap4	0	36.12640205
Grn	0	33.7534475		Iba57	0	33.53904296			Ckap5	0	36.54161075
Xylt2	0	33.75581153		Fyco1	0	33.54023076			Ckb	0	37.35285531
Srgap2	0	33.76159978		Mrps5	0	33.54165963			Clasp1	0	35.24400463
Akr1c12	0	33.77403682		Ddx42	0	33.54831804			Clasp2	0	33.06585408
Abcb8	0	33.77477745		Kif1c	0	33.55985713			Clcc1	0	33.60134578
Paox	0	33.77531456		Mrpl38	0	33.56596617			Cldnd1	0	28.80535349
Ccdc9	0	33.77743673		Proc	0	33.56684245			Clec1a	0	32.59094195
Sfxn5	0	33.77774282		Pnpla8	0	33.57062202			Clec1b	0	31.80221969
Cops7a	0	33.77814088		Ogfr	0	33.57275781			Clec2d	0	33.2207493
Aip	0	33.77958105		Taok3	0	33.57594517			Clec3b	0	30.8809254
Wnk1	0	33.7817819		Gm21992	0	33.5894856			Clec4f	0	35.10825613
Slc16a2	0	33.78253982		Gamt	0	33.60009811			Clec4g	0	34.94897763
Tsfm	0	33.79314436		Clcc1	0	33.60134578			Clic1	0	34.83585181
Romo1	0	33.79414066		Fam63a	0	33.61111058			Clic4	0	34.81505344
Slc38a4	0	33.79562358		Cops6	0	33.6153627			Clint1	0	36.07317182
Pdcd11	0	33.79737451		C9	0	33.61754186			Clip1	0	36.22540243
Polr2a	0	33.79866131		Csf1r	0	33.61892187			Clip2	0	28.92906201
Gnpnat1	0	33.80077477		Plcg1	0	33.62264405			Clk1	0	22.93333005
Myo6	0	33.80131379		Slc35a3	0	33.62501057			Clmn	0	34.45441412
Mpp1	0	33.80163897		Abca1	0	33.627474			Cln5	0	30.16333825
Abcf2	0	33.80282244		Eps15	0	33.63159206			Clns1a	0	31.6142988
Arhgap35	0	33.8106206		Casp6	0	33.6341428			Clp1	0	34.19829317
Map2k3	0	33.81141965		Opa3	0	33.63920273			Clpb	0	37.96175472
Arpp19	0	33.81440054		Ppl	0	33.6423778			Clpp	0	36.86890286
Ubr2	0	33.82212145		Ggact	0	33.652706			Clptm1	0	34.20717222
Tiprl	0	33.82355839		Pcnp	0	33.65365671			Clptm1l	0	31.92664412
Masp1	0	33.82588988		Yipf5	0	33.65366612			Clpx	0	36.66125173
Rbck1	0	33.82734092		Pja1	0	33.66294567			Clta	0	35.29203253
Slc33a1	0	33.83924373		Snap29	0	33.66499876			Cltb	0	36.05108716
Sbno1	0	33.84081101		Aup1	0	33.67556842			Cltc	0	37.87254402
Tefm	0	33.85502811		Bola1	0	33.67802789			Clu	0	34.83624967
Mrpl28	0	33.85805957		Dnajb1	0	33.68625099			Clybl	0	37.38203448
Mrpl47	0	33.86236004		Cobll1	0	33.69146054			Cmah	0	38.45510364
Itga9	0	33.86445112		Snap47	0	33.70151355			Cmas	0	35.13175652
Cyp4a14	0	33.86688867		Elac2	0	33.70290633			Cmbl	0	37.36894484
Rbm25	0	33.87872784		Tpm2	0	33.70621504			Cmc1	0	33.16679243
Cops8	0	33.88116929		Erlin1	0	33.70958832			Cmc2	0	30.16486948
Cyp2c55	0	33.88939743		Serpinf2	0	33.71087121			Cmc4	0	31.86258529
Ccs	0	33.90210076		Gpc4	0	33.71841546			Cml1	0	36.57030055
Mrpl32	0	33.90346742		Tpm1	0	33.72558053			Cml2	0	37.71169173
Fkbp1a	0	33.91433947		Grn	0	33.7534475			Cmpk1	0	36.48595696
Ufsp2	0	33.92128457		Xylt2	0	33.75581153			Cmtm4	0	32.8181963
Serpina6	0	33.92312191		Srgap2	0	33.76159978			Cmtr1	0	33.40681378
Pde3b	0	33.92462377		Pi4kb	0	33.76410415			Cnbp	0	27.52097786
Smim20	0	33.93083565		Cul3	0	33.76591137			Cndp2	0	38.63891111
Ankfy1	0	33.93218829		Akr1c12	0	33.77403682			Cnep1r1	0	30.01048593
Sec31a	0	33.94609771		Abcb8	0	33.77477745			Cnn2	0	34.11001431
Bcat2	0	33.94792557		Paox	0	33.77531456			Cnn3	0	33.18092525
Ndufb9	0	33.96295291		Sfxn5	0	33.77774282			Cnnm3	0	28.93312014
Mbl2	0	33.96963274		Wnk1	0	33.7817819			Cnot1	0	34.53524393
Opa1	0	33.97002746		Inpp1	0	33.79250936			Cnot10	0	29.08392518
Zfyve1	0	33.97113638		Tsfm	0	33.79314436			Cnot11	0	26.46097211
Metap1	0	33.97242817		Romo1	0	33.79414066			Cnot2	0	28.95221999
Zyg11b	0	33.97723285		Pdcd11	0	33.79737451			Cnot3	0	30.2735451
Inf2	0	33.98046093		Ppat	0	33.80173599			Cnot7	0	35.71408927
Mybbp1a	0	33.98274864		Galnt4	0	33.80276858			Cnot8	0	31.01567079
Maged1	0	33.98393506		Abcf2	0	33.80282244			Cnp	0	33.22484577
Pi4k2a	0	33.98447391		Nfia	0	33.80380161			Cnpy2	0	36.44225906
Cdc37	0	33.99127451		Igfbp7	0	33.80892955			Cnpy3	0	32.81053973
Acp2	0	33.99494136		Ptpn12	0	33.81094922			Cnpy4	0	29.62702786
Umps	0	34.00097776		Man2c1	0	33.81219297			Cnrip1	0	27.31488431
Nosip	0	34.00460729		Ubr2	0	33.82212145			Coa5	0	28.3708263
Ipo4	0	34.00481607		Sdc1	0	33.82574814			Coa6	0	32.82154135
Uchl5	0	34.00565658		Masp1	0	33.82588988			Coa7	0	33.56917408
Spcs1	0	34.01129912		Serhl	0	33.82989029			Coasy	0	37.59293387
Atp8a1	0	34.01826017		Ptk2	0	33.83101539			Cobl	0	28.01407889
Sephs1	0	34.02389952		Mrps12	0	33.83264287			Cobll1	0	33.69146054
Spag9	0	34.03425014		Mia3	0	33.8603321			Cog1	0	33.19807966
Ubtf	0	34.04226991		Itga9	0	33.86445112			Cog2	0	33.3225162
Rpa1	0	34.0429095		Abcd2	0	33.86919315			Cog3	0	31.05223637
Kng2	0	34.04292172		Tango6	0	33.87565138			Cog4	0	32.22995241
Ndufa11	0	34.04385077		Ube2j1	0	33.87958227			Cog5	0	33.43556418
Pfdn2	0	34.04504086		Fam210b	0	33.89798191			Cog6	0	29.53816541
Gmppb	0	34.04833821		Ccs	0	33.90210076			Cog7	0	34.2466782
C8g	0	34.05194215		Mrpl17	0	33.9065263			Coil	0	28.56697628
Mon2	0	34.05430096		Nlrx1	0	33.91565766			Col14a1	0	35.02450228
Aarsd1	0	34.05831651		Pex11b	0	33.92146423			Col18a1	0	35.26066432
Crlf3	0	34.06054198		Mob2	0	33.92278168			Col1a1	0	33.28427221
Zc3h18	0	34.06068583		Cox19	0	33.92427498			Col1a2	0	33.24561521
Plcxd2	0	34.06296847		Rap2c	0	33.92514902			Col2a1	0	30.97232428
Dsc2	0	34.06318378		Aldoc	0	33.92677391			Col4a1	0	31.93090126
Lemd2	0	34.06739189		Smim20	0	33.93083565			Col4a2	0	32.24557637
Fam213a	0	34.06771448		Ankfy1	0	33.93218829			Col4a3bp	0	33.32901269
Txn2	0	34.07816849		R3hdm2	0	33.9409691			Col6a1	0	36.17891923
Ints1	0	34.07895455		Sec31a	0	33.94609771			Col6a2	0	36.26061595
Nup210	0	34.08428887		Ptpn9	0	33.96402987			Col6a3	0	38.92045254
Hmgn5	0	34.08513755		Zyg11b	0	33.97723285			Col6a5	0	32.60402216
Mrps14	0	34.09611483		Inf2	0	33.98046093			Col6a6	0	27.55089084
C1rl	0	34.09890985		Ipo4	0	34.00481607			Colec12	0	31.26300785
Elovl5	0	34.09925976		Vars2	0	34.00973444			Colgalt1	0	32.97714078
Slmap	0	34.1031386		Pcyt1a	0	34.0104396			Commd1	0	32.84917446
Sf3a3	0	34.11334155		Sephs1	0	34.02389952			Commd10	0	32.74457441
Mkln1	0	34.11950153		Znfx1	0	34.02417528			Commd2	0	32.52271658
Rad23a	0	34.12206508		Bcl2l13	0	34.02493889			Commd3	0	34.19033275
Arhgef1	0	34.12222388		Abcb10	0	34.02749433			Commd4	0	31.46260598
Itih1	0	34.12482729		Purb	0	34.03355775			Commd5	0	31.04322826
Mocos	0	34.12659826		Exoc8	0	34.03813938			Commd6	0	34.89914529
Ndufs5	0	34.12827378		C8g	0	34.05194215			Commd7	0	31.10229146
Ube2z	0	34.1295849		Gpr182	0	34.05820937			Commd8	0	27.70481167
Mrpl16	0	34.13065827		Zc3h18	0	34.06068583			Commd9	0	29.60610439
Pelo	0	34.13204007		Plcxd2	0	34.06296847			Comt	0	38.12880284
Armc1	0	34.14023753		Dsc2	0	34.06318378			Comtd1	0	32.50465491
Hnrnph1	0	34.14234193		Fars2	0	34.07198728			Copa	0	36.57818342
Cadm1	0	34.14651025		Slc25a23	0	34.07336448			Copb1	0	37.60081541
Cdc42ep4	0	34.15646848		Ctif	0	34.07718527			Copb2	0	35.67597317
Atp6v1e1	0	34.15796171		Ints1	0	34.07895455			Cope	0	34.40751225
Denr	0	34.16343329		Nup210	0	34.08428887			Copg1	0	35.38168997
Slc29a1	0	34.17252589		Nudt9	0	34.09203808			Copg2	0	33.9974525
Taf15	0	34.17622925		Engase	0	34.09694917			Cops3	0	38.50942174
Hspb8	0	34.17716967		Elovl5	0	34.09925976			Cops4	0	34.40924841
Bckdk	0	34.17814805		Ptpn1	0	34.11879803			Cops5	0	33.26266841
Gadd45gip1	0	34.18063706		Ccdc51	0	34.1205268			Cops6	0	33.6153627
Vps53	0	34.18617489		Rad23a	0	34.12206508			Cops7a	0	33.77814088
Commd3	0	34.19033275		Itih1	0	34.12482729			Cops8	0	33.88116929
Mrps26	0	34.19225092		Mocos	0	34.12659826			Copz1	0	34.36556419
Cyfip1	0	34.19355255		Vkorc1l1	0	34.12765587			Copz2	0	29.98292334
Ifih1	0	34.19652533		Ndufs5	0	34.12827378			Coq10b	0	28.60160513
Lancl1	0	34.20573409		Mrpl16	0	34.13065827			Coq3	0	34.92242398
Cacybp	0	34.21013322		Atp2b1	0	34.13324859			Coq4	0	33.06809225
Lin7c	0	34.21632388		Sdhc	0	34.137569			Coq5	0	35.27421972
Tcirg1	0	34.22144292		Armc1	0	34.14023753			Coq6	0	34.81330445
Sepsecs	0	34.2237625		Tapt1	0	34.15228357			Coq7	0	34.67542159
Pla2g12b	0	34.22571214		Slc30a7	0	34.15368567			Coq9	0	37.83359533
Mtap	0	34.23661837		Hspa1b	0	34.15548878			Coro1a	0	35.15270108
Cog7	0	34.2466782		Ugt2b35	0	34.1579373			Coro1b	0	38.21307016
Tmem19	0	34.25169691		Pars2	0	34.16232525			Coro1c	0	36.30199769
Khdrbs1	0	34.25682717		Hspb8	0	34.17716967			Coro7	0	35.3987602
Gprin3	0	34.26324954		Gadd45gip1	0	34.18063706			Cotl1	0	35.18531745
Phyhd1	0	34.26358697		Ifih1	0	34.19652533			Cox17	0	31.44141188
Gimap4	0	34.26916882		Clptm1	0	34.20717222			Cox19	0	33.92427498
Usp19	0	34.27055272		Cacybp	0	34.21013322			Cox20	0	32.2819801
Arfgef1	0	34.27854069		Nckap1	0	34.21251197			Cox4i1	0	38.94139995
Tgfbi	0	34.28405827		Sepsecs	0	34.2237625			Cox5a	0	39.25705717
Helz2	0	34.29137432		Pla2g12b	0	34.22571214			Cox5b	0	34.44246278
Mcmbp	0	34.29394868		Fbxo22	0	34.22704975			Cox6a1	0	31.20262741
Dcaf8	0	34.2978087		Slc6a12	0	34.24259335			Cox6b1	0	39.68072716
Iqsec1	0	34.30367017		Tmem256	0	34.24919886			Cox6c	0	38.82458717
Mrps22	0	34.30501753		Tmem19	0	34.25169691			Cox7a1	0	31.96846801
Nop16	0	34.30584439		Crk	0	34.25255458			Cox7a2	0	38.3309994
Timm8b	0	34.30609922		Gimap4	0	34.26916882			Cox7c	0	36.93091295
Bud31	0	34.30645115		Dusp22	0	34.27122769			Cp	0	34.86209866
Cideb	0	34.31417923		Psme4	0	34.28091284			Cpb2	0	31.84679945
Vps26b	0	34.31842479		Lum	0	34.28198784			Cpd	0	30.09337787
Rab32	0	34.32552529		Thtpa	0	34.28687216			Cpeb2	0	34.1080931
Snx6	0	34.32857231		Mcmbp	0	34.29394868			Cpn1	0	35.19294776
Mlxipl	0	34.32889094		Msto1	0	34.29616914			Cpn2	0	35.02943514
Pip4k2b	0	34.33559401		Scarb1	0	34.30731166			Cpne1	0	34.6726958
Ndufaf4	0	34.33878563		Vps26b	0	34.31842479			Cpne2	0	33.56888337
Fcgr2b	0	34.33879065		Rab32	0	34.32552529			Cpne3	0	37.29387025
Itgav	0	34.34191279		Sf3b5	0	34.32772808			Cpox	0	36.50007289
Slc25a46	0	34.34322939		Pir	0	34.33365752			Cpq	0	34.36368015
Tcea1	0	34.34551167		Ndufaf4	0	34.33878563			Cps1	0	43.40551982
Rab8a	0	34.34571742		Tmem33	0	34.34097975			Cpsf1	0	32.55291141
Rsu1	0	34.34917878		Slc25a46	0	34.34322939			Cpsf2	0	30.87948124
Nup214	0	34.35383631		Rab8a	0	34.34571742			Cpsf3	0	34.96852669
Rbks	0	34.35413235		Qrich1	0	34.36072726			Cpsf3l	0	29.57897975
Ewsr1	0	34.35513892		Cpq	0	34.36368015			Cpsf4	0	30.19791754
Stab2	0	34.35697098		Pgm2	0	34.36438962			Cpsf6	0	33.6886828
Cyp3a25	0	34.35897361		Copz1	0	34.36556419			Cpsf7	0	36.21563426
Bco2	0	34.36022075		C1qbp	0	34.36865849			Cpt2	0	38.23735177
Qrich1	0	34.36072726		Gnas	0	34.37447394			Cr1l	0	33.80977351
Copz1	0	34.36556419		Rabep1	0	34.37749346			Crat	0	35.11104306
C1qbp	0	34.36865849		Prpf4b	0	34.38918094			Crbn	0	25.76089138
Auh	0	34.37048594		Eral1	0	34.39083056			Creb1	0	32.68640948
Gnas	0	34.37447394		Ptbp3	0	34.3967116			Creb3l3	0	29.54169034
Saraf	0	34.37891243		Nat2	0	34.39848412			Crebbp	0	30.56106482
Parva	0	34.38020041		Ascc3	0	34.39861705			Creld1	0	33.20617211
Irf6	0	34.38782359		Zmpste24	0	34.39967935			Creld2	0	34.92432434
Lgmn	0	34.38891484		Pawr	0	34.40315195			Crip2	0	33.95869682
Eral1	0	34.39083056		Srrt	0	34.40362833			Crk	0	34.25255458
Ndufa3	0	34.3945078		Ruvbl1	0	34.40535131			Crlf3	0	34.06054198
Ptbp3	0	34.3967116		Erbb2ip	0	34.41233754			Crls1	0	32.11304044
Nat2	0	34.39848412		Icam1	0	34.41445069			Crnkl1	0	31.87290683
Zmpste24	0	34.39967935		Dtd2	0	34.42649884			Crot	0	37.73661361
Pawr	0	34.40315195		Arpc3	0	34.43016094			Crp	0	31.06486081
Ruvbl1	0	34.40535131		Foxk1	0	34.43344406			Crtc1	0	29.88727122
Cops4	0	34.40924841		Cox5b	0	34.44246278			Cry2	0	30.03129114
Fkbp2	0	34.41833069		Hsd17b7	0	34.45195333			Crybg3	0	31.62131757
Chmp2b	0	34.42136502		Fgfr1op2	0	34.45196963			Cryl1	0	33.97097769
Mpv17	0	34.42149214		Clmn	0	34.45441412			Crym	0	33.25205885
Dtd2	0	34.42649884		Gstm4	0	34.45847652			Cryz	0	37.6410754
Atp8b1	0	34.42983067		Pdlim1	0	34.46097931			Cryzl1	0	29.74178387
Arpc3	0	34.43016094		Ttc39b	0	34.46235064			Cs	0	38.54180042
Gps1	0	34.43423986		Lrpap1	0	34.46715368			Csad	0	40.62360922
Eif3k	0	34.43623147		Ptpn23	0	34.47494405			Csde1	0	35.87607692
Vrk3	0	34.43897229		Tmem57	0	34.4927354			Cse1l	0	39.69945758
Tmem109	0	34.43919231		Tbcel	0	34.49721488			Csf1r	0	33.61892187
Cxadr	0	34.44180425		Fkbp5	0	34.50380223			Csk	0	33.0060735
Esyt1	0	34.44944796		Trip11	0	34.51269862			Csl	0	32.25722789
Actr1a	0	34.44944832		Rela	0	34.51915272			Csnk1a1	0	34.56515247
Iscu	0	34.44995565		Rabep2	0	34.52215913			Csnk1d	0	35.00362053
Fgfr1op2	0	34.45196963		Carhsp1	0	34.5254471			Csnk2a1	0	33.85371152
Clmn	0	34.45441412		C2cd2	0	34.528183			Csnk2a2	0	32.03483717
Irgm2	0	34.4579631		Ppif	0	34.52975149			Csnk2b	0	37.21919762
Pdlim1	0	34.46097931		Leng8	0	34.53661596			Csrp1	0	35.67356536
Slc25a16	0	34.46355187		Steap3	0	34.54103582			Csrp2	0	32.51449348
Nop10	0	34.46442135		Manba	0	34.55257565			Csrp3	0	32.3077059
Apoc3	0	34.47256893		Ldlr	0	34.55372966			Cst3	0	24.63601986
Ptpn23	0	34.47494405		Scarb2	0	34.55958981			Cstb	0	35.50679572
Nfu1	0	34.48766291		Dlc1	0	34.56398646			Cstf1	0	28.02460826
Ostf1	0	34.48800304		Exoc7	0	34.57180939			Cstf2	0	31.43017448
Mbl1	0	34.48903045		Mtpap	0	34.57411583			Cstf2t	0	28.82048857
Tor1aip1	0	34.49104309		Sntb1	0	34.57854471			Cstf3	0	31.33786659
Tmem57	0	34.4927354		Tex264	0	34.59745071			Ctage5	0	40.60062589
Sec24c	0	34.4950995		Pgp	0	34.60058111			Ctbp1	0	33.33805285
Cdc5l	0	34.49554795		Nudt19	0	34.60331232			Ctbs	0	30.85522358
Tbcel	0	34.49721488		Tubb5	0	34.60370205			Ctdp1	0	28.06090477
Ubqln1	0	34.49869465		Endod1	0	34.60680303			Ctdsp1	0	30.96718728
Ppp2cb	0	34.50077444		Bcas2	0	34.60816623			Cth	0	39.67261285
Gaa	0	34.50092439		Timm50	0	34.60946786			Ctnna1	0	37.70264024
Dapk1	0	34.50302202		Spcs2	0	34.61186565			Ctnnb1	0	36.18249144
Ddx50	0	34.51279845		Dnajb12	0	34.61200031			Ctnnbl1	0	24.01729475
Pabpc4	0	34.51536344		Slc12a7	0	34.61203735			Ctps1	0	35.95005733
G3bp2	0	34.51900159		Aph1a	0	34.61644456			Ctps2	0	31.32044113
Cyp4f15	0	34.51901839		Pex6	0	34.61961698			Ctr9	0	31.21661544
Gnpda1	0	34.52398786		Ppp1r37	0	34.63031023			Ctsa	0	35.47864238
Carhsp1	0	34.5254471		Golga3	0	34.63130226			Ctsc	0	35.3707283
Dpp7	0	34.52672436		Acsf3	0	34.63218278			Ctsd	0	37.47504694
C2cd2	0	34.528183		Mal2	0	34.63555129			Ctsf	0	36.53974141
Ppif	0	34.52975149		Tssc1	0	34.64496471			Ctsh	0	35.58589834
Osbpl2	0	34.53227437		Stt3b	0	34.64611687			Ctsl	0	33.99897678
Acsl4	0	34.54290158		Igf2r	0	34.64934919			Ctss	0	31.66794526
Ncln	0	34.54820158		Psmd4	0	34.6503566			Ctsz	0	38.10491174
Pxn	0	34.5526602		Kpna6	0	34.65340939			Cttn	0	35.84749296
Ldlr	0	34.55372966		Emc1	0	34.65911577			Cttnbp2nl	0	32.16513226
Scarb2	0	34.55958981		Matr3	0	34.68826197			Ctu1	0	24.94804898
Dlc1	0	34.56398646		Yif1b	0	34.69990924			Ctu2	0	32.0487159
Fgf1	0	34.5699519		Slc25a42	0	34.71170322			Cul2	0	33.71639594
Exoc7	0	34.57180939		Rassf3	0	34.71488495			Cul3	0	33.76591137
Mtpap	0	34.57411583		Ist1	0	34.71738897			Cul4a	0	37.81755359
Snrpa	0	34.57475834		Eps8l2	0	34.71931687			Cul4b	0	35.00574683
Sntb1	0	34.57854471		Eftud1	0	34.72356007			Cul5	0	36.36601035
Macrod1	0	34.58047023		Trappc8	0	34.72932842			Cuta	0	31.03742395
Fam107b	0	34.58499538		Prpf40a	0	34.73042286			Cutc	0	33.79989334
Ubl5	0	34.58747328		Ap3d1	0	34.73647908			Cux1	0	30.32429782
Eefsec	0	34.59342723		Tmf1	0	34.73869257			Cwc15	0	30.00802451
Rps27	0	34.59683937		Met	0	34.73976437			Cwc22	0	30.29124918
Nudt19	0	34.60331232		Mpdu1	0	34.74352818			Cwc27	0	31.11302336
Tubb5	0	34.60370205		Apex1	0	34.75052393			Cwf19l1	0	32.14109351
Rnf181	0	34.605061		Chrac1	0	34.76590046			Cxadr	0	34.44180425
Bcas2	0	34.60816623		Rdh9	0	34.76873508			Cxcl12	0	30.40516711
Timm50	0	34.60946786		Pdhx	0	34.77199538			Cxxc5	0	33.41286379
Hars	0	34.61203094		Msh6	0	34.77371239			Cyb5a	0	40.35983129
Slc12a7	0	34.61203735		Pex5	0	34.77409838			Cyb5b	0	37.62195822
Acp6	0	34.61959419		Usp15	0	34.77550607			Cyb5r1	0	30.37725917
Pex6	0	34.61961698		Abcf3	0	34.78257884			Cyb5r3	0	39.15861931
Btd	0	34.62841454		Spcs3	0	34.78313516			Cybb	0	36.68304782
Sult1b1	0	34.62954485		Dennd4c	0	34.78318512			Cyc1	0	37.59211061
Ppp1r37	0	34.63031023		Samd9l	0	34.78588108			Cycs	0	38.56422064
Prkar1a	0	34.63180723		Vwf	0	34.78890065			Cyfip1	0	34.19355255
Stt3b	0	34.64611687		Ceacam1	0	34.7915714			Cygb	0	33.66170138
Afmid	0	34.64791901		Golga5	0	34.7966361			Cyhr1	0	30.32691482
Tmed5	0	34.65863691		Mgea5	0	34.8006179			Cyp1a2	0	38.22337724
Emc1	0	34.65911577		Chchd2	0	34.81064323			Cyp20a1	0	33.99100278
Cdk5rap3	0	34.66339661		Clic4	0	34.81505344			Cyp26a1	0	26.87346399
Prkaca	0	34.66879099		2210016F16Rik	0	34.8228192			Cyp27a1	0	38.96867197
Mrpl22	0	34.67091853		Serpina3m	0	34.82920701			Cyp2a12	0	40.17917961
Fabp4	0	34.67160264		Clu	0	34.83624967			Cyp2a5	0	36.71400578
Ppox	0	34.67166613		Pcmtd1	0	34.84499805			Cyp2ab1	0	36.21044677
Isg15	0	34.67181867		Psmb3	0	34.84772379			Cyp2b10	0	35.16960867
Elp4	0	34.67227214		Dnaja2	0	34.85588976			Cyp2b9	0	31.07477546
Abhd11	0	34.67735299		Xrcc1	0	34.86388825			Cyp2c29	0	39.30072534
Acox3	0	34.68027725		Lrrc47	0	34.86535089			Cyp2c37	0	38.70877072
Rngtt	0	34.69311668		Slc16a1	0	34.86813496			Cyp2c39	0	29.26689767
Yif1b	0	34.69990924		Psmb10	0	34.89028247			Cyp2c44	0	36.72138098
Ap1m1	0	34.70565354		Gchfr	0	34.90116733			Cyp2c50	0	36.14026319
Sec62	0	34.7114204		Tmed9	0	34.9023252			Cyp2c54	0	39.8978141
Slc25a42	0	34.71170322		Pex19	0	34.90391947			Cyp2c55	0	33.88939743
Ist1	0	34.71738897		Oxnad1	0	34.90395056			Cyp2c67	0	36.95738148
Mtx2	0	34.7177303		Oasl1	0	34.90691019			Cyp2c68	0	34.78805579
Eps8l2	0	34.71931687		Sri	0	34.9087278			Cyp2c70	0	36.76478455
Top2b	0	34.72196242		Ltn1	0	34.9107089			Cyp2d10	0	39.49276771
Tns2	0	34.72363376		Trim14	0	34.9125909			Cyp2d22	0	37.11268792
Rab5b	0	34.7265646		Nelfcd	0	34.91649777			Cyp2d26	0	39.76016433
Mlx	0	34.7275634		Nop2	0	34.92173921			Cyp2d40	0	30.49918275
Prpf40a	0	34.73042286		Erc1	0	34.92373193			Cyp2d9	0	38.61927929
Yme1l1	0	34.73374458		Txlng	0	34.92392462			Cyp2e1	0	39.45435037
Mavs	0	34.73526642		Gfpt1	0	34.93554215			Cyp2f2	0	38.4159926
Ap3d1	0	34.73647908		Pon2	0	34.93794571			Cyp2j5	0	37.30080683
Ugt3a1	0	34.7395344		Abcc3	0	34.94043866			Cyp2t4	0	32.68170658
Mpdu1	0	34.74352818		Abcc6	0	34.94251045			Cyp39a1	0	34.23332139
Apex1	0	34.75052393		Cpped1	0	34.94384628			Cyp3a11	0	39.60227107
Fus	0	34.76525614		Araf	0	34.94979333			Cyp3a13	0	36.66261064
Rdh9	0	34.76873508		Ifit3	0	34.95288026			Cyp3a25	0	34.35897361
Pdhx	0	34.77199538		Dnajb4	0	34.95501695			Cyp4a10	0	35.41772308
Usp15	0	34.77550607		Rbp1	0	34.96856688			Cyp4a12a	0	37.55306251
Kank1	0	34.78079565		Lipt1	0	34.9708631			Cyp4a12b	0	28.19339178
Rhot1	0	34.78346479		Pds5a	0	34.98433677			Cyp4a14	0	33.86688867
Soat2	0	34.78393624		Mrps2	0	34.98433744			Cyp4b1	0	32.98379765
Cyp2c68	0	34.78805579		F5	0	35.00096868			Cyp4f13	0	33.50171689
Asgr2	0	34.78808349		Csnk1d	0	35.00362053			Cyp4f14	0	37.63787532
Vamp8	0	34.78859951		B2m	0	35.01821883			Cyp4f15	0	34.51901839
Mydgf	0	34.79172401		Nisch	0	35.02441051			Cyp4v2	0	38.52375967
Srr	0	34.79555335		Sgpp1	0	35.0324357			Cyp51a1	0	35.62009914
Cald1	0	34.79595161		Prpf31	0	35.03371256			Cyp7a1	0	32.88961252
Gvin1	0	34.79654106		Ifit2	0	35.04441738			Cyp7b1	0	36.53848503
Add1	0	34.796547		Dennd1a	0	35.04681525			Cyth1	0	33.21262227
Mgea5	0	34.8006179		Ranbp2	0	35.05394969			D10Jhu81e	0	38.44848687
Nadsyn1	0	34.80417413		Golga4	0	35.05554359			D17h6s53e	0	29.73488501
Ppp1r10	0	34.80953548		Pex14	0	35.05893861			D2hgdh	0	33.52338605
Coq6	0	34.81330445		Fpgt	0	35.05910942			D3Ertd751e	0	30.24211129
Clic4	0	34.81505344		Srsf2	0	35.0652201			D6Wsu163e	0	28.4441201
Api5	0	34.82931425		Gnai3	0	35.07965139			Daam1	0	37.12075217
Rin3	0	34.8350868		Nrd1	0	35.08886288			Dab2	0	31.7365133
Clu	0	34.83624967		Faf2	0	35.09373045			Dad1	0	36.40706859
Psmb3	0	34.84772379		Ap1g1	0	35.09956427			Dag1	0	33.51504679
Psmd9	0	34.85586715		Usp16	0	35.10731525			Daglb	0	31.31425825
Iqgap1	0	34.86097499		Crat	0	35.11104306			Dalrd3	0	29.2526808
Xpnpep3	0	34.8647514		Triobp	0	35.11990664			Dap	0	31.02421231
Adhfe1	0	34.86595189		Tpp1	0	35.12185578			Dap3	0	35.30717132
Sars	0	34.87149609		Man2a1	0	35.14289091			Dapk1	0	34.50302202
Rnpep	0	34.87502866		Coro1a	0	35.15270108			Dapk2	0	28.47468337
Gale	0	34.87691074		Ifit1	0	35.15351144			Dapk3	0	27.82000208
Dctn1	0	34.8790477		Raph1	0	35.16597671			Dars	0	37.12898338
Pml	0	34.88328095		Samm50	0	35.16956307			Dars2	0	34.11504324
Npc2	0	34.88723286		Cyp2b10	0	35.16960867			Daxx	0	26.5201309
Psmb10	0	34.89028247		Dazap1	0	35.20368826			Dazap1	0	35.20368826
Commd6	0	34.89914529		Ndufb8	0	35.20994244			Dbi	0	41.18964226
Synj2bp	0	34.8996165		Srp72	0	35.21193956			Dbn1	0	28.2010389
Gab1	0	34.89997336		Mrps30	0	35.21700827			Dbnl	0	36.91841786
Tmed9	0	34.9023252		Serpinf1	0	35.21825517			Dbr1	0	29.2107855
Ddx6	0	34.90561941		Dnajc10	0	35.22227155			Dbt	0	37.66579914
Sri	0	34.9087278		Amt	0	35.22593693			Dcaf11	0	33.79094993
Rer1	0	34.90901244		Ppp1ca	0	35.22615384			Dcaf8	0	34.2978087
Trim14	0	34.9125909		Gopc	0	35.23836302			Dcakd	0	38.51639177
Mcee	0	34.91485201		Clasp1	0	35.24400463			Dcn	0	35.66826987
Tceb3	0	34.91581873		Col18a1	0	35.26066432			Dcps	0	33.97058357
Nelfcd	0	34.91649777		C4b	0	35.26720913			Dctn1	0	34.8790477
Coq3	0	34.92242398		Lzic	0	35.27542346			Dctn2	0	36.50542505
Scrn2	0	34.93332535		Tap2	0	35.27892076			Dctn3	0	33.76575481
Psmf1	0	34.93362865		Shoc2	0	35.28670129			Dctn4	0	29.62440668
Gfpt1	0	34.93554215		Taco1	0	35.2897845			Dctn5	0	29.96383803
Pon2	0	34.93794571		Ddi2	0	35.29032224			Dctn6	0	29.96301161
Hmbs	0	34.93888035		Pak2	0	35.29677304			Dctpp1	0	30.71215158
Abcc3	0	34.94043866		Sel1l	0	35.2978724			Dcun1d1	0	35.19620506
Abhd2	0	34.94146054		Gm20547	0	35.29809004			Dcxr	0	38.02664595
Cfp	0	34.94162396		Inhbc	0	35.29916049			Ddah1	0	38.72163044
Cpped1	0	34.94384628		Dnajb14	0	35.30173791			Ddah2	0	34.91182993
Clec4g	0	34.94897763		Plaa	0	35.31193383			Ddb1	0	35.90509301
Stom	0	34.94918885		Htatip2	0	35.32217947			Ddc	0	36.37668456
Araf	0	34.94979333		Actn1	0	35.3253994			Ddhd1	0	30.47408586
Dnajc2	0	34.95301609		Klkb1	0	35.3373843			Ddhd2	0	32.27792125
Thrsp	0	34.95571421		Serping1	0	35.33798718			Ddost	0	37.1571922
Adssl1	0	34.95814582		Gapvd1	0	35.3507446			Ddrgk1	0	28.26155558
Sqle	0	34.96275544		Tbcb	0	35.35496623			Ddt	0	40.93977701
Acacb	0	34.96508279		Krtcap2	0	35.3575198			Ddx1	0	37.48322937
Snrnp70	0	34.9685781		Ddx58	0	35.36539183			Ddx17	0	35.17771744
Wbp2	0	34.97009494		Ctsc	0	35.3707283			Ddx18	0	30.25745868
Slc25a45	0	34.97892502		Nufip2	0	35.37243843			Ddx19a	0	35.61828846
Mrps2	0	34.98433744		Ppcs	0	35.3740185			Ddx21	0	35.44125601
Zfr	0	34.98494963		Ndufaf7	0	35.39415046			Ddx23	0	31.72667422
Scly	0	34.98630661		Tmed7	0	35.39567953			Ddx27	0	30.19377048
Cisd3	0	34.98733507		Coro7	0	35.3987602			Ddx28	0	28.88153766
Dnajb2	0	34.9884656		Pkp4	0	35.39923874			Ddx31	0	32.232826
Prelp	0	34.98960995		Mrpl46	0	35.40065403			Ddx39a	0	36.58666897
Csnk1d	0	35.00362053		Thrap3	0	35.40464191			Ddx39b	0	35.75587971
Tars2	0	35.00487971		Tbl2	0	35.43298636			Ddx3x	0	36.57210237
Cdv3	0	35.01118871		Adprhl2	0	35.4344601			Ddx3y	0	38.1731002
Hist1h2al	0	35.01590768		Ddx21	0	35.44125601			Ddx41	0	36.12212574
Slc26a1	0	35.02954141		Txnrd2	0	35.44156701			Ddx42	0	33.54831804
Etnk2	0	35.03277121		Mrpl13	0	35.44439116			Ddx46	0	34.98359689
Stab1	0	35.03330944		Ssrp1	0	35.44938423			Ddx5	0	36.42433657
Ranbp1	0	35.03364655		Sec16b	0	35.45388635			Ddx50	0	34.51279845
Prpf31	0	35.03371256		Ctsa	0	35.47864238			Ddx51	0	28.18016397
Klc4	0	35.03877772		Sap18	0	35.4878772			Ddx56	0	28.39209405
Mfn2	0	35.04142886		Bche	0	35.49085692			Ddx58	0	35.36539183
Dennd1a	0	35.04681525		Golgb1	0	35.49120394			Decr1	0	39.21498992
Adh4	0	35.05055738		Fkbp15	0	35.49537813			Decr2	0	37.37769967
Usp14	0	35.05141656		Hrg	0	35.49626406			Defa20	0	31.46383368
Ranbp2	0	35.05394969		Ago2	0	35.49642328			Dek	0	34.56190677
Golga4	0	35.05554359		Lipa	0	35.51445249			Dennd1a	0	35.04681525
Uba7	0	35.05888197		Pex1	0	35.51467898			Dennd2d	0	27.61763041
Pex14	0	35.05893861		Arvcf	0	35.52589019			Dennd4c	0	34.78318512
Srsf2	0	35.0652201		Atp5l	0	35.52894587			Dennd5b	0	33.23184112
Usp7	0	35.06728252		Mrpl53	0	35.53952953			Dennd6a	0	28.77818084
Apmap	0	35.07115715		Sipa1l1	0	35.55559297			Denr	0	34.16343329
Tpm4	0	35.08020807		Eif1a	0	35.55646271			Deptor	0	37.65360689
Pde4dip	0	35.08059584		Blmh	0	35.56206098			Dera	0	35.44469738
Mroh1	0	35.08157901		Abhd6	0	35.56520575			Derl1	0	37.39678835
Rras2	0	35.08617269		Eif2b1	0	35.56908554			Des	0	38.78599087
Psmd14	0	35.08777111		Surf4	0	35.57026213			Dffa	0	30.7639209
Acad9	0	35.08893194		Chkb	0	35.59681735			Dgat1	0	32.78100714
Faf2	0	35.09373045		Nploc4	0	35.60278972			Dgat2	0	28.1454024
Itpr2	0	35.09923476		Ufc1	0	35.60503506			Dgcr14	0	30.88109078
Capza1	0	35.10208503		Arpc1b	0	35.60873689			Dgkd	0	33.85976411
Clec4f	0	35.10825613		Eif4a3	0	35.61020905			Dhcr7	0	36.05360858
Rras	0	35.11355294		Mtus1	0	35.61674805			Dhdh	0	37.10353023
Eftud2	0	35.11377036		Ddx19a	0	35.61828846			Dhfr	0	35.77453889
Triobp	0	35.11990664		Mrps7	0	35.61978479			Dhodh	0	33.65735051
Tpp1	0	35.12185578		Slc22a1	0	35.62012725			Dhrs1	0	39.6984037
Fam114a1	0	35.12919026		Puf60	0	35.6219383			Dhrs11	0	36.46745579
Gnpat	0	35.13003287		Thbs1	0	35.62541127			Dhrs13	0	36.51766026
Cmas	0	35.13175652		Nr3c1	0	35.63169121			Dhrs4	0	38.22869923
Nfs1	0	35.13633805		Mgme1	0	35.63249527			Dhrs7	0	32.4662509
Man2a1	0	35.14289091		Gda	0	35.65213337			Dhrs7b	0	32.72493823
Slco2b1	0	35.1439148		Myo18a	0	35.65280505			Dhrsx	0	30.09685536
Nemf	0	35.14510718		Hpgd	0	35.65331136			Dhtkd1	0	35.59111509
Ppm1b	0	35.15636966		Strap	0	35.66020565			Dhx15	0	34.63615746
Fpgs	0	35.158271		Zzef1	0	35.66903712			Dhx16	0	29.51725714
Khsrp	0	35.16568273		Anpep	0	35.66993247			Dhx29	0	36.64047498
Cyp2b10	0	35.16960867		Copb2	0	35.67597317			Dhx30	0	32.60813104
Slc1a2	0	35.17115737		Phax	0	35.68624715			Dhx32	0	26.46989462
Sigmar1	0	35.17244705		Rab35	0	35.69300772			Dhx36	0	35.96549521
Mpc2	0	35.17701299		Cul1	0	35.69622731			Dhx37	0	31.8624389
Cotl1	0	35.18531745		Irf2bp1	0	35.70205626			Dhx8	0	27.86671499
Calu	0	35.18966044		Pxmp4	0	35.70263059			Dhx9	0	35.62892872
Plin3	0	35.19081812		Cnot7	0	35.71408927			Diablo	0	31.74010179
Cpn1	0	35.19294776		Ndufb11	0	35.72814793			Diaph1	0	34.41049893
Nmt1	0	35.19536708		Gna13	0	35.73510255			Diaph2	0	30.80687689
Dcun1d1	0	35.19620506		Mecr	0	35.74555964			Dicer1	0	28.91262368
Ecsit	0	35.19987894		Acat2	0	35.74783667			Dido1	0	32.8984515
Mthfs	0	35.20211711		Cd82	0	35.75601801			Dimt1	0	28.71811297
Dazap1	0	35.20368826		Mtor	0	35.76194687			Dio1	0	32.60824647
Ubr5	0	35.20995523		Plekha5	0	35.76249903			Dip2a	0	29.27587833
Srp72	0	35.21193956		Psmc6	0	35.76700862			Dip2c	0	32.71020047
Mrps30	0	35.21700827		Rock1	0	35.79061768			Dirc2	0	27.60848586
Fndc3a	0	35.22477321		Syap1	0	35.79518159			Dis3	0	31.64569491
Amt	0	35.22593693		Poldip3	0	35.81546517			Dis3l	0	32.20649592
Etf1	0	35.22615194		Ankrd28	0	35.82069394			Dis3l2	0	33.5562709
Pex11g	0	35.22846792		Tgoln1	0	35.82612811			Dixdc1	0	29.79349219
Lamp1	0	35.23236151		Urod	0	35.83192966			Dkc1	0	34.8837861
Gcsh	0	35.23321099		Tial1	0	35.83714747			Dlat	0	37.96237456
Tor1aip2	0	35.23553659		Sqrdl	0	35.84633113			Dlc1	0	34.56398646
Clasp1	0	35.24400463		Tapbp	0	35.8468476			Dld	0	38.15463339
Dnaja3	0	35.24479429		Ube2v1	0	35.87011671			Dlg1	0	35.01457467
Twf1	0	35.24912797		Pter	0	35.88230821			Dlgap4	0	35.27378128
Lgals3bp	0	35.25168511		Setd3	0	35.89538327			Dlst	0	38.3182182
C8b	0	35.26385979		Slc10a1	0	35.90295157			Dmap1	0	30.52958686
Ppp2r4	0	35.26409916		Gm4788	0	35.91607486			Dmd	0	33.61645269
Asph	0	35.27596404		Sltm	0	35.91772307			Dmgdh	0	41.22378474
Tap2	0	35.27892076		Cd5l	0	35.9203974			Dmtn	0	31.27747604
Ilk	0	35.28192234		Hsd17b6	0	35.92834471			Dmxl1	0	28.19008929
Plbd1	0	35.2860621		Ppm1g	0	35.94112069			Dnaaf5	0	28.47114224
Taco1	0	35.2897845		Ndufa2	0	35.95275586			Dnaja1	0	35.8122113
Gm20547	0	35.29809004		Ctnnd1	0	35.96769474			Dnaja2	0	34.85588976
Eva1a	0	35.3035928		Ado	0	35.97080143			Dnaja3	0	35.24479429
Mtdh	0	35.30478111		Srrm2	0	35.97585772			Dnaja4	0	27.78787795
Dap3	0	35.30717132		Lactb	0	35.98016415			Dnajb1	0	33.68625099
Plaa	0	35.31193383		Ncstn	0	35.98023585			Dnajb11	0	35.43066038
Atp6v0d1	0	35.31315056		Dhcr24	0	35.98693444			Dnajb12	0	34.61200031
Ap1s1	0	35.31660305		Mpp6	0	36.00724709			Dnajb14	0	35.30173791
Tceb2	0	35.31728543		Dsg2	0	36.00779753			Dnajb2	0	34.9884656
Parp12	0	35.32059227		Zbtb20	0	36.00903166			Dnajb4	0	34.95501695
Aox1	0	35.32270526		Tmem214	0	36.01189882			Dnajb6	0	31.24801632
Snrpa1	0	35.32454695		Arcn1	0	36.03218417			Dnajb9	0	29.43440894
Lrrfip1	0	35.3250848		Rps15	0	36.03726311			Dnajc1	0	35.6555092
BC089597	0	35.32525138		Mup14	0	36.0404485			Dnajc10	0	35.22227155
Actn1	0	35.3253994		Itga5	0	36.04437561			Dnajc11	0	37.44680147
Surf6	0	35.331059		Rtn4	0	36.04631558			Dnajc13	0	32.70509084
Rps24	0	35.33270686		Swap70	0	36.07203646			Dnajc16	0	28.07328788
Tfam	0	35.33700389		Slc22a18	0	36.07867952			Dnajc19	0	37.07025036
Klkb1	0	35.3373843		Sar1a	0	36.07875565			Dnajc2	0	34.95301609
Tm7sf2	0	35.34872577		Galk1	0	36.07939568			Dnajc21	0	33.44774081
Gapvd1	0	35.3507446		Habp2	0	36.08008223			Dnajc3	0	37.31372809
Arhgap42	0	35.35666114		Parp9	0	36.08624002			Dnajc5	0	33.42092978
Krtcap2	0	35.3575198		Tardbp	0	36.09188228			Dnajc7	0	35.38011003
Rab2a	0	35.35788168		Fyb	0	36.10103579			Dnajc8	0	33.57893273
Ap2a1	0	35.35802648		Tysnd1	0	36.10477226			Dnajc9	0	29.90799533
Ddx58	0	35.36539183		Aqp1	0	36.10487932			Dnase2	0	32.20236477
Shroom1	0	35.36651065		Hao1	0	36.11251955			Dnm1l	0	36.53202859
Igtp	0	35.36719526		Gsr	0	36.12689438			Dnm2	0	34.73841327
Nbas	0	35.36816328		Sae1	0	36.13810128			Dnmt1	0	40.40172134
Ctsc	0	35.3707283		Tmbim6	0	36.13924334			Dnpep	0	35.90520613
Nufip2	0	35.37243843		Ces1c	0	36.14549073			Dnph1	0	32.24020743
Ppcs	0	35.3740185		Apoc1	0	36.15349745			Dnttip2	0	30.9190863
Sympk	0	35.38002258		Hdhd3	0	36.16563469			Dock1	0	30.77298422
Dnajc7	0	35.38011003		Cdc27	0	36.16597908			Dock10	0	35.64140112
Copg1	0	35.38168997		Tap1	0	36.17799376			Dock2	0	29.40120923
Trim28	0	35.3835092		Col6a1	0	36.17891923			Dock4	0	33.14654897
Plxnb2	0	35.39488916		Ctnnb1	0	36.18249144			Dock5	0	29.76102009
Tmed7	0	35.39567953		Eif2a	0	36.19407523			Dock6	0	28.33648673
Abtb2	0	35.4001382		Ido2	0	36.19820863			Dock7	0	31.88901966
Spag7	0	35.4091114		Sorbs2	0	36.19935883			Dock8	0	32.15075556
Ppp1r7	0	35.41041946		Alkbh5	0	36.20970807			Dock9	0	27.36244616
Irgm1	0	35.41669593		Marcks	0	36.21200561			Dolk	0	25.9603449
Lasp1	0	35.4219231		Clip1	0	36.22540243			Dolpp1	0	25.2247999
Rnf123	0	35.42520617		Vkorc1	0	36.23489017			Dopey2	0	33.41271681
Gas2	0	35.44342663		Cdkn2aip	0	36.23921733			Dpep1	0	33.45426377
Mrpl13	0	35.44439116		Mpp5	0	36.25488816			Dpf2	0	31.12134151
Dera	0	35.44469738		Tmed10	0	36.25548038			Dph2	0	29.60146467
Rdh16	0	35.44474059		Hnrnph2	0	36.25693377			Dph5	0	30.85301428
Tnpo1	0	35.44979818		Ap2a2	0	36.25752148			Dpm1	0	33.63919909
Sec16b	0	35.45388635		Cox15	0	36.25876008			Dpm3	0	34.1400425
Kars	0	35.46700112		Set	0	36.25948766			Dpp3	0	37.15324854
Naa15	0	35.47444693		Col6a2	0	36.26061595			Dpp4	0	38.0656132
Magoh	0	35.48607729		Afg3l2	0	36.26163842			Dpp7	0	34.52672436
Mapk9	0	35.48789279		Samhd1	0	36.26417717			Dpp9	0	37.0412095
Farsa	0	35.48907764		Thnsl2	0	36.2644068			Dpy19l1	0	32.69352232
Bche	0	35.49085692		Sdhd	0	36.2733224			Dpy19l3	0	31.2197003
Fkbp15	0	35.49537813		Magt1	0	36.27871313			Dpyd	0	36.87652405
Hrg	0	35.49626406		Mcat	0	36.27972027			Dpys	0	41.288952
Usp5	0	35.4999926		Gstt3	0	36.28016919			Dpysl2	0	35.42580034
Lipa	0	35.51445249		Qars	0	36.29487095			Dpysl3	0	35.99395081
Raf1	0	35.52156415		Coro1c	0	36.30199769			Drap1	0	32.13778284
Ppp6c	0	35.52535929		Snrpb	0	36.33651004			Drc1	0	36.37283691
Arvcf	0	35.52589019		Hp	0	36.35445074			Drg1	0	33.27985649
Hsd17b13	0	35.53788552		Hspa4l	0	36.35566462			Drg2	0	36.72408269
Eif4h	0	35.53874773		Sec24a	0	36.37042123			Dsc2	0	34.06318378
Abhd6	0	35.56520575		Plbd2	0	36.37069309			Dscr3	0	31.35659009
Fabp5	0	35.56718488		Gak	0	36.3733445			Dsg1a	0	22.71951896
Gpcpd1	0	35.57072134		Ftl1	0	36.37339641			Dsg2	0	36.00779753
Arpc1a	0	35.58443137		Grpel1	0	36.3739842			Dsp	0	37.1654568
Eef1d	0	35.5855516		Atl3	0	36.37625374			Dst	0	35.37315515
Dhtkd1	0	35.59111509		Rbm10	0	36.37832402			Dstn	0	36.80095383
Ppme1	0	35.60484947		Rabl6	0	36.37859338			Dtd1	0	33.46875239
Paqr9	0	35.60584621		Hexa	0	36.40374781			Dtd2	0	34.42649884
Arpc1b	0	35.60873689		Dtx3l	0	36.43345478			Dtnb	0	30.37469647
Bcas3	0	35.60908627		Ndufc2	0	36.43694957			Dtx3l	0	36.43345478
Eif4a3	0	35.61020905		Gatad2a	0	36.44846304			Dtymk	0	33.26133823
Mtus1	0	35.61674805		Gcc2	0	36.45766213			Dus4l	0	26.13747621
Rab1b	0	35.61782461		Ogt	0	36.46202477			Dusp22	0	34.27122769
Slc22a1	0	35.62012725		Sf1	0	36.46517596			Dusp28	0	32.65443057
Dhx9	0	35.62892872		Timm8a1	0	36.46536526			Dut	0	30.6783294
Sec23b	0	35.63649007		Slco1b2	0	36.46702703			Dvl1	0	28.74937376
Wdr1	0	35.63975375		Pm20d1	0	36.47609539			Dvl3	0	28.11670319
Pygb	0	35.6405558		Hcfc1	0	36.48025851			Dym	0	37.60550185
Habp4	0	35.64427256		Psmd1	0	36.48399976			Dync1h1	0	37.40616555
Gda	0	35.65213337		Ppm1a	0	36.48723977			Dync1i2	0	32.95466837
Myo18a	0	35.65280505		Ahsg	0	36.49649063			Dync1li1	0	34.22323414
Gpld1	0	35.65319751		Letm1	0	36.51719754			Dync1li2	0	35.25693007
Dnajc1	0	35.6555092		Dhrs13	0	36.51766026			Dynlrb1	0	30.62738093
Dcn	0	35.66826987		Ndufv2	0	36.52320481			Dynlt3	0	36.4715571
Zzef1	0	35.66903712		Gstt2	0	36.52832409			Dyrk1a	0	26.0243329
Nme1	0	35.67229655		Fam213b	0	36.53786413			Dysf	0	31.42433589
Snu13	0	35.6844857		Serpina1b	0	36.54711705			Eapp	0	29.75437371
Arpc4	0	35.69180899		Hectd1	0	36.54905957			Ear6	0	27.75779815
Rab35	0	35.69300772		Lcp1	0	36.55672636			Ears2	0	32.21326388
Cul1	0	35.69622731		Cml1	0	36.57030055			Ebag9	0	26.08550178
Acin1	0	35.69855012		Ddx3x	0	36.57210237			Ebna1bp2	0	28.77693827
Irf2bp1	0	35.70205626		Ndufa7	0	36.57408372			Ebp	0	38.09354499
Pxmp4	0	35.70263059		Copa	0	36.57818342			Ecd	0	26.98176892
Ppa2	0	35.71325539		Yap1	0	36.5808549			Ece1	0	37.2931435
Cnot7	0	35.71408927		Acadsb	0	36.59252214			Ece2	0	31.82810093
Pcyox1	0	35.71646745		Lrrc58	0	36.59563482			Ech1	0	35.80168045
Nipsnap3b	0	35.72344751		Gck	0	36.59819785			Echdc1	0	37.7117248
Rdh11	0	35.73276817		Ssfa2	0	36.60912912			Echdc2	0	38.49307401
Gm4951	0	35.73373162		Psmd3	0	36.61591968			Echdc3	0	35.93592924
Etnppl	0	35.73672695		Nags	0	36.63177489			Echs1	0	39.6174214
Hnmt	0	35.74204283		Phyh	0	36.63365329			Eci1	0	38.64931155
Mecr	0	35.74555964		Mccc1	0	36.64498939			Eci2	0	36.87231107
Acat2	0	35.74783667		Psmd5	0	36.66752382			Ecm1	0	33.33644787
Arl1	0	35.7487528		Atrx	0	36.67013915			Ecm29	0	34.54950661
Tmod3	0	35.7498257		Serpinc1	0	36.67242989			Ecsit	0	35.19987894
Pmpca	0	35.75576673		Ttpa	0	36.67940199			Edc3	0	29.50088199
Ddx39b	0	35.75587971		Pde12	0	36.69295699			Edc4	0	36.22963782
Lmf1	0	35.75674086		Aacs	0	36.6948806			Edem1	0	28.25572422
Uba3	0	35.76107355		Ube2n	0	36.69893667			Edem2	0	36.51885349
Mtor	0	35.76194687		Psma3	0	36.70651962			Edf1	0	35.68663232
Psmc6	0	35.76700862		Tjp2	0	36.73647896			Eea1	0	37.46200294
Hp1bp3	0	35.77546614		Fabp2	0	36.74396941			Eef1a1	0	42.25945217
Ergic1	0	35.77864506		Rcbtb1	0	36.7496115			Eef1a2	0	30.71446298
Rpl35a	0	35.7843629		Bzw1	0	36.75111169			Eef1b	0	37.50713293
Otub1	0	35.78981923		Hnrnpul1	0	36.78205841			Eef1d	0	35.5855516
Eng	0	35.79015604		Pgpep1	0	36.81281099			Eef1e1	0	33.7669124
Gnl3	0	35.80502555		Gpt2	0	36.81642742			Eef1g	0	37.42435269
Dnaja1	0	35.8122113		Baat	0	36.84061575			Eef2	0	38.9178792
Nucb1	0	35.81787751		Prrc2c	0	36.85667765			Eefsec	0	34.59342723
Txndc17	0	35.82989473		Fgb	0	36.85989764			Efhd2	0	35.23520432
Urod	0	35.83192966		Cgnl1	0	36.86406958			Efnb1	0	29.46403818
Cttn	0	35.84749296		Acot1	0	36.86431914			Efr3a	0	34.60790646
Slc22a28	0	35.85362259		Clpp	0	36.86890286			Eftud1	0	34.72356007
Fam136a	0	35.85691478		Psmc2	0	36.86947444			Eftud2	0	35.11377036
Rpl32	0	35.85706448		Eci2	0	36.87231107			Egfr	0	36.90947397
Ube2v1	0	35.87011671		Dpyd	0	36.87652405			Ehbp1l1	0	37.69117409
Adsl	0	35.87400765		Lcat	0	36.90248388			Ehd1	0	36.88739076
Mrpl12	0	35.87884873		Cluh	0	36.90410332			Ehd2	0	30.90410909
Anxa7	0	35.88049195		Prkcsh	0	36.90421162			Ehd3	0	35.90092301
Hfe	0	35.88117072		Ubr4	0	36.91453381			Ehd4	0	35.33386271
Pter	0	35.88230821		Cox7c	0	36.93091295			Ehhadh	0	39.0913868
Ces1e	0	35.88742044		Erp29	0	36.95622647			Ehmt2	0	28.19553896
Fahd1	0	35.89454289		Bag3	0	36.95663591			Ei24	0	36.40091729
Ddb1	0	35.90509301		Pigr	0	36.96931356			Eif1	0	35.35316245
Rmdn3	0	35.90557546		Atp11c	0	36.97540055			Eif1a	0	35.55646271
Sin3a	0	35.90616612		Prps1	0	36.98261185			Eif1ad	0	34.76254098
Ssr4	0	35.91313933		Tsnax	0	36.98404152			Eif1ax	0	36.86526692
Psmc4	0	35.91637021		Pbld2	0	36.98968153			Eif2a	0	36.19407523
Abce1	0	35.91675041		Vim	0	36.99713331			Eif2ak2	0	32.02198808
Hsd17b6	0	35.92834471		Idi1	0	37.00179182			Eif2b1	0	35.56908554
Hdac6	0	35.93226192		Atp7b	0	37.00322408			Eif2b2	0	33.60360198
Cfh	0	35.93558567		Ywhag	0	37.00489163			Eif2b3	0	36.33539277
Echdc3	0	35.93592924		Gfm1	0	37.01696644			Eif2b4	0	30.29049329
Ndufs1	0	35.93793637		Psmd12	0	37.01911612			Eif2b5	0	33.63045279
Gstm6	0	35.9491908		Acot13	0	37.03196548			Eif2d	0	34.99021923
Sbds	0	35.96437345		Eif4g1	0	37.03835963			Eif2s1	0	36.74963384
Ctnnd1	0	35.96769474		H1f0	0	37.03945185			Eif2s2	0	35.82589557
Lactb	0	35.98016415		Ganab	0	37.04335844			Eif2s3x	0	38.37413967
Ncstn	0	35.98023585		Hspg2	0	37.06085513			Eif2s3y	0	31.84560905
Fkbp4	0	36.00549878		Grsf1	0	37.06123347			Eif3a	0	38.40353922
Ikbkb	0	36.00721179		Mettl7a1	0	37.06849268			Eif3b	0	35.18597682
Dsg2	0	36.00779753		Steap4	0	37.08140522			Eif3c	0	37.72589382
Zbtb20	0	36.00903166		Shroom2	0	37.08384307			Eif3d	0	36.03356046
Atp13a1	0	36.01913284		Ighm	0	37.08840563			Eif3e	0	36.86697246
Srsf1	0	36.031818		Pdhb	0	37.09170421			Eif3f	0	35.44297739
Pctp	0	36.03274419		Hsd3b7	0	37.09738842			Eif3g	0	37.54198951
Eif3d	0	36.03356046		Lgals9	0	37.09904297			Eif3h	0	37.90989214
Rps15	0	36.03726311		Trap1	0	37.10260785			Eif3i	0	36.84397492
Mup14	0	36.0404485		Hmgb1	0	37.10382364			Eif3j1	0	36.08943782
Naga	0	36.04201789		Lrrc59	0	37.11125286			Eif3k	0	34.43623147
Rtn4	0	36.04631558		Daam1	0	37.12075217			Eif3l	0	35.74690426
Ndufb7	0	36.05671685		Agpat2	0	37.12410885			Eif3m	0	33.99802497
Gstm7	0	36.05682042		Gapdh	0	37.12633201			Eif4a1	0	38.79217773
Map2k1	0	36.05843004		Serpina1e	0	37.1383424			Eif4a2	0	36.3746924
Slc22a18	0	36.07867952		Dpp3	0	37.15324854			Eif4a3	0	35.61020905
Psmb8	0	36.08314648		Ddost	0	37.1571922			Eif4b	0	36.0381007
Ilkap	0	36.08719325		Dsp	0	37.1654568			Eif4e	0	36.20430334
Psmb7	0	36.08737335		Acsm5	0	37.1680624			Eif4e2	0	28.1306215
Zadh2	0	36.08842299		Ahsa2	0	37.16842268			Eif4e3	0	27.86148155
Akap1	0	36.08927248		Acaca	0	37.1762512			Eif4ebp2	0	31.45185829
Tardbp	0	36.09188228		Ndufs4	0	37.17944387			Eif4enif1	0	26.19091843
Sec61b	0	36.09447107		Cd2bp2	0	37.18268112			Eif4g2	0	34.88527932
Fyb	0	36.10103579		Ralgapb	0	37.20271629			Eif4g3	0	33.14618098
Prpf19	0	36.10155273		Lamp2	0	37.23587189			Eif4h	0	35.53874773
Tysnd1	0	36.10477226		Ndufs3	0	37.25110485			Eif5	0	36.42608956
Aqp1	0	36.10487932		Uggt1	0	37.2834476			Eif5a	0	38.34235522
Hao1	0	36.11251955		Timm13	0	37.28847349			Eif5b	0	37.89446383
Cldn3	0	36.11470771		Ece1	0	37.2931435			Eif6	0	34.43458811
Ddx41	0	36.12212574		Neu1	0	37.29899771			Elac2	0	33.70290633
Nsf	0	36.13453345		Hint2	0	37.30166735			Elavl1	0	36.25463799
Tmbim6	0	36.13924334		Gsto1	0	37.30201344			Elf1	0	26.61898234
G3bp1	0	36.14792875		Sec61a1	0	37.30536239			Elmo2	0	26.81392026
Slc2a2	0	36.15661195		Fam210a	0	37.33512204			Elmo3	0	33.92558021
Rbm15	0	36.15959829		Mtif3	0	37.35236946			Elmod2	0	32.65616931
Cdc27	0	36.16597908		Ttc38	0	37.37000764			Elovl2	0	36.39884468
Snrnp200	0	36.17014283		Lima1	0	37.37082213			Elovl5	0	34.09925976
Mcu	0	36.17147734		Decr2	0	37.37769967			Elovl6	0	28.5117813
Hdac10	0	36.17389728		Fxr2	0	37.38180589			Elp2	0	31.15820003
Tap1	0	36.17799376		Clybl	0	37.38203448			Elp3	0	31.06757726
Sec22b	0	36.189921		Nars	0	37.38763392			Elp4	0	34.67227214
Ido2	0	36.19820863		Acad10	0	37.39341419			Elp6	0	32.51702845
Sorbs2	0	36.19935883		Ndufs6	0	37.40477227			Emc1	0	34.65911577
Eif4e	0	36.20430334		Dync1h1	0	37.40616555			Emc10	0	32.37055373
Vps35	0	36.21189935		Scd1	0	37.41368837			Emc2	0	34.06295582
Nap1l4	0	36.2129325		Tufm	0	37.41734214			Emc3	0	33.69741803
Bbox1	0	36.21307807		Birc6	0	37.41740355			Emc4	0	40.24661642
Nampt	0	36.21469134		Psap	0	37.41858046			Emc6	0	31.91449743
Psmb5	0	36.22179147		Nolc1	0	37.41875761			Emc7	0	35.89728657
Fubp1	0	36.22519203		Kynu	0	37.42301215			Emc8	0	39.19030936
Palld	0	36.23352865		Iah1	0	37.4233737			Emd	0	32.89222055
Sfxn2	0	36.23633927		Actb	0	37.42844484			Emilin1	0	32.9675329
Ranbp10	0	36.23667772		Prosc	0	37.45560981			Eml1	0	32.74433682
Psma5	0	36.2372053		Parp14	0	37.46403581			Eml2	0	36.99977357
Vps36	0	36.24185847		Hsd17b2	0	37.47653848			Eml3	0	32.23241336
Vcpip1	0	36.25120488		Ddx1	0	37.48322937			Eml4	0	36.64961666
Hnrnph2	0	36.25693377		Ndufa9	0	37.49395072			Endod1	0	34.60680303
Ap2a2	0	36.25752148		Ndufa12	0	37.49640533			Endog	0	34.41237909
Set	0	36.25948766		Ncl	0	37.49952279			Engase	0	34.09694917
Samhd1	0	36.26417717		Slc9a3r1	0	37.50003949			Eno1	0	40.90712629
Thnsl2	0	36.2644068		Gclc	0	37.50591284			Eno2	0	31.39667664
Fahd2a	0	36.27561783		Lman2	0	37.50641166			Enpep	0	34.56546158
Magt1	0	36.27871313		Slc9a3r2	0	37.51163455			Enpp1	0	35.82106197
Mcat	0	36.27972027		Cpt1a	0	37.51255415			Enpp3	0	37.86475211
Gstt3	0	36.28016919		Cdc42bpb	0	37.52650419			Enpp4	0	30.39022604
Usp24	0	36.28105772		Ogdh	0	37.53921032			Ensa	0	29.98701595
Tpmt	0	36.28329935		Sf3b1	0	37.58148684			Entpd1	0	34.69500716
Psmd13	0	36.28367753		Ces3b	0	37.58207553			Entpd5	0	37.7040937
Sumo2	0	36.2841089		Cand1	0	37.58402591			Entpd8	0	33.61069975
Rab5c	0	36.28545391		Hsd3b5	0	37.58580804			Epb41	0	36.94934447
Aldh16a1	0	36.29203948		Tnc	0	37.58712453			Epb41l2	0	32.49989954
Qars	0	36.29487095		Pik3r4	0	37.58820208			Epb41l3	0	26.00957493
Coro1c	0	36.30199769		Hsp90aa1	0	37.5907206			Epb41l5	0	32.64461229
Ndufs7	0	36.32037731		Dym	0	37.60550185			Epb42	0	33.42975931
Pfkl	0	36.32461786		Ugt1a5	0	37.60686449			Epg5	0	29.25872456
Ndufs8	0	36.3335001		Pgd	0	37.63657224			Ephb4	0	27.67670999
Psmd6	0	36.34235995		Cyp4f14	0	37.63787532			Ephx1	0	42.34794781
Ube2l3	0	36.35047148		Tjp1	0	37.63871275			Ephx2	0	40.12422718
Fech	0	36.35265579		Rbp4	0	37.65576612			Epm2a	0	37.04823773
Mars	0	36.35959429		Sdf2l1	0	37.66022884			Epm2aip1	0	28.27509703
Gid8	0	36.37037065		Dbt	0	37.66579914			Epn1	0	34.03307503
Plbd2	0	36.37069309		Hnrnpf	0	37.66735489			Epn2	0	33.5114498
Mug2	0	36.37183173		Hint1	0	37.66923858			Eppk1	0	39.72496802
Gak	0	36.3733445		Arhgdia	0	37.67517569			Eprs	0	37.17487919
Grpel1	0	36.3739842		Cbr1	0	37.69357966			Eps15	0	33.63159206
Eif4a2	0	36.3746924		Ctnna1	0	37.70264024			Eps15l1	0	36.1701805
Tgtp2	0	36.37604442		Entpd5	0	37.7040937			Eps8l2	0	34.71931687
Ddc	0	36.37668456		Reep6	0	37.70852805			Epx	0	30.51436388
Chchd1	0	36.37694274		Tgm2	0	37.7288816			Eral1	0	34.39083056
Agmat	0	36.37697525		Bcap31	0	37.7415675			Erap1	0	38.35496291
Gsta3	0	36.38239826		Mogs	0	37.74285096			Erbb2ip	0	34.41233754
Elovl2	0	36.39884468		Idh3g	0	37.74918728			Erbb3	0	30.01767827
Atp5e	0	36.41086586		Hnrnpl	0	37.7572496			Erc2	0	28.18147836
Itih2	0	36.41194376		Numa1	0	37.76021368			Ergic1	0	35.77864506
Pmm2	0	36.42479852		Uqcrb	0	37.76751377			Ergic2	0	29.24903245
Acsm3	0	36.43562303		Mpc1	0	37.78077362			Ergic3	0	34.3698136
Ndufc2	0	36.43694957		Adpgk	0	37.79088541			Erh	0	32.29143595
Pnpo	0	36.44198364		Ywhaz	0	37.79090587			Erlec1	0	32.33360939
Cnpy2	0	36.44225906		Tmem135	0	37.79228233			Erlin1	0	33.70958832
Gcc2	0	36.45766213		Ywhah	0	37.80080843			Erlin2	0	34.81203796
Cyp8b1	0	36.45797323		Prkar2a	0	37.80609614			Ermp1	0	33.4149163
Actr3	0	36.46006336		Pdia6	0	37.81687896			Ero1a	0	34.25640147
Sf1	0	36.46517596		Ugt2b36	0	37.83096323			Ero1b	0	34.8296866
Lsm14a	0	36.46690639		Coq9	0	37.83359533			Erp29	0	36.95622647
Slco1b2	0	36.46702703		Rbm47	0	37.83407997			Erp44	0	38.22408467
Dhrs11	0	36.46745579		Hnrnpa3	0	37.83751201			Errfi1	0	32.00983731
Stat1	0	36.47775096		Ap3b1	0	37.84631882			Esam	0	31.17724502
Cenpv	0	36.47788104		Sh3d19	0	37.85244919			Esd	0	38.97394915
Hcfc1	0	36.48025851		Ywhaq	0	37.85726347			Esyt1	0	34.44944796
Fmr1	0	36.48303793		Cisd1	0	37.86315858			Esyt2	0	33.3615002
Tfrc	0	36.48341555		Cggbp1	0	37.87400785			Etf1	0	35.22615194
Psmd1	0	36.48399976		Agl	0	37.8761365			Etfa	0	40.39206943
Cct6a	0	36.48582733		Amfr	0	37.87763041			Etfb	0	40.32837458
Ppm1a	0	36.48723977		Pnp	0	37.88258606			Etfdh	0	38.75270628
Sh3bgrl	0	36.49870442		Kmo	0	37.89017294			Ethe1	0	37.37608074
Cpox	0	36.50007289		Ces2e	0	37.89978218			Etl4	0	29.27796611
Angptl3	0	36.5056157		Pex7	0	37.91701627			Etnk2	0	35.03277121
Bst2	0	36.50930832		Hal	0	37.92531525			Etnppl	0	35.73672695
Ccar1	0	36.51870405		A1cf	0	37.92647806			Eva1a	0	35.3035928
Edem2	0	36.51885349		Pon3	0	37.95214052			Eva1b	0	26.27897801
Vmp1	0	36.52296413		Sec24d	0	37.99471248			Evi5	0	34.5787259
Ndufv2	0	36.52320481		Alad	0	37.9997258			Evl	0	31.76876054
Snrpd2	0	36.52465807		Bdh1	0	38.00900453			Ewsr1	0	34.35513892
Gstt2	0	36.52832409		Tgm1	0	38.01358746			Exoc1	0	30.7245748
Papss2	0	36.53408101		Lrp1	0	38.01818827			Exoc2	0	37.31778138
Fam213b	0	36.53786413		Fndc3b	0	38.03930628			Exoc3	0	32.08384787
Myl12b	0	36.54557865		Capzb	0	38.04180431			Exoc4	0	31.87036007
Lcp1	0	36.55672636		Helb	0	38.04853495			Exoc5	0	33.3455023
Timm44	0	36.57749164		Slc25a20	0	38.0577868			Exoc6	0	34.47355321
Ociad2	0	36.57877495		Dpp4	0	38.0656132			Exoc6b	0	28.34542344
Yap1	0	36.5808549		Apoe	0	38.10471128			Exoc7	0	34.57180939
Acadsb	0	36.59252214		Ctsz	0	38.10491174			Exoc8	0	34.03813938
Lrrc58	0	36.59563482		Apoa2	0	38.13812114			Exog	0	32.29103438
Gck	0	36.59819785		Acaa1a	0	38.16873845			Exosc10	0	32.28071551
Mat2b	0	36.61109033		Hebp1	0	38.17879735			Exosc2	0	32.33884622
Rhoa	0	36.61528527		Sptbn1	0	38.19354929			Exosc4	0	29.05938282
Psmd3	0	36.61591968		Maob	0	38.20047076			Exosc5	0	26.70829949
Uqcrh	0	36.63263999		Msra	0	38.20968114			Exosc6	0	31.58053083
Lta4h	0	36.63424613		Me1	0	38.21185563			Exosc7	0	29.76566475
Retsat	0	36.63917374		Coro1b	0	38.21307016			Exosc8	0	32.90818712
Ghitm	0	36.64462145		Cpt2	0	38.23735177			Exosc9	0	30.868626
Mccc1	0	36.64498939		Sec14l2	0	38.25672714			Ext2	0	28.70748773
Cyp3a13	0	36.66261064		Ugt2a3	0	38.25701883			Ezr	0	32.596556
Psmd5	0	36.66752382		C3	0	38.25733348			F10	0	36.05296609
Gcat	0	36.66871296		Cox7a2l	0	38.27924528			F11	0	31.70904879
Gmppa	0	36.6687502		Hck	0	38.27949834			F12	0	33.26380007
Atrx	0	36.67013915		F2	0	38.28777749			F13a1	0	32.48343259
Urad	0	36.67609255		Gphn	0	38.28816245			F13b	0	32.06181582
Arpc2	0	36.67885231		Serpina1d	0	38.32714616			F2	0	38.28777749
Ttpa	0	36.67940199		Cox7a2	0	38.3309994			F5	0	35.00096868
Sec14l4	0	36.69211651		Rps8	0	38.33374639			F7	0	30.65892776
Akr1c20	0	36.69493676		Pik3ap1	0	38.33535349			F9	0	31.91974436
Ube2n	0	36.69893667		Mpst	0	38.35135625			Faah	0	34.51493694
Psma3	0	36.70651962		Ugt3a2	0	38.35431916			Fabp1	0	43.59106993
Ano6	0	36.71164168		Ugt2b34	0	38.36761187			Fabp2	0	36.74396941
Cyp2a5	0	36.71400578		Myh9	0	38.37051029			Fabp4	0	34.67160264
Tpm3	0	36.72035988		Rpl5	0	38.37851242			Fabp5	0	35.56718488
Drg2	0	36.72408269		Atp5j2	0	38.38816387			Fabp7	0	31.48111273
Ndufb4	0	36.72738764		Gorasp2	0	38.41326881			Fads1	0	34.6356761
Gk	0	36.72773702		Serpina3k	0	38.43992602			Fads2	0	35.50075864
Iars	0	36.72895876		D10Jhu81e	0	38.44848687			Faf1	0	38.54898588
Aadat	0	36.73087485		Atp5d	0	38.45822237			Fah	0	36.92200204
Hsd17b11	0	36.73410801		Wars	0	38.45852177			Fahd1	0	35.89454289
Fabp2	0	36.74396941		Mug1	0	38.46916024			Fahd2a	0	36.27561783
Rcbtb1	0	36.7496115		Arhgef12	0	38.49751496			Faim	0	30.62380798
Eif2s1	0	36.74963384		Ttr	0	38.51662011			Fam105a	0	26.40922949
Bzw1	0	36.75111169		Acsm1	0	38.53075573			Fam107b	0	34.58499538
Fau	0	36.75250106		Srp68	0	38.53201994			Fam114a1	0	35.12919026
Npepl1	0	36.78116575		Huwe1	0	38.5546675			Fam114a2	0	38.66509659
Hnrnpul1	0	36.78205841		Cycs	0	38.56422064			FAM120A	0	37.62003536
Psmc5	0	36.78948502		Gcdh	0	38.56629844			Fam120c	0	29.28771303
Hsd3b3	0	36.78950704		Hsdl2	0	38.57487232			Fam126a	0	28.99767487
Psmd11	0	36.79358164		Gm4952	0	38.5920315			Fam126b	0	32.56445438
Xdh	0	36.80050254		Slc25a13	0	38.61571256			Fam129a	0	31.82102277
Dstn	0	36.80095383		Atp5j	0	38.61902899			Fam129b	0	31.2685032
Pls3	0	36.80208184		Tubb4b	0	38.62829673			Fam134a	0	30.2302047
Acbd5	0	36.80283195		Fdx1	0	38.64241604			Fam134c	0	36.88382083
Nit2	0	36.80986		Kif13b	0	38.64758829			Fam160b1	0	33.64531869
Pgpep1	0	36.81281099		Eci1	0	38.64931155			Fam162a	0	32.70362042
H6pd	0	36.8206508		Rps6ka1	0	38.66070462			Fam169b	0	28.6373091
Shpk	0	36.82814506		Actn4	0	38.67878872			Fam172a	0	29.33149792
Anp32a	0	36.83141762		Uqcrfs1	0	38.69636218			Fam173b	0	28.51932073
Baat	0	36.84061575		Hsd17b10	0	38.73466585			Fam188a	0	30.48774551
Eif3i	0	36.84397492		Etfdh	0	38.75270628			Fam192a	0	28.39238932
Prrc2c	0	36.85667765		Des	0	38.78599087			Fam195a	0	27.8930046
Rps28	0	36.86190022		Hadhb	0	38.78709981			Fam195b	0	29.96636543
Clpp	0	36.86890286		Hspa4	0	38.78869576			Fam206a	0	31.63542549
Fam134c	0	36.88382083		Eif4a1	0	38.79217773			Fam207a	0	29.93409081
Psme2	0	36.88557058		Atp5f1	0	38.7988623			Fam208a	0	32.52194451
Ehd1	0	36.88739076		Stard10	0	38.82988179			Fam21	0	32.19718571
Rpl34	0	36.89694379		Raver1	0	38.86210652			Fam210a	0	37.33512204
Acy3	0	36.90024103		Grhpr	0	38.89478674			Fam210b	0	33.89798191
Prkcsh	0	36.90421162		Eef2	0	38.9178792			Fam213a	0	34.06771448
Naprt	0	36.90910751		Col6a3	0	38.92045254			Fam213b	0	36.53786413
Mtx1	0	36.91092633		Hmgcs1	0	38.92088304			Fam25c	0	32.33207012
Sfxn1	0	36.92041587		Phb	0	38.96363234			Fam3c	0	35.43929027
Fn3krp	0	36.93149327		Hspa9	0	38.96731164			Fam45a	0	37.16053531
Ssr1	0	36.94122689		Aldh8a1	0	38.97002581			Fam49a	0	33.57316573
Glod4	0	36.94334338		Gpd1	0	38.97265727			Fam49b	0	30.98489764
Ptgr2	0	36.94851684		Esd	0	38.97394915			Fam50a	0	33.59266725
Pabpc1	0	36.95481527		Shmt1	0	38.97521913			Fam63a	0	33.61111058
Lypla2	0	36.96940222		Pbld1	0	39.00349555			Fam65a	0	32.39610047
Prps1	0	36.98261185		Gckr	0	39.00702515			Fam73b	0	32.61510621
Nop56	0	36.98357693		Sod2	0	39.00762762			Fam76b	0	30.68690116
Vim	0	36.99713331		Uqcrc2	0	39.07786363			Fam83h	0	35.45611663
Eml2	0	36.99977357		Atp5o	0	39.09104849			Fam8a1	0	28.69908379
Idi1	0	37.00179182		Ehhadh	0	39.0913868			Fam91a1	0	33.29089467
Ywhag	0	37.00489163		Nnt	0	39.10940882			Fam98a	0	33.95501525
Pdia5	0	37.02144356		Mup17	0	39.11190447			Fam98b	0	32.92131182
Abca6	0	37.02680126		Abhd14b	0	39.12015851			Fam98c	0	33.15797527
Acot13	0	37.03196548		Agxt	0	39.12222831			Farp1	0	32.05155867
Eif4g1	0	37.03835963		Nudt7	0	39.14840779			Farp2	0	39.42308836
Sds	0	37.03910668		Decr1	0	39.21498992			Fars2	0	34.07198728
Gstm3	0	37.04578734		Ugt2b5	0	39.21739421			Farsa	0	35.48907764
Hspg2	0	37.06085513		Lyn	0	39.23880554			Farsb	0	35.83199001
Grsf1	0	37.06123347		Cox5a	0	39.25705717			Fas	0	31.13081926
Rpl36a	0	37.0693866		Suox	0	39.27452346			Fasn	0	39.3631194
Dnajc19	0	37.07025036		Psmb6	0	39.37418806			Fastkd2	0	33.23064
Rpl9	0	37.07978854		Serpina1a	0	39.38955902			Fat1	0	31.70242778
Steap4	0	37.08140522		Suclg1	0	39.41818838			Fau	0	36.75250106
Rdx	0	37.08632646		Ugt1a1	0	39.43680704			Fbl	0	35.17036373
Tspan31	0	37.09768204		Cyp2e1	0	39.45435037			Fbln1	0	32.07870685
Lgals9	0	37.09904297		Slc25a11	0	39.48528539			Fbln5	0	32.49696832
Cct4	0	37.10012563		Cyp3a11	0	39.60227107			Fbp1	0	40.68256512
Stau1	0	37.10489206		Hadha	0	39.61566446			Fbxl15	0	32.06808988
Cyp2d22	0	37.11268792		Acadvl	0	39.62642723			Fbxl20	0	32.24549386
Bsg	0	37.11942623		Calr	0	39.65777534			Fbxl4	0	32.16387852
Gapdh	0	37.12633201		Acat3	0	39.65916833			Fbxl8	0	31.07460729
Mms19	0	37.13846632		Oat	0	39.71003445			Fbxo22	0	34.22704975
Cars	0	37.14124778		Rrbp1	0	39.71098581			Fbxo3	0	32.35864715
Lrpprc	0	37.14360775		Mgst1	0	39.76391704			Fbxo38	0	27.66453752
Dpp3	0	37.15324854		Mecp2	0	39.7767815			Fbxo4	0	31.37543618
Mtpn	0	37.16185767		Lsr	0	39.78157915			Fbxo6	0	33.42494322
Adap2	0	37.17051874		Abcc2	0	39.79753985			Fbxo7	0	28.61485605
Eprs	0	37.17487919		Gm20425	0	39.80703762			Fcer1g	0	32.81541107
Acaca	0	37.1762512		Fmo5	0	39.9482496			Fcgr2b	0	34.33879065
Galm	0	37.17762976		Acox1	0	39.95347602			Fcgr4	0	31.69551314
Ndufs4	0	37.17944387		Gm20441	0	39.95438559			Fcgrt	0	32.46044152
Csnk2b	0	37.21919762		Inmt	0	40.05275335			Fcho2	0	32.41725985
Pkp2	0	37.23519253		Gpx1	0	40.06642667			Fcn1	0	32.90384206
Rpl31	0	37.25313224		Flnb	0	40.07388585			Fcrl1	0	32.75994392
Pgls	0	37.26860335		Pkn2	0	40.16028329			Fdft1	0	33.47315326
Psma1	0	37.27058041		Gpr155	0	40.19100076			Fdps	0	37.86737672
Gpd1l	0	37.28854871		Hspe1	0	40.20459344			Fdx1	0	38.64241604
Ece1	0	37.2931435		Acsl1	0	40.22088048			Fdx1l	0	28.92056401
Cpne3	0	37.29387025		Hspa8	0	40.22205009			Fdxr	0	34.80698478
Neu1	0	37.29899771		Ces3a	0	40.24574521			Fech	0	36.35265579
Cyp2j5	0	37.30080683		Pah	0	40.25055015			Fen1	0	29.99570418
Hint2	0	37.30166735		Apoa4	0	40.25430786			Fermt2	0	36.43897285
Sec61a1	0	37.30536239		Sacm1l	0	40.28292803			Fermt3	0	34.53413487
Pdha1	0	37.32582694		Pdia4	0	40.33509384			Fetub	0	33.7053031
Ces2c	0	37.33371148		Hspa5	0	40.39615931			Fez2	0	28.03731961
Fam210a	0	37.33512204		Hpd	0	40.41462612			Fga	0	37.19563562
Pkm	0	37.33515193		Vtn	0	40.48334691			Fgb	0	36.85989764
Tns1	0	37.33959844		Gc	0	40.50636201			Fgd4	0	31.87363405
Rpl26	0	37.34182463		Gstz1	0	40.56868669			Fgd6	0	31.49520317
Apeh	0	37.35229118		Sptbn2	0	40.57585081			Fgf1	0	34.5699519
Acot12	0	37.36645273		Actr2	0	40.60566944			Fgfr1op2	0	34.45196963
Cmbl	0	37.36894484		Apoa1	0	40.77044255			Fgg	0	38.51754132
Ttc38	0	37.37000764		Sgpl1	0	40.7977752			Fggy	0	38.50302514
Lima1	0	37.37082213		Sec23ip	0	40.79907564			Fgl1	0	32.23075362
Clybl	0	37.38203448		Got2	0	40.82274022			Fgr	0	27.04707453
Nars	0	37.38763392		Mdh1	0	40.89170263			Fh	0	38.74627698
Acad10	0	37.39341419		Eno1	0	40.90712629			Fhit	0	36.34370933
Derl1	0	37.39678835		Hspd1	0	40.94439372			Fhl1	0	35.12975774
Akr1c19	0	37.40444931		Sord	0	40.96858592			Fhl3	0	30.79213524
Dync1h1	0	37.40616555		Ppp2r5a	0	40.99737766			Fhod1	0	31.9835331
Scd1	0	37.41368837		Scp2	0	41.0380201			Fig4	0	32.99134289
Tufm	0	37.41734214		Agpat3	0	41.10247622			Fip1l1	0	31.87192962
Birc6	0	37.41740355		Sdha	0	41.24973805			Fis1	0	38.01112488
Nolc1	0	37.41875761		Mup2	0	41.27207762			Fitm2	0	32.77104694
Gmps	0	37.4209208		Glul	0	41.352769			Fkbp11	0	35.09014975
Kynu	0	37.42301215		Gstp1	0	41.41835619			Fkbp15	0	35.49537813
Plin2	0	37.42724799		Hmgcs2	0	41.42799366			Fkbp1a	0	33.91433947
Actb	0	37.42844484		Aldh2	0	41.60293109			Fkbp2	0	34.41833069
Adck3	0	37.43499921		Adh1	0	42.02612285			Fkbp3	0	40.73855795
Stt3a	0	37.43589088		Eef1a1	0	42.25945217			Fkbp4	0	36.00549878
Dnajc11	0	37.44680147		Aldob	0	42.3976764			Fkbp5	0	34.50380223
Parp14	0	37.46403581		Alb	0	42.66978599			Fkbp8	0	36.33280869
Hsd17b2	0	37.47653848		Fabp1	0	43.59106993			Fkbp9	0	24.86100565
Rps10	0	37.48129675							Fkbpl	0	28.84483424
Pacsin3	0	37.49242245							Fkrp	0	30.03441017
Pdxk	0	37.49512771							Flad1	0	35.28409459
Ppp3ca	0	37.4973578							Flii	0	37.04310285
C8a	0	37.49888909							Flna	0	39.78718179
Ncl	0	37.49952279							Flot1	0	32.73445051
Iigp1	0	37.49988362							Flot2	0	33.48981637
Cdc42	0	37.52180792							Flt4	0	31.59917585
Xylb	0	37.53153753							Fmnl2	0	32.77932294
Capza2	0	37.53507573							Fmnl3	0	26.31765231
Ogdh	0	37.53921032							Fmo1	0	38.41943516
[truncated: 3,738 more rows]
