# Supplementary material for: Dynamic regulation of N6,2′-O-dimethyladenosine (m6Am) in obesity
Source: Nat Commun. 2021 Dec 10;12:7185. doi: 10.1038/s41467-021-27421-2 (PMC8664860; doi:10.1038/s41467-021-27421-2)
Supplement: Supplementary file 10 — Source data file [file 41467_2021_27421_MOESM10_ESM.zip › Source data revision2/3e; 4d; 5c.xlsx]

## Sheet: 3e
		anti Fabp5															anti Fabp2
																	anti-HSC-70
	anti-HSC-70

## Sheet: 4d
	anti-fto
	anti-tubulin

## Sheet: 5c
		anti-fto
	anti- tubulin
