# Supplementary material for: Dynamic regulation of N6,2′-O-dimethyladenosine (m6Am) in obesity
Source: Nat Commun. 2021 Dec 10;12:7185. doi: 10.1038/s41467-021-27421-2 (PMC8664860; doi:10.1038/s41467-021-27421-2)
Supplement: Supplementary file 10 — Source data file [file 41467_2021_27421_MOESM10_ESM.zip › Source data revision2/4a.txt]

Uniqe_Peak_Start	Sample	IS_TSS?
107213	Control	0
138285	Control	0
204558	Control	0
205251	Control	0
207967	Control	0
214376	Control	0
216487	Control	0
278899	Control	0
294971	Control	0
299833	Control	0
300260	Control	0
300486	Control	0
306587	Control	0
307305	Control	0
308581	Control	0
325584	Control	0
376880	Control	0
376928	Control	0
377236	Control	0
389007	Control	0
394550	Control	0
396217	Control	0
396534	Control	0
401957	Control	0
434180	Control	0
435537	Control	0
436894	Control	0
437543	Control	0
437814	Control	0
453520	Control	0
453810	Control	0
471146	Control	0
472821	Control	0
479962	Control	0
519118	Control	0
520977	Control	0
537692	Control	0
541488	Control	0
549282	Control	0
567304	Control	0
570916	Control	0
579426	Control	0
607190	Control	0
607579	Control	0
608288	Control	0
609245	Control	0
621254	Control	0
628495	Control	0
628939	Control	0
629111	Control	0
632995	Control	0
644298	Control	0
644661	Control	0
647978	Control	0
648318	Control	0
648649	Control	0
649868	Control	0
650373	Control	0
650742	Control	0
668655	Control	0
677576	Control	0
678318	Control	0
678843	Control	0
681745	Control	0
685648	Control	0
695011	Control	0
703711	Control	0
704078	Control	0
709312	Control	0
712883	Control	0
739623	Control	0
746372	Control	0
746825	Control	0
756456	Control	0
756875	Control	0
757271	Control	0
759881	Control	0
783824	Control	0
785195	Control	0
789154	Control	0
825287	Control	0
825596	Control	0
826305	Control	0
835652	Control	0
862841	Control	0
863364	Control	0
864195	Control	0
867990	Control	0
869120	Control	0
869383	Control	0
879655	Control	0
904667	Control	0
905049	Control	0
912956	Control	0
949604	Control	0
951625	Control	0
986542	Control	0
990447	Control	0
990883	Control	0
1005394	Control	0
1007369	Control	0
1010424	Control	0
1010655	Control	0
1010715	Control	0
1017737	Control	0
1065336	Control	0
1086011	Control	0
1132383	Control	0
1137102	Control	0
1152424	Control	0
1152811	Control	0
1168000	Control	0
1168542	Control	0
1169283	Control	0
1169934	Control	0
1190555	Control	0
1192414	Control	0
1198772	Control	0
1205790	Control	0
1227568	Control	0
1244363	Control	0
1244548	Control	0
1245324	Control	0
1248652	Control	0
1254643	Control	0
1260362	Control	0
1263215	Control	0
1263585	Control	0
1264939	Control	0
1274667	Control	0
1278971	Control	0
1286200	Control	0
1298148	Control	0
1303379	Control	0
1318359	Control	0
1322354	Control	0
1326333	Control	0
1333112	Control	0
1336349	Control	0
1359236	Control	0
1377147	Control	0
1377623	Control	0
1377872	Control	0
1395078	Control	0
1399275	Control	0
1407719	Control	0
1410299	Control	0
1421081	Control	0
1461131	Control	0
1462052	Control	0
1463638	Control	0
1470030	Control	0
1477090	Control	0
1478157	Control	0
1478399	Control	0
1482399	Control	0
1483720	Control	0
1491096	Control	0
1495906	Control	0
1505793	Control	0
1533428	Control	0
1534730	Control	0
1543489	Control	0
1555612	Control	0
1556439	Control	0
1576894	Control	0
1577341	Control	0
1578052	Control	0
1584345	Control	0
1586517	Control	0
1596607	Control	0
1599657	Control	0
1603053	Control	0
1603311	Control	0
1604217	Control	0
1607114	Control	0
1611051	Control	0
1612253	Control	0
1619001	Control	0
1628413	Control	0
1630132	Control	0
1631446	Control	0
1633935	Control	0
1637786	Control	0
1640916	Control	0
1652035	Control	0
1652237	Control	0
1652755	Control	0
1682880	Control	0
1702038	Control	0
1702391	Control	0
1703204	Control	0
1703427	Control	0
1706316	Control	0
1719432	Control	0
1719926	Control	0
1720026	Control	0
1720342	Control	0
1720804	Control	0
1730059	Control	0
1749316	Control	0
1798540	Control	0
1800556	Control	0
1815682	Control	0
1826934	Control	0
1827063	Control	0
1827478	Control	0
1829383	Control	0
1829615	Control	0
1829921	Control	0
1830147	Control	0
1843322	Control	0
1877045	Control	0
1877575	Control	0
1895252	Control	0
1897021	Control	0
1912696	Control	0
1913149	Control	0
1946411	Control	0
1969602	Control	0
1980221	Control	0
1980609	Control	0
1986159	Control	0
1988630	Control	0
2029379	Control	0
2036175	Control	0
2048296	Control	0
2052591	Control	0
2071184	Control	0
2073131	Control	0
2087935	Control	0
2097492	Control	0
2116104	Control	0
2125326	Control	0
2138880	Control	0
2139577	Control	0
2158502	Control	0
2159914	Control	0
2160406	Control	0
2160916	Control	0
2164372	Control	0
2202523	Control	0
2203679	Control	0
2226404	Control	0
2226648	Control	0
2227805	Control	0
2229828	Control	0
2238504	Control	0
2239121	Control	0
2239650	Control	0
2243373	Control	0
2252228	Control	0
2258880	Control	0
2263215	Control	0
2263806	Control	0
2273047	Control	0
2274353	Control	0
2274932	Control	0
2279111	Control	0
2285508	Control	0
2289859	Control	0
2290528	Control	0
2294550	Control	0
2306502	Control	0
2326171	Control	0
2341422	Control	0
2353208	Control	0
2353708	Control	0
2404764	Control	0
2405822	Control	0
2406569	Control	0
2419912	Control	0
2423880	Control	0
2424220	Control	0
2426792	Control	0
2440225	Control	0
2473220	Control	0
2477919	Control	0
2506598	Control	0
2515560	Control	0
2522195	Control	0
2546078	Control	0
2552965	Control	0
2577789	Control	0
2578097	Control	0
2579576	Control	0
2588499	Control	0
2604803	Control	0
2609355	Control	0
2613888	Control	0
2614418	Control	0
2633298	Control	0
2638831	Control	0
2647946	Control	0
2650000	Control	0
2701623	Control	0
2703351	Control	0
2732583	Control	0
2733591	Control	0
2755327	Control	0
2757936	Control	0
2766412	Control	0
2770283	Control	0
2770550	Control	0
2816039	Control	0
2817180	Control	0
2819552	Control	0
2820948	Control	0
2852524	Control	0
2871342	Control	0
2930184	Control	0
2933462	Control	0
2948681	Control	0
2967705	Control	0
2968157	Control	0
2997150	Control	0
2998276	Control	0
2998916	Control	0
3019400	Control	0
3021722	Control	0
3022001	Control	0
3022241	Control	0
3028460	Control	0
3049718	Control	0
3072738	Control	0
3103542	Control	0
3105851	Control	0
3114047	Control	0
3121103	Control	0
3122440	Control	0
3145588	Control	0
3162187	Control	0
3171960	Control	0
3191397	Control	0
3191773	Control	0
3207682	Control	0
3272068	Control	0
3273947	Control	0
3340217	Control	0
3340563	Control	0
3379910	Control	0
3381869	Control	0
3391682	Control	0
3391981	Control	0
3406620	Control	0
3457630	Control	0
3462911	Control	0
3464135	Control	0
3494808	Control	0
3513042	Control	0
3513341	Control	0
3513602	Control	0
3514397	Control	0
3535039	Control	0
3535626	Control	0
3535646	Control	0
3538489	Control	0
3557360	Control	0
3558924	Control	0
3561242	Control	0
3563600	Control	0
3591423	Control	0
3592158	Control	0
3611273	Control	0
3611617	Control	0
3613613	Control	0
3629503	Control	0
3630614	Control	0
3631083	Control	0
3631235	Control	0
3631983	Control	0
3632293	Control	0
3632499	Control	0
3649965	Control	0
3662181	Control	0
3663107	Control	0
3697354	Control	0
3704812	Control	0
3715665	Control	0
3723651	Control	0
3723786	Control	0
3731794	Control	0
3746667	Control	0
3747030	Control	0
3752197	Control	0
3759874	Control	0
3764701	Control	0
3765266	Control	0
3766159	Control	0
3766668	Control	0
3768695	Control	0
3777681	Control	0
3778426	Control	0
3785064	Control	0
3785434	Control	0
3804626	Control	0
3807234	Control	0
3823487	Control	0
3823842	Control	0
3823998	Control	0
3848503	Control	0
3849146	Control	0
3876596	Control	0
3900483	Control	0
3914550	Control	0
3958962	Control	0
4013021	Control	0
4015455	Control	0
4015652	Control	0
4016431	Control	0
4047716	Control	0
4067639	Control	0
4070859	Control	0
4145640	Control	0
4164018	Control	0
4164835	Control	0
4175616	Control	0
4387308	Control	0
4408993	Control	0
4421453	Control	0
4431141	Control	0
4431347	Control	0
4431804	Control	0
4432686	Control	0
4433132	Control	0
4433304	Control	0
4448544	Control	0
4557805	Control	0
4559696	Control	0
4564607	Control	0
4575921	Control	0
4621607	Control	0
4626530	Control	0
4636492	Control	0
4659243	Control	0
4670201	Control	0
4680195	Control	0
4680789	Control	0
4738922	Control	0
4794063	Control	0
4802103	Control	0
4802164	Control	0
4802476	Control	0
4802880	Control	0
4803153	Control	0
4803543	Control	0
4806626	Control	0
4816062	Control	0
4816762	Control	0
4817773	Control	0
4892291	Control	0
4910812	Control	0
4924454	Control	0
4961406	Control	0
5009490	Control	0
5012707	Control	0
5024594	Control	0
5025122	Control	0
5075010	Control	0
5084255	Control	0
5108394	Control	0
5151584	Control	0
5229406	Control	0
5229931	Control	0
5238132	Control	0
5238766	Control	0
5264596	Control	0
5270556	Control	0
5271161	Control	0
5272930	Control	0
5286440	Control	0
5290745	Control	0
5291097	Control	0
5322856	Control	0
5342976	Control	0
5347320	Control	0
5365662	Control	0
5369129	Control	0
5377800	Control	0
5392310	Control	0
5392543	Control	0
5396620	Control	0
5410210	Control	0
5427579	Control	0
5428084	Control	0
5428609	Control	0
5457527	Control	0
5460764	Control	0
5462391	Control	0
5464730	Control	0
5498838	Control	0
5521261	Control	0
5540284	Control	0
5540711	Control	0
5560761	Control	0
5561039	Control	0
5622632	Control	0
5681455	Control	0
5682204	Control	0
5691902	Control	0
5719995	Control	0
5773003	Control	0
5774103	Control	0
5784236	Control	0
5788214	Control	0
5788648	Control	0
5791101	Control	0
5813073	Control	0
5814720	Control	0
5815616	Control	0
5823380	Control	0
5917315	Control	0
5919870	Control	0
5922122	Control	0
5923127	Control	0
5948251	Control	0
5979272	Control	0
5983726	Control	0
6007361	Control	0
6013117	Control	0
6014532	Control	0
6023829	Control	0
6024340	Control	0
6157526	Control	0
6194348	Control	0
6204437	Control	0
6211046	Control	0
6212146	Control	0
6222485	Control	0
6275354	Control	0
6280464	Control	0
6284693	Control	0
6302835	Control	0
6304243	Control	0
6341606	Control	0
6370308	Control	0
6370654	Control	0
6380233	Control	0
6412946	Control	0
6414771	Control	0
6415972	Control	0
6437952	Control	0
6438424	Control	0
6441769	Control	0
6448933	Control	0
6449102	Control	0
6449287	Control	0
6451016	Control	0
6481985	Control	0
6483723	Control	0
6500178	Control	0
6523636	Control	0
6528355	Control	0
6534786	Control	0
6578425	Control	0
6583386	Control	0
6584600	Control	0
6588280	Control	0
6599811	Control	0
6602831	Control	0
6615943	Control	0
6621226	Control	0
6639520	Control	0
6640535	Control	0
6642630	Control	0
6653012	Control	0
6653332	Control	0
6659277	Control	0
6680113	Control	0
6681580	Control	0
6692760	Control	0
6693090	Control	0
6693244	Control	0
6693673	Control	0
6695425	Control	0
6709642	Control	0
6710261	Control	0
6710929	Control	0
6718134	Control	0
6718555	Control	0
6718875	Control	0
6729936	Control	0
6730191	Control	0
6748649	Control	0
6749206	Control	0
6752341	Control	0
6755009	Control	0
6759080	Control	0
6777111	Control	0
6917634	Control	0
6925537	Control	0
6968148	Control	0
6993803	Control	0
7032133	Control	0
7044779	Control	0
7046370	Control	0
7056527	Control	0
7057283	Control	0
7057939	Control	0
7062702	Control	0
7083037	Control	0
7084965	Control	0
7117227	Control	0
7138823	Control	0
7139447	Control	0
7147156	Control	0
7166356	Control	0
7187870	Control	0
7230955	Control	0
7231815	Control	0
7246858	Control	0
7248935	Control	0
7248993	Control	0
7249362	Control	0
7256774	Control	0
7268102	Control	0
7292752	Control	0
7308252	Control	0
7318967	Control	0
7320546	Control	0
7365972	Control	0
7366511	Control	0
7487172	Control	0
7581568	Control	0
7583256	Control	0
7583709	Control	0
7584338	Control	0
7590663	Control	0
7599642	Control	0
7612817	Control	0
7674382	Control	0
7674642	Control	0
7679975	Control	0
7752005	Control	0
7752355	Control	0
7760415	Control	0
7762741	Control	0
7764916	Control	0
7798416	Control	0
7882965	Control	0
7900383	Control	0
7963734	Control	0
7977318	Control	0
8015800	Control	0
8073654	Control	0
8078013	Control	0
8092325	Control	0
8093671	Control	0
8126012	Control	0
8131109	Control	0
8172595	Control	0
8185277	Control	0
8229025	Control	0
8229555	Control	0
8229972	Control	0
8273156	Control	0
8367045	Control	0
8368466	Control	0
8381504	Control	0
8413483	Control	0
8418341	Control	0
8421288	Control	0
8469835	Control	0
8477587	Control	0
8480871	Control	0
8503360	Control	0
8526398	Control	0
8747615	Control	0
8747968	Control	0
8748400	Control	0
8748766	Control	0
8751820	Control	0
8784338	Control	0
8823902	Control	0
8824779	Control	0
8825142	Control	0
8825770	Control	0
8825954	Control	0
8870623	Control	0
8871005	Control	0
8889721	Control	0
8890119	Control	0
8929438	Control	0
8948960	Control	0
8953063	Control	0
8998442	Control	0
9161121	Control	0
9196903	Control	0
9210587	Control	0
9225266	Control	0
9271582	Control	0
9272175	Control	0
9273541	Control	0
9323997	Control	0
9329123	Control	0
9333557	Control	0
9413008	Control	0
9416390	Control	0
9466752	Control	0
9512214	Control	0
9517089	Control	0
9517409	Control	0
9523503	Control	0
9535908	Control	0
9537919	Control	0
9547175	Control	0
9571027	Control	0
9630287	Control	0
9631650	Control	0
9631798	Control	0
9673178	Control	0
9676689	Control	0
9677376	Control	0
9684573	Control	0
9686543	Control	0
9687129	Control	0
9720988	Control	0
9764056	Control	0
9764383	Control	0
9790267	Control	0
9801066	Control	0
9900374	Control	0
9909127	Control	0
9921341	Control	0
9934993	Control	0
9949076	Control	0
9989090	Control	0
10046733	Control	0
10085392	Control	0
10093340	Control	0
10188035	Control	0
10192642	Control	0
10221756	Control	0
10227490	Control	0
10312250	Control	0
10353146	Control	0
10362911	Control	0
10364420	Control	0
10398032	Control	0
10398610	Control	0
10414313	Control	0
10417332	Control	0
10434138	Control	0
10438450	Control	0
10444060	Control	0
10454701	Control	0
10471739	Control	0
10488068	Control	0
10488798	Control	0
10491048	Control	0
10521409	Control	0
10529796	Control	0
10586718	Control	0
10602358	Control	0
10602759	Control	0
10626478	Control	0
10626800	Control	0
10652822	Control	0
10664479	Control	0
10664837	Control	0
10676362	Control	0
10680272	Control	0
10754179	Control	0
10800363	Control	0
10801381	Control	0
10801768	Control	0
10802140	Control	0
10802419	Control	0
10802798	Control	0
10875629	Control	0
10924219	Control	0
10942750	Control	0
10943419	Control	0
10946866	Control	0
11023013	Control	0
11035585	Control	0
11083456	Control	0
11135585	Control	0
11139832	Control	0
11167064	Control	0
11185473	Control	0
11242118	Control	0
11242524	Control	0
11256697	Control	0
11272459	Control	0
11274470	Control	0
11303820	Control	0
11304468	Control	0
11323214	Control	0
11333861	Control	0
11355281	Control	0
11456811	Control	0
11488591	Control	0
11504639	Control	0
11643199	Control	0
11728030	Control	0
11728805	Control	0
11763581	Control	0
11770406	Control	0
11785589	Control	0
11810368	Control	0
11850229	Control	0
11850443	Control	0
11850769	Control	0
11851764	Control	0
11881501	Control	0
11881516	Control	0
11903451	Control	0
11931530	Control	0
11943395	Control	0
11963539	Control	0
11964033	Control	0
11977622	Control	0
11982795	Control	0
12028203	Control	0
12030450	Control	0
12034914	Control	0
12044553	Control	0
12044830	Control	0
12046505	Control	0
12059215	Control	0
12060963	Control	0
12070760	Control	0
12071312	Control	0
12071759	Control	0
12111033	Control	0
12120663	Control	0
12125912	Control	0
12161798	Control	0
12164512	Control	0
12238208	Control	0
12274144	Control	0
12308617	Control	0
12325273	Control	0
12326229	Control	0
12329287	Control	0
12329602	Control	0
12336997	Control	0
12343055	Control	0
12384030	Control	0
12397311	Control	0
12483161	Control	0
12569004	Control	0
12625383	Control	0
12625797	Control	0
12628082	Control	0
12630632	Control	0
12637650	Control	0
12674098	Control	0
12695998	Control	0
12728133	Control	0
12738750	Control	0
12739485	Control	0
12775408	Control	0
12821588	Control	0
12841555	Control	0
12858198	Control	0
12870987	Control	0
12903483	Control	0
12940369	Control	0
12940412	Control	0
12940671	Control	0
12963899	Control	0
12977142	Control	0
12977478	Control	0
12977877	Control	0
12982722	Control	0
13001627	Control	0
13054693	Control	0
13055920	Control	0
13061265	Control	0
13246437	Control	0
13263905	Control	0
13264477	Control	0
13280027	Control	0
13358034	Control	0
13358304	Control	0
13359583	Control	0
13364976	Control	0
13487050	Control	0
13504628	Control	0
13600623	Control	0
13604541	Control	0
13605810	Control	0
13606429	Control	0
13681385	Control	0
13681840	Control	0
13726948	Control	0
13873871	Control	0
13889023	Control	0
13937475	Control	0
13977338	Control	0
14065153	Control	0
14135460	Control	0
14135765	Control	0
14136597	Control	0
14183267	Control	0
14183712	Control	0
14184369	Control	0
14199575	Control	0
14261850	Control	0
14273535	Control	0
14273829	Control	0
14280045	Control	0
14290930	Control	0
14307269	Control	0
14313549	Control	0
14340579	Control	0
14341136	Control	0
14354998	Control	0
14508117	Control	0
14508618	Control	0
14508897	Control	0
14519135	Control	0
14523810	Control	0
14562844	Control	0
14577556	Control	0
14610520	Control	0
14626671	Control	0
14640433	Control	0
14650712	Control	0
14665913	Control	0
14690176	Control	0
14693020	Control	0
14710887	Control	0
14761652	Control	0
14761973	Control	0
14885578	Control	0
14891256	Control	0
14912734	Control	0
14938993	Control	0
14986733	Control	0
14987101	Control	0
15016278	Control	0
15093811	Control	0
15115217	Control	0
15115950	Control	0
15145854	Control	0
15155447	Control	0
15224812	Control	0
15225983	Control	0
15236408	Control	0
15348861	Control	0
15443214	Control	0
15490468	Control	0
15496529	Control	0
15497029	Control	0
15509512	Control	0
15520347	Control	0
15521099	Control	0
15529664	Control	0
15531870	Control	0
15537998	Control	0
15554816	Control	0
15619410	Control	0
15626931	Control	0
15686024	Control	0
15686462	Control	0
15690509	Control	0
15711463	Control	0
15711811	Control	0
15715630	Control	0
15746075	Control	0
15815253	Control	0
15818728	Control	0
15819021	Control	0
15819257	Control	0
15894530	Control	0
15935457	Control	0
15937504	Control	0
15938056	Control	0
15986640	Control	0
15987414	Control	0
16004721	Control	0
16053616	Control	0
16145215	Control	0
16161155	Control	0
16164663	Control	0
16199373	Control	0
16200056	Control	0
16200407	Control	0
16202651	Control	0
16229499	Control	0
16235074	Control	0
16235757	Control	0
16236511	Control	0
16243086	Control	0
16243956	Control	0
16252478	Control	0
16255057	Control	0
16261908	Control	0
16265984	Control	0
16266218	Control	0
16301892	Control	0
16302108	Control	0
16306704	Control	0
16337319	Control	0
16338590	Control	0
16339125	Control	0
16340169	Control	0
16345581	Control	0
16360372	Control	0
16414287	Control	0
16414450	Control	0
16414957	Control	0
16419427	Control	0
16458029	Control	0
16458592	Control	0
16460663	Control	0
16474849	Control	0
16474908	Control	0
16475219	Control	0
16577194	Control	0
16577654	Control	0
16612020	Control	0
16629342	Control	0
16629880	Control	0
16638331	Control	0
16663949	Control	0
16666385	Control	0
16686812	Control	0
16687203	Control	0
16687751	Control	0
16701135	Control	0
16721653	Control	0
16847784	Control	0
17051547	Control	0
17052896	Control	0
17070807	Control	0
17116572	Control	0
17116981	Control	0
17190435	Control	0
17212682	Control	0
17212911	Control	0
17216248	Control	0
17250695	Control	0
17283681	Control	0
17305909	Control	0
17306121	Control	0
17322973	Control	0
17323653	Control	0
17337499	Control	0
17338328	Control	0
17342750	Control	0
17371327	Control	0
17378681	Control	0
17379029	Control	0
17393676	Control	0
17403147	Control	0
17411698	Control	0
17431242	Control	0
17435937	Control	0
17494863	Control	0
17503131	Control	0
17513594	Control	0
17589685	Control	0
17590169	Control	0
17594545	Control	0
17611936	Control	0
17629307	Control	0
17637454	Control	0
17692113	Control	0
17696632	Control	0
17698146	Control	0
17699260	Control	0
17700518	Control	0
17701349	Control	0
17715759	Control	0
17734338	Control	0
17744009	Control	0
17745961	Control	0
17749854	Control	0
17750536	Control	0
17750654	Control	0
17756699	Control	0
17760735	Control	0
17764434	Control	0
17805950	Control	0
17812703	Control	0
17837079	Control	0
17837600	Control	0
17838382	Control	0
17950681	Control	0
17965169	Control	0
17968560	Control	0
18023871	Control	0
18122913	Control	0
18143355	Control	0
18167272	Control	0
18167648	Control	0
18177847	Control	0
18210297	Control	0
18219174	Control	0
18220626	Control	0
18220854	Control	0
18221013	Control	0
18221299	Control	0
18226231	Control	0
18232878	Control	0
18266492	Control	0
18270668	Control	0
18270981	Control	0
18271540	Control	0
18272743	Control	0
18273493	Control	0
18280556	Control	0
18297389	Control	0
18307265	Control	0
18390975	Control	0
18391417	Control	0
18441343	Control	0
18465507	Control	0
18474293	Control	0
18479178	Control	0
18480303	Control	0
18481095	Control	0
18481700	Control	0
18483485	Control	0
18545073	Control	0
18549951	Control	0
18561219	Control	0
18571022	Control	0
18574303	Control	0
18622716	Control	0
18638449	Control	0
18691384	Control	0
18736365	Control	0
18736740	Control	0
18779719	Control	0
18779954	Control	0
18820279	Control	0
18828339	Control	0
18874582	Control	0
18881296	Control	0
18881502	Control	0
18888008	Control	0
18978079	Control	0
19024414	Control	0
19025978	Control	0
19049790	Control	0
19120709	Control	0
19121604	Control	0
19125350	Control	0
19126065	Control	0
19126451	Control	0
19153509	Control	0
19156346	Control	0
19167074	Control	0
19168320	Control	0
19176983	Control	0
19186619	Control	0
19194929	Control	0
19263206	Control	0
19284028	Control	0
19285204	Control	0
19318509	Control	0
19412818	Control	0
19451792	Control	0
19514782	Control	0
19516678	Control	0
19545652	Control	0
19547445	Control	0
19548674	Control	0
19578136	Control	0
19578305	Control	0
19580371	Control	0
19585263	Control	0
19616553	Control	0
19616825	Control	0
19655328	Control	0
19685475	Control	0
19686098	Control	0
19686620	Control	0
19716022	Control	0
19716585	Control	0
19717914	Control	0
19734973	Control	0
19740722	Control	0
19774331	Control	0
19776101	Control	0
19790547	Control	0
19839270	Control	0
19861391	Control	0
19889446	Control	0
19955530	Control	0
19983692	Control	0
20073553	Control	0
20097816	Control	0
20101572	Control	0
20107848	Control	0
20108907	Control	0
20139891	Control	0
20140988	Control	0
20217383	Control	0
20229132	Control	0
20304956	Control	0
20331898	Control	0
20402175	Control	0
20414129	Control	0
20490453	Control	0
20491005	Control	0
20493554	Control	0
20567670	Control	0
20573248	Control	0
20647289	Control	0
20647793	Control	0
20648362	Control	0
20746388	Control	0
20752969	Control	0
20819352	Control	0
20819658	Control	0
20826562	Control	0
20827616	Control	0
20833118	Control	0
20837337	Control	0
20903196	Control	0
20905769	Control	0
20937574	Control	0
20940396	Control	0
20945009	Control	0
20945024	Control	0
20977296	Control	0
21101558	Control	0
21101976	Control	0
21111992	Control	0
21268263	Control	0
21288139	Control	0
21304377	Control	0
21307495	Control	0
21333263	Control	0
21334131	Control	0
21334913	Control	0
21354092	Control	0
21438204	Control	0
21474390	Control	0
21544770	Control	0
21545513	Control	0
21546193	Control	0
21557530	Control	0
21562228	Control	0
21562623	Control	0
21563173	Control	0
21594786	Control	0
21596027	Control	0
21596454	Control	0
21596737	Control	0
21619889	Control	0
21751334	Control	0
21820704	Control	0
21861977	Control	0
21865617	Control	0
21875026	Control	0
21900626	Control	0
21975926	Control	0
21986447	Control	0
21999262	Control	0
22005504	Control	0
22005901	Control	0
22033257	Control	0
22050702	Control	0
22051384	Control	0
22069256	Control	0
22277114	Control	0
22337351	Control	0
22345050	Control	0
22356886	Control	0
22357693	Control	0
22358447	Control	0
22358858	Control	0
22389240	Control	0
22389798	Control	0
22451522	Control	0
22461306	Control	0
22546306	Control	0
22673376	Control	0
22804594	Control	0
22852747	Control	0
22854293	Control	0
22875114	Control	0
22880042	Control	0
22985460	Control	0
23048640	Control	0
23079465	Control	0
23079903	Control	0
23080434	Control	0
23118198	Control	0
23147590	Control	0
23240739	Control	0
23334928	Control	0
23344831	Control	0
23345099	Control	0
23346568	Control	0
23350862	Control	0
23370691	Control	0
23398465	Control	0
23415202	Control	0
23424227	Control	0
23428896	Control	0
23438337	Control	0
23442425	Control	0
23454428	Control	0
23454749	Control	0
23456605	Control	0
23466049	Control	0
23468064	Control	0
23509576	Control	0
23518255	Control	0
23534766	Control	0
23535574	Control	0
23536634	Control	0
23537497	Control	0
23567312	Control	0
23569325	Control	0
23598026	Control	0
23637028	Control	0
23641040	Control	0
23647318	Control	0
23680376	Control	0
23680749	Control	0
23687990	Control	0
23729627	Control	0
23836257	Control	0
23929480	Control	0
23929541	Control	0
23980722	Control	0
24003870	Control	0
24006011	Control	0
24006750	Control	0
24035564	Control	0
24036553	Control	0
24084766	Control	0
24085163	Control	0
24086043	Control	0
24126854	Control	0
24197434	Control	0
24222634	Control	0
24228366	Control	0
24228677	Control	0
24229305	Control	0
24261631	Control	0
24294004	Control	0
24562800	Control	0
24574094	Control	0
24582748	Control	0
24583126	Control	0
24661930	Control	0
24706076	Control	0
24709605	Control	0
24717355	Control	0
24717818	Control	0
24785923	Control	0
24795612	Control	0
24802111	Control	0
24810875	Control	0
24837031	Control	0
24873287	Control	0
24873563	Control	0
24874287	Control	0
24874738	Control	0
24908735	Control	0
24909563	Control	0
24930854	Control	0
24931244	Control	0
24938300	Control	0
24938503	Control	0
24981960	Control	0
25010751	Control	0
25042532	Control	0
25043076	Control	0
25043513	Control	0
25140669	Control	0
25141355	Control	0
25190529	Control	0
25200147	Control	0
25206270	Control	0
25268826	Control	0
25269098	Control	0
25269490	Control	0
25269889	Control	0
25365192	Control	0
25424781	Control	0
25425026	Control	0
25435853	Control	0
25457052	Control	0
25487130	Control	0
25596820	Control	0
25604802	Control	0
25615911	Control	0
25616486	Control	0
25656372	Control	0
25677367	Control	0
25893801	Control	0
25965131	Control	0
25965585	Control	0
25966903	Control	0
25983594	Control	0
26158589	Control	0
26158827	Control	0
26161647	Control	0
26190084	Control	0
26218032	Control	0
26221707	Control	0
26228081	Control	0
26288173	Control	0
26377057	Control	0
26413615	Control	0
26432546	Control	0
26448466	Control	0
26448748	Control	0
26452103	Control	0
26497125	Control	0
26522345	Control	0
26522886	Control	0
26582091	Control	0
26598767	Control	0
26611970	Control	0
26637065	Control	0
26637371	Control	0
26638663	Control	0
26653598	Control	0
26671695	Control	0
26674555	Control	0
26725788	Control	0
26731727	Control	0
26795519	Control	0
26856309	Control	0
26860060	Control	0
26877859	Control	0
26887617	Control	0
26900722	Control	0
26901026	Control	0
26925920	Control	0
26961669	Control	0
26962321	Control	0
26975709	Control	0
27001069	Control	0
27023129	Control	0
27024300	Control	0
27041485	Control	0
27051405	Control	0
27076253	Control	0
27085393	Control	0
27086504	Control	0
27102045	Control	0
27105830	Control	0
27106289	Control	0
27107097	Control	0
27187590	Control	0
27190113	Control	0
27190464	Control	0
27190668	Control	0
27216244	Control	0
27221656	Control	0
27223877	Control	0
27233119	Control	0
27237720	Control	0
27239868	Control	0
27240128	Control	0
27251171	Control	0
27278836	Control	0
27332995	Control	0
27389353	Control	0
27401408	Control	0
27420757	Control	0
27455302	Control	0
27472429	Control	0
27493293	Control	0
27516494	Control	0
27530060	Control	0
27549317	Control	0
27591099	Control	0
27613059	Control	0
27613541	Control	0
27613931	Control	0
27614518	Control	0
27679597	Control	0
27761439	Control	0
27849773	Control	0
27869619	Control	0
27873830	Control	0
27874458	Control	0
27874928	Control	0
27875219	Control	0
27875532	Control	0
27876408	Control	0
27876694	Control	0
27877533	Control	0
27878139	Control	0
27889187	Control	0
27889481	Control	0
27893476	Control	0
27950802	Control	0
27957808	Control	0
27958491	Control	0
27958811	Control	0
27959619	Control	0
28023454	Control	0
28047450	Control	0
28060336	Control	0
28109444	Control	0
28109781	Control	0
28167484	Control	0
28176679	Control	0
28192805	Control	0
28193096	Control	0
28193535	Control	0
28193823	Control	0
28194691	Control	0
28194989	Control	0
28195694	Control	0
28195715	Control	0
28196894	Control	0
28196998	Control	0
28206086	Control	0
28210009	Control	0
28212820	Control	0
28244098	Control	0
28268587	Control	0
28293832	Control	0
28296764	Control	0
28333833	Control	0
28348143	Control	0
28350093	Control	0
28352533	Control	0
28356682	Control	0
28358984	Control	0
28359177	Control	0
28377923	Control	0
28378329	Control	0
28378781	Control	0
28379274	Control	0
28488668	Control	0
28501313	Control	0
28512475	Control	0
28573336	Control	0
28574781	Control	0
28575151	Control	0
28575913	Control	0
28608420	Control	0
28635203	Control	0
28637684	Control	0
28661084	Control	0
28791850	Control	0
28793095	Control	0
28813146	Control	0
28813396	Control	0
28849412	Control	0
28865032	Control	0
28866617	Control	0
28872075	Control	0
28874682	Control	0
28878029	Control	0
28884684	Control	0
28890924	Control	0
28908564	Control	0
28920287	Control	0
28927913	Control	0
28971103	Control	0
29034486	Control	0
29041683	Control	0
29069207	Control	0
29069969	Control	0
29095485	Control	0
29169605	Control	0
29191096	Control	0
29192999	Control	0
29220914	Control	0
29314095	Control	0
29445242	Control	0
29445788	Control	0
29446462	Control	0
29538153	Control	0
29560953	Control	0
29708028	Control	0
29709673	Control	0
29808196	Control	0
29830972	Control	0
29855675	Control	0
29882612	Control	0
29927394	Control	0
30000956	Control	0
30087768	Control	0
30088065	Control	0
30088466	Control	0
30136324	Control	0
30154177	Control	0
30165746	Control	0
30165988	Control	0
30166727	Control	0
30172463	Control	0
30192955	Control	0
30193385	Control	0
30259474	Control	0
30262216	Control	0
30262520	Control	0
30309550	Control	0
30325930	Control	0
30348780	Control	0
30349507	Control	0
30364226	Control	0
30369186	Control	0
30380613	Control	0
30388878	Control	0
30405755	Control	0
30409246	Control	0
30411095	Control	0
30411684	Control	0
30411936	Control	0
30416513	Control	0
30435494	Control	0
30455080	Control	0
30455640	Control	0
30455990	Control	0
30456597	Control	0
30457027	Control	0
30500017	Control	0
30530227	Control	0
30530984	Control	0
30533470	Control	0
30537003	Control	0
30543671	Control	0
30544019	Control	0
30558451	Control	0
30566873	Control	0
30581109	Control	0
30602363	Control	0
30615363	Control	0
30652485	Control	0
30670101	Control	0
30699009	Control	0
30699338	Control	0
30709939	Control	0
30711497	Control	0
30714789	Control	0
30722525	Control	0
30724784	Control	0
30735072	Control	0
30735696	Control	0
30748487	Control	0
30749465	Control	0
30750108	Control	0
30753231	Control	0
30753713	Control	0
30753960	Control	0
30754561	Control	0
30768362	Control	0
30781684	Control	0
30784985	Control	0
30785382	Control	0
30787069	Control	0
30789777	Control	0
30795204	Control	0
30822325	Control	0
30824735	Control	0
30867102	Control	0
30897720	Control	0
30898438	Control	0
30922363	Control	0
30959288	Control	0
30976268	Control	0
30990827	Control	0
30991345	Control	0
31022534	Control	0
31023355	Control	0
31024436	Control	0
31024910	Control	0
31026473	Control	0
31035294	Control	0
31042903	Control	0
31073126	Control	0
31087844	Control	0
31088059	Control	0
31090561	Control	0
31091755	Control	0
31092079	Control	0
31102235	Control	0
31123636	Control	0
31127062	Control	0
31130404	Control	0
31142825	Control	0
31196983	Control	0
31205305	Control	0
31233297	Control	0
31349812	Control	0
31367242	Control	0
31369118	Control	0
31371253	Control	0
31371633	Control	0
31373303	Control	0
31374173	Control	0
31374679	Control	0
31468308	Control	0
31468549	Control	0
31470376	Control	0
31477493	Control	0
31478237	Control	0
31538498	Control	0
31540381	Control	0
31569851	Control	0
31576133	Control	0
31597854	Control	0
31600333	Control	0
31600591	Control	0
31601384	Control	0
31604911	Control	0
31620311	Control	0
31627101	Control	0
31627342	Control	0
31627972	Control	0
31631853	Control	0
31664696	Control	0
31665237	Control	0
31674701	Control	0
31698507	Control	0
31719352	Control	0
31740724	Control	0
31743828	Control	0
31763374	Control	0
31784189	Control	0
31785269	Control	0
31810579	Control	0
31827358	Control	0
31868320	Control	0
31889639	Control	0
31996068	Control	0
32015569	Control	0
32096781	Control	0
32111824	Control	0
32126397	Control	0
32126910	Control	0
32134477	Control	0
32134782	Control	0
32197243	Control	0
32197572	Control	0
32222125	Control	0
32229778	Control	0
32230119	Control	0
32232404	Control	0
32262067	Control	0
32295326	Control	0
32352605	Control	0
32353202	Control	0
32458803	Control	0
32541406	Control	0
32559866	Control	0
32560527	Control	0
32560625	Control	0
32562975	Control	0
32598821	Control	0
32636575	Control	0
32640181	Control	0
32640366	Control	0
32640904	Control	0
32660568	Control	0
32673366	Control	0
32677394	Control	0
32712100	Control	0
32783820	Control	0
32842852	Control	0
32870962	Control	0
32909006	Control	0
32909487	Control	0
32928604	Control	0
32929186	Control	0
32929783	Control	0
32931287	Control	0
32940022	Control	0
32944374	Control	0
32948648	Control	0
32955106	Control	0
32956612	Control	0
32975559	Control	0
33038781	Control	0
33043671	Control	0
33065752	Control	0
33088926	Control	0
33089132	Control	0
33097518	Control	0
33110027	Control	0
33110901	Control	0
33113338	Control	0
33134604	Control	0
33168977	Control	0
33180192	Control	0
33183102	Control	0
33190195	Control	0
33207577	Control	0
33235708	Control	0
33237775	Control	0
33246944	Control	0
33283042	Control	0
33284265	Control	0
33288714	Control	0
33289540	Control	0
33289666	Control	0
33289882	Control	0
33292162	Control	0
33310218	Control	0
33328336	Control	0
33337594	Control	0
33369642	Control	0
33373164	Control	0
33402424	Control	0
33410751	Control	0
33410961	Control	0
33431387	Control	0
33460501	Control	0
33462198	Control	0
33462579	Control	0
33467844	Control	0
33472320	Control	0
33473755	Control	0
33548554	Control	0
33576766	Control	0
33585716	Control	0
33586311	Control	0
33675430	Control	0
33678085	Control	0
33679627	Control	0
33688975	Control	0
33689993	Control	0
33690222	Control	0
33703276	Control	0
33706256	Control	0
33719453	Control	0
33719734	Control	0
33731361	Control	0
33731637	Control	0
33736721	Control	0
33738997	Control	0
33749402	Control	0
33749757	Control	0
33765027	Control	0
33767844	Control	0
33768917	Control	0
33779855	Control	0
33792081	Control	0
33792554	Control	0
33870382	Control	0
33907921	Control	0
33908110	Control	0
33917244	Control	0
33917728	Control	0
33920948	Control	0
34003701	Control	0
34091870	Control	0
34092520	Control	0
34167730	Control	0
34241263	Control	0
34241514	Control	0
34241749	Control	0
34241957	Control	0
34242939	Control	0
34252412	Control	0
34252702	Control	0
34257283	Control	0
34303740	Control	0
34304819	Control	0
34371525	Control	0
34378925	Control	0
34400080	Control	0
34434429	Control	0
34535434	Control	0
34542086	Control	0
34558148	Control	0
34574318	Control	0
34635250	Control	0
34635529	Control	0
34637626	Control	0
34637801	Control	0
34727786	Control	0
34730249	Control	0
34809297	Control	0
34826378	Control	0
34826989	Control	0
34827892	Control	0
34828410	Control	0
34843522	Control	0
34844637	Control	0
34922066	Control	0
34923019	Control	0
34923656	Control	0
34925618	Control	0
34931315	Control	0
34985539	Control	0
35155244	Control	0
35219579	Control	0
35240499	Control	0
35275025	Control	0
35321171	Control	0
35393732	Control	0
35394357	Control	0
35405058	Control	0
35412322	Control	0
35412658	Control	0
35413204	Control	0
35414085	Control	0
35421887	Control	0
35423791	Control	0
35443703	Control	0
35444119	Control	0
35467298	Control	0
35467946	Control	0
35468566	Control	0
35468929	Control	0
35469373	Control	0
35500306	Control	0
35547683	Control	0
35593061	Control	0
35609296	Control	0
35609609	Control	0
35640859	Control	0
35641511	Control	0
35641936	Control	0
35645697	Control	0
35660785	Control	0
35733889	Control	0
35737108	Control	0
35743383	Control	0
35748482	Control	0
35752804	Control	0
35801541	Control	0
35807536	Control	0
35814913	Control	0
35820169	Control	0
35824840	Control	0
35872582	Control	0
35878699	Control	0
35885408	Control	0
35890116	Control	0
35906870	Control	0
35929615	Control	0
35972485	Control	0
36055265	Control	0
36145885	Control	0
36169117	Control	0
36181489	Control	0
36195025	Control	0
36217345	Control	0
36223353	Control	0
36223724	Control	0
36246078	Control	0
36259681	Control	0
36259749	Control	0
36277572	Control	0
36366393	Control	0
36427862	Control	0
36435529	Control	0
36435773	Control	0
36454784	Control	0
36455172	Control	0
36461803	Control	0
36462568	Control	0
36463514	Control	0
36484206	Control	0
36486679	Control	0
36511882	Control	0
36559130	Control	0
36595753	Control	0
36602579	Control	0
36622636	Control	0
36623022	Control	0
36640115	Control	0
36641221	Control	0
36641772	Control	0
36718403	Control	0
36726681	Control	0
36728619	Control	0
36775685	Control	0
36775883	Control	0
36785493	Control	0
36787872	Control	0
36859315	Control	0
36859480	Control	0
36881930	Control	0
36885981	Control	0
36889726	Control	0
36891160	Control	0
36924011	Control	0
36924374	Control	0
36976002	Control	0
36980854	Control	0
36985302	Control	0
36985800	Control	0
36986423	Control	0
36986603	Control	0
37033078	Control	0
37033268	Control	0
37033533	Control	0
37038985	Control	0
37064809	Control	0
37086941	Control	0
37132370	Control	0
37168991	Control	0
37203534	Control	0
37225559	Control	0
37284781	Control	0
37331628	Control	0
37365191	Control	0
[truncated: 20,104 more rows]
