# Supplementary material for: Dynamic regulation of N6,2′-O-dimethyladenosine (m6Am) in obesity
Source: Nat Commun. 2021 Dec 10;12:7185. doi: 10.1038/s41467-021-27421-2 (PMC8664860; doi:10.1038/s41467-021-27421-2)
Supplement: Supplementary file 10 — Source data file [file 41467_2021_27421_MOESM10_ESM.zip › Source data revision2/4b.txt]

Protein	Protein Description	Accession	Uniprot Gene Name	m6Am Lost?	up/down?
sp|A1L0T0|ILVBL_HUMAN	sp|A1L0T0|ILVBL_HUMAN Acetolactate synthase-like protein OS=Homo sapiens GN=ILVBL PE=1 SV=2	A1L0T0	ILVBL	1	down
sp|A1X283|SPD2B_HUMAN	sp|A1X283|SPD2B_HUMAN SH3 and PX domain-containing protein 2B OS=Homo sapiens GN=SH3PXD2B PE=1 SV=3	A1X283	SH3PXD2B	1	up
sp|A5PLL7|TM189_HUMAN	sp|A5PLL7|TM189_HUMAN Transmembrane protein 189 OS=Homo sapiens GN=TMEM189 PE=1 SV=3	A5PLL7	TMEM189	0	up
sp|A6NDG6|PGP_HUMAN	sp|A6NDG6|PGP_HUMAN Glycerol-3-phosphate phosphatase OS=Homo sapiens GN=PGP PE=1 SV=1	A6NDG6	PGP	1	down
sp|E9PQ53|NDUCR_HUMAN	sp|E9PQ53|NDUCR_HUMAN NADH dehydrogenase [ubiquinone] 1 subunit C2, isoform 2 OS=Homo sapiens GN=NDUFC2-KCTD14 PE=1 SV=1	E9PQ53	NDUFC2-KCTD14	0	down
sp|O00148|DX39A_HUMAN	sp|O00148|DX39A_HUMAN ATP-dependent RNA helicase DDX39A OS=Homo sapiens GN=DDX39A PE=1 SV=2	O00148	DDX39A	0	down
sp|O00154|BACH_HUMAN	sp|O00154|BACH_HUMAN Cytosolic acyl coenzyme A thioester hydrolase OS=Homo sapiens GN=ACOT7 PE=1 SV=3	O00154	ACOT7	0	up
sp|O00178|GTPB1_HUMAN	sp|O00178|GTPB1_HUMAN GTP-binding protein 1 OS=Homo sapiens GN=GTPBP1 PE=1 SV=3	O00178	GTPBP1	0	up
sp|O00217|NDUS8_HUMAN	sp|O00217|NDUS8_HUMAN NADH dehydrogenase [ubiquinone] iron-sulfur protein 8, mitochondrial OS=Homo sapiens GN=NDUFS8 PE=1 SV=1	O00217	NDUFS8	0	up
sp|O00255|MEN1_HUMAN	sp|O00255|MEN1_HUMAN Menin OS=Homo sapiens GN=MEN1 PE=1 SV=4	O00255	MEN1	0	down
sp|O00264|PGRC1_HUMAN	sp|O00264|PGRC1_HUMAN Membrane-associated progesterone receptor component 1 OS=Homo sapiens GN=PGRMC1 PE=1 SV=3	O00264	PGRMC1	0	down
sp|O00422|SAP18_HUMAN	sp|O00422|SAP18_HUMAN Histone deacetylase complex subunit SAP18 OS=Homo sapiens GN=SAP18 PE=1 SV=1	O00422	SAP18	0	down
sp|O00461|GOLI4_HUMAN	sp|O00461|GOLI4_HUMAN Golgi integral membrane protein 4 OS=Homo sapiens GN=GOLIM4 PE=1 SV=1	O00461	GOLIM4	1	up
sp|O00483|NDUA4_HUMAN	sp|O00483|NDUA4_HUMAN Cytochrome c oxidase subunit NDUFA4 OS=Homo sapiens GN=NDUFA4 PE=1 SV=1	O00483	NDUFA4	1	down
sp|O00567|NOP56_HUMAN	sp|O00567|NOP56_HUMAN Nucleolar protein 56 OS=Homo sapiens GN=NOP56 PE=1 SV=4	O00567	NOP56	1	down
sp|O00571|DDX3X_HUMAN	sp|O00571|DDX3X_HUMAN ATP-dependent RNA helicase DDX3X OS=Homo sapiens GN=DDX3X PE=1 SV=3	O00571	DDX3X	0	down
sp|O00592|PODXL_HUMAN	sp|O00592|PODXL_HUMAN Podocalyxin OS=Homo sapiens GN=PODXL PE=1 SV=2	O00592	PODXL	1	down
sp|O00622|CYR61_HUMAN	sp|O00622|CYR61_HUMAN Protein CYR61 OS=Homo sapiens GN=CYR61 PE=1 SV=1	O00622	CYR61	1	down
sp|O00764|PDXK_HUMAN	sp|O00764|PDXK_HUMAN Pyridoxal kinase OS=Homo sapiens GN=PDXK PE=1 SV=1	O00764	PDXK	0	down
sp|O00767|ACOD_HUMAN	sp|O00767|ACOD_HUMAN Acyl-CoA desaturase OS=Homo sapiens GN=SCD PE=1 SV=2	O00767	SCD	0	down
sp|O14545|TRAD1_HUMAN	sp|O14545|TRAD1_HUMAN TRAF-type zinc finger domain-containing protein 1 OS=Homo sapiens GN=TRAFD1 PE=1 SV=1	O14545	TRAFD1	0	down
sp|O14647|CHD2_HUMAN	sp|O14647|CHD2_HUMAN Chromodomain-helicase-DNA-binding protein 2 OS=Homo sapiens GN=CHD2 PE=1 SV=2	O14647	CHD2	1	down
sp|O14672|ADA10_HUMAN	sp|O14672|ADA10_HUMAN Disintegrin and metalloproteinase domain-containing protein 10 OS=Homo sapiens GN=ADAM10 PE=1 SV=1	O14672	ADAM10	1	up
sp|O14727|APAF_HUMAN	sp|O14727|APAF_HUMAN Apoptotic protease-activating factor 1 OS=Homo sapiens GN=APAF1 PE=1 SV=2	O14727	APAF1	0	down
sp|O14744|ANM5_HUMAN	sp|O14744|ANM5_HUMAN Protein arginine N-methyltransferase 5 OS=Homo sapiens GN=PRMT5 PE=1 SV=4	O14744	PRMT5	1	down
sp|O14763|TR10B_HUMAN	sp|O14763|TR10B_HUMAN Tumor necrosis factor receptor superfamily member 10B OS=Homo sapiens GN=TNFRSF10B PE=1 SV=2	O14763	TNFRSF10B	1	up
sp|O14787|TNPO2_HUMAN	sp|O14787|TNPO2_HUMAN Transportin-2 OS=Homo sapiens GN=TNPO2 PE=1 SV=3	O14787	TNPO2	1	up
sp|O14976|GAK_HUMAN	sp|O14976|GAK_HUMAN Cyclin-G-associated kinase OS=Homo sapiens GN=GAK PE=1 SV=2	O14976	GAK	1	up
sp|O15031|PLXB2_HUMAN	sp|O15031|PLXB2_HUMAN Plexin-B2 OS=Homo sapiens GN=PLXNB2 PE=1 SV=3	O15031	PLXNB2	0	down
sp|O15061|SYNEM_HUMAN	sp|O15061|SYNEM_HUMAN Synemin OS=Homo sapiens GN=SYNM PE=1 SV=2	O15061	SYNM	1	up
sp|O15067|PUR4_HUMAN	sp|O15067|PUR4_HUMAN Phosphoribosylformylglycinamidine synthase OS=Homo sapiens GN=PFAS PE=1 SV=4	O15067	PFAS	0	down
sp|O15091|MRRP3_HUMAN	sp|O15091|MRRP3_HUMAN Mitochondrial ribonuclease P protein 3 OS=Homo sapiens GN=KIAA0391 PE=1 SV=2	O15091	KIAA0391	0	down
sp|O15127|SCAM2_HUMAN	sp|O15127|SCAM2_HUMAN Secretory carrier-associated membrane protein 2 OS=Homo sapiens GN=SCAMP2 PE=1 SV=2	O15127	SCAMP2	0	down
sp|O15230|LAMA5_HUMAN	sp|O15230|LAMA5_HUMAN Laminin subunit alpha-5 OS=Homo sapiens GN=LAMA5 PE=1 SV=8	O15230	LAMA5	1	down
sp|O15234|CASC3_HUMAN	sp|O15234|CASC3_HUMAN Protein CASC3 OS=Homo sapiens GN=CASC3 PE=1 SV=2	O15234	CASC3	1	down
sp|O15427|MOT4_HUMAN	sp|O15427|MOT4_HUMAN Monocarboxylate transporter 4 OS=Homo sapiens GN=SLC16A3 PE=1 SV=1	O15427	SLC16A3	0	down
sp|O15438|MRP3_HUMAN	sp|O15438|MRP3_HUMAN Canalicular multispecific organic anion transporter 2 OS=Homo sapiens GN=ABCC3 PE=1 SV=3	O15438	ABCC3	0	down
sp|O15439|MRP4_HUMAN	sp|O15439|MRP4_HUMAN Multidrug resistance-associated protein 4 OS=Homo sapiens GN=ABCC4 PE=1 SV=3	O15439	ABCC4	0	down
sp|O15440|MRP5_HUMAN	sp|O15440|MRP5_HUMAN Multidrug resistance-associated protein 5 OS=Homo sapiens GN=ABCC5 PE=1 SV=2	O15440	ABCC5	0	up
sp|O15533|TPSN_HUMAN	sp|O15533|TPSN_HUMAN Tapasin OS=Homo sapiens GN=TAPBP PE=1 SV=1	O15533	TAPBP	0	down
sp|O43169|CYB5B_HUMAN	sp|O43169|CYB5B_HUMAN Cytochrome b5 type B OS=Homo sapiens GN=CYB5B PE=1 SV=2	O43169	CYB5B	0	up
sp|O43175|SERA_HUMAN	sp|O43175|SERA_HUMAN D-3-phosphoglycerate dehydrogenase OS=Homo sapiens GN=PHGDH PE=1 SV=4	O43175	PHGDH	1	down
sp|O43237|DC1L2_HUMAN	sp|O43237|DC1L2_HUMAN Cytoplasmic dynein 1 light intermediate chain 2 OS=Homo sapiens GN=DYNC1LI2 PE=1 SV=1	O43237	DYNC1LI2	0	down
sp|O43242|PSMD3_HUMAN	sp|O43242|PSMD3_HUMAN 26S proteasome non-ATPase regulatory subunit 3 OS=Homo sapiens GN=PSMD3 PE=1 SV=2	O43242	PSMD3	0	down
sp|O43292|GPAA1_HUMAN	sp|O43292|GPAA1_HUMAN Glycosylphosphatidylinositol anchor attachment 1 protein OS=Homo sapiens GN=GPAA1 PE=1 SV=3	O43292	GPAA1	1	down
sp|O43303|CP110_HUMAN	sp|O43303|CP110_HUMAN Centriolar coiled-coil protein of 110 kDa OS=Homo sapiens GN=CCP110 PE=1 SV=3	O43303	CCP110	1	down
sp|O43390|HNRPR_HUMAN	sp|O43390|HNRPR_HUMAN Heterogeneous nuclear ribonucleoprotein R OS=Homo sapiens GN=HNRNPR PE=1 SV=1	O43390	HNRNPR	0	down
sp|O43399|TPD54_HUMAN	sp|O43399|TPD54_HUMAN Tumor protein D54 OS=Homo sapiens GN=TPD52L2 PE=1 SV=2	O43399	TPD52L2	0	down
sp|O43447|PPIH_HUMAN	sp|O43447|PPIH_HUMAN Peptidyl-prolyl cis-trans isomerase H OS=Homo sapiens GN=PPIH PE=1 SV=1	O43447	PPIH	0	down
sp|O43493|TGON2_HUMAN	sp|O43493|TGON2_HUMAN Trans-Golgi network integral membrane protein 2 OS=Homo sapiens GN=TGOLN2 PE=1 SV=2	O43493	TGOLN2	0	down
sp|O43615|TIM44_HUMAN	sp|O43615|TIM44_HUMAN Mitochondrial import inner membrane translocase subunit TIM44 OS=Homo sapiens GN=TIMM44 PE=1 SV=2	O43615	TIMM44	1	down
sp|O43670|ZN207_HUMAN	sp|O43670|ZN207_HUMAN BUB3-interacting and GLEBS motif-containing protein ZNF207 OS=Homo sapiens GN=ZNF207 PE=1 SV=1	O43670	ZNF207	0	down
sp|O43678|NDUA2_HUMAN	sp|O43678|NDUA2_HUMAN NADH dehydrogenase [ubiquinone] 1 alpha subcomplex subunit 2 OS=Homo sapiens GN=NDUFA2 PE=1 SV=3	O43678	NDUFA2	1	down
sp|O43681|ASNA_HUMAN	sp|O43681|ASNA_HUMAN ATPase ASNA1 OS=Homo sapiens GN=ASNA1 PE=1 SV=2	O43681	ASNA1	1	up
sp|O43709|WBS22_HUMAN	sp|O43709|WBS22_HUMAN Probable 18S rRNA (guanine-N(7))-methyltransferase OS=Homo sapiens GN=WBSCR22 PE=1 SV=2	O43709	WBSCR22	0	up
sp|O43823|AKAP8_HUMAN	sp|O43823|AKAP8_HUMAN A-kinase anchor protein 8 OS=Homo sapiens GN=AKAP8 PE=1 SV=1	O43823	AKAP8	1	up
sp|O43826|G6PT1_HUMAN	sp|O43826|G6PT1_HUMAN Glucose-6-phosphate exchanger SLC37A4 OS=Homo sapiens GN=SLC37A4 PE=1 SV=1	O43826	SLC37A4	0	up
sp|O43896|KIF1C_HUMAN	sp|O43896|KIF1C_HUMAN Kinesin-like protein KIF1C OS=Homo sapiens GN=KIF1C PE=1 SV=3	O43896	KIF1C	0	up
sp|O43920|NDUS5_HUMAN	sp|O43920|NDUS5_HUMAN NADH dehydrogenase [ubiquinone] iron-sulfur protein 5 OS=Homo sapiens GN=NDUFS5 PE=1 SV=3	O43920	NDUFS5	1	down
sp|O60231|DHX16_HUMAN	sp|O60231|DHX16_HUMAN Putative pre-mRNA-splicing factor ATP-dependent RNA helicase DHX16 OS=Homo sapiens GN=DHX16 PE=1 SV=2	O60231	DHX16	1	down
sp|O60271|JIP4_HUMAN	sp|O60271|JIP4_HUMAN C-Jun-amino-terminal kinase-interacting protein 4 OS=Homo sapiens GN=SPAG9 PE=1 SV=4	O60271	SPAG9	0	up
sp|O60313|OPA1_HUMAN	sp|O60313|OPA1_HUMAN Dynamin-like 120 kDa protein, mitochondrial OS=Homo sapiens GN=OPA1 PE=1 SV=3	O60313	OPA1	0	down
sp|O60476|MA1A2_HUMAN	sp|O60476|MA1A2_HUMAN Mannosyl-oligosaccharide 1,2-alpha-mannosidase IB OS=Homo sapiens GN=MAN1A2 PE=1 SV=1	O60476	MAN1A2	0	down
sp|O60503|ADCY9_HUMAN	sp|O60503|ADCY9_HUMAN Adenylate cyclase type 9 OS=Homo sapiens GN=ADCY9 PE=1 SV=4	O60503	ADCY9	0	down
sp|O60506|HNRPQ_HUMAN	sp|O60506|HNRPQ_HUMAN Heterogeneous nuclear ribonucleoprotein Q OS=Homo sapiens GN=SYNCRIP PE=1 SV=2	O60506	SYNCRIP	0	down
sp|O60518|RNBP6_HUMAN	sp|O60518|RNBP6_HUMAN Ran-binding protein 6 OS=Homo sapiens GN=RANBP6 PE=1 SV=2	O60518	RANBP6	1	up
sp|O60563|CCNT1_HUMAN	sp|O60563|CCNT1_HUMAN Cyclin-T1 OS=Homo sapiens GN=CCNT1 PE=1 SV=1	O60563	CCNT1	0	up
sp|O60610|DIAP1_HUMAN	sp|O60610|DIAP1_HUMAN Protein diaphanous homolog 1 OS=Homo sapiens GN=DIAPH1 PE=1 SV=2	O60610	DIAPH1	0	down
sp|O60716|CTND1_HUMAN	sp|O60716|CTND1_HUMAN Catenin delta-1 OS=Homo sapiens GN=CTNND1 PE=1 SV=1	O60716	CTNND1	1	down
sp|O60725|ICMT_HUMAN	sp|O60725|ICMT_HUMAN Protein-S-isoprenylcysteine O-methyltransferase OS=Homo sapiens GN=ICMT PE=1 SV=1	O60725	ICMT	0	down
sp|O60828|PQBP1_HUMAN	sp|O60828|PQBP1_HUMAN Polyglutamine-binding protein 1 OS=Homo sapiens GN=PQBP1 PE=1 SV=1	O60828	PQBP1	0	down
sp|O60831|PRAF2_HUMAN	sp|O60831|PRAF2_HUMAN PRA1 family protein 2 OS=Homo sapiens GN=PRAF2 PE=1 SV=1	O60831	PRAF2	1	down
sp|O60832|DKC1_HUMAN	sp|O60832|DKC1_HUMAN H/ACA ribonucleoprotein complex subunit 4 OS=Homo sapiens GN=DKC1 PE=1 SV=3	O60832	DKC1	1	up
sp|O60869|EDF1_HUMAN	sp|O60869|EDF1_HUMAN Endothelial differentiation-related factor 1 OS=Homo sapiens GN=EDF1 PE=1 SV=1	O60869	EDF1	1	down
sp|O60885|BRD4_HUMAN	sp|O60885|BRD4_HUMAN Bromodomain-containing protein 4 OS=Homo sapiens GN=BRD4 PE=1 SV=2	O60885	BRD4	1	down
sp|O75044|SRGP2_HUMAN	sp|O75044|SRGP2_HUMAN SLIT-ROBO Rho GTPase-activating protein 2 OS=Homo sapiens GN=SRGAP2 PE=1 SV=2	O75044	SRGAP2	0	up
sp|O75110|ATP9A_HUMAN	sp|O75110|ATP9A_HUMAN Probable phospholipid-transporting ATPase IIA OS=Homo sapiens GN=ATP9A PE=1 SV=3	O75110	ATP9A	0	up
sp|O75116|ROCK2_HUMAN	sp|O75116|ROCK2_HUMAN Rho-associated protein kinase 2 OS=Homo sapiens GN=ROCK2 PE=1 SV=4	O75116	ROCK2	1	down
sp|O75127|PTCD1_HUMAN	sp|O75127|PTCD1_HUMAN Pentatricopeptide repeat-containing protein 1, mitochondrial OS=Homo sapiens GN=PTCD1 PE=1 SV=2	O75127	PTCD1	1	up
sp|O75143|ATG13_HUMAN	sp|O75143|ATG13_HUMAN Autophagy-related protein 13 OS=Homo sapiens GN=ATG13 PE=1 SV=1	O75143	ATG13	0	up
sp|O75147|OBSL1_HUMAN	sp|O75147|OBSL1_HUMAN Obscurin-like protein 1 OS=Homo sapiens GN=OBSL1 PE=1 SV=4	O75147	OBSL1	1	up
sp|O75150|BRE1B_HUMAN	sp|O75150|BRE1B_HUMAN E3 ubiquitin-protein ligase BRE1B OS=Homo sapiens GN=RNF40 PE=1 SV=4	O75150	RNF40	0	down
sp|O75153|CLU_HUMAN	sp|O75153|CLU_HUMAN Clustered mitochondria protein homolog OS=Homo sapiens GN=CLUH PE=1 SV=2	O75153	CLUH	0	up
sp|O75175|CNOT3_HUMAN	sp|O75175|CNOT3_HUMAN CCR4-NOT transcription complex subunit 3 OS=Homo sapiens GN=CNOT3 PE=1 SV=1	O75175	CNOT3	0	up
sp|O75182|SIN3B_HUMAN	sp|O75182|SIN3B_HUMAN Paired amphipathic helix protein Sin3b OS=Homo sapiens GN=SIN3B PE=1 SV=2	O75182	SIN3B	0	up
sp|O75190|DNJB6_HUMAN	sp|O75190|DNJB6_HUMAN DnaJ homolog subfamily B member 6 OS=Homo sapiens GN=DNAJB6 PE=1 SV=2	O75190	DNAJB6	0	up
sp|O75306|NDUS2_HUMAN	sp|O75306|NDUS2_HUMAN NADH dehydrogenase [ubiquinone] iron-sulfur protein 2, mitochondrial OS=Homo sapiens GN=NDUFS2 PE=1 SV=2	O75306	NDUFS2	1	down
sp|O75317|UBP12_HUMAN	sp|O75317|UBP12_HUMAN Ubiquitin carboxyl-terminal hydrolase 12 OS=Homo sapiens GN=USP12 PE=1 SV=2	O75317	USP12	0	down
sp|O75340|PDCD6_HUMAN	sp|O75340|PDCD6_HUMAN Programmed cell death protein 6 OS=Homo sapiens GN=PDCD6 PE=1 SV=1	O75340	PDCD6	1	up
sp|O75348|VATG1_HUMAN	sp|O75348|VATG1_HUMAN V-type proton ATPase subunit G 1 OS=Homo sapiens GN=ATP6V1G1 PE=1 SV=3	O75348	ATP6V1G1	1	down
sp|O75352|MPU1_HUMAN	sp|O75352|MPU1_HUMAN Mannose-P-dolichol utilization defect 1 protein OS=Homo sapiens GN=MPDU1 PE=1 SV=2	O75352	MPDU1	1	down
sp|O75369|FLNB_HUMAN	sp|O75369|FLNB_HUMAN Filamin-B OS=Homo sapiens GN=FLNB PE=1 SV=2	O75369	FLNB	1	down
sp|O75376|NCOR1_HUMAN	sp|O75376|NCOR1_HUMAN Nuclear receptor corepressor 1 OS=Homo sapiens GN=NCOR1 PE=1 SV=2	O75376	NCOR1	0	up
sp|O75380|NDUS6_HUMAN	sp|O75380|NDUS6_HUMAN NADH dehydrogenase [ubiquinone] iron-sulfur protein 6, mitochondrial OS=Homo sapiens GN=NDUFS6 PE=1 SV=1	O75380	NDUFS6	1	up
sp|O75396|SC22B_HUMAN	sp|O75396|SC22B_HUMAN Vesicle-trafficking protein SEC22b OS=Homo sapiens GN=SEC22B PE=1 SV=4	O75396	SEC22B	0	up
sp|O75427|LRCH4_HUMAN	sp|O75427|LRCH4_HUMAN Leucine-rich repeat and calponin homology domain-containing protein 4 OS=Homo sapiens GN=LRCH4 PE=1 SV=2	O75427	LRCH4	1	up
sp|O75494|SRS10_HUMAN	sp|O75494|SRS10_HUMAN Serine/arginine-rich splicing factor 10 OS=Homo sapiens GN=SRSF10 PE=1 SV=1	O75494	SRSF10	1	up
sp|O75530|EED_HUMAN	sp|O75530|EED_HUMAN Polycomb protein EED OS=Homo sapiens GN=EED PE=1 SV=2	O75530	EED	0	down
sp|O75643|U520_HUMAN	sp|O75643|U520_HUMAN U5 small nuclear ribonucleoprotein 200 kDa helicase OS=Homo sapiens GN=SNRNP200 PE=1 SV=2	O75643	SNRNP200	0	down
sp|O75648|MTU1_HUMAN	sp|O75648|MTU1_HUMAN Mitochondrial tRNA-specific 2-thiouridylase 1 OS=Homo sapiens GN=TRMU PE=1 SV=2	O75648	TRMU	0	up
sp|O75663|TIPRL_HUMAN	sp|O75663|TIPRL_HUMAN TIP41-like protein OS=Homo sapiens GN=TIPRL PE=1 SV=2	O75663	TIPRL	1	up
sp|O75683|SURF6_HUMAN	sp|O75683|SURF6_HUMAN Surfeit locus protein 6 OS=Homo sapiens GN=SURF6 PE=1 SV=3	O75683	SURF6	0	down
sp|O75792|RNH2A_HUMAN	sp|O75792|RNH2A_HUMAN Ribonuclease H2 subunit A OS=Homo sapiens GN=RNASEH2A PE=1 SV=2	O75792	RNASEH2A	0	up
sp|O75794|CD123_HUMAN	sp|O75794|CD123_HUMAN Cell division cycle protein 123 homolog OS=Homo sapiens GN=CDC123 PE=1 SV=1	O75794	CDC123	1	up
sp|O75817|POP7_HUMAN	sp|O75817|POP7_HUMAN Ribonuclease P protein subunit p20 OS=Homo sapiens GN=POP7 PE=1 SV=2	O75817	POP7	1	down
sp|O75882|ATRN_HUMAN	sp|O75882|ATRN_HUMAN Attractin OS=Homo sapiens GN=ATRN PE=1 SV=2	O75882	ATRN	1	up
sp|O75907|DGAT1_HUMAN	sp|O75907|DGAT1_HUMAN Diacylglycerol O-acyltransferase 1 OS=Homo sapiens GN=DGAT1 PE=1 SV=2	O75907	DGAT1	0	down
sp|O75915|PRAF3_HUMAN	sp|O75915|PRAF3_HUMAN PRA1 family protein 3 OS=Homo sapiens GN=ARL6IP5 PE=1 SV=1	O75915	ARL6IP5	1	up
sp|O75937|DNJC8_HUMAN	sp|O75937|DNJC8_HUMAN DnaJ homolog subfamily C member 8 OS=Homo sapiens GN=DNAJC8 PE=1 SV=2	O75937	DNAJC8	0	down
sp|O75943|RAD17_HUMAN	sp|O75943|RAD17_HUMAN Cell cycle checkpoint protein RAD17 OS=Homo sapiens GN=RAD17 PE=1 SV=2	O75943	RAD17	0	up
sp|O75955|FLOT1_HUMAN	sp|O75955|FLOT1_HUMAN Flotillin-1 OS=Homo sapiens GN=FLOT1 PE=1 SV=3	O75955	FLOT1	1	down
sp|O76095|JTB_HUMAN	sp|O76095|JTB_HUMAN Protein JTB OS=Homo sapiens GN=JTB PE=1 SV=1	O76095	JTB	1	down
sp|O94782|UBP1_HUMAN	sp|O94782|UBP1_HUMAN Ubiquitin carboxyl-terminal hydrolase 1 OS=Homo sapiens GN=USP1 PE=1 SV=1	O94782	USP1	0	down
sp|O94829|IPO13_HUMAN	sp|O94829|IPO13_HUMAN Importin-13 OS=Homo sapiens GN=IPO13 PE=1 SV=3	O94829	IPO13	1	down
sp|O94915|FRYL_HUMAN	sp|O94915|FRYL_HUMAN Protein furry homolog-like OS=Homo sapiens GN=FRYL PE=1 SV=2	O94915	FRYL	0	down
sp|O94916|NFAT5_HUMAN	sp|O94916|NFAT5_HUMAN Nuclear factor of activated T-cells 5 OS=Homo sapiens GN=NFAT5 PE=1 SV=1	O94916	NFAT5	0	down
sp|O94925|GLSK_HUMAN	sp|O94925|GLSK_HUMAN Glutaminase kidney isoform, mitochondrial OS=Homo sapiens GN=GLS PE=1 SV=1	O94925	GLS	1	down
sp|O95070|YIF1A_HUMAN	sp|O95070|YIF1A_HUMAN Protein YIF1A OS=Homo sapiens GN=YIF1A PE=1 SV=2	O95070	YIF1A	1	down
sp|O95071|UBR5_HUMAN	sp|O95071|UBR5_HUMAN E3 ubiquitin-protein ligase UBR5 OS=Homo sapiens GN=UBR5 PE=1 SV=2	O95071	UBR5	0	up
sp|O95104|SFR15_HUMAN	sp|O95104|SFR15_HUMAN Splicing factor, arginine/serine-rich 15 OS=Homo sapiens GN=SCAF4 PE=1 SV=3	O95104	SCAF4	0	down
sp|O95155|UBE4B_HUMAN	sp|O95155|UBE4B_HUMAN Ubiquitin conjugation factor E4 B OS=Homo sapiens GN=UBE4B PE=1 SV=1	O95155	UBE4B	1	up
sp|O95159|ZFPL1_HUMAN	sp|O95159|ZFPL1_HUMAN Zinc finger protein-like 1 OS=Homo sapiens GN=ZFPL1 PE=1 SV=2	O95159	ZFPL1	1	up
sp|O95197|RTN3_HUMAN	sp|O95197|RTN3_HUMAN Reticulon-3 OS=Homo sapiens GN=RTN3 PE=1 SV=2	O95197	RTN3	1	down
sp|O95218|ZRAB2_HUMAN	sp|O95218|ZRAB2_HUMAN Zinc finger Ran-binding domain-containing protein 2 OS=Homo sapiens GN=ZRANB2 PE=1 SV=2	O95218	ZRANB2	0	up
sp|O95251|KAT7_HUMAN	sp|O95251|KAT7_HUMAN Histone acetyltransferase KAT7 OS=Homo sapiens GN=KAT7 PE=1 SV=1	O95251	KAT7	1	up
sp|O95297|MPZL1_HUMAN	sp|O95297|MPZL1_HUMAN Myelin protein zero-like protein 1 OS=Homo sapiens GN=MPZL1 PE=1 SV=1	O95297	MPZL1	1	up
sp|O95299|NDUAA_HUMAN	sp|O95299|NDUAA_HUMAN NADH dehydrogenase [ubiquinone] 1 alpha subcomplex subunit 10, mitochondrial OS=Homo sapiens GN=NDUFA10 PE=1 SV=1	O95299	NDUFA10	0	down
sp|O95340|PAPS2_HUMAN	sp|O95340|PAPS2_HUMAN Bifunctional 3'-phosphoadenosine 5'-phosphosulfate synthase 2 OS=Homo sapiens GN=PAPSS2 PE=1 SV=2	O95340	PAPSS2	0	up
sp|O95347|SMC2_HUMAN	sp|O95347|SMC2_HUMAN Structural maintenance of chromosomes protein 2 OS=Homo sapiens GN=SMC2 PE=1 SV=2	O95347	SMC2	0	down
sp|O95359|TACC2_HUMAN	sp|O95359|TACC2_HUMAN Transforming acidic coiled-coil-containing protein 2 OS=Homo sapiens GN=TACC2 PE=1 SV=3	O95359	TACC2	0	up
sp|O95365|ZBT7A_HUMAN	sp|O95365|ZBT7A_HUMAN Zinc finger and BTB domain-containing protein 7A OS=Homo sapiens GN=ZBTB7A PE=1 SV=1	O95365	ZBTB7A	0	up
sp|O95433|AHSA1_HUMAN	sp|O95433|AHSA1_HUMAN Activator of 90 kDa heat shock protein ATPase homolog 1 OS=Homo sapiens GN=AHSA1 PE=1 SV=1	O95433	AHSA1	0	down
sp|O95562|SFT2B_HUMAN	sp|O95562|SFT2B_HUMAN Vesicle transport protein SFT2B OS=Homo sapiens GN=SFT2D2 PE=1 SV=1	O95562	SFT2D2	0	down
sp|O95563|MPC2_HUMAN	sp|O95563|MPC2_HUMAN Mitochondrial pyruvate carrier 2 OS=Homo sapiens GN=MPC2 PE=1 SV=1	O95563	MPC2	1	up
sp|O95696|BRD1_HUMAN	sp|O95696|BRD1_HUMAN Bromodomain-containing protein 1 OS=Homo sapiens GN=BRD1 PE=1 SV=1	O95696	BRD1	1	down
sp|O95757|HS74L_HUMAN	sp|O95757|HS74L_HUMAN Heat shock 70 kDa protein 4L OS=Homo sapiens GN=HSPA4L PE=1 SV=3	O95757	HSPA4L	1	down
sp|O95772|MENTO_HUMAN	sp|O95772|MENTO_HUMAN MLN64 N-terminal domain homolog OS=Homo sapiens GN=STARD3NL PE=1 SV=1	O95772	STARD3NL	0	down
sp|O95816|BAG2_HUMAN	sp|O95816|BAG2_HUMAN BAG family molecular chaperone regulator 2 OS=Homo sapiens GN=BAG2 PE=1 SV=1	O95816	BAG2	0	up
sp|O95834|EMAL2_HUMAN	sp|O95834|EMAL2_HUMAN Echinoderm microtubule-associated protein-like 2 OS=Homo sapiens GN=EML2 PE=1 SV=1	O95834	EML2	0	up
sp|O95989|NUDT3_HUMAN	sp|O95989|NUDT3_HUMAN Diphosphoinositol polyphosphate phosphohydrolase 1 OS=Homo sapiens GN=NUDT3 PE=1 SV=1	O95989	NUDT3	1	up
sp|O96000|NDUBA_HUMAN	sp|O96000|NDUBA_HUMAN NADH dehydrogenase [ubiquinone] 1 beta subcomplex subunit 10 OS=Homo sapiens GN=NDUFB10 PE=1 SV=3	O96000	NDUFB10	1	up
sp|O96013|PAK4_HUMAN	sp|O96013|PAK4_HUMAN Serine/threonine-protein kinase PAK 4 OS=Homo sapiens GN=PAK4 PE=1 SV=1	O96013	PAK4	0	up
sp|P00491|PNPH_HUMAN	sp|P00491|PNPH_HUMAN Purine nucleoside phosphorylase OS=Homo sapiens GN=PNP PE=1 SV=2	P00491	PNP	1	up
sp|P00492|HPRT_HUMAN	sp|P00492|HPRT_HUMAN Hypoxanthine-guanine phosphoribosyltransferase OS=Homo sapiens GN=HPRT1 PE=1 SV=2	P00492	HPRT1	0	down
sp|P00533|EGFR_HUMAN	sp|P00533|EGFR_HUMAN Epidermal growth factor receptor OS=Homo sapiens GN=EGFR PE=1 SV=2	P00533	EGFR	0	down
sp|P02545|LMNA_HUMAN	sp|P02545|LMNA_HUMAN Prelamin-A/C OS=Homo sapiens GN=LMNA PE=1 SV=1	P02545	LMNA	0	down
sp|P02786|TFR1_HUMAN	sp|P02786|TFR1_HUMAN Transferrin receptor protein 1 OS=Homo sapiens GN=TFRC PE=1 SV=2	P02786	TFRC	0	down
sp|P02794|FRIH_HUMAN	sp|P02794|FRIH_HUMAN Ferritin heavy chain OS=Homo sapiens GN=FTH1 PE=1 SV=2	P02794	FTH1	0	down
sp|P03973|SLPI_HUMAN	sp|P03973|SLPI_HUMAN Antileukoproteinase OS=Homo sapiens GN=SLPI PE=1 SV=2	P03973	SLPI	0	down
sp|P04080|CYTB_HUMAN	sp|P04080|CYTB_HUMAN Cystatin-B OS=Homo sapiens GN=CSTB PE=1 SV=2	P04080	CSTB	0	down
sp|P04792|HSPB1_HUMAN	sp|P04792|HSPB1_HUMAN Heat shock protein beta-1 OS=Homo sapiens GN=HSPB1 PE=1 SV=2	P04792	HSPB1	1	down
sp|P04818|TYSY_HUMAN	sp|P04818|TYSY_HUMAN Thymidylate synthase OS=Homo sapiens GN=TYMS PE=1 SV=3	P04818	TYMS	0	up
sp|P04844|RPN2_HUMAN	sp|P04844|RPN2_HUMAN Dolichyl-diphosphooligosaccharide--protein glycosyltransferase subunit 2 OS=Homo sapiens GN=RPN2 PE=1 SV=3	P04844	RPN2	0	down
sp|P05026|AT1B1_HUMAN	sp|P05026|AT1B1_HUMAN Sodium/potassium-transporting ATPase subunit beta-1 OS=Homo sapiens GN=ATP1B1 PE=1 SV=1	P05026	ATP1B1	1	down
sp|P05067|A4_HUMAN	sp|P05067|A4_HUMAN Amyloid beta A4 protein OS=Homo sapiens GN=APP PE=1 SV=3	P05067	APP	0	down
sp|P05187|PPB1_HUMAN	sp|P05187|PPB1_HUMAN Alkaline phosphatase, placental type OS=Homo sapiens GN=ALPP PE=1 SV=2	P05187	ALPP	1	up
sp|P05198|IF2A_HUMAN	sp|P05198|IF2A_HUMAN Eukaryotic translation initiation factor 2 subunit 1 OS=Homo sapiens GN=EIF2S1 PE=1 SV=3	P05198	EIF2S1	1	up
sp|P05549|AP2A_HUMAN	sp|P05549|AP2A_HUMAN Transcription factor AP-2-alpha OS=Homo sapiens GN=TFAP2A PE=1 SV=1	P05549	TFAP2A	0	up
sp|P06703|S10A6_HUMAN	sp|P06703|S10A6_HUMAN Protein S100-A6 OS=Homo sapiens GN=S100A6 PE=1 SV=1	P06703	S100A6	1	down
sp|P06730|IF4E_HUMAN	sp|P06730|IF4E_HUMAN Eukaryotic translation initiation factor 4E OS=Homo sapiens GN=EIF4E PE=1 SV=2	P06730	EIF4E	0	down
sp|P06733|ENOA_HUMAN	sp|P06733|ENOA_HUMAN Alpha-enolase OS=Homo sapiens GN=ENO1 PE=1 SV=2	P06733	ENO1	1	down
sp|P06737|PYGL_HUMAN	sp|P06737|PYGL_HUMAN Glycogen phosphorylase, liver form OS=Homo sapiens GN=PYGL PE=1 SV=4	P06737	PYGL	1	down
sp|P06753|TPM3_HUMAN	sp|P06753|TPM3_HUMAN Tropomyosin alpha-3 chain OS=Homo sapiens GN=TPM3 PE=1 SV=2	P06753	TPM3	1	down
sp|P07108|ACBP_HUMAN	sp|P07108|ACBP_HUMAN Acyl-CoA-binding protein OS=Homo sapiens GN=DBI PE=1 SV=2	P07108	DBI	1	down
sp|P07305|H10_HUMAN	sp|P07305|H10_HUMAN Histone H1.0 OS=Homo sapiens GN=H1F0 PE=1 SV=3	P07305	H1F0	1	up
sp|P07602|SAP_HUMAN	sp|P07602|SAP_HUMAN Prosaposin OS=Homo sapiens GN=PSAP PE=1 SV=2	P07602	PSAP	1	down
sp|P07686|HEXB_HUMAN	sp|P07686|HEXB_HUMAN Beta-hexosaminidase subunit beta OS=Homo sapiens GN=HEXB PE=1 SV=3	P07686	HEXB	0	down
sp|P07737|PROF1_HUMAN	sp|P07737|PROF1_HUMAN Profilin-1 OS=Homo sapiens GN=PFN1 PE=1 SV=2	P07737	PFN1	0	down
sp|P07738|PMGE_HUMAN	sp|P07738|PMGE_HUMAN Bisphosphoglycerate mutase OS=Homo sapiens GN=BPGM PE=1 SV=2	P07738	BPGM	0	up
sp|P07900|HS90A_HUMAN	sp|P07900|HS90A_HUMAN Heat shock protein HSP 90-alpha OS=Homo sapiens GN=HSP90AA1 PE=1 SV=5	P07900	HSP90AA1	0	down
sp|P07951|TPM2_HUMAN	sp|P07951|TPM2_HUMAN Tropomyosin beta chain OS=Homo sapiens GN=TPM2 PE=1 SV=1	P07951	TPM2	1	up
sp|P07996|TSP1_HUMAN	sp|P07996|TSP1_HUMAN Thrombospondin-1 OS=Homo sapiens GN=THBS1 PE=1 SV=2	P07996	THBS1	0	down
sp|P08069|IGF1R_HUMAN	sp|P08069|IGF1R_HUMAN Insulin-like growth factor 1 receptor OS=Homo sapiens GN=IGF1R PE=1 SV=1	P08069	IGF1R	0	down
sp|P08134|RHOC_HUMAN	sp|P08134|RHOC_HUMAN Rho-related GTP-binding protein RhoC OS=Homo sapiens GN=RHOC PE=1 SV=1	P08134	RHOC	1	up
sp|P08195|4F2_HUMAN	sp|P08195|4F2_HUMAN 4F2 cell-surface antigen heavy chain OS=Homo sapiens GN=SLC3A2 PE=1 SV=3	P08195	SLC3A2	1	down
sp|P08572|CO4A2_HUMAN	sp|P08572|CO4A2_HUMAN Collagen alpha-2(IV) chain OS=Homo sapiens GN=COL4A2 PE=1 SV=4	P08572	COL4A2	0	down
sp|P08621|RU17_HUMAN	sp|P08621|RU17_HUMAN U1 small nuclear ribonucleoprotein 70 kDa OS=Homo sapiens GN=SNRNP70 PE=1 SV=2	P08621	SNRNP70	0	down
sp|P08651|NFIC_HUMAN	sp|P08651|NFIC_HUMAN Nuclear factor 1 C-type OS=Homo sapiens GN=NFIC PE=1 SV=2	P08651	NFIC	1	down
sp|P08962|CD63_HUMAN	sp|P08962|CD63_HUMAN CD63 antigen OS=Homo sapiens GN=CD63 PE=1 SV=2	P08962	CD63	1	down
sp|P09417|DHPR_HUMAN	sp|P09417|DHPR_HUMAN Dihydropteridine reductase OS=Homo sapiens GN=QDPR PE=1 SV=2	P09417	QDPR	1	down
sp|P09497|CLCB_HUMAN	sp|P09497|CLCB_HUMAN Clathrin light chain B OS=Homo sapiens GN=CLTB PE=1 SV=1	P09497	CLTB	1	up
sp|P09622|DLDH_HUMAN	sp|P09622|DLDH_HUMAN Dihydrolipoyl dehydrogenase, mitochondrial OS=Homo sapiens GN=DLD PE=1 SV=2	P09622	DLD	0	down
sp|P09661|RU2A_HUMAN	sp|P09661|RU2A_HUMAN U2 small nuclear ribonucleoprotein A' OS=Homo sapiens GN=SNRPA1 PE=1 SV=2	P09661	SNRPA1	1	down
sp|P09669|COX6C_HUMAN	sp|P09669|COX6C_HUMAN Cytochrome c oxidase subunit 6C OS=Homo sapiens GN=COX6C PE=1 SV=2	P09669	COX6C	0	down
sp|P0DMV8|HS71A_HUMAN	sp|P0DMV8|HS71A_HUMAN Heat shock 70 kDa protein 1A OS=Homo sapiens GN=HSPA1A PE=1 SV=1	P0DMV8	HSPA1A	0	up
sp|P10398|ARAF_HUMAN	sp|P10398|ARAF_HUMAN Serine/threonine-protein kinase A-Raf OS=Homo sapiens GN=ARAF PE=1 SV=2	P10398	ARAF	0	up
sp|P10586|PTPRF_HUMAN	sp|P10586|PTPRF_HUMAN Receptor-type tyrosine-protein phosphatase F OS=Homo sapiens GN=PTPRF PE=1 SV=2	P10586	PTPRF	0	up
sp|P10588|NR2F6_HUMAN	sp|P10588|NR2F6_HUMAN Nuclear receptor subfamily 2 group F member 6 OS=Homo sapiens GN=NR2F6 PE=1 SV=2	P10588	NR2F6	1	down
sp|P10599|THIO_HUMAN	sp|P10599|THIO_HUMAN Thioredoxin OS=Homo sapiens GN=TXN PE=1 SV=3	P10599	TXN	1	down
sp|P10620|MGST1_HUMAN	sp|P10620|MGST1_HUMAN Microsomal glutathione S-transferase 1 OS=Homo sapiens GN=MGST1 PE=1 SV=1	P10620	MGST1	0	down
sp|P10644|KAP0_HUMAN	sp|P10644|KAP0_HUMAN cAMP-dependent protein kinase type I-alpha regulatory subunit OS=Homo sapiens GN=PRKAR1A PE=1 SV=1	P10644	PRKAR1A	0	up
sp|P10809|CH60_HUMAN	sp|P10809|CH60_HUMAN 60 kDa heat shock protein, mitochondrial OS=Homo sapiens GN=HSPD1 PE=1 SV=2	P10809	HSPD1	1	down
sp|P11117|PPAL_HUMAN	sp|P11117|PPAL_HUMAN Lysosomal acid phosphatase OS=Homo sapiens GN=ACP2 PE=1 SV=3	P11117	ACP2	0	up
sp|P11166|GTR1_HUMAN	sp|P11166|GTR1_HUMAN Solute carrier family 2, facilitated glucose transporter member 1 OS=Homo sapiens GN=SLC2A1 PE=1 SV=2	P11166	SLC2A1	1	down
sp|P11177|ODPB_HUMAN	sp|P11177|ODPB_HUMAN Pyruvate dehydrogenase E1 component subunit beta, mitochondrial OS=Homo sapiens GN=PDHB PE=1 SV=3	P11177	PDHB	1	up
sp|P11233|RALA_HUMAN	sp|P11233|RALA_HUMAN Ras-related protein Ral-A OS=Homo sapiens GN=RALA PE=1 SV=1	P11233	RALA	1	down
sp|P11310|ACADM_HUMAN	sp|P11310|ACADM_HUMAN Medium-chain specific acyl-CoA dehydrogenase, mitochondrial OS=Homo sapiens GN=ACADM PE=1 SV=1	P11310	ACADM	0	down
sp|P11413|G6PD_HUMAN	sp|P11413|G6PD_HUMAN Glucose-6-phosphate 1-dehydrogenase OS=Homo sapiens GN=G6PD PE=1 SV=4	P11413	G6PD	0	up
sp|P11532|DMD_HUMAN	sp|P11532|DMD_HUMAN Dystrophin OS=Homo sapiens GN=DMD PE=1 SV=3	P11532	DMD	0	up
sp|P11766|ADHX_HUMAN	sp|P11766|ADHX_HUMAN Alcohol dehydrogenase class-3 OS=Homo sapiens GN=ADH5 PE=1 SV=4	P11766	ADH5	1	down
sp|P12004|PCNA_HUMAN	sp|P12004|PCNA_HUMAN Proliferating cell nuclear antigen OS=Homo sapiens GN=PCNA PE=1 SV=1	P12004	PCNA	1	down
sp|P13010|XRCC5_HUMAN	sp|P13010|XRCC5_HUMAN X-ray repair cross-complementing protein 5 OS=Homo sapiens GN=XRCC5 PE=1 SV=3	P13010	XRCC5	1	up
sp|P13498|CY24A_HUMAN	sp|P13498|CY24A_HUMAN Cytochrome b-245 light chain OS=Homo sapiens GN=CYBA PE=1 SV=3	P13498	CYBA	1	up
sp|P13797|PLST_HUMAN	sp|P13797|PLST_HUMAN Plastin-3 OS=Homo sapiens GN=PLS3 PE=1 SV=4	P13797	PLS3	0	up
sp|P13804|ETFA_HUMAN	sp|P13804|ETFA_HUMAN Electron transfer flavoprotein subunit alpha, mitochondrial OS=Homo sapiens GN=ETFA PE=1 SV=1	P13804	ETFA	1	down
sp|P13807|GYS1_HUMAN	sp|P13807|GYS1_HUMAN Glycogen [starch] synthase, muscle OS=Homo sapiens GN=GYS1 PE=1 SV=2	P13807	GYS1	1	down
sp|P13861|KAP2_HUMAN	sp|P13861|KAP2_HUMAN cAMP-dependent protein kinase type II-alpha regulatory subunit OS=Homo sapiens GN=PRKAR2A PE=1 SV=2	P13861	PRKAR2A	1	down
sp|P13987|CD59_HUMAN	sp|P13987|CD59_HUMAN CD59 glycoprotein OS=Homo sapiens GN=CD59 PE=1 SV=1	P13987	CD59	1	down
sp|P14209|CD99_HUMAN	sp|P14209|CD99_HUMAN CD99 antigen OS=Homo sapiens GN=CD99 PE=1 SV=1	P14209	CD99	1	down
sp|P14324|FPPS_HUMAN	sp|P14324|FPPS_HUMAN Farnesyl pyrophosphate synthase OS=Homo sapiens GN=FDPS PE=1 SV=4	P14324	FDPS	1	down
sp|P14406|CX7A2_HUMAN	sp|P14406|CX7A2_HUMAN Cytochrome c oxidase subunit 7A2, mitochondrial OS=Homo sapiens GN=COX7A2 PE=1 SV=1	P14406	COX7A2	0	down
sp|P14649|MYL6B_HUMAN	sp|P14649|MYL6B_HUMAN Myosin light chain 6B OS=Homo sapiens GN=MYL6B PE=1 SV=1	P14649	MYL6B	0	up
sp|P14735|IDE_HUMAN	sp|P14735|IDE_HUMAN Insulin-degrading enzyme OS=Homo sapiens GN=IDE PE=1 SV=4	P14735	IDE	0	up
sp|P14868|SYDC_HUMAN	sp|P14868|SYDC_HUMAN Aspartate--tRNA ligase, cytoplasmic OS=Homo sapiens GN=DARS PE=1 SV=2	P14868	DARS	1	down
sp|P15104|GLNA_HUMAN	sp|P15104|GLNA_HUMAN Glutamine synthetase OS=Homo sapiens GN=GLUL PE=1 SV=4	P15104	GLUL	1	up
sp|P15170|ERF3A_HUMAN	sp|P15170|ERF3A_HUMAN Eukaryotic peptide chain release factor GTP-binding subunit ERF3A OS=Homo sapiens GN=GSPT1 PE=1 SV=1	P15170	GSPT1	0	down
sp|P15529|MCP_HUMAN	sp|P15529|MCP_HUMAN Membrane cofactor protein OS=Homo sapiens GN=CD46 PE=1 SV=3	P15529	CD46	0	down
sp|P15586|GNS_HUMAN	sp|P15586|GNS_HUMAN N-acetylglucosamine-6-sulfatase OS=Homo sapiens GN=GNS PE=1 SV=3	P15586	GNS	0	up
sp|P16435|NCPR_HUMAN	sp|P16435|NCPR_HUMAN NADPH--cytochrome P450 reductase OS=Homo sapiens GN=POR PE=1 SV=2	P16435	POR	0	down
sp|P16615|AT2A2_HUMAN	sp|P16615|AT2A2_HUMAN Sarcoplasmic/endoplasmic reticulum calcium ATPase 2 OS=Homo sapiens GN=ATP2A2 PE=1 SV=1	P16615	ATP2A2	1	down
sp|P16949|STMN1_HUMAN	sp|P16949|STMN1_HUMAN Stathmin OS=Homo sapiens GN=STMN1 PE=1 SV=3	P16949	STMN1	0	down
sp|P17174|AATC_HUMAN	sp|P17174|AATC_HUMAN Aspartate aminotransferase, cytoplasmic OS=Homo sapiens GN=GOT1 PE=1 SV=3	P17174	GOT1	0	down
sp|P17707|DCAM_HUMAN	sp|P17707|DCAM_HUMAN S-adenosylmethionine decarboxylase proenzyme OS=Homo sapiens GN=AMD1 PE=1 SV=2	P17707	AMD1	1	down
sp|P18084|ITB5_HUMAN	sp|P18084|ITB5_HUMAN Integrin beta-5 OS=Homo sapiens GN=ITGB5 PE=1 SV=1	P18084	ITGB5	0	up
sp|P18085|ARF4_HUMAN	sp|P18085|ARF4_HUMAN ADP-ribosylation factor 4 OS=Homo sapiens GN=ARF4 PE=1 SV=3	P18085	ARF4	1	up
sp|P18206|VINC_HUMAN	sp|P18206|VINC_HUMAN Vinculin OS=Homo sapiens GN=VCL PE=1 SV=4	P18206	VCL	1	down
sp|P18583|SON_HUMAN	sp|P18583|SON_HUMAN Protein SON OS=Homo sapiens GN=SON PE=1 SV=4	P18583	SON	1	up
sp|P18754|RCC1_HUMAN	sp|P18754|RCC1_HUMAN Regulator of chromosome condensation OS=Homo sapiens GN=RCC1 PE=1 SV=1	P18754	RCC1	1	up
sp|P18827|SDC1_HUMAN	sp|P18827|SDC1_HUMAN Syndecan-1 OS=Homo sapiens GN=SDC1 PE=1 SV=3	P18827	SDC1	1	up
sp|P18858|DNLI1_HUMAN	sp|P18858|DNLI1_HUMAN DNA ligase 1 OS=Homo sapiens GN=LIG1 PE=1 SV=1	P18858	LIG1	1	up
sp|P18859|ATP5J_HUMAN	sp|P18859|ATP5J_HUMAN ATP synthase-coupling factor 6, mitochondrial OS=Homo sapiens GN=ATP5J PE=1 SV=1	P18859	ATP5J	0	up
sp|P19387|RPB3_HUMAN	sp|P19387|RPB3_HUMAN DNA-directed RNA polymerase II subunit RPB3 OS=Homo sapiens GN=POLR2C PE=1 SV=2	P19387	POLR2C	1	up
sp|P19404|NDUV2_HUMAN	sp|P19404|NDUV2_HUMAN NADH dehydrogenase [ubiquinone] flavoprotein 2, mitochondrial OS=Homo sapiens GN=NDUFV2 PE=1 SV=2	P19404	NDUFV2	0	up
sp|P19440|GGT1_HUMAN	sp|P19440|GGT1_HUMAN Gamma-glutamyltranspeptidase 1 OS=Homo sapiens GN=GGT1 PE=1 SV=2	P19440	GGT1	0	up
sp|P19623|SPEE_HUMAN	sp|P19623|SPEE_HUMAN Spermidine synthase OS=Homo sapiens GN=SRM PE=1 SV=1	P19623	SRM	0	up
sp|P20020|AT2B1_HUMAN	sp|P20020|AT2B1_HUMAN Plasma membrane calcium-transporting ATPase 1 OS=Homo sapiens GN=ATP2B1 PE=1 SV=3	P20020	ATP2B1	1	down
sp|P20290|BTF3_HUMAN	sp|P20290|BTF3_HUMAN Transcription factor BTF3 OS=Homo sapiens GN=BTF3 PE=1 SV=1	P20290	BTF3	0	up
sp|P20338|RAB4A_HUMAN	sp|P20338|RAB4A_HUMAN Ras-related protein Rab-4A OS=Homo sapiens GN=RAB4A PE=1 SV=3	P20338	RAB4A	0	up
sp|P20339|RAB5A_HUMAN	sp|P20339|RAB5A_HUMAN Ras-related protein Rab-5A OS=Homo sapiens GN=RAB5A PE=1 SV=2	P20339	RAB5A	1	up
sp|P20618|PSB1_HUMAN	sp|P20618|PSB1_HUMAN Proteasome subunit beta type-1 OS=Homo sapiens GN=PSMB1 PE=1 SV=2	P20618	PSMB1	1	down
sp|P20810|ICAL_HUMAN	sp|P20810|ICAL_HUMAN Calpastatin OS=Homo sapiens GN=CAST PE=1 SV=4	P20810	CAST	0	up
sp|P21266|GSTM3_HUMAN	sp|P21266|GSTM3_HUMAN Glutathione S-transferase Mu 3 OS=Homo sapiens GN=GSTM3 PE=1 SV=3	P21266	GSTM3	1	up
sp|P21291|CSRP1_HUMAN	sp|P21291|CSRP1_HUMAN Cysteine and glycine-rich protein 1 OS=Homo sapiens GN=CSRP1 PE=1 SV=3	P21291	CSRP1	1	up
sp|P21333|FLNA_HUMAN	sp|P21333|FLNA_HUMAN Filamin-A OS=Homo sapiens GN=FLNA PE=1 SV=4	P21333	FLNA	0	down
sp|P21359|NF1_HUMAN	sp|P21359|NF1_HUMAN Neurofibromin OS=Homo sapiens GN=NF1 PE=1 SV=2	P21359	NF1	0	up
sp|P21912|SDHB_HUMAN	sp|P21912|SDHB_HUMAN Succinate dehydrogenase [ubiquinone] iron-sulfur subunit, mitochondrial OS=Homo sapiens GN=SDHB PE=1 SV=3	P21912	SDHB	1	up
sp|P21926|CD9_HUMAN	sp|P21926|CD9_HUMAN CD9 antigen OS=Homo sapiens GN=CD9 PE=1 SV=4	P21926	CD9	0	down
sp|P21964|COMT_HUMAN	sp|P21964|COMT_HUMAN Catechol O-methyltransferase OS=Homo sapiens GN=COMT PE=1 SV=2	P21964	COMT	0	down
sp|P22061|PIMT_HUMAN	sp|P22061|PIMT_HUMAN Protein-L-isoaspartate(D-aspartate) O-methyltransferase OS=Homo sapiens GN=PCMT1 PE=1 SV=4	P22061	PCMT1	0	down
sp|P22415|USF1_HUMAN	sp|P22415|USF1_HUMAN Upstream stimulatory factor 1 OS=Homo sapiens GN=USF1 PE=1 SV=1	P22415	USF1	0	up
sp|P22670|RFX1_HUMAN	sp|P22670|RFX1_HUMAN MHC class II regulatory factor RFX1 OS=Homo sapiens GN=RFX1 PE=1 SV=2	P22670	RFX1	0	up
sp|P22830|HEMH_HUMAN	sp|P22830|HEMH_HUMAN Ferrochelatase, mitochondrial OS=Homo sapiens GN=FECH PE=1 SV=2	P22830	FECH	1	up
sp|P23443|KS6B1_HUMAN	sp|P23443|KS6B1_HUMAN Ribosomal protein S6 kinase beta-1 OS=Homo sapiens GN=RPS6KB1 PE=1 SV=2	P23443	RPS6KB1	1	down
sp|P23921|RIR1_HUMAN	sp|P23921|RIR1_HUMAN Ribonucleoside-diphosphate reductase large subunit OS=Homo sapiens GN=RRM1 PE=1 SV=1	P23921	RRM1	0	down
sp|P24752|THIL_HUMAN	sp|P24752|THIL_HUMAN Acetyl-CoA acetyltransferase, mitochondrial OS=Homo sapiens GN=ACAT1 PE=1 SV=1	P24752	ACAT1	0	up
sp|P24844|MYL9_HUMAN	sp|P24844|MYL9_HUMAN Myosin regulatory light polypeptide 9 OS=Homo sapiens GN=MYL9 PE=1 SV=4	P24844	MYL9	1	down
sp|P25205|MCM3_HUMAN	sp|P25205|MCM3_HUMAN DNA replication licensing factor MCM3 OS=Homo sapiens GN=MCM3 PE=1 SV=3	P25205	MCM3	0	up
sp|P25685|DNJB1_HUMAN	sp|P25685|DNJB1_HUMAN DnaJ homolog subfamily B member 1 OS=Homo sapiens GN=DNAJB1 PE=1 SV=4	P25685	DNAJB1	1	down
sp|P25705|ATPA_HUMAN	sp|P25705|ATPA_HUMAN ATP synthase subunit alpha, mitochondrial OS=Homo sapiens GN=ATP5A1 PE=1 SV=1	P25705	ATP5A1	0	down
sp|P25788|PSA3_HUMAN	sp|P25788|PSA3_HUMAN Proteasome subunit alpha type-3 OS=Homo sapiens GN=PSMA3 PE=1 SV=2	P25788	PSMA3	1	up
sp|P25789|PSA4_HUMAN	sp|P25789|PSA4_HUMAN Proteasome subunit alpha type-4 OS=Homo sapiens GN=PSMA4 PE=1 SV=1	P25789	PSMA4	0	down
sp|P25815|S100P_HUMAN	sp|P25815|S100P_HUMAN Protein S100-P OS=Homo sapiens GN=S100P PE=1 SV=2	P25815	S100P	1	up
sp|P26440|IVD_HUMAN	sp|P26440|IVD_HUMAN Isovaleryl-CoA dehydrogenase, mitochondrial OS=Homo sapiens GN=IVD PE=1 SV=1	P26440	IVD	1	up
sp|P26583|HMGB2_HUMAN	sp|P26583|HMGB2_HUMAN High mobility group protein B2 OS=Homo sapiens GN=HMGB2 PE=1 SV=2	P26583	HMGB2	0	up
sp|P26640|SYVC_HUMAN	sp|P26640|SYVC_HUMAN Valine--tRNA ligase OS=Homo sapiens GN=VARS PE=1 SV=4	P26640	VARS	1	up
sp|P27105|STOM_HUMAN	sp|P27105|STOM_HUMAN Erythrocyte band 7 integral membrane protein OS=Homo sapiens GN=STOM PE=1 SV=3	P27105	STOM	0	down
sp|P27449|VATL_HUMAN	sp|P27449|VATL_HUMAN V-type proton ATPase 16 kDa proteolipid subunit OS=Homo sapiens GN=ATP6V0C PE=1 SV=1	P27449	ATP6V0C	0	down
sp|P27694|RFA1_HUMAN	sp|P27694|RFA1_HUMAN Replication protein A 70 kDa DNA-binding subunit OS=Homo sapiens GN=RPA1 PE=1 SV=2	P27694	RPA1	0	down
sp|P28288|ABCD3_HUMAN	sp|P28288|ABCD3_HUMAN ATP-binding cassette sub-family D member 3 OS=Homo sapiens GN=ABCD3 PE=1 SV=1	P28288	ABCD3	1	up
sp|P28331|NDUS1_HUMAN	sp|P28331|NDUS1_HUMAN NADH-ubiquinone oxidoreductase 75 kDa subunit, mitochondrial OS=Homo sapiens GN=NDUFS1 PE=1 SV=3	P28331	NDUFS1	1	down
sp|P28347|TEAD1_HUMAN	sp|P28347|TEAD1_HUMAN Transcriptional enhancer factor TEF-1 OS=Homo sapiens GN=TEAD1 PE=1 SV=2	P28347	TEAD1	1	up
sp|P28482|MK01_HUMAN	sp|P28482|MK01_HUMAN Mitogen-activated protein kinase 1 OS=Homo sapiens GN=MAPK1 PE=1 SV=3	P28482	MAPK1	1	down
sp|P29353|SHC1_HUMAN	sp|P29353|SHC1_HUMAN SHC-transforming protein 1 OS=Homo sapiens GN=SHC1 PE=1 SV=4	P29353	SHC1	1	up
sp|P29597|TYK2_HUMAN	sp|P29597|TYK2_HUMAN Non-receptor tyrosine-protein kinase TYK2 OS=Homo sapiens GN=TYK2 PE=1 SV=3	P29597	TYK2	1	down
sp|P30043|BLVRB_HUMAN	sp|P30043|BLVRB_HUMAN Flavin reductase (NADPH) OS=Homo sapiens GN=BLVRB PE=1 SV=3	P30043	BLVRB	1	down
sp|P30044|PRDX5_HUMAN	sp|P30044|PRDX5_HUMAN Peroxiredoxin-5, mitochondrial OS=Homo sapiens GN=PRDX5 PE=1 SV=4	P30044	PRDX5	0	down
sp|P30260|CDC27_HUMAN	sp|P30260|CDC27_HUMAN Cell division cycle protein 27 homolog OS=Homo sapiens GN=CDC27 PE=1 SV=2	P30260	CDC27	1	down
sp|P30281|CCND3_HUMAN	sp|P30281|CCND3_HUMAN G1/S-specific cyclin-D3 OS=Homo sapiens GN=CCND3 PE=1 SV=2	P30281	CCND3	1	down
sp|P30291|WEE1_HUMAN	sp|P30291|WEE1_HUMAN Wee1-like protein kinase OS=Homo sapiens GN=WEE1 PE=1 SV=2	P30291	WEE1	0	down
sp|P30419|NMT1_HUMAN	sp|P30419|NMT1_HUMAN Glycylpeptide N-tetradecanoyltransferase 1 OS=Homo sapiens GN=NMT1 PE=1 SV=2	P30419	NMT1	1	down
sp|P30825|CTR1_HUMAN	sp|P30825|CTR1_HUMAN High affinity cationic amino acid transporter 1 OS=Homo sapiens GN=SLC7A1 PE=1 SV=1	P30825	SLC7A1	1	down
sp|P30837|AL1B1_HUMAN	sp|P30837|AL1B1_HUMAN Aldehyde dehydrogenase X, mitochondrial OS=Homo sapiens GN=ALDH1B1 PE=1 SV=3	P30837	ALDH1B1	0	down
sp|P30876|RPB2_HUMAN	sp|P30876|RPB2_HUMAN DNA-directed RNA polymerase II subunit RPB2 OS=Homo sapiens GN=POLR2B PE=1 SV=1	P30876	POLR2B	0	up
sp|P31040|SDHA_HUMAN	sp|P31040|SDHA_HUMAN Succinate dehydrogenase [ubiquinone] flavoprotein subunit, mitochondrial OS=Homo sapiens GN=SDHA PE=1 SV=2	P31040	SDHA	0	down
sp|P31150|GDIA_HUMAN	sp|P31150|GDIA_HUMAN Rab GDP dissociation inhibitor alpha OS=Homo sapiens GN=GDI1 PE=1 SV=2	P31150	GDI1	1	up
sp|P31641|SC6A6_HUMAN	sp|P31641|SC6A6_HUMAN Sodium- and chloride-dependent taurine transporter OS=Homo sapiens GN=SLC6A6 PE=1 SV=2	P31641	SLC6A6	1	up
sp|P31749|AKT1_HUMAN	sp|P31749|AKT1_HUMAN RAC-alpha serine/threonine-protein kinase OS=Homo sapiens GN=AKT1 PE=1 SV=2	P31749	AKT1	1	up
sp|P31939|PUR9_HUMAN	sp|P31939|PUR9_HUMAN Bifunctional purine biosynthesis protein PURH OS=Homo sapiens GN=ATIC PE=1 SV=3	P31939	ATIC	0	up
sp|P31942|HNRH3_HUMAN	sp|P31942|HNRH3_HUMAN Heterogeneous nuclear ribonucleoprotein H3 OS=Homo sapiens GN=HNRNPH3 PE=1 SV=2	P31942	HNRNPH3	1	up
sp|P31947|1433S_HUMAN	sp|P31947|1433S_HUMAN 14-3-3 protein sigma OS=Homo sapiens GN=SFN PE=1 SV=1	P31947	SFN	1	down
sp|P31949|S10AB_HUMAN	sp|P31949|S10AB_HUMAN Protein S100-A11 OS=Homo sapiens GN=S100A11 PE=1 SV=2	P31949	S100A11	1	down
sp|P32004|L1CAM_HUMAN	sp|P32004|L1CAM_HUMAN Neural cell adhesion molecule L1 OS=Homo sapiens GN=L1CAM PE=1 SV=2	P32004	L1CAM	0	down
sp|P32121|ARRB2_HUMAN	sp|P32121|ARRB2_HUMAN Beta-arrestin-2 OS=Homo sapiens GN=ARRB2 PE=1 SV=2	P32121	ARRB2	0	down
sp|P32780|TF2H1_HUMAN	sp|P32780|TF2H1_HUMAN General transcription factor IIH subunit 1 OS=Homo sapiens GN=GTF2H1 PE=1 SV=1	P32780	GTF2H1	0	down
sp|P32856|STX2_HUMAN	sp|P32856|STX2_HUMAN Syntaxin-2 OS=Homo sapiens GN=STX2 PE=1 SV=3	P32856	STX2	0	down
sp|P32929|CGL_HUMAN	sp|P32929|CGL_HUMAN Cystathionine gamma-lyase OS=Homo sapiens GN=CTH PE=1 SV=3	P32929	CTH	0	up
sp|P32970|CD70_HUMAN	sp|P32970|CD70_HUMAN CD70 antigen OS=Homo sapiens GN=CD70 PE=1 SV=2	P32970	CD70	1	up
sp|P33176|KINH_HUMAN	sp|P33176|KINH_HUMAN Kinesin-1 heavy chain OS=Homo sapiens GN=KIF5B PE=1 SV=1	P33176	KIF5B	1	down
sp|P33897|ABCD1_HUMAN	sp|P33897|ABCD1_HUMAN ATP-binding cassette sub-family D member 1 OS=Homo sapiens GN=ABCD1 PE=1 SV=2	P33897	ABCD1	0	up
sp|P33947|ERD22_HUMAN	sp|P33947|ERD22_HUMAN ER lumen protein-retaining receptor 2 OS=Homo sapiens GN=KDELR2 PE=1 SV=1	P33947	KDELR2	1	up
sp|P33993|MCM7_HUMAN	sp|P33993|MCM7_HUMAN DNA replication licensing factor MCM7 OS=Homo sapiens GN=MCM7 PE=1 SV=4	P33993	MCM7	1	up
sp|P34896|GLYC_HUMAN	sp|P34896|GLYC_HUMAN Serine hydroxymethyltransferase, cytosolic OS=Homo sapiens GN=SHMT1 PE=1 SV=1	P34896	SHMT1	0	down
sp|P34931|HS71L_HUMAN	sp|P34931|HS71L_HUMAN Heat shock 70 kDa protein 1-like OS=Homo sapiens GN=HSPA1L PE=1 SV=2	P34931	HSPA1L	0	up
sp|P35080|PROF2_HUMAN	sp|P35080|PROF2_HUMAN Profilin-2 OS=Homo sapiens GN=PFN2 PE=1 SV=3	P35080	PFN2	1	down
sp|P35221|CTNA1_HUMAN	sp|P35221|CTNA1_HUMAN Catenin alpha-1 OS=Homo sapiens GN=CTNNA1 PE=1 SV=1	P35221	CTNNA1	1	up
sp|P35222|CTNB1_HUMAN	sp|P35222|CTNB1_HUMAN Catenin beta-1 OS=Homo sapiens GN=CTNNB1 PE=1 SV=1	P35222	CTNNB1	1	up
sp|P35232|PHB_HUMAN	sp|P35232|PHB_HUMAN Prohibitin OS=Homo sapiens GN=PHB PE=1 SV=1	P35232	PHB	0	down
sp|P35237|SPB6_HUMAN	sp|P35237|SPB6_HUMAN Serpin B6 OS=Homo sapiens GN=SERPINB6 PE=1 SV=3	P35237	SERPINB6	0	down
sp|P35241|RADI_HUMAN	sp|P35241|RADI_HUMAN Radixin OS=Homo sapiens GN=RDX PE=1 SV=1	P35241	RDX	1	down
sp|P35555|FBN1_HUMAN	sp|P35555|FBN1_HUMAN Fibrillin-1 OS=Homo sapiens GN=FBN1 PE=1 SV=3	P35555	FBN1	1	down
sp|P35579|MYH9_HUMAN	sp|P35579|MYH9_HUMAN Myosin-9 OS=Homo sapiens GN=MYH9 PE=1 SV=4	P35579	MYH9	0	down
sp|P35606|COPB2_HUMAN	sp|P35606|COPB2_HUMAN Coatomer subunit beta' OS=Homo sapiens GN=COPB2 PE=1 SV=2	P35606	COPB2	0	up
sp|P36543|VATE1_HUMAN	sp|P36543|VATE1_HUMAN V-type proton ATPase subunit E 1 OS=Homo sapiens GN=ATP6V1E1 PE=1 SV=1	P36543	ATP6V1E1	1	down
sp|P36776|LONM_HUMAN	sp|P36776|LONM_HUMAN Lon protease homolog, mitochondrial OS=Homo sapiens GN=LONP1 PE=1 SV=2	P36776	LONP1	1	down
sp|P36897|TGFR1_HUMAN	sp|P36897|TGFR1_HUMAN TGF-beta receptor type-1 OS=Homo sapiens GN=TGFBR1 PE=1 SV=1	P36897	TGFBR1	0	down
sp|P37108|SRP14_HUMAN	sp|P37108|SRP14_HUMAN Signal recognition particle 14 kDa protein OS=Homo sapiens GN=SRP14 PE=1 SV=2	P37108	SRP14	0	up
sp|P37235|HPCL1_HUMAN	sp|P37235|HPCL1_HUMAN Hippocalcin-like protein 1 OS=Homo sapiens GN=HPCAL1 PE=1 SV=3	P37235	HPCAL1	1	down
sp|P37268|FDFT_HUMAN	sp|P37268|FDFT_HUMAN Squalene synthase OS=Homo sapiens GN=FDFT1 PE=1 SV=1	P37268	FDFT1	1	down
sp|P37802|TAGL2_HUMAN	sp|P37802|TAGL2_HUMAN Transgelin-2 OS=Homo sapiens GN=TAGLN2 PE=1 SV=3	P37802	TAGLN2	1	down
sp|P38919|IF4A3_HUMAN	sp|P38919|IF4A3_HUMAN Eukaryotic initiation factor 4A-III OS=Homo sapiens GN=EIF4A3 PE=1 SV=4	P38919	EIF4A3	0	down
sp|P39059|COFA1_HUMAN	sp|P39059|COFA1_HUMAN Collagen alpha-1(XV) chain OS=Homo sapiens GN=COL15A1 PE=1 SV=2	P39059	COL15A1	1	down
sp|P40222|TXLNA_HUMAN	sp|P40222|TXLNA_HUMAN Alpha-taxilin OS=Homo sapiens GN=TXLNA PE=1 SV=3	P40222	TXLNA	1	down
sp|P40424|PBX1_HUMAN	sp|P40424|PBX1_HUMAN Pre-B-cell leukemia transcription factor 1 OS=Homo sapiens GN=PBX1 PE=1 SV=1	P40424	PBX1	0	down
sp|P40818|UBP8_HUMAN	sp|P40818|UBP8_HUMAN Ubiquitin carboxyl-terminal hydrolase 8 OS=Homo sapiens GN=USP8 PE=1 SV=1	P40818	USP8	0	up
sp|P40937|RFC5_HUMAN	sp|P40937|RFC5_HUMAN Replication factor C subunit 5 OS=Homo sapiens GN=RFC5 PE=1 SV=1	P40937	RFC5	0	up
sp|P40938|RFC3_HUMAN	sp|P40938|RFC3_HUMAN Replication factor C subunit 3 OS=Homo sapiens GN=RFC3 PE=1 SV=2	P40938	RFC3	0	down
sp|P41221|WNT5A_HUMAN	sp|P41221|WNT5A_HUMAN Protein Wnt-5a OS=Homo sapiens GN=WNT5A PE=1 SV=2	P41221	WNT5A	0	up
sp|P42704|LPPRC_HUMAN	sp|P42704|LPPRC_HUMAN Leucine-rich PPR motif-containing protein, mitochondrial OS=Homo sapiens GN=LRPPRC PE=1 SV=3	P42704	LRPPRC	0	down
sp|P42785|PCP_HUMAN	sp|P42785|PCP_HUMAN Lysosomal Pro-X carboxypeptidase OS=Homo sapiens GN=PRCP PE=1 SV=1	P42785	PRCP	1	up
sp|P42858|HD_HUMAN	sp|P42858|HD_HUMAN Huntingtin OS=Homo sapiens GN=HTT PE=1 SV=2	P42858	HTT	0	up
sp|P43353|AL3B1_HUMAN	sp|P43353|AL3B1_HUMAN Aldehyde dehydrogenase family 3 member B1 OS=Homo sapiens GN=ALDH3B1 PE=1 SV=1	P43353	ALDH3B1	1	down
sp|P46020|KPB1_HUMAN	sp|P46020|KPB1_HUMAN Phosphorylase b kinase regulatory subunit alpha, skeletal muscle isoform OS=Homo sapiens GN=PHKA1 PE=1 SV=2	P46020	PHKA1	0	up
sp|P46108|CRK_HUMAN	sp|P46108|CRK_HUMAN Adapter molecule crk OS=Homo sapiens GN=CRK PE=1 SV=2	P46108	CRK	0	up
sp|P46821|MAP1B_HUMAN	sp|P46821|MAP1B_HUMAN Microtubule-associated protein 1B OS=Homo sapiens GN=MAP1B PE=1 SV=2	P46821	MAP1B	1	down
sp|P46937|YAP1_HUMAN	sp|P46937|YAP1_HUMAN Transcriptional coactivator YAP1 OS=Homo sapiens GN=YAP1 PE=1 SV=2	P46937	YAP1	0	down
sp|P47224|MSS4_HUMAN	sp|P47224|MSS4_HUMAN Guanine nucleotide exchange factor MSS4 OS=Homo sapiens GN=RABIF PE=1 SV=2	P47224	RABIF	0	down
sp|P47755|CAZA2_HUMAN	sp|P47755|CAZA2_HUMAN F-actin-capping protein subunit alpha-2 OS=Homo sapiens GN=CAPZA2 PE=1 SV=3	P47755	CAPZA2	0	up
sp|P47813|IF1AX_HUMAN	sp|P47813|IF1AX_HUMAN Eukaryotic translation initiation factor 1A, X-chromosomal OS=Homo sapiens GN=EIF1AX PE=1 SV=2	P47813	EIF1AX	0	down
sp|P47895|AL1A3_HUMAN	sp|P47895|AL1A3_HUMAN Aldehyde dehydrogenase family 1 member A3 OS=Homo sapiens GN=ALDH1A3 PE=1 SV=2	P47895	ALDH1A3	0	up
sp|P48059|LIMS1_HUMAN	sp|P48059|LIMS1_HUMAN LIM and senescent cell antigen-like-containing domain protein 1 OS=Homo sapiens GN=LIMS1 PE=1 SV=4	P48059	LIMS1	1	down
sp|P48163|MAOX_HUMAN	sp|P48163|MAOX_HUMAN NADP-dependent malic enzyme OS=Homo sapiens GN=ME1 PE=1 SV=1	P48163	ME1	0	up
sp|P48444|COPD_HUMAN	sp|P48444|COPD_HUMAN Coatomer subunit delta OS=Homo sapiens GN=ARCN1 PE=1 SV=1	P48444	ARCN1	1	down
sp|P48506|GSH1_HUMAN	sp|P48506|GSH1_HUMAN Glutamate--cysteine ligase catalytic subunit OS=Homo sapiens GN=GCLC PE=1 SV=2	P48506	GCLC	1	down
sp|P48729|KC1A_HUMAN	sp|P48729|KC1A_HUMAN Casein kinase I isoform alpha OS=Homo sapiens GN=CSNK1A1 PE=1 SV=2	P48729	CSNK1A1	1	up
sp|P48730|KC1D_HUMAN	sp|P48730|KC1D_HUMAN Casein kinase I isoform delta OS=Homo sapiens GN=CSNK1D PE=1 SV=2	P48730	CSNK1D	1	up
sp|P49006|MRP_HUMAN	sp|P49006|MRP_HUMAN MARCKS-related protein OS=Homo sapiens GN=MARCKSL1 PE=1 SV=2	P49006	MARCKSL1	0	up
sp|P49023|PAXI_HUMAN	sp|P49023|PAXI_HUMAN Paxillin OS=Homo sapiens GN=PXN PE=1 SV=3	P49023	PXN	1	down
sp|P49257|LMAN1_HUMAN	sp|P49257|LMAN1_HUMAN Protein ERGIC-53 OS=Homo sapiens GN=LMAN1 PE=1 SV=2	P49257	LMAN1	1	down
sp|P49327|FAS_HUMAN	sp|P49327|FAS_HUMAN Fatty acid synthase OS=Homo sapiens GN=FASN PE=1 SV=3	P49327	FASN	0	down
sp|P49454|CENPF_HUMAN	sp|P49454|CENPF_HUMAN Centromere protein F OS=Homo sapiens GN=CENPF PE=1 SV=2	P49454	CENPF	1	up
sp|P49588|SYAC_HUMAN	sp|P49588|SYAC_HUMAN Alanine--tRNA ligase, cytoplasmic OS=Homo sapiens GN=AARS PE=1 SV=2	P49588	AARS	1	down
sp|P49773|HINT1_HUMAN	sp|P49773|HINT1_HUMAN Histidine triad nucleotide-binding protein 1 OS=Homo sapiens GN=HINT1 PE=1 SV=2	P49773	HINT1	0	up
sp|P49821|NDUV1_HUMAN	sp|P49821|NDUV1_HUMAN NADH dehydrogenase [ubiquinone] flavoprotein 1, mitochondrial OS=Homo sapiens GN=NDUFV1 PE=1 SV=4	P49821	NDUFV1	1	up
sp|P49840|GSK3A_HUMAN	sp|P49840|GSK3A_HUMAN Glycogen synthase kinase-3 alpha OS=Homo sapiens GN=GSK3A PE=1 SV=2	P49840	GSK3A	1	up
sp|P50750|CDK9_HUMAN	sp|P50750|CDK9_HUMAN Cyclin-dependent kinase 9 OS=Homo sapiens GN=CDK9 PE=1 SV=3	P50750	CDK9	1	down
sp|P50895|BCAM_HUMAN	sp|P50895|BCAM_HUMAN Basal cell adhesion molecule OS=Homo sapiens GN=BCAM PE=1 SV=2	P50895	BCAM	0	up
sp|P51003|PAPOA_HUMAN	sp|P51003|PAPOA_HUMAN Poly(A) polymerase alpha OS=Homo sapiens GN=PAPOLA PE=1 SV=4	P51003	PAPOLA	1	up
sp|P51149|RAB7A_HUMAN	sp|P51149|RAB7A_HUMAN Ras-related protein Rab-7a OS=Homo sapiens GN=RAB7A PE=1 SV=1	P51149	RAB7A	1	down
sp|P51398|RT29_HUMAN	sp|P51398|RT29_HUMAN 28S ribosomal protein S29, mitochondrial OS=Homo sapiens GN=DAP3 PE=1 SV=1	P51398	DAP3	0	up
sp|P51553|IDH3G_HUMAN	sp|P51553|IDH3G_HUMAN Isocitrate dehydrogenase [NAD] subunit gamma, mitochondrial OS=Homo sapiens GN=IDH3G PE=1 SV=1	P51553	IDH3G	1	up
sp|P51570|GALK1_HUMAN	sp|P51570|GALK1_HUMAN Galactokinase OS=Homo sapiens GN=GALK1 PE=1 SV=1	P51570	GALK1	1	up
sp|P51571|SSRD_HUMAN	sp|P51571|SSRD_HUMAN Translocon-associated protein subunit delta OS=Homo sapiens GN=SSR4 PE=1 SV=1	P51571	SSR4	1	down
sp|P51580|TPMT_HUMAN	sp|P51580|TPMT_HUMAN Thiopurine S-methyltransferase OS=Homo sapiens GN=TPMT PE=1 SV=1	P51580	TPMT	0	down
sp|P51617|IRAK1_HUMAN	sp|P51617|IRAK1_HUMAN Interleukin-1 receptor-associated kinase 1 OS=Homo sapiens GN=IRAK1 PE=1 SV=2	P51617	IRAK1	1	up
sp|P51648|AL3A2_HUMAN	sp|P51648|AL3A2_HUMAN Fatty aldehyde dehydrogenase OS=Homo sapiens GN=ALDH3A2 PE=1 SV=1	P51648	ALDH3A2	0	up
sp|P51665|PSMD7_HUMAN	sp|P51665|PSMD7_HUMAN 26S proteasome non-ATPase regulatory subunit 7 OS=Homo sapiens GN=PSMD7 PE=1 SV=2	P51665	PSMD7	0	down
sp|P51784|UBP11_HUMAN	sp|P51784|UBP11_HUMAN Ubiquitin carboxyl-terminal hydrolase 11 OS=Homo sapiens GN=USP11 PE=1 SV=3	P51784	USP11	0	up
sp|P51808|DYLT3_HUMAN	sp|P51808|DYLT3_HUMAN Dynein light chain Tctex-type 3 OS=Homo sapiens GN=DYNLT3 PE=1 SV=1	P51808	DYNLT3	0	up
sp|P51970|NDUA8_HUMAN	sp|P51970|NDUA8_HUMAN NADH dehydrogenase [ubiquinone] 1 alpha subcomplex subunit 8 OS=Homo sapiens GN=NDUFA8 PE=1 SV=3	P51970	NDUFA8	0	up
sp|P52272|HNRPM_HUMAN	sp|P52272|HNRPM_HUMAN Heterogeneous nuclear ribonucleoprotein M OS=Homo sapiens GN=HNRNPM PE=1 SV=3	P52272	HNRNPM	1	up
sp|P52594|AGFG1_HUMAN	sp|P52594|AGFG1_HUMAN Arf-GAP domain and FG repeat-containing protein 1 OS=Homo sapiens GN=AGFG1 PE=1 SV=2	P52594	AGFG1	0	down
sp|P52789|HXK2_HUMAN	sp|P52789|HXK2_HUMAN Hexokinase-2 OS=Homo sapiens GN=HK2 PE=1 SV=2	P52789	HK2	1	down
sp|P52907|CAZA1_HUMAN	sp|P52907|CAZA1_HUMAN F-actin-capping protein subunit alpha-1 OS=Homo sapiens GN=CAPZA1 PE=1 SV=3	P52907	CAPZA1	0	down
sp|P53634|CATC_HUMAN	sp|P53634|CATC_HUMAN Dipeptidyl peptidase 1 OS=Homo sapiens GN=CTSC PE=1 SV=2	P53634	CTSC	1	down
sp|P53675|CLH2_HUMAN	sp|P53675|CLH2_HUMAN Clathrin heavy chain 2 OS=Homo sapiens GN=CLTCL1 PE=1 SV=2	P53675	CLTCL1	0	down
sp|P53701|CCHL_HUMAN	sp|P53701|CCHL_HUMAN Cytochrome c-type heme lyase OS=Homo sapiens GN=HCCS PE=1 SV=1	P53701	HCCS	0	down
sp|P53816|HRSL3_HUMAN	sp|P53816|HRSL3_HUMAN HRAS-like suppressor 3 OS=Homo sapiens GN=PLA2G16 PE=1 SV=2	P53816	PLA2G16	0	up
sp|P53985|MOT1_HUMAN	sp|P53985|MOT1_HUMAN Monocarboxylate transporter 1 OS=Homo sapiens GN=SLC16A1 PE=1 SV=3	P53985	SLC16A1	1	down
sp|P54646|AAPK2_HUMAN	sp|P54646|AAPK2_HUMAN 5'-AMP-activated protein kinase catalytic subunit alpha-2 OS=Homo sapiens GN=PRKAA2 PE=1 SV=2	P54646	PRKAA2	0	down
sp|P54802|ANAG_HUMAN	sp|P54802|ANAG_HUMAN Alpha-N-acetylglucosaminidase OS=Homo sapiens GN=NAGLU PE=1 SV=2	P54802	NAGLU	1	down
sp|P54826|GAS1_HUMAN	sp|P54826|GAS1_HUMAN Growth arrest-specific protein 1 OS=Homo sapiens GN=GAS1 PE=2 SV=2	P54826	GAS1	0	down
sp|P55010|IF5_HUMAN	sp|P55010|IF5_HUMAN Eukaryotic translation initiation factor 5 OS=Homo sapiens GN=EIF5 PE=1 SV=2	P55010	EIF5	0	down
sp|P55061|BI1_HUMAN	sp|P55061|BI1_HUMAN Bax inhibitor 1 OS=Homo sapiens GN=TMBIM6 PE=1 SV=2	P55061	TMBIM6	1	down
sp|P55081|MFAP1_HUMAN	sp|P55081|MFAP1_HUMAN Microfibrillar-associated protein 1 OS=Homo sapiens GN=MFAP1 PE=1 SV=2	P55081	MFAP1	0	up
sp|P55263|ADK_HUMAN	sp|P55263|ADK_HUMAN Adenosine kinase OS=Homo sapiens GN=ADK PE=1 SV=2	P55263	ADK	0	up
sp|P55265|DSRAD_HUMAN	sp|P55265|DSRAD_HUMAN Double-stranded RNA-specific adenosine deaminase OS=Homo sapiens GN=ADAR PE=1 SV=4	P55265	ADAR	0	up
sp|P55268|LAMB2_HUMAN	sp|P55268|LAMB2_HUMAN Laminin subunit beta-2 OS=Homo sapiens GN=LAMB2 PE=1 SV=2	P55268	LAMB2	0	up
sp|P55786|PSA_HUMAN	sp|P55786|PSA_HUMAN Puromycin-sensitive aminopeptidase OS=Homo sapiens GN=NPEPPS PE=1 SV=2	P55786	NPEPPS	1	down
sp|P56545|CTBP2_HUMAN	sp|P56545|CTBP2_HUMAN C-terminal-binding protein 2 OS=Homo sapiens GN=CTBP2 PE=1 SV=1	P56545	CTBP2	0	up
sp|P57076|CU059_HUMAN	sp|P57076|CU059_HUMAN UPF0769 protein C21orf59 OS=Homo sapiens GN=C21orf59 PE=1 SV=1	P57076	C21orf59	0	up
sp|P57088|TMM33_HUMAN	sp|P57088|TMM33_HUMAN Transmembrane protein 33 OS=Homo sapiens GN=TMEM33 PE=1 SV=2	P57088	TMEM33	0	down
sp|P58107|EPIPL_HUMAN	sp|P58107|EPIPL_HUMAN Epiplakin OS=Homo sapiens GN=EPPK1 PE=1 SV=2	P58107	EPPK1	0	up
sp|P58546|MTPN_HUMAN	sp|P58546|MTPN_HUMAN Myotrophin OS=Homo sapiens GN=MTPN PE=1 SV=2	P58546	MTPN	1	up
sp|P60891|PRPS1_HUMAN	sp|P60891|PRPS1_HUMAN Ribose-phosphate pyrophosphokinase 1 OS=Homo sapiens GN=PRPS1 PE=1 SV=2	P60891	PRPS1	1	down
sp|P61009|SPCS3_HUMAN	sp|P61009|SPCS3_HUMAN Signal peptidase complex subunit 3 OS=Homo sapiens GN=SPCS3 PE=1 SV=1	P61009	SPCS3	0	down
sp|P61011|SRP54_HUMAN	sp|P61011|SRP54_HUMAN Signal recognition particle 54 kDa protein OS=Homo sapiens GN=SRP54 PE=1 SV=1	P61011	SRP54	0	up
sp|P61019|RAB2A_HUMAN	sp|P61019|RAB2A_HUMAN Ras-related protein Rab-2A OS=Homo sapiens GN=RAB2A PE=1 SV=1	P61019	RAB2A	0	up
sp|P61026|RAB10_HUMAN	sp|P61026|RAB10_HUMAN Ras-related protein Rab-10 OS=Homo sapiens GN=RAB10 PE=1 SV=1	P61026	RAB10	0	down
sp|P61077|UB2D3_HUMAN	sp|P61077|UB2D3_HUMAN Ubiquitin-conjugating enzyme E2 D3 OS=Homo sapiens GN=UBE2D3 PE=1 SV=1	P61077	UBE2D3	1	up
sp|P61106|RAB14_HUMAN	sp|P61106|RAB14_HUMAN Ras-related protein Rab-14 OS=Homo sapiens GN=RAB14 PE=1 SV=4	P61106	RAB14	1	down
sp|P61158|ARP3_HUMAN	sp|P61158|ARP3_HUMAN Actin-related protein 3 OS=Homo sapiens GN=ACTR3 PE=1 SV=3	P61158	ACTR3	0	down
sp|P61160|ARP2_HUMAN	sp|P61160|ARP2_HUMAN Actin-related protein 2 OS=Homo sapiens GN=ACTR2 PE=1 SV=1	P61160	ACTR2	0	up
sp|P61224|RAP1B_HUMAN	sp|P61224|RAP1B_HUMAN Ras-related protein Rap-1b OS=Homo sapiens GN=RAP1B PE=1 SV=1	P61224	RAP1B	1	down
sp|P61289|PSME3_HUMAN	sp|P61289|PSME3_HUMAN Proteasome activator complex subunit 3 OS=Homo sapiens GN=PSME3 PE=1 SV=1	P61289	PSME3	0	up
sp|P61326|MGN_HUMAN	sp|P61326|MGN_HUMAN Protein mago nashi homolog OS=Homo sapiens GN=MAGOH PE=1 SV=1	P61326	MAGOH	1	down
sp|P61421|VA0D1_HUMAN	sp|P61421|VA0D1_HUMAN V-type proton ATPase subunit d 1 OS=Homo sapiens GN=ATP6V0D1 PE=1 SV=1	P61421	ATP6V0D1	0	down
sp|P61587|RND3_HUMAN	sp|P61587|RND3_HUMAN Rho-related GTP-binding protein RhoE OS=Homo sapiens GN=RND3 PE=1 SV=1	P61587	RND3	0	down
sp|P61758|PFD3_HUMAN	sp|P61758|PFD3_HUMAN Prefoldin subunit 3 OS=Homo sapiens GN=VBP1 PE=1 SV=3	P61758	VBP1	0	down
sp|P61764|STXB1_HUMAN	sp|P61764|STXB1_HUMAN Syntaxin-binding protein 1 OS=Homo sapiens GN=STXBP1 PE=1 SV=1	P61764	STXBP1	0	down
sp|P61803|DAD1_HUMAN	sp|P61803|DAD1_HUMAN Dolichyl-diphosphooligosaccharide--protein glycosyltransferase subunit DAD1 OS=Homo sapiens GN=DAD1 PE=1 SV=3	P61803	DAD1	0	down
sp|P61962|DCAF7_HUMAN	sp|P61962|DCAF7_HUMAN DDB1- and CUL4-associated factor 7 OS=Homo sapiens GN=DCAF7 PE=1 SV=1	P61962	DCAF7	1	down
sp|P61966|AP1S1_HUMAN	sp|P61966|AP1S1_HUMAN AP-1 complex subunit sigma-1A OS=Homo sapiens GN=AP1S1 PE=1 SV=1	P61966	AP1S1	0	up
sp|P61970|NTF2_HUMAN	sp|P61970|NTF2_HUMAN Nuclear transport factor 2 OS=Homo sapiens GN=NUTF2 PE=1 SV=1	P61970	NUTF2	0	down
sp|P61978|HNRPK_HUMAN	sp|P61978|HNRPK_HUMAN Heterogeneous nuclear ribonucleoprotein K OS=Homo sapiens GN=HNRNPK PE=1 SV=1	P61978	HNRNPK	0	down
sp|P62070|RRAS2_HUMAN	sp|P62070|RRAS2_HUMAN Ras-related protein R-Ras2 OS=Homo sapiens GN=RRAS2 PE=1 SV=1	P62070	RRAS2	1	down
sp|P62136|PP1A_HUMAN	sp|P62136|PP1A_HUMAN Serine/threonine-protein phosphatase PP1-alpha catalytic subunit OS=Homo sapiens GN=PPP1CA PE=1 SV=1	P62136	PPP1CA	1	down
sp|P62191|PRS4_HUMAN	sp|P62191|PRS4_HUMAN 26S protease regulatory subunit 4 OS=Homo sapiens GN=PSMC1 PE=1 SV=1	P62191	PSMC1	0	down
sp|P62258|1433E_HUMAN	sp|P62258|1433E_HUMAN 14-3-3 protein epsilon OS=Homo sapiens GN=YWHAE PE=1 SV=1	P62258	YWHAE	1	down
sp|P62306|RUXF_HUMAN	sp|P62306|RUXF_HUMAN Small nuclear ribonucleoprotein F OS=Homo sapiens GN=SNRPF PE=1 SV=1	P62306	SNRPF	1	down
sp|P62316|SMD2_HUMAN	sp|P62316|SMD2_HUMAN Small nuclear ribonucleoprotein Sm D2 OS=Homo sapiens GN=SNRPD2 PE=1 SV=1	P62316	SNRPD2	0	down
sp|P62318|SMD3_HUMAN	sp|P62318|SMD3_HUMAN Small nuclear ribonucleoprotein Sm D3 OS=Homo sapiens GN=SNRPD3 PE=1 SV=1	P62318	SNRPD3	0	down
sp|P62328|TYB4_HUMAN	sp|P62328|TYB4_HUMAN Thymosin beta-4 OS=Homo sapiens GN=TMSB4X PE=1 SV=2	P62328	TMSB4X	1	down
sp|P62491|RB11A_HUMAN	sp|P62491|RB11A_HUMAN Ras-related protein Rab-11A OS=Homo sapiens GN=RAB11A PE=1 SV=3	P62491	RAB11A	1	down
sp|P62495|ERF1_HUMAN	sp|P62495|ERF1_HUMAN Eukaryotic peptide chain release factor subunit 1 OS=Homo sapiens GN=ETF1 PE=1 SV=3	P62495	ETF1	1	up
sp|P62745|RHOB_HUMAN	sp|P62745|RHOB_HUMAN Rho-related GTP-binding protein RhoB OS=Homo sapiens GN=RHOB PE=1 SV=1	P62745	RHOB	1	down
sp|P62861|RS30_HUMAN	sp|P62861|RS30_HUMAN 40S ribosomal protein S30 OS=Homo sapiens GN=FAU PE=1 SV=1	P62861	FAU	0	up
sp|P62875|RPAB5_HUMAN	sp|P62875|RPAB5_HUMAN DNA-directed RNA polymerases I, II, and III subunit RPABC5 OS=Homo sapiens GN=POLR2L PE=1 SV=1	P62875	POLR2L	1	up
sp|P62942|FKB1A_HUMAN	sp|P62942|FKB1A_HUMAN Peptidyl-prolyl cis-trans isomerase FKBP1A OS=Homo sapiens GN=FKBP1A PE=1 SV=2	P62942	FKBP1A	0	down
sp|P63000|RAC1_HUMAN	sp|P63000|RAC1_HUMAN Ras-related C3 botulinum toxin substrate 1 OS=Homo sapiens GN=RAC1 PE=1 SV=1	P63000	RAC1	1	down
sp|P63010|AP2B1_HUMAN	sp|P63010|AP2B1_HUMAN AP-2 complex subunit beta OS=Homo sapiens GN=AP2B1 PE=1 SV=1	P63010	AP2B1	0	down
sp|P63092|GNAS2_HUMAN	sp|P63092|GNAS2_HUMAN Guanine nucleotide-binding protein G(s) subunit alpha isoforms short OS=Homo sapiens GN=GNAS PE=1 SV=1	P63092	GNAS	0	down
sp|P63104|1433Z_HUMAN	sp|P63104|1433Z_HUMAN 14-3-3 protein zeta/delta OS=Homo sapiens GN=YWHAZ PE=1 SV=1	P63104	YWHAZ	0	down
sp|P63208|SKP1_HUMAN	sp|P63208|SKP1_HUMAN S-phase kinase-associated protein 1 OS=Homo sapiens GN=SKP1 PE=1 SV=2	P63208	SKP1	1	up
sp|P63241|IF5A1_HUMAN	sp|P63241|IF5A1_HUMAN Eukaryotic translation initiation factor 5A-1 OS=Homo sapiens GN=EIF5A PE=1 SV=2	P63241	EIF5A	0	down
sp|P63272|SPT4H_HUMAN	sp|P63272|SPT4H_HUMAN Transcription elongation factor SPT4 OS=Homo sapiens GN=SUPT4H1 PE=1 SV=1	P63272	SUPT4H1	1	up
sp|P63316|TNNC1_HUMAN	sp|P63316|TNNC1_HUMAN Troponin C, slow skeletal and cardiac muscles OS=Homo sapiens GN=TNNC1 PE=1 SV=1	P63316	TNNC1	0	up
sp|P67809|YBOX1_HUMAN	sp|P67809|YBOX1_HUMAN Nuclease-sensitive element-binding protein 1 OS=Homo sapiens GN=YBX1 PE=1 SV=3	P67809	YBX1	0	up
sp|P68371|TBB4B_HUMAN	sp|P68371|TBB4B_HUMAN Tubulin beta-4B chain OS=Homo sapiens GN=TUBB4B PE=1 SV=1	P68371	TUBB4B	0	up
sp|P69849|NOMO3_HUMAN	sp|P69849|NOMO3_HUMAN Nodal modulator 3 OS=Homo sapiens GN=NOMO3 PE=3 SV=2	P69849	NOMO3	0	down
sp|P78318|IGBP1_HUMAN	sp|P78318|IGBP1_HUMAN Immunoglobulin-binding protein 1 OS=Homo sapiens GN=IGBP1 PE=1 SV=1	P78318	IGBP1	0	down
sp|P78337|PITX1_HUMAN	sp|P78337|PITX1_HUMAN Pituitary homeobox 1 OS=Homo sapiens GN=PITX1 PE=1 SV=2	P78337	PITX1	1	down
sp|P78371|TCPB_HUMAN	sp|P78371|TCPB_HUMAN T-complex protein 1 subunit beta OS=Homo sapiens GN=CCT2 PE=1 SV=4	P78371	CCT2	0	down
sp|P78563|RED1_HUMAN	sp|P78563|RED1_HUMAN Double-stranded RNA-specific editase 1 OS=Homo sapiens GN=ADARB1 PE=1 SV=1	P78563	ADARB1	0	up
sp|P80723|BASP1_HUMAN	sp|P80723|BASP1_HUMAN Brain acid soluble protein 1 OS=Homo sapiens GN=BASP1 PE=1 SV=2	P80723	BASP1	0	down
sp|P82912|RT11_HUMAN	sp|P82912|RT11_HUMAN 28S ribosomal protein S11, mitochondrial OS=Homo sapiens GN=MRPS11 PE=1 SV=2	P82912	MRPS11	0	down
sp|P82921|RT21_HUMAN	sp|P82921|RT21_HUMAN 28S ribosomal protein S21, mitochondrial OS=Homo sapiens GN=MRPS21 PE=1 SV=2	P82921	MRPS21	0	down
sp|P98173|FAM3A_HUMAN	sp|P98173|FAM3A_HUMAN Protein FAM3A OS=Homo sapiens GN=FAM3A PE=1 SV=2	P98173	FAM3A	1	up
sp|Q00005|2ABB_HUMAN	sp|Q00005|2ABB_HUMAN Serine/threonine-protein phosphatase 2A 55 kDa regulatory subunit B beta isoform OS=Homo sapiens GN=PPP2R2B PE=1 SV=1	Q00005	PPP2R2B	0	down
sp|Q00169|PIPNA_HUMAN	sp|Q00169|PIPNA_HUMAN Phosphatidylinositol transfer protein alpha isoform OS=Homo sapiens GN=PITPNA PE=1 SV=2	Q00169	PITPNA	1	down
sp|Q00536|CDK16_HUMAN	sp|Q00536|CDK16_HUMAN Cyclin-dependent kinase 16 OS=Homo sapiens GN=CDK16 PE=1 SV=1	Q00536	CDK16	0	up
sp|Q00765|REEP5_HUMAN	sp|Q00765|REEP5_HUMAN Receptor expression-enhancing protein 5 OS=Homo sapiens GN=REEP5 PE=1 SV=3	Q00765	REEP5	0	down
sp|Q01469|FABP5_HUMAN	sp|Q01469|FABP5_HUMAN Fatty acid-binding protein, epidermal OS=Homo sapiens GN=FABP5 PE=1 SV=3	Q01469	FABP5	1	down
sp|Q01813|PFKAP_HUMAN	sp|Q01813|PFKAP_HUMAN ATP-dependent 6-phosphofructokinase, platelet type OS=Homo sapiens GN=PFKP PE=1 SV=2	Q01813	PFKP	0	up
sp|Q02040|AK17A_HUMAN	sp|Q02040|AK17A_HUMAN A-kinase anchor protein 17A OS=Homo sapiens GN=AKAP17A PE=1 SV=2	Q02040	AKAP17A	0	up
sp|Q02218|ODO1_HUMAN	sp|Q02218|ODO1_HUMAN 2-oxoglutarate dehydrogenase, mitochondrial OS=Homo sapiens GN=OGDH PE=1 SV=3	Q02218	OGDH	0	up
sp|Q02338|BDH_HUMAN	sp|Q02338|BDH_HUMAN D-beta-hydroxybutyrate dehydrogenase, mitochondrial OS=Homo sapiens GN=BDH1 PE=1 SV=3	Q02338	BDH1	1	up
sp|Q02388|CO7A1_HUMAN	sp|Q02388|CO7A1_HUMAN Collagen alpha-1(VII) chain OS=Homo sapiens GN=COL7A1 PE=1 SV=2	Q02388	COL7A1	0	up
sp|Q02790|FKBP4_HUMAN	sp|Q02790|FKBP4_HUMAN Peptidyl-prolyl cis-trans isomerase FKBP4 OS=Homo sapiens GN=FKBP4 PE=1 SV=3	Q02790	FKBP4	0	down
sp|Q03169|TNAP2_HUMAN	sp|Q03169|TNAP2_HUMAN Tumor necrosis factor alpha-induced protein 2 OS=Homo sapiens GN=TNFAIP2 PE=2 SV=2	Q03169	TNFAIP2	1	up
sp|Q03519|TAP2_HUMAN	sp|Q03519|TAP2_HUMAN Antigen peptide transporter 2 OS=Homo sapiens GN=TAP2 PE=1 SV=1	Q03519	TAP2	0	down
sp|Q04446|GLGB_HUMAN	sp|Q04446|GLGB_HUMAN 1,4-alpha-glucan-branching enzyme OS=Homo sapiens GN=GBE1 PE=1 SV=3	Q04446	GBE1	1	down
sp|Q04760|LGUL_HUMAN	sp|Q04760|LGUL_HUMAN Lactoylglutathione lyase OS=Homo sapiens GN=GLO1 PE=1 SV=4	Q04760	GLO1	0	down
sp|Q04917|1433F_HUMAN	sp|Q04917|1433F_HUMAN 14-3-3 protein eta OS=Homo sapiens GN=YWHAH PE=1 SV=4	Q04917	YWHAH	1	down
sp|Q05209|PTN12_HUMAN	sp|Q05209|PTN12_HUMAN Tyrosine-protein phosphatase non-receptor type 12 OS=Homo sapiens GN=PTPN12 PE=1 SV=3	Q05209	PTPN12	1	down
sp|Q07021|C1QBP_HUMAN	sp|Q07021|C1QBP_HUMAN Complement component 1 Q subcomponent-binding protein, mitochondrial OS=Homo sapiens GN=C1QBP PE=1 SV=1	Q07021	C1QBP	0	up
sp|Q07866|KLC1_HUMAN	sp|Q07866|KLC1_HUMAN Kinesin light chain 1 OS=Homo sapiens GN=KLC1 PE=1 SV=2	Q07866	KLC1	0	up
sp|Q08117|AES_HUMAN	sp|Q08117|AES_HUMAN Amino-terminal enhancer of split OS=Homo sapiens GN=AES PE=1 SV=4	Q08117	AES	0	down
sp|Q08378|GOGA3_HUMAN	sp|Q08378|GOGA3_HUMAN Golgin subfamily A member 3 OS=Homo sapiens GN=GOLGA3 PE=1 SV=2	Q08378	GOLGA3	0	down
sp|Q08499|PDE4D_HUMAN	sp|Q08499|PDE4D_HUMAN cAMP-specific 3',5'-cyclic phosphodiesterase 4D OS=Homo sapiens GN=PDE4D PE=1 SV=2	Q08499	PDE4D	0	up
sp|Q08722|CD47_HUMAN	sp|Q08722|CD47_HUMAN Leukocyte surface antigen CD47 OS=Homo sapiens GN=CD47 PE=1 SV=1	Q08722	CD47	1	down
sp|Q09028|RBBP4_HUMAN	sp|Q09028|RBBP4_HUMAN Histone-binding protein RBBP4 OS=Homo sapiens GN=RBBP4 PE=1 SV=3	Q09028	RBBP4	0	down
sp|Q09472|EP300_HUMAN	sp|Q09472|EP300_HUMAN Histone acetyltransferase p300 OS=Homo sapiens GN=EP300 PE=1 SV=2	Q09472	EP300	1	down
sp|Q0ZGT2|NEXN_HUMAN	sp|Q0ZGT2|NEXN_HUMAN Nexilin OS=Homo sapiens GN=NEXN PE=1 SV=1	Q0ZGT2	NEXN	0	up
sp|Q10567|AP1B1_HUMAN	sp|Q10567|AP1B1_HUMAN AP-1 complex subunit beta-1 OS=Homo sapiens GN=AP1B1 PE=1 SV=2	Q10567	AP1B1	0	up
sp|Q12765|SCRN1_HUMAN	sp|Q12765|SCRN1_HUMAN Secernin-1 OS=Homo sapiens GN=SCRN1 PE=1 SV=2	Q12765	SCRN1	0	down
sp|Q12788|TBL3_HUMAN	sp|Q12788|TBL3_HUMAN Transducin beta-like protein 3 OS=Homo sapiens GN=TBL3 PE=1 SV=2	Q12788	TBL3	1	up
sp|Q12797|ASPH_HUMAN	sp|Q12797|ASPH_HUMAN Aspartyl/asparaginyl beta-hydroxylase OS=Homo sapiens GN=ASPH PE=1 SV=3	Q12797	ASPH	0	down
sp|Q12830|BPTF_HUMAN	sp|Q12830|BPTF_HUMAN Nucleosome-remodeling factor subunit BPTF OS=Homo sapiens GN=BPTF PE=1 SV=3	Q12830	BPTF	1	down
sp|Q12849|GRSF1_HUMAN	sp|Q12849|GRSF1_HUMAN G-rich sequence factor 1 OS=Homo sapiens GN=GRSF1 PE=1 SV=3	Q12849	GRSF1	1	down
sp|Q12857|NFIA_HUMAN	sp|Q12857|NFIA_HUMAN Nuclear factor 1 A-type OS=Homo sapiens GN=NFIA PE=1 SV=2	Q12857	NFIA	1	up
sp|Q12872|SFSWA_HUMAN	sp|Q12872|SFSWA_HUMAN Splicing factor, suppressor of white-apricot homolog OS=Homo sapiens GN=SFSWAP PE=1 SV=3	Q12872	SFSWAP	1	up
sp|Q12888|TP53B_HUMAN	sp|Q12888|TP53B_HUMAN Tumor suppressor p53-binding protein 1 OS=Homo sapiens GN=TP53BP1 PE=1 SV=2	Q12888	TP53BP1	1	up
sp|Q12899|TRI26_HUMAN	sp|Q12899|TRI26_HUMAN Tripartite motif-containing protein 26 OS=Homo sapiens GN=TRIM26 PE=1 SV=1	Q12899	TRIM26	1	down
sp|Q12905|ILF2_HUMAN	sp|Q12905|ILF2_HUMAN Interleukin enhancer-binding factor 2 OS=Homo sapiens GN=ILF2 PE=1 SV=2	Q12905	ILF2	0	up
sp|Q12907|LMAN2_HUMAN	sp|Q12907|LMAN2_HUMAN Vesicular integral-membrane protein VIP36 OS=Homo sapiens GN=LMAN2 PE=1 SV=1	Q12907	LMAN2	1	up
sp|Q12968|NFAC3_HUMAN	sp|Q12968|NFAC3_HUMAN Nuclear factor of activated T-cells, cytoplasmic 3 OS=Homo sapiens GN=NFATC3 PE=1 SV=1	Q12968	NFATC3	1	down
sp|Q12972|PP1R8_HUMAN	sp|Q12972|PP1R8_HUMAN Nuclear inhibitor of protein phosphatase 1 OS=Homo sapiens GN=PPP1R8 PE=1 SV=2	Q12972	PPP1R8	1	up
sp|Q12986|NFX1_HUMAN	sp|Q12986|NFX1_HUMAN Transcriptional repressor NF-X1 OS=Homo sapiens GN=NFX1 PE=1 SV=2	Q12986	NFX1	0	up
sp|Q13033|STRN3_HUMAN	sp|Q13033|STRN3_HUMAN Striatin-3 OS=Homo sapiens GN=STRN3 PE=1 SV=3	Q13033	STRN3	1	up
sp|Q13043|STK4_HUMAN	sp|Q13043|STK4_HUMAN Serine/threonine-protein kinase 4 OS=Homo sapiens GN=STK4 PE=1 SV=2	Q13043	STK4	1	down
sp|Q13111|CAF1A_HUMAN	sp|Q13111|CAF1A_HUMAN Chromatin assembly factor 1 subunit A OS=Homo sapiens GN=CHAF1A PE=1 SV=2	Q13111	CHAF1A	0	down
sp|Q13155|AIMP2_HUMAN	sp|Q13155|AIMP2_HUMAN Aminoacyl tRNA synthase complex-interacting multifunctional protein 2 OS=Homo sapiens GN=AIMP2 PE=1 SV=2	Q13155	AIMP2	0	down
sp|Q13158|FADD_HUMAN	sp|Q13158|FADD_HUMAN FAS-associated death domain protein OS=Homo sapiens GN=FADD PE=1 SV=1	Q13158	FADD	1	up
sp|Q13162|PRDX4_HUMAN	sp|Q13162|PRDX4_HUMAN Peroxiredoxin-4 OS=Homo sapiens GN=PRDX4 PE=1 SV=1	Q13162	PRDX4	1	up
sp|Q13188|STK3_HUMAN	sp|Q13188|STK3_HUMAN Serine/threonine-protein kinase 3 OS=Homo sapiens GN=STK3 PE=1 SV=2	Q13188	STK3	0	down
sp|Q13214|SEM3B_HUMAN	sp|Q13214|SEM3B_HUMAN Semaphorin-3B OS=Homo sapiens GN=SEMA3B PE=2 SV=1	Q13214	SEMA3B	1	down
sp|Q13217|DNJC3_HUMAN	sp|Q13217|DNJC3_HUMAN DnaJ homolog subfamily C member 3 OS=Homo sapiens GN=DNAJC3 PE=1 SV=1	Q13217	DNAJC3	0	up
sp|Q13227|GPS2_HUMAN	sp|Q13227|GPS2_HUMAN G protein pathway suppressor 2 OS=Homo sapiens GN=GPS2 PE=1 SV=3	Q13227	GPS2	0	down
sp|Q13228|SBP1_HUMAN	sp|Q13228|SBP1_HUMAN Selenium-binding protein 1 OS=Homo sapiens GN=SELENBP1 PE=1 SV=2	Q13228	SELENBP1	0	up
sp|Q13242|SRSF9_HUMAN	sp|Q13242|SRSF9_HUMAN Serine/arginine-rich splicing factor 9 OS=Homo sapiens GN=SRSF9 PE=1 SV=1	Q13242	SRSF9	1	up
sp|Q13247|SRSF6_HUMAN	sp|Q13247|SRSF6_HUMAN Serine/arginine-rich splicing factor 6 OS=Homo sapiens GN=SRSF6 PE=1 SV=2	Q13247	SRSF6	0	up
sp|Q13309|SKP2_HUMAN	sp|Q13309|SKP2_HUMAN S-phase kinase-associated protein 2 OS=Homo sapiens GN=SKP2 PE=1 SV=2	Q13309	SKP2	0	up
sp|Q13347|EIF3I_HUMAN	sp|Q13347|EIF3I_HUMAN Eukaryotic translation initiation factor 3 subunit I OS=Homo sapiens GN=EIF3I PE=1 SV=1	Q13347	EIF3I	0	down
sp|Q13425|SNTB2_HUMAN	sp|Q13425|SNTB2_HUMAN Beta-2-syntrophin OS=Homo sapiens GN=SNTB2 PE=1 SV=1	Q13425	SNTB2	0	down
sp|Q13438|OS9_HUMAN	sp|Q13438|OS9_HUMAN Protein OS-9 OS=Homo sapiens GN=OS9 PE=1 SV=1	Q13438	OS9	1	up
sp|Q13439|GOGA4_HUMAN	sp|Q13439|GOGA4_HUMAN Golgin subfamily A member 4 OS=Homo sapiens GN=GOLGA4 PE=1 SV=1	Q13439	GOLGA4	0	down
sp|Q13443|ADAM9_HUMAN	sp|Q13443|ADAM9_HUMAN Disintegrin and metalloproteinase domain-containing protein 9 OS=Homo sapiens GN=ADAM9 PE=1 SV=1	Q13443	ADAM9	0	down
sp|Q13445|TMED1_HUMAN	sp|Q13445|TMED1_HUMAN Transmembrane emp24 domain-containing protein 1 OS=Homo sapiens GN=TMED1 PE=1 SV=1	Q13445	TMED1	1	down
sp|Q13472|TOP3A_HUMAN	sp|Q13472|TOP3A_HUMAN DNA topoisomerase 3-alpha OS=Homo sapiens GN=TOP3A PE=1 SV=1	Q13472	TOP3A	1	down
sp|Q13501|SQSTM_HUMAN	sp|Q13501|SQSTM_HUMAN Sequestosome-1 OS=Homo sapiens GN=SQSTM1 PE=1 SV=1	Q13501	SQSTM1	0	down
sp|Q13505|MTX1_HUMAN	sp|Q13505|MTX1_HUMAN Metaxin-1 OS=Homo sapiens GN=MTX1 PE=1 SV=2	Q13505	MTX1	0	down
sp|Q13523|PRP4B_HUMAN	sp|Q13523|PRP4B_HUMAN Serine/threonine-protein kinase PRP4 homolog OS=Homo sapiens GN=PRPF4B PE=1 SV=3	Q13523	PRPF4B	0	down
sp|Q13526|PIN1_HUMAN	sp|Q13526|PIN1_HUMAN Peptidyl-prolyl cis-trans isomerase NIMA-interacting 1 OS=Homo sapiens GN=PIN1 PE=1 SV=1	Q13526	PIN1	1	down
sp|Q13586|STIM1_HUMAN	sp|Q13586|STIM1_HUMAN Stromal interaction molecule 1 OS=Homo sapiens GN=STIM1 PE=1 SV=3	Q13586	STIM1	1	down
sp|Q13595|TRA2A_HUMAN	sp|Q13595|TRA2A_HUMAN Transformer-2 protein homolog alpha OS=Homo sapiens GN=TRA2A PE=1 SV=1	Q13595	TRA2A	1	up
sp|Q13616|CUL1_HUMAN	sp|Q13616|CUL1_HUMAN Cullin-1 OS=Homo sapiens GN=CUL1 PE=1 SV=2	Q13616	CUL1	1	down
sp|Q13724|MOGS_HUMAN	sp|Q13724|MOGS_HUMAN Mannosyl-oligosaccharide glucosidase OS=Homo sapiens GN=MOGS PE=1 SV=5	Q13724	MOGS	1	down
sp|Q13952|NFYC_HUMAN	sp|Q13952|NFYC_HUMAN Nuclear transcription factor Y subunit gamma OS=Homo sapiens GN=NFYC PE=1 SV=3	Q13952	NFYC	0	up
sp|Q14004|CDK13_HUMAN	sp|Q14004|CDK13_HUMAN Cyclin-dependent kinase 13 OS=Homo sapiens GN=CDK13 PE=1 SV=2	Q14004	CDK13	1	down
sp|Q14008|CKAP5_HUMAN	sp|Q14008|CKAP5_HUMAN Cytoskeleton-associated protein 5 OS=Homo sapiens GN=CKAP5 PE=1 SV=3	Q14008	CKAP5	1	up
sp|Q14011|CIRBP_HUMAN	sp|Q14011|CIRBP_HUMAN Cold-inducible RNA-binding protein OS=Homo sapiens GN=CIRBP PE=1 SV=1	Q14011	CIRBP	0	down
sp|Q14019|COTL1_HUMAN	sp|Q14019|COTL1_HUMAN Coactosin-like protein OS=Homo sapiens GN=COTL1 PE=1 SV=3	Q14019	COTL1	1	down
sp|Q14119|VEZF1_HUMAN	sp|Q14119|VEZF1_HUMAN Vascular endothelial zinc finger 1 OS=Homo sapiens GN=VEZF1 PE=1 SV=2	Q14119	VEZF1	0	up
sp|Q14145|KEAP1_HUMAN	sp|Q14145|KEAP1_HUMAN Kelch-like ECH-associated protein 1 OS=Homo sapiens GN=KEAP1 PE=1 SV=2	Q14145	KEAP1	0	up
sp|Q14151|SAFB2_HUMAN	sp|Q14151|SAFB2_HUMAN Scaffold attachment factor B2 OS=Homo sapiens GN=SAFB2 PE=1 SV=1	Q14151	SAFB2	1	up
sp|Q14155|ARHG7_HUMAN	sp|Q14155|ARHG7_HUMAN Rho guanine nucleotide exchange factor 7 OS=Homo sapiens GN=ARHGEF7 PE=1 SV=2	Q14155	ARHGEF7	1	up
sp|Q14165|MLEC_HUMAN	sp|Q14165|MLEC_HUMAN Malectin OS=Homo sapiens GN=MLEC PE=1 SV=1	Q14165	MLEC	1	down
sp|Q14202|ZMYM3_HUMAN	sp|Q14202|ZMYM3_HUMAN Zinc finger MYM-type protein 3 OS=Homo sapiens GN=ZMYM3 PE=1 SV=2	Q14202	ZMYM3	0	up
sp|Q14247|SRC8_HUMAN	sp|Q14247|SRC8_HUMAN Src substrate cortactin OS=Homo sapiens GN=CTTN PE=1 SV=2	Q14247	CTTN	0	down
sp|Q14432|PDE3A_HUMAN	sp|Q14432|PDE3A_HUMAN cGMP-inhibited 3',5'-cyclic phosphodiesterase A OS=Homo sapiens GN=PDE3A PE=1 SV=3	Q14432	PDE3A	0	up
sp|Q14566|MCM6_HUMAN	sp|Q14566|MCM6_HUMAN DNA replication licensing factor MCM6 OS=Homo sapiens GN=MCM6 PE=1 SV=1	Q14566	MCM6	1	down
sp|Q14657|LAGE3_HUMAN	sp|Q14657|LAGE3_HUMAN EKC/KEOPS complex subunit LAGE3 OS=Homo sapiens GN=LAGE3 PE=1 SV=2	Q14657	LAGE3	1	down
sp|Q14683|SMC1A_HUMAN	sp|Q14683|SMC1A_HUMAN Structural maintenance of chromosomes protein 1A OS=Homo sapiens GN=SMC1A PE=1 SV=2	Q14683	SMC1A	0	up
sp|Q14697|GANAB_HUMAN	sp|Q14697|GANAB_HUMAN Neutral alpha-glucosidase AB OS=Homo sapiens GN=GANAB PE=1 SV=3	Q14697	GANAB	1	down
sp|Q147X3|NAA30_HUMAN	sp|Q147X3|NAA30_HUMAN N-alpha-acetyltransferase 30 OS=Homo sapiens GN=NAA30 PE=1 SV=1	Q147X3	NAA30	1	up
sp|Q14807|KIF22_HUMAN	sp|Q14807|KIF22_HUMAN Kinesin-like protein KIF22 OS=Homo sapiens GN=KIF22 PE=1 SV=5	Q14807	KIF22	1	up
sp|Q14839|CHD4_HUMAN	sp|Q14839|CHD4_HUMAN Chromodomain-helicase-DNA-binding protein 4 OS=Homo sapiens GN=CHD4 PE=1 SV=2	Q14839	CHD4	1	down
sp|Q14847|LASP1_HUMAN	sp|Q14847|LASP1_HUMAN LIM and SH3 domain protein 1 OS=Homo sapiens GN=LASP1 PE=1 SV=2	Q14847	LASP1	1	down
sp|Q14919|NC2A_HUMAN	sp|Q14919|NC2A_HUMAN Dr1-associated corepressor OS=Homo sapiens GN=DRAP1 PE=1 SV=3	Q14919	DRAP1	1	up
sp|Q14978|NOLC1_HUMAN	sp|Q14978|NOLC1_HUMAN Nucleolar and coiled-body phosphoprotein 1 OS=Homo sapiens GN=NOLC1 PE=1 SV=2	Q14978	NOLC1	1	down
sp|Q14BN4|SLMAP_HUMAN	sp|Q14BN4|SLMAP_HUMAN Sarcolemmal membrane-associated protein OS=Homo sapiens GN=SLMAP PE=1 SV=1	Q14BN4	SLMAP	0	up
sp|Q14C86|GAPD1_HUMAN	sp|Q14C86|GAPD1_HUMAN GTPase-activating protein and VPS9 domain-containing protein 1 OS=Homo sapiens GN=GAPVD1 PE=1 SV=2	Q14C86	GAPVD1	1	down
sp|Q15020|SART3_HUMAN	sp|Q15020|SART3_HUMAN Squamous cell carcinoma antigen recognized by T-cells 3 OS=Homo sapiens GN=SART3 PE=1 SV=1	Q15020	SART3	0	up
sp|Q15032|R3HD1_HUMAN	sp|Q15032|R3HD1_HUMAN R3H domain-containing protein 1 OS=Homo sapiens GN=R3HDM1 PE=1 SV=3	Q15032	R3HDM1	0	down
sp|Q15048|LRC14_HUMAN	sp|Q15048|LRC14_HUMAN Leucine-rich repeat-containing protein 14 OS=Homo sapiens GN=LRRC14 PE=2 SV=1	Q15048	LRRC14	0	up
sp|Q15075|EEA1_HUMAN	sp|Q15075|EEA1_HUMAN Early endosome antigen 1 OS=Homo sapiens GN=EEA1 PE=1 SV=2	Q15075	EEA1	0	down
sp|Q15125|EBP_HUMAN	sp|Q15125|EBP_HUMAN 3-beta-hydroxysteroid-Delta(8),Delta(7)-isomerase OS=Homo sapiens GN=EBP PE=1 SV=3	Q15125	EBP	1	down
sp|Q15149|PLEC_HUMAN	sp|Q15149|PLEC_HUMAN Plectin OS=Homo sapiens GN=PLEC PE=1 SV=3	Q15149	PLEC	0	up
sp|Q15257|PTPA_HUMAN	sp|Q15257|PTPA_HUMAN Serine/threonine-protein phosphatase 2A activator OS=Homo sapiens GN=PPP2R4 PE=1 SV=3	Q15257	PPP2R4	1	up
sp|Q15262|PTPRK_HUMAN	sp|Q15262|PTPRK_HUMAN Receptor-type tyrosine-protein phosphatase kappa OS=Homo sapiens GN=PTPRK PE=1 SV=2	Q15262	PTPRK	0	up
sp|Q15274|NADC_HUMAN	sp|Q15274|NADC_HUMAN Nicotinate-nucleotide pyrophosphorylase [carboxylating] OS=Homo sapiens GN=QPRT PE=1 SV=3	Q15274	QPRT	0	up
sp|Q15363|TMED2_HUMAN	sp|Q15363|TMED2_HUMAN Transmembrane emp24 domain-containing protein 2 OS=Homo sapiens GN=TMED2 PE=1 SV=1	Q15363	TMED2	1	down
sp|Q15418|KS6A1_HUMAN	sp|Q15418|KS6A1_HUMAN Ribosomal protein S6 kinase alpha-1 OS=Homo sapiens GN=RPS6KA1 PE=1 SV=2	Q15418	RPS6KA1	1	up
sp|Q15428|SF3A2_HUMAN	sp|Q15428|SF3A2_HUMAN Splicing factor 3A subunit 2 OS=Homo sapiens GN=SF3A2 PE=1 SV=2	Q15428	SF3A2	1	down
sp|Q15459|SF3A1_HUMAN	sp|Q15459|SF3A1_HUMAN Splicing factor 3A subunit 1 OS=Homo sapiens GN=SF3A1 PE=1 SV=1	Q15459	SF3A1	0	down
sp|Q15468|STIL_HUMAN	sp|Q15468|STIL_HUMAN SCL-interrupting locus protein OS=Homo sapiens GN=STIL PE=1 SV=2	Q15468	STIL	0	down
sp|Q15554|TERF2_HUMAN	sp|Q15554|TERF2_HUMAN Telomeric repeat-binding factor 2 OS=Homo sapiens GN=TERF2 PE=1 SV=3	Q15554	TERF2	0	up
sp|Q15582|BGH3_HUMAN	sp|Q15582|BGH3_HUMAN Transforming growth factor-beta-induced protein ig-h3 OS=Homo sapiens GN=TGFBI PE=1 SV=1	Q15582	TGFBI	0	up
sp|Q15599|NHRF2_HUMAN	sp|Q15599|NHRF2_HUMAN Na(+)/H(+) exchange regulatory cofactor NHE-RF2 OS=Homo sapiens GN=SLC9A3R2 PE=1 SV=2	Q15599	SLC9A3R2	0	down
sp|Q15717|ELAV1_HUMAN	sp|Q15717|ELAV1_HUMAN ELAV-like protein 1 OS=Homo sapiens GN=ELAVL1 PE=1 SV=2	Q15717	ELAVL1	0	down
sp|Q15738|NSDHL_HUMAN	sp|Q15738|NSDHL_HUMAN Sterol-4-alpha-carboxylate 3-dehydrogenase, decarboxylating OS=Homo sapiens GN=NSDHL PE=1 SV=2	Q15738	NSDHL	0	down
sp|Q15776|ZKSC8_HUMAN	sp|Q15776|ZKSC8_HUMAN Zinc finger protein with KRAB and SCAN domains 8 OS=Homo sapiens GN=ZKSCAN8 PE=1 SV=2	Q15776	ZKSCAN8	0	down
sp|Q15796|SMAD2_HUMAN	sp|Q15796|SMAD2_HUMAN Mothers against decapentaplegic homolog 2 OS=Homo sapiens GN=SMAD2 PE=1 SV=1	Q15796	SMAD2	0	down
sp|Q15818|NPTX1_HUMAN	sp|Q15818|NPTX1_HUMAN Neuronal pentraxin-1 OS=Homo sapiens GN=NPTX1 PE=2 SV=2	Q15818	NPTX1	1	up
sp|Q15904|VAS1_HUMAN	sp|Q15904|VAS1_HUMAN V-type proton ATPase subunit S1 OS=Homo sapiens GN=ATP6AP1 PE=1 SV=2	Q15904	ATP6AP1	0	down
sp|Q16222|UAP1_HUMAN	sp|Q16222|UAP1_HUMAN UDP-N-acetylhexosamine pyrophosphorylase OS=Homo sapiens GN=UAP1 PE=1 SV=3	Q16222	UAP1	1	up
sp|Q16270|IBP7_HUMAN	sp|Q16270|IBP7_HUMAN Insulin-like growth factor-binding protein 7 OS=Homo sapiens GN=IGFBP7 PE=1 SV=1	Q16270	IGFBP7	1	up
sp|Q16595|FRDA_HUMAN	sp|Q16595|FRDA_HUMAN Frataxin, mitochondrial OS=Homo sapiens GN=FXN PE=1 SV=2	Q16595	FXN	0	up
sp|Q16629|SRSF7_HUMAN	sp|Q16629|SRSF7_HUMAN Serine/arginine-rich splicing factor 7 OS=Homo sapiens GN=SRSF7 PE=1 SV=1	Q16629	SRSF7	1	down
sp|Q16637|SMN_HUMAN	sp|Q16637|SMN_HUMAN Survival motor neuron protein OS=Homo sapiens GN=SMN1 PE=1 SV=1	Q16637	SMN1	1	down
sp|Q16643|DREB_HUMAN	sp|Q16643|DREB_HUMAN Drebrin OS=Homo sapiens GN=DBN1 PE=1 SV=4	Q16643	DBN1	0	down
sp|Q16762|THTR_HUMAN	sp|Q16762|THTR_HUMAN Thiosulfate sulfurtransferase OS=Homo sapiens GN=TST PE=1 SV=4	Q16762	TST	1	up
sp|Q16774|KGUA_HUMAN	sp|Q16774|KGUA_HUMAN Guanylate kinase OS=Homo sapiens GN=GUK1 PE=1 SV=2	Q16774	GUK1	1	down
sp|Q16775|GLO2_HUMAN	sp|Q16775|GLO2_HUMAN Hydroxyacylglutathione hydrolase, mitochondrial OS=Homo sapiens GN=HAGH PE=1 SV=2	Q16775	HAGH	0	down
sp|Q16831|UPP1_HUMAN	sp|Q16831|UPP1_HUMAN Uridine phosphorylase 1 OS=Homo sapiens GN=UPP1 PE=1 SV=1	Q16831	UPP1	0	up
sp|Q16875|F263_HUMAN	sp|Q16875|F263_HUMAN 6-phosphofructo-2-kinase/fructose-2,6-bisphosphatase 3 OS=Homo sapiens GN=PFKFB3 PE=1 SV=1	Q16875	PFKFB3	1	up
sp|Q16881|TRXR1_HUMAN	sp|Q16881|TRXR1_HUMAN Thioredoxin reductase 1, cytoplasmic OS=Homo sapiens GN=TXNRD1 PE=1 SV=3	Q16881	TXNRD1	0	down
sp|Q17RY6|LY6K_HUMAN	sp|Q17RY6|LY6K_HUMAN Lymphocyte antigen 6K OS=Homo sapiens GN=LY6K PE=1 SV=2	Q17RY6	LY6K	1	down
sp|Q2KHT3|CL16A_HUMAN	sp|Q2KHT3|CL16A_HUMAN Protein CLEC16A OS=Homo sapiens GN=CLEC16A PE=1 SV=2	Q2KHT3	CLEC16A	1	down
sp|Q2M2I8|AAK1_HUMAN	sp|Q2M2I8|AAK1_HUMAN AP2-associated protein kinase 1 OS=Homo sapiens GN=AAK1 PE=1 SV=3	Q2M2I8	AAK1	1	down
sp|Q2TAL8|QRIC1_HUMAN	sp|Q2TAL8|QRIC1_HUMAN Glutamine-rich protein 1 OS=Homo sapiens GN=QRICH1 PE=1 SV=1	Q2TAL8	QRICH1	0	down
sp|Q32MZ4|LRRF1_HUMAN	sp|Q32MZ4|LRRF1_HUMAN Leucine-rich repeat flightless-interacting protein 1 OS=Homo sapiens GN=LRRFIP1 PE=1 SV=2	Q32MZ4	LRRFIP1	0	down
sp|Q32P44|EMAL3_HUMAN	sp|Q32P44|EMAL3_HUMAN Echinoderm microtubule-associated protein-like 3 OS=Homo sapiens GN=EML3 PE=1 SV=1	Q32P44	EML3	0	up
sp|Q3KQU3|MA7D1_HUMAN	sp|Q3KQU3|MA7D1_HUMAN MAP7 domain-containing protein 1 OS=Homo sapiens GN=MAP7D1 PE=1 SV=1	Q3KQU3	MAP7D1	0	down
sp|Q3KQV9|UAP1L_HUMAN	sp|Q3KQV9|UAP1L_HUMAN UDP-N-acetylhexosamine pyrophosphorylase-like protein 1 OS=Homo sapiens GN=UAP1L1 PE=1 SV=2	Q3KQV9	UAP1L1	0	up
sp|Q3SXM5|HSDL1_HUMAN	sp|Q3SXM5|HSDL1_HUMAN Inactive hydroxysteroid dehydrogenase-like protein 1 OS=Homo sapiens GN=HSDL1 PE=1 SV=3	Q3SXM5	HSDL1	0	down
sp|Q3ZCQ8|TIM50_HUMAN	sp|Q3ZCQ8|TIM50_HUMAN Mitochondrial import inner membrane translocase subunit TIM50 OS=Homo sapiens GN=TIMM50 PE=1 SV=2	Q3ZCQ8	TIMM50	1	down
sp|Q499Z4|ZN672_HUMAN	sp|Q499Z4|ZN672_HUMAN Zinc finger protein 672 OS=Homo sapiens GN=ZNF672 PE=2 SV=2	Q499Z4	ZNF672	0	up
sp|Q49AG3|ZBED5_HUMAN	sp|Q49AG3|ZBED5_HUMAN Zinc finger BED domain-containing protein 5 OS=Homo sapiens GN=ZBED5 PE=2 SV=2	Q49AG3	ZBED5	0	down
sp|Q4J6C6|PPCEL_HUMAN	sp|Q4J6C6|PPCEL_HUMAN Prolyl endopeptidase-like OS=Homo sapiens GN=PREPL PE=1 SV=1	Q4J6C6	PREPL	0	up
sp|Q4ZIN3|MBRL_HUMAN	sp|Q4ZIN3|MBRL_HUMAN Membralin OS=Homo sapiens GN=TMEM259 PE=1 SV=1	Q4ZIN3	TMEM259	0	up
sp|Q52LJ0|FA98B_HUMAN	sp|Q52LJ0|FA98B_HUMAN Protein FAM98B OS=Homo sapiens GN=FAM98B PE=1 SV=1	Q52LJ0	FAM98B	0	up
sp|Q53GA4|PHLA2_HUMAN	sp|Q53GA4|PHLA2_HUMAN Pleckstrin homology-like domain family A member 2 OS=Homo sapiens GN=PHLDA2 PE=1 SV=2	Q53GA4	PHLDA2	1	down
sp|Q53GS7|GLE1_HUMAN	sp|Q53GS7|GLE1_HUMAN Nucleoporin GLE1 OS=Homo sapiens GN=GLE1 PE=1 SV=2	Q53GS7	GLE1	1	down
sp|Q53GT1|KLH22_HUMAN	sp|Q53GT1|KLH22_HUMAN Kelch-like protein 22 OS=Homo sapiens GN=KLHL22 PE=1 SV=2	Q53GT1	KLHL22	1	up
sp|Q5BJF6|ODFP2_HUMAN	sp|Q5BJF6|ODFP2_HUMAN Outer dense fiber protein 2 OS=Homo sapiens GN=ODF2 PE=1 SV=1	Q5BJF6	ODF2	1	down
sp|Q5F1R6|DJC21_HUMAN	sp|Q5F1R6|DJC21_HUMAN DnaJ homolog subfamily C member 21 OS=Homo sapiens GN=DNAJC21 PE=1 SV=2	Q5F1R6	DNAJC21	0	up
sp|Q5JPH6|SYEM_HUMAN	sp|Q5JPH6|SYEM_HUMAN Probable glutamate--tRNA ligase, mitochondrial OS=Homo sapiens GN=EARS2 PE=1 SV=2	Q5JPH6	EARS2	0	down
sp|Q5JTJ3|COA6_HUMAN	sp|Q5JTJ3|COA6_HUMAN Cytochrome c oxidase assembly factor 6 homolog OS=Homo sapiens GN=COA6 PE=1 SV=1	Q5JTJ3	COA6	0	up
sp|Q5M775|CYTSB_HUMAN	sp|Q5M775|CYTSB_HUMAN Cytospin-B OS=Homo sapiens GN=SPECC1 PE=1 SV=1	Q5M775	SPECC1	0	down
sp|Q5R3I4|TTC38_HUMAN	sp|Q5R3I4|TTC38_HUMAN Tetratricopeptide repeat protein 38 OS=Homo sapiens GN=TTC38 PE=1 SV=1	Q5R3I4	TTC38	1	up
sp|Q5T2E6|CJ076_HUMAN	sp|Q5T2E6|CJ076_HUMAN UPF0668 protein C10orf76 OS=Homo sapiens GN=C10orf76 PE=1 SV=1	Q5T2E6	C10orf76	0	up
sp|Q5T653|RM02_HUMAN	sp|Q5T653|RM02_HUMAN 39S ribosomal protein L2, mitochondrial OS=Homo sapiens GN=MRPL2 PE=1 SV=2	Q5T653	MRPL2	0	down
sp|Q5T6F2|UBAP2_HUMAN	sp|Q5T6F2|UBAP2_HUMAN Ubiquitin-associated protein 2 OS=Homo sapiens GN=UBAP2 PE=1 SV=1	Q5T6F2	UBAP2	0	down
sp|Q5T6S3|PHF19_HUMAN	sp|Q5T6S3|PHF19_HUMAN PHD finger protein 19 OS=Homo sapiens GN=PHF19 PE=1 SV=1	Q5T6S3	PHF19	0	up
sp|Q5T8D3|ACBD5_HUMAN	sp|Q5T8D3|ACBD5_HUMAN Acyl-CoA-binding domain-containing protein 5 OS=Homo sapiens GN=ACBD5 PE=1 SV=1	Q5T8D3	ACBD5	1	down
sp|Q5T9L3|WLS_HUMAN	sp|Q5T9L3|WLS_HUMAN Protein wntless homolog OS=Homo sapiens GN=WLS PE=1 SV=2	Q5T9L3	WLS	0	down
sp|Q5TAX3|TUT4_HUMAN	sp|Q5TAX3|TUT4_HUMAN Terminal uridylyltransferase 4 OS=Homo sapiens GN=ZCCHC11 PE=1 SV=3	Q5TAX3	ZCCHC11	0	up
sp|Q5VT52|RPRD2_HUMAN	sp|Q5VT52|RPRD2_HUMAN Regulation of nuclear pre-mRNA domain-containing protein 2 OS=Homo sapiens GN=RPRD2 PE=1 SV=1	Q5VT52	RPRD2	0	down
sp|Q5VYS8|TUT7_HUMAN	sp|Q5VYS8|TUT7_HUMAN Terminal uridylyltransferase 7 OS=Homo sapiens GN=ZCCHC6 PE=1 SV=1	Q5VYS8	ZCCHC6	0	down
sp|Q5VZM2|RRAGB_HUMAN	sp|Q5VZM2|RRAGB_HUMAN Ras-related GTP-binding protein B OS=Homo sapiens GN=RRAGB PE=1 SV=1	Q5VZM2	RRAGB	0	up
sp|Q5XPI4|RN123_HUMAN	sp|Q5XPI4|RN123_HUMAN E3 ubiquitin-protein ligase RNF123 OS=Homo sapiens GN=RNF123 PE=1 SV=1	Q5XPI4	RNF123	1	up
sp|Q64LD2|WDR25_HUMAN	sp|Q64LD2|WDR25_HUMAN WD repeat-containing protein 25 OS=Homo sapiens GN=WDR25 PE=1 SV=3	Q64LD2	WDR25	1	down
sp|Q66K74|MAP1S_HUMAN	sp|Q66K74|MAP1S_HUMAN Microtubule-associated protein 1S OS=Homo sapiens GN=MAP1S PE=1 SV=2	Q66K74	MAP1S	0	up
sp|Q68CP9|ARID2_HUMAN	sp|Q68CP9|ARID2_HUMAN AT-rich interactive domain-containing protein 2 OS=Homo sapiens GN=ARID2 PE=1 SV=2	Q68CP9	ARID2	1	down
sp|Q68EM7|RHG17_HUMAN	sp|Q68EM7|RHG17_HUMAN Rho GTPase-activating protein 17 OS=Homo sapiens GN=ARHGAP17 PE=1 SV=1	Q68EM7	ARHGAP17	0	up
sp|Q6DKI1|RL7L_HUMAN	sp|Q6DKI1|RL7L_HUMAN 60S ribosomal protein L7-like 1 OS=Homo sapiens GN=RPL7L1 PE=1 SV=1	Q6DKI1	RPL7L1	0	up
sp|Q6DKK2|TTC19_HUMAN	sp|Q6DKK2|TTC19_HUMAN Tetratricopeptide repeat protein 19, mitochondrial OS=Homo sapiens GN=TTC19 PE=1 SV=4	Q6DKK2	TTC19	1	up
sp|Q6FIF0|ZFAN6_HUMAN	sp|Q6FIF0|ZFAN6_HUMAN AN1-type zinc finger protein 6 OS=Homo sapiens GN=ZFAND6 PE=1 SV=2	Q6FIF0	ZFAND6	1	down
sp|Q6IBW4|CNDH2_HUMAN	sp|Q6IBW4|CNDH2_HUMAN Condensin-2 complex subunit H2 OS=Homo sapiens GN=NCAPH2 PE=1 SV=1	Q6IBW4	NCAPH2	1	up
sp|Q6IQ23|PKHA7_HUMAN	sp|Q6IQ23|PKHA7_HUMAN Pleckstrin homology domain-containing family A member 7 OS=Homo sapiens GN=PLEKHA7 PE=1 SV=2	Q6IQ23	PLEKHA7	1	down
sp|Q6KCM7|SCMC2_HUMAN	sp|Q6KCM7|SCMC2_HUMAN Calcium-binding mitochondrial carrier protein SCaMC-2 OS=Homo sapiens GN=SLC25A25 PE=1 SV=1	Q6KCM7	SLC25A25	0	up
sp|Q6MZP7|LIN54_HUMAN	sp|Q6MZP7|LIN54_HUMAN Protein lin-54 homolog OS=Homo sapiens GN=LIN54 PE=1 SV=3	Q6MZP7	LIN54	1	down
sp|Q6NUQ4|TM214_HUMAN	sp|Q6NUQ4|TM214_HUMAN Transmembrane protein 214 OS=Homo sapiens GN=TMEM214 PE=1 SV=2	Q6NUQ4	TMEM214	1	down
sp|Q6NXT6|TAPT1_HUMAN	sp|Q6NXT6|TAPT1_HUMAN Transmembrane anterior posterior transformation protein 1 homolog OS=Homo sapiens GN=TAPT1 PE=1 SV=1	Q6NXT6	TAPT1	0	down
sp|Q6P1K2|PMF1_HUMAN	sp|Q6P1K2|PMF1_HUMAN Polyamine-modulated factor 1 OS=Homo sapiens GN=PMF1 PE=1 SV=2	Q6P1K2	PMF1	1	down
sp|Q6P1X5|TAF2_HUMAN	sp|Q6P1X5|TAF2_HUMAN Transcription initiation factor TFIID subunit 2 OS=Homo sapiens GN=TAF2 PE=1 SV=3	Q6P1X5	TAF2	0	up
sp|Q6PJG9|LRFN4_HUMAN	sp|Q6PJG9|LRFN4_HUMAN Leucine-rich repeat and fibronectin type-III domain-containing protein 4 OS=Homo sapiens GN=LRFN4 PE=1 SV=1	Q6PJG9	LRFN4	0	down
sp|Q6PK18|OGFD3_HUMAN	sp|Q6PK18|OGFD3_HUMAN 2-oxoglutarate and iron-dependent oxygenase domain-containing protein 3 OS=Homo sapiens GN=OGFOD3 PE=1 SV=2	Q6PK18	OGFOD3	0	up
sp|Q6PL18|ATAD2_HUMAN	sp|Q6PL18|ATAD2_HUMAN ATPase family AAA domain-containing protein 2 OS=Homo sapiens GN=ATAD2 PE=1 SV=1	Q6PL18	ATAD2	1	down
sp|Q6QNY0|BL1S3_HUMAN	sp|Q6QNY0|BL1S3_HUMAN Biogenesis of lysosome-related organelles complex 1 subunit 3 OS=Homo sapiens GN=BLOC1S3 PE=1 SV=1	Q6QNY0	BLOC1S3	1	up
sp|Q6UW02|CP20A_HUMAN	sp|Q6UW02|CP20A_HUMAN Cytochrome P450 20A1 OS=Homo sapiens GN=CYP20A1 PE=1 SV=1	Q6UW02	CYP20A1	0	down
sp|Q6UW68|TM205_HUMAN	sp|Q6UW68|TM205_HUMAN Transmembrane protein 205 OS=Homo sapiens GN=TMEM205 PE=1 SV=1	Q6UW68	TMEM205	1	down
sp|Q6VN20|RBP10_HUMAN	sp|Q6VN20|RBP10_HUMAN Ran-binding protein 10 OS=Homo sapiens GN=RANBP10 PE=1 SV=1	Q6VN20	RANBP10	0	up
sp|Q6ZNJ1|NBEL2_HUMAN	sp|Q6ZNJ1|NBEL2_HUMAN Neurobeachin-like protein 2 OS=Homo sapiens GN=NBEAL2 PE=1 SV=2	Q6ZNJ1	NBEAL2	0	up
sp|Q6ZS17|FA65A_HUMAN	sp|Q6ZS17|FA65A_HUMAN Protein FAM65A OS=Homo sapiens GN=FAM65A PE=1 SV=1	Q6ZS17	FAM65A	1	up
sp|Q7L1Q6|BZW1_HUMAN	sp|Q7L1Q6|BZW1_HUMAN Basic leucine zipper and W2 domain-containing protein 1 OS=Homo sapiens GN=BZW1 PE=1 SV=1	Q7L1Q6	BZW1	0	down
sp|Q7L266|ASGL1_HUMAN	sp|Q7L266|ASGL1_HUMAN Isoaspartyl peptidase/L-asparaginase OS=Homo sapiens GN=ASRGL1 PE=1 SV=2	Q7L266	ASRGL1	0	up
sp|Q7L576|CYFP1_HUMAN	sp|Q7L576|CYFP1_HUMAN Cytoplasmic FMR1-interacting protein 1 OS=Homo sapiens GN=CYFIP1 PE=1 SV=1	Q7L576	CYFIP1	0	down
sp|Q7L5Y1|ENOF1_HUMAN	sp|Q7L5Y1|ENOF1_HUMAN Mitochondrial enolase superfamily member 1 OS=Homo sapiens GN=ENOSF1 PE=1 SV=1	Q7L5Y1	ENOSF1	1	up
sp|Q7L7V1|DHX32_HUMAN	sp|Q7L7V1|DHX32_HUMAN Putative pre-mRNA-splicing factor ATP-dependent RNA helicase DHX32 OS=Homo sapiens GN=DHX32 PE=1 SV=1	Q7L7V1	DHX32	1	down
sp|Q7LBR1|CHM1B_HUMAN	sp|Q7LBR1|CHM1B_HUMAN Charged multivesicular body protein 1b OS=Homo sapiens GN=CHMP1B PE=1 SV=1	Q7LBR1	CHMP1B	0	down
sp|Q7LFL8|CXXC5_HUMAN	sp|Q7LFL8|CXXC5_HUMAN CXXC-type zinc finger protein 5 OS=Homo sapiens GN=CXXC5 PE=1 SV=1	Q7LFL8	CXXC5	1	down
sp|Q7Z2K6|ERMP1_HUMAN	sp|Q7Z2K6|ERMP1_HUMAN Endoplasmic reticulum metallopeptidase 1 OS=Homo sapiens GN=ERMP1 PE=1 SV=2	Q7Z2K6	ERMP1	0	up
sp|Q7Z3F1|GP155_HUMAN	sp|Q7Z3F1|GP155_HUMAN Integral membrane protein GPR155 OS=Homo sapiens GN=GPR155 PE=2 SV=2	Q7Z3F1	GPR155	0	up
sp|Q7Z417|NUFP2_HUMAN	sp|Q7Z417|NUFP2_HUMAN Nuclear fragile X mental retardation-interacting protein 2 OS=Homo sapiens GN=NUFIP2 PE=1 SV=1	Q7Z417	NUFIP2	1	up
sp|Q7Z4S6|KI21A_HUMAN	sp|Q7Z4S6|KI21A_HUMAN Kinesin-like protein KIF21A OS=Homo sapiens GN=KIF21A PE=1 SV=2	Q7Z4S6	KIF21A	1	down
sp|Q7Z624|CMKMT_HUMAN	sp|Q7Z624|CMKMT_HUMAN Calmodulin-lysine N-methyltransferase OS=Homo sapiens GN=CAMKMT PE=1 SV=2	Q7Z624	CAMKMT	1	down
sp|Q7Z6B7|SRGP1_HUMAN	sp|Q7Z6B7|SRGP1_HUMAN SLIT-ROBO Rho GTPase-activating protein 1 OS=Homo sapiens GN=SRGAP1 PE=1 SV=1	Q7Z6B7	SRGAP1	0	up
sp|Q7Z7K0|COXM1_HUMAN	sp|Q7Z7K0|COXM1_HUMAN COX assembly mitochondrial protein homolog OS=Homo sapiens GN=CMC1 PE=1 SV=1	Q7Z7K0	CMC1	1	down
sp|Q7Z7L1|SLN11_HUMAN	sp|Q7Z7L1|SLN11_HUMAN Schlafen family member 11 OS=Homo sapiens GN=SLFN11 PE=1 SV=2	Q7Z7L1	SLFN11	0	up
sp|Q86SQ0|PHLB2_HUMAN	sp|Q86SQ0|PHLB2_HUMAN Pleckstrin homology-like domain family B member 2 OS=Homo sapiens GN=PHLDB2 PE=1 SV=2	Q86SQ0	PHLDB2	0	up
sp|Q86UT6|NLRX1_HUMAN	sp|Q86UT6|NLRX1_HUMAN NLR family member X1 OS=Homo sapiens GN=NLRX1 PE=1 SV=1	Q86UT6	NLRX1	0	up
sp|Q86VI3|IQGA3_HUMAN	sp|Q86VI3|IQGA3_HUMAN Ras GTPase-activating-like protein IQGAP3 OS=Homo sapiens GN=IQGAP3 PE=1 SV=2	Q86VI3	IQGAP3	0	up
sp|Q86VM9|ZCH18_HUMAN	sp|Q86VM9|ZCH18_HUMAN Zinc finger CCCH domain-containing protein 18 OS=Homo sapiens GN=ZC3H18 PE=1 SV=2	Q86VM9	ZC3H18	0	up
sp|Q86VP6|CAND1_HUMAN	sp|Q86VP6|CAND1_HUMAN Cullin-associated NEDD8-dissociated protein 1 OS=Homo sapiens GN=CAND1 PE=1 SV=2	Q86VP6	CAND1	1	down
sp|Q86VZ5|SMS1_HUMAN	sp|Q86VZ5|SMS1_HUMAN Phosphatidylcholine:ceramide cholinephosphotransferase 1 OS=Homo sapiens GN=SGMS1 PE=1 SV=2	Q86VZ5	SGMS1	1	up
sp|Q86X10|RLGPB_HUMAN	sp|Q86X10|RLGPB_HUMAN Ral GTPase-activating protein subunit beta OS=Homo sapiens GN=RALGAPB PE=1 SV=1	Q86X10	RALGAPB	0	up
sp|Q86X95|CIR1_HUMAN	sp|Q86X95|CIR1_HUMAN Corepressor interacting with RBPJ 1 OS=Homo sapiens GN=CIR1 PE=1 SV=1	Q86X95	CIR1	0	down
sp|Q86XA9|HTR5A_HUMAN	sp|Q86XA9|HTR5A_HUMAN HEAT repeat-containing protein 5A OS=Homo sapiens GN=HEATR5A PE=1 SV=2	Q86XA9	HEATR5A	1	up
sp|Q86XL3|ANKL2_HUMAN	sp|Q86XL3|ANKL2_HUMAN Ankyrin repeat and LEM domain-containing protein 2 OS=Homo sapiens GN=ANKLE2 PE=1 SV=4	Q86XL3	ANKLE2	1	down
sp|Q86YD1|PTOV1_HUMAN	sp|Q86YD1|PTOV1_HUMAN Prostate tumor-overexpressed gene 1 protein OS=Homo sapiens GN=PTOV1 PE=1 SV=1	Q86YD1	PTOV1	1	down
sp|Q86YP4|P66A_HUMAN	sp|Q86YP4|P66A_HUMAN Transcriptional repressor p66-alpha OS=Homo sapiens GN=GATAD2A PE=1 SV=1	Q86YP4	GATAD2A	1	down
sp|Q86YQ8|CPNE8_HUMAN	sp|Q86YQ8|CPNE8_HUMAN Copine-8 OS=Homo sapiens GN=CPNE8 PE=1 SV=2	Q86YQ8	CPNE8	0	down
sp|Q8IU85|KCC1D_HUMAN	sp|Q8IU85|KCC1D_HUMAN Calcium/calmodulin-dependent protein kinase type 1D OS=Homo sapiens GN=CAMK1D PE=1 SV=1	Q8IU85	CAMK1D	0	up
sp|Q8IUR7|ARMC8_HUMAN	sp|Q8IUR7|ARMC8_HUMAN Armadillo repeat-containing protein 8 OS=Homo sapiens GN=ARMC8 PE=1 SV=2	Q8IUR7	ARMC8	1	up
sp|Q8IVD9|NUDC3_HUMAN	sp|Q8IVD9|NUDC3_HUMAN NudC domain-containing protein 3 OS=Homo sapiens GN=NUDCD3 PE=1 SV=3	Q8IVD9	NUDCD3	0	up
sp|Q8IVF2|AHNK2_HUMAN	sp|Q8IVF2|AHNK2_HUMAN Protein AHNAK2 OS=Homo sapiens GN=AHNAK2 PE=1 SV=2	Q8IVF2	AHNAK2	0	up
sp|Q8IWA0|WDR75_HUMAN	sp|Q8IWA0|WDR75_HUMAN WD repeat-containing protein 75 OS=Homo sapiens GN=WDR75 PE=1 SV=1	Q8IWA0	WDR75	0	down
sp|Q8IWB9|TEX2_HUMAN	sp|Q8IWB9|TEX2_HUMAN Testis-expressed protein 2 OS=Homo sapiens GN=TEX2 PE=1 SV=2	Q8IWB9	TEX2	0	down
sp|Q8IWI9|MGAP_HUMAN	sp|Q8IWI9|MGAP_HUMAN MAX gene-associated protein OS=Homo sapiens GN=MGA PE=1 SV=3	Q8IWI9	MGA	0	down
sp|Q8IWW6|RHG12_HUMAN	sp|Q8IWW6|RHG12_HUMAN Rho GTPase-activating protein 12 OS=Homo sapiens GN=ARHGAP12 PE=1 SV=1	Q8IWW6	ARHGAP12	1	down
sp|Q8IWY9|CDAN1_HUMAN	sp|Q8IWY9|CDAN1_HUMAN Codanin-1 OS=Homo sapiens GN=CDAN1 PE=1 SV=4	Q8IWY9	CDAN1	0	down
sp|Q8IWZ3|ANKH1_HUMAN	sp|Q8IWZ3|ANKH1_HUMAN Ankyrin repeat and KH domain-containing protein 1 OS=Homo sapiens GN=ANKHD1 PE=1 SV=1	Q8IWZ3	ANKHD1	0	up
sp|Q8IWZ8|SUGP1_HUMAN	sp|Q8IWZ8|SUGP1_HUMAN SURP and G-patch domain-containing protein 1 OS=Homo sapiens GN=SUGP1 PE=1 SV=2	Q8IWZ8	SUGP1	0	up
sp|Q8IXB1|DJC10_HUMAN	sp|Q8IXB1|DJC10_HUMAN DnaJ homolog subfamily C member 10 OS=Homo sapiens GN=DNAJC10 PE=1 SV=2	Q8IXB1	DNAJC10	1	up
sp|Q8IY37|DHX37_HUMAN	sp|Q8IY37|DHX37_HUMAN Probable ATP-dependent RNA helicase DHX37 OS=Homo sapiens GN=DHX37 PE=1 SV=1	Q8IY37	DHX37	0	up
sp|Q8IY67|RAVR1_HUMAN	sp|Q8IY67|RAVR1_HUMAN Ribonucleoprotein PTB-binding 1 OS=Homo sapiens GN=RAVER1 PE=1 SV=1	Q8IY67	RAVER1	1	up
sp|Q8IYB3|SRRM1_HUMAN	sp|Q8IYB3|SRRM1_HUMAN Serine/arginine repetitive matrix protein 1 OS=Homo sapiens GN=SRRM1 PE=1 SV=2	Q8IYB3	SRRM1	0	up
sp|Q8IYB8|SUV3_HUMAN	sp|Q8IYB8|SUV3_HUMAN ATP-dependent RNA helicase SUPV3L1, mitochondrial OS=Homo sapiens GN=SUPV3L1 PE=1 SV=1	Q8IYB8	SUPV3L1	1	up
sp|Q8IZ73|RUSD2_HUMAN	sp|Q8IZ73|RUSD2_HUMAN RNA pseudouridylate synthase domain-containing protein 2 OS=Homo sapiens GN=RPUSD2 PE=1 SV=2	Q8IZ73	RPUSD2	0	up
sp|Q8IZQ1|WDFY3_HUMAN	sp|Q8IZQ1|WDFY3_HUMAN WD repeat and FYVE domain-containing protein 3 OS=Homo sapiens GN=WDFY3 PE=1 SV=2	Q8IZQ1	WDFY3	0	down
sp|Q8N0S6|CENPL_HUMAN	sp|Q8N0S6|CENPL_HUMAN Centromere protein L OS=Homo sapiens GN=CENPL PE=1 SV=2	Q8N0S6	CENPL	0	down
sp|Q8N1F7|NUP93_HUMAN	sp|Q8N1F7|NUP93_HUMAN Nuclear pore complex protein Nup93 OS=Homo sapiens GN=NUP93 PE=1 SV=2	Q8N1F7	NUP93	0	up
sp|Q8N1G0|ZN687_HUMAN	sp|Q8N1G0|ZN687_HUMAN Zinc finger protein 687 OS=Homo sapiens GN=ZNF687 PE=1 SV=1	Q8N1G0	ZNF687	0	up
sp|Q8N328|PGBD3_HUMAN	sp|Q8N328|PGBD3_HUMAN PiggyBac transposable element-derived protein 3 OS=Homo sapiens GN=PGBD3 PE=2 SV=3	Q8N328	PGBD3	1	up
sp|Q8N3E9|PLCD3_HUMAN	sp|Q8N3E9|PLCD3_HUMAN 1-phosphatidylinositol 4,5-bisphosphate phosphodiesterase delta-3 OS=Homo sapiens GN=PLCD3 PE=1 SV=3	Q8N3E9	PLCD3	0	up
sp|Q8N543|OGFD1_HUMAN	sp|Q8N543|OGFD1_HUMAN Prolyl 3-hydroxylase OGFOD1 OS=Homo sapiens GN=OGFOD1 PE=1 SV=1	Q8N543	OGFOD1	0	up
sp|Q8N5G2|MACOI_HUMAN	sp|Q8N5G2|MACOI_HUMAN Macoilin OS=Homo sapiens GN=TMEM57 PE=1 SV=1	Q8N5G2	TMEM57	0	down
sp|Q8N5K1|CISD2_HUMAN	sp|Q8N5K1|CISD2_HUMAN CDGSH iron-sulfur domain-containing protein 2 OS=Homo sapiens GN=CISD2 PE=1 SV=1	Q8N5K1	CISD2	0	down
sp|Q8N668|COMD1_HUMAN	sp|Q8N668|COMD1_HUMAN COMM domain-containing protein 1 OS=Homo sapiens GN=COMMD1 PE=1 SV=1	Q8N668	COMMD1	1	up
sp|Q8N684|CPSF7_HUMAN	sp|Q8N684|CPSF7_HUMAN Cleavage and polyadenylation specificity factor subunit 7 OS=Homo sapiens GN=CPSF7 PE=1 SV=1	Q8N684	CPSF7	0	down
sp|Q8N8R3|MCATL_HUMAN	sp|Q8N8R3|MCATL_HUMAN Mitochondrial basic amino acids transporter OS=Homo sapiens GN=SLC25A29 PE=1 SV=2	Q8N8R3	SLC25A29	1	up
sp|Q8N961|ABTB2_HUMAN	sp|Q8N961|ABTB2_HUMAN Ankyrin repeat and BTB/POZ domain-containing protein 2 OS=Homo sapiens GN=ABTB2 PE=2 SV=2	Q8N961	ABTB2	1	up
sp|Q8N9N8|EIF1A_HUMAN	sp|Q8N9N8|EIF1A_HUMAN Probable RNA-binding protein EIF1AD OS=Homo sapiens GN=EIF1AD PE=1 SV=1	Q8N9N8	EIF1AD	1	up
sp|Q8NBF2|NHLC2_HUMAN	sp|Q8NBF2|NHLC2_HUMAN NHL repeat-containing protein 2 OS=Homo sapiens GN=NHLRC2 PE=1 SV=1	Q8NBF2	NHLRC2	0	up
sp|Q8NBI6|XXLT1_HUMAN	sp|Q8NBI6|XXLT1_HUMAN Xyloside xylosyltransferase 1 OS=Homo sapiens GN=XXYLT1 PE=1 SV=1	Q8NBI6	XXYLT1	0	up
sp|Q8NBJ5|GT251_HUMAN	sp|Q8NBJ5|GT251_HUMAN Procollagen galactosyltransferase 1 OS=Homo sapiens GN=COLGALT1 PE=1 SV=1	Q8NBJ5	COLGALT1	1	down
sp|Q8NBJ7|SUMF2_HUMAN	sp|Q8NBJ7|SUMF2_HUMAN Sulfatase-modifying factor 2 OS=Homo sapiens GN=SUMF2 PE=1 SV=2	Q8NBJ7	SUMF2	0	down
sp|Q8NBP7|PCSK9_HUMAN	sp|Q8NBP7|PCSK9_HUMAN Proprotein convertase subtilisin/kexin type 9 OS=Homo sapiens GN=PCSK9 PE=1 SV=3	Q8NBP7	PCSK9	1	down
sp|Q8NBS9|TXND5_HUMAN	sp|Q8NBS9|TXND5_HUMAN Thioredoxin domain-containing protein 5 OS=Homo sapiens GN=TXNDC5 PE=1 SV=2	Q8NBS9	TXNDC5	0	down
sp|Q8NBX0|SCPDL_HUMAN	sp|Q8NBX0|SCPDL_HUMAN Saccharopine dehydrogenase-like oxidoreductase OS=Homo sapiens GN=SCCPDH PE=1 SV=1	Q8NBX0	SCCPDH	0	down
sp|Q8NC51|PAIRB_HUMAN	sp|Q8NC51|PAIRB_HUMAN Plasminogen activator inhibitor 1 RNA-binding protein OS=Homo sapiens GN=SERBP1 PE=1 SV=2	Q8NC51	SERBP1	1	down
sp|Q8NCE0|SEN2_HUMAN	sp|Q8NCE0|SEN2_HUMAN tRNA-splicing endonuclease subunit Sen2 OS=Homo sapiens GN=TSEN2 PE=1 SV=2	Q8NCE0	TSEN2	0	down
sp|Q8NCG7|DGLB_HUMAN	sp|Q8NCG7|DGLB_HUMAN Sn1-specific diacylglycerol lipase beta OS=Homo sapiens GN=DAGLB PE=1 SV=2	Q8NCG7	DAGLB	0	down
sp|Q8NDI1|EHBP1_HUMAN	sp|Q8NDI1|EHBP1_HUMAN EH domain-binding protein 1 OS=Homo sapiens GN=EHBP1 PE=1 SV=3	Q8NDI1	EHBP1	1	up
sp|Q8NDX5|PHC3_HUMAN	sp|Q8NDX5|PHC3_HUMAN Polyhomeotic-like protein 3 OS=Homo sapiens GN=PHC3 PE=1 SV=1	Q8NDX5	PHC3	1	down
sp|Q8NFA0|UBP32_HUMAN	sp|Q8NFA0|UBP32_HUMAN Ubiquitin carboxyl-terminal hydrolase 32 OS=Homo sapiens GN=USP32 PE=1 SV=1	Q8NFA0	USP32	0	up
sp|Q8NFF5|FAD1_HUMAN	sp|Q8NFF5|FAD1_HUMAN FAD synthase OS=Homo sapiens GN=FLAD1 PE=1 SV=1	Q8NFF5	FLAD1	0	up
sp|Q8NFQ8|TOIP2_HUMAN	sp|Q8NFQ8|TOIP2_HUMAN Torsin-1A-interacting protein 2 OS=Homo sapiens GN=TOR1AIP2 PE=1 SV=1	Q8NFQ8	TOR1AIP2	0	up
sp|Q8NHH9|ATLA2_HUMAN	sp|Q8NHH9|ATLA2_HUMAN Atlastin-2 OS=Homo sapiens GN=ATL2 PE=1 SV=2	Q8NHH9	ATL2	0	up
sp|Q8NHY2|RFWD2_HUMAN	sp|Q8NHY2|RFWD2_HUMAN E3 ubiquitin-protein ligase RFWD2 OS=Homo sapiens GN=RFWD2 PE=1 SV=1	Q8NHY2	RFWD2	0	up
sp|Q8TB52|FBX30_HUMAN	sp|Q8TB52|FBX30_HUMAN F-box only protein 30 OS=Homo sapiens GN=FBXO30 PE=1 SV=3	Q8TB52	FBXO30	0	down
sp|Q8TBB5|KLDC4_HUMAN	sp|Q8TBB5|KLDC4_HUMAN Kelch domain-containing protein 4 OS=Homo sapiens GN=KLHDC4 PE=1 SV=1	Q8TBB5	KLHDC4	0	down
sp|Q8TBF2|PGFS_HUMAN	sp|Q8TBF2|PGFS_HUMAN Prostamide/prostaglandin F synthase OS=Homo sapiens GN=FAM213B PE=1 SV=1	Q8TBF2	FAM213B	0	up
sp|Q8TBF4|ZCRB1_HUMAN	sp|Q8TBF4|ZCRB1_HUMAN Zinc finger CCHC-type and RNA-binding motif-containing protein 1 OS=Homo sapiens GN=ZCRB1 PE=1 SV=2	Q8TBF4	ZCRB1	0	up
sp|Q8TBZ3|WDR20_HUMAN	sp|Q8TBZ3|WDR20_HUMAN WD repeat-containing protein 20 OS=Homo sapiens GN=WDR20 PE=1 SV=2	Q8TBZ3	WDR20	1	down
sp|Q8TD19|NEK9_HUMAN	sp|Q8TD19|NEK9_HUMAN Serine/threonine-protein kinase Nek9 OS=Homo sapiens GN=NEK9 PE=1 SV=2	Q8TD19	NEK9	1	up
sp|Q8TDJ6|DMXL2_HUMAN	sp|Q8TDJ6|DMXL2_HUMAN DmX-like protein 2 OS=Homo sapiens GN=DMXL2 PE=1 SV=2	Q8TDJ6	DMXL2	0	up
sp|Q8TE77|SSH3_HUMAN	sp|Q8TE77|SSH3_HUMAN Protein phosphatase Slingshot homolog 3 OS=Homo sapiens GN=SSH3 PE=1 SV=2	Q8TE77	SSH3	0	down
sp|Q8TEM1|PO210_HUMAN	sp|Q8TEM1|PO210_HUMAN Nuclear pore membrane glycoprotein 210 OS=Homo sapiens GN=NUP210 PE=1 SV=3	Q8TEM1	NUP210	1	down
sp|Q8TF46|DI3L1_HUMAN	sp|Q8TF46|DI3L1_HUMAN DIS3-like exonuclease 1 OS=Homo sapiens GN=DIS3L PE=1 SV=2	Q8TF46	DIS3L	0	up
sp|Q8TF64|GIPC3_HUMAN	sp|Q8TF64|GIPC3_HUMAN PDZ domain-containing protein GIPC3 OS=Homo sapiens GN=GIPC3 PE=1 SV=1	Q8TF64	GIPC3	0	up
sp|Q8WTS6|SETD7_HUMAN	sp|Q8WTS6|SETD7_HUMAN Histone-lysine N-methyltransferase SETD7 OS=Homo sapiens GN=SETD7 PE=1 SV=1	Q8WTS6	SETD7	0	up
sp|Q8WU67|ABHD3_HUMAN	sp|Q8WU67|ABHD3_HUMAN Phospholipase ABHD3 OS=Homo sapiens GN=ABHD3 PE=1 SV=2	Q8WU67	ABHD3	1	up
sp|Q8WUM4|PDC6I_HUMAN	sp|Q8WUM4|PDC6I_HUMAN Programmed cell death 6-interacting protein OS=Homo sapiens GN=PDCD6IP PE=1 SV=1	Q8WUM4	PDCD6IP	0	down
sp|Q8WUM9|S20A1_HUMAN	sp|Q8WUM9|S20A1_HUMAN Sodium-dependent phosphate transporter 1 OS=Homo sapiens GN=SLC20A1 PE=1 SV=1	Q8WUM9	SLC20A1	0	up
sp|Q8WUY1|THEM6_HUMAN	sp|Q8WUY1|THEM6_HUMAN Protein THEM6 OS=Homo sapiens GN=THEM6 PE=1 SV=2	Q8WUY1	THEM6	0	down
sp|Q8WV92|MITD1_HUMAN	sp|Q8WV92|MITD1_HUMAN MIT domain-containing protein 1 OS=Homo sapiens GN=MITD1 PE=1 SV=1	Q8WV92	MITD1	0	up
sp|Q8WVX9|FACR1_HUMAN	sp|Q8WVX9|FACR1_HUMAN Fatty acyl-CoA reductase 1 OS=Homo sapiens GN=FAR1 PE=1 SV=1	Q8WVX9	FAR1	1	down
sp|Q8WWI1|LMO7_HUMAN	sp|Q8WWI1|LMO7_HUMAN LIM domain only protein 7 OS=Homo sapiens GN=LMO7 PE=1 SV=3	Q8WWI1	LMO7	0	up
sp|Q8WWY3|PRP31_HUMAN	sp|Q8WWY3|PRP31_HUMAN U4/U6 small nuclear ribonucleoprotein Prp31 OS=Homo sapiens GN=PRPF31 PE=1 SV=2	Q8WWY3	PRPF31	1	down
sp|Q8WXE1|ATRIP_HUMAN	sp|Q8WXE1|ATRIP_HUMAN ATR-interacting protein OS=Homo sapiens GN=ATRIP PE=1 SV=1	Q8WXE1	ATRIP	0	up
sp|Q8WXH0|SYNE2_HUMAN	sp|Q8WXH0|SYNE2_HUMAN Nesprin-2 OS=Homo sapiens GN=SYNE2 PE=1 SV=3	Q8WXH0	SYNE2	0	up
sp|Q8WYQ5|DGCR8_HUMAN	sp|Q8WYQ5|DGCR8_HUMAN Microprocessor complex subunit DGCR8 OS=Homo sapiens GN=DGCR8 PE=1 SV=1	Q8WYQ5	DGCR8	0	down
sp|Q92520|FAM3C_HUMAN	sp|Q92520|FAM3C_HUMAN Protein FAM3C OS=Homo sapiens GN=FAM3C PE=1 SV=1	Q92520	FAM3C	0	down
sp|Q92522|H1X_HUMAN	sp|Q92522|H1X_HUMAN Histone H1x OS=Homo sapiens GN=H1FX PE=1 SV=1	Q92522	H1FX	0	down
sp|Q92542|NICA_HUMAN	sp|Q92542|NICA_HUMAN Nicastrin OS=Homo sapiens GN=NCSTN PE=1 SV=2	Q92542	NCSTN	1	up
sp|Q92575|UBXN4_HUMAN	sp|Q92575|UBXN4_HUMAN UBX domain-containing protein 4 OS=Homo sapiens GN=UBXN4 PE=1 SV=2	Q92575	UBXN4	0	down
sp|Q92597|NDRG1_HUMAN	sp|Q92597|NDRG1_HUMAN Protein NDRG1 OS=Homo sapiens GN=NDRG1 PE=1 SV=1	Q92597	NDRG1	1	up
sp|Q92620|PRP16_HUMAN	sp|Q92620|PRP16_HUMAN Pre-mRNA-splicing factor ATP-dependent RNA helicase PRP16 OS=Homo sapiens GN=DHX38 PE=1 SV=2	Q92620	DHX38	0	up
sp|Q92643|GPI8_HUMAN	sp|Q92643|GPI8_HUMAN GPI-anchor transamidase OS=Homo sapiens GN=PIGK PE=1 SV=2	Q92643	PIGK	0	up
sp|Q92667|AKAP1_HUMAN	sp|Q92667|AKAP1_HUMAN A-kinase anchor protein 1, mitochondrial OS=Homo sapiens GN=AKAP1 PE=1 SV=1	Q92667	AKAP1	0	up
sp|Q92685|ALG3_HUMAN	sp|Q92685|ALG3_HUMAN Dol-P-Man:Man(5)GlcNAc(2)-PP-Dol alpha-1,3-mannosyltransferase OS=Homo sapiens GN=ALG3 PE=1 SV=1	Q92685	ALG3	0	down
sp|Q92804|RBP56_HUMAN	sp|Q92804|RBP56_HUMAN TATA-binding protein-associated factor 2N OS=Homo sapiens GN=TAF15 PE=1 SV=1	Q92804	TAF15	1	down
sp|Q92888|ARHG1_HUMAN	sp|Q92888|ARHG1_HUMAN Rho guanine nucleotide exchange factor 1 OS=Homo sapiens GN=ARHGEF1 PE=1 SV=2	Q92888	ARHGEF1	0	up
sp|Q92905|CSN5_HUMAN	sp|Q92905|CSN5_HUMAN COP9 signalosome complex subunit 5 OS=Homo sapiens GN=COPS5 PE=1 SV=4	Q92905	COPS5	1	up
sp|Q92917|GPKOW_HUMAN	sp|Q92917|GPKOW_HUMAN G patch domain and KOW motifs-containing protein OS=Homo sapiens GN=GPKOW PE=1 SV=2	Q92917	GPKOW	0	up
sp|Q92925|SMRD2_HUMAN	sp|Q92925|SMRD2_HUMAN SWI/SNF-related matrix-associated actin-dependent regulator of chromatin subfamily D member 2 OS=Homo sapiens GN=SMARCD2 PE=1 SV=3	Q92925	SMARCD2	1	down
sp|Q92997|DVL3_HUMAN	sp|Q92997|DVL3_HUMAN Segment polarity protein dishevelled homolog DVL-3 OS=Homo sapiens GN=DVL3 PE=1 SV=2	Q92997	DVL3	1	up
sp|Q93052|LPP_HUMAN	sp|Q93052|LPP_HUMAN Lipoma-preferred partner OS=Homo sapiens GN=LPP PE=1 SV=1	Q93052	LPP	0	up
sp|Q969F9|HPS3_HUMAN	sp|Q969F9|HPS3_HUMAN Hermansky-Pudlak syndrome 3 protein OS=Homo sapiens GN=HPS3 PE=1 SV=1	Q969F9	HPS3	1	down
sp|Q969G5|PRDBP_HUMAN	sp|Q969G5|PRDBP_HUMAN Protein kinase C delta-binding protein OS=Homo sapiens GN=PRKCDBP PE=1 SV=3	Q969G5	PRKCDBP	1	down
sp|Q969G6|RIFK_HUMAN	sp|Q969G6|RIFK_HUMAN Riboflavin kinase OS=Homo sapiens GN=RFK PE=1 SV=2	Q969G6	RFK	0	down
sp|Q969N2|PIGT_HUMAN	sp|Q969N2|PIGT_HUMAN GPI transamidase component PIG-T OS=Homo sapiens GN=PIGT PE=1 SV=1	Q969N2	PIGT	0	down
sp|Q969U7|PSMG2_HUMAN	sp|Q969U7|PSMG2_HUMAN Proteasome assembly chaperone 2 OS=Homo sapiens GN=PSMG2 PE=1 SV=1	Q969U7	PSMG2	0	down
sp|Q969Z0|TBRG4_HUMAN	sp|Q969Z0|TBRG4_HUMAN Protein TBRG4 OS=Homo sapiens GN=TBRG4 PE=1 SV=1	Q969Z0	TBRG4	0	down
sp|Q96A33|CCD47_HUMAN	sp|Q96A33|CCD47_HUMAN Coiled-coil domain-containing protein 47 OS=Homo sapiens GN=CCDC47 PE=1 SV=1	Q96A33	CCDC47	0	down
sp|Q96AC1|FERM2_HUMAN	sp|Q96AC1|FERM2_HUMAN Fermitin family homolog 2 OS=Homo sapiens GN=FERMT2 PE=1 SV=1	Q96AC1	FERMT2	0	up
sp|Q96AD5|PLPL2_HUMAN	sp|Q96AD5|PLPL2_HUMAN Patatin-like phospholipase domain-containing protein 2 OS=Homo sapiens GN=PNPLA2 PE=1 SV=1	Q96AD5	PNPLA2	0	down
sp|Q96AG4|LRC59_HUMAN	sp|Q96AG4|LRC59_HUMAN Leucine-rich repeat-containing protein 59 OS=Homo sapiens GN=LRRC59 PE=1 SV=1	Q96AG4	LRRC59	1	down
sp|Q96C36|P5CR2_HUMAN	sp|Q96C36|P5CR2_HUMAN Pyrroline-5-carboxylate reductase 2 OS=Homo sapiens GN=PYCR2 PE=1 SV=1	Q96C36	PYCR2	1	down
sp|Q96CW1|AP2M1_HUMAN	sp|Q96CW1|AP2M1_HUMAN AP-2 complex subunit mu OS=Homo sapiens GN=AP2M1 PE=1 SV=2	Q96CW1	AP2M1	1	down
sp|Q96DI7|SNR40_HUMAN	sp|Q96DI7|SNR40_HUMAN U5 small nuclear ribonucleoprotein 40 kDa protein OS=Homo sapiens GN=SNRNP40 PE=1 SV=1	Q96DI7	SNRNP40	0	up
sp|Q96DM3|MIC1_HUMAN	sp|Q96DM3|MIC1_HUMAN Uncharacterized protein C18orf8 OS=Homo sapiens GN=C18orf8 PE=1 SV=2	Q96DM3	C18orf8	0	up
sp|Q96DV4|RM38_HUMAN	sp|Q96DV4|RM38_HUMAN 39S ribosomal protein L38, mitochondrial OS=Homo sapiens GN=MRPL38 PE=1 SV=2	Q96DV4	MRPL38	0	up
sp|Q96DX4|RSPRY_HUMAN	sp|Q96DX4|RSPRY_HUMAN RING finger and SPRY domain-containing protein 1 OS=Homo sapiens GN=RSPRY1 PE=1 SV=1	Q96DX4	RSPRY1	1	up
sp|Q96EA4|SPDLY_HUMAN	sp|Q96EA4|SPDLY_HUMAN Protein Spindly OS=Homo sapiens GN=SPDL1 PE=1 SV=2	Q96EA4	SPDL1	0	down
sp|Q96EP5|DAZP1_HUMAN	sp|Q96EP5|DAZP1_HUMAN DAZ-associated protein 1 OS=Homo sapiens GN=DAZAP1 PE=1 SV=1	Q96EP5	DAZAP1	0	up
sp|Q96EY7|PTCD3_HUMAN	sp|Q96EY7|PTCD3_HUMAN Pentatricopeptide repeat domain-containing protein 3, mitochondrial OS=Homo sapiens GN=PTCD3 PE=1 SV=3	Q96EY7	PTCD3	0	down
sp|Q96FV2|SCRN2_HUMAN	sp|Q96FV2|SCRN2_HUMAN Secernin-2 OS=Homo sapiens GN=SCRN2 PE=1 SV=3	Q96FV2	SCRN2	0	up
sp|Q96GD0|PLPP_HUMAN	sp|Q96GD0|PLPP_HUMAN Pyridoxal phosphate phosphatase OS=Homo sapiens GN=PDXP PE=1 SV=2	Q96GD0	PDXP	0	up
sp|Q96GM8|TOE1_HUMAN	sp|Q96GM8|TOE1_HUMAN Target of EGR1 protein 1 OS=Homo sapiens GN=TOE1 PE=1 SV=1	Q96GM8	TOE1	0	up
sp|Q96GX5|GWL_HUMAN	sp|Q96GX5|GWL_HUMAN Serine/threonine-protein kinase greatwall OS=Homo sapiens GN=MASTL PE=1 SV=1	Q96GX5	MASTL	0	up
sp|Q96H78|S2544_HUMAN	sp|Q96H78|S2544_HUMAN Solute carrier family 25 member 44 OS=Homo sapiens GN=SLC25A44 PE=2 SV=1	Q96H78	SLC25A44	0	down
sp|Q96HE9|PRR11_HUMAN	sp|Q96HE9|PRR11_HUMAN Proline-rich protein 11 OS=Homo sapiens GN=PRR11 PE=1 SV=1	Q96HE9	PRR11	0	down
sp|Q96HS1|PGAM5_HUMAN	sp|Q96HS1|PGAM5_HUMAN Serine/threonine-protein phosphatase PGAM5, mitochondrial OS=Homo sapiens GN=PGAM5 PE=1 SV=2	Q96HS1	PGAM5	0	up
sp|Q96HY7|DHTK1_HUMAN	sp|Q96HY7|DHTK1_HUMAN Probable 2-oxoglutarate dehydrogenase E1 component DHKTD1, mitochondrial OS=Homo sapiens GN=DHTKD1 PE=1 SV=2	Q96HY7	DHTKD1	1	down
sp|Q96IF1|AJUBA_HUMAN	sp|Q96IF1|AJUBA_HUMAN LIM domain-containing protein ajuba OS=Homo sapiens GN=AJUBA PE=1 SV=1	Q96IF1	AJUBA	0	down
sp|Q96IK1|BOD1_HUMAN	sp|Q96IK1|BOD1_HUMAN Biorientation of chromosomes in cell division protein 1 OS=Homo sapiens GN=BOD1 PE=1 SV=2	Q96IK1	BOD1	0	up
sp|Q96IR7|HPDL_HUMAN	sp|Q96IR7|HPDL_HUMAN 4-hydroxyphenylpyruvate dioxygenase-like protein OS=Homo sapiens GN=HPDL PE=1 SV=1	Q96IR7	HPDL	0	up
sp|Q96IV0|NGLY1_HUMAN	sp|Q96IV0|NGLY1_HUMAN Peptide-N(4)-(N-acetyl-beta-glucosaminyl)asparagine amidase OS=Homo sapiens GN=NGLY1 PE=1 SV=1	Q96IV0	NGLY1	1	down
sp|Q96IY1|NSL1_HUMAN	sp|Q96IY1|NSL1_HUMAN Kinetochore-associated protein NSL1 homolog OS=Homo sapiens GN=NSL1 PE=1 SV=3	Q96IY1	NSL1	1	down
sp|Q96JB5|CK5P3_HUMAN	sp|Q96JB5|CK5P3_HUMAN CDK5 regulatory subunit-associated protein 3 OS=Homo sapiens GN=CDK5RAP3 PE=1 SV=2	Q96JB5	CDK5RAP3	0	up
sp|Q96K21|ANCHR_HUMAN	sp|Q96K21|ANCHR_HUMAN Abscission/NoCut checkpoint regulator OS=Homo sapiens GN=ZFYVE19 PE=1 SV=3	Q96K21	ZFYVE19	1	down
sp|Q96KB5|TOPK_HUMAN	sp|Q96KB5|TOPK_HUMAN Lymphokine-activated killer T-cell-originated protein kinase OS=Homo sapiens GN=PBK PE=1 SV=3	Q96KB5	PBK	0	down
sp|Q96KP4|CNDP2_HUMAN	sp|Q96KP4|CNDP2_HUMAN Cytosolic non-specific dipeptidase OS=Homo sapiens GN=CNDP2 PE=1 SV=2	Q96KP4	CNDP2	0	up
sp|Q96KQ4|ASPP1_HUMAN	sp|Q96KQ4|ASPP1_HUMAN Apoptosis-stimulating of p53 protein 1 OS=Homo sapiens GN=PPP1R13B PE=1 SV=3	Q96KQ4	PPP1R13B	0	down
sp|Q96KR6|F210B_HUMAN	sp|Q96KR6|F210B_HUMAN Protein FAM210B OS=Homo sapiens GN=FAM210B PE=1 SV=2	Q96KR6	FAM210B	1	up
sp|Q96MU7|YTDC1_HUMAN	sp|Q96MU7|YTDC1_HUMAN YTH domain-containing protein 1 OS=Homo sapiens GN=YTHDC1 PE=1 SV=3	Q96MU7	YTHDC1	1	down
sp|Q96NT1|NP1L5_HUMAN	sp|Q96NT1|NP1L5_HUMAN Nucleosome assembly protein 1-like 5 OS=Homo sapiens GN=NAP1L5 PE=2 SV=1	Q96NT1	NAP1L5	0	up
sp|Q96PC3|AP1S3_HUMAN	sp|Q96PC3|AP1S3_HUMAN AP-1 complex subunit sigma-3 OS=Homo sapiens GN=AP1S3 PE=1 SV=1	Q96PC3	AP1S3	0	up
sp|Q96PE3|INP4A_HUMAN	sp|Q96PE3|INP4A_HUMAN Type I inositol 3,4-bisphosphate 4-phosphatase OS=Homo sapiens GN=INPP4A PE=1 SV=1	Q96PE3	INPP4A	1	up
sp|Q96PK6|RBM14_HUMAN	sp|Q96PK6|RBM14_HUMAN RNA-binding protein 14 OS=Homo sapiens GN=RBM14 PE=1 SV=2	Q96PK6	RBM14	1	down
sp|Q96PV6|LENG8_HUMAN	sp|Q96PV6|LENG8_HUMAN Leukocyte receptor cluster member 8 OS=Homo sapiens GN=LENG8 PE=1 SV=2	Q96PV6	LENG8	1	down
sp|Q96QD8|S38A2_HUMAN	sp|Q96QD8|S38A2_HUMAN Sodium-coupled neutral amino acid transporter 2 OS=Homo sapiens GN=SLC38A2 PE=1 SV=2	Q96QD8	SLC38A2	1	up
sp|Q96R06|SPAG5_HUMAN	sp|Q96R06|SPAG5_HUMAN Sperm-associated antigen 5 OS=Homo sapiens GN=SPAG5 PE=1 SV=2	Q96R06	SPAG5	1	up
sp|Q96RT7|GCP6_HUMAN	sp|Q96RT7|GCP6_HUMAN Gamma-tubulin complex component 6 OS=Homo sapiens GN=TUBGCP6 PE=1 SV=3	Q96RT7	TUBGCP6	1	up
sp|Q96RT8|GCP5_HUMAN	sp|Q96RT8|GCP5_HUMAN Gamma-tubulin complex component 5 OS=Homo sapiens GN=TUBGCP5 PE=1 SV=1	Q96RT8	TUBGCP5	1	up
sp|Q96S66|CLCC1_HUMAN	sp|Q96S66|CLCC1_HUMAN Chloride channel CLIC-like protein 1 OS=Homo sapiens GN=CLCC1 PE=1 SV=1	Q96S66	CLCC1	0	down
sp|Q96SI9|STRBP_HUMAN	sp|Q96SI9|STRBP_HUMAN Spermatid perinuclear RNA-binding protein OS=Homo sapiens GN=STRBP PE=1 SV=1	Q96SI9	STRBP	0	down
sp|Q96ST2|IWS1_HUMAN	sp|Q96ST2|IWS1_HUMAN Protein IWS1 homolog OS=Homo sapiens GN=IWS1 PE=1 SV=2	Q96ST2	IWS1	1	down
sp|Q96T51|RUFY1_HUMAN	sp|Q96T51|RUFY1_HUMAN RUN and FYVE domain-containing protein 1 OS=Homo sapiens GN=RUFY1 PE=1 SV=2	Q96T51	RUFY1	0	down
sp|Q96T76|MMS19_HUMAN	sp|Q96T76|MMS19_HUMAN MMS19 nucleotide excision repair protein homolog OS=Homo sapiens GN=MMS19 PE=1 SV=2	Q96T76	MMS19	0	up
sp|Q96TA1|NIBL1_HUMAN	sp|Q96TA1|NIBL1_HUMAN Niban-like protein 1 OS=Homo sapiens GN=FAM129B PE=1 SV=3	Q96TA1	FAM129B	0	down
sp|Q99417|MYCBP_HUMAN	sp|Q99417|MYCBP_HUMAN C-Myc-binding protein OS=Homo sapiens GN=MYCBP PE=1 SV=3	Q99417	MYCBP	0	up
sp|Q99426|TBCB_HUMAN	sp|Q99426|TBCB_HUMAN Tubulin-folding cofactor B OS=Homo sapiens GN=TBCB PE=1 SV=2	Q99426	TBCB	0	down
sp|Q99497|PARK7_HUMAN	sp|Q99497|PARK7_HUMAN Protein deglycase DJ-1 OS=Homo sapiens GN=PARK7 PE=1 SV=2	Q99497	PARK7	0	down
sp|Q99567|NUP88_HUMAN	sp|Q99567|NUP88_HUMAN Nuclear pore complex protein Nup88 OS=Homo sapiens GN=NUP88 PE=1 SV=2	Q99567	NUP88	1	down
sp|Q99627|CSN8_HUMAN	sp|Q99627|CSN8_HUMAN COP9 signalosome complex subunit 8 OS=Homo sapiens GN=COPS8 PE=1 SV=1	Q99627	COPS8	1	up
sp|Q99643|C560_HUMAN	sp|Q99643|C560_HUMAN Succinate dehydrogenase cytochrome b560 subunit, mitochondrial OS=Homo sapiens GN=SDHC PE=1 SV=1	Q99643	SDHC	0	up
sp|Q99661|KIF2C_HUMAN	sp|Q99661|KIF2C_HUMAN Kinesin-like protein KIF2C OS=Homo sapiens GN=KIF2C PE=1 SV=2	Q99661	KIF2C	0	up
sp|Q99715|COCA1_HUMAN	sp|Q99715|COCA1_HUMAN Collagen alpha-1(XII) chain OS=Homo sapiens GN=COL12A1 PE=1 SV=2	Q99715	COL12A1	1	up
sp|Q99808|S29A1_HUMAN	sp|Q99808|S29A1_HUMAN Equilibrative nucleoside transporter 1 OS=Homo sapiens GN=SLC29A1 PE=1 SV=3	Q99808	SLC29A1	0	up
sp|Q99829|CPNE1_HUMAN	sp|Q99829|CPNE1_HUMAN Copine-1 OS=Homo sapiens GN=CPNE1 PE=1 SV=1	Q99829	CPNE1	1	down
sp|Q99848|EBP2_HUMAN	sp|Q99848|EBP2_HUMAN Probable rRNA-processing protein EBP2 OS=Homo sapiens GN=EBNA1BP2 PE=1 SV=2	Q99848	EBNA1BP2	0	down
sp|Q99873|ANM1_HUMAN	sp|Q99873|ANM1_HUMAN Protein arginine N-methyltransferase 1 OS=Homo sapiens GN=PRMT1 PE=1 SV=2	Q99873	PRMT1	1	up
sp|Q99959|PKP2_HUMAN	sp|Q99959|PKP2_HUMAN Plakophilin-2 OS=Homo sapiens GN=PKP2 PE=1 SV=2	Q99959	PKP2	1	up
sp|Q99962|SH3G2_HUMAN	sp|Q99962|SH3G2_HUMAN Endophilin-A1 OS=Homo sapiens GN=SH3GL2 PE=1 SV=1	Q99962	SH3GL2	1	up
sp|Q99996|AKAP9_HUMAN	sp|Q99996|AKAP9_HUMAN A-kinase anchor protein 9 OS=Homo sapiens GN=AKAP9 PE=1 SV=3	Q99996	AKAP9	1	up
sp|Q9BPX3|CND3_HUMAN	sp|Q9BPX3|CND3_HUMAN Condensin complex subunit 3 OS=Homo sapiens GN=NCAPG PE=1 SV=1	Q9BPX3	NCAPG	1	down
sp|Q9BPX6|MICU1_HUMAN	sp|Q9BPX6|MICU1_HUMAN Calcium uptake protein 1, mitochondrial OS=Homo sapiens GN=MICU1 PE=1 SV=1	Q9BPX6	MICU1	0	down
sp|Q9BQ04|RBM4B_HUMAN	sp|Q9BQ04|RBM4B_HUMAN RNA-binding protein 4B OS=Homo sapiens GN=RBM4B PE=1 SV=1	Q9BQ04	RBM4B	0	down
sp|Q9BQP7|MGME1_HUMAN	sp|Q9BQP7|MGME1_HUMAN Mitochondrial genome maintenance exonuclease 1 OS=Homo sapiens GN=MGME1 PE=1 SV=1	Q9BQP7	MGME1	1	down
sp|Q9BRJ7|SDOS_HUMAN	sp|Q9BRJ7|SDOS_HUMAN Protein syndesmos OS=Homo sapiens GN=NUDT16L1 PE=1 SV=1	Q9BRJ7	NUDT16L1	0	down
sp|Q9BS40|LXN_HUMAN	sp|Q9BS40|LXN_HUMAN Latexin OS=Homo sapiens GN=LXN PE=1 SV=2	Q9BS40	LXN	1	down
sp|Q9BSJ8|ESYT1_HUMAN	sp|Q9BSJ8|ESYT1_HUMAN Extended synaptotagmin-1 OS=Homo sapiens GN=ESYT1 PE=1 SV=1	Q9BSJ8	ESYT1	0	down
sp|Q9BSK2|S2533_HUMAN	sp|Q9BSK2|S2533_HUMAN Solute carrier family 25 member 33 OS=Homo sapiens GN=SLC25A33 PE=1 SV=1	Q9BSK2	SLC25A33	1	down
sp|Q9BTE3|MCMBP_HUMAN	sp|Q9BTE3|MCMBP_HUMAN Mini-chromosome maintenance complex-binding protein OS=Homo sapiens GN=MCMBP PE=1 SV=2	Q9BTE3	MCMBP	0	down
sp|Q9BTL3|RAM_HUMAN	sp|Q9BTL3|RAM_HUMAN RNMT-activating mini protein OS=Homo sapiens GN=FAM103A1 PE=1 SV=1	Q9BTL3	FAM103A1	1	up
sp|Q9BTT0|AN32E_HUMAN	sp|Q9BTT0|AN32E_HUMAN Acidic leucine-rich nuclear phosphoprotein 32 family member E OS=Homo sapiens GN=ANP32E PE=1 SV=1	Q9BTT0	ANP32E	1	up
sp|Q9BTY2|FUCO2_HUMAN	sp|Q9BTY2|FUCO2_HUMAN Plasma alpha-L-fucosidase OS=Homo sapiens GN=FUCA2 PE=1 SV=2	Q9BTY2	FUCA2	1	down
sp|Q9BUB7|TMM70_HUMAN	sp|Q9BUB7|TMM70_HUMAN Transmembrane protein 70, mitochondrial OS=Homo sapiens GN=TMEM70 PE=1 SV=2	Q9BUB7	TMEM70	1	down
sp|Q9BUZ4|TRAF4_HUMAN	sp|Q9BUZ4|TRAF4_HUMAN TNF receptor-associated factor 4 OS=Homo sapiens GN=TRAF4 PE=1 SV=1	Q9BUZ4	TRAF4	1	down
sp|Q9BVG8|KIFC3_HUMAN	sp|Q9BVG8|KIFC3_HUMAN Kinesin-like protein KIFC3 OS=Homo sapiens GN=KIFC3 PE=1 SV=4	Q9BVG8	KIFC3	0	up
sp|Q9BVK2|ALG8_HUMAN	sp|Q9BVK2|ALG8_HUMAN Probable dolichyl pyrophosphate Glc1Man9GlcNAc2 alpha-1,3-glucosyltransferase OS=Homo sapiens GN=ALG8 PE=1 SV=2	Q9BVK2	ALG8	1	down
sp|Q9BVP2|GNL3_HUMAN	sp|Q9BVP2|GNL3_HUMAN Guanine nucleotide-binding protein-like 3 OS=Homo sapiens GN=GNL3 PE=1 SV=2	Q9BVP2	GNL3	0	down
sp|Q9BVS4|RIOK2_HUMAN	sp|Q9BVS4|RIOK2_HUMAN Serine/threonine-protein kinase RIO2 OS=Homo sapiens GN=RIOK2 PE=1 SV=2	Q9BVS4	RIOK2	0	down
sp|Q9BW27|NUP85_HUMAN	sp|Q9BW27|NUP85_HUMAN Nuclear pore complex protein Nup85 OS=Homo sapiens GN=NUP85 PE=1 SV=1	Q9BW27	NUP85	1	down
sp|Q9BW60|ELOV1_HUMAN	sp|Q9BW60|ELOV1_HUMAN Elongation of very long chain fatty acids protein 1 OS=Homo sapiens GN=ELOVL1 PE=1 SV=1	Q9BW60	ELOVL1	1	up
sp|Q9BW61|DDA1_HUMAN	sp|Q9BW61|DDA1_HUMAN DET1- and DDB1-associated protein 1 OS=Homo sapiens GN=DDA1 PE=1 SV=1	Q9BW61	DDA1	1	up
sp|Q9BWF3|RBM4_HUMAN	sp|Q9BWF3|RBM4_HUMAN RNA-binding protein 4 OS=Homo sapiens GN=RBM4 PE=1 SV=1	Q9BWF3	RBM4	1	down
sp|Q9BWJ5|SF3B5_HUMAN	sp|Q9BWJ5|SF3B5_HUMAN Splicing factor 3B subunit 5 OS=Homo sapiens GN=SF3B5 PE=1 SV=1	Q9BWJ5	SF3B5	0	down
sp|Q9BX95|SGPP1_HUMAN	sp|Q9BX95|SGPP1_HUMAN Sphingosine-1-phosphate phosphatase 1 OS=Homo sapiens GN=SGPP1 PE=1 SV=2	Q9BX95	SGPP1	0	up
sp|Q9BXB5|OSB10_HUMAN	sp|Q9BXB5|OSB10_HUMAN Oxysterol-binding protein-related protein 10 OS=Homo sapiens GN=OSBPL10 PE=1 SV=2	Q9BXB5	OSBPL10	1	down
sp|Q9BXI9|C1QT6_HUMAN	sp|Q9BXI9|C1QT6_HUMAN Complement C1q tumor necrosis factor-related protein 6 OS=Homo sapiens GN=C1QTNF6 PE=1 SV=3	Q9BXI9	C1QTNF6	1	up
sp|Q9BXS4|TMM59_HUMAN	sp|Q9BXS4|TMM59_HUMAN Transmembrane protein 59 OS=Homo sapiens GN=TMEM59 PE=1 SV=1	Q9BXS4	TMEM59	1	down
sp|Q9BYB4|GNB1L_HUMAN	sp|Q9BYB4|GNB1L_HUMAN Guanine nucleotide-binding protein subunit beta-like protein 1 OS=Homo sapiens GN=GNB1L PE=1 SV=2	Q9BYB4	GNB1L	1	up
sp|Q9BYD3|RM04_HUMAN	sp|Q9BYD3|RM04_HUMAN 39S ribosomal protein L4, mitochondrial OS=Homo sapiens GN=MRPL4 PE=1 SV=1	Q9BYD3	MRPL4	1	up
sp|Q9BYM8|HOIL1_HUMAN	sp|Q9BYM8|HOIL1_HUMAN RanBP-type and C3HC4-type zinc finger-containing protein 1 OS=Homo sapiens GN=RBCK1 PE=1 SV=2	Q9BYM8	RBCK1	1	up
sp|Q9BZL1|UBL5_HUMAN	sp|Q9BZL1|UBL5_HUMAN Ubiquitin-like protein 5 OS=Homo sapiens GN=UBL5 PE=1 SV=1	Q9BZL1	UBL5	1	down
sp|Q9BZQ8|NIBAN_HUMAN	sp|Q9BZQ8|NIBAN_HUMAN Protein Niban OS=Homo sapiens GN=FAM129A PE=1 SV=1	Q9BZQ8	FAM129A	1	down
sp|Q9BZV1|UBXN6_HUMAN	sp|Q9BZV1|UBXN6_HUMAN UBX domain-containing protein 6 OS=Homo sapiens GN=UBXN6 PE=1 SV=1	Q9BZV1	UBXN6	1	down
sp|Q9C0B0|UNK_HUMAN	sp|Q9C0B0|UNK_HUMAN RING finger protein unkempt homolog OS=Homo sapiens GN=UNK PE=1 SV=2	Q9C0B0	UNK	1	down
sp|Q9C0B7|TNG6_HUMAN	sp|Q9C0B7|TNG6_HUMAN Transport and Golgi organization protein 6 homolog OS=Homo sapiens GN=TANGO6 PE=1 SV=2	Q9C0B7	TANGO6	0	up
sp|Q9GZP4|PITH1_HUMAN	sp|Q9GZP4|PITH1_HUMAN PITH domain-containing protein 1 OS=Homo sapiens GN=PITHD1 PE=1 SV=1	Q9GZP4	PITHD1	0	up
sp|Q9GZQ3|COMD5_HUMAN	sp|Q9GZQ3|COMD5_HUMAN COMM domain-containing protein 5 OS=Homo sapiens GN=COMMD5 PE=1 SV=1	Q9GZQ3	COMMD5	1	down
sp|Q9GZR1|SENP6_HUMAN	sp|Q9GZR1|SENP6_HUMAN Sentrin-specific protease 6 OS=Homo sapiens GN=SENP6 PE=1 SV=2	Q9GZR1	SENP6	0	down
sp|Q9GZR7|DDX24_HUMAN	sp|Q9GZR7|DDX24_HUMAN ATP-dependent RNA helicase DDX24 OS=Homo sapiens GN=DDX24 PE=1 SV=1	Q9GZR7	DDX24	0	down
sp|Q9H0F6|SHRPN_HUMAN	sp|Q9H0F6|SHRPN_HUMAN Sharpin OS=Homo sapiens GN=SHARPIN PE=1 SV=1	Q9H0F6	SHARPIN	0	up
sp|Q9H0H0|INT2_HUMAN	sp|Q9H0H0|INT2_HUMAN Integrator complex subunit 2 OS=Homo sapiens GN=INTS2 PE=1 SV=2	Q9H0H0	INTS2	0	up
sp|Q9H0U3|MAGT1_HUMAN	sp|Q9H0U3|MAGT1_HUMAN Magnesium transporter protein 1 OS=Homo sapiens GN=MAGT1 PE=1 SV=1	Q9H0U3	MAGT1	1	down
sp|Q9H2D6|TARA_HUMAN	sp|Q9H2D6|TARA_HUMAN TRIO and F-actin-binding protein OS=Homo sapiens GN=TRIOBP PE=1 SV=3	Q9H2D6	TRIOBP	1	down
sp|Q9H2G2|SLK_HUMAN	sp|Q9H2G2|SLK_HUMAN STE20-like serine/threonine-protein kinase OS=Homo sapiens GN=SLK PE=1 SV=1	Q9H2G2	SLK	0	up
sp|Q9H2H9|S38A1_HUMAN	sp|Q9H2H9|S38A1_HUMAN Sodium-coupled neutral amino acid transporter 1 OS=Homo sapiens GN=SLC38A1 PE=1 SV=1	Q9H2H9	SLC38A1	1	down
sp|Q9H3P7|GCP60_HUMAN	sp|Q9H3P7|GCP60_HUMAN Golgi resident protein GCP60 OS=Homo sapiens GN=ACBD3 PE=1 SV=4	Q9H3P7	ACBD3	0	up
sp|Q9H410|DSN1_HUMAN	sp|Q9H410|DSN1_HUMAN Kinetochore-associated protein DSN1 homolog OS=Homo sapiens GN=DSN1 PE=1 SV=2	Q9H410	DSN1	0	up
sp|Q9H444|CHM4B_HUMAN	sp|Q9H444|CHM4B_HUMAN Charged multivesicular body protein 4b OS=Homo sapiens GN=CHMP4B PE=1 SV=1	Q9H444	CHMP4B	1	down
sp|Q9H496|IFG15_HUMAN	sp|Q9H496|IFG15_HUMAN Torsin-1A-interacting protein 2, isoform IFRG15 OS=Homo sapiens GN=TOR1AIP2 PE=1 SV=1	Q9H496	TOR1AIP2	0	down
sp|Q9H4A3|WNK1_HUMAN	sp|Q9H4A3|WNK1_HUMAN Serine/threonine-protein kinase WNK1 OS=Homo sapiens GN=WNK1 PE=1 SV=2	Q9H4A3	WNK1	0	down
sp|Q9H4F8|SMOC1_HUMAN	sp|Q9H4F8|SMOC1_HUMAN SPARC-related modular calcium-binding protein 1 OS=Homo sapiens GN=SMOC1 PE=1 SV=1	Q9H4F8	SMOC1	0	down
sp|Q9H4L5|OSBL3_HUMAN	sp|Q9H4L5|OSBL3_HUMAN Oxysterol-binding protein-related protein 3 OS=Homo sapiens GN=OSBPL3 PE=1 SV=1	Q9H4L5	OSBPL3	0	down
sp|Q9H4M9|EHD1_HUMAN	sp|Q9H4M9|EHD1_HUMAN EH domain-containing protein 1 OS=Homo sapiens GN=EHD1 PE=1 SV=2	Q9H4M9	EHD1	1	down
sp|Q9H6S3|ES8L2_HUMAN	sp|Q9H6S3|ES8L2_HUMAN Epidermal growth factor receptor kinase substrate 8-like protein 2 OS=Homo sapiens GN=EPS8L2 PE=1 SV=2	Q9H6S3	EPS8L2	1	down
sp|Q9H7D0|DOCK5_HUMAN	sp|Q9H7D0|DOCK5_HUMAN Dedicator of cytokinesis protein 5 OS=Homo sapiens GN=DOCK5 PE=1 SV=3	Q9H7D0	DOCK5	1	down
sp|Q9H7E9|CH033_HUMAN	sp|Q9H7E9|CH033_HUMAN UPF0488 protein C8orf33 OS=Homo sapiens GN=C8orf33 PE=1 SV=1	Q9H7E9	C8orf33	0	up
sp|Q9H832|UBE2Z_HUMAN	sp|Q9H832|UBE2Z_HUMAN Ubiquitin-conjugating enzyme E2 Z OS=Homo sapiens GN=UBE2Z PE=1 SV=2	Q9H832	UBE2Z	1	down
sp|Q9H857|NT5D2_HUMAN	sp|Q9H857|NT5D2_HUMAN 5'-nucleotidase domain-containing protein 2 OS=Homo sapiens GN=NT5DC2 PE=1 SV=1	Q9H857	NT5DC2	0	down
sp|Q9H9A5|CNO10_HUMAN	sp|Q9H9A5|CNO10_HUMAN CCR4-NOT transcription complex subunit 10 OS=Homo sapiens GN=CNOT10 PE=1 SV=1	Q9H9A5	CNOT10	0	down
sp|Q9H9B1|EHMT1_HUMAN	sp|Q9H9B1|EHMT1_HUMAN Histone-lysine N-methyltransferase EHMT1 OS=Homo sapiens GN=EHMT1 PE=1 SV=4	Q9H9B1	EHMT1	0	down
sp|Q9H9P8|L2HDH_HUMAN	sp|Q9H9P8|L2HDH_HUMAN L-2-hydroxyglutarate dehydrogenase, mitochondrial OS=Homo sapiens GN=L2HGDH PE=1 SV=3	Q9H9P8	L2HGDH	0	up
sp|Q9H9Y2|RPF1_HUMAN	sp|Q9H9Y2|RPF1_HUMAN Ribosome production factor 1 OS=Homo sapiens GN=RPF1 PE=1 SV=2	Q9H9Y2	RPF1	0	up
sp|Q9HAD4|WDR41_HUMAN	sp|Q9HAD4|WDR41_HUMAN WD repeat-containing protein 41 OS=Homo sapiens GN=WDR41 PE=2 SV=3	Q9HAD4	WDR41	0	down
sp|Q9HBL0|TENS1_HUMAN	sp|Q9HBL0|TENS1_HUMAN Tensin-1 OS=Homo sapiens GN=TNS1 PE=1 SV=2	Q9HBL0	TNS1	1	down
sp|Q9HBM0|VEZA_HUMAN	sp|Q9HBM0|VEZA_HUMAN Vezatin OS=Homo sapiens GN=VEZT PE=1 SV=3	Q9HBM0	VEZT	0	down
sp|Q9HC07|TM165_HUMAN	sp|Q9HC07|TM165_HUMAN Transmembrane protein 165 OS=Homo sapiens GN=TMEM165 PE=1 SV=1	Q9HC07	TMEM165	0	up
sp|Q9HCH0|NCK5L_HUMAN	sp|Q9HCH0|NCK5L_HUMAN Nck-associated protein 5-like OS=Homo sapiens GN=NCKAP5L PE=1 SV=2	Q9HCH0	NCKAP5L	1	up
sp|Q9HCJ1|ANKH_HUMAN	sp|Q9HCJ1|ANKH_HUMAN Progressive ankylosis protein homolog OS=Homo sapiens GN=ANKH PE=1 SV=2	Q9HCJ1	ANKH	0	up
sp|Q9HCK8|CHD8_HUMAN	sp|Q9HCK8|CHD8_HUMAN Chromodomain-helicase-DNA-binding protein 8 OS=Homo sapiens GN=CHD8 PE=1 SV=5	Q9HCK8	CHD8	1	down
sp|Q9HCN4|GPN1_HUMAN	sp|Q9HCN4|GPN1_HUMAN GPN-loop GTPase 1 OS=Homo sapiens GN=GPN1 PE=1 SV=1	Q9HCN4	GPN1	0	up
sp|Q9HD23|MRS2_HUMAN	sp|Q9HD23|MRS2_HUMAN Magnesium transporter MRS2 homolog, mitochondrial OS=Homo sapiens GN=MRS2 PE=1 SV=1	Q9HD23	MRS2	1	up
sp|Q9NNW5|WDR6_HUMAN	sp|Q9NNW5|WDR6_HUMAN WD repeat-containing protein 6 OS=Homo sapiens GN=WDR6 PE=1 SV=1	Q9NNW5	WDR6	1	down
sp|Q9NNX1|TUFT1_HUMAN	sp|Q9NNX1|TUFT1_HUMAN Tuftelin OS=Homo sapiens GN=TUFT1 PE=1 SV=1	Q9NNX1	TUFT1	1	up
sp|Q9NP58|ABCB6_HUMAN	sp|Q9NP58|ABCB6_HUMAN ATP-binding cassette sub-family B member 6, mitochondrial OS=Homo sapiens GN=ABCB6 PE=1 SV=1	Q9NP58	ABCB6	1	up
sp|Q9NP73|ALG13_HUMAN	sp|Q9NP73|ALG13_HUMAN Putative bifunctional UDP-N-acetylglucosamine transferase and deubiquitinase ALG13 OS=Homo sapiens GN=ALG13 PE=1 SV=2	Q9NP73	ALG13	1	down
sp|Q9NP77|SSU72_HUMAN	sp|Q9NP77|SSU72_HUMAN RNA polymerase II subunit A C-terminal domain phosphatase SSU72 OS=Homo sapiens GN=SSU72 PE=1 SV=1	Q9NP77	SSU72	1	up
sp|Q9NP79|VTA1_HUMAN	sp|Q9NP79|VTA1_HUMAN Vacuolar protein sorting-associated protein VTA1 homolog OS=Homo sapiens GN=VTA1 PE=1 SV=1	Q9NP79	VTA1	0	up
sp|Q9NP92|RT30_HUMAN	sp|Q9NP92|RT30_HUMAN 28S ribosomal protein S30, mitochondrial OS=Homo sapiens GN=MRPS30 PE=1 SV=2	Q9NP92	MRPS30	0	up
sp|Q9NP97|DLRB1_HUMAN	sp|Q9NP97|DLRB1_HUMAN Dynein light chain roadblock-type 1 OS=Homo sapiens GN=DYNLRB1 PE=1 SV=3	Q9NP97	DYNLRB1	1	up
sp|Q9NPC8|SIX2_HUMAN	sp|Q9NPC8|SIX2_HUMAN Homeobox protein SIX2 OS=Homo sapiens GN=SIX2 PE=1 SV=1	Q9NPC8	SIX2	1	down
sp|Q9NPE3|NOP10_HUMAN	sp|Q9NPE3|NOP10_HUMAN H/ACA ribonucleoprotein complex subunit 3 OS=Homo sapiens GN=NOP10 PE=1 SV=1	Q9NPE3	NOP10	0	down
sp|Q9NPJ3|ACO13_HUMAN	sp|Q9NPJ3|ACO13_HUMAN Acyl-coenzyme A thioesterase 13 OS=Homo sapiens GN=ACOT13 PE=1 SV=1	Q9NPJ3	ACOT13	1	down
sp|Q9NQC3|RTN4_HUMAN	sp|Q9NQC3|RTN4_HUMAN Reticulon-4 OS=Homo sapiens GN=RTN4 PE=1 SV=2	Q9NQC3	RTN4	1	down
sp|Q9NQW7|XPP1_HUMAN	sp|Q9NQW7|XPP1_HUMAN Xaa-Pro aminopeptidase 1 OS=Homo sapiens GN=XPNPEP1 PE=1 SV=3	Q9NQW7	XPNPEP1	0	up
sp|Q9NR12|PDLI7_HUMAN	sp|Q9NR12|PDLI7_HUMAN PDZ and LIM domain protein 7 OS=Homo sapiens GN=PDLIM7 PE=1 SV=1	Q9NR12	PDLIM7	0	up
sp|Q9NR19|ACSA_HUMAN	sp|Q9NR19|ACSA_HUMAN Acetyl-coenzyme A synthetase, cytoplasmic OS=Homo sapiens GN=ACSS2 PE=1 SV=1	Q9NR19	ACSS2	0	up
sp|Q9NR33|DPOE4_HUMAN	sp|Q9NR33|DPOE4_HUMAN DNA polymerase epsilon subunit 4 OS=Homo sapiens GN=POLE4 PE=1 SV=2	Q9NR33	POLE4	1	down
sp|Q9NRG9|AAAS_HUMAN	sp|Q9NRG9|AAAS_HUMAN Aladin OS=Homo sapiens GN=AAAS PE=1 SV=1	Q9NRG9	AAAS	1	up
sp|Q9NRX2|RM17_HUMAN	sp|Q9NRX2|RM17_HUMAN 39S ribosomal protein L17, mitochondrial OS=Homo sapiens GN=MRPL17 PE=1 SV=1	Q9NRX2	MRPL17	1	down
sp|Q9NRY4|RHG35_HUMAN	sp|Q9NRY4|RHG35_HUMAN Rho GTPase-activating protein 35 OS=Homo sapiens GN=ARHGAP35 PE=1 SV=3	Q9NRY4	ARHGAP35	0	up
sp|Q9NRZ7|PLCC_HUMAN	sp|Q9NRZ7|PLCC_HUMAN 1-acyl-sn-glycerol-3-phosphate acyltransferase gamma OS=Homo sapiens GN=AGPAT3 PE=1 SV=1	Q9NRZ7	AGPAT3	1	down
sp|Q9NRZ9|HELLS_HUMAN	sp|Q9NRZ9|HELLS_HUMAN Lymphoid-specific helicase OS=Homo sapiens GN=HELLS PE=1 SV=1	Q9NRZ9	HELLS	0	down
sp|Q9NS91|RAD18_HUMAN	sp|Q9NS91|RAD18_HUMAN E3 ubiquitin-protein ligase RAD18 OS=Homo sapiens GN=RAD18 PE=1 SV=2	Q9NS91	RAD18	1	down
sp|Q9NSP4|CENPM_HUMAN	sp|Q9NSP4|CENPM_HUMAN Centromere protein M OS=Homo sapiens GN=CENPM PE=1 SV=1	Q9NSP4	CENPM	0	up
sp|Q9NT62|ATG3_HUMAN	sp|Q9NT62|ATG3_HUMAN Ubiquitin-like-conjugating enzyme ATG3 OS=Homo sapiens GN=ATG3 PE=1 SV=1	Q9NT62	ATG3	0	up
sp|Q9NTJ3|SMC4_HUMAN	sp|Q9NTJ3|SMC4_HUMAN Structural maintenance of chromosomes protein 4 OS=Homo sapiens GN=SMC4 PE=1 SV=2	Q9NTJ3	SMC4	1	down
sp|Q9NUT2|ABCB8_HUMAN	sp|Q9NUT2|ABCB8_HUMAN ATP-binding cassette sub-family B member 8, mitochondrial OS=Homo sapiens GN=ABCB8 PE=1 SV=3	Q9NUT2	ABCB8	1	up
sp|Q9NUW8|TYDP1_HUMAN	sp|Q9NUW8|TYDP1_HUMAN Tyrosyl-DNA phosphodiesterase 1 OS=Homo sapiens GN=TDP1 PE=1 SV=2	Q9NUW8	TDP1	0	down
sp|Q9NVA2|SEP11_HUMAN	sp|Q9NVA2|SEP11_HUMAN Septin-11 OS=Homo sapiens GN=SEPT11 PE=1 SV=3	Q9NVA2	SEPT11	0	down
sp|Q9NVH2|INT7_HUMAN	sp|Q9NVH2|INT7_HUMAN Integrator complex subunit 7 OS=Homo sapiens GN=INTS7 PE=1 SV=1	Q9NVH2	INTS7	1	down
sp|Q9NVM4|ANM7_HUMAN	sp|Q9NVM4|ANM7_HUMAN Protein arginine N-methyltransferase 7 OS=Homo sapiens GN=PRMT7 PE=1 SV=1	Q9NVM4	PRMT7	0	up
sp|Q9NVR0|KLH11_HUMAN	sp|Q9NVR0|KLH11_HUMAN Kelch-like protein 11 OS=Homo sapiens GN=KLHL11 PE=1 SV=1	Q9NVR0	KLHL11	1	up
sp|Q9NVR2|INT10_HUMAN	sp|Q9NVR2|INT10_HUMAN Integrator complex subunit 10 OS=Homo sapiens GN=INTS10 PE=1 SV=2	Q9NVR2	INTS10	1	up
sp|Q9NVS9|PNPO_HUMAN	sp|Q9NVS9|PNPO_HUMAN Pyridoxine-5'-phosphate oxidase OS=Homo sapiens GN=PNPO PE=1 SV=1	Q9NVS9	PNPO	1	down
sp|Q9NVU0|RPC5_HUMAN	sp|Q9NVU0|RPC5_HUMAN DNA-directed RNA polymerase III subunit RPC5 OS=Homo sapiens GN=POLR3E PE=1 SV=1	Q9NVU0	POLR3E	0	up
sp|Q9NWZ5|UCKL1_HUMAN	sp|Q9NWZ5|UCKL1_HUMAN Uridine-cytidine kinase-like 1 OS=Homo sapiens GN=UCKL1 PE=1 SV=2	Q9NWZ5	UCKL1	1	up
sp|Q9NX00|TM160_HUMAN	sp|Q9NX00|TM160_HUMAN Transmembrane protein 160 OS=Homo sapiens GN=TMEM160 PE=1 SV=1	Q9NX00	TMEM160	1	down
sp|Q9NX05|F120C_HUMAN	sp|Q9NX05|F120C_HUMAN Constitutive coactivator of PPAR-gamma-like protein 2 OS=Homo sapiens GN=FAM120C PE=2 SV=3	Q9NX05	FAM120C	0	up
sp|Q9NX14|NDUBB_HUMAN	sp|Q9NX14|NDUBB_HUMAN NADH dehydrogenase [ubiquinone] 1 beta subcomplex subunit 11, mitochondrial OS=Homo sapiens GN=NDUFB11 PE=1 SV=1	Q9NX14	NDUFB11	0	up
sp|Q9NX55|HYPK_HUMAN	sp|Q9NX55|HYPK_HUMAN Huntingtin-interacting protein K OS=Homo sapiens GN=HYPK PE=1 SV=2	Q9NX55	HYPK	1	up
sp|Q9NX70|MED29_HUMAN	sp|Q9NX70|MED29_HUMAN Mediator of RNA polymerase II transcription subunit 29 OS=Homo sapiens GN=MED29 PE=1 SV=1	Q9NX70	MED29	1	down
sp|Q9NXG2|THUM1_HUMAN	sp|Q9NXG2|THUM1_HUMAN THUMP domain-containing protein 1 OS=Homo sapiens GN=THUMPD1 PE=1 SV=2	Q9NXG2	THUMPD1	0	up
sp|Q9NXV2|KCTD5_HUMAN	sp|Q9NXV2|KCTD5_HUMAN BTB/POZ domain-containing protein KCTD5 OS=Homo sapiens GN=KCTD5 PE=1 SV=1	Q9NXV2	KCTD5	0	up
sp|Q9NYP7|ELOV5_HUMAN	sp|Q9NYP7|ELOV5_HUMAN Elongation of very long chain fatty acids protein 5 OS=Homo sapiens GN=ELOVL5 PE=1 SV=1	Q9NYP7	ELOVL5	0	up
sp|Q9NYU1|UGGG2_HUMAN	sp|Q9NYU1|UGGG2_HUMAN UDP-glucose:glycoprotein glucosyltransferase 2 OS=Homo sapiens GN=UGGT2 PE=1 SV=4	Q9NYU1	UGGT2	1	down
sp|Q9NYU2|UGGG1_HUMAN	sp|Q9NYU2|UGGG1_HUMAN UDP-glucose:glycoprotein glucosyltransferase 1 OS=Homo sapiens GN=UGGT1 PE=1 SV=3	Q9NYU2	UGGT1	0	down
sp|Q9NZ01|TECR_HUMAN	sp|Q9NZ01|TECR_HUMAN Very-long-chain enoyl-CoA reductase OS=Homo sapiens GN=TECR PE=1 SV=1	Q9NZ01	TECR	1	down
sp|Q9NZC3|GDE1_HUMAN	sp|Q9NZC3|GDE1_HUMAN Glycerophosphodiester phosphodiesterase 1 OS=Homo sapiens GN=GDE1 PE=1 SV=1	Q9NZC3	GDE1	1	up
sp|Q9NZJ0|DTL_HUMAN	sp|Q9NZJ0|DTL_HUMAN Denticleless protein homolog OS=Homo sapiens GN=DTL PE=1 SV=3	Q9NZJ0	DTL	1	down
sp|Q9NZN4|EHD2_HUMAN	sp|Q9NZN4|EHD2_HUMAN EH domain-containing protein 2 OS=Homo sapiens GN=EHD2 PE=1 SV=2	Q9NZN4	EHD2	1	down
sp|Q9NZN5|ARHGC_HUMAN	sp|Q9NZN5|ARHGC_HUMAN Rho guanine nucleotide exchange factor 12 OS=Homo sapiens GN=ARHGEF12 PE=1 SV=1	Q9NZN5	ARHGEF12	1	up
sp|Q9NZN8|CNOT2_HUMAN	sp|Q9NZN8|CNOT2_HUMAN CCR4-NOT transcription complex subunit 2 OS=Homo sapiens GN=CNOT2 PE=1 SV=1	Q9NZN8	CNOT2	0	up
sp|Q9P0S9|TM14C_HUMAN	sp|Q9P0S9|TM14C_HUMAN Transmembrane protein 14C OS=Homo sapiens GN=TMEM14C PE=1 SV=1	Q9P0S9	TMEM14C	0	down
sp|Q9P265|DIP2B_HUMAN	sp|Q9P265|DIP2B_HUMAN Disco-interacting protein 2 homolog B OS=Homo sapiens GN=DIP2B PE=1 SV=3	Q9P265	DIP2B	0	down
sp|Q9P2J5|SYLC_HUMAN	sp|Q9P2J5|SYLC_HUMAN Leucine--tRNA ligase, cytoplasmic OS=Homo sapiens GN=LARS PE=1 SV=2	Q9P2J5	LARS	1	down
sp|Q9P2R3|ANFY1_HUMAN	sp|Q9P2R3|ANFY1_HUMAN Rabankyrin-5 OS=Homo sapiens GN=ANKFY1 PE=1 SV=2	Q9P2R3	ANKFY1	1	down
sp|Q9UBB6|NCDN_HUMAN	sp|Q9UBB6|NCDN_HUMAN Neurochondrin OS=Homo sapiens GN=NCDN PE=1 SV=1	Q9UBB6	NCDN	0	up
sp|Q9UBG0|MRC2_HUMAN	sp|Q9UBG0|MRC2_HUMAN C-type mannose receptor 2 OS=Homo sapiens GN=MRC2 PE=1 SV=2	Q9UBG0	MRC2	1	down
sp|Q9UBM1|PEMT_HUMAN	sp|Q9UBM1|PEMT_HUMAN Phosphatidylethanolamine N-methyltransferase OS=Homo sapiens GN=PEMT PE=1 SV=4	Q9UBM1	PEMT	1	up
sp|Q9UBQ7|GRHPR_HUMAN	sp|Q9UBQ7|GRHPR_HUMAN Glyoxylate reductase/hydroxypyruvate reductase OS=Homo sapiens GN=GRHPR PE=1 SV=1	Q9UBQ7	GRHPR	1	up
sp|Q9UBR2|CATZ_HUMAN	sp|Q9UBR2|CATZ_HUMAN Cathepsin Z OS=Homo sapiens GN=CTSZ PE=1 SV=1	Q9UBR2	CTSZ	1	down
sp|Q9UBS0|KS6B2_HUMAN	sp|Q9UBS0|KS6B2_HUMAN Ribosomal protein S6 kinase beta-2 OS=Homo sapiens GN=RPS6KB2 PE=1 SV=2	Q9UBS0	RPS6KB2	0	up
sp|Q9UBU6|FA8A1_HUMAN	sp|Q9UBU6|FA8A1_HUMAN Protein FAM8A1 OS=Homo sapiens GN=FAM8A1 PE=1 SV=1	Q9UBU6	FAM8A1	1	down
sp|Q9UBV2|SE1L1_HUMAN	sp|Q9UBV2|SE1L1_HUMAN Protein sel-1 homolog 1 OS=Homo sapiens GN=SEL1L PE=1 SV=3	Q9UBV2	SEL1L	1	up
sp|Q9UBW8|CSN7A_HUMAN	sp|Q9UBW8|CSN7A_HUMAN COP9 signalosome complex subunit 7a OS=Homo sapiens GN=COPS7A PE=1 SV=1	Q9UBW8	COPS7A	0	up
sp|Q9UBX3|DIC_HUMAN	sp|Q9UBX3|DIC_HUMAN Mitochondrial dicarboxylate carrier OS=Homo sapiens GN=SLC25A10 PE=1 SV=2	Q9UBX3	SLC25A10	1	down
sp|Q9UBY9|HSPB7_HUMAN	sp|Q9UBY9|HSPB7_HUMAN Heat shock protein beta-7 OS=Homo sapiens GN=HSPB7 PE=1 SV=1	Q9UBY9	HSPB7	1	up
sp|Q9UDY4|DNJB4_HUMAN	sp|Q9UDY4|DNJB4_HUMAN DnaJ homolog subfamily B member 4 OS=Homo sapiens GN=DNAJB4 PE=1 SV=1	Q9UDY4	DNAJB4	0	up
sp|Q9UET6|TRM7_HUMAN	sp|Q9UET6|TRM7_HUMAN Putative tRNA (cytidine(32)/guanosine(34)-2'-O)-methyltransferase OS=Homo sapiens GN=FTSJ1 PE=1 SV=2	Q9UET6	FTSJ1	1	up
sp|Q9UGJ1|GCP4_HUMAN	sp|Q9UGJ1|GCP4_HUMAN Gamma-tubulin complex component 4 OS=Homo sapiens GN=TUBGCP4 PE=1 SV=1	Q9UGJ1	TUBGCP4	1	down
sp|Q9UHB6|LIMA1_HUMAN	sp|Q9UHB6|LIMA1_HUMAN LIM domain and actin-binding protein 1 OS=Homo sapiens GN=LIMA1 PE=1 SV=1	Q9UHB6	LIMA1	0	up
sp|Q9UHD8|SEPT9_HUMAN	sp|Q9UHD8|SEPT9_HUMAN Septin-9 OS=Homo sapiens GN=SEPT9 PE=1 SV=2	Q9UHD8	SEPT9	0	down
sp|Q9UHD9|UBQL2_HUMAN	sp|Q9UHD9|UBQL2_HUMAN Ubiquilin-2 OS=Homo sapiens GN=UBQLN2 PE=1 SV=2	Q9UHD9	UBQLN2	0	up
sp|Q9UHV9|PFD2_HUMAN	sp|Q9UHV9|PFD2_HUMAN Prefoldin subunit 2 OS=Homo sapiens GN=PFDN2 PE=1 SV=1	Q9UHV9	PFDN2	0	up
sp|Q9UHW5|GPN3_HUMAN	sp|Q9UHW5|GPN3_HUMAN GPN-loop GTPase 3 OS=Homo sapiens GN=GPN3 PE=1 SV=2	Q9UHW5	GPN3	0	down
sp|Q9UI30|TR112_HUMAN	sp|Q9UI30|TR112_HUMAN Multifunctional methyltransferase subunit TRM112-like protein OS=Homo sapiens GN=TRMT112 PE=1 SV=1	Q9UI30	TRMT112	0	up
sp|Q9UIG0|BAZ1B_HUMAN	sp|Q9UIG0|BAZ1B_HUMAN Tyrosine-protein kinase BAZ1B OS=Homo sapiens GN=BAZ1B PE=1 SV=2	Q9UIG0	BAZ1B	1	down
sp|Q9UII2|ATIF1_HUMAN	sp|Q9UII2|ATIF1_HUMAN ATPase inhibitor, mitochondrial OS=Homo sapiens GN=ATPIF1 PE=1 SV=1	Q9UII2	ATPIF1	0	down
sp|Q9UJS0|CMC2_HUMAN	sp|Q9UJS0|CMC2_HUMAN Calcium-binding mitochondrial carrier protein Aralar2 OS=Homo sapiens GN=SLC25A13 PE=1 SV=2	Q9UJS0	SLC25A13	0	down
sp|Q9UJV9|DDX41_HUMAN	sp|Q9UJV9|DDX41_HUMAN Probable ATP-dependent RNA helicase DDX41 OS=Homo sapiens GN=DDX41 PE=1 SV=2	Q9UJV9	DDX41	0	down
sp|Q9UJX4|APC5_HUMAN	sp|Q9UJX4|APC5_HUMAN Anaphase-promoting complex subunit 5 OS=Homo sapiens GN=ANAPC5 PE=1 SV=2	Q9UJX4	ANAPC5	1	up
sp|Q9UJY4|GGA2_HUMAN	sp|Q9UJY4|GGA2_HUMAN ADP-ribosylation factor-binding protein GGA2 OS=Homo sapiens GN=GGA2 PE=1 SV=3	Q9UJY4	GGA2	1	up
sp|Q9UKB1|FBW1B_HUMAN	sp|Q9UKB1|FBW1B_HUMAN F-box/WD repeat-containing protein 11 OS=Homo sapiens GN=FBXW11 PE=1 SV=1	Q9UKB1	FBXW11	0	up
sp|Q9UKL0|RCOR1_HUMAN	sp|Q9UKL0|RCOR1_HUMAN REST corepressor 1 OS=Homo sapiens GN=RCOR1 PE=1 SV=2	Q9UKL0	RCOR1	1	down
sp|Q9UKM9|RALY_HUMAN	sp|Q9UKM9|RALY_HUMAN RNA-binding protein Raly OS=Homo sapiens GN=RALY PE=1 SV=1	Q9UKM9	RALY	1	up
sp|Q9UKV3|ACINU_HUMAN	sp|Q9UKV3|ACINU_HUMAN Apoptotic chromatin condensation inducer in the nucleus OS=Homo sapiens GN=ACIN1 PE=1 SV=2	Q9UKV3	ACIN1	0	up
sp|Q9UKV5|AMFR_HUMAN	sp|Q9UKV5|AMFR_HUMAN E3 ubiquitin-protein ligase AMFR OS=Homo sapiens GN=AMFR PE=1 SV=2	Q9UKV5	AMFR	1	up
sp|Q9UL26|RB22A_HUMAN	sp|Q9UL26|RB22A_HUMAN Ras-related protein Rab-22A OS=Homo sapiens GN=RAB22A PE=1 SV=2	Q9UL26	RAB22A	1	up
sp|Q9ULG6|CCPG1_HUMAN	sp|Q9ULG6|CCPG1_HUMAN Cell cycle progression protein 1 OS=Homo sapiens GN=CCPG1 PE=1 SV=3	Q9ULG6	CCPG1	0	up
sp|Q9ULP9|TBC24_HUMAN	sp|Q9ULP9|TBC24_HUMAN TBC1 domain family member 24 OS=Homo sapiens GN=TBC1D24 PE=1 SV=2	Q9ULP9	TBC1D24	1	down
sp|Q9ULT0|TTC7A_HUMAN	sp|Q9ULT0|TTC7A_HUMAN Tetratricopeptide repeat protein 7A OS=Homo sapiens GN=TTC7A PE=1 SV=3	Q9ULT0	TTC7A	0	up
sp|Q9ULV3|CIZ1_HUMAN	sp|Q9ULV3|CIZ1_HUMAN Cip1-interacting zinc finger protein OS=Homo sapiens GN=CIZ1 PE=1 SV=2	Q9ULV3	CIZ1	0	up
sp|Q9ULV4|COR1C_HUMAN	sp|Q9ULV4|COR1C_HUMAN Coronin-1C OS=Homo sapiens GN=CORO1C PE=1 SV=1	Q9ULV4	CORO1C	1	down
sp|Q9UM00|TMCO1_HUMAN	sp|Q9UM00|TMCO1_HUMAN Calcium load-activated calcium channel OS=Homo sapiens GN=TMCO1 PE=1 SV=1	Q9UM00	TMCO1	1	up
sp|Q9UM22|EPDR1_HUMAN	sp|Q9UM22|EPDR1_HUMAN Mammalian ependymin-related protein 1 OS=Homo sapiens GN=EPDR1 PE=1 SV=2	Q9UM22	EPDR1	0	down
sp|Q9UMX0|UBQL1_HUMAN	sp|Q9UMX0|UBQL1_HUMAN Ubiquilin-1 OS=Homo sapiens GN=UBQLN1 PE=1 SV=2	Q9UMX0	UBQLN1	1	up
sp|Q9UNF0|PACN2_HUMAN	sp|Q9UNF0|PACN2_HUMAN Protein kinase C and casein kinase substrate in neurons protein 2 OS=Homo sapiens GN=PACSIN2 PE=1 SV=2	Q9UNF0	PACSIN2	1	up
sp|Q9UNM6|PSD13_HUMAN	sp|Q9UNM6|PSD13_HUMAN 26S proteasome non-ATPase regulatory subunit 13 OS=Homo sapiens GN=PSMD13 PE=1 SV=2	Q9UNM6	PSMD13	0	up
sp|Q9UNX3|RL26L_HUMAN	sp|Q9UNX3|RL26L_HUMAN 60S ribosomal protein L26-like 1 OS=Homo sapiens GN=RPL26L1 PE=1 SV=1	Q9UNX3	RPL26L1	0	down
sp|Q9UP83|COG5_HUMAN	sp|Q9UP83|COG5_HUMAN Conserved oligomeric Golgi complex subunit 5 OS=Homo sapiens GN=COG5 PE=1 SV=3	Q9UP83	COG5	0	down
sp|Q9UPQ0|LIMC1_HUMAN	sp|Q9UPQ0|LIMC1_HUMAN LIM and calponin homology domains-containing protein 1 OS=Homo sapiens GN=LIMCH1 PE=1 SV=4	Q9UPQ0	LIMCH1	1	down
sp|Q9UPR3|SMG5_HUMAN	sp|Q9UPR3|SMG5_HUMAN Protein SMG5 OS=Homo sapiens GN=SMG5 PE=1 SV=3	Q9UPR3	SMG5	0	up
sp|Q9UQ13|SHOC2_HUMAN	sp|Q9UQ13|SHOC2_HUMAN Leucine-rich repeat protein SHOC-2 OS=Homo sapiens GN=SHOC2 PE=1 SV=2	Q9UQ13	SHOC2	0	up
sp|Q9UQ35|SRRM2_HUMAN	sp|Q9UQ35|SRRM2_HUMAN Serine/arginine repetitive matrix protein 2 OS=Homo sapiens GN=SRRM2 PE=1 SV=2	Q9UQ35	SRRM2	0	down
sp|Q9UQ53|MGT4B_HUMAN	sp|Q9UQ53|MGT4B_HUMAN Alpha-1,3-mannosyl-glycoprotein 4-beta-N-acetylglucosaminyltransferase B OS=Homo sapiens GN=MGAT4B PE=1 SV=1	Q9UQ53	MGAT4B	1	down
sp|Q9UQ84|EXO1_HUMAN	sp|Q9UQ84|EXO1_HUMAN Exonuclease 1 OS=Homo sapiens GN=EXO1 PE=1 SV=2	Q9UQ84	EXO1	0	up
sp|Q9UQ90|SPG7_HUMAN	sp|Q9UQ90|SPG7_HUMAN Paraplegin OS=Homo sapiens GN=SPG7 PE=1 SV=2	Q9UQ90	SPG7	0	down
sp|Q9UQN3|CHM2B_HUMAN	sp|Q9UQN3|CHM2B_HUMAN Charged multivesicular body protein 2b OS=Homo sapiens GN=CHMP2B PE=1 SV=1	Q9UQN3	CHMP2B	1	down
sp|Q9Y265|RUVB1_HUMAN	sp|Q9Y265|RUVB1_HUMAN RuvB-like 1 OS=Homo sapiens GN=RUVBL1 PE=1 SV=1	Q9Y265	RUVBL1	0	up
sp|Q9Y287|ITM2B_HUMAN	sp|Q9Y287|ITM2B_HUMAN Integral membrane protein 2B OS=Homo sapiens GN=ITM2B PE=1 SV=1	Q9Y287	ITM2B	1	down
sp|Q9Y2F9|BTBD3_HUMAN	sp|Q9Y2F9|BTBD3_HUMAN BTB/POZ domain-containing protein 3 OS=Homo sapiens GN=BTBD3 PE=2 SV=1	Q9Y2F9	BTBD3	0	down
sp|Q9Y2I1|NISCH_HUMAN	sp|Q9Y2I1|NISCH_HUMAN Nischarin OS=Homo sapiens GN=NISCH PE=1 SV=3	Q9Y2I1	NISCH	0	down
sp|Q9Y2J4|AMOL2_HUMAN	sp|Q9Y2J4|AMOL2_HUMAN Angiomotin-like protein 2 OS=Homo sapiens GN=AMOTL2 PE=1 SV=3	Q9Y2J4	AMOTL2	1	up
sp|Q9Y2K7|KDM2A_HUMAN	sp|Q9Y2K7|KDM2A_HUMAN Lysine-specific demethylase 2A OS=Homo sapiens GN=KDM2A PE=1 SV=3	Q9Y2K7	KDM2A	0	up
sp|Q9Y2P8|RCL1_HUMAN	sp|Q9Y2P8|RCL1_HUMAN RNA 3'-terminal phosphate cyclase-like protein OS=Homo sapiens GN=RCL1 PE=1 SV=3	Q9Y2P8	RCL1	0	up
sp|Q9Y2R0|COA3_HUMAN	sp|Q9Y2R0|COA3_HUMAN Cytochrome c oxidase assembly factor 3 homolog, mitochondrial OS=Homo sapiens GN=COA3 PE=1 SV=1	Q9Y2R0	COA3	1	up
sp|Q9Y2W2|WBP11_HUMAN	sp|Q9Y2W2|WBP11_HUMAN WW domain-binding protein 11 OS=Homo sapiens GN=WBP11 PE=1 SV=1	Q9Y2W2	WBP11	1	down
sp|Q9Y2X7|GIT1_HUMAN	sp|Q9Y2X7|GIT1_HUMAN ARF GTPase-activating protein GIT1 OS=Homo sapiens GN=GIT1 PE=1 SV=2	Q9Y2X7	GIT1	1	up
sp|Q9Y3A3|PHOCN_HUMAN	sp|Q9Y3A3|PHOCN_HUMAN MOB-like protein phocein OS=Homo sapiens GN=MOB4 PE=1 SV=1	Q9Y3A3	MOB4	0	up
sp|Q9Y3B9|RRP15_HUMAN	sp|Q9Y3B9|RRP15_HUMAN RRP15-like protein OS=Homo sapiens GN=RRP15 PE=1 SV=2	Q9Y3B9	RRP15	1	up
sp|Q9Y3Y2|CHTOP_HUMAN	sp|Q9Y3Y2|CHTOP_HUMAN Chromatin target of PRMT1 protein OS=Homo sapiens GN=CHTOP PE=1 SV=2	Q9Y3Y2	CHTOP	0	down
sp|Q9Y421|FA32A_HUMAN	sp|Q9Y421|FA32A_HUMAN Protein FAM32A OS=Homo sapiens GN=FAM32A PE=1 SV=2	Q9Y421	FAM32A	0	down
sp|Q9Y446|PKP3_HUMAN	sp|Q9Y446|PKP3_HUMAN Plakophilin-3 OS=Homo sapiens GN=PKP3 PE=1 SV=1	Q9Y446	PKP3	1	down
sp|Q9Y484|WIPI4_HUMAN	sp|Q9Y484|WIPI4_HUMAN WD repeat domain phosphoinositide-interacting protein 4 OS=Homo sapiens GN=WDR45 PE=2 SV=1	Q9Y484	WDR45	0	up
sp|Q9Y4E8|UBP15_HUMAN	sp|Q9Y4E8|UBP15_HUMAN Ubiquitin carboxyl-terminal hydrolase 15 OS=Homo sapiens GN=USP15 PE=1 SV=3	Q9Y4E8	USP15	0	up
sp|Q9Y4H2|IRS2_HUMAN	sp|Q9Y4H2|IRS2_HUMAN Insulin receptor substrate 2 OS=Homo sapiens GN=IRS2 PE=1 SV=2	Q9Y4H2	IRS2	1	down
sp|Q9Y4P8|WIPI2_HUMAN	sp|Q9Y4P8|WIPI2_HUMAN WD repeat domain phosphoinositide-interacting protein 2 OS=Homo sapiens GN=WIPI2 PE=1 SV=1	Q9Y4P8	WIPI2	1	down
sp|Q9Y4Z0|LSM4_HUMAN	sp|Q9Y4Z0|LSM4_HUMAN U6 snRNA-associated Sm-like protein LSm4 OS=Homo sapiens GN=LSM4 PE=1 SV=1	Q9Y4Z0	LSM4	0	down
sp|Q9Y508|RN114_HUMAN	sp|Q9Y508|RN114_HUMAN E3 ubiquitin-protein ligase RNF114 OS=Homo sapiens GN=RNF114 PE=1 SV=1	Q9Y508	RNF114	1	down
sp|Q9Y512|SAM50_HUMAN	sp|Q9Y512|SAM50_HUMAN Sorting and assembly machinery component 50 homolog OS=Homo sapiens GN=SAMM50 PE=1 SV=3	Q9Y512	SAMM50	0	down
sp|Q9Y530|OARD1_HUMAN	sp|Q9Y530|OARD1_HUMAN O-acetyl-ADP-ribose deacetylase 1 OS=Homo sapiens GN=OARD1 PE=1 SV=2	Q9Y530	OARD1	0	up
sp|Q9Y570|PPME1_HUMAN	sp|Q9Y570|PPME1_HUMAN Protein phosphatase methylesterase 1 OS=Homo sapiens GN=PPME1 PE=1 SV=3	Q9Y570	PPME1	0	up
sp|Q9Y597|KCTD3_HUMAN	sp|Q9Y597|KCTD3_HUMAN BTB/POZ domain-containing protein KCTD3 OS=Homo sapiens GN=KCTD3 PE=1 SV=2	Q9Y597	KCTD3	1	down
sp|Q9Y5J1|UTP18_HUMAN	sp|Q9Y5J1|UTP18_HUMAN U3 small nucleolar RNA-associated protein 18 homolog OS=Homo sapiens GN=UTP18 PE=1 SV=3	Q9Y5J1	UTP18	0	up
sp|Q9Y5K8|VATD_HUMAN	sp|Q9Y5K8|VATD_HUMAN V-type proton ATPase subunit D OS=Homo sapiens GN=ATP6V1D PE=1 SV=1	Q9Y5K8	ATP6V1D	1	up
sp|Q9Y5L0|TNPO3_HUMAN	sp|Q9Y5L0|TNPO3_HUMAN Transportin-3 OS=Homo sapiens GN=TNPO3 PE=1 SV=3	Q9Y5L0	TNPO3	0	down
sp|Q9Y5R8|TPPC1_HUMAN	sp|Q9Y5R8|TPPC1_HUMAN Trafficking protein particle complex subunit 1 OS=Homo sapiens GN=TRAPPC1 PE=1 SV=1	Q9Y5R8	TRAPPC1	1	up
sp|Q9Y5Y0|FLVC1_HUMAN	sp|Q9Y5Y0|FLVC1_HUMAN Feline leukemia virus subgroup C receptor-related protein 1 OS=Homo sapiens GN=FLVCR1 PE=1 SV=1	Q9Y5Y0	FLVCR1	1	down
sp|Q9Y605|MOFA1_HUMAN	sp|Q9Y605|MOFA1_HUMAN MORF4 family-associated protein 1 OS=Homo sapiens GN=MRFAP1 PE=1 SV=1	Q9Y605	MRFAP1	1	up
sp|Q9Y606|TRUA_HUMAN	sp|Q9Y606|TRUA_HUMAN tRNA pseudouridine synthase A, mitochondrial OS=Homo sapiens GN=PUS1 PE=1 SV=3	Q9Y606	PUS1	0	down
sp|Q9Y613|FHOD1_HUMAN	sp|Q9Y613|FHOD1_HUMAN FH1/FH2 domain-containing protein 1 OS=Homo sapiens GN=FHOD1 PE=1 SV=3	Q9Y613	FHOD1	1	down
sp|Q9Y639|NPTN_HUMAN	sp|Q9Y639|NPTN_HUMAN Neuroplastin OS=Homo sapiens GN=NPTN PE=1 SV=2	Q9Y639	NPTN	0	down
sp|Q9Y696|CLIC4_HUMAN	sp|Q9Y696|CLIC4_HUMAN Chloride intracellular channel protein 4 OS=Homo sapiens GN=CLIC4 PE=1 SV=4	Q9Y696	CLIC4	1	down
sp|Q9Y6B7|AP4B1_HUMAN	sp|Q9Y6B7|AP4B1_HUMAN AP-4 complex subunit beta-1 OS=Homo sapiens GN=AP4B1 PE=1 SV=2	Q9Y6B7	AP4B1	0	down
sp|Q9Y6I9|TX264_HUMAN	sp|Q9Y6I9|TX264_HUMAN Testis-expressed protein 264 OS=Homo sapiens GN=TEX264 PE=1 SV=1	Q9Y6I9	TEX264	1	down
sp|Q9Y6K5|OAS3_HUMAN	sp|Q9Y6K5|OAS3_HUMAN 2'-5'-oligoadenylate synthase 3 OS=Homo sapiens GN=OAS3 PE=1 SV=3	Q9Y6K5	OAS3	0	down
sp|Q9Y6M4|KC1G3_HUMAN	sp|Q9Y6M4|KC1G3_HUMAN Casein kinase I isoform gamma-3 OS=Homo sapiens GN=CSNK1G3 PE=1 SV=2	Q9Y6M4	CSNK1G3	0	up
sp|Q9Y6N7|ROBO1_HUMAN	sp|Q9Y6N7|ROBO1_HUMAN Roundabout homolog 1 OS=Homo sapiens GN=ROBO1 PE=1 SV=1	Q9Y6N7	ROBO1	0	down
sp|Q9Y6V7|DDX49_HUMAN	sp|Q9Y6V7|DDX49_HUMAN Probable ATP-dependent RNA helicase DDX49 OS=Homo sapiens GN=DDX49 PE=1 SV=1	Q9Y6V7	DDX49	1	down
sp|Q9Y6X9|MORC2_HUMAN	sp|Q9Y6X9|MORC2_HUMAN MORC family CW-type zinc finger protein 2 OS=Homo sapiens GN=MORC2 PE=1 SV=2	Q9Y6X9	MORC2	1	up
sp|Q9Y6Y8|S23IP_HUMAN	sp|Q9Y6Y8|S23IP_HUMAN SEC23-interacting protein OS=Homo sapiens GN=SEC23IP PE=1 SV=1	Q9Y6Y8	SEC23IP	1	up
tr|A0A087WWU8|A0A087WWU8_HUMAN	tr|A0A087WWU8|A0A087WWU8_HUMAN Tropomyosin alpha-3 chain OS=Homo sapiens GN=TPM3 PE=1 SV=1	A0A087WWU8	TPM3	1	down
tr|A0A0A0MS29|A0A0A0MS29_HUMAN	tr|A0A0A0MS29|A0A0A0MS29_HUMAN Mitochondrial fission factor OS=Homo sapiens GN=MFF PE=1 SV=1	A0A0A0MS29	MFF	0	up
tr|A0A0A6YYL4|A0A0A6YYL4_HUMAN	tr|A0A0A6YYL4|A0A0A6YYL4_HUMAN Coronin OS=Homo sapiens GN=CORO7-PAM16 PE=3 SV=1	A0A0A6YYL4	CORO7-PAM16	0	down
tr|A0A0J9YVP6|A0A0J9YVP6_HUMAN	tr|A0A0J9YVP6|A0A0J9YVP6_HUMAN Poly(U)-binding-splicing factor PUF60 (Fragment) OS=Homo sapiens GN=PUF60 PE=1 SV=1	A0A0J9YVP6	PUF60	1	up
tr|A0A0U1RQS5|A0A0U1RQS5_HUMAN	tr|A0A0U1RQS5|A0A0U1RQS5_HUMAN Protein ERVK3-1 (Fragment) OS=Homo sapiens GN=ERVK3-1 PE=1 SV=1	A0A0U1RQS5	ERVK3-1	1	up
tr|B1AK87|B1AK87_HUMAN	tr|B1AK87|B1AK87_HUMAN Capping protein (Actin filament) muscle Z-line, beta, isoform CRA_a OS=Homo sapiens GN=CAPZB PE=1 SV=1	B1AK87	CAPZB	1	down
tr|E7EM57|E7EM57_HUMAN	tr|E7EM57|E7EM57_HUMAN Glucose-6-phosphate 1-dehydrogenase (Fragment) OS=Homo sapiens GN=G6PD PE=1 SV=1	E7EM57	G6PD	0	down
tr|E7ERH1|E7ERH1_HUMAN	tr|E7ERH1|E7ERH1_HUMAN Tensin-1 (Fragment) OS=Homo sapiens GN=TNS1 PE=1 SV=1	E7ERH1	TNS1	1	down
tr|E7EUU4|E7EUU4_HUMAN	tr|E7EUU4|E7EUU4_HUMAN Eukaryotic translation initiation factor 4 gamma 1 OS=Homo sapiens GN=EIF4G1 PE=1 SV=1	E7EUU4	EIF4G1	0	down
tr|E9PJD7|E9PJD7_HUMAN	tr|E9PJD7|E9PJD7_HUMAN Cysteine and histidine-rich protein 1 OS=Homo sapiens GN=CYHR1 PE=1 SV=1	E9PJD7	CYHR1	0	up
tr|E9PL71|E9PL71_HUMAN	tr|E9PL71|E9PL71_HUMAN Elongation factor 1-delta (Fragment) OS=Homo sapiens GN=EEF1D PE=1 SV=1	E9PL71	EEF1D	0	up
tr|G5EA36|G5EA36_HUMAN	tr|G5EA36|G5EA36_HUMAN Cell division cycle 27, isoform CRA_c OS=Homo sapiens GN=CDC27 PE=1 SV=1	G5EA36	CDC27	1	up
tr|H0Y5C6|H0Y5C6_HUMAN	tr|H0Y5C6|H0Y5C6_HUMAN Filamin-A (Fragment) OS=Homo sapiens GN=FLNA PE=1 SV=1	H0Y5C6	FLNA	0	up
tr|H3BNN8|H3BNN8_HUMAN	tr|H3BNN8|H3BNN8_HUMAN COX assembly mitochondrial protein 2 homolog OS=Homo sapiens GN=CMC2 PE=1 SV=1	H3BNN8	CMC2	1	down
tr|H7BXI1|H7BXI1_HUMAN	tr|H7BXI1|H7BXI1_HUMAN Extended synaptotagmin-2 (Fragment) OS=Homo sapiens GN=ESYT2 PE=1 SV=1	H7BXI1	ESYT2	1	up
tr|H7BY16|H7BY16_HUMAN	tr|H7BY16|H7BY16_HUMAN Nucleolin (Fragment) OS=Homo sapiens GN=NCL PE=1 SV=8	H7BY16	NCL	0	down
tr|H7BYY1|H7BYY1_HUMAN	tr|H7BYY1|H7BYY1_HUMAN Tropomyosin 1 (Alpha), isoform CRA_m OS=Homo sapiens GN=TPM1 PE=1 SV=1	H7BYY1	TPM1	1	up
tr|H7C5L4|H7C5L4_HUMAN	tr|H7C5L4|H7C5L4_HUMAN Filamin-B (Fragment) OS=Homo sapiens GN=FLNB PE=1 SV=1	H7C5L4	FLNB	1	up
tr|I3L2B0|I3L2B0_HUMAN	tr|I3L2B0|I3L2B0_HUMAN Clustered mitochondria protein homolog (Fragment) OS=Homo sapiens GN=CLUH PE=1 SV=2	I3L2B0	CLUH	0	down
tr|K7EL68|K7EL68_HUMAN	tr|K7EL68|K7EL68_HUMAN Hsp90 co-chaperone Cdc37 (Fragment) OS=Homo sapiens GN=CDC37 PE=1 SV=1	K7EL68	CDC37	0	down
tr|Q3BDU5|Q3BDU5_HUMAN	tr|Q3BDU5|Q3BDU5_HUMAN Prelamin-A/C OS=Homo sapiens GN=LMNA PE=1 SV=1	Q3BDU5	LMNA	0	up
tr|Q5T6W2|Q5T6W2_HUMAN	tr|Q5T6W2|Q5T6W2_HUMAN Heterogeneous nuclear ribonucleoprotein K (Fragment) OS=Homo sapiens GN=HNRNPK PE=1 SV=1	Q5T6W2	HNRNPK	0	up
tr|Q5TEC6|Q5TEC6_HUMAN	tr|Q5TEC6|Q5TEC6_HUMAN Histone H3 OS=Homo sapiens GN=HIST2H3PS2 PE=1 SV=1	Q5TEC6	HIST2H3PS2	1	up
