# Supplementary material for: Dynamic regulation of N6,2′-O-dimethyladenosine (m6Am) in obesity
Source: Nat Commun. 2021 Dec 10;12:7185. doi: 10.1038/s41467-021-27421-2 (PMC8664860; doi:10.1038/s41467-021-27421-2)
Supplement: Supplementary file 10 — Source data file [file 41467_2021_27421_MOESM10_ESM.zip › Source data revision2/4e.txt]

diet	mouse	Fto (area)	Tubulin (area)	Normalized	RQ
chow	19	8659.359	12846.782	0.674048879	2.079160826
chow	16	9079.016	13436.711	0.675687376	2.084214911
chow	15	6073.217	12264.711	0.495178158	1.527418946
chow	14	4822.196	12424.004	0.388135419	1.197236557
chow	13	4275.953	13189.539	0.324192756	1
HFD	10	10014.622	13197.489	0.758827835	2.340668693
HFD	9	16048.501	11659.296	1.376455405	4.245793218
HFD	8	7800.702	13508.924	0.577448063	1.781187434
HFD	7	17317.451	13417.016	1.290708083	3.981298344
HFD	6	11819.673	13415.187	0.881066585	2.717724467
