# Supplementary material for: Dynamic regulation of N6,2′-O-dimethyladenosine (m6Am) in obesity
Source: Nat Commun. 2021 Dec 10;12:7185. doi: 10.1038/s41467-021-27421-2 (PMC8664860; doi:10.1038/s41467-021-27421-2)
Supplement: Supplementary file 10 — Source data file [file 41467_2021_27421_MOESM10_ESM.zip › Source data revision2/5a.txt]

Mouse	Weight
WT	26
WT	25.5
WT	25.2
ob/ob	52
ob/ob	54.8
ob/ob	52.9
ob/ob	52.8
