# Supplementary material for: Dynamic regulation of N6,2′-O-dimethyladenosine (m6Am) in obesity
Source: Nat Commun. 2021 Dec 10;12:7185. doi: 10.1038/s41467-021-27421-2 (PMC8664860; doi:10.1038/s41467-021-27421-2)
Supplement: Supplementary file 10 — Source data file [file 41467_2021_27421_MOESM10_ESM.zip › Source data revision2/5d.txt]

Mouse	Fto (area)	Tubulin (area)	Normalized	RQ
WT	11751.731	110334.101	0.106510416	1.619576837
WT	10010.075	98057.151	0.10208409	1.552270973
WT	6599.205	84389.344	0.078199506	1.189086599
ob/ob	13947.359	85766.495	0.162620135	2.472770399
ob/ob	5972.861	90822.172	0.065764349	1
ob/ob	22941.593	83933.838	0.273329488	4.156195466
ob/ob	13391.773	71049.009	0.188486415	2.866088062
ob/ob	21232.472	81638.536	0.260079039	3.954711691
ob/ob	11203.874	64716.101	0.17312344	2.632481621
