# Supplementary material for: Dynamic regulation of N6,2′-O-dimethyladenosine (m6Am) in obesity
Source: Nat Commun. 2021 Dec 10;12:7185. doi: 10.1038/s41467-021-27421-2 (PMC8664860; doi:10.1038/s41467-021-27421-2)
Supplement: Supplementary file 10 — Source data file [file 41467_2021_27421_MOESM10_ESM.zip › Source data revision2/5e.txt]

gene	m6am_specific	up/down >1.5
Pfdn2	ob specific	ob down
Eprs	ob specific	ob down
Sumo1	ob specific	ob down
Aldh8a1	ob specific	ob down
Arid5b	ob specific	ob down
Gstt1	ob specific	ob down
Nr1h4	ob specific	ob down
Shroom1	ob specific	ob down
Scrn2	ob specific	ob down
Hs3st3b1	ob specific	ob down
Tdp2	ob specific	ob down
Nqo2	ob specific	ob down
Ncoa4	ob specific	ob down
Tmem254b	ob specific	ob down
Gnl3	ob specific	ob down
Gnpnat1	ob specific	ob down
Slc38a4	ob specific	ob down
Pdia5	ob specific	ob down
Plcxd2	ob specific	ob down
Plg	ob specific	ob down
Cyp4f15	ob specific	ob down
Ppp1r10	ob specific	ob down
Abcg5	ob specific	ob down
Mocos	ob specific	ob down
Abcc2	ob specific	ob down
Got1	ob specific	ob down
Psmd5	ob specific	ob down
Cd82	ob specific	ob down
9030622O22Rik	ob specific	ob down
Ppid	ob specific	ob down
Selenbp1	ob specific	ob down
Pdzk1	ob specific	ob down
Chtop	ob specific	ob down
S1pr1	ob specific	ob down
Cyp4a12b	ob specific	ob down
Srsf10	ob specific	ob down
Luzp1	ob specific	ob down
Cpne3	ob specific	ob down
Hint2	ob specific	ob down
Rbbp4	ob specific	ob down
Nrbp1	ob specific	ob down
Aacs	ob specific	ob down
Mospd3	ob specific	ob down
1810058I24Rik	ob specific	ob down
Gm16567	ob specific	ob down
Lyrm5	ob specific	ob down
Pon2	ob specific	ob down
Itpr2	ob specific	ob down
Cyp2b13	ob specific	ob down
Akt1s1	ob specific	ob down
Bcat2	ob specific	ob down
Mcee	ob specific	ob down
Acsm3	ob specific	ob down
Cyp2a22	ob specific	ob down
Tmem126a	ob specific	ob down
Folr2	ob specific	ob down
Slc10a2	ob specific	ob down
Gsta4	ob specific	ob down
Trip4	ob specific	ob down
Aqp9	ob specific	ob down
Acy1	ob specific	ob down
Araf	ob specific	ob down
Vma21	ob specific	ob down
Foxo4	ob specific	ob down
Adhfe1	wt specific	ob down
Cps1	wt specific	ob down
Plekha6	wt specific	ob down
Kdm5b	wt specific	ob down
Nr1i3	wt specific	ob down
Mrpl15	wt specific	ob down
Tuba4a	wt specific	ob down
Pcp4l1	wt specific	ob down
Psen2	wt specific	ob down
Uhrf1bp1l	wt specific	ob down
Hal	wt specific	ob down
C1d	wt specific	ob down
Efemp1	wt specific	ob down
9530068E07Rik	wt specific	ob down
Tmem256	wt specific	ob down
Tlcd2	wt specific	ob down
Ddc	wt specific	ob down
Shmt1	wt specific	ob down
Abca8a	wt specific	ob down
Tk1	wt specific	ob down
Meg3,Mir1906-1,Mir770	wt specific	ob down
0610007P14Rik	wt specific	ob down
Akr1c14	wt specific	ob down
Agtr1a	wt specific	ob down
Cks2	wt specific	ob down
Adtrp	wt specific	ob down
Fermt2	wt specific	ob down
Hnrnpc	wt specific	ob down
Fdft1	wt specific	ob down
Agxt2,Gm21973,Prlr	wt specific	ob down
Mettl7a1	wt specific	ob down
Slc39a4	wt specific	ob down
Masp1	wt specific	ob down
Pla1a	wt specific	ob down
Cbs	wt specific	ob down
Rpl7l1	wt specific	ob down
Gpr108	wt specific	ob down
Rnf14	wt specific	ob down
Ndst1	wt specific	ob down
Fech	wt specific	ob down
Trmt112	wt specific	ob down
A1cf	wt specific	ob down
Papss2	wt specific	ob down
Cyp26a1	wt specific	ob down
Cyp2c29	wt specific	ob down
Ccs	wt specific	ob down
Cyp2c68	wt specific	ob down
Mgea5	wt specific	ob down
Pter	wt specific	ob down
Yme1l1	wt specific	ob down
BC029214	wt specific	ob down
Zfp385b	wt specific	ob down
Bbox1	wt specific	ob down
Foxa2	wt specific	ob down
Fabp5	wt specific	ob down
Amigo1	wt specific	ob down
Psma5	wt specific	ob down
Casp6	wt specific	ob down
Uox	wt specific	ob down
Pigk	wt specific	ob down
Zranb2	wt specific	ob down
Mrps21	wt specific	ob down
Hsd3b3	wt specific	ob down
Bsdc1	wt specific	ob down
Acnat1	wt specific	ob down
Baat	wt specific	ob down
Mup7	wt specific	ob down
Mup8	wt specific	ob down
Mup14	wt specific	ob down
Alad	wt specific	ob down
Cyp2j5	wt specific	ob down
Itgb3bp	wt specific	ob down
Pcsk9	wt specific	ob down
Gsap	wt specific	ob down
Afm	wt specific	ob down
Mtf2	wt specific	ob down
Ugt2b1	wt specific	ob down
Ugt2a3	wt specific	ob down
Slc26a1	wt specific	ob down
Prhoxnb	wt specific	ob down
Tmem150a	wt specific	ob down
Cml1	wt specific	ob down
Hebp1	wt specific	ob down
Ypel3	wt specific	ob down
Acadsb	wt specific	ob down
Psenen	wt specific	ob down
Aamdc	wt specific	ob down
Nadsyn1	wt specific	ob down
Ccnd1	wt specific	ob down
Rwdd4a	wt specific	ob down
Nudt7	wt specific	ob down
Hsd17b2	wt specific	ob down
Timm44	wt specific	ob down
Irs2	wt specific	ob down
Dlc1	wt specific	ob down
Ces1b	wt specific	ob down
Psmb10	wt specific	ob down
Sdr42e1	wt specific	ob down
Ireb2	wt specific	ob down
Imp3	wt specific	ob down
Onecut1	wt specific	ob down
Foxred1	wt specific	ob down
Fdx1	wt specific	ob down
Lipc	wt specific	ob down
Rgn	wt specific	ob down
Il13ra1	wt specific	ob down
Ssr4	wt specific	ob down
Zdhhc9	wt specific	ob down
Gpc4	wt specific	ob down
Cxx1a	wt specific	ob down
Tagln2	ob specific	ob up
Inhbb	ob specific	ob up
Cd63	ob specific	ob up
Rtn4	ob specific	ob up
Krt19	ob specific	ob up
Actg1	ob specific	ob up
Crip1	ob specific	ob up
Arl4a	ob specific	ob up
Hist1h4j	ob specific	ob up
Hist1h4f	ob specific	ob up
Hist1h4a	ob specific	ob up
Ctla2a	ob specific	ob up
Loxl2	ob specific	ob up
Csf2rb	ob specific	ob up
Arsa	ob specific	ob up
Bin2	ob specific	ob up
Krt8	ob specific	ob up
H2-Q1	ob specific	ob up
Ezr	ob specific	ob up
1810055G02Rik	ob specific	ob up
2010003K11Rik	ob specific	ob up
Fam98b	ob specific	ob up
Lbp	ob specific	ob up
Wfdc2	ob specific	ob up
Rnd3	ob specific	ob up
Samhd1	ob specific	ob up
S100a11	ob specific	ob up
Ctss	ob specific	ob up
Hfe2	ob specific	ob up
Tmem64	ob specific	ob up
Paqr7	ob specific	ob up
Jun	ob specific	ob up
Cyp4a14	ob specific	ob up
Map7d1	ob specific	ob up
Sh3bgrl3	ob specific	ob up
Hspb1	ob specific	ob up
Selplg	ob specific	ob up
Col1a2	ob specific	ob up
Cidec	ob specific	ob up
Cd9	ob specific	ob up
Lsp1	ob specific	ob up
Mfge8	ob specific	ob up
Unc45a	ob specific	ob up
Gvin1	ob specific	ob up
Col4a2	ob specific	ob up
Myo9b	ob specific	ob up
Cotl1	ob specific	ob up
Elovl5	ob specific	ob up
Vprbp	ob specific	ob up
Zbtb16	ob specific	ob up
Rab8b	ob specific	ob up
Slc6a8	ob specific	ob up
Tceal8	ob specific	ob up
Gm25911	wt specific	ob up
Pbx1	wt specific	ob up
G0s2	wt specific	ob up
Sgk1	wt specific	ob up
Hist1h2bg	wt specific	ob up
Pnpla3	wt specific	ob up
Cyp2d40	wt specific	ob up
Zbtb20	wt specific	ob up
Angptl4	wt specific	ob up
Csf2ra	wt specific	ob up
Med27	wt specific	ob up
Dab2ip	wt specific	ob up
Gm20412	wt specific	ob up
Fabp2	wt specific	ob up
Orm3	wt specific	ob up
C1qb	wt specific	ob up
Steap4	wt specific	ob up
Iqsec1	wt specific	ob up
Tyrobp	wt specific	ob up
Aqp11	wt specific	ob up
Tusc3	wt specific	ob up
