# Supplementary material for: Dynamic regulation of N6,2′-O-dimethyladenosine (m6Am) in obesity
Source: Nat Commun. 2021 Dec 10;12:7185. doi: 10.1038/s41467-021-27421-2 (PMC8664860; doi:10.1038/s41467-021-27421-2)
Supplement: Supplementary file 10 — Source data file [file 41467_2021_27421_MOESM10_ESM.zip › Source data revision2/5f.txt]

Protein	Accession	Protein Description	Uniprot Gene Name	m6Am_specific	up/down >1.5
sp|A1L314|MPEG1_MOUSE	A1L314	sp|A1L314|MPEG1_MOUSE Macrophage-expressed gene 1 protein OS=Mus musculus GN=Mpeg1 PE=1 SV=1	Mpeg1	ob specific	ob_up
sp|A2AJ88|PLPL7_MOUSE	A2AJ88	sp|A2AJ88|PLPL7_MOUSE Patatin-like phospholipase domain-containing protein 7 OS=Mus musculus GN=Pnpla7 PE=1 SV=1	Pnpla7	ob specific	ob_up
sp|A2AJI0|MA7D1_MOUSE	A2AJI0	sp|A2AJI0|MA7D1_MOUSE MAP7 domain-containing protein 1 OS=Mus musculus GN=Map7d1 PE=1 SV=1	Map7d1	ob specific	ob_up
sp|A2RSJ4|UH1BL_MOUSE	A2RSJ4	sp|A2RSJ4|UH1BL_MOUSE UHRF1-binding protein 1-like OS=Mus musculus GN=Uhrf1bp1l PE=1 SV=2	Uhrf1bp1l	wt specific	wt up
sp|B1AR13|CISD3_MOUSE	B1AR13	sp|B1AR13|CISD3_MOUSE CDGSH iron-sulfur domain-containing protein 3, mitochondrial OS=Mus musculus GN=Cisd3 PE=1 SV=1	Cisd3	ob specific	ob_up
sp|D3Z6Q9|BIN2_MOUSE	D3Z6Q9	sp|D3Z6Q9|BIN2_MOUSE Bridging integrator 2 OS=Mus musculus GN=Bin2 PE=1 SV=1	Bin2	ob specific	ob_up
sp|F6ZDS4|TPR_MOUSE	F6ZDS4	sp|F6ZDS4|TPR_MOUSE Nucleoprotein TPR OS=Mus musculus GN=Tpr PE=1 SV=1	Tpr	ob specific	ob_up
sp|O35728|CP4AE_MOUSE	O35728	sp|O35728|CP4AE_MOUSE Cytochrome P450 4A14 OS=Mus musculus GN=Cyp4a14 PE=1 SV=1	Cyp4a14	ob specific	ob_up
sp|O35855|BCAT2_MOUSE	O35855	sp|O35855|BCAT2_MOUSE Branched-chain-amino-acid aminotransferase, mitochondrial OS=Mus musculus GN=Bcat2 PE=1 SV=2	Bcat2	ob specific	ob_up
sp|O35887|CALU_MOUSE	O35887	sp|O35887|CALU_MOUSE Calumenin OS=Mus musculus GN=Calu PE=1 SV=1	Calu	wt specific	wt up
sp|O55060|TPMT_MOUSE	O55060	sp|O55060|TPMT_MOUSE Thiopurine S-methyltransferase OS=Mus musculus GN=Tpmt PE=1 SV=1	Tpmt	ob specific	ob_up
sp|O88428|PAPS2_MOUSE	O88428	sp|O88428|PAPS2_MOUSE Bifunctional 3'-phosphoadenosine 5'-phosphosulfate synthase 2 OS=Mus musculus GN=Papss2 PE=1 SV=2	Papss2	wt specific	wt up
sp|P14106|C1QB_MOUSE	P14106	sp|P14106|C1QB_MOUSE Complement C1q subcomponent subunit B OS=Mus musculus GN=C1qb PE=1 SV=2	C1qb	wt specific	ob_up
sp|P14602|HSPB1_MOUSE	P14602	sp|P14602|HSPB1_MOUSE Heat shock protein beta-1 OS=Mus musculus GN=Hspb1 PE=1 SV=3	Hspb1	ob specific	ob_up
sp|P19001|K1C19_MOUSE	P19001	sp|P19001|K1C19_MOUSE Keratin, type I cytoskeletal 19 OS=Mus musculus GN=Krt19 PE=1 SV=1	Krt19	ob specific	ob_up
sp|P19973|LSP1_MOUSE	P19973	sp|P19973|LSP1_MOUSE Lymphocyte-specific protein 1 OS=Mus musculus GN=Lsp1 PE=1 SV=2	Lsp1	ob specific	ob_up
sp|P21956|MFGM_MOUSE	P21956	sp|P21956|MFGM_MOUSE Lactadherin OS=Mus musculus GN=Mfge8 PE=1 SV=3	Mfge8	ob specific	ob_up
sp|P22315|HEMH_MOUSE	P22315	sp|P22315|HEMH_MOUSE Ferrochelatase, mitochondrial OS=Mus musculus GN=Fech PE=1 SV=2	Fech	wt specific	wt up
sp|P26150|3BHS3_MOUSE	P26150	sp|P26150|3BHS3_MOUSE 3 beta-hydroxysteroid dehydrogenase/Delta 5-->4-isomerase type 3 OS=Mus musculus GN=Hsd3b3 PE=1 SV=3	Hsd3b3	wt specific	wt up
sp|P28076|PSB9_MOUSE	P28076	sp|P28076|PSB9_MOUSE Proteasome subunit beta type-9 OS=Mus musculus GN=Psmb9 PE=1 SV=1	Psmb9	ob specific	ob_up
sp|P28571|SC6A9_MOUSE	P28571	sp|P28571|SC6A9_MOUSE Sodium- and chloride-dependent glycine transporter 1 OS=Mus musculus GN=Slc6a9 PE=1 SV=3	Slc6a9	ob specific	ob_up
sp|P35492|HUTH_MOUSE	P35492	sp|P35492|HUTH_MOUSE Histidine ammonia-lyase OS=Mus musculus GN=Hal PE=1 SV=1	Hal	wt specific	wt up
sp|P35951|LDLR_MOUSE	P35951	sp|P35951|LDLR_MOUSE Low-density lipoprotein receptor OS=Mus musculus GN=Ldlr PE=1 SV=2	Ldlr	ob specific	ob_up
sp|P38060|HMGCL_MOUSE	P38060	sp|P38060|HMGCL_MOUSE Hydroxymethylglutaryl-CoA lyase, mitochondrial OS=Mus musculus GN=Hmgcl PE=1 SV=2	Hmgcl	wt specific	ob_up
sp|P40237|CD82_MOUSE	P40237	sp|P40237|CD82_MOUSE CD82 antigen OS=Mus musculus GN=Cd82 PE=1 SV=1	Cd82	ob specific	wt up
sp|P40240|CD9_MOUSE	P40240	sp|P40240|CD9_MOUSE CD9 antigen OS=Mus musculus GN=Cd9 PE=1 SV=2	Cd9	ob specific	ob_up
sp|P41731|CD63_MOUSE	P41731	sp|P41731|CD63_MOUSE CD63 antigen OS=Mus musculus GN=Cd63 PE=1 SV=2	Cd63	ob specific	ob_up
sp|P43006|EAA2_MOUSE	P43006	sp|P43006|EAA2_MOUSE Excitatory amino acid transporter 2 OS=Mus musculus GN=Slc1a2 PE=1 SV=1	Slc1a2	ob specific	wt up
sp|P46656|ADX_MOUSE	P46656	sp|P46656|ADX_MOUSE Adrenodoxin, mitochondrial OS=Mus musculus GN=Fdx1 PE=1 SV=1	Fdx1	wt specific	wt up
sp|P50428|ARSA_MOUSE	P50428	sp|P50428|ARSA_MOUSE Arylsulfatase A OS=Mus musculus GN=Arsa PE=1 SV=2	Arsa	ob specific	ob_up
sp|P50543|S10AB_MOUSE	P50543	sp|P50543|S10AB_MOUSE Protein S100-A11 OS=Mus musculus GN=S100a11 PE=1 SV=1	S100a11	ob specific	ob_up
sp|P51658|DHB2_MOUSE	P51658	sp|P51658|DHB2_MOUSE Estradiol 17-beta-dehydrogenase 2 OS=Mus musculus GN=Hsd17b2 PE=1 SV=2	Hsd17b2	wt specific	wt up
sp|P51660|DHB4_MOUSE	P51660	sp|P51660|DHB4_MOUSE Peroxisomal multifunctional enzyme type 2 OS=Mus musculus GN=Hsd17b4 PE=1 SV=3	Hsd17b4	ob specific	ob_up
sp|P53798|FDFT_MOUSE	P53798	sp|P53798|FDFT_MOUSE Squalene synthase OS=Mus musculus GN=Fdft1 PE=1 SV=2	Fdft1	wt specific	wt up
sp|P54116|STOM_MOUSE	P54116	sp|P54116|STOM_MOUSE Erythrocyte band 7 integral membrane protein OS=Mus musculus GN=Stom PE=1 SV=3	Stom	wt specific	ob_up
sp|P55050|FABPI_MOUSE	P55050	sp|P55050|FABPI_MOUSE Fatty acid-binding protein, intestinal OS=Mus musculus GN=Fabp2 PE=1 SV=2	Fabp2	wt specific	ob_up
sp|P58137|ACOT8_MOUSE	P58137	sp|P58137|ACOT8_MOUSE Acyl-coenzyme A thioesterase 8 OS=Mus musculus GN=Acot8 PE=1 SV=1	Acot8	wt specific	ob_up
sp|P58735|S26A1_MOUSE	P58735	sp|P58735|S26A1_MOUSE Sulfate anion transporter 1 OS=Mus musculus GN=Slc26a1 PE=1 SV=1	Slc26a1	wt specific	wt up
sp|P62245|RS15A_MOUSE	P62245	sp|P62245|RS15A_MOUSE 40S ribosomal protein S15a OS=Mus musculus GN=Rps15a PE=1 SV=2	Rps15a	ob specific	ob_up
sp|P62827|RAN_MOUSE	P62827	sp|P62827|RAN_MOUSE GTP-binding nuclear protein Ran OS=Mus musculus GN=Ran PE=1 SV=3	Ran	wt specific	ob_up
sp|P62862|RS30_MOUSE	P62862	sp|P62862|RS30_MOUSE 40S ribosomal protein S30 OS=Mus musculus GN=Fau PE=1 SV=1	Fau	ob specific	wt up
sp|P98064|MASP1_MOUSE	P98064	sp|P98064|MASP1_MOUSE Mannan-binding lectin serine protease 1 OS=Mus musculus GN=Masp1 PE=1 SV=2	Masp1	wt specific	wt up
sp|Q05816|FABP5_MOUSE	Q05816	sp|Q05816|FABP5_MOUSE Fatty acid-binding protein, epidermal OS=Mus musculus GN=Fabp5 PE=1 SV=3	Fabp5	wt specific	wt up
sp|Q3U3R4|LMF1_MOUSE	Q3U3R4	sp|Q3U3R4|LMF1_MOUSE Lipase maturation factor 1 OS=Mus musculus GN=Lmf1 PE=1 SV=1	Lmf1	ob specific	wt up
sp|Q3UHN9|NDST1_MOUSE	Q3UHN9	sp|Q3UHN9|NDST1_MOUSE Bifunctional heparan sulfate N-deacetylase/N-sulfotransferase 1 OS=Mus musculus GN=Ndst1 PE=1 SV=2	Ndst1	wt specific	wt up
sp|Q3V2Q8|N42L1_MOUSE	Q3V2Q8	sp|Q3V2Q8|N42L1_MOUSE NEDD4-binding protein 2-like 1 OS=Mus musculus GN=N4bp2l1 PE=2 SV=1	N4bp2l1	wt specific	wt up
sp|Q5F285|TM256_MOUSE	Q5F285	sp|Q5F285|TM256_MOUSE Transmembrane protein 256 OS=Mus musculus GN=Tmem256 PE=1 SV=1	Tmem256	wt specific	wt up
sp|Q5SWU9|ACACA_MOUSE	Q5SWU9	sp|Q5SWU9|ACACA_MOUSE Acetyl-CoA carboxylase 1 OS=Mus musculus GN=Acaca PE=1 SV=1	Acaca	wt specific	ob_up
sp|Q60866|PTER_MOUSE	Q60866	sp|Q60866|PTER_MOUSE Phosphotriesterase-related protein OS=Mus musculus GN=Pter PE=1 SV=1	Pter	wt specific	wt up
sp|Q61207|SAP_MOUSE	Q61207	sp|Q61207|SAP_MOUSE Prosaposin OS=Mus musculus GN=Psap PE=1 SV=2	Psap	wt specific	ob_up
sp|Q62077|PLCG1_MOUSE	Q62077	sp|Q62077|PLCG1_MOUSE 1-phosphatidylinositol 4,5-bisphosphate phosphodiesterase gamma-1 OS=Mus musculus GN=Plcg1 PE=1 SV=2	Plcg1	ob specific	wt up
sp|Q64374|RGN_MOUSE	Q64374	sp|Q64374|RGN_MOUSE Regucalcin OS=Mus musculus GN=Rgn PE=1 SV=1	Rgn	wt specific	wt up
sp|Q64458|CP2CT_MOUSE	Q64458	sp|Q64458|CP2CT_MOUSE Cytochrome P450 2C29 OS=Mus musculus GN=Cyp2c29 PE=1 SV=2	Cyp2c29	wt specific	wt up
sp|Q6GV12|KDSR_MOUSE	Q6GV12	sp|Q6GV12|KDSR_MOUSE 3-ketodihydrosphingosine reductase OS=Mus musculus GN=Kdsr PE=1 SV=1	Kdsr	ob specific	ob_up
sp|Q6PB93|GALT2_MOUSE	Q6PB93	sp|Q6PB93|GALT2_MOUSE Polypeptide N-acetylgalactosaminyltransferase 2 OS=Mus musculus GN=Galnt2 PE=1 SV=1	Galnt2	wt specific	ob_up
sp|Q6PDE7|GGT6_MOUSE	Q6PDE7	sp|Q6PDE7|GGT6_MOUSE Gamma-glutamyltransferase 6 OS=Mus musculus GN=Ggt6 PE=2 SV=1	Ggt6	ob specific	wt up
sp|Q711T7|NADE_MOUSE	Q711T7	sp|Q711T7|NADE_MOUSE Glutamine-dependent NAD(+) synthetase OS=Mus musculus GN=Nadsyn1 PE=1 SV=1	Nadsyn1	wt specific	ob_up
sp|Q78XF5|OSTC_MOUSE	Q78XF5	sp|Q78XF5|OSTC_MOUSE Oligosaccharyltransferase complex subunit OSTC OS=Mus musculus GN=Ostc PE=1 SV=1	Ostc	ob specific	wt up
sp|Q80XN0|BDH_MOUSE	Q80XN0	sp|Q80XN0|BDH_MOUSE D-beta-hydroxybutyrate dehydrogenase, mitochondrial OS=Mus musculus GN=Bdh1 PE=1 SV=2	Bdh1	ob specific	ob_up
sp|Q80Y55|BSDC1_MOUSE	Q80Y55	sp|Q80Y55|BSDC1_MOUSE BSD domain-containing protein 1 OS=Mus musculus GN=Bsdc1 PE=1 SV=1	Bsdc1	wt specific	ob_up
sp|Q8BFS6|CPPED_MOUSE	Q8BFS6	sp|Q8BFS6|CPPED_MOUSE Serine/threonine-protein phosphatase CPPED1 OS=Mus musculus GN=Cpped1 PE=1 SV=1	Cpped1	wt specific	ob_up
sp|Q8BGE4|SUSD6_MOUSE	Q8BGE4	sp|Q8BGE4|SUSD6_MOUSE Sushi domain-containing protein 6 OS=Mus musculus GN=Susd6 PE=2 SV=1	Susd6	ob specific	ob_up
sp|Q8BHI7|ELOV5_MOUSE	Q8BHI7	sp|Q8BHI7|ELOV5_MOUSE Elongation of very long chain fatty acids protein 5 OS=Mus musculus GN=Elovl5 PE=1 SV=1	Elovl5	ob specific	ob_up
sp|Q8BSF4|PISD_MOUSE	Q8BSF4	sp|Q8BSF4|PISD_MOUSE Phosphatidylserine decarboxylase proenzyme, mitochondrial OS=Mus musculus GN=Pisd PE=2 SV=1	Pisd	wt specific	ob_up
sp|Q8BWQ1|UD2A3_MOUSE	Q8BWQ1	sp|Q8BWQ1|UD2A3_MOUSE UDP-glucuronosyltransferase 2A3 OS=Mus musculus GN=Ugt2a3 PE=1 SV=1	Ugt2a3	wt specific	wt up
sp|Q8C196|CPSM_MOUSE	Q8C196	sp|Q8C196|CPSM_MOUSE Carbamoyl-phosphate synthase [ammonia], mitochondrial OS=Mus musculus GN=Cps1 PE=1 SV=2	Cps1	wt specific	wt up
sp|Q8CHU3|EPN2_MOUSE	Q8CHU3	sp|Q8CHU3|EPN2_MOUSE Epsin-2 OS=Mus musculus GN=Epn2 PE=1 SV=1	Epn2	ob specific	wt up
sp|Q8K0L9|ZBT20_MOUSE	Q8K0L9	sp|Q8K0L9|ZBT20_MOUSE Zinc finger and BTB domain-containing protein 20 OS=Mus musculus GN=Zbtb20 PE=1 SV=1	Zbtb20	wt specific	wt up
sp|Q8K0R6|GLTD2_MOUSE	Q8K0R6	sp|Q8K0R6|GLTD2_MOUSE Glycolipid transfer protein domain-containing protein 2 OS=Mus musculus GN=Gltpd2 PE=1 SV=1	Gltpd2	wt specific	wt up
sp|Q8R0N6|HOT_MOUSE	Q8R0N6	sp|Q8R0N6|HOT_MOUSE Hydroxyacid-oxoacid transhydrogenase, mitochondrial OS=Mus musculus GN=Adhfe1 PE=1 SV=2	Adhfe1	wt specific	wt up
sp|Q8R183|TIMD2_MOUSE	Q8R183	sp|Q8R183|TIMD2_MOUSE T-cell immunoglobulin and mucin domain-containing protein 2 OS=Mus musculus GN=Timd2 PE=1 SV=1	Timd2	ob specific	wt up
sp|Q8R1S9|S38A4_MOUSE	Q8R1S9	sp|Q8R1S9|S38A4_MOUSE Sodium-coupled neutral amino acid transporter 4 OS=Mus musculus GN=Slc38a4 PE=1 SV=1	Slc38a4	ob specific	wt up
sp|Q8R420|ABCA3_MOUSE	Q8R420	sp|Q8R420|ABCA3_MOUSE ATP-binding cassette sub-family A member 3 OS=Mus musculus GN=Abca3 PE=1 SV=3	Abca3	wt specific	ob_up
sp|Q8R4U7|LUZP1_MOUSE	Q8R4U7	sp|Q8R4U7|LUZP1_MOUSE Leucine zipper protein 1 OS=Mus musculus GN=Luzp1 PE=1 SV=2	Luzp1	ob specific	ob_up
sp|Q8VC30|TKFC_MOUSE	Q8VC30	sp|Q8VC30|TKFC_MOUSE Triokinase/FMN cyclase OS=Mus musculus GN=Tkfc PE=1 SV=1	Tkfc	ob specific	ob_up
sp|Q8VCS0|PGRP2_MOUSE	Q8VCS0	sp|Q8VCS0|PGRP2_MOUSE N-acetylmuramoyl-L-alanine amidase OS=Mus musculus GN=Pglyrp2 PE=1 SV=1	Pglyrp2	ob specific	ob_up
sp|Q91VW3|SH3L3_MOUSE	Q91VW3	sp|Q91VW3|SH3L3_MOUSE SH3 domain-binding glutamic acid-rich-like protein 3 OS=Mus musculus GN=Sh3bgrl3 PE=1 SV=1	Sh3bgrl3	ob specific	ob_up
sp|Q91WW7|PLPL3_MOUSE	Q91WW7	sp|Q91WW7|PLPL3_MOUSE Patatin-like phospholipase domain-containing protein 3 OS=Mus musculus GN=Pnpla3 PE=1 SV=1	Pnpla3	wt specific	ob_up
sp|Q91XC9|PEX16_MOUSE	Q91XC9	sp|Q91XC9|PEX16_MOUSE Peroxisomal membrane protein PEX16 OS=Mus musculus GN=Pex16 PE=1 SV=2	Pex16	ob specific	ob_up
sp|Q921X9|PDIA5_MOUSE	Q921X9	sp|Q921X9|PDIA5_MOUSE Protein disulfide-isomerase A5 OS=Mus musculus GN=Pdia5 PE=1 SV=1	Pdia5	ob specific	wt up
sp|Q99JY0|ECHB_MOUSE	Q99JY0	sp|Q99JY0|ECHB_MOUSE Trifunctional enzyme subunit beta, mitochondrial OS=Mus musculus GN=Hadhb PE=1 SV=1	Hadhb	ob specific	ob_up
sp|Q99KD5|UN45A_MOUSE	Q99KD5	sp|Q99KD5|UN45A_MOUSE Protein unc-45 homolog A OS=Mus musculus GN=Unc45a PE=1 SV=2	Unc45a	ob specific	ob_up
sp|Q99L20|GSTT3_MOUSE	Q99L20	sp|Q99L20|GSTT3_MOUSE Glutathione S-transferase theta-3 OS=Mus musculus GN=Gstt3 PE=1 SV=1	Gstt3	wt specific	wt up
sp|Q99P30|NUDT7_MOUSE	Q99P30	sp|Q99P30|NUDT7_MOUSE Peroxisomal coenzyme A diphosphatase NUDT7 OS=Mus musculus GN=Nudt7 PE=1 SV=2	Nudt7	wt specific	wt up
sp|Q99PE8|ABCG5_MOUSE	Q99PE8	sp|Q99PE8|ABCG5_MOUSE ATP-binding cassette sub-family G member 5 OS=Mus musculus GN=Abcg5 PE=1 SV=1	Abcg5	ob specific	wt up
sp|Q9BCZ4|SELS_MOUSE	Q9BCZ4	sp|Q9BCZ4|SELS_MOUSE Selenoprotein S OS=Mus musculus GN=Selenos PE=1 SV=3	Selenos	wt specific	wt up
sp|Q9CPT3|NANP_MOUSE	Q9CPT3	sp|Q9CPT3|NANP_MOUSE N-acylneuraminate-9-phosphatase OS=Mus musculus GN=Nanp PE=1 SV=1	Nanp	wt specific	ob_up
sp|Q9CR61|NDUB7_MOUSE	Q9CR61	sp|Q9CR61|NDUB7_MOUSE NADH dehydrogenase [ubiquinone] 1 beta subcomplex subunit 7 OS=Mus musculus GN=Ndufb7 PE=1 SV=3	Ndufb7	ob specific	ob_up
sp|Q9D0S9|HINT2_MOUSE	Q9D0S9	sp|Q9D0S9|HINT2_MOUSE Histidine triad nucleotide-binding protein 2, mitochondrial OS=Mus musculus GN=Hint2 PE=1 SV=1	Hint2	ob specific	wt up
sp|Q9DBL1|ACDSB_MOUSE	Q9DBL1	sp|Q9DBL1|ACDSB_MOUSE Short/branched chain specific acyl-CoA dehydrogenase, mitochondrial OS=Mus musculus GN=Acadsb PE=1 SV=1	Acadsb	wt specific	wt up
sp|Q9EQ06|DHB11_MOUSE	Q9EQ06	sp|Q9EQ06|DHB11_MOUSE Estradiol 17-beta-dehydrogenase 11 OS=Mus musculus GN=Hsd17b11 PE=1 SV=1	Hsd17b11	ob specific	wt up
sp|Q9EQG9|C43BP_MOUSE	Q9EQG9	sp|Q9EQG9|C43BP_MOUSE Collagen type IV alpha-3-binding protein OS=Mus musculus GN=Col4a3bp PE=1 SV=1	Col4a3bp	wt specific	ob_up
sp|Q9JIL4|NHRF3_MOUSE	Q9JIL4	sp|Q9JIL4|NHRF3_MOUSE Na(+)/H(+) exchange regulatory cofactor NHE-RF3 OS=Mus musculus GN=Pdzk1 PE=1 SV=1	Pdzk1	ob specific	wt up
sp|Q9R0E2|PLOD1_MOUSE	Q9R0E2	sp|Q9R0E2|PLOD1_MOUSE Procollagen-lysine,2-oxoglutarate 5-dioxygenase 1 OS=Mus musculus GN=Plod1 PE=1 SV=1	Plod1	ob specific	ob_up
sp|Q9R0Q9|MPU1_MOUSE	Q9R0Q9	sp|Q9R0Q9|MPU1_MOUSE Mannose-P-dolichol utilization defect 1 protein OS=Mus musculus GN=Mpdu1 PE=1 SV=1	Mpdu1	wt specific	ob_up
tr|A0A0R4J050|A0A0R4J050_MOUSE	A0A0R4J050	tr|A0A0R4J050|A0A0R4J050_MOUSE Aminoacylase OS=Mus musculus GN=Acy1 PE=1 SV=1	Acy1	ob specific	wt up
tr|A0A0R4J1L9|A0A0R4J1L9_MOUSE	A0A0R4J1L9	tr|A0A0R4J1L9|A0A0R4J1L9_MOUSE Microtubule-associated tumor suppressor 1 homolog OS=Mus musculus GN=Mtus1 PE=1 SV=1	Mtus1	wt specific	ob_up
tr|A0A0R4J1N3|A0A0R4J1N3_MOUSE	A0A0R4J1N3	tr|A0A0R4J1N3|A0A0R4J1N3_MOUSE Apolipoprotein C-III OS=Mus musculus GN=Apoc3 PE=1 SV=1	Apoc3	ob specific	ob_up
tr|A0A0R4J1V0|A0A0R4J1V0_MOUSE	A0A0R4J1V0	tr|A0A0R4J1V0|A0A0R4J1V0_MOUSE Na(+)/H(+) exchange regulatory cofactor NHE-RF3 OS=Mus musculus GN=Pdzk1 PE=1 SV=1	Pdzk1	ob specific	wt up
tr|A0A0R4J256|A0A0R4J256_MOUSE	A0A0R4J256	tr|A0A0R4J256|A0A0R4J256_MOUSE Proteasome subunit beta type OS=Mus musculus GN=Psmb9 PE=1 SV=1	Psmb9	ob specific	wt up
tr|A0A1D5RLD1|A0A1D5RLD1_MOUSE	A0A1D5RLD1	tr|A0A1D5RLD1|A0A1D5RLD1_MOUSE Unconventional myosin-IXb OS=Mus musculus GN=Myo9b PE=1 SV=1	Myo9b	ob specific	ob_up
tr|A2A974|A2A974_MOUSE	A2A974	tr|A2A974|A2A974_MOUSE Protein Cyp4a12b OS=Mus musculus GN=Cyp4a12b PE=1 SV=1	Cyp4a12b	ob specific	wt up
tr|A2AIM4|A2AIM4_MOUSE	A2AIM4	tr|A2AIM4|A2AIM4_MOUSE Tropomyosin beta chain OS=Mus musculus GN=Tpm2 PE=1 SV=1	Tpm2	ob specific	ob_up
tr|A6H6J2|A6H6J2_MOUSE	A6H6J2	tr|A6H6J2|A6H6J2_MOUSE Cytochrome P450, family 2, subfamily b, polypeptide 13 OS=Mus musculus GN=Cyp2b13 PE=1 SV=1	Cyp2b13	ob specific	wt up
tr|B8JI96|B8JI96_MOUSE	B8JI96	tr|B8JI96|B8JI96_MOUSE Protein Mup14 (Fragment) OS=Mus musculus GN=Mup14 PE=1 SV=1	Mup14	wt specific	wt up
tr|D3Z5G7|D3Z5G7_MOUSE	D3Z5G7	tr|D3Z5G7|D3Z5G7_MOUSE Carboxylic ester hydrolase OS=Mus musculus GN=Ces1b PE=1 SV=1	Ces1b	wt specific	wt up
tr|E9Q509|E9Q509_MOUSE	E9Q509	tr|E9Q509|E9Q509_MOUSE Pyruvate kinase OS=Mus musculus GN=Pklr PE=1 SV=1	Pklr	wt specific	ob_up
tr|F6TUL9|F6TUL9_MOUSE	F6TUL9	tr|F6TUL9|F6TUL9_MOUSE Protein Vsig4 OS=Mus musculus GN=Vsig4 PE=1 SV=1	Vsig4	wt specific	ob_up
tr|K7N6C2|K7N6C2_MOUSE	K7N6C2	tr|K7N6C2|K7N6C2_MOUSE Protein Cyp2c68 OS=Mus musculus GN=Cyp2c68 PE=1 SV=1	Cyp2c68	wt specific	wt up
tr|L7MUC7|L7MUC7_MOUSE	L7MUC7	tr|L7MUC7|L7MUC7_MOUSE Protein Mup7 (Fragment) OS=Mus musculus GN=Mup7 PE=3 SV=1	Mup7	wt specific	wt up
tr|Q8BQ46|Q8BQ46_MOUSE	Q8BQ46	tr|Q8BQ46|Q8BQ46_MOUSE Protein Taf15 OS=Mus musculus GN=Taf15 PE=1 SV=1	Taf15	ob specific	ob_up
tr|Q8C6B0|Q8C6B0_MOUSE	Q8C6B0	tr|Q8C6B0|Q8C6B0_MOUSE MCG20149, isoform CRA_a OS=Mus musculus GN=Mettl7a1 PE=1 SV=1	Mettl7a1	wt specific	wt up
tr|Q8R084|Q8R084_MOUSE	Q8R084	tr|Q8R084|Q8R084_MOUSE UDP-glucuronosyltransferase OS=Mus musculus GN=Ugt2b1 PE=1 SV=1	Ugt2b1	wt specific	wt up
tr|Q8VCA4|Q8VCA4_MOUSE	Q8VCA4	tr|Q8VCA4|Q8VCA4_MOUSE Cyp4f15 protein OS=Mus musculus GN=Cyp4f15 PE=1 SV=1	Cyp4f15	ob specific	wt up
tr|Q91WT7|Q91WT7_MOUSE	Q91WT7	tr|Q91WT7|Q91WT7_MOUSE 3-alpha-hydroxysteroid dehydrogenase type 1 OS=Mus musculus GN=Akr1c14 PE=1 SV=1	Akr1c14	wt specific	wt up
