# Supplementary material for: Dynamic regulation of N6,2′-O-dimethyladenosine (m6Am) in obesity
Source: Nat Commun. 2021 Dec 10;12:7185. doi: 10.1038/s41467-021-27421-2 (PMC8664860; doi:10.1038/s41467-021-27421-2)
Supplement: Supplementary file 10 — Source data file [file 41467_2021_27421_MOESM10_ESM.zip › Source data revision2/S1a.txt]

ID	Gene_symbol	m6A>5TUR	m6Am	ES KO mRNA rpkm Av	KO_RNA_PERCENTILE
ENSMUSG00000000001	Gnai3	1	0	33.61714977	90
ENSMUSG00000000028	Cdc45	0	0	27.20222224	90
ENSMUSG00000000031	H19	0	0	17.96622885	80
ENSMUSG00000000037	Scml2	0	0	0.367925496	20
ENSMUSG00000000056	Narf	0	0	3.774914432	50
ENSMUSG00000000058	Cav2	0	0	0.141341672	10
ENSMUSG00000000078	Klf6	1	0	12.31552622	80
ENSMUSG00000000085	Scmh1	0	0	2.452480905	40
ENSMUSG00000000088	Cox5a	1	1	219.409283	100
ENSMUSG00000000093	Tbx2	0	0	0.680285077	20
ENSMUSG00000000094	Tbx4	1	0	1.701579847	40
ENSMUSG00000000120	Ngfr	1	0	3.149090876	50
ENSMUSG00000000125	Wnt3	0	0	0.233290824	10
ENSMUSG00000000126	Wnt9a	1	0	0.729927329	20
ENSMUSG00000000127	Fer	0	0	7.763530177	60
ENSMUSG00000000131	Xpo6	1	1	15.17915577	80
ENSMUSG00000000134	Tfe3	0	0	3.272807829	50
ENSMUSG00000000142	Axin2	1	0	2.263973233	40
ENSMUSG00000000148	Brat1	0	0	6.990279282	60
ENSMUSG00000000149	Gna12	1	0	29.44452028	90
ENSMUSG00000000154	Slc22a18	0	0	4.18873589	50
ENSMUSG00000000167	Pih1d2	0	0	0.309077671	10
ENSMUSG00000000168	Dlat	0	0	19.70209311	90
ENSMUSG00000000171	Sdhd	0	0	88.56257366	100
ENSMUSG00000000182	Fgf23	0	0	0.981637673	30
ENSMUSG00000000184	Ccnd2	0	1	1.423960956	30
ENSMUSG00000000194	Gpr107	1	1	18.52491123	80
ENSMUSG00000000197	Nalcn	0	0	0.284147976	10
ENSMUSG00000000202	Btbd17	0	0	0.208722621	10
ENSMUSG00000000223	Drp2	1	0	0.213094402	10
ENSMUSG00000000244	Tspan32	0	0	3.023244327	40
ENSMUSG00000000247	Lhx2	1	0	0.662886004	20
ENSMUSG00000000253	Gmpr	0	0	2.592129226	40
ENSMUSG00000000266	Mid2	0	0	0.528042116	20
ENSMUSG00000000275	Trim25	1	0	14.82845934	80
ENSMUSG00000000276	Dgke	1	0	4.707262098	50
ENSMUSG00000000278	Scpep1	1	0	82.78858256	100
ENSMUSG00000000282	Mnt	1	0	4.120051088	50
ENSMUSG00000000295	Hddc2	0	0	6.097425305	60
ENSMUSG00000000296	Tpd52l1	0	0	13.86812899	80
ENSMUSG00000000301	Pemt	0	0	1.630486865	30
ENSMUSG00000000303	Cdh1	1	1	151.6731732	100
ENSMUSG00000000305	Cdh4	1	0	0.639142782	20
ENSMUSG00000000308	Ckmt1	0	0	19.03178186	80
ENSMUSG00000000317	Bcl6b	0	0	0.057716718	10
ENSMUSG00000000320	Alox12	0	0	1.583453011	30
ENSMUSG00000000325	Arvcf	1	0	46.79308064	100
ENSMUSG00000000326	Comt	0	0	8.375113036	70
ENSMUSG00000000339	Rtca	0	0	21.83543929	90
ENSMUSG00000000340	Dbt	1	0	15.46986689	80
ENSMUSG00000000346	Dazap2	0	0	9.841236262	70
ENSMUSG00000000355	Mcts1	0	0	7.191524492	60
ENSMUSG00000000359	Rem1	0	0	0.034004389	10
ENSMUSG00000000365	Rnf17	0	0	7.802620877	60
ENSMUSG00000000374	Trappc10	1	0	11.00219179	70
ENSMUSG00000000378	Ccm2	1	0	10.48764245	70
ENSMUSG00000000384	Tbrg4	1	0	33.42503387	90
ENSMUSG00000000385	Tmprss2	0	0	0.127683737	10
ENSMUSG00000000386	Mx1	0	0	0.561711618	20
ENSMUSG00000000392	Fap	0	0	0.013867794	10
ENSMUSG00000000399	Ndufa9	1	0	78.47841549	100
ENSMUSG00000000402	Egfl6	0	0	1.642561653	30
ENSMUSG00000000409	Lck	1	0	1.922316067	40
ENSMUSG00000000416	Cttnbp2	0	0	0.702096163	20
ENSMUSG00000000420	Galnt1	1	1	25.77315104	90
ENSMUSG00000000439	Mkrn2	0	0	25.32669041	90
ENSMUSG00000000440	Pparg	0	0	0.021121815	10
ENSMUSG00000000441	Raf1	1	0	30.14282766	90
ENSMUSG00000000486	Sept1	1	0	9.224163979	70
ENSMUSG00000000489	Pdgfb	0	0	1.329935297	30
ENSMUSG00000000530	Acvrl1	0	0	0.260365205	10
ENSMUSG00000000531	Grasp	1	0	27.78114663	90
ENSMUSG00000000532	Acvr1b	1	0	13.2881531	80
ENSMUSG00000000538	Tom1l2	0	0	1.990017334	40
ENSMUSG00000000544	Gpa33	1	0	12.27992944	80
ENSMUSG00000000552	Zfp385a	0	0	2.948903483	40
ENSMUSG00000000555	Itga5	1	1	5.481440221	60
ENSMUSG00000000561	Wdr77	1	0	13.04847848	80
ENSMUSG00000000563	Atp5f1	1	1	42.87554587	100
ENSMUSG00000000568	Hnrnpd	0	0	8.633158288	70
ENSMUSG00000000579	Dynlt1c	0	0	5.592421576	60
ENSMUSG00000000581	C1d	1	0	4.894121505	50
ENSMUSG00000000594	Gm2a	0	1	9.53824335	70
ENSMUSG00000000600	Krit1	1	0	5.547437632	60
ENSMUSG00000000605	Clcn4-2	0	0	1.238993377	30
ENSMUSG00000000627	Sema4f	1	0	2.220564321	40
ENSMUSG00000000628	Hk2	1	0	77.19299453	100
ENSMUSG00000000631	Myo18a	1	0	7.932198638	60
ENSMUSG00000000632	Sez6	1	0	0.157683899	10
ENSMUSG00000000693	Loxl3	0	0	1.219477083	30
ENSMUSG00000000706	Btn1a1	0	0	0.464756759	20
ENSMUSG00000000708	Kat2b	1	0	29.32330777	90
ENSMUSG00000000711	Rab5b	0	0	29.62168892	90
ENSMUSG00000000724	Cryba1	0	0	0.814870943	20
ENSMUSG00000000730	Dnmt3l	1	1	19.30751031	80
ENSMUSG00000000731	Aire	0	0	3.136996175	50
ENSMUSG00000000732	Icosl	1	0	1.0128981	30
ENSMUSG00000000738	Spg7	0	0	12.82723754	80
ENSMUSG00000000739	Sult5a1	0	0	0.703633101	20
ENSMUSG00000000740	Rpl13	0	0	680.0525928	100
ENSMUSG00000000743	Chmp1a	1	0	28.55183855	90
ENSMUSG00000000751	Rpa1	1	0	32.07705499	90
ENSMUSG00000000753	Serpinf1	0	0	3.712165584	50
ENSMUSG00000000759	Tubgcp3	0	0	5.364105485	60
ENSMUSG00000000776	Polr3d	1	0	39.09340506	100
ENSMUSG00000000782	Tcf7	1	0	5.073805186	60
ENSMUSG00000000787	Ddx3x	1	1	85.55450087	100
ENSMUSG00000000791	Il12rb1	1	0	0.22241462	10
ENSMUSG00000000792	Slc5a5	0	0	0.164544554	10
ENSMUSG00000000804	Usp32	1	0	5.45323167	60
ENSMUSG00000000805	Car4	0	0	0	30
ENSMUSG00000000811	Txnrd3	0	0	3.209620663	50
ENSMUSG00000000823	Znf512b	1	0	3.268635466	50
ENSMUSG00000000826	Dnajc5	0	0	13.48216287	80
ENSMUSG00000000827	Tpd52l2	1	1	22.83828931	90
ENSMUSG00000000838	Fmr1	0	0	8.430655507	70
ENSMUSG00000000861	Bcl11a	0	0	0.083073696	10
ENSMUSG00000000876	Pxmp4	0	0	3.740491068	50
ENSMUSG00000000881	Dlg3	1	0	5.747332557	60
ENSMUSG00000000884	Gnb1l	1	0	9.909108792	70
ENSMUSG00000000901	Mmp11	0	1	11.30741819	70
ENSMUSG00000000902	Smarcb1	0	0	10.19618942	70
ENSMUSG00000000903	Vpreb3	0	0	1.091335321	30
ENSMUSG00000000915	Hip1r	0	0	4.086925456	50
ENSMUSG00000000916	Nsun5	0	0	8.222589407	70
ENSMUSG00000000934	Top1mt	0	0	7.191798893	60
ENSMUSG00000000938	Hoxa10	0	0	0.331497873	10
ENSMUSG00000000948	Snrpn	1	1	7.801491616	60
ENSMUSG00000000957	Mmp14	1	0	8.905819564	70
ENSMUSG00000000958	Slc7a7	0	0	4.98318871	50
ENSMUSG00000000959	Oxa1l	1	0	19.32936472	80
ENSMUSG00000000976	Heatr6	1	0	4.783052539	50
ENSMUSG00000001016	Ilf2	1	0	88.19386312	100
ENSMUSG00000001017	Chtop	0	1	60.83877294	100
ENSMUSG00000001018	Snapin	1	1	15.05843757	80
ENSMUSG00000001020	S100a4	0	0	0.73163338	20
ENSMUSG00000001025	S100a6	0	0	9.622907015	70
ENSMUSG00000001034	Mapk7	1	0	14.23743846	80
ENSMUSG00000001036	Epn2	1	1	40.85271233	100
ENSMUSG00000001039	B9d1	0	0	14.7916975	80
ENSMUSG00000001052	Sec24b	1	0	4.866794245	50
ENSMUSG00000001053	N4bp3	1	0	29.44280042	90
ENSMUSG00000001054	Rmnd5b	1	0	29.29723378	90
ENSMUSG00000001056	Nhp2	0	1	149.4817101	100
ENSMUSG00000001062	Vps9d1	0	0	1.917842921	40
ENSMUSG00000001065	Zfp276	1	0	4.741062699	50
ENSMUSG00000001076	C1ql4	0	0	1.150629788	30
ENSMUSG00000001082	Mfsd10	0	0	27.87052313	90
ENSMUSG00000001089	Luzp1	1	1	11.18611657	70
ENSMUSG00000001095	Slc13a2	0	0	0.61236522	20
ENSMUSG00000001098	Kctd10	0	0	6.609221366	60
ENSMUSG00000001100	Poldip2	1	0	41.32586949	100
ENSMUSG00000001103	Sebox	0	0	1.092221797	30
ENSMUSG00000001105	Ift20	1	0	8.331991401	70
ENSMUSG00000001119	Col6a1	1	0	6.514530792	60
ENSMUSG00000001120	Pcbp3	0	0	1.935639873	40
ENSMUSG00000001123	Lgals9	0	0	0.53916305	20
ENSMUSG00000001127	Araf	0	1	11.291737	70
ENSMUSG00000001128	Cfp	0	0	6.619252375	60
ENSMUSG00000001131	Timp1	0	0	31.05246687	90
ENSMUSG00000001134	Uxt	1	1	3.246800501	50
ENSMUSG00000001138	Cnnm3	1	1	7.0802652	60
ENSMUSG00000001143	Lman2l	1	0	0.999427409	30
ENSMUSG00000001150	Mcm3ap	1	0	65.59622709	100
ENSMUSG00000001151	Pcnt	1	0	30.15450577	90
ENSMUSG00000001156	Mxd1	1	0	0.976316127	30
ENSMUSG00000001157	Gmcl1	1	0	6.26635807	60
ENSMUSG00000001158	Snrnp27	0	0	16.59862303	80
ENSMUSG00000001166	Oas1c	0	0	4.316421676	50
ENSMUSG00000001173	Ocrl	1	0	4.322801163	50
ENSMUSG00000001175	Calm1	1	1	23.94708425	90
ENSMUSG00000001211	Agpat3	1	0	9.735802063	70
ENSMUSG00000001227	Sema6b	1	0	1.427300109	30
ENSMUSG00000001228	Uhrf1	1	1	128.0455767	100
ENSMUSG00000001229	Dpp9	1	0	6.546195843	60
ENSMUSG00000001240	Ramp2	0	0	0.345914989	20
ENSMUSG00000001247	Lsr	0	0	3.460459911	50
ENSMUSG00000001248	Gramd1a	1	0	18.39441359	80
ENSMUSG00000001249	Hpn	0	0	0.464929443	20
ENSMUSG00000001270	Ckb	0	0	500.2591201	100
ENSMUSG00000001280	Sp1	1	0	23.72192138	90
ENSMUSG00000001281	Itgb7	0	0	5.138120612	60
ENSMUSG00000001285	Myg1	0	0	7.430588316	60
ENSMUSG00000001288	Rarg	1	0	7.434831376	60
ENSMUSG00000001289	Pfdn5	1	0	52.83337395	100
ENSMUSG00000001300	Efnb2	1	0	1.677540701	40
ENSMUSG00000001305	Rrp15	1	1	42.6544101	100
ENSMUSG00000001313	Rnd2	0	0	4.99261604	50
ENSMUSG00000001323	Srr	0	0	1.460958838	30
ENSMUSG00000001333	Sync	0	0	3.656315824	50
ENSMUSG00000001334	Fndc5	0	0	0.553570182	20
ENSMUSG00000001348	Acp5	0	0	12.23921868	80
ENSMUSG00000001349	Cnn1	0	0	0.475538669	20
ENSMUSG00000001366	Fbxo9	1	0	3.976678587	50
ENSMUSG00000001376	Ccdc132	0	0	11.9871686	70
ENSMUSG00000001379	Apbb3	0	0	12.72133827	80
ENSMUSG00000001380	Hars	1	0	51.76739533	100
ENSMUSG00000001383	Zmat2	1	0	27.7190059	90
ENSMUSG00000001403	Ube2c	1	1	30.59643333	90
ENSMUSG00000001415	Smg5	1	1	52.39949371	100
ENSMUSG00000001416	Cct3	1	0	141.4401015	100
ENSMUSG00000001417	Rhbg	0	0	14.2825784	80
ENSMUSG00000001418	0610031J06Rik	0	0	9.766235282	70
ENSMUSG00000001419	Mef2d	1	0	4.513607517	50
ENSMUSG00000001420	Tmem79	0	0	2.958543586	40
ENSMUSG00000001424	Snd1	0	0	22.56349979	90
ENSMUSG00000001435	Col18a1	1	1	6.466731716	60
ENSMUSG00000001436	Slc19a1	1	0	5.042193312	60
ENSMUSG00000001440	Kpnb1	0	0	101.3151809	100
ENSMUSG00000001441	Npepps	0	0	13.44582869	80
ENSMUSG00000001444	Tbx21	1	0	0.073684331	10
ENSMUSG00000001445	Mrpl10	1	0	36.22537352	90
ENSMUSG00000001467	Cyp51	0	0	13.35286837	80
ENSMUSG00000001472	Tcf25	1	0	38.55788442	100
ENSMUSG00000001473	Tubb6	1	1	46.54538958	100
ENSMUSG00000001482	Def8	1	0	16.95989047	80
ENSMUSG00000001496	Nkx2-1	0	0	0.086578556	10
ENSMUSG00000001497	Pax9	0	0	0.200927724	10
ENSMUSG00000001504	Irx2	1	0	12.07594443	70
ENSMUSG00000001506	Col1a1	0	0	24.81121548	90
ENSMUSG00000001507	Itga3	1	0	19.50404854	90
ENSMUSG00000001517	Foxm1	1	0	7.796245077	60
ENSMUSG00000001518	Itfg2	0	0	12.47213924	80
ENSMUSG00000001520	Nrip2	0	0	1.599448904	30
ENSMUSG00000001521	Tulp3	1	0	4.406193834	50
ENSMUSG00000001524	Gtf2h4	0	0	12.78956075	80
ENSMUSG00000001525	Tubb5	0	0	537.850198	100
ENSMUSG00000001542	Ell2	1	0	21.60212626	90
ENSMUSG00000001552	Jup	1	0	34.0166512	90
ENSMUSG00000001555	Fkbp10	0	0	13.53178711	80
ENSMUSG00000001558	Klhl10	0	0	2.547195258	40
ENSMUSG00000001566	Mnx1	0	0	0.86492948	30
ENSMUSG00000001569	Nom1	1	0	11.09903548	70
ENSMUSG00000001576	Ergic1	0	0	11.81742082	70
ENSMUSG00000001583	Tnk1	0	0	3.160601314	50
ENSMUSG00000001588	Acap1	0	0	2.09369162	40
ENSMUSG00000001604	Tcea3	0	0	4.721181886	50
ENSMUSG00000001627	Ifrd1	0	0	5.653540933	60
ENSMUSG00000001630	Stk38l	1	0	6.466957547	60
ENSMUSG00000001632	Brpf1	1	0	12.35997088	80
ENSMUSG00000001642	Akr1b3	0	1	20.11688566	90
ENSMUSG00000001655	Hoxc13	1	0	4.50947721	50
ENSMUSG00000001663	Gstt1	0	0	0.205604535	10
ENSMUSG00000001665	Gstt3	0	0	1.778262425	40
ENSMUSG00000001666	Ddt	0	0	3.801001407	50
ENSMUSG00000001672	Marveld3	1	0	0.42099385	20
ENSMUSG00000001674	Ddx18	1	1	22.00265215	90
ENSMUSG00000001687	Ubl3	1	0	40.68683696	100
ENSMUSG00000001700	Gramd3	0	0	0.554906414	20
ENSMUSG00000001707	Eef1e1	1	0	62.43329528	100
ENSMUSG00000001729	Akt1	0	0	14.30464332	80
ENSMUSG00000001739	Cldn15	0	0	1.38099146	30
ENSMUSG00000001750	Tcirg1	0	0	16.01925492	80
ENSMUSG00000001751	Naglu	1	0	5.073810946	60
ENSMUSG00000001755	Coasy	1	0	20.30661025	90
ENSMUSG00000001761	Smo	0	0	6.735634805	60
ENSMUSG00000001763	Tspan33	0	0	0.372013393	20
ENSMUSG00000001767	Crnkl1	0	0	16.33966101	80
ENSMUSG00000001768	Rin2	0	0	2.302076083	40
ENSMUSG00000001774	Chordc1	1	0	24.0291901	90
ENSMUSG00000001783	D10Wsu52e	1	0	89.80710745	100
ENSMUSG00000001785	Pwp1	0	0	29.89856189	90
ENSMUSG00000001786	Fbxo7	0	0	3.714579324	50
ENSMUSG00000001794	Capns1	0	0	79.2746059	100
ENSMUSG00000001802	Lrp3	1	0	0.989964172	30
ENSMUSG00000001819	Hoxd13	1	0	1.383709365	30
ENSMUSG00000001827	Folr1	0	0	14.2897503	80
ENSMUSG00000001829	Clpb	0	0	20.26151504	90
ENSMUSG00000001833	Sept7	1	0	34.79594455	90
ENSMUSG00000001844	Zdhhc4	0	0	4.815013621	50
ENSMUSG00000001847	Rac1	1	1	33.9068496	90
ENSMUSG00000001855	Nup214	1	0	8.23242926	70
ENSMUSG00000001864	Aif1l	0	0	0.84629544	30
ENSMUSG00000001870	Ltbp1	1	0	0.496269947	20
ENSMUSG00000001891	Ugp2	0	0	5.882836202	60
ENSMUSG00000001901	Kcnh6	0	0	0.187432796	10
ENSMUSG00000001909	Trmt1	0	0	27.93357282	90
ENSMUSG00000001910	Nacc1	1	0	73.86417073	100
ENSMUSG00000001911	Nfix	1	0	2.009179134	40
ENSMUSG00000001918	Slc1a5	1	1	36.28623413	90
ENSMUSG00000001924	Uba1	0	0	83.6972549	100
ENSMUSG00000001930	Vwf	1	0	3.448515677	50
ENSMUSG00000001942	Siae	0	0	4.902002831	50
ENSMUSG00000001943	Vsig2	0	0	0.577592149	20
ENSMUSG00000001946	Esam	0	0	0.655899461	20
ENSMUSG00000001948	Spa17	0	0	0.266076366	10
ENSMUSG00000001962	Fam50a	0	0	14.3759901	80
ENSMUSG00000001964	Emd	0	0	13.67500017	80
ENSMUSG00000001983	Taco1	1	0	15.02789986	80
ENSMUSG00000001985	Grik3	1	0	4.249866157	50
ENSMUSG00000001986	Gria3	0	0	0.374009158	20
ENSMUSG00000001988	Npas1	0	0	0.21294051	10
ENSMUSG00000001995	Sipa1l2	1	0	41.87561759	100
ENSMUSG00000001998	Ap4e1	0	0	2.67597236	40
ENSMUSG00000001999	Blvra	0	0	4.586751301	50
ENSMUSG00000002006	Pdzd4	1	0	3.588315323	50
ENSMUSG00000002007	Srpk3	0	0	0.96132472	30
ENSMUSG00000002010	Idh3g	0	0	32.04649504	90
ENSMUSG00000002012	Pnck	0	0	3.11971076	50
ENSMUSG00000002014	Ssr4	1	1	19.37791369	80
ENSMUSG00000002015	Bcap31	0	0	44.00901191	100
ENSMUSG00000002017	Fam98a	1	0	5.445217149	60
ENSMUSG00000002020	Ltbp2	0	0	0.527967954	20
ENSMUSG00000002028	Mll1	1	0	2.979479422	40
ENSMUSG00000002031	Ift46	1	1	9.080874247	70
ENSMUSG00000002032	Tmem25	0	0	1.645925017	30
ENSMUSG00000002033	Cd3g	0	0	7.55780504	60
ENSMUSG00000002043	Trappc6a	0	0	12.63719589	80
ENSMUSG00000002052	Supt6	0	0	18.37126466	80
ENSMUSG00000002055	Spag5	1	0	15.40367077	80
ENSMUSG00000002057	Foxn1	0	0	0.228133337	10
ENSMUSG00000002058	Unc119	0	0	10.07010002	70
ENSMUSG00000002059	Rab34	0	0	8.698543651	70
ENSMUSG00000002064	Sdf2	1	0	20.00207943	90
ENSMUSG00000002068	Ccne1	1	0	18.22503499	80
ENSMUSG00000002076	Hsf2bp	0	0	30.43473728	90
ENSMUSG00000002083	Bbc3	1	1	41.29658383	100
ENSMUSG00000002100	Mybpc3	0	0	0.148450973	10
ENSMUSG00000002102	Psmc3	0	0	88.99951539	100
ENSMUSG00000002103	Acp2	1	0	2.327868074	40
ENSMUSG00000002104	Rapsn	0	0	8.1615371	70
ENSMUSG00000002105	Slc39a13	0	0	5.041515994	60
ENSMUSG00000002107	Celf2	0	0	0.812847208	20
ENSMUSG00000002108	Nr1h3	0	0	0.656039581	20
ENSMUSG00000002109	Ddb2	0	0	4.805011457	50
ENSMUSG00000002111	Sfpi1	1	0	1.267006572	30
ENSMUSG00000002129	Sf3a1	1	0	15.07795062	80
ENSMUSG00000002147	Stat6	1	0	17.61288849	80
ENSMUSG00000002190	Clgn	0	0	0.031234048	10
ENSMUSG00000002204	Napsa	0	0	0.211154117	10
ENSMUSG00000002205	Vrk3	0	0	5.051760599	60
ENSMUSG00000002210	Smg9	0	0	8.188474922	70
ENSMUSG00000002221	Paxip1	1	0	19.82411227	90
ENSMUSG00000002222	Rmnd5a	1	0	19.58281512	90
ENSMUSG00000002227	Mov10	1	1	28.10051745	90
ENSMUSG00000002228	Ppm1j	0	1	5.462688974	60
ENSMUSG00000002233	Rhoc	0	0	28.02318736	90
ENSMUSG00000002249	Tead3	0	0	2.424642619	40
ENSMUSG00000002250	Ppard	1	0	3.678881717	50
ENSMUSG00000002257	Def6	1	0	47.46593804	100
ENSMUSG00000002265	Peg3	1	0	0.896924933	30
ENSMUSG00000002266	Zim1	0	0	0.008626141	10
ENSMUSG00000002274	Metrn	0	0	1.332944163	30
ENSMUSG00000002279	Lmf1	0	0	1.195118714	30
ENSMUSG00000002280	Narfl	1	0	9.796140957	70
ENSMUSG00000002289	Angptl4	1	0	2.905712846	40
ENSMUSG00000002297	Dbf4	1	1	34.39923705	90
ENSMUSG00000002307	Daxx	1	0	37.41392602	90
ENSMUSG00000002308	Cd320	1	0	17.91807137	80
ENSMUSG00000002319	Ipo4	1	0	19.55002934	90
ENSMUSG00000002320	Tm9sf1	0	0	10.93792499	70
ENSMUSG00000002324	Rec8	0	0	9.241915561	70
ENSMUSG00000002325	Irf9	0	0	4.970867197	50
ENSMUSG00000002326	Gmpr2	0	0	8.641894039	70
ENSMUSG00000002329	Mdp1	1	0	26.31797469	90
ENSMUSG00000002332	Dhrs1	0	0	6.254832038	60
ENSMUSG00000002341	Ncan	0	0	0.139035236	10
ENSMUSG00000002342	Tmem161a	0	0	13.04841193	80
ENSMUSG00000002343	Armc6	1	0	4.950157901	50
ENSMUSG00000002345	2310045N01Rik	0	0	5.701396704	60
ENSMUSG00000002346	Slc25a42	1	0	1.539870505	30
ENSMUSG00000002365	Snx9	1	0	12.91431011	80
ENSMUSG00000002372	Ranbp3	1	0	72.77832605	100
ENSMUSG00000002379	Ndufa11	0	0	14.2510766	80
ENSMUSG00000002384	Bmp8b	0	0	0.564283891	20
ENSMUSG00000002393	Nr2f6	0	0	4.046609123	50
ENSMUSG00000002395	Use1	0	0	29.28675325	90
ENSMUSG00000002396	Ocel1	0	0	0.615248507	20
ENSMUSG00000002409	Dyrk1b	1	0	3.731318328	50
ENSMUSG00000002413	Braf	1	0	2.327823162	40
ENSMUSG00000002416	Ndufb2	1	1	0.938018965	30
ENSMUSG00000002428	Hltf	1	0	10.42948395	70
ENSMUSG00000002455	Prpf6	0	0	32.94804571	90
ENSMUSG00000002458	Rgs19	1	0	6.829754433	60
ENSMUSG00000002459	Rgs20	1	0	0.106266713	10
ENSMUSG00000002475	Abhd3	0	0	0.363053346	20
ENSMUSG00000002477	Snrpd1	0	0	55.11687957	100
ENSMUSG00000002486	Tchp	0	0	12.51069351	80
ENSMUSG00000002489	Tiam1	1	0	14.77966015	80
ENSMUSG00000002496	Tsc2	0	0	15.51039002	80
ENSMUSG00000002500	Rpl3l	0	0	0.816021938	20
ENSMUSG00000002504	Slc9a3r2	0	0	7.021943123	60
ENSMUSG00000002524	Puf60	0	0	109.6612612	100
ENSMUSG00000002546	Golga2	0	0	8.188459619	70
ENSMUSG00000002550	Uck1	0	0	14.25421905	80
ENSMUSG00000002580	Mien1	0	0	5.657957897	60
ENSMUSG00000002602	Axl	0	0	1.40486848	30
ENSMUSG00000002603	Tgfb1	0	0	0.219040621	10
ENSMUSG00000002608	Ccdc97	1	0	5.544359922	60
ENSMUSG00000002617	Zfp40	0	0	1.079793317	30
ENSMUSG00000002625	Akap8l	0	1	45.76400803	100
ENSMUSG00000002635	Pdcd2l	1	1	56.96593875	100
ENSMUSG00000002658	Gtf2f1	0	0	63.84373523	100
ENSMUSG00000002660	Clpp	0	1	89.68468652	100
ENSMUSG00000002661	Alkbh7	0	0	21.43159273	90
ENSMUSG00000002664	Pspn	0	0	2.784418067	40
ENSMUSG00000002668	Dennd1c	0	0	1.288578472	30
ENSMUSG00000002679	Med6	0	0	18.66274338	80
ENSMUSG00000002688	Prkd1	0	0	0.432543604	20
ENSMUSG00000002718	Cse1l	1	1	28.48773011	90
ENSMUSG00000002728	Naa20	1	0	11.77003763	70
ENSMUSG00000002731	Prkra	0	0	7.221042551	60
ENSMUSG00000002732	Fkbp7	0	0	2.620485481	40
ENSMUSG00000002733	Plekha3	0	0	12.16202373	80
ENSMUSG00000002741	Ykt6	1	0	19.38962312	80
ENSMUSG00000002748	Baz1b	1	0	20.37432007	90
ENSMUSG00000002763	Pex6	0	0	10.3670487	70
ENSMUSG00000002767	Mrpl2	1	0	88.262162	100
ENSMUSG00000002768	Mea1	0	0	54.98503634	100
ENSMUSG00000002769	Gnmt	0	0	1.637100674	30
ENSMUSG00000002771	Grin2d	0	0	0.393993324	20
ENSMUSG00000002778	Kdelr1	0	0	27.75034375	90
ENSMUSG00000002781	Tmem143	1	0	3.106492155	50
ENSMUSG00000002797	Ggct	1	0	5.438043743	60
ENSMUSG00000002799	Jag2	1	0	26.74587938	90
ENSMUSG00000002803	Btbd6	1	0	20.2242968	90
ENSMUSG00000002804	Nudt14	0	0	24.62819722	90
ENSMUSG00000002808	Epdr1	1	0	29.68663789	90
ENSMUSG00000002812	Flii	0	0	25.05134085	90
ENSMUSG00000002814	Top3a	1	0	14.05549134	80
ENSMUSG00000002820	Atg4d	0	0	10.89116471	70
ENSMUSG00000002825	Qtrt1	0	0	40.925462	100
ENSMUSG00000002831	Plin4	0	0	0.809948784	20
ENSMUSG00000002833	Hdgfrp2	0	0	59.58698664	100
ENSMUSG00000002835	Chaf1a	1	1	47.12189676	100
ENSMUSG00000002844	Adprh	0	0	67.31078134	100
ENSMUSG00000002845	Tmem39a	0	0	31.28548181	90
ENSMUSG00000002846	Timmdc1	0	0	13.04362912	80
ENSMUSG00000002847	Pla1a	0	0	11.33555618	70
ENSMUSG00000002870	Mcm2	0	0	115.8180191	100
ENSMUSG00000002871	Tpra1	0	0	5.242810656	60
ENSMUSG00000002881	Nab1	1	0	3.684201095	50
ENSMUSG00000002885	Cd97	1	1	3.464265272	50
ENSMUSG00000002897	Il17ra	0	0	3.354802713	50
ENSMUSG00000002900	Lamb1	0	0	16.14240727	80
ENSMUSG00000002908	Kcnn1	1	0	1.758213395	40
ENSMUSG00000002910	Arrdc2	0	0	6.755428255	60
ENSMUSG00000002948	Map2k7	1	0	13.25896638	80
ENSMUSG00000002949	Timm44	1	0	28.11745115	90
ENSMUSG00000002957	Ap2a2	0	1	38.33296536	100
ENSMUSG00000002963	Pnkp	1	0	10.52463164	70
ENSMUSG00000002968	Med25	0	0	20.70474056	90
ENSMUSG00000002980	Bcam	0	0	11.6910633	70
ENSMUSG00000002981	Clptm1	1	0	31.71937593	90
ENSMUSG00000002983	Relb	1	0	23.4649901	90
ENSMUSG00000002984	Tomm40	1	0	18.45741467	80
ENSMUSG00000002985	Apoe	0	0	704.89376	100
ENSMUSG00000002992	Apoc2	0	0	0.724904477	20
ENSMUSG00000002996	Hbp1	1	0	9.773616123	70
ENSMUSG00000002997	Prkar2b	0	0	1.277805905	30
ENSMUSG00000003031	Cdkn1b	1	0	13.29709637	80
ENSMUSG00000003032	Klf4	1	1	192.7781288	100
ENSMUSG00000003033	Ap1m1	0	0	6.028977745	60
ENSMUSG00000003037	Rab8a	1	0	17.92469807	80
ENSMUSG00000003038	Hmgn2	0	0	11.78253424	70
ENSMUSG00000003039	Fam32a	1	0	53.97372346	100
ENSMUSG00000003051	Elf3	1	0	52.67697836	100
ENSMUSG00000003062	Stard3nl	0	0	44.1218935	100
ENSMUSG00000003068	Stk11	1	0	31.86160755	90
ENSMUSG00000003070	Efna2	1	0	3.084526885	50
ENSMUSG00000003072	Atp5d	0	0	38.39030765	100
ENSMUSG00000003099	Ppp5c	0	0	16.96801954	80
ENSMUSG00000003119	Cdk12	1	0	8.199694792	70
ENSMUSG00000003123	Lipe	0	0	1.72721999	40
ENSMUSG00000003131	Pafah1b2	1	0	14.57003829	80
ENSMUSG00000003134	Tbc1d8	0	0	33.19278894	90
ENSMUSG00000003135	Cnot11	0	0	13.41319014	80
ENSMUSG00000003153	Slc2a3	1	0	207.1667855	100
ENSMUSG00000003154	Foxj2	1	0	2.199762201	40
ENSMUSG00000003161	Sri	0	0	4.406870872	50
ENSMUSG00000003166	Dgcr2	1	1	4.867432737	50
ENSMUSG00000003178	Mical3	0	0	9.320022891	70
ENSMUSG00000003184	Irf3	0	0	12.85244722	80
ENSMUSG00000003190	Bcl2l12	0	0	4.70715732	50
ENSMUSG00000003198	Zfp959	1	0	2.014255235	40
ENSMUSG00000003199	Mpnd	1	1	28.79118628	90
ENSMUSG00000003200	Sh3gl1	1	0	47.02137257	100
ENSMUSG00000003208	Ccdc94	1	0	7.118934011	60
ENSMUSG00000003226	Ranbp2	1	0	36.07980317	90
ENSMUSG00000003228	Grk5	1	0	0.752891731	20
ENSMUSG00000003233	Dvl3	1	1	5.400813086	60
ENSMUSG00000003234	Abcf3	0	0	19.08437742	80
ENSMUSG00000003235	Eif2b5	0	0	114.5403979	100
ENSMUSG00000003269	Cyth2	0	0	11.96934223	70
ENSMUSG00000003271	Sult2b1	0	0	2.52150353	40
ENSMUSG00000003273	Car11	0	0	2.515537672	40
ENSMUSG00000003279	Dlgap1	1	0	0.622325852	20
ENSMUSG00000003282	Plag1	1	0	1.755130706	40
ENSMUSG00000003283	Hck	0	0	7.70322566	60
ENSMUSG00000003299	Mrpl4	0	0	45.74142021	100
ENSMUSG00000003308	Keap1	1	0	22.22504764	90
ENSMUSG00000003309	Ap1m2	0	0	14.86215632	80
ENSMUSG00000003316	Glg1	1	0	19.46215242	80
ENSMUSG00000003341	Atp8b3	0	0	0.591357586	20
ENSMUSG00000003344	Btbd2	1	0	22.83876615	90
ENSMUSG00000003345	Csnk1g2	1	0	39.90980014	100
ENSMUSG00000003346	Abhd17a	0	0	33.31073063	90
ENSMUSG00000003348	Mob3a	1	0	2.339439394	40
ENSMUSG00000003352	Cacnb3	1	0	8.905083726	70
ENSMUSG00000003354	Ccdc65	0	0	0.712223215	20
ENSMUSG00000003355	Fkbp11	0	0	28.78850961	90
ENSMUSG00000003360	Ddx23	1	0	43.21130431	100
ENSMUSG00000003363	Pld3	1	0	31.31361431	90
ENSMUSG00000003378	Grik5	1	0	2.693764601	40
ENSMUSG00000003379	Cd79a	0	0	0.603817122	20
ENSMUSG00000003380	Rabac1	0	1	85.78770413	100
ENSMUSG00000003382	Etv3	1	0	4.742910315	50
ENSMUSG00000003402	Prkcsh	0	1	82.79820696	100
ENSMUSG00000003410	Elavl3	0	0	0.10938809	10
ENSMUSG00000003411	Rab3b	0	0	0.154565249	10
ENSMUSG00000003418	St8sia6	0	0	0.289852317	10
ENSMUSG00000003420	Fcgrt	0	0	16.10347523	80
ENSMUSG00000003421	Nosip	1	0	12.41374024	80
ENSMUSG00000003423	Pih1d1	1	0	13.20196297	80
ENSMUSG00000003429	Rps11	0	0	955.6812239	100
ENSMUSG00000003435	Supt5	0	1	42.3423716	100
ENSMUSG00000003436	Dll3	0	0	0.59168265	20
ENSMUSG00000003437	Paf1	1	0	18.33710917	80
ENSMUSG00000003438	Timm50	1	0	15.52844705	80
ENSMUSG00000003444	Med29	1	0	21.68086767	90
ENSMUSG00000003452	Bicd1	0	1	1.173161441	30
ENSMUSG00000003458	Ncstn	1	0	10.27223802	70
ENSMUSG00000003464	Pex19	1	1	15.73048147	80
ENSMUSG00000003469	Phyhip	1	0	5.971539804	60
ENSMUSG00000003476	Crhr2	0	0	0.657770503	20
ENSMUSG00000003484	Cyp4f18	0	0	0.629639488	20
ENSMUSG00000003500	Impdh1	1	1	15.8615818	80
ENSMUSG00000003518	Dusp3	1	0	1.564966103	30
ENSMUSG00000003526	Prodh	0	0	5.785310685	60
ENSMUSG00000003527	Dgcr14	1	0	19.13437735	80
ENSMUSG00000003528	Slc25a1	1	0	36.75325156	90
ENSMUSG00000003531	Dgcr6	0	1	4.824663209	50
ENSMUSG00000003534	Ddr1	1	0	5.304347501	60
ENSMUSG00000003541	Ier3	1	0	3.260110029	50
ENSMUSG00000003545	Fosb	0	0	0.048874065	10
ENSMUSG00000003546	Klc4	0	0	10.09361376	70
ENSMUSG00000003549	Ercc1	0	0	6.466302827	60
ENSMUSG00000003559	As3mt	0	0	8.922841107	70
ENSMUSG00000003573	Homer3	0	0	6.371614719	60
ENSMUSG00000003575	Crtc1	1	0	0.556865311	20
ENSMUSG00000003581	Rnf215	0	0	7.187394366	60
ENSMUSG00000003585	Sec14l2	0	0	1.304416587	30
ENSMUSG00000003604	Aven	0	0	4.535723816	50
ENSMUSG00000003617	Cp	0	0	0.222281849	10
ENSMUSG00000003623	Crot	0	0	8.358790795	70
ENSMUSG00000003644	Rps6ka1	1	0	38.66806511	100
ENSMUSG00000003657	Calb2	0	0	0.19409088	10
ENSMUSG00000003660	Snrnp200	0	0	76.26574019	100
ENSMUSG00000003662	Ciao1	0	0	17.90344644	80
ENSMUSG00000003665	Has1	0	0	0.345841419	20
ENSMUSG00000003680	Taf6l	1	0	11.44913161	70
ENSMUSG00000003721	Insig2	0	0	3.844228507	50
ENSMUSG00000003731	Kpna6	1	1	19.42364969	80
ENSMUSG00000003746	Man1a	0	0	0.522138946	20
ENSMUSG00000003752	Itpkc	1	0	18.66612114	80
ENSMUSG00000003762	Adck4	0	0	10.37245308	70
ENSMUSG00000003778	Brd8	1	0	16.23407195	80
ENSMUSG00000003779	Kif20a	0	0	31.81467201	90
ENSMUSG00000003808	Farsa	1	0	18.45690355	80
ENSMUSG00000003809	Gcdh	1	0	34.39189958	90
ENSMUSG00000003810	Mast2	1	0	5.100366153	60
ENSMUSG00000003812	Dnase2a	1	0	8.56904159	70
ENSMUSG00000003813	Rad23a	0	0	16.69367149	80
ENSMUSG00000003814	Calr	1	1	132.9258388	100
ENSMUSG00000003824	Syce2	0	0	10.53859828	70
ENSMUSG00000003847	Nfat5	1	0	0.816481224	20
ENSMUSG00000003848	Nob1	1	0	16.36126404	80
ENSMUSG00000003849	Nqo1	0	0	25.43208412	90
ENSMUSG00000003863	Ppfia3	1	0	2.958444717	40
ENSMUSG00000003865	Gys1	0	0	18.45281705	80
ENSMUSG00000003868	Ruvbl2	0	0	82.65358937	100
ENSMUSG00000003872	Lin7b	0	0	1.363868226	30
ENSMUSG00000003873	Bax	1	1	243.8003348	100
ENSMUSG00000003923	Tfam	1	1	16.08801334	80
ENSMUSG00000003929	Zfp81	1	0	1.91549279	40
ENSMUSG00000003934	Efnb3	0	0	0.732170514	20
ENSMUSG00000003948	Mmd	0	0	3.51618807	50
ENSMUSG00000003949	Hlf	0	0	0.314346113	10
ENSMUSG00000003955	Fam162a	0	0	29.41224013	90
ENSMUSG00000003970	Rpl8	0	0	1839.27603	100
ENSMUSG00000003992	Ssbp2	0	0	1.360597474	30
ENSMUSG00000004018	Fancl	1	0	3.6237528	50
ENSMUSG00000004031	Fam5b	0	0	0.014054543	10
ENSMUSG00000004032	Gstm5	0	0	1.573720616	30
ENSMUSG00000004035	Gstm7	0	0	0.438359003	20
ENSMUSG00000004038	Gstm3	0	0	0.654167444	20
ENSMUSG00000004040	Stat3	0	0	10.08074741	70
ENSMUSG00000004043	Stat5a	0	0	1.141046282	30
ENSMUSG00000004044	Ptrf	1	0	1.921401423	40
ENSMUSG00000004054	Map3k11	1	0	10.57626462	70
ENSMUSG00000004056	Akt2	0	0	20.44802914	90
ENSMUSG00000004069	Dnaja3	1	0	30.34163889	90
ENSMUSG00000004070	Hmox2	1	0	16.24590334	80
ENSMUSG00000004071	Cdip1	0	0	10.07922275	70
ENSMUSG00000004085	B230120H23Rik	1	0	4.458195054	50
ENSMUSG00000004096	Cwc15	0	0	51.6560203	100
ENSMUSG00000004098	Col5a3	0	0	1.666012582	30
ENSMUSG00000004099	Dnmt1	0	0	69.10319779	100
ENSMUSG00000004100	Ppan	1	1	66.42668734	100
ENSMUSG00000004105	Angptl2	0	0	2.987041919	40
ENSMUSG00000004110	Cacna1e	0	0	0.010311336	10
ENSMUSG00000004113	Cacna1b	0	0	0.010009581	10
ENSMUSG00000004127	Trmt10a	0	0	2.430329333	40
ENSMUSG00000004151	Etv1	0	0	0.338824795	10
ENSMUSG00000004187	Kifc2	0	0	5.842410014	60
ENSMUSG00000004207	Psap	1	0	362.3833734	100
ENSMUSG00000004221	Ikbkg	0	0	5.01674192	60
ENSMUSG00000004233	Wars2	1	0	2.947419162	40
ENSMUSG00000004263	Atn1	1	0	2.131857614	40
ENSMUSG00000004264	Phb2	1	1	72.02387613	100
ENSMUSG00000004266	Ptpn6	0	0	11.76087221	70
ENSMUSG00000004267	Eno2	0	0	6.517485531	60
ENSMUSG00000004268	Emg1	0	0	88.48338293	100
ENSMUSG00000004270	Lpcat3	1	0	19.56785244	90
ENSMUSG00000004285	Atp6v1f	1	0	66.22067157	100
ENSMUSG00000004317	Clcn5	1	0	0.833278786	20
ENSMUSG00000004319	Clcn3	1	0	8.581130564	70
ENSMUSG00000004328	Hif3a	0	0	0.121708909	10
ENSMUSG00000004347	Pde1c	0	0	0.28230778	10
ENSMUSG00000004356	Utp20	1	0	31.50773641	90
ENSMUSG00000004359	Spic	0	0	10.52032562	70
ENSMUSG00000004364	Cul3	1	0	23.25604472	90
ENSMUSG00000004383	Large	1	0	6.108427845	60
ENSMUSG00000004393	Ddx56	1	0	54.31490262	100
ENSMUSG00000004394	Tmed4	1	0	15.08703799	80
ENSMUSG00000004415	Col26a1	0	0	1.613235332	30
ENSMUSG00000004446	Bid	1	0	13.49051274	80
ENSMUSG00000004451	Ralb	1	0	22.81167974	90
ENSMUSG00000004455	Ppp1cc	1	0	113.31961	100
ENSMUSG00000004460	Dnajb11	0	0	26.21807297	90
ENSMUSG00000004462	Tbccd1	1	0	12.36933263	80
ENSMUSG00000004473	Clec11a	0	0	2.347580962	40
ENSMUSG00000004500	Zfp324	1	0	2.232796483	40
ENSMUSG00000004508	Gab2	0	0	0.47247838	20
ENSMUSG00000004530	Coro1c	1	0	13.0974115	80
ENSMUSG00000004535	Tax1bp1	0	0	14.77612978	80
ENSMUSG00000004558	Ndrg2	0	0	0.798832252	20
ENSMUSG00000004561	Mettl17	0	0	4.750676328	50
ENSMUSG00000004562	Arhgef40	1	0	1.521739625	30
ENSMUSG00000004565	Pnpla6	0	0	8.601611121	70
ENSMUSG00000004567	Mcoln1	1	1	15.65752802	80
ENSMUSG00000004568	Arhgef18	1	0	33.88809428	90
ENSMUSG00000004591	Pkn2	1	1	23.91629263	90
ENSMUSG00000004610	Etfb	1	0	69.06136684	100
ENSMUSG00000004626	Stxbp2	0	0	17.67301402	80
ENSMUSG00000004630	Pcp2	0	0	0.277892914	10
ENSMUSG00000004631	Sgce	0	0	4.246219175	50
ENSMUSG00000004633	Chn2	1	0	0.2844473	10
ENSMUSG00000004637	Wwox	1	0	2.26421374	40
ENSMUSG00000004642	Slbp	1	0	17.82402826	80
ENSMUSG00000004651	Tyr	0	0	0.614439971	20
ENSMUSG00000004655	Aqp1	0	0	0.029922106	10
ENSMUSG00000004661	Arid3b	1	0	3.695496094	50
ENSMUSG00000004665	Cnn2	0	0	4.560543056	50
ENSMUSG00000004667	Polr2e	1	0	53.30125606	100
ENSMUSG00000004668	Abca13	0	0	0.022555236	10
ENSMUSG00000004677	Myo9b	1	0	23.83181302	90
ENSMUSG00000004698	Hdac9	0	0	0.104223558	10
ENSMUSG00000004748	Mtfp1	0	0	12.82820475	80
ENSMUSG00000004768	Rab23	1	0	2.492472337	40
ENSMUSG00000004771	Rab11a	1	1	8.185549568	70
ENSMUSG00000004788	Eif2b2	1	0	18.89856613	80
ENSMUSG00000004789	Dlst	1	0	25.24097218	90
ENSMUSG00000004791	Pgf	0	0	0.503129067	20
ENSMUSG00000004798	Ulk2	1	0	1.487920274	30
ENSMUSG00000004815	Dgkq	0	0	9.505394695	70
ENSMUSG00000004843	Chmp2b	0	0	21.68528825	90
ENSMUSG00000004846	Plod3	0	0	13.47418232	80
ENSMUSG00000004849	Ap1s1	0	0	16.98198273	80
ENSMUSG00000004864	Mapk13	0	0	7.575325943	60
ENSMUSG00000004865	Srpk1	1	0	14.70514384	80
ENSMUSG00000004880	Lbr	0	0	48.57064184	100
ENSMUSG00000004885	Crabp2	0	0	1.549038365	30
ENSMUSG00000004891	Nes	0	0	7.58353313	60
ENSMUSG00000004892	Bcan	0	0	0.181170961	10
ENSMUSG00000004895	Prcc	1	0	56.07770466	100
ENSMUSG00000004896	Rrnad1	1	0	5.418276495	60
ENSMUSG00000004897	Hdgf	1	1	114.7248457	100
ENSMUSG00000004902	Slc25a18	0	0	4.053539608	50
ENSMUSG00000004929	Thop1	1	0	21.36348621	90
ENSMUSG00000004931	Apba3	1	0	22.79901111	90
ENSMUSG00000004933	Matk	0	0	3.449644409	50
ENSMUSG00000004934	Pias4	1	0	30.10189172	90
ENSMUSG00000004936	Map2k1	0	0	61.98038707	100
ENSMUSG00000004937	Sgta	1	0	54.55189321	100
ENSMUSG00000004945	Tmem242	1	0	23.37124702	90
ENSMUSG00000004947	Dtx2	1	0	5.096614158	60
ENSMUSG00000004948	Zp3	0	0	9.09748135	70
ENSMUSG00000004951	Hspb1	1	0	87.79916854	100
ENSMUSG00000004952	Rasa4	0	0	1.028664301	30
ENSMUSG00000004980	Hnrnpa2b1	1	1	89.17847788	100
ENSMUSG00000004988	Fxyd4	0	0	5.6699526	60
ENSMUSG00000004994	Ccdc130	0	0	2.871402511	40
ENSMUSG00000004996	Mri1	1	1	16.45913753	80
ENSMUSG00000005034	Prkacb	0	0	7.815114831	60
ENSMUSG00000005043	Sgsh	1	0	0.906551884	30
ENSMUSG00000005045	Chd5	1	0	2.077882258	40
ENSMUSG00000005054	Cstb	1	0	129.8558047	100
ENSMUSG00000005057	Sh2b2	0	0	0.54615816	20
ENSMUSG00000005069	Pex5	0	0	27.93526841	90
ENSMUSG00000005078	Jkamp	0	0	7.486456029	60
ENSMUSG00000005087	Cd44	0	0	0.701850112	20
ENSMUSG00000005102	Eif2ak4	1	0	9.819751922	70
ENSMUSG00000005103	Wdr1	1	0	42.60432319	100
ENSMUSG00000005107	Slc2a9	0	0	0.066978446	10
ENSMUSG00000005124	Wisp1	0	0	1.203604934	30
ENSMUSG00000005125	Ndrg1	0	0	2.835174356	40
ENSMUSG00000005131	4930550C14Rik	0	0	0.491179807	20
ENSMUSG00000005142	Man2b1	1	1	22.83316191	90
ENSMUSG00000005148	Klf5	1	0	16.57501655	80
ENSMUSG00000005150	Wdr83	0	0	4.657406107	50
ENSMUSG00000005161	Prdx2	0	0	41.77356902	100
ENSMUSG00000005198	Polr2a	0	1	11.13886155	70
ENSMUSG00000005204	Senp3	0	0	126.9387065	100
ENSMUSG00000005225	Plekha8	0	0	4.919869443	50
ENSMUSG00000005233	Spc25	1	1	11.99802314	70
ENSMUSG00000005237	Dnahc2	1	0	0.28327202	10
ENSMUSG00000005251	Ripk4	1	0	18.15458755	80
ENSMUSG00000005262	Ufd1l	0	0	9.9351157	70
ENSMUSG00000005267	Zfp287	1	0	0.712336651	20
ENSMUSG00000005268	Prlr	0	0	0.14032623	10
ENSMUSG00000005299	Letm1	1	0	8.021075927	70
ENSMUSG00000005312	Ubqln1	1	1	35.63491284	90
ENSMUSG00000005320	Fgfr4	0	0	0.317920827	10
ENSMUSG00000005354	Txn2	0	0	4.320028681	50
ENSMUSG00000005357	Slc1a6	0	0	0.310911969	10
ENSMUSG00000005360	Slc1a3	0	0	0.775496112	20
ENSMUSG00000005362	Crbn	1	0	7.940932102	60
ENSMUSG00000005370	Msh6	1	1	348.6355582	100
ENSMUSG00000005371	Fbxo11	1	0	12.30258897	80
ENSMUSG00000005373	Mlxipl	0	0	0.307391039	10
ENSMUSG00000005374	Tbl2	1	0	10.64690507	70
ENSMUSG00000005378	Wbscr22	1	0	16.88618297	80
ENSMUSG00000005397	Nid1	1	0	138.329937	100
ENSMUSG00000005410	Mcm5	1	0	100.6946308	100
ENSMUSG00000005413	Hmox1	0	1	16.52914445	80
ENSMUSG00000005417	Mprip	1	0	16.57963775	80
ENSMUSG00000005442	Cic	1	0	9.407030194	70
ENSMUSG00000005447	Pafah1b3	0	0	9.728847429	70
ENSMUSG00000005465	Il27ra	0	0	0.319354764	10
ENSMUSG00000005469	Prkaca	0	0	17.45731148	80
ENSMUSG00000005470	Asf1b	1	0	8.586627761	70
ENSMUSG00000005481	Ddx39	0	0	26.21686051	90
ENSMUSG00000005483	Dnajb1	1	1	39.59985148	100
ENSMUSG00000005493	Msh4	0	0	2.270008317	40
ENSMUSG00000005501	Usp40	0	0	7.529332557	60
ENSMUSG00000005505	Kbtbd4	1	0	4.530081417	50
ENSMUSG00000005506	Celf1	1	1	17.4705085	80
ENSMUSG00000005510	Ndufs3	0	0	26.63897033	90
ENSMUSG00000005514	Por	1	0	10.55159504	70
ENSMUSG00000005533	Igf1r	1	0	7.167445484	60
ENSMUSG00000005534	Insr	1	0	7.289538467	60
ENSMUSG00000005540	Fcer2a	0	0	0.201010529	10
ENSMUSG00000005553	Atp4a	0	0	0.690539226	20
ENSMUSG00000005566	Trim28	0	0	371.2857355	100
ENSMUSG00000005575	Ube2m	1	0	53.44189691	100
ENSMUSG00000005580	Adcy9	1	0	2.420654269	40
ENSMUSG00000005609	Ctr9	1	0	14.77008357	80
ENSMUSG00000005610	Eif4g2	1	1	24.85833952	90
ENSMUSG00000005615	Pcyt1a	1	0	8.85575364	70
ENSMUSG00000005621	Zfp592	1	0	7.50087721	60
ENSMUSG00000005625	Psmd4	1	1	83.9377871	100
ENSMUSG00000005628	Tmod4	0	0	1.027998119	30
ENSMUSG00000005640	Insrr	0	0	0.022001583	10
ENSMUSG00000005656	Snx6	0	0	22.71311536	90
ENSMUSG00000005667	Mthfd2	0	0	46.49788155	100
ENSMUSG00000005672	Kit	0	0	20.17754385	90
ENSMUSG00000005674	Tomm40l	1	0	2.103469906	40
ENSMUSG00000005677	Nr1i3	0	0	0.231409208	10
ENSMUSG00000005681	Apoa2	0	0	4.388481592	50
ENSMUSG00000005682	Pan2	1	0	17.86274156	80
ENSMUSG00000005683	Cs	0	0	80.95154042	100
ENSMUSG00000005686	Ampd3	0	0	2.800465083	40
ENSMUSG00000005687	Bcas2	1	1	40.65038987	100
ENSMUSG00000005698	Ctcf	1	0	18.70398332	80
ENSMUSG00000005699	Pard6a	0	0	7.273998664	60
ENSMUSG00000005718	Tfap4	0	0	10.918303	70
ENSMUSG00000005732	Ranbp1	0	1	107.2048919	100
ENSMUSG00000005774	Rfx5	1	0	5.161267218	60
ENSMUSG00000005779	Psmb4	1	1	119.7394927	100
ENSMUSG00000005802	Slc30a4	1	0	6.013406219	60
ENSMUSG00000005803	Sqrdl	0	0	0.169273962	10
ENSMUSG00000005804	Bloc1s6	0	0	4.219219599	50
ENSMUSG00000005813	Metap1	1	0	37.76573422	90
ENSMUSG00000005823	Gpr108	0	0	10.40759369	70
ENSMUSG00000005836	Gata6	1	0	0.603418179	20
ENSMUSG00000005846	Rsl1d1	0	0	82.67805219	100
ENSMUSG00000005871	Apc	1	0	7.857153903	60
ENSMUSG00000005873	Reep5	0	0	8.73924511	70
ENSMUSG00000005881	Ergic3	0	0	24.23906355	90
ENSMUSG00000005882	Uqcc	1	0	7.282628166	60
ENSMUSG00000005886	Ncoa2	1	1	4.771155684	50
ENSMUSG00000005892	Trh	0	0	0.991486811	30
ENSMUSG00000005893	Nr2c2	1	0	5.84078665	60
ENSMUSG00000005897	Nr2c1	0	0	3.263992889	50
ENSMUSG00000005899	Smpd4	0	0	9.317932528	70
ENSMUSG00000005907	Pex1	1	0	4.010861575	50
ENSMUSG00000005917	Otx1	0	0	0.550571715	20
ENSMUSG00000005936	Kctd20	1	0	25.30261446	90
ENSMUSG00000005947	Itgae	0	0	0.736381663	20
ENSMUSG00000005949	Ctns	1	0	7.040154205	60
ENSMUSG00000005950	P2rx5	0	0	1.43234173	30
ENSMUSG00000005951	Shpk	1	0	1.61425525	30
ENSMUSG00000005952	Trpv1	0	0	0.036981533	10
ENSMUSG00000005958	Ephb3	1	0	5.886930204	60
ENSMUSG00000005968	Tuft1	1	0	10.97251327	70
ENSMUSG00000005973	Rcn1	1	0	40.39120877	100
ENSMUSG00000005980	Dnase1	0	0	0.696483312	20
ENSMUSG00000005981	Trap1	1	1	62.69588433	100
ENSMUSG00000005982	Naa60	0	0	2.342602947	40
ENSMUSG00000005983	1700037C18Rik	0	0	0.897511127	30
ENSMUSG00000005986	Ankrd13d	0	0	3.859998776	50
ENSMUSG00000006005	Tpr	0	1	26.44901687	90
ENSMUSG00000006010	BC003331	0	1	3.194576985	50
ENSMUSG00000006014	Prg4	0	0	0.538427289	20
ENSMUSG00000006019	Dhx34	1	0	4.926200939	50
ENSMUSG00000006021	Kptn	0	0	2.901637154	40
ENSMUSG00000006024	Napa	0	0	25.45538732	90
ENSMUSG00000006050	Sra1	0	0	18.64625609	80
ENSMUSG00000006056	Calcoco2	0	0	87.77199987	100
ENSMUSG00000006057	Atp5g1	0	0	18.18716762	80
ENSMUSG00000006058	Snf8	0	0	14.01911613	80
ENSMUSG00000006095	Tbcb	0	0	24.02195426	90
ENSMUSG00000006127	Inpp5k	0	0	3.471907999	50
ENSMUSG00000006134	Crkl	1	0	25.10887532	90
ENSMUSG00000006143	Upk3bl	0	0	0.430078149	20
ENSMUSG00000006154	Eps8l1	0	0	0.447242819	20
ENSMUSG00000006169	Clint1	1	0	14.24441406	80
ENSMUSG00000006179	Prss16	0	0	2.721728317	40
ENSMUSG00000006191	Cdkal1	1	0	2.377595404	40
ENSMUSG00000006200	Rhox6	0	0	1.768384724	40
ENSMUSG00000006205	Htra1	1	0	29.42569244	90
ENSMUSG00000006215	Zbtb17	1	0	19.87245523	90
ENSMUSG00000006216	Clcnkb	0	0	1.341628465	30
ENSMUSG00000006218	Fam131c	1	0	1.567880882	30
ENSMUSG00000006219	Fblim1	1	0	3.452371426	50
ENSMUSG00000006235	Epor	0	0	0.42375085	20
ENSMUSG00000006241	Ccdc159	0	0	0.922085002	30
ENSMUSG00000006262	Mob1b	1	0	1.216048361	30
ENSMUSG00000006269	Atp6v1b1	0	0	1.06870541	30
ENSMUSG00000006273	Atp6v1b2	0	0	22.52468851	90
ENSMUSG00000006276	Eps15l1	0	0	20.44974395	90
ENSMUSG00000006281	Tep1	0	0	5.778148428	60
ENSMUSG00000006288	Ttc5	1	0	40.63447357	100
ENSMUSG00000006289	Osgep	0	0	6.483991227	60
ENSMUSG00000006299	Aamp	0	0	81.19959337	100
ENSMUSG00000006301	Tmbim1	1	0	5.34298258	60
ENSMUSG00000006304	Arpc2	1	0	56.0898808	100
ENSMUSG00000006307	Wbp7	1	0	9.541276251	70
ENSMUSG00000006310	Zbtb32	1	0	4.393062645	50
ENSMUSG00000006311	Etv2	0	0	2.163983804	40
ENSMUSG00000006313	Upk1a	0	0	0.776674749	20
ENSMUSG00000006315	Tmem147	1	0	50.11639886	100
ENSMUSG00000006333	Rps9	0	0	377.5631814	100
ENSMUSG00000006335	Tfpt	0	0	11.87014908	70
ENSMUSG00000006342	Susd2	1	0	16.32712894	80
ENSMUSG00000006344	Ggt5	0	0	0.274692199	10
ENSMUSG00000006345	Ggt1	0	0	3.645223394	50
ENSMUSG00000006356	Crip2	0	0	16.07289343	80
ENSMUSG00000006360	Crip1	1	0	11.72195337	70
ENSMUSG00000006369	Fbln1	0	0	20.97487961	90
ENSMUSG00000006373	Pgrmc1	1	1	45.98535695	100
ENSMUSG00000006378	Gcat	1	0	16.73241718	80
ENSMUSG00000006386	Tek	1	0	6.472485059	60
ENSMUSG00000006390	Elovl1	1	0	7.929212213	60
ENSMUSG00000006392	Med8	1	0	16.15437807	80
ENSMUSG00000006395	Hyi	0	0	4.767948139	50
ENSMUSG00000006398	Cdc20	0	0	90.73007869	100
ENSMUSG00000006403	Adamts4	0	0	0.997359326	30
ENSMUSG00000006411	Pvrl4	0	0	2.066545617	40
ENSMUSG00000006412	Pfdn2	1	0	5.145438152	60
ENSMUSG00000006418	Rnf114	1	0	31.52007253	90
ENSMUSG00000006423	C330007P06Rik	0	0	2.512199716	40
ENSMUSG00000006435	Neurl1a	0	0	3.709182575	50
ENSMUSG00000006442	Srm	0	0	44.52059921	100
ENSMUSG00000006445	Epha2	1	0	36.49240487	90
ENSMUSG00000006456	Rbm14	1	1	10.68764929	70
ENSMUSG00000006457	Actn3	0	0	1.212590069	30
ENSMUSG00000006463	Zdhhc24	1	0	3.928270905	50
ENSMUSG00000006464	Bbs1	0	0	2.448408509	40
ENSMUSG00000006469	Slc34a3	0	0	2.356649048	40
ENSMUSG00000006471	Ndor1	1	0	10.13838111	70
ENSMUSG00000006476	Nsmf	0	0	1.365020414	30
ENSMUSG00000006494	Pdk1	1	1	7.707116814	60
ENSMUSG00000006498	Ptbp1	1	0	56.34221182	100
ENSMUSG00000006517	Mvd	0	0	17.78223867	80
ENSMUSG00000006519	Cyba	1	0	100.398286	100
ENSMUSG00000006526	Tmem110	1	1	4.288575391	50
ENSMUSG00000006527	Sfmbt1	1	0	1.460937298	30
ENSMUSG00000006538	Ihh	0	0	0.186520911	10
ENSMUSG00000006567	Atp7b	0	0	1.81239874	40
ENSMUSG00000006574	Slc4a1	0	0	0.047114759	10
ENSMUSG00000006575	Rundc3a	0	0	12.4816914	80
ENSMUSG00000006576	Slc4a3	0	0	1.899064347	40
ENSMUSG00000006585	Cdt1	1	0	65.37156021	100
ENSMUSG00000006586	Runx1t1	1	0	0.100027896	10
ENSMUSG00000006587	Snai3	0	0	0.955903456	30
ENSMUSG00000006589	Aprt	1	0	93.61983525	100
ENSMUSG00000006599	Gtf2h1	0	1	85.75057344	100
ENSMUSG00000006611	Hfe	0	0	0.363635018	20
ENSMUSG00000006638	Abhd1	0	0	0.48853906	20
ENSMUSG00000006641	Slc5a6	0	0	5.131224452	60
ENSMUSG00000006642	Tcf23	0	0	0	30
ENSMUSG00000006649	Nphs1	0	0	0.039667138	10
ENSMUSG00000006651	Aplp1	0	1	1.607681131	30
ENSMUSG00000006673	Qrich1	1	1	72.27238893	100
ENSMUSG00000006675	P4htm	1	0	10.2896591	70
ENSMUSG00000006676	Usp19	0	0	27.97155581	90
ENSMUSG00000006678	Pola1	0	0	19.38309792	80
ENSMUSG00000006699	Cdc42	1	0	61.41924888	100
ENSMUSG00000006705	Pknox1	0	0	7.306632812	60
ENSMUSG00000006715	Gmnn	0	0	38.79310801	100
ENSMUSG00000006717	Acot13	0	0	12.05838714	70
ENSMUSG00000006720	Zfp184	0	0	4.387856025	50
ENSMUSG00000006724	Cyp27b1	0	0	0.805694898	20
ENSMUSG00000006728	Cdk4	0	1	71.94575014	100
ENSMUSG00000006731	B4galnt1	1	0	5.681750048	60
ENSMUSG00000006732	Mettl1	0	0	8.586749079	70
ENSMUSG00000006736	Tspan31	0	0	23.36209255	90
ENSMUSG00000006740	Kif5b	1	0	46.5981216	100
ENSMUSG00000006763	Saal1	1	0	8.047553944	70
ENSMUSG00000006777	Krt23	0	0	0	30
ENSMUSG00000006782	Cnp	1	0	11.24490749	70
ENSMUSG00000006784	Ttc25	0	0	0.997748511	30
ENSMUSG00000006800	Sulf2	1	0	38.72580338	100
ENSMUSG00000006818	Sod2	1	0	59.11680409	100
ENSMUSG00000006850	Tmco6	0	0	8.739313132	70
ENSMUSG00000006906	Stambp	0	0	0.403155926	20
ENSMUSG00000006920	Ezh1	0	0	5.416976193	60
ENSMUSG00000006930	Hap1	1	0	50.43658299	100
ENSMUSG00000006931	Leprel4	0	0	18.63616962	80
ENSMUSG00000006932	Ctnnb1	1	1	183.6863574	100
ENSMUSG00000006941	Eif1b	1	0	26.73471493	90
ENSMUSG00000006958	Chrd	0	0	1.177044644	30
ENSMUSG00000006998	Psmd2	1	1	88.49521357	100
ENSMUSG00000007021	Syngr3	0	0	0.996352819	30
ENSMUSG00000007029	Vars	0	1	50.0213628	100
ENSMUSG00000007030	Vwa7	0	0	0.431071224	20
ENSMUSG00000007034	Slc44a4	0	0	4.104689239	50
ENSMUSG00000007035	Msh5	0	0	0.508038888	20
ENSMUSG00000007036	Abhd16a	0	0	6.515673288	60
ENSMUSG00000007038	Neu1	1	0	26.35270335	90
ENSMUSG00000007039	Ddah2	1	1	54.18850127	100
ENSMUSG00000007041	Clic1	0	0	49.84172884	100
ENSMUSG00000007050	Lsm2	0	0	9.861701778	70
ENSMUSG00000007080	Pole	0	0	15.5027466	80
ENSMUSG00000007097	Atp1a2	0	0	0.151365425	10
ENSMUSG00000007122	Casq1	0	0	0.389203698	20
ENSMUSG00000007207	Stx1a	0	0	1.614719489	30
ENSMUSG00000007216	Zfp775	1	0	12.84893054	80
ENSMUSG00000007279	Scube2	0	0	0.045396727	10
ENSMUSG00000007338	Mrpl49	0	0	22.540373	90
ENSMUSG00000007379	Dennd2c	1	0	11.5569545	70
ENSMUSG00000007411	Mark3	1	0	44.59234893	100
ENSMUSG00000007415	Gatad1	1	0	13.16756063	80
ENSMUSG00000007440	Pcdhac1	0	0	0.031205282	10
ENSMUSG00000007458	M6pr	0	0	37.18766519	90
ENSMUSG00000007476	Lrrc8a	1	1	6.937587027	60
ENSMUSG00000007480	Mc5r	0	0	1.676689729	40
ENSMUSG00000007564	Ppp2r1a	1	0	67.24481039	100
ENSMUSG00000007570	Fance	1	0	15.15113106	80
ENSMUSG00000007589	Tinf2	0	0	43.99026369	100
ENSMUSG00000007594	Hapln4	1	0	0.229956325	10
ENSMUSG00000007603	Dus3l	0	0	22.89762855	90
ENSMUSG00000007610	Gtpbp3	1	0	14.23174241	80
ENSMUSG00000007613	Tgfbr1	1	0	7.160665297	60
ENSMUSG00000007617	Homer1	1	0	4.065507605	50
ENSMUSG00000007646	Rad51c	0	0	1.654581658	30
ENSMUSG00000007655	Cav1	0	0	0.716309946	20
ENSMUSG00000007656	Arpp19	1	0	13.52217045	80
ENSMUSG00000007659	Bcl2l1	1	0	10.88588569	70
ENSMUSG00000007670	Khsrp	1	1	28.63060693	90
ENSMUSG00000007721	Ccdc124	1	0	53.59655039	100
ENSMUSG00000007739	Cct4	0	0	110.2372009	100
ENSMUSG00000007777	0610009B22Rik	1	0	21.66869594	90
ENSMUSG00000007783	Cpt1c	1	1	36.67859791	90
ENSMUSG00000007805	Twist2	0	0	0.642386455	20
ENSMUSG00000007812	Zfp655	1	1	27.00660565	90
ENSMUSG00000007815	Rhoa	0	0	82.58138079	100
ENSMUSG00000007817	Zmiz1	1	0	1.377146054	30
ENSMUSG00000007827	Ankrd26	0	0	8.919807536	70
ENSMUSG00000007833	Aldh16a1	0	0	7.860631917	60
ENSMUSG00000007836	Hnrnpa0	1	0	309.6579357	100
ENSMUSG00000007837	Prrg2	0	0	7.068416849	60
ENSMUSG00000007850	Hnrnph1	0	1	32.09140852	90
ENSMUSG00000007867	Ift43	0	0	28.55310495	90
ENSMUSG00000007872	Id3	0	0	3.596603231	50
ENSMUSG00000007880	Arid1a	1	0	7.285736308	60
ENSMUSG00000007888	Crlf1	0	0	1.22658568	30
ENSMUSG00000007891	Ctsd	1	0	279.5968822	100
ENSMUSG00000007892	Rplp1	0	0	4950.612934	100
ENSMUSG00000007908	Hmgcll1	0	0	0.732139685	20
ENSMUSG00000007946	Phox2a	0	0	0.592975598	20
ENSMUSG00000007950	Abhd8	0	0	9.693413182	70
ENSMUSG00000007987	Rabl5	0	0	11.42907397	70
ENSMUSG00000007989	Fzd3	1	0	1.271288801	30
ENSMUSG00000008028	1700008O03Rik	0	0	1.799985456	40
ENSMUSG00000008035	Mid1ip1	1	0	3.04916732	50
ENSMUSG00000008036	Ap2s1	1	0	40.05564643	100
ENSMUSG00000008090	Fgfrl1	0	1	4.919821822	50
ENSMUSG00000008129	4930432K21Rik	0	0	8.102127377	70
ENSMUSG00000008136	Fhl2	0	0	1.236529428	30
ENSMUSG00000008140	Emc10	0	0	29.89568168	90
ENSMUSG00000008153	Clstn3	0	0	3.989137764	50
ENSMUSG00000008167	Fbxw9	0	0	10.20709135	70
ENSMUSG00000008193	Spib	0	0	0.160447389	10
ENSMUSG00000008200	Fnbp4	0	0	15.34999676	80
ENSMUSG00000008206	Cers4	0	0	3.611337555	50
ENSMUSG00000008226	Scrn3	0	0	3.191555685	50
ENSMUSG00000008301	Phax	1	0	62.95658226	100
ENSMUSG00000008305	Tle1	1	0	7.705947464	60
ENSMUSG00000008307	1700109H08Rik	0	0	2.1548336	40
ENSMUSG00000008318	Relt	0	0	4.248688046	50
ENSMUSG00000008333	Snrpb2	0	0	26.06192539	90
ENSMUSG00000008348	Ubc	0	1	74.3695239	100
ENSMUSG00000008373	Prpf31	1	0	21.19347762	90
ENSMUSG00000008384	Sertad1	1	0	15.52563374	80
ENSMUSG00000008393	Carhsp1	1	0	19.94945323	90
ENSMUSG00000008398	Elk3	1	0	1.585025545	30
ENSMUSG00000008429	Herpud2	1	0	6.798752435	60
ENSMUSG00000008435	Rdh13	1	0	6.702054099	60
ENSMUSG00000008438	Adam21	0	0	0.550610744	20
ENSMUSG00000008450	Nutf2	1	1	17.73587059	80
ENSMUSG00000008461	Fut1	0	0	0.14618261	10
ENSMUSG00000008475	Arpc5	1	0	27.89218117	90
ENSMUSG00000008482	Rnf151	0	0	0.303920372	10
ENSMUSG00000008489	Elavl2	0	0	2.120711432	40
ENSMUSG00000008540	Mgst1	0	0	0.56720291	20
ENSMUSG00000008575	Nfib	1	0	1.639509426	30
ENSMUSG00000008601	Rab25	0	0	1.073756503	30
ENSMUSG00000008604	Ubqln4	1	0	40.86926702	100
ENSMUSG00000008668	Rps18	0	0	443.7362201	100
ENSMUSG00000008682	Rpl10	0	0	276.4653802	100
ENSMUSG00000008683	Rps15a	0	1	107.7495797	100
ENSMUSG00000008690	Ncaph2	1	1	46.10095046	100
ENSMUSG00000008730	Hipk1	1	0	7.277736529	60
ENSMUSG00000008734	Gprc5b	1	0	6.604105635	60
ENSMUSG00000008763	Man1a2	1	0	8.21794267	70
ENSMUSG00000008822	Acyp1	1	0	10.10298395	70
ENSMUSG00000008855	Hdac5	0	0	8.564389065	70
ENSMUSG00000008859	Rala	1	0	12.93978905	80
ENSMUSG00000008892	Vdac3	1	0	51.56720225	100
ENSMUSG00000008958	Vps72	0	0	13.04217552	80
ENSMUSG00000008976	Gabpa	1	0	24.82626583	90
ENSMUSG00000008999	Bmp7	1	0	9.88166719	70
ENSMUSG00000009013	Dynll1	1	1	73.60004719	100
ENSMUSG00000009030	Pdcl	1	0	31.79226717	90
ENSMUSG00000009035	Tmem184b	1	0	6.982093597	60
ENSMUSG00000009073	Nf2	0	1	20.30386165	90
ENSMUSG00000009075	Cabp7	0	0	1.153880301	30
ENSMUSG00000009076	Zmat5	0	0	6.886615348	60
ENSMUSG00000009079	Ewsr1	0	0	51.7894705	100
ENSMUSG00000009090	Ap1b1	0	0	13.93609657	80
ENSMUSG00000009092	Derl3	1	0	3.418565684	50
ENSMUSG00000009097	Tbx1	0	0	0.436102635	20
ENSMUSG00000009108	Gnat2	0	0	0.290295656	10
ENSMUSG00000009112	Bcl2l13	1	0	9.89780342	70
ENSMUSG00000009145	Dqx1	0	0	2.82739082	40
ENSMUSG00000009207	Lnp	1	0	2.667973261	40
ENSMUSG00000009246	Trpm5	0	0	0.338895569	10
ENSMUSG00000009248	Ascl2	0	0	4.503088027	50
ENSMUSG00000009291	Pttg1ip	1	1	21.87442763	90
ENSMUSG00000009292	Trpm2	0	0	0.456400772	20
ENSMUSG00000009293	Ube2g2	0	0	8.17609033	70
ENSMUSG00000009376	Met	0	0	1.753587074	40
ENSMUSG00000009406	Elk1	0	0	5.170210853	60
ENSMUSG00000009418	Nav1	1	0	1.996455166	40
ENSMUSG00000009470	Tnpo1	1	0	66.6415886	100
ENSMUSG00000009487	Otog	0	0	0.694652374	20
ENSMUSG00000009535	Rnmt	0	0	9.957753172	70
ENSMUSG00000009545	Kcnq1	0	0	1.10839116	30
ENSMUSG00000009549	Srp14	0	0	41.53204407	100
ENSMUSG00000009555	Cdk9	1	0	16.17562472	80
ENSMUSG00000009563	Tor2a	1	0	8.716558442	70
ENSMUSG00000009566	Fpgs	1	0	18.38748909	80
ENSMUSG00000009569	Mkl2	1	0	2.132910376	40
ENSMUSG00000009575	Cbx5	0	0	30.02068559	90
ENSMUSG00000009585	Apobec3	0	0	3.981365855	50
ENSMUSG00000009596	Taf7l	0	0	0.534249011	20
ENSMUSG00000009614	Sardh	0	0	0.079062738	10
ENSMUSG00000009621	Vav2	1	1	3.678440556	50
ENSMUSG00000009628	Tex15	0	0	2.28628066	40
ENSMUSG00000009630	Ppp2cb	1	1	40.03074192	100
ENSMUSG00000009633	G0s2	1	0	5.523260702	60
ENSMUSG00000009640	Dmap1	0	0	20.16510496	90
ENSMUSG00000009646	Pla2g12b	0	0	0.186074777	10
ENSMUSG00000009647	Mcu	0	1	4.131984982	50
ENSMUSG00000009670	Tex11	0	0	1.615928716	30
ENSMUSG00000009681	Bcr	1	0	11.32998159	70
ENSMUSG00000009687	Fxyd5	0	0	0.096360096	10
ENSMUSG00000009731	Kcnd1	1	0	0.352641608	20
ENSMUSG00000009733	Tfcp2	0	0	12.13174675	70
ENSMUSG00000009739	Pou6f1	1	0	2.423072995	40
ENSMUSG00000009741	Ubp1	1	0	25.61062466	90
ENSMUSG00000009772	Nuak2	1	1	2.558553383	40
ENSMUSG00000009828	Ick	0	0	1.188940776	30
ENSMUSG00000009863	Sdhb	1	1	32.16874216	90
ENSMUSG00000009876	Cox4i2	0	0	0.810910154	20
ENSMUSG00000009894	Snap47	1	0	27.23864799	90
ENSMUSG00000009905	Kdsr	1	0	4.672617189	50
ENSMUSG00000009907	Vps4b	1	0	8.922461571	70
ENSMUSG00000009927	Rps25	0	0	653.3163832	100
ENSMUSG00000009995	Taz	1	0	6.730539069	60
ENSMUSG00000010021	Kif19a	0	0	0.233027272	10
ENSMUSG00000010025	Aldh3a2	1	0	4.872100617	50
ENSMUSG00000010044	Zmynd10	0	0	1.293650374	30
ENSMUSG00000010045	Tmem115	1	0	17.2034255	80
ENSMUSG00000010047	Hyal2	1	0	31.2657296	90
ENSMUSG00000010048	Ifrd2	0	0	36.42671683	90
ENSMUSG00000010051	Hyal1	1	0	3.11854019	50
ENSMUSG00000010054	Tusc2	1	0	8.816282172	70
ENSMUSG00000010057	Nprl2	0	0	10.74845665	70
ENSMUSG00000010064	Slc38a3	0	0	0.27330086	10
ENSMUSG00000010066	Cacna2d2	0	0	0.717150276	20
ENSMUSG00000010067	Rassf1	0	0	2.020541314	40
ENSMUSG00000010080	Epn3	0	0	0.132648623	10
ENSMUSG00000010095	Slc3a2	1	1	65.64956191	100
ENSMUSG00000010097	Nxf1	0	0	25.05935831	90
ENSMUSG00000010110	Stx5a	1	0	7.20873711	60
ENSMUSG00000010122	Slc47a1	0	0	0.249256192	10
ENSMUSG00000010142	Tnfrsf13b	0	0	0.53923013	20
ENSMUSG00000010154	Spire2	0	0	3.57602333	50
ENSMUSG00000010175	Prox1	0	0	0.014468958	10
ENSMUSG00000010205	Raver1	1	1	11.0637427	70
ENSMUSG00000010277	2610507B11Rik	1	0	25.50612162	90
ENSMUSG00000010290	AI597479	0	0	12.1716525	80
ENSMUSG00000010307	Tmem86a	1	0	1.666778245	30
ENSMUSG00000010342	Tex14	0	0	4.43756296	50
ENSMUSG00000010358	Ifi35	0	0	7.909350213	60
ENSMUSG00000010362	Rdm1	0	0	35.08585738	90
ENSMUSG00000010376	Nedd8	0	0	116.0942339	100
ENSMUSG00000010392	Gosr1	1	0	9.974319923	70
ENSMUSG00000010406	Mrpl52	0	0	109.7140156	100
ENSMUSG00000010453	Kansl3	1	0	20.26029462	90
ENSMUSG00000010492	Gm16119	0	0	1.252294337	30
ENSMUSG00000010517	Faf1	0	0	33.40119199	90
ENSMUSG00000010529	Gm266	0	0	0.133825899	10
ENSMUSG00000010538	Tsacc	0	0	1.672183412	30
ENSMUSG00000010554	Mettl16	1	0	7.545224326	60
ENSMUSG00000010592	Dazl	1	0	1.397500764	30
ENSMUSG00000010607	Pigyl	1	0	138.0572503	100
ENSMUSG00000010608	Rbm25	1	1	17.82366775	80
ENSMUSG00000010609	Psen2	1	0	10.16000602	70
ENSMUSG00000010651	Acaa1b	0	0	1.089116244	30
ENSMUSG00000010660	Plcd1	0	0	4.239656836	50
ENSMUSG00000010663	Fads1	0	0	19.96337276	90
ENSMUSG00000010721	Lmbr1	1	0	3.30172453	50
ENSMUSG00000010751	Tnfrsf22	1	0	0.334760725	10
ENSMUSG00000010755	Cars	1	1	39.85711522	100
ENSMUSG00000010760	Phlda2	0	0	15.60731654	80
ENSMUSG00000010796	Asz1	0	0	0.13331606	10
ENSMUSG00000010825	Grid2ip	0	0	0.193681392	10
ENSMUSG00000010830	Kdelr3	1	0	9.923070098	70
ENSMUSG00000010911	Apip	0	0	11.82643942	70
ENSMUSG00000010914	Pdhx	1	0	12.32640223	80
ENSMUSG00000010936	Vac14	1	0	23.18191288	90
ENSMUSG00000011034	Slc5a1	0	0	1.368720375	30
ENSMUSG00000011096	Akt1s1	1	0	16.36752372	80
ENSMUSG00000011114	Tbrg1	1	0	44.11644939	100
ENSMUSG00000011148	Adssl1	0	0	4.14533941	50
ENSMUSG00000011158	Brf1	0	0	8.608112781	70
ENSMUSG00000011179	Odc1	0	0	141.7991964	100
ENSMUSG00000011254	Thg1l	1	0	9.714164146	70
ENSMUSG00000011256	Adam19	0	0	10.88909668	70
ENSMUSG00000011257	Pabpc4	0	1	30.22913597	90
ENSMUSG00000011263	Exoc3l2	0	0	0.502041729	20
ENSMUSG00000011267	Zfp296	1	0	24.17666234	90
ENSMUSG00000011305	Plin5	0	0	0.712715328	20
ENSMUSG00000011306	Sugp1	0	0	11.52363333	70
ENSMUSG00000011349	Dmrtc2	0	0	2.60739622	40
ENSMUSG00000011382	Dhdh	0	0	4.10410841	50
ENSMUSG00000011427	Zfp790	1	0	3.793071675	50
ENSMUSG00000011589	Fsd1	0	0	5.033648954	60
ENSMUSG00000011658	Fuz	0	0	3.2692553	50
ENSMUSG00000011751	Sptbn4	0	0	2.500039755	40
ENSMUSG00000011752	Pgam1	1	1	135.0282986	100
ENSMUSG00000011831	Evi5	1	1	10.23543791	70
ENSMUSG00000011832	Evi5l	1	0	1.532340325	30
ENSMUSG00000011837	Snapc2	1	1	31.41816288	90
ENSMUSG00000011877	Git1	1	0	10.62620776	70
ENSMUSG00000011884	Gltp	0	0	25.07380391	90
ENSMUSG00000011958	Bnip2	0	0	17.84117108	80
ENSMUSG00000011960	Ccnt1	1	0	12.46381761	80
ENSMUSG00000012017	Scarf2	0	0	3.77162558	50
ENSMUSG00000012076	Brms1l	1	0	6.313123527	60
ENSMUSG00000012114	Med15	0	0	8.798187951	70
ENSMUSG00000012117	Dhdds	0	1	5.980756032	60
ENSMUSG00000012123	Aim1l	1	0	1.401017493	30
ENSMUSG00000012126	Ubxn11	0	0	3.999256992	50
ENSMUSG00000012296	Tjap1	1	0	33.04225056	90
ENSMUSG00000012396	Nanog	1	1	187.6032911	100
ENSMUSG00000012405	Rpl15	0	1	219.9988389	100
ENSMUSG00000012422	Tmem167	1	0	5.056331133	60
ENSMUSG00000012429	Mplkip	0	0	5.384239925	60
ENSMUSG00000012443	Kif11	1	0	32.58533863	90
ENSMUSG00000012483	Rpa3	0	0	29.56316202	90
ENSMUSG00000012535	Tnpo3	1	1	14.34819154	80
ENSMUSG00000012609	Ttll5	1	0	1.459506268	30
ENSMUSG00000012640	Zfp715	1	0	5.017800477	60
ENSMUSG00000012777	Acpt	0	0	2.528956076	40
ENSMUSG00000012819	Cdh23	0	0	0.19571128	10
ENSMUSG00000012848	Rps5	0	0	754.4007783	100
ENSMUSG00000012889	Podnl1	0	0	0.394031991	20
ENSMUSG00000013033	Lphn1	1	0	3.474508805	50
ENSMUSG00000013076	Amotl1	1	0	7.294871042	60
ENSMUSG00000013089	Etv5	1	1	106.4724288	100
ENSMUSG00000013150	Gfod2	1	0	3.233649438	50
ENSMUSG00000013155	Enkd1	0	0	20.97341196	90
ENSMUSG00000013160	Atp6v0d1	0	0	36.08687254	90
ENSMUSG00000013236	Ptprs	0	0	19.27209498	80
ENSMUSG00000013275	Slc41a1	1	1	8.224775998	70
ENSMUSG00000013338	Fer1l4	0	0	0.191388365	10
ENSMUSG00000013415	Igf2bp1	1	1	37.90002525	100
ENSMUSG00000013418	B4galnt2	0	0	2.378530359	40
ENSMUSG00000013419	Zfp651	1	0	2.276076912	40
ENSMUSG00000013465	Nelfb	0	0	30.56866846	90
ENSMUSG00000013483	Card14	0	0	0.427627219	20
ENSMUSG00000013495	Tmem175	1	0	2.51263155	40
ENSMUSG00000013523	Bcas1	0	0	0.210870492	10
ENSMUSG00000013539	Tango2	0	0	2.142599049	40
ENSMUSG00000013562	4833413E03Rik	0	0	1.392289711	30
ENSMUSG00000013584	Aldh1a2	0	0	2.093578016	40
ENSMUSG00000013593	Ndufs2	1	1	98.72621915	100
ENSMUSG00000013611	Snx31	0	0	0.023205272	10
ENSMUSG00000013622	Atraid	0	1	11.91214316	70
ENSMUSG00000013629	Cad	0	1	68.81031753	100
ENSMUSG00000013646	Sh3bp5l	1	0	3.967476836	50
ENSMUSG00000013662	Atad1	0	0	16.13041825	80
ENSMUSG00000013663	Pten	1	0	16.78826886	80
ENSMUSG00000013698	Pea15a	0	0	1.601929073	30
ENSMUSG00000013701	Timm23	1	1	118.0696375	100
ENSMUSG00000013707	Tnfaip8l2	0	0	1.171665039	30
ENSMUSG00000013736	Trnt1	0	0	12.58021591	80
ENSMUSG00000013766	Ly6g6e	0	0	12.88546421	80
ENSMUSG00000013787	Ehmt2	0	0	69.85213472	100
ENSMUSG00000013822	Elof1	1	0	40.51287747	100
ENSMUSG00000013833	Med16	0	0	3.434546245	50
ENSMUSG00000013846	St3gal1	0	0	0.37405696	20
ENSMUSG00000013858	Tmem259	0	0	35.65029109	90
ENSMUSG00000013878	Rnf170	0	0	3.482781068	50
ENSMUSG00000013921	Clip3	0	0	0.497372377	20
ENSMUSG00000013973	Dedd	1	0	1.066094393	30
ENSMUSG00000013997	Nit1	0	0	9.59566268	70
ENSMUSG00000014039	Prdm15	1	0	2.727367386	40
ENSMUSG00000014074	Rnf168	1	0	13.58665107	80
ENSMUSG00000014075	Tctex1d2	0	0	5.301245839	60
ENSMUSG00000014077	Chp1	0	0	11.95675324	70
ENSMUSG00000014158	Trpv4	0	0	2.761272875	40
ENSMUSG00000014164	Klhl3	0	0	1.154819823	30
ENSMUSG00000014177	Tvp23b	0	0	20.0664478	90
ENSMUSG00000014195	Dnajc7	0	0	36.61473236	90
ENSMUSG00000014198	Zfp385c	0	0	1.003170255	30
ENSMUSG00000014226	Cacybp	1	1	81.83057363	100
ENSMUSG00000014232	Cluap1	0	0	4.53420485	50
ENSMUSG00000014243	Zswim7	1	0	22.73812018	90
ENSMUSG00000014245	Pigl	1	0	6.918569172	60
ENSMUSG00000014294	Ndufa2	1	0	119.9597958	100
ENSMUSG00000014301	Pam16	0	0	16.12111943	80
ENSMUSG00000014303	Glis2	1	0	4.111494228	50
ENSMUSG00000014313	Cox6c	0	0	44.00771931	100
ENSMUSG00000014329	Bicc1	0	0	0.477239799	20
ENSMUSG00000014349	Ube2z	1	1	37.66416239	90
ENSMUSG00000014353	Tmem87b	1	0	6.873492701	60
ENSMUSG00000014355	Anapc1	1	1	11.27741745	70
ENSMUSG00000014361	Mertk	0	0	1.698230466	40
ENSMUSG00000014402	Tsg101	0	0	8.89205602	70
ENSMUSG00000014418	Hps5	1	0	10.01550032	70
ENSMUSG00000014426	Map3k4	1	0	19.80246183	90
ENSMUSG00000014444	Piezo1	0	1	16.81299884	80
ENSMUSG00000014470	Rnf166	0	0	9.315774994	70
ENSMUSG00000014496	Ankrd28	1	0	12.98529799	80
ENSMUSG00000014498	Ankrd52	0	0	2.478705026	40
ENSMUSG00000014503	Pkd2l2	0	0	0.903672183	30
ENSMUSG00000014504	Srp19	1	1	11.13124591	70
ENSMUSG00000014547	Wdfy2	0	0	3.776555424	50
ENSMUSG00000014550	Zfyve20	1	0	12.02921736	70
ENSMUSG00000014551	Mrps25	1	0	6.530969087	60
ENSMUSG00000014554	Dguok	0	0	6.119586366	60
ENSMUSG00000014592	Camta1	0	0	0.64397898	20
ENSMUSG00000014599	Csf1	1	0	1.256110726	30
ENSMUSG00000014601	Strip1	0	0	7.665959229	60
ENSMUSG00000014602	Kif1a	0	0	1.313310842	30
ENSMUSG00000014603	Alx3	0	0	0.103770003	10
ENSMUSG00000014606	Slc25a11	1	1	33.94592864	90
ENSMUSG00000014609	Chrne	0	0	0.632177559	20
ENSMUSG00000014633	Cmc2	0	0	11.80745022	70
ENSMUSG00000014668	Chfr	1	0	14.7356879	80
ENSMUSG00000014686	Ceacam16	0	0	0.320353552	10
ENSMUSG00000014725	Adam28	0	0	0.338723017	10
ENSMUSG00000014747	Ankrd53	0	0	1.035998056	30
ENSMUSG00000014748	Tex261	0	0	8.473730549	70
ENSMUSG00000014763	Fam120b	1	0	3.834840262	50
ENSMUSG00000014767	Tbp	0	0	2.270675302	40
ENSMUSG00000014769	Psmb1	0	1	171.8693728	100
ENSMUSG00000014773	Dll1	0	0	0.350068497	20
ENSMUSG00000014776	Nol3	0	0	1.323466628	30
ENSMUSG00000014778	Fhod1	0	0	2.516471231	40
ENSMUSG00000014782	Plekhg4	0	0	0.671989735	20
ENSMUSG00000014786	Slc9a5	0	0	0.841495427	30
ENSMUSG00000014791	Elmo3	0	0	5.518080418	60
ENSMUSG00000014813	Stc1	0	0	0.02658703	10
ENSMUSG00000014837	4931428F04Rik	0	0	1.281318159	30
ENSMUSG00000014846	Tppp3	0	0	0.779396763	20
ENSMUSG00000014850	Msh3	1	0	4.514205296	50
ENSMUSG00000014852	Adamts13	0	0	0.052109661	10
ENSMUSG00000014856	Tmem208	0	0	12.5963598	80
ENSMUSG00000014859	E2f4	0	0	18.74869169	80
ENSMUSG00000014867	Surf4	1	1	29.93523827	90
ENSMUSG00000014873	Surf2	0	0	7.204629818	60
ENSMUSG00000014905	Dnajb9	1	0	3.465292199	50
ENSMUSG00000014907	Naf1	1	0	5.3580826	60
ENSMUSG00000014932	Yes1	1	0	38.54436689	100
ENSMUSG00000014956	Ppp1cb	0	0	22.28823842	90
ENSMUSG00000014959	Gorasp2	0	0	10.76167552	70
ENSMUSG00000014980	Tsen15	0	0	8.940760371	70
ENSMUSG00000015001	Oc90	0	0	1.131346121	30
ENSMUSG00000015002	Efr3a	1	0	10.82858249	70
ENSMUSG00000015013	Trappc2l	0	0	36.91175124	90
ENSMUSG00000015016	Acsf3	1	0	5.503251832	60
ENSMUSG00000015023	Ddx19a	1	0	11.02397515	70
ENSMUSG00000015027	Galns	1	0	4.349983792	50
ENSMUSG00000015053	Gata2	1	0	0.548505684	20
ENSMUSG00000015083	C8g	0	0	4.364043683	50
ENSMUSG00000015085	Entpd2	0	0	0.475026515	20
ENSMUSG00000015087	Rabl6	1	0	16.71504695	80
ENSMUSG00000015090	Ptgds	0	0	0.209564288	10
ENSMUSG00000015092	Edf1	0	0	56.41315506	100
ENSMUSG00000015093	Clic3	0	0	1.195540446	30
ENSMUSG00000015094	Npdc1	0	0	2.346422918	40
ENSMUSG00000015095	Fbxw5	1	0	12.32284595	80
ENSMUSG00000015112	Slc25a13	1	0	40.90951725	100
ENSMUSG00000015120	Ube2i	0	0	33.88971005	90
ENSMUSG00000015126	Tsr3	0	0	27.02115305	90
ENSMUSG00000015127	Unkl	1	0	3.354069435	50
ENSMUSG00000015133	Lrrk1	0	0	0.381486549	20
ENSMUSG00000015134	Aldh1a3	0	0	2.300091004	40
ENSMUSG00000015143	Actn1	1	1	29.96391424	90
ENSMUSG00000015149	Sirt2	0	0	3.769596247	50
ENSMUSG00000015165	Hnrnpl	1	0	65.77450803	100
ENSMUSG00000015176	Nolc1	1	1	58.19974803	100
ENSMUSG00000015189	Casd1	1	0	3.494290915	50
ENSMUSG00000015202	Cnksr3	1	0	6.72101173	60
ENSMUSG00000015214	Mtmr1	0	0	2.076556951	40
ENSMUSG00000015217	Hmgb3	1	0	4.66057052	50
ENSMUSG00000015222	Map2	0	0	0.082161816	10
ENSMUSG00000015224	Cyp2j9	0	0	0.404946918	20
ENSMUSG00000015243	Abca1	1	0	11.17023541	70
ENSMUSG00000015247	Nipsnap3b	0	0	12.90321554	80
ENSMUSG00000015289	Lage3	0	0	23.6936296	90
ENSMUSG00000015290	Ubl4	0	0	8.70278558	70
ENSMUSG00000015291	Gdi1	0	1	9.405511868	70
ENSMUSG00000015305	Sash1	1	0	11.51772423	70
ENSMUSG00000015312	Gadd45b	1	0	15.63740497	80
ENSMUSG00000015335	Zdhhc12	0	0	17.36948655	80
ENSMUSG00000015337	Endog	0	0	18.61739232	80
ENSMUSG00000015341	Golga7	0	0	25.30620938	90
ENSMUSG00000015342	Xk	0	0	0.860520371	30
ENSMUSG00000015354	Pcolce2	0	0	3.960107477	50
ENSMUSG00000015357	Clpx	0	0	15.97051979	80
ENSMUSG00000015363	Trabd	1	0	7.714112788	60
ENSMUSG00000015365	Mov10l1	0	0	0.821339812	20
ENSMUSG00000015377	Dennd6b	0	0	10.49633807	70
ENSMUSG00000015396	Cd83	0	0	0.178421429	10
ENSMUSG00000015451	C4a	0	0	0.4789042	20
ENSMUSG00000015452	Ager	0	0	0.945086959	30
ENSMUSG00000015461	Atf6b	0	0	10.17452704	70
ENSMUSG00000015468	Notch4	1	0	0.763405559	20
ENSMUSG00000015474	Ppt2	0	0	1.719096576	40
ENSMUSG00000015478	Rnf5	0	0	2.394392162	40
ENSMUSG00000015488	Cacfd1	1	0	2.127141563	40
ENSMUSG00000015501	Hivep2	1	0	0.625337316	20
ENSMUSG00000015522	Arnt	1	0	5.951848289	60
ENSMUSG00000015536	Mocs2	0	0	7.939450539	60
ENSMUSG00000015542	Nat9	1	0	19.17077109	80
ENSMUSG00000015568	Lpl	0	0	1.905769041	40
ENSMUSG00000015575	Atp6v0e	1	0	10.99017515	70
ENSMUSG00000015579	Nkx2-5	0	0	1.473237628	30
ENSMUSG00000015597	Zfp318	1	0	6.351609422	60
ENSMUSG00000015599	Ttbk1	0	0	0.060953712	10
ENSMUSG00000015605	Srf	1	0	13.37762221	80
ENSMUSG00000015619	Gata3	1	0	0.593763813	20
ENSMUSG00000015647	Lama5	1	0	149.9280495	100
ENSMUSG00000015652	Steap1	0	0	1.642985674	30
ENSMUSG00000015653	Steap2	0	0	0.332139835	10
ENSMUSG00000015656	Hspa8	0	0	238.2847046	100
ENSMUSG00000015659	Serac1	1	0	4.161662893	50
ENSMUSG00000015668	Pdzd11	1	1	5.754437609	60
ENSMUSG00000015671	Psma2	0	0	93.60428891	100
ENSMUSG00000015672	Mrpl32	0	0	30.42340451	90
ENSMUSG00000015697	Setdb1	1	0	26.46371836	90
ENSMUSG00000015702	Anxa9	0	0	1.697852213	40
ENSMUSG00000015709	Arnt2	0	0	0.37524134	20
ENSMUSG00000015711	Prune	1	0	10.66898545	70
ENSMUSG00000015714	Cers2	0	1	24.59645992	90
ENSMUSG00000015733	Capza2	0	0	20.85036692	90
ENSMUSG00000015745	Plekho1	1	0	2.011050371	40
ENSMUSG00000015747	Vps45	0	0	2.984234262	40
ENSMUSG00000015748	Prpf3	0	0	8.288873808	70
ENSMUSG00000015749	Anp32e	1	0	13.03332954	80
ENSMUSG00000015750	Aph1a	1	0	9.136033553	70
ENSMUSG00000015755	Tab2	1	0	7.311063265	60
ENSMUSG00000015757	Ppil4	1	0	10.2128999	70
ENSMUSG00000015759	Cnih	0	0	16.01272105	80
ENSMUSG00000015766	Eps8	0	0	4.986256835	50
ENSMUSG00000015776	Med22	0	0	13.24861058	80
ENSMUSG00000015787	Abo	0	0	0.185452818	10
ENSMUSG00000015790	Surf1	0	0	13.54236348	80
ENSMUSG00000015804	Med28	0	0	11.58956708	70
ENSMUSG00000015806	Qdpr	0	0	29.47896701	90
ENSMUSG00000015837	Sqstm1	0	0	61.85538915	100
ENSMUSG00000015839	Nfe2l2	1	1	49.97510656	100
ENSMUSG00000015846	Rxra	1	0	10.22160888	70
ENSMUSG00000015850	Adamtsl4	0	0	8.699368736	70
ENSMUSG00000015869	Prpsap1	0	0	23.12800463	90
ENSMUSG00000015879	Fam184b	0	0	0.381206738	20
ENSMUSG00000015880	Ncapg	0	0	7.534215912	60
ENSMUSG00000015882	Lcorl	1	1	2.743941423	40
ENSMUSG00000015889	Lta4h	0	0	17.30493994	80
ENSMUSG00000015890	Amdhd1	0	0	0.017309245	10
ENSMUSG00000015932	Dstn	0	0	68.87297698	100
ENSMUSG00000015937	H2afy	1	1	26.06590366	90
ENSMUSG00000015942	Gtf2ird2	0	0	1.420273674	30
ENSMUSG00000015943	Bola1	1	0	42.08665765	100
ENSMUSG00000015944	Gatsl2	0	0	0.421917209	20
ENSMUSG00000015957	Wnt11	0	0	1.153331302	30
ENSMUSG00000015961	Adss	1	0	37.2074256	90
ENSMUSG00000015966	Il17rb	0	0	0.65284036	20
ENSMUSG00000015968	Cacna1d	0	0	0.033439046	10
ENSMUSG00000015970	Chdh	0	0	0.027215205	10
ENSMUSG00000015971	Actr8	1	0	26.37492417	90
ENSMUSG00000015980	Lrrc27	0	0	0.324025062	10
ENSMUSG00000015981	Stk32c	0	0	0.061433942	10
ENSMUSG00000015994	Fnta	1	0	46.48321192	100
ENSMUSG00000016018	Skiv2l2	0	0	27.75340458	90
ENSMUSG00000016024	Lbp	0	0	0.119267572	10
ENSMUSG00000016028	Celsr1	1	0	10.22833401	70
ENSMUSG00000016128	Stard13	0	0	0.173220461	10
ENSMUSG00000016150	Tenm1	0	0	0.033644645	10
ENSMUSG00000016179	Camk1g	0	0	1.113031225	30
ENSMUSG00000016181	Diexf	1	0	4.701190603	50
ENSMUSG00000016200	Syt14	1	0	5.056115717	60
ENSMUSG00000016206	H2-M3	0	0	3.259825374	50
ENSMUSG00000016239	Lonrf3	1	1	2.673625414	40
ENSMUSG00000016252	Atp5e	0	0	45.36128522	100
ENSMUSG00000016253	Nelfcd	0	0	22.20122256	90
ENSMUSG00000016256	Ctsz	1	0	95.96798174	100
ENSMUSG00000016257	Slmo2	1	0	32.08626802	90
ENSMUSG00000016262	Sertad4	0	0	0.122084177	10
ENSMUSG00000016308	Ube2a	1	1	5.398154638	60
ENSMUSG00000016319	Slc25a5	0	1	184.7791826	100
ENSMUSG00000016344	Ppdpf	0	0	16.84125307	80
ENSMUSG00000016346	Kcnq2	0	0	0.04057471	10
ENSMUSG00000016356	Col20a1	0	0	8.723502373	70
ENSMUSG00000016382	Pls3	0	0	12.96705068	80
ENSMUSG00000016386	Mpped2	0	0	1.841189703	40
ENSMUSG00000016409	Nkap	1	0	6.166331867	60
ENSMUSG00000016427	Ndufa1	1	0	58.49870456	100
ENSMUSG00000016458	Wt1	0	0	0.006764436	10
ENSMUSG00000016477	E2f3	1	0	8.042838276	70
ENSMUSG00000016481	Cr1l	0	0	11.59760618	70
ENSMUSG00000016487	Ppfibp1	0	0	10.86050747	70
ENSMUSG00000016494	Cd34	0	0	0.707365205	20
ENSMUSG00000016495	Plgrkt	0	0	1.846059333	40
ENSMUSG00000016503	Gtf3a	0	0	8.573103564	70
ENSMUSG00000016510	Mtif3	1	0	4.871784909	50
ENSMUSG00000016520	Lnx2	1	0	5.483368339	60
ENSMUSG00000016526	Dyrk3	1	1	98.16358599	100
ENSMUSG00000016528	Mapkapk2	0	0	19.70297807	90
ENSMUSG00000016534	Lamp2	0	0	12.14925838	80
ENSMUSG00000016541	Atxn10	1	0	43.95176705	100
ENSMUSG00000016552	Foxred2	1	0	5.442884794	60
ENSMUSG00000016554	Eif3d	1	0	66.68837625	100
ENSMUSG00000016559	H3f3b	1	1	121.2490198	100
ENSMUSG00000016619	Nup50	1	0	40.72568366	100
ENSMUSG00000016624	Phf21b	1	0	0.438446587	20
ENSMUSG00000016626	Nlrp14	0	0	0.106630233	10
ENSMUSG00000016637	Ift27	0	0	4.585321516	50
ENSMUSG00000016664	Pacsin2	1	1	27.86145537	90
ENSMUSG00000016756	Cmah	0	0	2.109356606	40
ENSMUSG00000016757	Ttll12	0	0	11.23101149	70
ENSMUSG00000016758	Bik	0	0	1.949690429	40
ENSMUSG00000016763	Scube1	0	0	0.075295157	10
ENSMUSG00000016831	Tox4	0	1	17.92563803	80
ENSMUSG00000016833	Mrps18c	0	0	16.09189665	80
ENSMUSG00000016918	Sulf1	1	0	1.385041663	30
ENSMUSG00000016921	Srsf6	1	1	39.21302475	100
ENSMUSG00000016933	Plcg1	1	0	13.21674652	80
ENSMUSG00000016940	Kctd2	1	0	7.010720347	60
ENSMUSG00000016942	Tmprss6	0	0	0.336468814	10
ENSMUSG00000016946	Kctd5	1	0	33.75617166	90
ENSMUSG00000016982	Pom121l2	0	0	0.320452802	10
ENSMUSG00000016984	Etaa1	0	0	8.896987604	70
ENSMUSG00000016995	Matn4	0	0	1.127712829	30
ENSMUSG00000017007	Rbpjl	0	0	0.206489745	10
ENSMUSG00000017009	Sdc4	1	1	212.4648198	100
ENSMUSG00000017057	Il13ra1	0	0	4.304900956	50
ENSMUSG00000017119	Nbr1	1	0	30.51925925	90
ENSMUSG00000017132	Cyth1	0	0	2.847416876	40
ENSMUSG00000017144	Rnd3	1	0	35.35248877	90
ENSMUSG00000017146	Brca1	1	0	15.59867645	80
ENSMUSG00000017167	Cntnap1	0	0	0.410961026	20
ENSMUSG00000017176	Nt5c3b	0	0	6.778041787	60
ENSMUSG00000017188	Coa3	0	0	78.60102208	100
ENSMUSG00000017204	Gsdma	0	0	0.366969378	20
ENSMUSG00000017210	Med24	0	0	10.27270301	70
ENSMUSG00000017221	Psmd3	1	1	25.1798059	90
ENSMUSG00000017264	Exosc10	0	0	24.57584229	90
ENSMUSG00000017286	Glod4	0	0	9.049329176	70
ENSMUSG00000017288	Vps53	0	0	2.659536507	40
ENSMUSG00000017291	Taok1	1	0	11.56805929	70
ENSMUSG00000017299	Dnttip1	0	0	10.99249254	70
ENSMUSG00000017307	Acot8	0	0	17.9395462	80
ENSMUSG00000017314	Mpp2	0	0	0.288729277	10
ENSMUSG00000017376	Nlk	0	0	11.02468488	70
ENSMUSG00000017386	Traf4	1	1	47.24166354	100
ENSMUSG00000017390	Aldoc	0	0	6.770390683	60
ENSMUSG00000017400	Stac2	0	0	0.966066694	30
ENSMUSG00000017404	Rpl19	0	0	1029.83458	100
ENSMUSG00000017405	Nek8	0	0	4.122178311	50
ENSMUSG00000017417	Plxdc1	0	0	0.388758095	20
ENSMUSG00000017418	Arl5b	1	0	6.89739355	60
ENSMUSG00000017421	Zfp207	1	0	21.50752054	90
ENSMUSG00000017428	Psmd11	1	0	8.450757402	70
ENSMUSG00000017446	C1qtnf1	0	0	0.118766919	10
ENSMUSG00000017453	Pipox	0	0	9.544170697	70
ENSMUSG00000017466	Timp2	1	0	6.300578916	60
ENSMUSG00000017478	Zc3h18	1	0	27.96680363	90
ENSMUSG00000017485	Top2b	0	0	11.2104116	70
ENSMUSG00000017491	Rarb	0	0	0.138091923	10
ENSMUSG00000017493	Igfbp4	0	0	0.815922852	20
ENSMUSG00000017499	Cdc6	1	0	7.795696113	60
ENSMUSG00000017548	Suz12	1	0	33.31043067	90
ENSMUSG00000017550	Atad5	1	0	6.091688397	60
ENSMUSG00000017561	Crlf3	1	0	15.32069718	80
ENSMUSG00000017607	Tns4	0	0	0.055747602	10
ENSMUSG00000017615	Tnfaip1	1	0	7.71443938	60
ENSMUSG00000017631	Abr	1	0	9.495260198	70
ENSMUSG00000017639	Rab11fip4	1	0	19.24944929	80
ENSMUSG00000017652	Cd40	0	0	0.467539578	20
ENSMUSG00000017664	Slc35c2	1	0	17.47727372	80
ENSMUSG00000017667	Zfp334	1	0	3.575848287	50
ENSMUSG00000017670	Elmo2	1	0	8.937293963	70
ENSMUSG00000017677	Wsb1	0	0	41.26550483	100
ENSMUSG00000017679	Ttpal	1	0	1.919552737	40
ENSMUSG00000017686	Rhot1	0	0	9.575267208	70
ENSMUSG00000017692	Rhbdl3	0	0	0.118375967	10
ENSMUSG00000017697	Ada	0	0	11.07945051	70
ENSMUSG00000017707	Serinc3	1	0	18.26091084	80
ENSMUSG00000017713	Tha1	0	0	1.281503796	30
ENSMUSG00000017715	Pgs1	1	0	16.65473779	80
ENSMUSG00000017716	Birc5	1	1	23.36153808	90
ENSMUSG00000017718	Afmid	1	0	1.323116366	30
ENSMUSG00000017721	Pigt	0	0	15.05699655	80
ENSMUSG00000017723	Wfdc2	1	1	39.91891114	100
ENSMUSG00000017724	Etv4	0	0	0.86722296	30
ENSMUSG00000017734	Dbndd2	0	0	0.378278789	20
ENSMUSG00000017737	Mmp9	0	0	0.44991355	20
ENSMUSG00000017740	Slc12a5	0	0	0.27800659	10
ENSMUSG00000017747	Ghdc	0	0	5.89887131	60
ENSMUSG00000017754	Pltp	0	1	10.46060336	70
ENSMUSG00000017756	Slc12a7	1	0	44.10907147	100
ENSMUSG00000017760	Ctsa	0	1	62.45035714	100
ENSMUSG00000017764	Zswim1	1	1	38.80871617	100
ENSMUSG00000017765	Slc12a4	1	0	17.65112711	80
ENSMUSG00000017767	Spata25	0	0	0.980221218	30
ENSMUSG00000017774	Myo1c	0	0	12.33744212	80
ENSMUSG00000017776	Crk	1	1	41.54837064	100
ENSMUSG00000017778	Cox7c	0	0	172.4171497	100
ENSMUSG00000017781	Pitpna	0	0	9.014757704	70
ENSMUSG00000017801	Mlx	0	0	11.29824219	70
ENSMUSG00000017802	Fam134c	1	0	16.41583495	80
ENSMUSG00000017817	Jph2	0	0	0.284304369	10
ENSMUSG00000017830	Dhx58	0	0	0.731531806	20
ENSMUSG00000017831	Rab5a	1	0	42.76172309	100
ENSMUSG00000017837	Nkiras2	0	0	18.43327732	80
ENSMUSG00000017843	Ppp2r5c	0	0	30.9436432	90
ENSMUSG00000017858	Ift52	1	0	9.144433844	70
ENSMUSG00000017861	Mybl2	1	1	162.9939432	100
ENSMUSG00000017868	Sgk2	0	0	0.607888755	20
ENSMUSG00000017897	Eya2	0	0	0.141400909	10
ENSMUSG00000017929	B4galt5	1	0	10.74302843	70
ENSMUSG00000017950	Hnf4a	0	0	0.233220722	10
ENSMUSG00000017969	Ptgis	0	0	11.31943643	70
ENSMUSG00000017978	Cadps2	0	0	3.159357066	50
ENSMUSG00000017999	Ddx27	0	0	30.63631021	90
ENSMUSG00000018001	Cyth3	1	0	7.104517574	60
ENSMUSG00000018008	Cyth4	0	0	0.037521047	10
ENSMUSG00000018012	Rac3	0	0	27.10592358	90
ENSMUSG00000018040	Rrp7a	1	0	13.69184935	80
ENSMUSG00000018042	Cyb5r3	0	0	14.10831471	80
ENSMUSG00000018068	Ints2	0	0	8.179592887	70
ENSMUSG00000018076	Med13l	1	0	21.60630765	90
ENSMUSG00000018102	Hist1h2bc	0	1	284.428286	100
ENSMUSG00000018126	Baiap2l2	0	0	0.155521556	10
ENSMUSG00000018143	Mafk	1	0	4.412866509	50
ENSMUSG00000018160	Med1	1	0	8.254481388	70
ENSMUSG00000018166	Erbb3	1	0	13.41848942	80
ENSMUSG00000018167	Stard3	1	0	7.341398786	60
ENSMUSG00000018168	Ikzf3	0	0	0.017354219	10
ENSMUSG00000018169	Mfng	1	0	0.782227318	20
ENSMUSG00000018171	Vmp1	0	0	6.208692406	60
ENSMUSG00000018189	Uchl5	0	0	17.98772263	80
ENSMUSG00000018196	Glrx2	0	0	2.068487079	40
ENSMUSG00000018199	Trove2	1	0	3.773094353	50
ENSMUSG00000018209	Stk4	1	1	11.11675064	70
ENSMUSG00000018217	Pmp22	0	0	0.4716957	20
ENSMUSG00000018238	Gdf9	0	0	0.041266058	10
ENSMUSG00000018239	Zcchc10	1	0	2.541589884	40
ENSMUSG00000018286	Psmb6	0	1	94.72731323	100
ENSMUSG00000018287	Spag7	0	1	32.42629825	90
ENSMUSG00000018293	Pfn1	1	1	79.44900921	100
ENSMUSG00000018322	Tomm34	0	0	12.63048302	80
ENSMUSG00000018326	Ywhab	1	1	13.98263764	80
ENSMUSG00000018334	Ksr1	1	0	4.598904645	50
ENSMUSG00000018339	Gpx3	0	0	2.926247437	40
ENSMUSG00000018340	Anxa6	0	0	41.83503108	100
ENSMUSG00000018341	Il12rb2	0	0	4.238179042	50
ENSMUSG00000018347	Zkscan6	1	0	10.82873698	70
ENSMUSG00000018362	Kpna2	0	0	58.670095	100
ENSMUSG00000018363	Smurf2	1	0	10.22215924	70
ENSMUSG00000018372	Cep95	0	0	2.973647654	40
ENSMUSG00000018377	Vezf1	1	0	6.445251113	60
ENSMUSG00000018378	Cuedc1	1	0	2.85192694	40
ENSMUSG00000018379	Srsf1	1	1	64.95647848	100
ENSMUSG00000018387	Shroom1	0	0	0.194685078	10
ENSMUSG00000018395	Kif3a	0	0	3.321295276	50
ENSMUSG00000018398	Sept8	1	1	9.993149856	70
ENSMUSG00000018401	Mtmr4	1	0	19.86156445	90
ENSMUSG00000018405	Mrm1	1	0	10.1989101	70
ENSMUSG00000018411	Mapt	1	0	4.115732596	50
ENSMUSG00000018412	Kansl1	1	0	11.09818475	70
ENSMUSG00000018415	Gid4	0	0	13.41738859	80
ENSMUSG00000018417	Myo1b	1	1	16.28647558	80
ENSMUSG00000018425	Dhx40	1	0	13.49544259	80
ENSMUSG00000018427	Ypel2	1	0	12.61625513	80
ENSMUSG00000018428	Akap1	1	0	103.9236621	100
ENSMUSG00000018433	Nol11	1	1	19.43643106	80
ENSMUSG00000018442	Derl2	1	0	4.529051336	50
ENSMUSG00000018446	C1qbp	1	0	27.66045316	90
ENSMUSG00000018449	Rpain	0	0	8.136426089	70
ENSMUSG00000018451	6330403K07Rik	0	0	2.128033546	40
ENSMUSG00000018470	Kcnab3	0	0	1.060305502	30
ENSMUSG00000018474	Chd3	0	0	5.631773593	60
ENSMUSG00000018476	Kdm6b	1	0	2.218741031	40
ENSMUSG00000018479	1700125H20Rik	0	0	2.600398581	40
ENSMUSG00000018481	Appbp2	1	0	11.54105584	70
ENSMUSG00000018500	Adora2b	0	0	2.21427175	40
ENSMUSG00000018501	Ncor1	1	0	24.51075551	90
ENSMUSG00000018507	Trpv2	0	0	0.458935701	20
ENSMUSG00000018509	Cenpv	1	1	20.87979269	90
ENSMUSG00000018537	Pcgf2	1	0	4.488781595	50
ENSMUSG00000018541	Cwc25	1	0	6.113098396	60
ENSMUSG00000018543	1700001P01Rik	0	0	6.882650423	60
ENSMUSG00000018547	Pip4k2b	1	0	18.87230046	80
ENSMUSG00000018548	Trim37	0	0	10.44823645	70
ENSMUSG00000018554	Ybx2	0	0	3.370162757	50
ENSMUSG00000018559	Ctdnep1	1	0	3.756622579	50
ENSMUSG00000018565	Elp5	1	0	13.28999575	80
ENSMUSG00000018566	Slc2a4	0	0	0.408087814	20
ENSMUSG00000018567	Gabarap	0	0	32.0606805	90
ENSMUSG00000018569	Cldn7	0	0	6.949775909	60
ENSMUSG00000018570	2810408A11Rik	0	0	3.096334257	50
ENSMUSG00000018572	Phf23	1	0	34.37049261	90
ENSMUSG00000018574	Acadvl	0	0	8.462688757	70
ENSMUSG00000018581	Dnahc11	0	0	0.085489196	10
ENSMUSG00000018583	G3bp1	1	1	93.07878624	100
ENSMUSG00000018585	Atox1	1	1	99.47072663	100
ENSMUSG00000018593	Sparc	0	0	104.5857142	100
ENSMUSG00000018599	Smcr7	1	0	31.93295151	90
ENSMUSG00000018604	Tbx3	1	1	50.42926429	100
ENSMUSG00000018648	Dusp14	1	0	13.93780131	80
ENSMUSG00000018651	Tada2a	1	0	17.18648082	80
ENSMUSG00000018654	Ikzf1	0	0	0.059833379	10
ENSMUSG00000018659	Pnpo	0	0	13.81457284	80
ENSMUSG00000018661	Cog1	1	0	7.013370119	60
ENSMUSG00000018666	Cbx1	0	0	30.75782979	90
ENSMUSG00000018669	Cdk5rap3	0	1	24.74708981	90
ENSMUSG00000018672	Copz2	0	0	4.53768261	50
ENSMUSG00000018677	Slc25a39	0	1	63.88593819	100
ENSMUSG00000018678	Sp2	1	0	5.051748623	60
ENSMUSG00000018697	Aatf	0	0	24.74031927	90
ENSMUSG00000018707	Dync1h1	1	1	124.0192236	100
ENSMUSG00000018727	Cpsf4l	0	0	5.186021044	60
ENSMUSG00000018733	Pex12	0	0	2.103300444	40
ENSMUSG00000018736	Ndel1	0	0	13.28934424	80
ENSMUSG00000018740	Slc25a35	0	0	0.396006263	20
ENSMUSG00000018750	Zbtb4	1	0	2.502815685	40
ENSMUSG00000018761	Mpdu1	1	0	23.5771157	90
ENSMUSG00000018765	Fxr2	1	1	76.31017554	100
ENSMUSG00000018770	Atp5g3	0	1	56.12247822	100
ENSMUSG00000018774	Cd68	0	0	26.88006867	90
ENSMUSG00000018796	Acsl1	1	0	5.367321596	60
ENSMUSG00000018800	Abca5	0	0	0.523435619	20
ENSMUSG00000018809	Smyd4	1	0	5.077695089	60
ENSMUSG00000018819	Lsp1	0	0	0.224734298	10
ENSMUSG00000018820	Zfyve27	0	0	4.639696613	50
ENSMUSG00000018821	Avpi1	1	0	117.0435665	100
ENSMUSG00000018822	Sfrp5	1	0	0.270147451	10
ENSMUSG00000018830	Myh11	0	0	0.304829151	10
ENSMUSG00000018841	Rad51d	0	1	5.71129927	60
ENSMUSG00000018845	Unc45b	0	0	0.037307529	10
ENSMUSG00000018846	Pank3	0	0	13.2846103	80
ENSMUSG00000018848	Rars	1	0	31.89325692	90
ENSMUSG00000018849	Wwc1	1	0	8.830577801	70
ENSMUSG00000018858	Ict1	1	0	11.77616556	70
ENSMUSG00000018861	Fdxr	1	0	15.05915687	80
ENSMUSG00000018865	Sult4a1	0	0	5.960214277	60
ENSMUSG00000018882	Mrpl45	1	0	33.79591957	90
ENSMUSG00000018899	Irf1	0	0	6.043662063	60
ENSMUSG00000018900	Slc22a5	0	0	2.987997834	40
ENSMUSG00000018906	P4ha2	0	0	1.342360182	30
ENSMUSG00000018907	Alox12e	0	0	0.072270523	10
ENSMUSG00000018909	Arrb1	0	0	1.848448126	40
ENSMUSG00000018920	Cxcl16	0	0	1.269025305	30
ENSMUSG00000018921	Pelp1	1	0	37.09113537	90
ENSMUSG00000018923	Med11	1	0	17.25871889	80
ENSMUSG00000018924	Alox15	0	0	0.040552263	10
ENSMUSG00000018925	Gm11435	0	0	0.086622259	10
ENSMUSG00000018931	Gm16515	1	0	4.955141617	50
ENSMUSG00000018932	Map2k3	1	0	6.587291013	60
ENSMUSG00000018965	Ywhah	1	0	50.6679358	100
ENSMUSG00000018974	Sart3	1	1	39.29656462	100
ENSMUSG00000018983	E2f2	1	0	1.215476802	30
ENSMUSG00000018986	Slfn3	0	0	0.031723333	10
ENSMUSG00000018995	Nars2	1	0	3.395204058	50
ENSMUSG00000018999	Slc35b4	1	0	1.350847521	30
ENSMUSG00000019027	Dnahc1	0	0	0.261618782	10
ENSMUSG00000019039	Dalrd3	0	0	28.22801879	90
ENSMUSG00000019054	Fis1	0	0	26.72134361	90
ENSMUSG00000019055	Plod1	1	0	11.06705801	70
ENSMUSG00000019066	Rab3d	0	0	0.738939662	20
ENSMUSG00000019080	Mfsd3	0	0	7.028992362	60
ENSMUSG00000019082	Slc25a22	0	0	4.339334518	50
ENSMUSG00000019087	Atp6ap1	1	0	34.85693857	90
ENSMUSG00000019088	Dnase1l1	0	0	1.387651219	30
ENSMUSG00000019102	Aldh3a1	0	0	1.50478803	30
ENSMUSG00000019124	Scrn1	0	0	4.042513034	50
ENSMUSG00000019132	BC005537	1	0	6.695206629	60
ENSMUSG00000019139	Isyna1	0	1	20.4015442	90
ENSMUSG00000019143	Hars2	1	0	8.722564994	70
ENSMUSG00000019158	Tmem160	1	1	35.79761438	90
ENSMUSG00000019173	Rab5c	1	0	37.79190894	100
ENSMUSG00000019179	Mdh2	0	0	33.04465667	90
ENSMUSG00000019188	H13	0	0	2.562155536	40
ENSMUSG00000019189	Rnf145	1	1	4.04881206	50
ENSMUSG00000019194	Scn1b	0	0	16.44529501	80
ENSMUSG00000019210	Atp6v1e1	0	1	80.69692509	100
ENSMUSG00000019214	Chtf18	0	0	18.00171879	80
ENSMUSG00000019235	Rps6kl1	1	0	2.98655708	40
ENSMUSG00000019254	Ppp1r12c	1	0	20.78601814	90
ENSMUSG00000019256	Ahr	1	0	3.076277596	50
ENSMUSG00000019261	Map1s	0	0	41.6468387	100
ENSMUSG00000019278	Dpep1	0	0	0.144911893	10
ENSMUSG00000019295	Tmem129	0	0	2.595779889	40
ENSMUSG00000019297	Nop9	0	0	24.33747507	90
ENSMUSG00000019301	Hsd17b1	0	0	2.479923175	40
ENSMUSG00000019302	Atp6v0a1	0	0	2.269585577	40
ENSMUSG00000019303	Psmc3ip	0	0	14.28589808	80
ENSMUSG00000019312	Grb7	0	0	1.31513793	30
ENSMUSG00000019320	Noxo1	0	0	0.551034054	20
ENSMUSG00000019326	Aoc3	0	0	0.074801435	10
ENSMUSG00000019338	Zfp687	1	0	7.935356403	60
ENSMUSG00000019362	D8Ertd738e	1	0	93.93783478	100
ENSMUSG00000019368	Sec14l4	1	0	2.527947195	40
ENSMUSG00000019370	Calm3	1	1	107.5238098	100
ENSMUSG00000019373	Cops3	0	0	10.47091607	70
ENSMUSG00000019428	Fkbp8	0	1	37.11883982	90
ENSMUSG00000019429	Ffar3	1	0	10.64580595	70
ENSMUSG00000019432	Ddx39b	1	1	68.33200943	100
ENSMUSG00000019433	Gipc1	1	0	54.24720015	100
ENSMUSG00000019437	Tlcd1	0	0	4.967347114	50
ENSMUSG00000019461	Plscr3	1	0	2.705147605	40
ENSMUSG00000019464	Ptger1	0	0	0.880753725	30
ENSMUSG00000019467	Arhgef25	0	0	24.07880453	90
ENSMUSG00000019470	Xab2	0	0	24.91987264	90
ENSMUSG00000019471	Cdc37	0	0	39.46683056	100
ENSMUSG00000019478	Rab4a	1	0	9.791988592	70
ENSMUSG00000019487	Trip10	0	0	13.91175607	80
ENSMUSG00000019494	Cops6	1	0	24.18553112	90
ENSMUSG00000019505	Ubb	1	0	372.6256385	100
ENSMUSG00000019518	Ap4m1	1	0	6.105045096	60
ENSMUSG00000019528	Gyg	0	0	5.807164019	60
ENSMUSG00000019539	Rcn3	0	0	15.76769037	80
ENSMUSG00000019558	Slc6a8	1	0	25.19689502	90
ENSMUSG00000019564	Arid3a	1	0	3.36617786	50
ENSMUSG00000019577	Pdk4	1	0	1.461871185	30
ENSMUSG00000019578	Ubxn6	0	0	6.338251101	60
ENSMUSG00000019579	D17Wsu104e	0	1	27.74286576	90
ENSMUSG00000019590	Cyb561	0	0	6.650985758	60
ENSMUSG00000019647	Sema6a	1	0	0.573961557	20
ENSMUSG00000019659	Ccdc12	1	0	28.55458288	90
ENSMUSG00000019689	1110001J03Rik	1	1	25.58504991	90
ENSMUSG00000019699	Akt3	0	0	5.809665761	60
ENSMUSG00000019710	Mrpl24	1	0	23.08179581	90
ENSMUSG00000019715	Gle1	0	0	7.311088489	60
ENSMUSG00000019718	L3hypdh	0	0	4.166004068	50
ENSMUSG00000019726	Lyst	1	0	2.110425621	40
ENSMUSG00000019731	Slc35e1	1	0	11.6708438	70
ENSMUSG00000019732	Calr3	0	0	2.090232043	40
ENSMUSG00000019734	Tmc4	0	0	2.960026641	40
ENSMUSG00000019737	Syne4	0	0	6.894552554	60
ENSMUSG00000019738	Polr2i	1	1	20.17617119	90
ENSMUSG00000019756	Prl8a1	0	0	8.020608048	70
ENSMUSG00000019761	Krt10	0	0	0.515182452	20
ENSMUSG00000019763	Rmnd1	1	0	5.137201726	60
ENSMUSG00000019767	Ccdc170	0	0	1.908886505	40
ENSMUSG00000019768	Esr1	0	0	0.094693827	10
ENSMUSG00000019769	Syne1	0	0	1.161853094	30
ENSMUSG00000019773	Fbxo5	1	0	47.20137444	100
ENSMUSG00000019774	Mtrf1l	0	0	4.012041146	50
ENSMUSG00000019775	Rgs17	0	0	0.018932983	10
ENSMUSG00000019777	Hdac2	0	0	53.69675648	100
ENSMUSG00000019779	Frk	0	0	0.762863649	20
ENSMUSG00000019782	Rwdd1	0	0	43.07571659	100
ENSMUSG00000019785	Clvs2	1	0	0.070004145	10
ENSMUSG00000019789	Hey2	0	0	0.256745526	10
ENSMUSG00000019790	Stxbp5	1	0	1.112097368	30
ENSMUSG00000019791	Hint3	0	0	2.941559736	40
ENSMUSG00000019792	Trmt11	0	0	4.136262423	50
ENSMUSG00000019794	Katna1	0	0	12.40347035	80
ENSMUSG00000019795	Pcmt1	1	1	9.741033305	70
ENSMUSG00000019796	Lrp11	1	0	12.51871893	80
ENSMUSG00000019797	1700021F05Rik	1	0	30.20448822	90
ENSMUSG00000019802	Sec63	0	0	2.1882373	40
ENSMUSG00000019804	Snx3	0	0	51.0647578	100
ENSMUSG00000019806	Aig1	0	0	1.56395938	30
ENSMUSG00000019808	Adat2	0	0	11.82476351	70
ENSMUSG00000019809	Pex3	0	0	3.404612301	50
ENSMUSG00000019810	Fuca2	1	0	6.01807657	60
ENSMUSG00000019813	Cep57l1	1	0	16.49862048	80
ENSMUSG00000019814	Ltv1	0	0	26.37393453	90
ENSMUSG00000019817	Plagl1	1	0	0.319775337	10
ENSMUSG00000019818	Cd164	1	0	30.73326097	90
ENSMUSG00000019820	Utrn	0	0	16.4116137	80
ENSMUSG00000019822	Smpd2	1	0	4.956001587	50
ENSMUSG00000019823	Mical1	1	0	2.389674856	40
ENSMUSG00000019826	Zbtb24	1	0	15.57713262	80
ENSMUSG00000019831	Wasf1	1	0	1.466279156	30
ENSMUSG00000019832	Rab32	0	0	5.075625577	60
ENSMUSG00000019834	Slc22a16	0	0	0.041190088	10
ENSMUSG00000019837	Gtf3c6	1	0	13.8430341	80
ENSMUSG00000019838	Slc16a10	0	0	0.70390321	20
ENSMUSG00000019841	Rev3l	1	0	7.126575866	60
ENSMUSG00000019842	Traf3ip2	1	0	6.377915669	60
ENSMUSG00000019843	Fyn	1	0	7.248281761	60
ENSMUSG00000019845	Tube1	0	0	4.847617618	50
ENSMUSG00000019846	Lama4	0	0	4.225503126	50
ENSMUSG00000019849	Prep	1	0	91.38001707	100
ENSMUSG00000019850	Tnfaip3	1	0	0.741493755	20
ENSMUSG00000019851	Perp	0	1	18.88308394	80
ENSMUSG00000019852	D10Bwg1379e	1	0	0.156183105	10
ENSMUSG00000019853	Hebp2	0	0	0.808969834	20
ENSMUSG00000019854	Reps1	0	0	9.686389524	70
ENSMUSG00000019856	Fam184a	0	0	2.925090348	40
ENSMUSG00000019857	Asf1a	1	0	19.14866457	80
ENSMUSG00000019861	Gopc	1	0	6.056333766	60
ENSMUSG00000019863	Qrsl1	0	0	7.192774258	60
ENSMUSG00000019864	Rtn4ip1	0	0	6.602469887	60
ENSMUSG00000019866	Aim1	0	0	0.340423547	10
ENSMUSG00000019868	Vta1	0	1	7.517069839	60
ENSMUSG00000019872	Smpdl3a	0	0	1.722202097	40
ENSMUSG00000019873	Reep3	1	0	2.830659319	40
ENSMUSG00000019876	Pkib	0	0	0.42831443	20
ENSMUSG00000019877	Serinc1	0	0	16.06464662	80
ENSMUSG00000019878	Hsf2	1	0	13.81703038	80
ENSMUSG00000019883	Echdc1	0	0	0.470530706	20
ENSMUSG00000019889	Ptprk	1	0	12.82549668	80
ENSMUSG00000019891	Dcbld1	1	0	7.296604944	60
ENSMUSG00000019892	Lrriq1	0	0	0.0726893	10
ENSMUSG00000019894	Slc6a15	0	0	3.975255986	50
ENSMUSG00000019897	Ccdc59	1	0	9.99304208	70
ENSMUSG00000019899	Lama2	0	0	0.546426584	20
ENSMUSG00000019907	Ppp1r12a	1	0	47.09048005	100
ENSMUSG00000019916	P4ha1	0	0	13.7074089	80
ENSMUSG00000019917	Sept10	0	0	11.02603704	70
ENSMUSG00000019920	Lims1	0	0	14.90338356	80
ENSMUSG00000019923	Zwint	1	1	38.71986079	100
ENSMUSG00000019927	Ube2d1	1	1	0.653022815	20
ENSMUSG00000019929	Dcn	0	0	5.225121987	60
ENSMUSG00000019942	Cdk1	0	0	31.14462495	90
ENSMUSG00000019943	Atp2b1	1	0	18.53342956	80
ENSMUSG00000019944	Rhobtb1	1	0	0.246587771	10
ENSMUSG00000019947	Arid5b	1	0	22.74293942	90
ENSMUSG00000019948	Actr6	0	0	6.341729316	60
ENSMUSG00000019951	Uhrf1bp1l	1	0	6.955269338	60
ENSMUSG00000019952	Poc1b	1	0	2.1729235	40
ENSMUSG00000019960	Dusp6	0	0	0.782931978	20
ENSMUSG00000019961	Tmpo	1	0	45.95471941	100
ENSMUSG00000019966	Kitl	1	0	0.686896447	20
ENSMUSG00000019969	Psen1	1	0	11.57166359	70
ENSMUSG00000019970	Sgk1	1	0	64.26788267	100
ENSMUSG00000019971	Cep290	0	0	3.744142218	50
ENSMUSG00000019975	Ikbip	1	0	7.779568789	60
ENSMUSG00000019977	Hbs1l	1	0	21.4726975	90
ENSMUSG00000019978	Epb4.1l2	0	0	19.80506679	90
ENSMUSG00000019979	Apaf1	0	0	12.01935052	70
ENSMUSG00000019982	Myb	0	0	2.055279281	40
ENSMUSG00000019984	Med23	0	0	8.852093119	70
ENSMUSG00000019986	Ahi1	0	0	1.087063079	30
ENSMUSG00000019988	Nedd1	1	0	9.633503247	70
ENSMUSG00000019989	Enpp3	0	0	0.984301643	30
ENSMUSG00000019992	Mtfr2	0	0	1.584645281	30
ENSMUSG00000019996	Map7	0	0	22.23510103	90
ENSMUSG00000019997	Ctgf	0	0	3.866143936	50
ENSMUSG00000019998	Stx7	1	1	12.5997582	80
ENSMUSG00000020000	Moxd1	0	0	0.122843972	10
ENSMUSG00000020003	Pex7	1	0	8.009093445	70
ENSMUSG00000020009	Ifngr1	0	0	2.774290379	40
ENSMUSG00000020014	Gm872	0	0	0.021372314	10
ENSMUSG00000020015	Cdk17	0	0	11.49279693	70
ENSMUSG00000020017	Hal	0	0	0.52103699	20
ENSMUSG00000020018	Snrpf	1	0	1.088900072	30
ENSMUSG00000020019	Ntn4	0	0	0.559994758	20
ENSMUSG00000020020	Usp44	1	0	0.35731311	20
ENSMUSG00000020021	Fgd6	1	0	1.893336355	40
ENSMUSG00000020022	Ndufa12	1	1	44.43674435	100
ENSMUSG00000020023	Tmcc3	1	0	0.196944722	10
ENSMUSG00000020024	Ccdc41	0	0	13.7725668	80
ENSMUSG00000020027	Socs2	1	0	2.387098323	40
ENSMUSG00000020029	Nudt4	1	1	28.82553836	90
ENSMUSG00000020032	Nuak1	1	0	2.284113321	40
ENSMUSG00000020034	Tcp11l2	0	0	0.449377702	20
ENSMUSG00000020038	Cry1	0	0	10.85556183	70
ENSMUSG00000020042	Btbd11	1	0	6.725143894	60
ENSMUSG00000020044	Timp3	0	0	0.601907377	20
ENSMUSG00000020048	Hsp90b1	1	0	43.7954499	100
ENSMUSG00000020053	Igf1	0	0	0.002645577	0
ENSMUSG00000020056	Ccdc53	0	0	4.354173366	50
ENSMUSG00000020057	Dram1	0	0	0.47475111	20
ENSMUSG00000020059	Sycp3	0	0	1.11883651	30
ENSMUSG00000020061	Mybpc1	0	0	0.180498747	10
ENSMUSG00000020063	Sirt1	1	1	17.20458029	80
ENSMUSG00000020064	Herc4	1	0	14.9743044	80
ENSMUSG00000020067	Mypn	0	0	0.56606593	20
ENSMUSG00000020068	Pbld2	0	0	0.2682254	10
ENSMUSG00000020069	Hnrnph3	1	1	6.07511368	60
ENSMUSG00000020070	Rufy2	1	0	5.464539523	60
ENSMUSG00000020072	Pbld1	0	0	2.910670264	40
ENSMUSG00000020074	Ccar1	0	0	19.48041876	90
ENSMUSG00000020075	Ddx21	1	0	48.25738305	100
ENSMUSG00000020076	Ddx50	0	0	26.46344808	90
ENSMUSG00000020077	Srgn	0	0	2.127392147	40
ENSMUSG00000020078	Vps26a	0	0	26.5055084	90
ENSMUSG00000020079	Supv3l1	1	0	27.06109538	90
ENSMUSG00000020080	Hkdc1	0	0	0.288804556	10
ENSMUSG00000020081	Tacr2	0	0	0.350234772	20
ENSMUSG00000020083	2010107G23Rik	1	0	5.658903919	60
ENSMUSG00000020085	Aifm2	0	0	6.261787757	60
ENSMUSG00000020086	H2afy2	0	0	10.13041825	70
ENSMUSG00000020087	Tysnd1	1	0	55.31496196	100
ENSMUSG00000020088	Sar1a	1	0	27.60154479	90
ENSMUSG00000020089	Ppa1	1	1	28.36976625	90
ENSMUSG00000020091	Eif4ebp2	0	0	10.34238798	70
ENSMUSG00000020092	Pald1	1	0	58.72519185	100
ENSMUSG00000020097	Sgpl1	1	0	16.07528133	80
ENSMUSG00000020098	Pcbd1	0	0	9.879108089	70
ENSMUSG00000020099	Unc5b	1	0	5.981167576	60
ENSMUSG00000020100	Slc29a3	1	0	0.996491706	30
ENSMUSG00000020101	4632428N05Rik	0	0	0.210985675	10
ENSMUSG00000020105	Lrig3	1	0	27.13876595	90
ENSMUSG00000020107	Anapc16	1	0	6.38554869	60
ENSMUSG00000020108	Ddit4	1	0	55.03561987	100
ENSMUSG00000020109	Dnajb12	1	0	7.653030055	60
ENSMUSG00000020111	Micu1	1	0	3.025419666	40
ENSMUSG00000020114	Cand1	1	0	34.73274216	90
ENSMUSG00000020115	Tbk1	0	0	17.02071127	80
ENSMUSG00000020116	Pno1	0	0	21.31984107	90
ENSMUSG00000020121	Srgap1	1	0	4.166216698	50
ENSMUSG00000020122	Egfr	1	0	2.218282549	40
ENSMUSG00000020124	Usp15	1	0	31.31261197	90
ENSMUSG00000020128	Vps54	1	0	29.52743933	90
ENSMUSG00000020130	Tbc1d15	0	1	4.549049406	50
ENSMUSG00000020131	Pcsk4	0	0	0.651532029	20
ENSMUSG00000020132	Rab21	1	0	31.03498328	90
ENSMUSG00000020133	2310011J03Rik	1	0	12.52289672	80
ENSMUSG00000020134	Peli1	1	1	7.515258722	60
ENSMUSG00000020135	Apc2	0	0	0.622557917	20
ENSMUSG00000020137	Thap2	0	0	0.562472325	20
ENSMUSG00000020142	Slc1a4	1	0	14.08745212	80
ENSMUSG00000020143	Dock2	0	0	0.015582906	10
ENSMUSG00000020149	Rab1	1	1	27.37400215	90
ENSMUSG00000020150	Gamt	0	0	4.170975885	50
ENSMUSG00000020151	Ptprr	0	0	0.030920327	10
ENSMUSG00000020152	Actr2	0	0	19.21515471	80
ENSMUSG00000020153	Ndufs7	1	0	36.91304406	90
ENSMUSG00000020154	Ptprb	0	0	0.002199613	0
ENSMUSG00000020156	Mum1	1	0	26.31979896	90
ENSMUSG00000020159	Gabrp	0	0	1.43769019	30
ENSMUSG00000020160	Meis1	1	0	0.392300948	20
ENSMUSG00000020163	Uqcr11	1	0	141.5658087	100
ENSMUSG00000020166	Cnot2	1	0	25.49359713	90
ENSMUSG00000020167	Tcf3	1	1	35.21926046	90
ENSMUSG00000020170	Frs2	1	0	5.313011729	60
ENSMUSG00000020171	Yeats4	1	0	45.16260653	100
ENSMUSG00000020173	Cobl	1	0	22.25277427	90
ENSMUSG00000020175	Rab36	0	0	0.197591428	10
ENSMUSG00000020176	Grb10	1	0	12.87737515	80
ENSMUSG00000020178	Adora2a	0	0	0.13024446	10
ENSMUSG00000020180	Snrpd3	1	0	29.43091539	90
[truncated: 14,264 more rows]
