# Supplementary material for: Dynamic regulation of N6,2′-O-dimethyladenosine (m6Am) in obesity
Source: Nat Commun. 2021 Dec 10;12:7185. doi: 10.1038/s41467-021-27421-2 (PMC8664860; doi:10.1038/s41467-021-27421-2)
Supplement: Supplementary file 10 — Source data file [file 41467_2021_27421_MOESM10_ESM.zip › Source data revision2/S1b.txt]

ID	symbol	ES WTmRNA rpkm Av	WT_RNA_PERCENTILE	ES WT M6AM=1 OR M6A=2
ENSMUSG00000000001	Gnai3	43.99864388	100	1
ENSMUSG00000000028	Cdc45	44.67999485	100	0
ENSMUSG00000000031	H19	29.22401351	90	0
ENSMUSG00000000037	Scml2	2.64201934	40	0
ENSMUSG00000000056	Narf	5.846793428	60	0
ENSMUSG00000000058	Cav2	0.120177417	10	0
ENSMUSG00000000078	Klf6	11.35768671	70	2
ENSMUSG00000000085	Scmh1	1.631318436	30	0
ENSMUSG00000000088	Cox5a	290.1577942	100	1
ENSMUSG00000000093	Tbx2	0.859673154	30	0
ENSMUSG00000000094	Tbx4	0.365127405	20	2
ENSMUSG00000000120	Ngfr	6.744166159	60	1
ENSMUSG00000000125	Wnt3	0.227175931	10	0
ENSMUSG00000000126	Wnt9a	0.798962593	20	2
ENSMUSG00000000127	Fer	11.80778362	70	0
ENSMUSG00000000131	Xpo6	15.99731656	80	1
ENSMUSG00000000134	Tfe3	3.980547033	50	1
ENSMUSG00000000142	Axin2	2.846575006	40	2
ENSMUSG00000000148	Brat1	5.259590484	60	0
ENSMUSG00000000149	Gna12	17.12176078	80	2
ENSMUSG00000000154	Slc22a18	2.320540196	40	0
ENSMUSG00000000167	Pih1d2	0.322308928	10	0
ENSMUSG00000000168	Dlat	31.49607605	90	0
ENSMUSG00000000171	Sdhd	83.04793722	100	1
ENSMUSG00000000182	Fgf23	0.325802981	10	0
ENSMUSG00000000184	Ccnd2	1.666456463	30	0
ENSMUSG00000000194	Gpr107	9.448842791	70	2
ENSMUSG00000000197	Nalcn	0.197000519	10	0
ENSMUSG00000000202	Btbd17	0.224664767	10	0
ENSMUSG00000000223	Drp2	0.262417426	10	2
ENSMUSG00000000244	Tspan32	1.260999367	30	0
ENSMUSG00000000247	Lhx2	0.368756366	20	2
ENSMUSG00000000253	Gmpr	6.816178154	60	0
ENSMUSG00000000266	Mid2	0.110903098	10	0
ENSMUSG00000000275	Trim25	19.892844	90	1
ENSMUSG00000000276	Dgke	11.72411507	70	1
ENSMUSG00000000278	Scpep1	131.7426755	100	1
ENSMUSG00000000282	Mnt	4.178192782	50	1
ENSMUSG00000000295	Hddc2	8.110874225	70	0
ENSMUSG00000000296	Tpd52l1	22.04625735	90	0
ENSMUSG00000000301	Pemt	2.358225465	40	0
ENSMUSG00000000303	Cdh1	53.12728503	100	1
ENSMUSG00000000305	Cdh4	0.984802984	30	2
ENSMUSG00000000308	Ckmt1	6.107500071	60	0
ENSMUSG00000000317	Bcl6b	0.158185452	10	0
ENSMUSG00000000320	Alox12	1.743437779	40	0
ENSMUSG00000000325	Arvcf	31.67996432	90	1
ENSMUSG00000000326	Comt	9.651227621	70	0
ENSMUSG00000000339	Rtca	18.88695422	80	1
ENSMUSG00000000340	Dbt	18.55145791	80	1
ENSMUSG00000000346	Dazap2	13.34400305	80	1
ENSMUSG00000000355	Mcts1	10.9013326	70	1
ENSMUSG00000000359	Rem1	0.132124487	10	0
ENSMUSG00000000365	Rnf17	26.05930649	90	1
ENSMUSG00000000374	Trappc10	9.523163473	70	2
ENSMUSG00000000378	Ccm2	10.76345093	70	2
ENSMUSG00000000384	Tbrg4	30.9793867	90	1
ENSMUSG00000000385	Tmprss2	0.104509954	10	0
ENSMUSG00000000386	Mx1	0.083967694	10	0
ENSMUSG00000000392	Fap	0.058788742	10	0
ENSMUSG00000000399	Ndufa9	117.6327309	100	1
ENSMUSG00000000402	Egfl6	1.71018442	40	0
ENSMUSG00000000409	Lck	4.747557176	50	2
ENSMUSG00000000416	Cttnbp2	0.119543598	10	0
ENSMUSG00000000420	Galnt1	25.00138557	90	1
ENSMUSG00000000439	Mkrn2	28.65885326	90	1
ENSMUSG00000000440	Pparg	0.034238825	10	0
ENSMUSG00000000441	Raf1	32.29826877	90	2
ENSMUSG00000000486	Sept1	22.95321357	90	1
ENSMUSG00000000489	Pdgfb	0.56384678	20	0
ENSMUSG00000000530	Acvrl1	0.496305118	20	0
ENSMUSG00000000531	Grasp	14.36972395	80	2
ENSMUSG00000000532	Acvr1b	14.0425295	80	2
ENSMUSG00000000538	Tom1l2	1.239989343	30	0
ENSMUSG00000000544	Gpa33	29.5804417	90	1
ENSMUSG00000000552	Zfp385a	1.051642506	30	0
ENSMUSG00000000555	Itga5	2.941997867	40	1
ENSMUSG00000000561	Wdr77	14.10822907	80	1
ENSMUSG00000000563	Atp5f1	67.77016267	100	1
ENSMUSG00000000568	Hnrnpd	8.411428205	70	1
ENSMUSG00000000579	Dynlt1c	7.305981691	60	1
ENSMUSG00000000581	C1d	10.33160927	70	1
ENSMUSG00000000594	Gm2a	17.46065433	80	1
ENSMUSG00000000600	Krit1	7.244714753	60	1
ENSMUSG00000000605	Clcn4-2	1.740284472	40	0
ENSMUSG00000000627	Sema4f	1.319405945	30	2
ENSMUSG00000000628	Hk2	110.4354586	100	1
ENSMUSG00000000631	Myo18a	9.523018266	70	1
ENSMUSG00000000632	Sez6	0.10712575	10	2
ENSMUSG00000000693	Loxl3	2.17124315	40	0
ENSMUSG00000000706	Btn1a1	0.229144467	10	0
ENSMUSG00000000708	Kat2b	22.0935602	90	1
ENSMUSG00000000711	Rab5b	29.47235363	90	1
ENSMUSG00000000724	Cryba1	1.392156876	30	0
ENSMUSG00000000730	Dnmt3l	40.82433903	100	1
ENSMUSG00000000731	Aire	3.577799354	50	0
ENSMUSG00000000732	Icosl	3.631729512	50	1
ENSMUSG00000000738	Spg7	16.90376407	80	1
ENSMUSG00000000739	Sult5a1	1.628460697	30	0
ENSMUSG00000000740	Rpl13	803.1526473	100	0
ENSMUSG00000000743	Chmp1a	31.18993575	90	2
ENSMUSG00000000751	Rpa1	74.13178328	100	1
ENSMUSG00000000753	Serpinf1	6.746311887	60	0
ENSMUSG00000000759	Tubgcp3	5.681423244	60	0
ENSMUSG00000000776	Polr3d	16.88506181	80	2
ENSMUSG00000000782	Tcf7	8.968373307	70	2
ENSMUSG00000000787	Ddx3x	121.9902235	100	1
ENSMUSG00000000791	Il12rb1	0.543042682	20	2
ENSMUSG00000000792	Slc5a5	0.290937933	10	0
ENSMUSG00000000804	Usp32	7.145484266	60	1
ENSMUSG00000000805	Car4	0.044688805	30	0
ENSMUSG00000000811	Txnrd3	4.058329714	50	0
ENSMUSG00000000823	Znf512b	2.276227235	50	2
ENSMUSG00000000826	Dnajc5	10.96669177	80	1
ENSMUSG00000000827	Tpd52l2	24.05875472	90	1
ENSMUSG00000000838	Fmr1	11.67758526	70	1
ENSMUSG00000000861	Bcl11a	0.028289836	10	0
ENSMUSG00000000876	Pxmp4	4.272231442	50	1
ENSMUSG00000000881	Dlg3	4.558072976	60	2
ENSMUSG00000000884	Gnb1l	3.463468892	70	2
ENSMUSG00000000901	Mmp11	13.71013618	70	1
ENSMUSG00000000902	Smarcb1	13.74350984	70	1
ENSMUSG00000000903	Vpreb3	1.29537361	30	0
ENSMUSG00000000915	Hip1r	6.723821795	50	1
ENSMUSG00000000916	Nsun5	9.933638213	70	0
ENSMUSG00000000934	Top1mt	5.640146024	60	0
ENSMUSG00000000938	Hoxa10	0.441660652	10	0
ENSMUSG00000000948	Snrpn	26.8274115	60	1
ENSMUSG00000000957	Mmp14	5.375791769	70	1
ENSMUSG00000000958	Slc7a7	5.287377193	50	0
ENSMUSG00000000959	Oxa1l	18.96405123	80	1
ENSMUSG00000000976	Heatr6	7.199480553	50	1
ENSMUSG00000001016	Ilf2	104.8089199	100	1
ENSMUSG00000001017	Chtop	78.08424776	100	1
ENSMUSG00000001018	Snapin	14.54826419	80	1
ENSMUSG00000001020	S100a4	0.632642468	20	0
ENSMUSG00000001025	S100a6	15.73037473	70	0
ENSMUSG00000001034	Mapk7	17.30554591	80	1
ENSMUSG00000001036	Epn2	36.3046862	100	1
ENSMUSG00000001039	B9d1	16.85711554	80	0
ENSMUSG00000001052	Sec24b	3.199326959	50	2
ENSMUSG00000001053	N4bp3	23.16568999	90	2
ENSMUSG00000001054	Rmnd5b	32.62271049	90	1
ENSMUSG00000001056	Nhp2	205.5835263	100	1
ENSMUSG00000001062	Vps9d1	1.84701761	40	0
ENSMUSG00000001065	Zfp276	3.609353065	50	1
ENSMUSG00000001076	C1ql4	1.026490642	30	0
ENSMUSG00000001082	Mfsd10	23.35270607	90	1
ENSMUSG00000001089	Luzp1	10.72322155	70	1
ENSMUSG00000001095	Slc13a2	0.371953906	20	0
ENSMUSG00000001098	Kctd10	5.653707059	60	0
ENSMUSG00000001100	Poldip2	39.69575801	100	1
ENSMUSG00000001103	Sebox	1.438062725	30	0
ENSMUSG00000001105	Ift20	23.10331096	70	1
ENSMUSG00000001119	Col6a1	7.807493566	60	2
ENSMUSG00000001120	Pcbp3	5.656434765	40	0
ENSMUSG00000001123	Lgals9	0.606732359	20	0
ENSMUSG00000001127	Araf	10.50682587	70	1
ENSMUSG00000001128	Cfp	3.235101939	60	0
ENSMUSG00000001131	Timp1	27.17476982	90	1
ENSMUSG00000001134	Uxt	5.202145778	50	1
ENSMUSG00000001138	Cnnm3	3.872940697	60	1
ENSMUSG00000001143	Lman2l	2.10937719	30	2
ENSMUSG00000001150	Mcm3ap	53.89362805	100	1
ENSMUSG00000001151	Pcnt	39.55409048	90	2
ENSMUSG00000001156	Mxd1	0.761790963	30	2
ENSMUSG00000001157	Gmcl1	12.19714357	60	1
ENSMUSG00000001158	Snrnp27	27.79165063	80	0
ENSMUSG00000001166	Oas1c	2.838346479	50	0
ENSMUSG00000001173	Ocrl	4.031590916	50	1
ENSMUSG00000001175	Calm1	45.58499839	90	1
ENSMUSG00000001211	Agpat3	5.765964352	70	2
ENSMUSG00000001227	Sema6b	1.999301819	30	2
ENSMUSG00000001228	Uhrf1	142.6076151	100	1
ENSMUSG00000001229	Dpp9	5.820304252	60	2
ENSMUSG00000001240	Ramp2	0.204420609	20	0
ENSMUSG00000001247	Lsr	2.963063627	50	0
ENSMUSG00000001248	Gramd1a	28.04601175	80	2
ENSMUSG00000001249	Hpn	0.961901238	20	0
ENSMUSG00000001270	Ckb	825.697685	100	0
ENSMUSG00000001280	Sp1	22.4500852	90	1
ENSMUSG00000001281	Itgb7	4.157461883	60	0
ENSMUSG00000001285	Myg1	10.98120209	60	0
ENSMUSG00000001288	Rarg	4.209153836	60	2
ENSMUSG00000001289	Pfdn5	55.81019329	100	1
ENSMUSG00000001300	Efnb2	0.628624909	40	2
ENSMUSG00000001305	Rrp15	31.05962796	100	1
ENSMUSG00000001313	Rnd2	11.60780934	50	0
ENSMUSG00000001323	Srr	1.418124074	30	0
ENSMUSG00000001333	Sync	1.846008074	50	0
ENSMUSG00000001334	Fndc5	0.672025206	20	0
ENSMUSG00000001348	Acp5	6.980274377	80	0
ENSMUSG00000001349	Cnn1	1.324973269	20	0
ENSMUSG00000001366	Fbxo9	4.649770631	50	2
ENSMUSG00000001376	Ccdc132	9.76481501	70	0
ENSMUSG00000001379	Apbb3	13.95066903	80	0
ENSMUSG00000001380	Hars	52.77419892	100	1
ENSMUSG00000001383	Zmat2	37.75178541	90	1
ENSMUSG00000001403	Ube2c	31.92060882	90	1
ENSMUSG00000001415	Smg5	34.75774935	100	1
ENSMUSG00000001416	Cct3	179.0362478	100	1
ENSMUSG00000001417	Rhbg	2.228089274	80	0
ENSMUSG00000001418	0610031J06Rik	6.473096808	70	0
ENSMUSG00000001419	Mef2d	2.776520015	50	1
ENSMUSG00000001420	Tmem79	1.839373309	40	0
ENSMUSG00000001424	Snd1	35.93073799	90	1
ENSMUSG00000001435	Col18a1	44.08602132	60	1
ENSMUSG00000001436	Slc19a1	4.017780477	60	2
ENSMUSG00000001440	Kpnb1	191.0677435	100	0
ENSMUSG00000001441	Npepps	14.49146472	80	1
ENSMUSG00000001444	Tbx21	2.363773712	10	2
ENSMUSG00000001445	Mrpl10	48.11628302	90	1
ENSMUSG00000001467	Cyp51	36.9847401	80	1
ENSMUSG00000001472	Tcf25	46.52080965	100	1
ENSMUSG00000001473	Tubb6	69.72424922	100	1
ENSMUSG00000001482	Def8	21.92006607	80	1
ENSMUSG00000001496	Nkx2-1	0.091309713	10	0
ENSMUSG00000001497	Pax9	0.136599768	10	0
ENSMUSG00000001504	Irx2	4.126722046	70	2
ENSMUSG00000001506	Col1a1	17.81289576	90	0
ENSMUSG00000001507	Itga3	9.829121692	90	2
ENSMUSG00000001517	Foxm1	6.584590886	60	2
ENSMUSG00000001518	Itfg2	7.447780062	80	1
ENSMUSG00000001520	Nrip2	0.730237622	30	0
ENSMUSG00000001521	Tulp3	6.493768543	50	1
ENSMUSG00000001524	Gtf2h4	16.81458292	80	0
ENSMUSG00000001525	Tubb5	677.6151276	100	1
ENSMUSG00000001542	Ell2	14.98979446	90	1
ENSMUSG00000001552	Jup	30.15954637	90	1
ENSMUSG00000001555	Fkbp10	4.276954588	80	0
ENSMUSG00000001558	Klhl10	3.304263874	40	0
ENSMUSG00000001566	Mnx1	1.164065403	30	0
ENSMUSG00000001569	Nom1	11.20342837	70	1
ENSMUSG00000001576	Ergic1	13.08128025	70	1
ENSMUSG00000001583	Tnk1	2.501916866	50	0
ENSMUSG00000001588	Acap1	2.648935615	40	0
ENSMUSG00000001604	Tcea3	13.30168193	50	0
ENSMUSG00000001627	Ifrd1	11.41738586	60	0
ENSMUSG00000001630	Stk38l	7.380672716	60	2
ENSMUSG00000001632	Brpf1	12.69421663	80	1
ENSMUSG00000001642	Akr1b3	53.10602049	90	1
ENSMUSG00000001655	Hoxc13	3.533592039	50	2
ENSMUSG00000001663	Gstt1	0.443394858	10	0
ENSMUSG00000001665	Gstt3	1.265716296	40	0
ENSMUSG00000001666	Ddt	7.697183442	50	1
ENSMUSG00000001672	Marveld3	0.762340126	20	2
ENSMUSG00000001674	Ddx18	25.5698016	90	1
ENSMUSG00000001687	Ubl3	36.30108338	100	1
ENSMUSG00000001700	Gramd3	0.346480862	20	0
ENSMUSG00000001707	Eef1e1	105.0566111	100	1
ENSMUSG00000001729	Akt1	11.00878352	80	1
ENSMUSG00000001739	Cldn15	0.605537138	30	0
ENSMUSG00000001750	Tcirg1	9.373565118	80	0
ENSMUSG00000001751	Naglu	3.454353459	60	2
ENSMUSG00000001755	Coasy	18.71474949	90	2
ENSMUSG00000001761	Smo	10.46089899	60	0
ENSMUSG00000001763	Tspan33	1.201979863	20	0
ENSMUSG00000001767	Crnkl1	18.5305083	80	1
ENSMUSG00000001768	Rin2	0.761564746	40	0
ENSMUSG00000001774	Chordc1	33.0653518	90	1
ENSMUSG00000001783	D10Wsu52e	70.38510424	100	2
ENSMUSG00000001785	Pwp1	34.30603463	90	1
ENSMUSG00000001786	Fbxo7	3.593638276	50	0
ENSMUSG00000001794	Capns1	77.62413184	100	1
ENSMUSG00000001802	Lrp3	1.669440399	30	2
ENSMUSG00000001819	Hoxd13	0.998774757	30	2
ENSMUSG00000001827	Folr1	36.73396349	80	0
ENSMUSG00000001829	Clpb	21.37742452	90	1
ENSMUSG00000001833	Sept7	45.28371547	90	1
ENSMUSG00000001844	Zdhhc4	6.145967117	50	0
ENSMUSG00000001847	Rac1	27.30078225	90	1
ENSMUSG00000001855	Nup214	4.543122289	70	1
ENSMUSG00000001864	Aif1l	1.226974584	30	0
ENSMUSG00000001870	Ltbp1	1.830310049	20	2
ENSMUSG00000001891	Ugp2	10.8528075	60	0
ENSMUSG00000001901	Kcnh6	0.834168177	10	0
ENSMUSG00000001909	Trmt1	22.52958189	90	0
ENSMUSG00000001910	Nacc1	43.15249136	100	1
ENSMUSG00000001911	Nfix	0.57307677	40	2
ENSMUSG00000001918	Slc1a5	98.58831027	90	1
ENSMUSG00000001924	Uba1	113.1744995	100	1
ENSMUSG00000001930	Vwf	4.827082027	50	2
ENSMUSG00000001942	Siae	4.109928474	50	0
ENSMUSG00000001943	Vsig2	0.449394609	20	0
ENSMUSG00000001946	Esam	0.200610608	20	0
ENSMUSG00000001948	Spa17	1.431594294	10	0
ENSMUSG00000001962	Fam50a	15.50136657	80	1
ENSMUSG00000001964	Emd	15.82681468	80	0
ENSMUSG00000001983	Taco1	13.67504548	80	2
ENSMUSG00000001985	Grik3	4.962628051	50	1
ENSMUSG00000001986	Gria3	0.124485218	20	0
ENSMUSG00000001988	Npas1	0.335489275	10	0
ENSMUSG00000001995	Sipa1l2	31.76528533	100	1
ENSMUSG00000001998	Ap4e1	3.172260974	40	1
ENSMUSG00000001999	Blvra	6.307514839	50	0
ENSMUSG00000002006	Pdzd4	4.330170012	50	2
ENSMUSG00000002007	Srpk3	0.826210119	30	0
ENSMUSG00000002010	Idh3g	53.76255533	90	1
ENSMUSG00000002012	Pnck	3.778581645	50	0
ENSMUSG00000002014	Ssr4	28.41254037	80	1
ENSMUSG00000002015	Bcap31	83.2577523	100	1
ENSMUSG00000002017	Fam98a	8.079941186	60	1
ENSMUSG00000002020	Ltbp2	1.19954065	20	0
ENSMUSG00000002028	Mll1	1.963563654	40	1
ENSMUSG00000002031	Ift46	20.62472759	70	1
ENSMUSG00000002032	Tmem25	1.847245737	30	0
ENSMUSG00000002033	Cd3g	11.30627548	60	0
ENSMUSG00000002043	Trappc6a	25.64764595	80	1
ENSMUSG00000002052	Supt6	27.36148642	80	1
ENSMUSG00000002055	Spag5	26.66981367	80	1
ENSMUSG00000002057	Foxn1	0.189663197	10	0
ENSMUSG00000002058	Unc119	14.73131646	70	1
ENSMUSG00000002059	Rab34	11.81412485	70	0
ENSMUSG00000002064	Sdf2	25.55456427	90	1
ENSMUSG00000002068	Ccne1	25.72078783	80	1
ENSMUSG00000002076	Hsf2bp	23.79656471	90	1
ENSMUSG00000002083	Bbc3	28.7368919	100	1
ENSMUSG00000002100	Mybpc3	1.065779165	10	0
ENSMUSG00000002102	Psmc3	126.8045845	100	1
ENSMUSG00000002103	Acp2	2.260108718	40	2
ENSMUSG00000002104	Rapsn	5.688624755	70	0
ENSMUSG00000002105	Slc39a13	2.994913812	60	0
ENSMUSG00000002107	Celf2	0.136140408	20	0
ENSMUSG00000002108	Nr1h3	0.521306397	20	0
ENSMUSG00000002109	Ddb2	6.025944972	50	0
ENSMUSG00000002111	Sfpi1	0.560091001	30	2
ENSMUSG00000002129	Sf3a1	24.37418301	80	1
ENSMUSG00000002147	Stat6	9.878433756	80	2
ENSMUSG00000002190	Clgn	0.494060356	10	0
ENSMUSG00000002204	Napsa	0.376907784	10	0
ENSMUSG00000002205	Vrk3	9.25767258	60	0
ENSMUSG00000002210	Smg9	11.30079555	70	0
ENSMUSG00000002221	Paxip1	19.97110267	90	2
ENSMUSG00000002222	Rmnd5a	22.77105379	90	2
ENSMUSG00000002227	Mov10	26.31787986	90	1
ENSMUSG00000002228	Ppm1j	11.18249465	60	0
ENSMUSG00000002233	Rhoc	24.84310676	90	1
ENSMUSG00000002249	Tead3	2.129905309	40	0
ENSMUSG00000002250	Ppard	2.268309374	50	1
ENSMUSG00000002257	Def6	21.0758851	100	1
ENSMUSG00000002265	Peg3	11.79606533	30	1
ENSMUSG00000002266	Zim1	0.109331715	10	0
ENSMUSG00000002274	Metrn	1.604022992	30	0
ENSMUSG00000002279	Lmf1	1.70948002	30	0
ENSMUSG00000002280	Narfl	9.155437195	70	2
ENSMUSG00000002289	Angptl4	4.941691997	40	2
ENSMUSG00000002297	Dbf4	28.51393643	90	1
ENSMUSG00000002307	Daxx	33.76904787	90	2
ENSMUSG00000002308	Cd320	17.89901058	80	2
ENSMUSG00000002319	Ipo4	21.92625012	90	1
ENSMUSG00000002320	Tm9sf1	7.9106582	70	0
ENSMUSG00000002324	Rec8	9.755830599	70	0
ENSMUSG00000002325	Irf9	3.923286112	50	0
ENSMUSG00000002326	Gmpr2	10.46605783	70	0
ENSMUSG00000002329	Mdp1	29.12655619	90	2
ENSMUSG00000002332	Dhrs1	8.404161774	60	0
ENSMUSG00000002341	Ncan	0.348896769	10	0
ENSMUSG00000002342	Tmem161a	17.26214652	80	0
ENSMUSG00000002343	Armc6	5.641957901	50	1
ENSMUSG00000002345	2310045N01Rik	5.30351605	60	0
ENSMUSG00000002346	Slc25a42	1.399949327	30	2
ENSMUSG00000002365	Snx9	11.13128539	80	1
ENSMUSG00000002372	Ranbp3	54.76188922	100	2
ENSMUSG00000002379	Ndufa11	19.99150017	80	1
ENSMUSG00000002384	Bmp8b	0.572632209	20	0
ENSMUSG00000002393	Nr2f6	5.342110665	50	1
ENSMUSG00000002395	Use1	33.34730711	90	1
ENSMUSG00000002396	Ocel1	1.329749446	20	0
ENSMUSG00000002409	Dyrk1b	2.594939312	50	2
ENSMUSG00000002413	Braf	2.755093572	40	2
ENSMUSG00000002416	Ndufb2	0.803238182	30	1
ENSMUSG00000002428	Hltf	13.33882118	70	1
ENSMUSG00000002455	Prpf6	49.9613334	90	1
ENSMUSG00000002458	Rgs19	3.621599248	60	2
ENSMUSG00000002459	Rgs20	0.066879674	10	2
ENSMUSG00000002475	Abhd3	0.548899884	20	0
ENSMUSG00000002477	Snrpd1	82.87966768	100	0
ENSMUSG00000002486	Tchp	8.43745931	80	0
ENSMUSG00000002489	Tiam1	7.85835125	80	2
ENSMUSG00000002496	Tsc2	14.01325368	80	0
ENSMUSG00000002500	Rpl3l	1.003055275	20	0
ENSMUSG00000002504	Slc9a3r2	8.40784332	60	1
ENSMUSG00000002524	Puf60	98.77019043	100	0
ENSMUSG00000002546	Golga2	9.429991548	70	0
ENSMUSG00000002550	Uck1	16.06755834	80	1
ENSMUSG00000002580	Mien1	7.058119756	60	1
ENSMUSG00000002602	Axl	1.487486027	30	0
ENSMUSG00000002603	Tgfb1	0.504752629	10	0
ENSMUSG00000002608	Ccdc97	4.124659847	60	1
ENSMUSG00000002617	Zfp40	1.284869233	30	0
ENSMUSG00000002625	Akap8l	52.54843027	100	1
ENSMUSG00000002635	Pdcd2l	60.67842719	100	1
ENSMUSG00000002658	Gtf2f1	92.41223192	100	0
ENSMUSG00000002660	Clpp	101.9048957	100	1
ENSMUSG00000002661	Alkbh7	36.94201881	90	1
ENSMUSG00000002664	Pspn	1.384433592	40	0
ENSMUSG00000002668	Dennd1c	2.274091588	30	0
ENSMUSG00000002679	Med6	19.08562726	80	0
ENSMUSG00000002688	Prkd1	1.575720273	20	0
ENSMUSG00000002718	Cse1l	41.82948879	90	1
ENSMUSG00000002728	Naa20	13.77982305	70	1
ENSMUSG00000002731	Prkra	6.66051193	60	0
ENSMUSG00000002732	Fkbp7	2.073474119	40	0
ENSMUSG00000002733	Plekha3	13.89449969	80	1
ENSMUSG00000002741	Ykt6	35.23434215	80	1
ENSMUSG00000002748	Baz1b	22.5025173	90	1
ENSMUSG00000002763	Pex6	13.27818763	70	0
ENSMUSG00000002767	Mrpl2	135.4173186	100	1
ENSMUSG00000002768	Mea1	68.06936156	100	0
ENSMUSG00000002769	Gnmt	2.757078532	30	0
ENSMUSG00000002771	Grin2d	0.375314513	20	0
ENSMUSG00000002778	Kdelr1	27.60787077	90	1
ENSMUSG00000002781	Tmem143	5.661616387	50	2
ENSMUSG00000002797	Ggct	5.590588353	60	2
ENSMUSG00000002799	Jag2	16.80901768	90	2
ENSMUSG00000002803	Btbd6	8.455455275	90	2
ENSMUSG00000002804	Nudt14	26.81807777	90	0
ENSMUSG00000002808	Epdr1	3.543687641	90	2
ENSMUSG00000002812	Flii	28.14421798	90	0
ENSMUSG00000002814	Top3a	16.00353113	80	1
ENSMUSG00000002820	Atg4d	17.33395297	70	0
ENSMUSG00000002825	Qtrt1	59.67558666	100	1
ENSMUSG00000002831	Plin4	0.719804705	20	0
ENSMUSG00000002833	Hdgfrp2	97.456915	100	0
ENSMUSG00000002835	Chaf1a	38.75858596	100	1
ENSMUSG00000002844	Adprh	57.94181833	100	0
ENSMUSG00000002845	Tmem39a	30.24900834	90	1
ENSMUSG00000002846	Timmdc1	19.41966984	80	0
ENSMUSG00000002847	Pla1a	15.85899303	70	0
ENSMUSG00000002870	Mcm2	165.3238182	100	1
ENSMUSG00000002871	Tpra1	3.035749287	60	0
ENSMUSG00000002881	Nab1	5.221345209	50	2
ENSMUSG00000002885	Cd97	9.953784409	50	2
ENSMUSG00000002897	Il17ra	3.326431951	50	0
ENSMUSG00000002900	Lamb1	15.247087	80	1
ENSMUSG00000002908	Kcnn1	1.712207108	40	2
ENSMUSG00000002910	Arrdc2	16.38741796	60	0
ENSMUSG00000002948	Map2k7	10.08865538	80	1
ENSMUSG00000002949	Timm44	24.19672418	90	1
ENSMUSG00000002957	Ap2a2	52.39979991	100	1
ENSMUSG00000002963	Pnkp	22.64911223	70	1
ENSMUSG00000002968	Med25	39.0373074	90	1
ENSMUSG00000002980	Bcam	50.84203573	70	1
ENSMUSG00000002981	Clptm1	35.49033134	90	1
ENSMUSG00000002983	Relb	18.06547424	90	2
ENSMUSG00000002984	Tomm40	27.08681423	80	1
ENSMUSG00000002985	Apoe	650.4820864	100	0
ENSMUSG00000002992	Apoc2	7.872406604	20	0
ENSMUSG00000002996	Hbp1	9.818852725	70	1
ENSMUSG00000002997	Prkar2b	1.131820198	30	0
ENSMUSG00000003031	Cdkn1b	15.83460563	80	2
ENSMUSG00000003032	Klf4	88.85197879	100	1
ENSMUSG00000003033	Ap1m1	8.042265772	60	1
ENSMUSG00000003037	Rab8a	17.14246108	80	2
ENSMUSG00000003038	Hmgn2	21.78594327	70	1
ENSMUSG00000003039	Fam32a	32.33787777	100	1
ENSMUSG00000003051	Elf3	17.36423841	100	1
ENSMUSG00000003062	Stard3nl	37.60751094	100	0
ENSMUSG00000003068	Stk11	31.09705342	90	1
ENSMUSG00000003070	Efna2	3.551421201	50	2
ENSMUSG00000003072	Atp5d	50.05841407	100	1
ENSMUSG00000003099	Ppp5c	15.45404951	80	1
ENSMUSG00000003119	Cdk12	13.2023979	70	1
ENSMUSG00000003123	Lipe	2.618730694	40	0
ENSMUSG00000003131	Pafah1b2	18.41750696	80	2
ENSMUSG00000003134	Tbc1d8	10.50838173	90	1
ENSMUSG00000003135	Cnot11	13.86352197	80	0
ENSMUSG00000003153	Slc2a3	282.9553332	100	2
ENSMUSG00000003154	Foxj2	2.185268587	40	2
ENSMUSG00000003161	Sri	6.077714524	50	1
ENSMUSG00000003166	Dgcr2	4.838379826	50	2
ENSMUSG00000003178	Mical3	11.61516309	70	0
ENSMUSG00000003184	Irf3	9.774617563	80	0
ENSMUSG00000003190	Bcl2l12	5.368082449	50	0
ENSMUSG00000003198	Zfp959	1.944862829	40	2
ENSMUSG00000003199	Mpnd	57.07408527	90	1
ENSMUSG00000003200	Sh3gl1	45.68477367	100	1
ENSMUSG00000003208	Ccdc94	7.335163681	60	2
ENSMUSG00000003226	Ranbp2	33.20219958	90	1
ENSMUSG00000003228	Grk5	2.368273582	20	2
ENSMUSG00000003233	Dvl3	3.275908446	60	1
ENSMUSG00000003234	Abcf3	21.12571516	80	0
ENSMUSG00000003235	Eif2b5	191.1612619	100	0
ENSMUSG00000003269	Cyth2	24.32285248	70	1
ENSMUSG00000003271	Sult2b1	3.365653271	40	0
ENSMUSG00000003273	Car11	1.462335653	40	0
ENSMUSG00000003279	Dlgap1	0.277318554	20	2
ENSMUSG00000003282	Plag1	1.875596634	40	2
ENSMUSG00000003283	Hck	10.27309774	60	0
ENSMUSG00000003299	Mrpl4	55.06049085	100	0
ENSMUSG00000003308	Keap1	9.755126749	90	1
ENSMUSG00000003309	Ap1m2	4.925629363	80	0
ENSMUSG00000003316	Glg1	16.11905869	80	2
ENSMUSG00000003341	Atp8b3	1.12321143	20	0
ENSMUSG00000003344	Btbd2	29.98206681	90	1
ENSMUSG00000003345	Csnk1g2	49.06366755	100	1
ENSMUSG00000003346	Abhd17a	45.420433	90	1
ENSMUSG00000003348	Mob3a	1.931077076	40	2
ENSMUSG00000003352	Cacnb3	10.81131593	70	2
ENSMUSG00000003354	Ccdc65	0.43107114	20	0
ENSMUSG00000003355	Fkbp11	40.98142112	90	1
ENSMUSG00000003360	Ddx23	39.21083256	100	1
ENSMUSG00000003363	Pld3	30.82747161	90	2
ENSMUSG00000003378	Grik5	2.975472011	40	2
ENSMUSG00000003379	Cd79a	0.614821801	20	0
ENSMUSG00000003380	Rabac1	160.3336735	100	1
ENSMUSG00000003382	Etv3	2.850125845	50	2
ENSMUSG00000003402	Prkcsh	114.2661803	100	1
ENSMUSG00000003410	Elavl3	0.500716041	10	0
ENSMUSG00000003411	Rab3b	1.438439119	10	0
ENSMUSG00000003418	St8sia6	0.268035905	10	0
ENSMUSG00000003420	Fcgrt	23.08480232	80	0
ENSMUSG00000003421	Nosip	17.90311485	80	1
ENSMUSG00000003423	Pih1d1	28.529088	80	1
ENSMUSG00000003429	Rps11	1431.545138	100	1
ENSMUSG00000003435	Supt5	77.24137906	100	1
ENSMUSG00000003436	Dll3	0.40679647	20	0
ENSMUSG00000003437	Paf1	22.22739766	80	1
ENSMUSG00000003438	Timm50	20.10838011	80	2
ENSMUSG00000003444	Med29	15.22567135	90	2
ENSMUSG00000003452	Bicd1	0.580632453	30	0
ENSMUSG00000003458	Ncstn	7.049733503	70	2
ENSMUSG00000003464	Pex19	17.96684439	80	1
ENSMUSG00000003469	Phyhip	1.653235294	60	2
ENSMUSG00000003476	Crhr2	0.313523722	20	0
ENSMUSG00000003484	Cyp4f18	0.08398276	20	0
ENSMUSG00000003500	Impdh1	14.71085169	80	1
ENSMUSG00000003518	Dusp3	1.318880415	30	2
ENSMUSG00000003526	Prodh	8.120661525	60	0
ENSMUSG00000003527	Dgcr14	14.10541553	80	2
ENSMUSG00000003528	Slc25a1	55.50715942	90	1
ENSMUSG00000003531	Dgcr6	4.372218024	50	1
ENSMUSG00000003534	Ddr1	5.086013787	60	2
ENSMUSG00000003541	Ier3	5.31280629	50	2
ENSMUSG00000003545	Fosb	0.045759535	10	0
ENSMUSG00000003546	Klc4	17.77730767	70	0
ENSMUSG00000003549	Ercc1	9.397458021	60	0
ENSMUSG00000003559	As3mt	7.744688454	70	0
ENSMUSG00000003573	Homer3	6.546066758	60	0
ENSMUSG00000003575	Crtc1	0.439959331	20	2
ENSMUSG00000003581	Rnf215	9.153745016	60	0
ENSMUSG00000003585	Sec14l2	4.022790944	30	0
ENSMUSG00000003604	Aven	6.755498202	50	0
ENSMUSG00000003617	Cp	0.052455672	10	0
ENSMUSG00000003623	Crot	10.82654777	70	0
ENSMUSG00000003644	Rps6ka1	51.04430073	100	1
ENSMUSG00000003657	Calb2	3.017816466	10	0
ENSMUSG00000003660	Snrnp200	65.83491011	100	1
ENSMUSG00000003662	Ciao1	14.33865814	80	0
ENSMUSG00000003665	Has1	0.084074824	20	0
ENSMUSG00000003680	Taf6l	9.561082899	70	2
ENSMUSG00000003721	Insig2	3.965452561	50	0
ENSMUSG00000003731	Kpna6	14.14883213	80	2
ENSMUSG00000003746	Man1a	0.869958942	20	1
ENSMUSG00000003752	Itpkc	8.947570857	80	2
ENSMUSG00000003762	Adck4	7.566992121	70	0
ENSMUSG00000003778	Brd8	18.74978008	80	1
ENSMUSG00000003779	Kif20a	49.17116611	90	0
ENSMUSG00000003808	Farsa	33.37304928	80	1
ENSMUSG00000003809	Gcdh	36.71896344	90	2
ENSMUSG00000003810	Mast2	5.290231801	60	2
ENSMUSG00000003812	Dnase2a	7.728585186	70	1
ENSMUSG00000003813	Rad23a	23.35582905	80	1
ENSMUSG00000003814	Calr	229.6347206	100	1
ENSMUSG00000003824	Syce2	18.61745286	70	0
ENSMUSG00000003847	Nfat5	0.768299631	20	2
ENSMUSG00000003848	Nob1	12.44451655	80	1
ENSMUSG00000003849	Nqo1	38.7739411	90	0
ENSMUSG00000003863	Ppfia3	4.338325515	40	2
ENSMUSG00000003865	Gys1	17.54706456	80	1
ENSMUSG00000003868	Ruvbl2	161.2285973	100	1
ENSMUSG00000003872	Lin7b	3.470109851	30	0
ENSMUSG00000003873	Bax	239.8726082	100	1
ENSMUSG00000003923	Tfam	20.81337249	80	1
ENSMUSG00000003929	Zfp81	2.541400002	40	2
ENSMUSG00000003934	Efnb3	1.484554806	20	0
ENSMUSG00000003948	Mmd	2.602824238	50	0
ENSMUSG00000003949	Hlf	0.012947274	10	0
ENSMUSG00000003955	Fam162a	40.93590241	90	0
ENSMUSG00000003970	Rpl8	3024.365605	100	0
ENSMUSG00000003992	Ssbp2	0.683609034	30	0
ENSMUSG00000004018	Fancl	7.527139712	50	1
ENSMUSG00000004031	Fam5b	0.154237812	10	0
ENSMUSG00000004032	Gstm5	2.571625539	30	0
ENSMUSG00000004035	Gstm7	2.56762279	20	0
ENSMUSG00000004038	Gstm3	1.940901342	20	0
ENSMUSG00000004040	Stat3	11.57583673	70	1
ENSMUSG00000004043	Stat5a	1.150450396	30	0
ENSMUSG00000004044	Ptrf	4.527392629	40	2
ENSMUSG00000004054	Map3k11	7.08163629	70	2
ENSMUSG00000004056	Akt2	12.19576453	90	0
ENSMUSG00000004069	Dnaja3	33.10762759	90	1
ENSMUSG00000004070	Hmox2	8.616119017	80	2
ENSMUSG00000004071	Cdip1	6.908636877	70	0
ENSMUSG00000004085	B230120H23Rik	2.12654047	50	2
ENSMUSG00000004096	Cwc15	64.00932638	100	1
ENSMUSG00000004098	Col5a3	1.360096116	30	0
ENSMUSG00000004099	Dnmt1	100.6710897	100	1
ENSMUSG00000004100	Ppan	71.69406838	100	1
ENSMUSG00000004105	Angptl2	1.955819835	40	0
ENSMUSG00000004110	Cacna1e	0.027571498	10	0
ENSMUSG00000004113	Cacna1b	0.137111187	10	0
ENSMUSG00000004127	Trmt10a	2.950172113	40	0
ENSMUSG00000004151	Etv1	0.537085225	10	0
ENSMUSG00000004187	Kifc2	6.495914839	60	0
ENSMUSG00000004207	Psap	304.3962033	100	1
ENSMUSG00000004221	Ikbkg	4.145028898	60	0
ENSMUSG00000004233	Wars2	1.651333941	40	2
ENSMUSG00000004263	Atn1	1.014324803	40	2
ENSMUSG00000004264	Phb2	98.28001402	100	1
ENSMUSG00000004266	Ptpn6	10.94990264	70	0
ENSMUSG00000004267	Eno2	3.10902346	60	0
ENSMUSG00000004268	Emg1	114.7752316	100	1
ENSMUSG00000004270	Lpcat3	26.58456173	90	1
ENSMUSG00000004285	Atp6v1f	69.48987601	100	1
ENSMUSG00000004317	Clcn5	1.418540881	20	2
ENSMUSG00000004319	Clcn3	7.22462409	70	2
ENSMUSG00000004328	Hif3a	0.16993878	10	0
ENSMUSG00000004347	Pde1c	0.032861052	10	0
ENSMUSG00000004356	Utp20	20.02135384	90	1
ENSMUSG00000004359	Spic	6.156693965	70	1
ENSMUSG00000004364	Cul3	24.00171711	90	1
ENSMUSG00000004383	Large	4.720547181	60	2
ENSMUSG00000004393	Ddx56	70.53481464	100	1
ENSMUSG00000004394	Tmed4	28.64318628	80	1
ENSMUSG00000004415	Col26a1	1.542369841	30	0
ENSMUSG00000004446	Bid	13.35874704	80	1
ENSMUSG00000004451	Ralb	21.60888875	90	1
ENSMUSG00000004455	Ppp1cc	162.3589042	100	1
ENSMUSG00000004460	Dnajb11	34.30032594	90	0
ENSMUSG00000004462	Tbccd1	8.088602453	80	2
ENSMUSG00000004473	Clec11a	1.06306028	40	0
ENSMUSG00000004500	Zfp324	1.727019225	40	2
ENSMUSG00000004508	Gab2	0.296103841	20	0
ENSMUSG00000004530	Coro1c	17.71229989	80	1
ENSMUSG00000004535	Tax1bp1	24.31104897	80	1
ENSMUSG00000004558	Ndrg2	10.52538468	20	0
ENSMUSG00000004561	Mettl17	7.261904506	50	0
ENSMUSG00000004562	Arhgef40	2.067971131	30	2
ENSMUSG00000004565	Pnpla6	15.85394403	70	0
ENSMUSG00000004567	Mcoln1	14.27914829	80	1
ENSMUSG00000004568	Arhgef18	24.80730495	90	1
ENSMUSG00000004591	Pkn2	22.58666872	90	1
ENSMUSG00000004610	Etfb	130.7251262	100	1
ENSMUSG00000004626	Stxbp2	21.3266598	80	0
ENSMUSG00000004630	Pcp2	0.372855422	10	0
ENSMUSG00000004631	Sgce	2.090780052	50	0
ENSMUSG00000004633	Chn2	0.832361641	10	1
ENSMUSG00000004637	Wwox	1.662599608	40	1
ENSMUSG00000004642	Slbp	23.21443119	80	1
ENSMUSG00000004651	Tyr	0.610227847	20	0
ENSMUSG00000004655	Aqp1	0.043097214	10	0
ENSMUSG00000004661	Arid3b	3.959735757	50	1
ENSMUSG00000004665	Cnn2	10.66711083	50	0
ENSMUSG00000004667	Polr2e	59.26362124	100	1
ENSMUSG00000004668	Abca13	0.051122853	10	0
ENSMUSG00000004677	Myo9b	18.22614594	90	1
ENSMUSG00000004698	Hdac9	0.252248042	10	0
ENSMUSG00000004748	Mtfp1	12.20583306	80	0
ENSMUSG00000004768	Rab23	1.789395838	40	1
ENSMUSG00000004771	Rab11a	9.421406366	70	1
ENSMUSG00000004788	Eif2b2	23.3020002	80	1
ENSMUSG00000004789	Dlst	32.20160376	90	1
ENSMUSG00000004791	Pgf	0.749738043	20	0
ENSMUSG00000004798	Ulk2	1.697860398	30	2
ENSMUSG00000004815	Dgkq	5.064674161	70	0
ENSMUSG00000004843	Chmp2b	10.08328729	90	0
ENSMUSG00000004846	Plod3	11.00127601	80	0
ENSMUSG00000004849	Ap1s1	18.8179378	80	1
ENSMUSG00000004864	Mapk13	4.568316264	60	0
ENSMUSG00000004865	Srpk1	22.62296109	80	1
ENSMUSG00000004880	Lbr	101.6701194	100	1
ENSMUSG00000004885	Crabp2	2.64224042	30	0
ENSMUSG00000004891	Nes	9.083035152	60	0
ENSMUSG00000004892	Bcan	0.946510606	10	0
ENSMUSG00000004895	Prcc	48.05141707	100	1
ENSMUSG00000004896	Rrnad1	6.749537546	60	2
ENSMUSG00000004897	Hdgf	142.4171737	100	1
ENSMUSG00000004902	Slc25a18	2.386639873	50	0
ENSMUSG00000004929	Thop1	37.34905808	90	1
ENSMUSG00000004931	Apba3	40.39673357	90	1
ENSMUSG00000004933	Matk	1.186218828	50	0
ENSMUSG00000004934	Pias4	21.9716381	90	1
ENSMUSG00000004936	Map2k1	80.4891185	100	1
ENSMUSG00000004937	Sgta	44.4282834	100	2
ENSMUSG00000004945	Tmem242	30.32550841	90	1
ENSMUSG00000004947	Dtx2	3.597075926	60	2
ENSMUSG00000004948	Zp3	6.140061095	70	0
ENSMUSG00000004951	Hspb1	299.904654	100	1
ENSMUSG00000004952	Rasa4	1.595790774	30	0
ENSMUSG00000004980	Hnrnpa2b1	106.6552083	100	1
ENSMUSG00000004988	Fxyd4	3.460241766	60	0
ENSMUSG00000004994	Ccdc130	6.072665561	40	0
ENSMUSG00000004996	Mri1	17.03574002	80	1
ENSMUSG00000005034	Prkacb	6.844930333	60	0
ENSMUSG00000005043	Sgsh	1.259626363	30	2
ENSMUSG00000005045	Chd5	2.981965878	40	2
ENSMUSG00000005054	Cstb	119.728857	100	1
ENSMUSG00000005057	Sh2b2	1.34559603	20	0
ENSMUSG00000005069	Pex5	30.3905787	90	1
ENSMUSG00000005078	Jkamp	13.69483803	60	0
ENSMUSG00000005087	Cd44	0.511759688	20	0
ENSMUSG00000005102	Eif2ak4	7.374002234	70	2
ENSMUSG00000005103	Wdr1	53.04198314	100	1
ENSMUSG00000005107	Slc2a9	0.327074239	10	0
ENSMUSG00000005124	Wisp1	1.237574881	30	0
ENSMUSG00000005125	Ndrg1	1.85259162	40	0
ENSMUSG00000005131	4930550C14Rik	0.512189367	20	0
ENSMUSG00000005142	Man2b1	23.13321529	90	1
ENSMUSG00000005148	Klf5	25.29258109	80	1
ENSMUSG00000005150	Wdr83	5.230440321	50	0
ENSMUSG00000005161	Prdx2	59.25465413	100	1
ENSMUSG00000005198	Polr2a	15.16892275	70	1
ENSMUSG00000005204	Senp3	123.1575422	100	1
ENSMUSG00000005225	Plekha8	5.607337447	50	1
ENSMUSG00000005233	Spc25	16.03906631	70	1
ENSMUSG00000005237	Dnahc2	0.518868559	10	2
ENSMUSG00000005251	Ripk4	4.237210487	80	2
ENSMUSG00000005262	Ufd1l	11.20254374	70	1
ENSMUSG00000005267	Zfp287	0.489607972	20	2
ENSMUSG00000005268	Prlr	0.020224173	10	0
ENSMUSG00000005299	Letm1	7.276176	70	2
ENSMUSG00000005312	Ubqln1	48.85322384	90	1
ENSMUSG00000005320	Fgfr4	0.731354938	10	0
ENSMUSG00000005354	Txn2	4.464538486	50	1
ENSMUSG00000005357	Slc1a6	0.869119895	10	0
ENSMUSG00000005360	Slc1a3	0.5318675	20	0
ENSMUSG00000005362	Crbn	8.264934471	60	1
ENSMUSG00000005370	Msh6	298.1284035	100	1
ENSMUSG00000005371	Fbxo11	12.21522509	80	2
ENSMUSG00000005373	Mlxipl	0.834367961	10	0
ENSMUSG00000005374	Tbl2	11.2780887	70	2
ENSMUSG00000005378	Wbscr22	20.81594872	80	1
ENSMUSG00000005397	Nid1	82.16311213	100	1
ENSMUSG00000005410	Mcm5	162.6718087	100	1
ENSMUSG00000005413	Hmox1	20.5016639	80	1
ENSMUSG00000005417	Mprip	17.93858589	80	1
ENSMUSG00000005442	Cic	7.980458752	70	1
ENSMUSG00000005447	Pafah1b3	14.99379265	70	0
ENSMUSG00000005465	Il27ra	1.514936894	10	0
ENSMUSG00000005469	Prkaca	20.34537579	80	1
ENSMUSG00000005470	Asf1b	11.95419057	70	2
ENSMUSG00000005481	Ddx39	49.00736944	90	1
ENSMUSG00000005483	Dnajb1	25.24433221	100	1
ENSMUSG00000005493	Msh4	1.237078579	40	0
ENSMUSG00000005501	Usp40	5.057344266	60	0
ENSMUSG00000005505	Kbtbd4	2.529998128	50	1
ENSMUSG00000005506	Celf1	18.6631612	80	1
ENSMUSG00000005510	Ndufs3	32.89336034	90	1
ENSMUSG00000005514	Por	16.69073865	70	1
ENSMUSG00000005533	Igf1r	7.672288151	60	2
ENSMUSG00000005534	Insr	4.160850481	60	2
ENSMUSG00000005540	Fcer2a	0.175816334	10	0
ENSMUSG00000005553	Atp4a	0.33333743	20	0
ENSMUSG00000005566	Trim28	642.9040836	100	1
ENSMUSG00000005575	Ube2m	53.3879121	100	1
ENSMUSG00000005580	Adcy9	3.303386222	40	2
ENSMUSG00000005609	Ctr9	16.52620052	80	2
ENSMUSG00000005610	Eif4g2	33.78591514	90	1
ENSMUSG00000005615	Pcyt1a	5.830320662	70	1
ENSMUSG00000005621	Zfp592	3.308967481	60	2
ENSMUSG00000005625	Psmd4	136.2015574	100	1
ENSMUSG00000005628	Tmod4	1.038160755	30	0
ENSMUSG00000005640	Insrr	0.130220461	10	0
ENSMUSG00000005656	Snx6	48.68590652	90	1
ENSMUSG00000005667	Mthfd2	72.89952833	100	0
ENSMUSG00000005672	Kit	29.83096277	90	1
ENSMUSG00000005674	Tomm40l	2.632079884	40	2
ENSMUSG00000005677	Nr1i3	0.153798097	10	0
ENSMUSG00000005681	Apoa2	5.376356069	50	0
ENSMUSG00000005682	Pan2	14.15400259	80	1
ENSMUSG00000005683	Cs	106.4746638	100	0
ENSMUSG00000005686	Ampd3	1.540428811	40	0
ENSMUSG00000005687	Bcas2	52.3171156	100	1
ENSMUSG00000005698	Ctcf	23.86086438	80	1
ENSMUSG00000005699	Pard6a	8.509988447	60	0
ENSMUSG00000005718	Tfap4	10.50900907	70	0
ENSMUSG00000005732	Ranbp1	159.8255892	100	1
ENSMUSG00000005774	Rfx5	2.630259375	60	2
ENSMUSG00000005779	Psmb4	249.7931861	100	1
ENSMUSG00000005802	Slc30a4	2.557243952	60	2
ENSMUSG00000005803	Sqrdl	0.096475124	10	0
ENSMUSG00000005804	Bloc1s6	4.045351829	50	0
ENSMUSG00000005813	Metap1	41.40251679	90	1
ENSMUSG00000005823	Gpr108	10.44062424	70	0
ENSMUSG00000005836	Gata6	0.648120639	20	2
ENSMUSG00000005846	Rsl1d1	92.39337869	100	1
ENSMUSG00000005871	Apc	7.443937427	60	1
ENSMUSG00000005873	Reep5	6.946692067	70	1
ENSMUSG00000005881	Ergic3	31.71794152	90	0
ENSMUSG00000005882	Uqcc	9.247344604	60	2
ENSMUSG00000005886	Ncoa2	5.417356031	50	1
ENSMUSG00000005892	Trh	0.762757047	30	0
ENSMUSG00000005893	Nr2c2	4.572270957	60	2
ENSMUSG00000005897	Nr2c1	1.598982746	50	0
ENSMUSG00000005899	Smpd4	9.094444374	70	1
ENSMUSG00000005907	Pex1	2.856051333	50	2
ENSMUSG00000005917	Otx1	0.270040335	20	0
ENSMUSG00000005936	Kctd20	22.86416472	90	2
ENSMUSG00000005947	Itgae	1.405684269	20	0
ENSMUSG00000005949	Ctns	4.983122919	60	2
ENSMUSG00000005950	P2rx5	4.405867088	30	0
ENSMUSG00000005951	Shpk	1.384580865	30	2
ENSMUSG00000005952	Trpv1	0.035064486	10	0
ENSMUSG00000005958	Ephb3	6.471144465	60	1
ENSMUSG00000005968	Tuft1	9.710502862	70	2
ENSMUSG00000005973	Rcn1	85.09248629	100	1
ENSMUSG00000005980	Dnase1	0.463746933	20	0
ENSMUSG00000005981	Trap1	76.18468835	100	1
ENSMUSG00000005982	Naa60	2.45480041	40	0
ENSMUSG00000005983	1700037C18Rik	0.556029018	30	0
ENSMUSG00000005986	Ankrd13d	3.155785703	50	0
ENSMUSG00000006005	Tpr	26.05617365	90	1
ENSMUSG00000006010	BC003331	5.572354549	50	0
ENSMUSG00000006014	Prg4	0.385051359	20	0
ENSMUSG00000006019	Dhx34	5.191250173	50	2
ENSMUSG00000006021	Kptn	5.114631769	40	0
ENSMUSG00000006024	Napa	23.32741197	90	1
ENSMUSG00000006050	Sra1	22.52996717	80	0
ENSMUSG00000006056	Calcoco2	172.5247336	100	1
ENSMUSG00000006057	Atp5g1	43.94705638	80	1
ENSMUSG00000006058	Snf8	24.63575038	80	0
ENSMUSG00000006095	Tbcb	51.66364632	90	2
ENSMUSG00000006127	Inpp5k	5.373255342	50	1
ENSMUSG00000006134	Crkl	17.74172679	90	1
ENSMUSG00000006143	Upk3bl	0.402482146	20	0
ENSMUSG00000006154	Eps8l1	0.557936737	20	0
ENSMUSG00000006169	Clint1	14.69864947	80	1
ENSMUSG00000006179	Prss16	1.233180913	40	0
ENSMUSG00000006191	Cdkal1	2.40266618	40	1
ENSMUSG00000006200	Rhox6	2.691261492	40	0
ENSMUSG00000006205	Htra1	51.97949048	90	1
ENSMUSG00000006215	Zbtb17	17.30961767	90	2
ENSMUSG00000006216	Clcnkb	2.976568166	30	0
ENSMUSG00000006218	Fam131c	2.642687329	30	2
ENSMUSG00000006219	Fblim1	12.94783582	50	1
ENSMUSG00000006235	Epor	0.684144614	20	0
ENSMUSG00000006241	Ccdc159	1.404361903	30	0
ENSMUSG00000006262	Mob1b	1.189531983	30	2
ENSMUSG00000006269	Atp6v1b1	0.134031542	30	0
ENSMUSG00000006273	Atp6v1b2	21.32093171	90	1
ENSMUSG00000006276	Eps15l1	20.60298273	90	0
ENSMUSG00000006281	Tep1	3.254698906	60	0
ENSMUSG00000006288	Ttc5	56.84827638	100	2
ENSMUSG00000006289	Osgep	21.67221455	60	1
ENSMUSG00000006299	Aamp	109.885673	100	0
ENSMUSG00000006301	Tmbim1	3.859431725	60	1
ENSMUSG00000006304	Arpc2	66.95822572	100	1
ENSMUSG00000006307	Wbp7	6.705443578	70	1
ENSMUSG00000006310	Zbtb32	6.391976615	50	2
ENSMUSG00000006311	Etv2	1.413523041	40	0
ENSMUSG00000006313	Upk1a	0.852783519	20	0
ENSMUSG00000006315	Tmem147	51.69857603	100	1
ENSMUSG00000006333	Rps9	550.2931117	100	0
ENSMUSG00000006335	Tfpt	18.35197976	70	0
ENSMUSG00000006342	Susd2	7.514437664	80	2
ENSMUSG00000006344	Ggt5	0.165080292	10	0
ENSMUSG00000006345	Ggt1	3.796290692	50	0
ENSMUSG00000006356	Crip2	16.78928271	80	1
ENSMUSG00000006360	Crip1	15.94030729	70	1
ENSMUSG00000006369	Fbln1	13.35410539	90	0
ENSMUSG00000006373	Pgrmc1	49.20010896	100	1
ENSMUSG00000006378	Gcat	34.99921355	80	1
ENSMUSG00000006386	Tek	6.414475544	60	1
ENSMUSG00000006390	Elovl1	4.309319873	60	2
ENSMUSG00000006392	Med8	17.63911822	80	1
ENSMUSG00000006395	Hyi	1.947639866	50	0
ENSMUSG00000006398	Cdc20	164.4256015	100	1
ENSMUSG00000006403	Adamts4	1.180589806	30	0
ENSMUSG00000006411	Pvrl4	1.045146647	40	0
ENSMUSG00000006412	Pfdn2	6.993073817	60	1
ENSMUSG00000006418	Rnf114	28.26682076	90	1
ENSMUSG00000006423	C330007P06Rik	4.591909443	40	0
ENSMUSG00000006435	Neurl1a	4.144392342	50	0
ENSMUSG00000006442	Srm	57.41481474	100	1
ENSMUSG00000006445	Epha2	31.70875947	90	1
ENSMUSG00000006456	Rbm14	9.307396201	70	1
ENSMUSG00000006457	Actn3	1.092445554	30	0
ENSMUSG00000006463	Zdhhc24	6.896758438	50	2
ENSMUSG00000006464	Bbs1	1.408942506	40	0
ENSMUSG00000006469	Slc34a3	1.201335006	40	0
ENSMUSG00000006471	Ndor1	9.537986097	70	1
ENSMUSG00000006476	Nsmf	0.893085728	30	0
ENSMUSG00000006494	Pdk1	3.55944271	60	2
ENSMUSG00000006498	Ptbp1	53.65096151	100	1
ENSMUSG00000006517	Mvd	39.48370459	80	1
ENSMUSG00000006519	Cyba	66.11493995	100	1
ENSMUSG00000006526	Tmem110	3.946660674	50	2
ENSMUSG00000006527	Sfmbt1	1.36220034	30	2
ENSMUSG00000006538	Ihh	0.071926477	10	0
ENSMUSG00000006567	Atp7b	1.283587024	40	0
ENSMUSG00000006574	Slc4a1	0.099907969	10	0
ENSMUSG00000006575	Rundc3a	18.51179721	80	0
ENSMUSG00000006576	Slc4a3	1.319453519	40	0
ENSMUSG00000006585	Cdt1	77.21818392	100	1
ENSMUSG00000006586	Runx1t1	0.242513544	10	2
ENSMUSG00000006587	Snai3	1.637933477	30	0
ENSMUSG00000006589	Aprt	114.5599377	100	1
ENSMUSG00000006599	Gtf2h1	55.9343967	100	1
ENSMUSG00000006611	Hfe	0.438295479	20	0
ENSMUSG00000006638	Abhd1	0.43536151	20	0
ENSMUSG00000006641	Slc5a6	4.789314198	60	0
ENSMUSG00000006642	Tcf23	0.005190397	30	0
ENSMUSG00000006649	Nphs1	0.187069304	10	0
ENSMUSG00000006651	Aplp1	5.447809541	30	0
ENSMUSG00000006673	Qrich1	54.24980844	100	1
ENSMUSG00000006675	P4htm	8.837151486	70	2
ENSMUSG00000006676	Usp19	32.73989458	90	1
ENSMUSG00000006678	Pola1	19.72569716	80	0
ENSMUSG00000006699	Cdc42	93.60378546	100	1
ENSMUSG00000006705	Pknox1	4.211401737	60	0
ENSMUSG00000006715	Gmnn	66.17235663	100	1
ENSMUSG00000006717	Acot13	11.44753626	70	1
ENSMUSG00000006720	Zfp184	3.950983006	50	0
ENSMUSG00000006724	Cyp27b1	0.434403945	20	0
ENSMUSG00000006728	Cdk4	87.22930012	100	1
ENSMUSG00000006731	B4galnt1	5.360407262	60	2
ENSMUSG00000006732	Mettl1	8.326916475	70	1
ENSMUSG00000006736	Tspan31	29.36861293	90	1
ENSMUSG00000006740	Kif5b	48.67901179	100	1
ENSMUSG00000006763	Saal1	12.12196184	70	1
ENSMUSG00000006777	Krt23	0.02806971	30	0
ENSMUSG00000006782	Cnp	10.75557126	70	2
ENSMUSG00000006784	Ttc25	1.648766962	30	0
ENSMUSG00000006800	Sulf2	24.61541018	100	1
ENSMUSG00000006818	Sod2	66.98351953	100	1
ENSMUSG00000006850	Tmco6	21.71422055	70	0
ENSMUSG00000006906	Stambp	0.243760636	20	0
ENSMUSG00000006920	Ezh1	5.852403032	60	0
ENSMUSG00000006930	Hap1	80.81365666	100	1
ENSMUSG00000006931	Leprel4	8.268035278	80	0
ENSMUSG00000006932	Ctnnb1	199.6276688	100	1
ENSMUSG00000006941	Eif1b	24.04451926	90	2
ENSMUSG00000006958	Chrd	0.999620152	30	0
ENSMUSG00000006998	Psmd2	155.4959515	100	1
ENSMUSG00000007021	Syngr3	1.408273185	30	0
ENSMUSG00000007029	Vars	71.13328315	100	1
ENSMUSG00000007030	Vwa7	0.421587381	20	0
ENSMUSG00000007034	Slc44a4	2.734445365	50	0
ENSMUSG00000007035	Msh5	0.601049189	20	0
ENSMUSG00000007036	Abhd16a	8.043522688	60	1
ENSMUSG00000007038	Neu1	15.51881371	90	1
ENSMUSG00000007039	Ddah2	83.69778864	100	1
ENSMUSG00000007041	Clic1	48.69486693	100	0
ENSMUSG00000007050	Lsm2	11.02768554	70	1
ENSMUSG00000007080	Pole	22.01843967	80	1
ENSMUSG00000007097	Atp1a2	0.362929345	10	0
ENSMUSG00000007122	Casq1	0.807799908	20	0
ENSMUSG00000007207	Stx1a	3.723596648	30	0
ENSMUSG00000007216	Zfp775	5.093142112	80	2
ENSMUSG00000007279	Scube2	0.079496014	10	0
ENSMUSG00000007338	Mrpl49	45.4242526	90	1
ENSMUSG00000007379	Dennd2c	14.35608065	70	2
ENSMUSG00000007411	Mark3	43.46265666	100	1
ENSMUSG00000007415	Gatad1	17.08101287	80	1
ENSMUSG00000007440	Pcdhac1	0.024984386	10	0
ENSMUSG00000007458	M6pr	54.60278864	90	0
ENSMUSG00000007476	Lrrc8a	4.40579891	60	1
ENSMUSG00000007480	Mc5r	0.401038383	40	0
ENSMUSG00000007564	Ppp2r1a	72.93011483	100	1
ENSMUSG00000007570	Fance	16.03657643	80	1
ENSMUSG00000007589	Tinf2	41.43443611	100	1
ENSMUSG00000007594	Hapln4	0.853835961	10	2
ENSMUSG00000007603	Dus3l	35.51844383	90	0
ENSMUSG00000007610	Gtpbp3	16.9398459	80	1
ENSMUSG00000007613	Tgfbr1	6.209560906	60	2
ENSMUSG00000007617	Homer1	4.450034376	50	1
ENSMUSG00000007646	Rad51c	6.539344441	30	0
ENSMUSG00000007655	Cav1	1.155335888	20	0
ENSMUSG00000007656	Arpp19	15.23349578	80	1
ENSMUSG00000007659	Bcl2l1	6.073568493	70	2
ENSMUSG00000007670	Khsrp	28.44134834	90	1
ENSMUSG00000007721	Ccdc124	73.03286133	100	1
ENSMUSG00000007739	Cct4	206.4189983	100	1
ENSMUSG00000007777	0610009B22Rik	22.93929123	90	2
ENSMUSG00000007783	Cpt1c	19.8296733	90	1
ENSMUSG00000007805	Twist2	0.293402586	20	0
ENSMUSG00000007812	Zfp655	20.8561979	90	1
ENSMUSG00000007815	Rhoa	92.96361258	100	1
ENSMUSG00000007817	Zmiz1	0.633225305	30	2
ENSMUSG00000007827	Ankrd26	8.500815729	70	0
ENSMUSG00000007833	Aldh16a1	16.77271305	60	1
ENSMUSG00000007836	Hnrnpa0	238.9590335	100	1
ENSMUSG00000007837	Prrg2	2.749329617	60	0
ENSMUSG00000007850	Hnrnph1	59.91259628	90	1
ENSMUSG00000007867	Ift43	22.19103578	90	1
ENSMUSG00000007872	Id3	1.083523991	50	0
ENSMUSG00000007880	Arid1a	5.42400738	60	1
ENSMUSG00000007888	Crlf1	1.193619688	30	0
ENSMUSG00000007891	Ctsd	135.7219078	100	1
ENSMUSG00000007892	Rplp1	6026.791878	100	0
ENSMUSG00000007908	Hmgcll1	0.104584887	20	0
ENSMUSG00000007946	Phox2a	0.646279488	20	0
ENSMUSG00000007950	Abhd8	10.45887775	70	0
ENSMUSG00000007987	Rabl5	8.505269825	70	0
ENSMUSG00000007989	Fzd3	1.356702903	30	2
ENSMUSG00000008028	1700008O03Rik	2.523547084	40	0
ENSMUSG00000008035	Mid1ip1	11.77016886	50	1
ENSMUSG00000008036	Ap2s1	51.97914147	100	1
ENSMUSG00000008090	Fgfrl1	3.587042145	50	1
ENSMUSG00000008129	4930432K21Rik	1.973572195	70	0
ENSMUSG00000008136	Fhl2	1.861642025	30	0
ENSMUSG00000008140	Emc10	35.63957498	90	1
ENSMUSG00000008153	Clstn3	5.300539495	50	0
ENSMUSG00000008167	Fbxw9	6.57792023	70	0
ENSMUSG00000008193	Spib	0.098869023	10	0
ENSMUSG00000008200	Fnbp4	16.97853326	80	1
ENSMUSG00000008206	Cers4	2.108465453	50	0
ENSMUSG00000008226	Scrn3	4.878281434	50	0
ENSMUSG00000008301	Phax	24.95428661	100	2
ENSMUSG00000008305	Tle1	7.08748954	60	1
ENSMUSG00000008307	1700109H08Rik	1.779081193	40	0
ENSMUSG00000008318	Relt	2.91712404	50	0
ENSMUSG00000008333	Snrpb2	22.5824627	90	1
ENSMUSG00000008348	Ubc	122.7450944	100	1
ENSMUSG00000008373	Prpf31	22.37711423	90	1
ENSMUSG00000008384	Sertad1	10.94421599	80	1
ENSMUSG00000008393	Carhsp1	20.18142838	90	1
ENSMUSG00000008398	Elk3	1.870634047	30	2
ENSMUSG00000008429	Herpud2	3.027549354	60	2
ENSMUSG00000008435	Rdh13	6.443702122	60	2
ENSMUSG00000008438	Adam21	0.150907234	20	0
ENSMUSG00000008450	Nutf2	25.64847893	80	1
ENSMUSG00000008461	Fut1	0.40495973	10	0
ENSMUSG00000008475	Arpc5	32.12744858	90	1
ENSMUSG00000008482	Rnf151	1.519363118	10	0
ENSMUSG00000008489	Elavl2	1.826705407	40	1
ENSMUSG00000008540	Mgst1	0.328014849	20	0
ENSMUSG00000008575	Nfib	1.353424375	30	1
ENSMUSG00000008601	Rab25	0.692988607	30	0
ENSMUSG00000008604	Ubqln4	47.87881552	100	2
ENSMUSG00000008668	Rps18	431.0567912	100	0
ENSMUSG00000008682	Rpl10	387.3190408	100	1
ENSMUSG00000008683	Rps15a	126.4065992	100	1
ENSMUSG00000008690	Ncaph2	60.25163501	100	1
ENSMUSG00000008730	Hipk1	5.320146424	60	2
ENSMUSG00000008734	Gprc5b	2.106163392	60	2
ENSMUSG00000008763	Man1a2	9.01668873	70	1
ENSMUSG00000008822	Acyp1	14.34933803	70	1
ENSMUSG00000008855	Hdac5	13.73017157	70	1
ENSMUSG00000008859	Rala	14.45950814	80	1
ENSMUSG00000008892	Vdac3	80.8739919	100	1
ENSMUSG00000008958	Vps72	16.07463288	80	1
ENSMUSG00000008976	Gabpa	26.12668754	90	1
ENSMUSG00000008999	Bmp7	5.395096505	70	1
ENSMUSG00000009013	Dynll1	62.7770513	100	1
ENSMUSG00000009030	Pdcl	22.96489409	90	2
ENSMUSG00000009035	Tmem184b	5.523565567	60	1
ENSMUSG00000009073	Nf2	21.95870551	90	1
ENSMUSG00000009075	Cabp7	5.620824313	30	0
ENSMUSG00000009076	Zmat5	13.60231758	60	1
ENSMUSG00000009079	Ewsr1	94.543611	100	1
ENSMUSG00000009090	Ap1b1	21.75732102	80	1
ENSMUSG00000009092	Derl3	4.094199955	50	2
ENSMUSG00000009097	Tbx1	0.32953111	20	0
ENSMUSG00000009108	Gnat2	0.286695676	10	0
ENSMUSG00000009112	Bcl2l13	8.115546494	70	2
ENSMUSG00000009145	Dqx1	3.277446678	40	0
ENSMUSG00000009207	Lnp	4.12916792	40	2
ENSMUSG00000009246	Trpm5	0.228846311	10	0
ENSMUSG00000009248	Ascl2	2.881058955	50	0
ENSMUSG00000009291	Pttg1ip	35.72327264	90	1
ENSMUSG00000009292	Trpm2	1.046740135	20	0
ENSMUSG00000009293	Ube2g2	9.821756373	70	1
ENSMUSG00000009376	Met	0.740562795	40	0
ENSMUSG00000009406	Elk1	3.841177339	60	0
ENSMUSG00000009418	Nav1	1.382278253	40	2
ENSMUSG00000009470	Tnpo1	69.70740656	100	1
ENSMUSG00000009487	Otog	2.264032824	20	0
ENSMUSG00000009535	Rnmt	14.60505559	70	1
ENSMUSG00000009545	Kcnq1	0.300669324	30	0
ENSMUSG00000009549	Srp14	63.34867992	100	0
ENSMUSG00000009555	Cdk9	14.85422945	80	1
ENSMUSG00000009563	Tor2a	7.32713102	70	2
ENSMUSG00000009566	Fpgs	21.62752753	80	1
ENSMUSG00000009569	Mkl2	1.189724426	40	2
ENSMUSG00000009575	Cbx5	49.86674296	90	1
ENSMUSG00000009585	Apobec3	12.0857819	50	1
ENSMUSG00000009596	Taf7l	1.018720663	20	0
ENSMUSG00000009614	Sardh	0.068365451	10	0
ENSMUSG00000009621	Vav2	5.722649269	50	1
ENSMUSG00000009628	Tex15	1.015512745	40	0
ENSMUSG00000009630	Ppp2cb	36.40167343	100	1
ENSMUSG00000009633	G0s2	8.333061998	60	2
ENSMUSG00000009640	Dmap1	23.15434043	90	1
ENSMUSG00000009646	Pla2g12b	0.148660222	10	0
ENSMUSG00000009647	Mcu	3.462008706	50	1
ENSMUSG00000009670	Tex11	2.876082308	30	0
ENSMUSG00000009681	Bcr	6.956809505	70	1
ENSMUSG00000009687	Fxyd5	2.092223441	10	0
ENSMUSG00000009731	Kcnd1	0.411931885	20	2
ENSMUSG00000009733	Tfcp2	10.22668785	70	0
ENSMUSG00000009739	Pou6f1	1.371844293	40	2
ENSMUSG00000009741	Ubp1	30.50749748	90	1
ENSMUSG00000009772	Nuak2	2.609485334	40	2
ENSMUSG00000009828	Ick	1.258853501	30	0
ENSMUSG00000009863	Sdhb	60.98296969	90	1
ENSMUSG00000009876	Cox4i2	0.897129314	20	0
ENSMUSG00000009894	Snap47	31.66316736	90	1
ENSMUSG00000009905	Kdsr	4.45380746	50	1
ENSMUSG00000009907	Vps4b	10.23381574	70	2
ENSMUSG00000009927	Rps25	855.7923821	100	0
ENSMUSG00000009995	Taz	8.149183842	60	2
ENSMUSG00000010021	Kif19a	0.317727306	10	0
ENSMUSG00000010025	Aldh3a2	11.52205345	50	1
ENSMUSG00000010044	Zmynd10	0.075178144	30	0
ENSMUSG00000010045	Tmem115	9.563072797	80	2
ENSMUSG00000010047	Hyal2	12.1853997	90	1
ENSMUSG00000010048	Ifrd2	29.82981233	90	0
ENSMUSG00000010051	Hyal1	1.590887984	50	2
ENSMUSG00000010054	Tusc2	6.692560289	70	1
ENSMUSG00000010057	Nprl2	15.29271168	70	0
ENSMUSG00000010064	Slc38a3	0.763702756	10	0
ENSMUSG00000010066	Cacna2d2	1.068537696	20	0
ENSMUSG00000010067	Rassf1	1.383846915	40	0
ENSMUSG00000010080	Epn3	0.183289199	10	0
ENSMUSG00000010095	Slc3a2	151.7320831	100	1
ENSMUSG00000010097	Nxf1	29.07121585	90	1
ENSMUSG00000010110	Stx5a	8.78978926	60	2
ENSMUSG00000010122	Slc47a1	1.073763044	10	0
ENSMUSG00000010142	Tnfrsf13b	1.098340418	20	0
ENSMUSG00000010154	Spire2	13.43746143	50	0
ENSMUSG00000010175	Prox1	0.074218701	10	0
ENSMUSG00000010205	Raver1	11.76734404	70	1
ENSMUSG00000010277	2610507B11Rik	47.48143887	90	1
ENSMUSG00000010290	AI597479	11.81056041	80	0
ENSMUSG00000010307	Tmem86a	1.189972009	30	2
ENSMUSG00000010342	Tex14	11.53401321	50	1
ENSMUSG00000010358	Ifi35	8.039302645	60	0
ENSMUSG00000010362	Rdm1	65.3500709	90	1
ENSMUSG00000010376	Nedd8	145.968636	100	1
ENSMUSG00000010392	Gosr1	8.957871716	70	2
ENSMUSG00000010406	Mrpl52	104.9701141	100	1
ENSMUSG00000010453	Kansl3	17.23110754	90	2
ENSMUSG00000010492	Gm16119	0.786517283	30	0
ENSMUSG00000010517	Faf1	38.83053337	90	0
ENSMUSG00000010529	Gm266	0.287483803	10	0
ENSMUSG00000010538	Tsacc	1.385101854	30	0
ENSMUSG00000010554	Mettl16	8.184109871	60	1
ENSMUSG00000010592	Dazl	11.76986065	30	1
ENSMUSG00000010607	Pigyl	93.45919582	100	1
ENSMUSG00000010608	Rbm25	17.93406584	80	1
ENSMUSG00000010609	Psen2	4.893732914	70	2
ENSMUSG00000010651	Acaa1b	4.578650273	30	0
ENSMUSG00000010660	Plcd1	6.989626616	50	0
ENSMUSG00000010663	Fads1	51.56150709	90	0
ENSMUSG00000010721	Lmbr1	3.976059837	50	2
ENSMUSG00000010751	Tnfrsf22	0.486259823	10	2
ENSMUSG00000010755	Cars	73.13231078	100	1
ENSMUSG00000010760	Phlda2	8.608888607	80	0
ENSMUSG00000010796	Asz1	0.079080186	10	0
ENSMUSG00000010825	Grid2ip	0.088190035	10	0
ENSMUSG00000010830	Kdelr3	26.5263274	70	2
ENSMUSG00000010911	Apip	24.10300847	70	0
ENSMUSG00000010914	Pdhx	9.50684074	80	2
ENSMUSG00000010936	Vac14	22.62417208	90	2
ENSMUSG00000011034	Slc5a1	5.018047572	30	0
ENSMUSG00000011096	Akt1s1	16.83223982	80	1
ENSMUSG00000011114	Tbrg1	64.13508501	100	1
ENSMUSG00000011148	Adssl1	3.609159479	50	0
ENSMUSG00000011158	Brf1	9.914145678	70	0
ENSMUSG00000011179	Odc1	256.2426742	100	0
ENSMUSG00000011254	Thg1l	15.54728358	70	2
ENSMUSG00000011256	Adam19	18.85813061	70	1
ENSMUSG00000011257	Pabpc4	57.29284676	90	1
ENSMUSG00000011263	Exoc3l2	0.398557227	20	0
ENSMUSG00000011267	Zfp296	16.38650558	90	1
ENSMUSG00000011305	Plin5	1.160942762	20	0
ENSMUSG00000011306	Sugp1	20.63138528	70	0
ENSMUSG00000011349	Dmrtc2	2.248724593	40	0
ENSMUSG00000011382	Dhdh	7.136705789	50	1
ENSMUSG00000011427	Zfp790	3.830386278	50	2
ENSMUSG00000011589	Fsd1	13.56769958	60	0
ENSMUSG00000011658	Fuz	4.360233193	50	0
ENSMUSG00000011751	Sptbn4	4.486756171	40	0
ENSMUSG00000011752	Pgam1	210.561329	100	1
ENSMUSG00000011831	Evi5	10.48584171	70	1
ENSMUSG00000011832	Evi5l	0.807519176	30	2
ENSMUSG00000011837	Snapc2	15.56486066	90	1
ENSMUSG00000011877	Git1	17.58634594	70	2
ENSMUSG00000011884	Gltp	17.40066801	90	1
ENSMUSG00000011958	Bnip2	14.63509033	80	1
ENSMUSG00000011960	Ccnt1	12.0889126	80	1
ENSMUSG00000012017	Scarf2	2.216667482	50	0
ENSMUSG00000012076	Brms1l	12.44090744	60	1
ENSMUSG00000012114	Med15	7.318079395	70	0
ENSMUSG00000012117	Dhdds	5.789632177	60	0
ENSMUSG00000012123	Aim1l	2.563895351	30	2
ENSMUSG00000012126	Ubxn11	3.365737408	50	0
ENSMUSG00000012296	Tjap1	25.7268221	90	2
ENSMUSG00000012396	Nanog	188.4651916	100	2
ENSMUSG00000012405	Rpl15	292.4001859	100	1
ENSMUSG00000012422	Tmem167	4.311535345	60	1
ENSMUSG00000012429	Mplkip	6.419102619	60	0
ENSMUSG00000012443	Kif11	48.18595243	90	1
ENSMUSG00000012483	Rpa3	44.97638835	90	1
ENSMUSG00000012535	Tnpo3	17.52462741	80	1
ENSMUSG00000012609	Ttll5	1.84617903	30	1
ENSMUSG00000012640	Zfp715	5.4142646	60	2
ENSMUSG00000012777	Acpt	1.765757765	40	0
ENSMUSG00000012819	Cdh23	0.240622451	10	0
ENSMUSG00000012848	Rps5	898.1131896	100	0
ENSMUSG00000012889	Podnl1	0.357811047	20	0
ENSMUSG00000013033	Lphn1	5.058666461	50	2
ENSMUSG00000013076	Amotl1	6.302110233	60	2
ENSMUSG00000013089	Etv5	83.26647551	100	1
ENSMUSG00000013150	Gfod2	2.672555518	50	2
ENSMUSG00000013155	Enkd1	26.94196657	90	0
ENSMUSG00000013160	Atp6v0d1	29.66893528	90	1
ENSMUSG00000013236	Ptprs	19.00276621	80	1
ENSMUSG00000013275	Slc41a1	10.49492998	70	2
ENSMUSG00000013338	Fer1l4	0.082419277	10	0
ENSMUSG00000013415	Igf2bp1	46.3554367	100	1
ENSMUSG00000013418	B4galnt2	4.375194633	40	0
ENSMUSG00000013419	Zfp651	0.860559771	40	2
ENSMUSG00000013465	Nelfb	32.89633694	90	0
ENSMUSG00000013483	Card14	0.158137616	20	0
ENSMUSG00000013495	Tmem175	1.868777679	40	2
ENSMUSG00000013523	Bcas1	1.044799051	10	0
ENSMUSG00000013539	Tango2	1.768992954	40	0
ENSMUSG00000013562	4833413E03Rik	1.770283176	30	0
ENSMUSG00000013584	Aldh1a2	2.027346188	40	0
ENSMUSG00000013593	Ndufs2	122.1359506	100	1
ENSMUSG00000013611	Snx31	0.501174098	10	0
ENSMUSG00000013622	Atraid	8.995192364	70	1
ENSMUSG00000013629	Cad	81.73116838	100	1
ENSMUSG00000013646	Sh3bp5l	9.386804304	50	1
ENSMUSG00000013662	Atad1	22.10498851	80	0
ENSMUSG00000013663	Pten	13.49534038	80	1
ENSMUSG00000013698	Pea15a	1.42115115	30	0
ENSMUSG00000013701	Timm23	92.54267019	100	1
ENSMUSG00000013707	Tnfaip8l2	0.641781624	30	0
ENSMUSG00000013736	Trnt1	13.08053752	80	0
ENSMUSG00000013766	Ly6g6e	18.43708658	80	1
ENSMUSG00000013787	Ehmt2	49.66912639	100	0
ENSMUSG00000013822	Elof1	30.16745735	100	1
ENSMUSG00000013833	Med16	7.071641842	50	1
ENSMUSG00000013846	St3gal1	0.174338961	20	0
ENSMUSG00000013858	Tmem259	25.27089043	90	0
ENSMUSG00000013878	Rnf170	4.781669477	50	0
ENSMUSG00000013921	Clip3	0.336565036	20	0
ENSMUSG00000013973	Dedd	0.947094702	30	2
ENSMUSG00000013997	Nit1	7.251548598	70	0
ENSMUSG00000014039	Prdm15	2.483978477	40	2
ENSMUSG00000014074	Rnf168	14.21407171	80	1
ENSMUSG00000014075	Tctex1d2	7.17825166	60	0
ENSMUSG00000014077	Chp1	11.95160078	70	0
ENSMUSG00000014158	Trpv4	0.548320426	40	0
ENSMUSG00000014164	Klhl3	1.596163905	30	0
ENSMUSG00000014177	Tvp23b	30.73568053	90	0
ENSMUSG00000014195	Dnajc7	46.03395128	90	1
ENSMUSG00000014198	Zfp385c	0.89451365	30	0
ENSMUSG00000014226	Cacybp	107.3099398	100	1
ENSMUSG00000014232	Cluap1	4.061981379	50	0
ENSMUSG00000014243	Zswim7	37.63832548	90	1
ENSMUSG00000014245	Pigl	12.14583263	60	1
ENSMUSG00000014294	Ndufa2	122.4816109	100	1
ENSMUSG00000014301	Pam16	19.95679554	80	1
ENSMUSG00000014303	Glis2	3.128406052	50	2
ENSMUSG00000014313	Cox6c	53.00968725	100	1
ENSMUSG00000014329	Bicc1	1.012203162	20	0
ENSMUSG00000014349	Ube2z	59.69811563	90	1
ENSMUSG00000014353	Tmem87b	6.518839848	60	2
ENSMUSG00000014355	Anapc1	12.02799039	70	2
ENSMUSG00000014361	Mertk	1.171881126	40	0
ENSMUSG00000014402	Tsg101	15.84641541	70	1
ENSMUSG00000014418	Hps5	8.279643215	70	2
ENSMUSG00000014426	Map3k4	10.31802539	90	2
ENSMUSG00000014444	Piezo1	12.25129184	80	1
ENSMUSG00000014470	Rnf166	6.646025331	70	1
ENSMUSG00000014496	Ankrd28	15.66223798	80	2
ENSMUSG00000014498	Ankrd52	1.74455761	40	0
ENSMUSG00000014503	Pkd2l2	1.129474583	30	0
ENSMUSG00000014504	Srp19	10.90636581	70	1
ENSMUSG00000014547	Wdfy2	4.653992448	50	0
ENSMUSG00000014550	Zfyve20	9.812099041	70	2
ENSMUSG00000014551	Mrps25	7.803185313	60	1
ENSMUSG00000014554	Dguok	9.061491023	60	1
ENSMUSG00000014592	Camta1	1.045084797	20	0
ENSMUSG00000014599	Csf1	0.753592215	30	2
ENSMUSG00000014601	Strip1	8.555192619	60	1
ENSMUSG00000014602	Kif1a	0.478433629	30	0
ENSMUSG00000014603	Alx3	0.023529243	10	0
ENSMUSG00000014606	Slc25a11	40.78699544	90	1
ENSMUSG00000014609	Chrne	0.59142577	20	0
ENSMUSG00000014633	Cmc2	7.899326777	70	0
ENSMUSG00000014668	Chfr	15.86600716	80	1
ENSMUSG00000014686	Ceacam16	0.494151176	10	0
ENSMUSG00000014725	Adam28	0.231116525	10	0
ENSMUSG00000014747	Ankrd53	0.557305933	30	0
ENSMUSG00000014748	Tex261	11.88764064	70	1
ENSMUSG00000014763	Fam120b	1.630877479	50	2
ENSMUSG00000014767	Tbp	2.563713364	40	1
ENSMUSG00000014769	Psmb1	236.5711965	100	1
ENSMUSG00000014773	Dll1	0.383642868	20	0
ENSMUSG00000014776	Nol3	1.054610588	30	0
ENSMUSG00000014778	Fhod1	2.60953081	40	0
ENSMUSG00000014782	Plekhg4	0.6002695	20	0
ENSMUSG00000014786	Slc9a5	1.210333197	30	0
ENSMUSG00000014791	Elmo3	2.756939321	60	0
ENSMUSG00000014813	Stc1	0.005686834	10	0
ENSMUSG00000014837	4931428F04Rik	1.228839096	30	0
ENSMUSG00000014846	Tppp3	0.631772011	20	0
ENSMUSG00000014850	Msh3	7.950540892	50	1
ENSMUSG00000014852	Adamts13	0.107310986	10	0
ENSMUSG00000014856	Tmem208	18.35967516	80	0
ENSMUSG00000014859	E2f4	25.03563643	80	0
ENSMUSG00000014867	Surf4	32.72896472	90	1
ENSMUSG00000014873	Surf2	7.714207182	60	0
ENSMUSG00000014905	Dnajb9	3.470049396	50	1
ENSMUSG00000014907	Naf1	3.781312402	60	1
ENSMUSG00000014932	Yes1	28.9199469	100	1
ENSMUSG00000014956	Ppp1cb	29.7038389	90	0
ENSMUSG00000014959	Gorasp2	12.34723798	70	0
ENSMUSG00000014980	Tsen15	10.08966998	70	1
ENSMUSG00000015001	Oc90	0.238757536	30	0
ENSMUSG00000015002	Efr3a	9.281182742	70	2
ENSMUSG00000015013	Trappc2l	38.00524885	90	0
ENSMUSG00000015016	Acsf3	5.931750085	60	1
ENSMUSG00000015023	Ddx19a	9.340125329	70	1
ENSMUSG00000015027	Galns	3.821515166	50	2
ENSMUSG00000015053	Gata2	0.519103819	20	2
ENSMUSG00000015083	C8g	3.20442	50	0
ENSMUSG00000015085	Entpd2	0.485438194	20	0
ENSMUSG00000015087	Rabl6	11.82949753	80	1
ENSMUSG00000015090	Ptgds	0.131552799	10	0
ENSMUSG00000015092	Edf1	73.9764097	100	1
ENSMUSG00000015093	Clic3	0.607714762	30	0
ENSMUSG00000015094	Npdc1	1.871115303	40	0
ENSMUSG00000015095	Fbxw5	9.170787931	80	2
ENSMUSG00000015112	Slc25a13	61.26226608	100	1
ENSMUSG00000015120	Ube2i	42.97165635	90	1
ENSMUSG00000015126	Tsr3	30.19809044	90	0
ENSMUSG00000015127	Unkl	3.520123061	50	2
ENSMUSG00000015133	Lrrk1	0.239924975	20	0
ENSMUSG00000015134	Aldh1a3	3.652382598	40	0
ENSMUSG00000015143	Actn1	40.13618489	90	1
ENSMUSG00000015149	Sirt2	3.193882626	50	1
ENSMUSG00000015165	Hnrnpl	104.7487682	100	1
ENSMUSG00000015176	Nolc1	60.39895553	100	1
ENSMUSG00000015189	Casd1	2.171404736	50	2
ENSMUSG00000015202	Cnksr3	6.564204158	60	1
ENSMUSG00000015214	Mtmr1	2.077561337	40	0
ENSMUSG00000015217	Hmgb3	6.045535925	50	1
ENSMUSG00000015222	Map2	0.095095993	10	0
ENSMUSG00000015224	Cyp2j9	0.153219405	20	0
ENSMUSG00000015243	Abca1	12.40030768	70	1
ENSMUSG00000015247	Nipsnap3b	22.68250784	80	1
ENSMUSG00000015289	Lage3	21.68997091	90	1
ENSMUSG00000015290	Ubl4	7.280638358	70	0
ENSMUSG00000015291	Gdi1	6.294547385	70	1
ENSMUSG00000015305	Sash1	7.694000804	70	1
ENSMUSG00000015312	Gadd45b	45.76541024	80	2
ENSMUSG00000015335	Zdhhc12	29.21464258	80	0
ENSMUSG00000015337	Endog	23.81217484	80	0
ENSMUSG00000015341	Golga7	31.45058042	90	1
ENSMUSG00000015342	Xk	0.58429722	30	0
ENSMUSG00000015354	Pcolce2	4.94346997	50	0
ENSMUSG00000015357	Clpx	19.48097626	80	0
ENSMUSG00000015363	Trabd	6.438469194	60	2
ENSMUSG00000015365	Mov10l1	2.331506747	20	0
ENSMUSG00000015377	Dennd6b	7.745817505	70	0
ENSMUSG00000015396	Cd83	0.152791429	10	0
ENSMUSG00000015451	C4a	0.491863435	20	0
ENSMUSG00000015452	Ager	0.896656471	30	0
ENSMUSG00000015461	Atf6b	12.1951983	70	0
ENSMUSG00000015468	Notch4	1.719320364	20	2
ENSMUSG00000015474	Ppt2	1.06532	40	0
ENSMUSG00000015478	Rnf5	4.566661168	40	0
ENSMUSG00000015488	Cacfd1	0.991837461	40	2
ENSMUSG00000015501	Hivep2	0.472724495	20	2
ENSMUSG00000015522	Arnt	8.365483419	60	1
ENSMUSG00000015536	Mocs2	11.68168511	60	0
ENSMUSG00000015542	Nat9	12.19064393	80	2
ENSMUSG00000015568	Lpl	2.540034879	40	0
ENSMUSG00000015575	Atp6v0e	11.08947301	70	1
ENSMUSG00000015579	Nkx2-5	0.473073074	30	0
ENSMUSG00000015597	Zfp318	5.502982506	60	2
ENSMUSG00000015599	Ttbk1	0.047636787	10	0
ENSMUSG00000015605	Srf	13.92206094	80	2
ENSMUSG00000015619	Gata3	0.390150047	20	2
ENSMUSG00000015647	Lama5	52.49065988	100	1
ENSMUSG00000015652	Steap1	3.868703125	30	0
ENSMUSG00000015653	Steap2	1.165725377	10	0
ENSMUSG00000015656	Hspa8	604.8175964	100	1
ENSMUSG00000015659	Serac1	5.710653109	50	1
ENSMUSG00000015668	Pdzd11	6.592595315	60	2
ENSMUSG00000015671	Psma2	190.8398177	100	0
ENSMUSG00000015672	Mrpl32	32.37539275	90	1
ENSMUSG00000015697	Setdb1	18.03579729	90	1
ENSMUSG00000015702	Anxa9	1.077470622	40	0
ENSMUSG00000015709	Arnt2	0.460438687	20	0
ENSMUSG00000015711	Prune	11.90674043	70	2
ENSMUSG00000015714	Cers2	12.27207482	90	1
ENSMUSG00000015733	Capza2	31.87515096	90	1
ENSMUSG00000015745	Plekho1	2.063393985	40	2
ENSMUSG00000015747	Vps45	4.31271881	40	0
ENSMUSG00000015748	Prpf3	5.829729907	70	0
ENSMUSG00000015749	Anp32e	26.40100178	80	1
ENSMUSG00000015750	Aph1a	8.616063545	70	2
ENSMUSG00000015755	Tab2	6.303963757	60	2
ENSMUSG00000015757	Ppil4	10.23304868	70	1
ENSMUSG00000015759	Cnih	15.87175599	80	0
ENSMUSG00000015766	Eps8	7.94934176	50	0
ENSMUSG00000015776	Med22	8.843647977	80	1
ENSMUSG00000015787	Abo	0.66916845	10	0
ENSMUSG00000015790	Surf1	15.77146745	80	0
ENSMUSG00000015804	Med28	12.21079318	70	1
ENSMUSG00000015806	Qdpr	38.72223707	90	1
ENSMUSG00000015837	Sqstm1	102.3281359	100	0
ENSMUSG00000015839	Nfe2l2	24.39666872	100	1
ENSMUSG00000015846	Rxra	5.270786745	70	2
ENSMUSG00000015850	Adamtsl4	1.710000006	70	0
ENSMUSG00000015869	Prpsap1	29.35280382	90	0
ENSMUSG00000015879	Fam184b	0.238964341	20	0
ENSMUSG00000015880	Ncapg	16.80183555	60	1
ENSMUSG00000015882	Lcorl	2.125026951	40	1
ENSMUSG00000015889	Lta4h	39.28106808	80	1
ENSMUSG00000015890	Amdhd1	0.044521501	10	0
ENSMUSG00000015932	Dstn	133.6745297	100	1
ENSMUSG00000015937	H2afy	31.89216621	90	1
ENSMUSG00000015942	Gtf2ird2	0.685412134	30	0
ENSMUSG00000015943	Bola1	31.46172025	100	1
ENSMUSG00000015944	Gatsl2	0.385964447	20	0
ENSMUSG00000015957	Wnt11	0.748189955	30	0
ENSMUSG00000015961	Adss	46.5184552	90	2
ENSMUSG00000015966	Il17rb	0.558291719	20	0
ENSMUSG00000015968	Cacna1d	0.054588387	10	0
ENSMUSG00000015970	Chdh	0.014051452	10	0
ENSMUSG00000015971	Actr8	29.97684157	90	2
ENSMUSG00000015980	Lrrc27	0.458605493	10	0
ENSMUSG00000015981	Stk32c	0.265982809	10	0
ENSMUSG00000015994	Fnta	62.56819142	100	1
ENSMUSG00000016018	Skiv2l2	43.56308652	90	1
ENSMUSG00000016024	Lbp	0.132272422	10	0
ENSMUSG00000016028	Celsr1	12.10648982	70	2
ENSMUSG00000016128	Stard13	0.227678699	10	0
ENSMUSG00000016150	Tenm1	0.004874105	10	0
ENSMUSG00000016179	Camk1g	0.082802235	30	0
ENSMUSG00000016181	Diexf	3.996468942	50	2
ENSMUSG00000016200	Syt14	3.576711484	60	2
ENSMUSG00000016206	H2-M3	3.647271097	50	0
ENSMUSG00000016239	Lonrf3	3.536412001	40	1
ENSMUSG00000016252	Atp5e	49.26189934	100	1
ENSMUSG00000016253	Nelfcd	40.30347227	90	1
ENSMUSG00000016256	Ctsz	65.69101735	100	1
ENSMUSG00000016257	Slmo2	31.89745209	90	2
ENSMUSG00000016262	Sertad4	0.190295224	10	0
ENSMUSG00000016308	Ube2a	7.164560675	60	1
ENSMUSG00000016319	Slc25a5	289.7139532	100	1
ENSMUSG00000016344	Ppdpf	28.16017279	80	1
ENSMUSG00000016346	Kcnq2	0.055495736	10	0
ENSMUSG00000016356	Col20a1	1.25116463	70	0
ENSMUSG00000016382	Pls3	12.12155173	80	0
ENSMUSG00000016386	Mpped2	0.854190505	40	0
ENSMUSG00000016409	Nkap	7.068791013	60	2
ENSMUSG00000016427	Ndufa1	89.80732367	100	1
ENSMUSG00000016458	Wt1	0.095400582	10	0
ENSMUSG00000016477	E2f3	4.35628377	70	2
ENSMUSG00000016481	Cr1l	10.44288922	70	0
ENSMUSG00000016487	Ppfibp1	7.561057266	70	0
ENSMUSG00000016494	Cd34	0.286481112	20	0
ENSMUSG00000016495	Plgrkt	2.452612301	40	0
ENSMUSG00000016503	Gtf3a	11.68279098	70	1
ENSMUSG00000016510	Mtif3	3.143465631	50	2
ENSMUSG00000016520	Lnx2	5.388224724	60	2
ENSMUSG00000016526	Dyrk3	26.41205336	100	1
ENSMUSG00000016528	Mapkapk2	11.39269619	90	0
ENSMUSG00000016534	Lamp2	9.255526982	80	1
ENSMUSG00000016541	Atxn10	65.73332896	100	1
ENSMUSG00000016552	Foxred2	4.318310682	60	1
ENSMUSG00000016554	Eif3d	107.5709594	100	1
ENSMUSG00000016559	H3f3b	192.4434771	100	1
ENSMUSG00000016619	Nup50	25.8041867	100	1
ENSMUSG00000016624	Phf21b	1.912628119	20	2
ENSMUSG00000016626	Nlrp14	0.304095029	10	0
ENSMUSG00000016637	Ift27	9.482250733	50	0
ENSMUSG00000016664	Pacsin2	37.27283628	90	1
ENSMUSG00000016756	Cmah	3.501618956	40	0
ENSMUSG00000016757	Ttll12	12.96564463	70	1
ENSMUSG00000016758	Bik	1.980557046	40	0
ENSMUSG00000016763	Scube1	0.254222103	10	0
ENSMUSG00000016831	Tox4	17.77676061	80	1
ENSMUSG00000016833	Mrps18c	29.51075505	80	1
ENSMUSG00000016918	Sulf1	1.569008449	30	2
ENSMUSG00000016921	Srsf6	52.66664088	100	1
ENSMUSG00000016933	Plcg1	12.85361125	80	1
ENSMUSG00000016940	Kctd2	12.61406436	60	1
ENSMUSG00000016942	Tmprss6	0.359206787	10	0
ENSMUSG00000016946	Kctd5	30.69296321	90	2
ENSMUSG00000016982	Pom121l2	0.035362524	10	0
ENSMUSG00000016984	Etaa1	14.83358243	70	0
ENSMUSG00000016995	Matn4	0.225387944	30	0
ENSMUSG00000017007	Rbpjl	0.077585621	10	0
ENSMUSG00000017009	Sdc4	66.65731848	100	1
ENSMUSG00000017057	Il13ra1	1.108157058	50	0
ENSMUSG00000017119	Nbr1	49.68082062	90	1
ENSMUSG00000017132	Cyth1	2.514314503	40	0
ENSMUSG00000017144	Rnd3	18.16114764	90	1
ENSMUSG00000017146	Brca1	32.11590017	80	1
ENSMUSG00000017167	Cntnap1	0.265097313	20	1
ENSMUSG00000017176	Nt5c3b	13.78418041	60	1
ENSMUSG00000017188	Coa3	56.31739608	100	1
ENSMUSG00000017204	Gsdma	0.462012192	20	0
ENSMUSG00000017210	Med24	16.2920194	70	1
ENSMUSG00000017221	Psmd3	53.29248705	90	1
ENSMUSG00000017264	Exosc10	30.55325868	90	1
ENSMUSG00000017286	Glod4	17.234504	70	0
ENSMUSG00000017288	Vps53	6.156108221	40	1
ENSMUSG00000017291	Taok1	18.45030117	70	2
ENSMUSG00000017299	Dnttip1	8.221177109	70	1
ENSMUSG00000017307	Acot8	21.33524726	80	1
ENSMUSG00000017314	Mpp2	0.460226915	10	0
ENSMUSG00000017376	Nlk	14.05858381	70	0
ENSMUSG00000017386	Traf4	47.83113488	100	1
ENSMUSG00000017390	Aldoc	14.55566065	60	1
ENSMUSG00000017400	Stac2	1.347531312	30	0
ENSMUSG00000017404	Rpl19	1686.045398	100	1
ENSMUSG00000017405	Nek8	6.477137636	50	1
ENSMUSG00000017417	Plxdc1	0.909780159	20	0
ENSMUSG00000017418	Arl5b	7.396356911	60	1
ENSMUSG00000017421	Zfp207	31.92005715	90	1
ENSMUSG00000017428	Psmd11	14.74040078	70	1
ENSMUSG00000017446	C1qtnf1	0.230850813	10	0
ENSMUSG00000017453	Pipox	18.99756496	70	1
ENSMUSG00000017466	Timp2	4.078808908	60	1
ENSMUSG00000017478	Zc3h18	25.0893823	90	1
ENSMUSG00000017485	Top2b	10.86868441	70	0
ENSMUSG00000017491	Rarb	0.101799976	10	0
ENSMUSG00000017493	Igfbp4	1.989346054	20	0
ENSMUSG00000017499	Cdc6	17.07191295	60	2
ENSMUSG00000017548	Suz12	96.62397815	90	1
ENSMUSG00000017550	Atad5	8.993009307	60	2
ENSMUSG00000017561	Crlf3	33.13463953	80	1
ENSMUSG00000017607	Tns4	0.060038433	10	0
ENSMUSG00000017615	Tnfaip1	8.471235275	60	2
ENSMUSG00000017631	Abr	10.15777487	70	2
ENSMUSG00000017639	Rab11fip4	26.47848203	80	2
ENSMUSG00000017652	Cd40	0.932883944	20	0
ENSMUSG00000017664	Slc35c2	8.437262094	80	2
ENSMUSG00000017667	Zfp334	1.376684694	50	2
ENSMUSG00000017670	Elmo2	8.855012703	70	1
ENSMUSG00000017677	Wsb1	58.28056466	100	1
ENSMUSG00000017679	Ttpal	1.867595565	40	2
ENSMUSG00000017686	Rhot1	15.42158522	70	1
ENSMUSG00000017692	Rhbdl3	0.273888266	10	0
ENSMUSG00000017697	Ada	7.853418524	70	0
ENSMUSG00000017707	Serinc3	24.37042561	80	1
ENSMUSG00000017713	Tha1	0.655972329	30	0
ENSMUSG00000017715	Pgs1	20.57779971	80	1
ENSMUSG00000017716	Birc5	31.05930871	90	1
ENSMUSG00000017718	Afmid	1.235270909	30	2
ENSMUSG00000017721	Pigt	20.52881251	80	1
ENSMUSG00000017723	Wfdc2	50.29049629	100	1
ENSMUSG00000017724	Etv4	1.569606073	30	0
ENSMUSG00000017734	Dbndd2	0.054894349	20	0
ENSMUSG00000017737	Mmp9	0.210634973	20	0
ENSMUSG00000017740	Slc12a5	0.302318398	10	0
ENSMUSG00000017747	Ghdc	7.186988487	60	0
ENSMUSG00000017754	Pltp	17.02659622	70	1
ENSMUSG00000017756	Slc12a7	34.20276056	100	1
ENSMUSG00000017760	Ctsa	32.76302986	100	1
ENSMUSG00000017764	Zswim1	20.10254833	100	1
ENSMUSG00000017765	Slc12a4	15.45634404	80	1
ENSMUSG00000017767	Spata25	0.824575575	30	0
ENSMUSG00000017774	Myo1c	19.30589173	80	0
ENSMUSG00000017776	Crk	37.08895759	100	1
ENSMUSG00000017778	Cox7c	213.8225758	100	1
ENSMUSG00000017781	Pitpna	15.44678812	70	1
ENSMUSG00000017801	Mlx	17.65564519	70	0
ENSMUSG00000017802	Fam134c	19.17202183	80	2
ENSMUSG00000017817	Jph2	0.368158737	10	0
ENSMUSG00000017830	Dhx58	0.7591779	20	0
ENSMUSG00000017831	Rab5a	48.93292302	100	2
ENSMUSG00000017837	Nkiras2	17.65174302	80	0
ENSMUSG00000017843	Ppp2r5c	43.24094011	90	0
ENSMUSG00000017858	Ift52	10.71242789	70	2
ENSMUSG00000017861	Mybl2	237.9640837	100	1
ENSMUSG00000017868	Sgk2	0.647722552	20	0
ENSMUSG00000017897	Eya2	0.642864364	10	0
ENSMUSG00000017929	B4galt5	11.86136909	70	1
ENSMUSG00000017950	Hnf4a	0.195765179	10	0
ENSMUSG00000017969	Ptgis	6.756657013	70	0
ENSMUSG00000017978	Cadps2	0.087622773	50	0
ENSMUSG00000017999	Ddx27	51.27611339	90	1
ENSMUSG00000018001	Cyth3	7.017184477	60	2
ENSMUSG00000018008	Cyth4	0.682968314	10	0
ENSMUSG00000018012	Rac3	5.820861485	90	0
ENSMUSG00000018040	Rrp7a	15.72060077	80	1
ENSMUSG00000018042	Cyb5r3	41.84969036	80	0
ENSMUSG00000018068	Ints2	12.52205907	70	0
ENSMUSG00000018076	Med13l	14.41344164	90	2
ENSMUSG00000018102	Hist1h2bc	556.6974786	100	1
ENSMUSG00000018126	Baiap2l2	0.649933952	10	0
ENSMUSG00000018143	Mafk	5.754265939	50	2
ENSMUSG00000018160	Med1	7.912033715	70	1
ENSMUSG00000018166	Erbb3	9.660459878	80	2
ENSMUSG00000018167	Stard3	10.98431755	60	2
ENSMUSG00000018168	Ikzf3	0.062339508	10	0
ENSMUSG00000018169	Mfng	4.048303485	20	2
ENSMUSG00000018171	Vmp1	16.4744336	60	1
ENSMUSG00000018189	Uchl5	17.21178851	80	1
ENSMUSG00000018196	Glrx2	2.09528099	40	0
ENSMUSG00000018199	Trove2	3.81704892	50	2
ENSMUSG00000018209	Stk4	11.58531531	70	1
ENSMUSG00000018217	Pmp22	0.587547912	20	0
ENSMUSG00000018238	Gdf9	0.118626932	10	0
ENSMUSG00000018239	Zcchc10	3.439395442	40	1
ENSMUSG00000018286	Psmb6	267.7191686	100	1
ENSMUSG00000018287	Spag7	56.88849797	90	1
ENSMUSG00000018293	Pfn1	178.9420327	100	1
ENSMUSG00000018322	Tomm34	19.5733978	80	0
ENSMUSG00000018326	Ywhab	18.2753905	80	1
ENSMUSG00000018334	Ksr1	5.769024011	50	2
ENSMUSG00000018339	Gpx3	4.09688696	40	1
ENSMUSG00000018340	Anxa6	83.1976955	100	1
ENSMUSG00000018341	Il12rb2	3.465570419	50	0
ENSMUSG00000018347	Zkscan6	8.07022978	70	2
ENSMUSG00000018362	Kpna2	151.2449705	100	1
ENSMUSG00000018363	Smurf2	14.29932405	70	1
ENSMUSG00000018372	Cep95	7.355277961	40	0
ENSMUSG00000018377	Vezf1	6.649844906	60	2
ENSMUSG00000018378	Cuedc1	0.962337467	40	2
ENSMUSG00000018379	Srsf1	98.74699922	100	1
ENSMUSG00000018387	Shroom1	0.244257735	10	0
ENSMUSG00000018395	Kif3a	7.992544692	50	1
ENSMUSG00000018398	Sept8	10.8691348	70	1
ENSMUSG00000018401	Mtmr4	14.3679705	90	1
ENSMUSG00000018405	Mrm1	16.54237705	70	1
ENSMUSG00000018411	Mapt	11.75028458	50	2
ENSMUSG00000018412	Kansl1	12.62319779	70	2
ENSMUSG00000018415	Gid4	14.96806962	80	0
ENSMUSG00000018417	Myo1b	13.57704433	80	1
ENSMUSG00000018425	Dhx40	38.02766969	80	2
ENSMUSG00000018427	Ypel2	7.523470145	80	2
ENSMUSG00000018428	Akap1	97.22007104	100	1
ENSMUSG00000018433	Nol11	24.00981561	80	1
ENSMUSG00000018442	Derl2	5.951600645	50	1
ENSMUSG00000018446	C1qbp	27.35232679	90	1
ENSMUSG00000018449	Rpain	14.42211021	70	0
ENSMUSG00000018451	6330403K07Rik	2.709391301	40	0
ENSMUSG00000018470	Kcnab3	1.410960132	30	0
ENSMUSG00000018474	Chd3	7.959778475	60	0
ENSMUSG00000018476	Kdm6b	2.033590299	40	2
ENSMUSG00000018479	1700125H20Rik	1.481066221	40	0
ENSMUSG00000018481	Appbp2	16.56232826	70	1
ENSMUSG00000018500	Adora2b	1.656386076	40	0
ENSMUSG00000018501	Ncor1	27.47142334	90	1
ENSMUSG00000018507	Trpv2	1.227663094	20	0
ENSMUSG00000018509	Cenpv	42.9564294	90	1
ENSMUSG00000018537	Pcgf2	6.563276297	50	2
ENSMUSG00000018541	Cwc25	9.268082605	60	2
ENSMUSG00000018543	1700001P01Rik	7.624172141	60	0
ENSMUSG00000018547	Pip4k2b	21.04177528	80	1
ENSMUSG00000018548	Trim37	27.16240067	70	0
ENSMUSG00000018554	Ybx2	7.510840015	50	0
ENSMUSG00000018559	Ctdnep1	3.329127764	50	2
ENSMUSG00000018565	Elp5	32.8405295	80	1
ENSMUSG00000018566	Slc2a4	1.082325378	20	0
ENSMUSG00000018567	Gabarap	25.27322733	90	1
ENSMUSG00000018569	Cldn7	4.820088987	60	0
ENSMUSG00000018570	2810408A11Rik	4.425879628	50	0
ENSMUSG00000018572	Phf23	37.15092695	90	1
ENSMUSG00000018574	Acadvl	15.75039728	70	0
ENSMUSG00000018581	Dnahc11	0.015004189	10	0
ENSMUSG00000018583	G3bp1	149.5363898	100	1
ENSMUSG00000018585	Atox1	175.747125	100	1
ENSMUSG00000018593	Sparc	273.9712688	100	1
ENSMUSG00000018599	Smcr7	18.91150701	90	2
ENSMUSG00000018604	Tbx3	40.31758722	100	1
ENSMUSG00000018648	Dusp14	12.90341656	80	2
ENSMUSG00000018651	Tada2a	36.48521645	80	1
ENSMUSG00000018654	Ikzf1	0.148633123	10	0
ENSMUSG00000018659	Pnpo	12.50036347	80	0
ENSMUSG00000018661	Cog1	9.634859136	60	2
ENSMUSG00000018666	Cbx1	64.48499146	90	1
ENSMUSG00000018669	Cdk5rap3	46.08294225	90	1
ENSMUSG00000018672	Copz2	3.759201835	50	1
ENSMUSG00000018677	Slc25a39	116.7933735	100	1
ENSMUSG00000018678	Sp2	3.429947165	60	2
ENSMUSG00000018697	Aatf	25.86105808	90	1
ENSMUSG00000018707	Dync1h1	110.1885532	100	1
ENSMUSG00000018727	Cpsf4l	7.147646842	60	0
ENSMUSG00000018733	Pex12	1.785512633	40	0
ENSMUSG00000018736	Ndel1	18.51688454	80	1
ENSMUSG00000018740	Slc25a35	0.620874495	20	0
ENSMUSG00000018750	Zbtb4	1.413371722	40	2
ENSMUSG00000018761	Mpdu1	55.96801022	90	1
ENSMUSG00000018765	Fxr2	181.4035825	100	1
ENSMUSG00000018770	Atp5g3	76.7475342	100	1
ENSMUSG00000018774	Cd68	13.30496012	90	0
ENSMUSG00000018796	Acsl1	4.681904356	60	2
ENSMUSG00000018800	Abca5	0.762765814	20	0
ENSMUSG00000018809	Smyd4	7.403694367	60	2
ENSMUSG00000018819	Lsp1	0.245957928	10	0
ENSMUSG00000018820	Zfyve27	6.17742893	50	0
ENSMUSG00000018821	Avpi1	92.73417512	100	1
ENSMUSG00000018822	Sfrp5	0.979409481	10	2
ENSMUSG00000018830	Myh11	0.38698107	10	0
ENSMUSG00000018841	Rad51d	7.955358369	60	0
ENSMUSG00000018845	Unc45b	0.029331691	10	0
ENSMUSG00000018846	Pank3	17.6278617	80	0
ENSMUSG00000018848	Rars	60.09038665	90	1
ENSMUSG00000018849	Wwc1	12.48228283	70	2
ENSMUSG00000018858	Ict1	16.28227707	70	2
ENSMUSG00000018861	Fdxr	18.16529439	80	2
ENSMUSG00000018865	Sult4a1	8.442030391	60	0
ENSMUSG00000018882	Mrpl45	52.30762096	90	1
ENSMUSG00000018899	Irf1	6.395753665	60	1
ENSMUSG00000018900	Slc22a5	6.42213384	40	0
ENSMUSG00000018906	P4ha2	3.834611908	30	0
ENSMUSG00000018907	Alox12e	0.163939027	10	0
ENSMUSG00000018909	Arrb1	1.377113964	40	0
ENSMUSG00000018920	Cxcl16	0.72571414	30	0
ENSMUSG00000018921	Pelp1	49.27253694	90	1
ENSMUSG00000018923	Med11	20.15872174	80	1
ENSMUSG00000018924	Alox15	0.070497747	10	0
ENSMUSG00000018925	Gm11435	0.76541953	10	0
ENSMUSG00000018931	Gm16515	7.447056381	50	1
ENSMUSG00000018932	Map2k3	5.613546558	60	1
ENSMUSG00000018965	Ywhah	54.36592369	100	1
ENSMUSG00000018974	Sart3	29.47952053	100	1
ENSMUSG00000018983	E2f2	1.33247543	30	2
ENSMUSG00000018986	Slfn3	1.427211809	10	0
ENSMUSG00000018995	Nars2	3.804681599	50	1
ENSMUSG00000018999	Slc35b4	1.234373257	30	2
ENSMUSG00000019027	Dnahc1	0.220386911	10	0
ENSMUSG00000019039	Dalrd3	27.46057813	90	1
ENSMUSG00000019054	Fis1	28.86850774	90	1
ENSMUSG00000019055	Plod1	12.60146324	70	1
ENSMUSG00000019066	Rab3d	1.59230098	20	0
ENSMUSG00000019080	Mfsd3	5.240360835	60	0
ENSMUSG00000019082	Slc25a22	2.609675297	50	0
ENSMUSG00000019087	Atp6ap1	27.07913154	90	1
ENSMUSG00000019088	Dnase1l1	1.030019405	30	0
ENSMUSG00000019102	Aldh3a1	1.51697442	30	0
ENSMUSG00000019124	Scrn1	2.490148683	50	0
ENSMUSG00000019132	BC005537	7.645286702	60	2
ENSMUSG00000019139	Isyna1	43.07969476	90	1
ENSMUSG00000019143	Hars2	7.711176365	70	1
ENSMUSG00000019158	Tmem160	71.50602381	90	1
ENSMUSG00000019173	Rab5c	80.9059342	100	1
ENSMUSG00000019179	Mdh2	48.644405	90	1
ENSMUSG00000019188	H13	1.580588149	40	0
ENSMUSG00000019189	Rnf145	9.322444729	50	2
ENSMUSG00000019194	Scn1b	12.34231781	80	0
ENSMUSG00000019210	Atp6v1e1	102.9246548	100	1
ENSMUSG00000019214	Chtf18	42.41950163	80	1
ENSMUSG00000019235	Rps6kl1	5.883310942	40	2
ENSMUSG00000019254	Ppp1r12c	27.26300291	90	2
ENSMUSG00000019256	Ahr	1.655799332	50	2
ENSMUSG00000019261	Map1s	27.17164839	100	1
ENSMUSG00000019278	Dpep1	0.401547404	10	0
ENSMUSG00000019295	Tmem129	3.289480245	40	0
ENSMUSG00000019297	Nop9	29.50553849	90	0
ENSMUSG00000019301	Hsd17b1	2.99427284	40	0
ENSMUSG00000019302	Atp6v0a1	6.990177853	40	0
ENSMUSG00000019303	Psmc3ip	22.92789082	80	1
ENSMUSG00000019312	Grb7	1.439923212	30	0
ENSMUSG00000019320	Noxo1	0.276566665	20	0
ENSMUSG00000019326	Aoc3	0.104570451	10	0
ENSMUSG00000019338	Zfp687	8.332671884	60	2
ENSMUSG00000019362	D8Ertd738e	71.8688915	100	1
ENSMUSG00000019368	Sec14l4	1.746569631	40	2
ENSMUSG00000019370	Calm3	140.100305	100	2
ENSMUSG00000019373	Cops3	20.18420028	70	1
ENSMUSG00000019428	Fkbp8	49.27098104	90	1
ENSMUSG00000019429	Ffar3	8.697201048	70	2
ENSMUSG00000019432	Ddx39b	70.50794906	100	1
ENSMUSG00000019433	Gipc1	75.95963557	100	1
ENSMUSG00000019437	Tlcd1	6.832420539	50	1
ENSMUSG00000019461	Plscr3	2.790645545	40	2
ENSMUSG00000019464	Ptger1	0.670505487	30	0
ENSMUSG00000019467	Arhgef25	26.42798319	90	0
ENSMUSG00000019470	Xab2	36.43965456	90	1
ENSMUSG00000019471	Cdc37	63.37151147	100	1
ENSMUSG00000019478	Rab4a	12.75199389	70	1
ENSMUSG00000019487	Trip10	28.16189581	80	0
ENSMUSG00000019494	Cops6	30.4920607	90	2
ENSMUSG00000019505	Ubb	567.4046506	100	2
ENSMUSG00000019518	Ap4m1	5.49910319	60	2
ENSMUSG00000019528	Gyg	2.462425335	60	0
ENSMUSG00000019539	Rcn3	53.26824323	80	1
ENSMUSG00000019558	Slc6a8	24.31229239	90	1
ENSMUSG00000019564	Arid3a	3.71088542	50	2
ENSMUSG00000019577	Pdk4	2.213437074	30	2
ENSMUSG00000019578	Ubxn6	9.182237605	60	1
ENSMUSG00000019579	D17Wsu104e	31.78621699	90	1
ENSMUSG00000019590	Cyb561	13.0934202	60	0
ENSMUSG00000019647	Sema6a	0.081877595	20	2
ENSMUSG00000019659	Ccdc12	37.83529847	90	1
ENSMUSG00000019689	1110001J03Rik	28.56561154	90	2
ENSMUSG00000019699	Akt3	3.707490814	60	0
ENSMUSG00000019710	Mrpl24	38.86937629	90	1
ENSMUSG00000019715	Gle1	10.20979461	60	0
ENSMUSG00000019718	L3hypdh	3.467326447	50	0
ENSMUSG00000019726	Lyst	1.993792775	40	2
ENSMUSG00000019731	Slc35e1	12.41575344	70	2
ENSMUSG00000019732	Calr3	1.637926231	40	0
ENSMUSG00000019734	Tmc4	0.8393287	40	0
ENSMUSG00000019737	Syne4	7.4285329	60	0
ENSMUSG00000019738	Polr2i	38.3243244	90	1
ENSMUSG00000019756	Prl8a1	7.912510009	70	0
ENSMUSG00000019761	Krt10	0.817515413	20	0
ENSMUSG00000019763	Rmnd1	5.484008433	60	1
ENSMUSG00000019767	Ccdc170	2.655038937	40	0
ENSMUSG00000019768	Esr1	0.024167114	10	0
ENSMUSG00000019769	Syne1	0.801346348	30	0
ENSMUSG00000019773	Fbxo5	44.80814995	100	1
ENSMUSG00000019774	Mtrf1l	3.51108187	50	0
ENSMUSG00000019775	Rgs17	0.045401971	10	0
ENSMUSG00000019777	Hdac2	52.08601294	100	0
ENSMUSG00000019779	Frk	0.161181553	20	0
ENSMUSG00000019782	Rwdd1	45.87655235	100	1
ENSMUSG00000019785	Clvs2	0.137004161	10	2
ENSMUSG00000019789	Hey2	0.181683015	10	0
ENSMUSG00000019790	Stxbp5	1.01423504	30	1
ENSMUSG00000019791	Hint3	9.42075035	40	0
ENSMUSG00000019792	Trmt11	7.531884908	50	0
ENSMUSG00000019794	Katna1	26.15811479	80	0
ENSMUSG00000019795	Pcmt1	13.20467559	70	1
ENSMUSG00000019796	Lrp11	24.82800327	80	2
ENSMUSG00000019797	1700021F05Rik	20.44411569	90	1
ENSMUSG00000019802	Sec63	3.144984984	40	0
ENSMUSG00000019804	Snx3	71.84320443	100	0
ENSMUSG00000019806	Aig1	1.065071488	30	0
ENSMUSG00000019808	Adat2	16.69717974	70	1
ENSMUSG00000019809	Pex3	4.392623185	50	1
ENSMUSG00000019810	Fuca2	5.102641862	60	1
ENSMUSG00000019813	Cep57l1	14.98725549	80	2
ENSMUSG00000019814	Ltv1	35.87654195	90	1
ENSMUSG00000019817	Plagl1	3.430287653	10	1
ENSMUSG00000019818	Cd164	34.18215815	90	1
ENSMUSG00000019820	Utrn	13.07045012	80	0
ENSMUSG00000019822	Smpd2	6.959298456	50	1
ENSMUSG00000019823	Mical1	6.656933051	40	2
ENSMUSG00000019826	Zbtb24	10.33130163	80	2
ENSMUSG00000019831	Wasf1	1.336260192	30	1
ENSMUSG00000019832	Rab32	0.654825841	60	0
ENSMUSG00000019834	Slc22a16	0.691499624	10	0
ENSMUSG00000019837	Gtf3c6	17.90329678	80	2
ENSMUSG00000019838	Slc16a10	1.034971086	20	0
ENSMUSG00000019841	Rev3l	6.187445169	60	1
ENSMUSG00000019842	Traf3ip2	3.888590096	60	2
ENSMUSG00000019843	Fyn	8.240246324	60	1
ENSMUSG00000019845	Tube1	7.494061563	50	0
ENSMUSG00000019846	Lama4	1.10371103	50	0
ENSMUSG00000019849	Prep	48.88807239	100	1
ENSMUSG00000019850	Tnfaip3	0.179245723	20	2
ENSMUSG00000019851	Perp	11.88846609	80	0
ENSMUSG00000019852	D10Bwg1379e	0.888172618	10	2
ENSMUSG00000019853	Hebp2	3.716684068	20	0
ENSMUSG00000019854	Reps1	9.4023644	70	0
ENSMUSG00000019856	Fam184a	2.141208257	40	0
ENSMUSG00000019857	Asf1a	16.11267413	80	1
ENSMUSG00000019861	Gopc	6.799360127	60	2
ENSMUSG00000019863	Qrsl1	8.778742169	60	1
ENSMUSG00000019864	Rtn4ip1	6.305906549	60	0
ENSMUSG00000019866	Aim1	0.189553811	10	0
ENSMUSG00000019868	Vta1	11.22107766	60	1
ENSMUSG00000019872	Smpdl3a	0.477660275	40	0
ENSMUSG00000019873	Reep3	3.362532925	40	2
ENSMUSG00000019876	Pkib	0.245935189	20	0
ENSMUSG00000019877	Serinc1	13.52958292	80	1
ENSMUSG00000019878	Hsf2	18.1374219	80	2
ENSMUSG00000019883	Echdc1	0.544625489	20	0
ENSMUSG00000019889	Ptprk	14.33459081	80	1
ENSMUSG00000019891	Dcbld1	5.989652936	60	1
ENSMUSG00000019892	Lrriq1	0.055416052	10	0
ENSMUSG00000019894	Slc6a15	3.91801186	50	0
ENSMUSG00000019897	Ccdc59	7.098750467	70	1
ENSMUSG00000019899	Lama2	0.242109717	20	0
ENSMUSG00000019907	Ppp1r12a	56.74780932	100	1
ENSMUSG00000019916	P4ha1	16.6350629	80	1
ENSMUSG00000019917	Sept10	10.06907295	70	2
ENSMUSG00000019920	Lims1	18.12156381	80	1
ENSMUSG00000019923	Zwint	35.5821159	100	1
ENSMUSG00000019927	Ube2d1	0.754691042	20	1
ENSMUSG00000019929	Dcn	1.724144497	60	0
ENSMUSG00000019942	Cdk1	56.00043111	90	1
ENSMUSG00000019943	Atp2b1	18.09997524	80	2
ENSMUSG00000019944	Rhobtb1	0.648120023	10	2
ENSMUSG00000019947	Arid5b	11.71555405	90	1
ENSMUSG00000019948	Actr6	11.573209	60	0
ENSMUSG00000019951	Uhrf1bp1l	9.080944034	60	2
ENSMUSG00000019952	Poc1b	1.276467199	40	2
ENSMUSG00000019960	Dusp6	2.231019881	20	0
ENSMUSG00000019961	Tmpo	44.93601365	100	1
ENSMUSG00000019966	Kitl	0.353268759	20	2
ENSMUSG00000019969	Psen1	13.13388313	70	2
ENSMUSG00000019970	Sgk1	34.84029056	100	1
ENSMUSG00000019971	Cep290	3.136473363	50	0
ENSMUSG00000019975	Ikbip	5.520852419	60	2
ENSMUSG00000019977	Hbs1l	29.45535789	90	1
ENSMUSG00000019978	Epb4.1l2	21.29133953	90	1
ENSMUSG00000019979	Apaf1	12.20726455	70	1
ENSMUSG00000019982	Myb	0.386930613	40	0
ENSMUSG00000019984	Med23	9.266452948	70	1
ENSMUSG00000019986	Ahi1	1.981706726	30	0
ENSMUSG00000019988	Nedd1	11.9069101	70	1
ENSMUSG00000019989	Enpp3	1.605423457	30	0
ENSMUSG00000019992	Mtfr2	2.785189248	30	0
ENSMUSG00000019996	Map7	24.82940335	90	0
ENSMUSG00000019997	Ctgf	3.312292052	50	1
ENSMUSG00000019998	Stx7	14.99603581	80	1
ENSMUSG00000020000	Moxd1	0.267223634	10	0
ENSMUSG00000020003	Pex7	11.06882374	70	2
ENSMUSG00000020009	Ifngr1	1.478415331	40	0
ENSMUSG00000020014	Gm872	0.06868297	10	0
ENSMUSG00000020015	Cdk17	16.78791378	70	0
ENSMUSG00000020017	Hal	1.706066925	20	0
ENSMUSG00000020018	Snrpf	1.556929322	30	1
ENSMUSG00000020019	Ntn4	0.362206545	20	0
ENSMUSG00000020020	Usp44	2.963784518	20	2
ENSMUSG00000020021	Fgd6	1.942133582	40	2
ENSMUSG00000020022	Ndufa12	55.51953785	100	1
ENSMUSG00000020023	Tmcc3	0.453830174	10	2
ENSMUSG00000020024	Ccdc41	17.4007237	80	0
ENSMUSG00000020027	Socs2	4.891322703	40	1
ENSMUSG00000020029	Nudt4	42.94943994	90	1
ENSMUSG00000020032	Nuak1	2.321309793	40	1
ENSMUSG00000020034	Tcp11l2	0.295462195	20	0
ENSMUSG00000020038	Cry1	8.556903965	70	0
ENSMUSG00000020042	Btbd11	3.10686176	60	2
ENSMUSG00000020044	Timp3	1.255258928	20	0
ENSMUSG00000020048	Hsp90b1	82.42766926	100	1
ENSMUSG00000020053	Igf1	0.013443532	10	0
ENSMUSG00000020056	Ccdc53	4.532666277	50	0
ENSMUSG00000020057	Dram1	0.269344591	20	0
ENSMUSG00000020059	Sycp3	2.242171993	30	0
ENSMUSG00000020061	Mybpc1	0.373146455	10	0
ENSMUSG00000020063	Sirt1	19.7687811	80	1
ENSMUSG00000020064	Herc4	36.84343861	80	1
ENSMUSG00000020067	Mypn	1.819284009	20	0
ENSMUSG00000020068	Pbld2	0.388598868	10	0
ENSMUSG00000020069	Hnrnph3	11.24766489	60	1
ENSMUSG00000020070	Rufy2	5.686984575	60	1
ENSMUSG00000020072	Pbld1	5.180797041	40	0
ENSMUSG00000020074	Ccar1	20.03326544	90	1
ENSMUSG00000020075	Ddx21	55.32465178	100	2
ENSMUSG00000020076	Ddx50	34.71505049	90	1
ENSMUSG00000020077	Srgn	2.490824745	40	0
ENSMUSG00000020078	Vps26a	28.61721017	90	1
ENSMUSG00000020079	Supv3l1	20.4101441	90	1
ENSMUSG00000020080	Hkdc1	0.107923771	10	0
ENSMUSG00000020081	Tacr2	0.300648715	20	0
ENSMUSG00000020083	2010107G23Rik	5.428464844	60	1
ENSMUSG00000020085	Aifm2	6.768337263	60	0
ENSMUSG00000020086	H2afy2	14.92017683	70	0
ENSMUSG00000020087	Tysnd1	18.13814853	100	1
ENSMUSG00000020088	Sar1a	37.80925742	90	1
ENSMUSG00000020089	Ppa1	58.43602873	90	1
ENSMUSG00000020091	Eif4ebp2	9.465829548	70	1
ENSMUSG00000020092	Pald1	44.77240847	100	1
ENSMUSG00000020097	Sgpl1	20.08074101	80	1
ENSMUSG00000020098	Pcbd1	3.741699917	70	0
ENSMUSG00000020099	Unc5b	6.338441603	60	1
ENSMUSG00000020100	Slc29a3	1.235983115	30	1
ENSMUSG00000020101	4632428N05Rik	0.235201097	10	0
ENSMUSG00000020105	Lrig3	14.43529706	90	1
ENSMUSG00000020107	Anapc16	8.285355999	60	1
ENSMUSG00000020108	Ddit4	63.62616787	100	1
ENSMUSG00000020109	Dnajb12	6.773410364	60	2
ENSMUSG00000020111	Micu1	2.585971101	40	1
ENSMUSG00000020114	Cand1	48.68340901	90	1
ENSMUSG00000020115	Tbk1	11.94872294	80	0
ENSMUSG00000020116	Pno1	41.94211171	90	1
ENSMUSG00000020121	Srgap1	1.154307382	50	2
ENSMUSG00000020122	Egfr	1.31696664	40	2
ENSMUSG00000020124	Usp15	34.93017169	90	2
ENSMUSG00000020128	Vps54	25.83958154	90	1
ENSMUSG00000020130	Tbc1d15	5.437647797	50	1
ENSMUSG00000020131	Pcsk4	0.312328758	20	0
ENSMUSG00000020132	Rab21	25.8269898	90	1
ENSMUSG00000020133	2310011J03Rik	16.78619809	80	2
ENSMUSG00000020134	Peli1	8.326238639	60	1
ENSMUSG00000020135	Apc2	0.686041317	20	0
ENSMUSG00000020137	Thap2	0.463243114	20	0
ENSMUSG00000020142	Slc1a4	33.55921158	80	1
ENSMUSG00000020143	Dock2	0.228836755	10	0
ENSMUSG00000020149	Rab1	51.54703394	90	1
ENSMUSG00000020150	Gamt	3.182069332	50	0
ENSMUSG00000020151	Ptprr	0.077910986	10	0
ENSMUSG00000020152	Actr2	40.66833106	80	1
ENSMUSG00000020153	Ndufs7	47.22917361	90	1
ENSMUSG00000020154	Ptprb	0.029274501	10	0
ENSMUSG00000020156	Mum1	18.48276428	90	1
ENSMUSG00000020159	Gabrp	3.215595159	30	0
ENSMUSG00000020160	Meis1	0.528237947	20	2
ENSMUSG00000020163	Uqcr11	219.1132017	100	1
ENSMUSG00000020166	Cnot2	24.32879824	90	1
ENSMUSG00000020167	Tcf3	53.40557998	90	1
ENSMUSG00000020170	Frs2	3.910265703	60	1
ENSMUSG00000020171	Yeats4	37.1933313	100	2
ENSMUSG00000020173	Cobl	14.04860119	90	1
ENSMUSG00000020175	Rab36	0.059919623	10	0
ENSMUSG00000020176	Grb10	4.159606327	80	2
ENSMUSG00000020178	Adora2a	0.233230705	10	0
ENSMUSG00000020180	Snrpd3	51.32439322	90	1
[truncated: 14,264 more rows]
