# Supplementary material for: Dynamic regulation of N6,2′-O-dimethyladenosine (m6Am) in obesity
Source: Nat Commun. 2021 Dec 10;12:7185. doi: 10.1038/s41467-021-27421-2 (PMC8664860; doi:10.1038/s41467-021-27421-2)
Supplement: Supplementary file 10 — Source data file [file 41467_2021_27421_MOESM10_ESM.zip › Source data revision2/S1c.txt]

Protein IDs	Protein names	Gene names	first gene_symb	m6Am	KO_RNA	Log(RNA+1)_KO	KO_RNA_PERCENTILE	protein KO_ES_AVERAGE	LOG protein KO_ES_AVERAGE
Q99MX1	Ubiquitin carboxyl-terminal hydrolase 26	Usp26	Usp26	0	0.003799635	0.001647033	0	218083.5	5.338622808
P52651	Homeobox protein Rhox5	Rhox5	Rhox5	0	10.34282926	1.054721395	30	243035	5.385668822
P63213	Guanine nucleotide-binding protein G(I)/G(S)/G(O) subunit gamma-2	Gng2	Gng2	0	0.16583475	0.066636996	10	1213675	6.084102406
Q9R0P9	Ubiquitin carboxyl-terminal hydrolase isozyme L1	Uchl1	Uchl1	0	1.626777638	0.41942331	10	15893500	7.201219546
Q8K3Y3	Protein lin-28 homolog A	Lin28a	Lin28a	0	0.41543888	0.150891121	10	16650000	7.221414238
Q8C196	Carbamoyl-phosphate synthase [ammonia], mitochondrial	Cps1	Cps1	0	0.01037076	0.004480769	0	8839600	6.946432613
Q3URU2	Paternally-expressed gene 3 protein	Peg3	Peg3	0	0.896924933	0.278050145	10	1251805	6.097536682
Q9R0K7	Plasma membrane calcium-transporting ATPase 2	Atp2b2	Atp2b2	0	0.018956423	0.008155611	0	399505	5.601522219
Q9CXR1	Dehydrogenase/reductase SDR family member 7	Dhrs7	Dhrs7	0	2.60464157	0.556862087	10	196060	5.292388998
Q5DTT8	Paraneoplastic antigen-like protein 5	Pnma5	Pnma5	0	1.336536998	0.368572662	10	11591	4.064120906
Q80UW2	F-box only protein 2	Fbxo2	Fbxo2	0	0.813186548	0.258442488	10	689555	5.838568912
Q5QNV8	Uncharacterized protein C17orf66 homolog	Gm11435	Gm11435	0	0.086622259	0.036078597	10	323070	5.509296632
P11928	2-5-oligoadenylate synthase 1A	Oas1a	Oas1a	0	1.708761781	0.432770813	10	165580	5.219007878
P68369;Q3UX10	Tubulin alpha-1A chain	Tuba1a	Tuba1a	0	19.71600692	1.316306047	50	117560000	8.070259577
Q9JI48	Placenta-specific gene 8 protein	Plac8	Plac8	0	0.220445567	0.086518414	10	57722	4.76134137
P39061	Collagen alpha-1(XVIII) chain;Endostatin	Col18a1	Col18a1	1	6.466731716	0.873130547	20	30798000	7.488522515
P62965	Cellular retinoic acid-binding protein 1	Crabp1	Crabp1	0	6.046688498	0.847985074	20	1739670	6.240466874
Q8VHN7	G-protein coupled receptor 98	Gpr98	Gpr98	0	0.172321327	0.069046666	10	5492000	6.739730529
Q9CQI6	Coactosin-like protein	Cotl1	Cotl1	1	2.242259724	0.510847801	10	2079825	6.318026794
P52624	Uridine phosphorylase 1	Upp1	Upp1	1	31.52822914	1.512260421	70	22410500	7.350451546
P55821	Stathmin-2	Stmn2	Stmn2	0	7.410532904	0.924823514	20	12793500	7.106989373
Q9R224;Q9WTZ8	Protein BEX1	Bex1	Bex1	1	31.82124039	1.51615499	70	2025000	6.306425028
Q6URW6	Myosin-14	Myh14	Myh14	0	1.283909077	0.35867881	10	4021250	6.604361074
P45377	Aldose reductase-related protein 2	Akr1b8	Akr1b8	0	1.757395875	0.440499122	10	19237500	7.284148633
Q9Z2Z9	Glutamine--fructose-6-phosphate aminotransferase [isomerizing] 2	Gfpt2	Gfpt2	0	1.355500873	0.37208327	10	59835000	7.776955295
Q62351	Transferrin receptor protein 1	Tfrc	Tfrc	0	15.21010915	1.209785939	40	67544500	7.829589991
P24472	Glutathione S-transferase A4	Gsta4	Gsta4	0	167.8605349	2.227528161	100	137905000	8.139580013
Q61390	T-complex protein 1 subunit zeta-2	Cct6b	Cct6b	0	0.716673376	0.234687672	10	2331535	6.367641939
Q61838	Alpha-2-macroglobulin;Alpha-2-macroglobulin 165 kDa subunit;Alpha-2-macroglobulin 35 kDa subunit	A2m	A2m	0	1.62737879	0.41952269	10	175300	5.243781916
Q9R069	Basal cell adhesion molecule	Bcam	Bcam	0	11.6910633	1.10349801	30	2596950	6.414463588
P37804	Transgelin	Tagln	Tagln	0	4.154261563	0.712166454	10	1132535	6.054051632
Q9ERD7	Tubulin beta-3 chain	Tubb3	Tubb3	0	6.986662262	0.902365319	20	8076500	6.907223197
Q920E5	Farnesyl pyrophosphate synthase	Fdps	Fdps	0	64.71509897	1.817665166	90	20732500	7.316651674
Q71FD7	Filamin-binding LIM protein 1	Fblim1	Fblim1	0	3.452371426	0.648591387	10	1793150	6.253616621
Q9ESD7	Dysferlin	Dysf	Dysf	0	0.321172209	0.12095943	10	145240	5.16208624
Q8CF02	Protein FAM25C	Fam25c	Fam25c	0	11.89907355	1.110558519	30	424630	5.628010674
P20065	Thymosin beta-4;Hematopoietic system regulatory peptide	Tmsb4x	Tmsb4x	1	12.86251516	1.141842034	40	383250	5.583482164
P14602	Heat shock protein beta-1	Hspb1	Hspb1	0	87.79916854	1.948408899	90	164030000	8.214923285
Q9CWE6	Oocyte-expressed protein homolog	Ooep	Ooep	1	21.18319945	1.346024184	60	243490	5.38648113
Q32NZ6	Transmembrane channel-like protein 5	Tmc5	Tmc5	0	0.364436167	0.134953223	10	101716	5.007389273
Q9R1P1	Proteasome subunit beta type-3	Psmb3	Psmb3	0	60.79568741	1.790958168	90	30829000	7.488959438
Q8BH97	Reticulocalbin-3	Rcn3	Rcn3	0	15.76769037	1.224473246	40	1764900	6.246720103
Q8K2T1	NmrA-like family domain-containing protein 1	Nmral1	Nmral1	0	2.386594814	0.529763239	10	2327750	6.366936335
A2TJV2	Paralemmin-3	Palm3	Palm3	0	6.954003118	0.900585757	20	1449230	6.161137316
Q8BWU5	Probable tRNA threonylcarbamoyladenosine biosynthesis protein Osgep	Osgep	Osgep	0	6.483991227	0.87413327	20	6682300	6.824925969
O08553	Dihydropyrimidinase-related protein 2	Dpysl2	Dpysl2	0	1.836538979	0.452788756	10	3467400	6.540003945
Q99MV7	RING finger protein 17	Rnf17	Rnf17	0	7.802620877	0.944611997	20	115425.5	5.062301765
Q6W3F0	Prolyl 4-hydroxylase subunit alpha-3	P4ha3	P4ha3	0	0.049924034	0.021157877	10	3918750	6.593147558
P70248	Unconventional myosin-If	Myo1f	Myo1f	0	0.279229106	0.106948332	10	696165	5.842712185
Q99JW5	Epithelial cell adhesion molecule	Epcam	Epcam	0	14.71638502	1.19635266	40	614700	5.788663213
Q8K2I4	Beta-mannosidase	Manba	Manba	0	1.716121643	0.433949216	10	968780	5.986225164
Q64523;Q6GSS7;Q64522;P27661	Histone H2A type 2-C;Histone H2A type 2-A;Histone H2A type 2-B;Histone H2A.x	Hist2h2ac;Hist2h2aa1;Hist2h2ab;H2afx	Hist2h2ac	0	219.986021	2.344364802	100	55886500	7.747306912
Q00915	Retinol-binding protein 1	Rbp1	Rbp1	0	0.24314962	0.094523402	10	418830	5.622037782
P60060	Protein transport protein Sec61 subunit gamma	Sec61g	Sec61g	0	15.42137325	1.215409472	40	4483250	6.651592957
Q99J72	DNA dC->dU-editing enzyme APOBEC-3	Apobec3	Apobec3	0	3.981365855	0.69734844	10	3180950	6.502556843
P35700	Peroxiredoxin-1	Prdx1	Prdx1	0	50.52281046	1.711999545	80	681015000	8.833156678
Q9CPN8	Insulin-like growth factor 2 mRNA-binding protein 3	Igf2bp3	Igf2bp3	0	4.500904579	0.740434112	10	32276000	7.508879707
Q9DCN2	NADH-cytochrome b5 reductase 3;NADH-cytochrome b5 reductase 3 membrane-bound form;NADH-cytochrome b5 reductase 3 soluble form	Cyb5r3	Cyb5r3	0	14.10831471	1.179216023	40	58886500	7.770015742
Q8BWR8	Rhophilin-2	Rhpn2	Rhpn2	0	4.588405646	0.747287923	10	1024300	6.010427173
Q9CXF7	Chromodomain-helicase-DNA-binding protein 1-like	Chd1l	Chd1l	0	9.837808675	1.03494148	30	680140	5.832598317
Q8JZK9	Hydroxymethylglutaryl-CoA synthase, cytoplasmic	Hmgcs1	Hmgcs1	0	39.98267589	1.612600311	80	26683500	7.426242794
Q80U70	Polycomb protein Suz12	Suz12	Suz12	0	33.31043067	1.535426169	70	7222150	6.858666504
Q05816	Fatty acid-binding protein, epidermal	Fabp5	Fabp5	1	9.548396306	1.023186438	30	928080	5.967585414
P97314	Cysteine and glycine-rich protein 2	Csrp2	Csrp2	0	35.51018909	1.562414082	70	8371000	6.922777342
Q9D8U8	Sorting nexin-5	Snx5	Snx5	0	27.71689128	1.458137424	70	44622000	7.649549032
P17182;P17183	Alpha-enolase	Eno1	Eno1	1	60.888575	1.791610483	90	3948900000	9.596476136
Q60692	Proteasome subunit beta type-6	Psmb6	Psmb6	1	94.72731323	1.98103587	100	51648000	7.713053509
Q6PE54	Probable ATP-dependent RNA helicase DHX40	Dhx40	Dhx40	0	13.49544259	1.16123148	40	272100	5.434728542
P23881	Transcription elongation factor A protein 3	Tcea3	Tcea3	0	4.721181886	0.757485755	10	453750	5.656816638
Q9CWS4	Integrator complex subunit 11	Cpsf3l	Cpsf3l	0	9.586834886	1.02476614	30	3142200	6.497233824
P43275	Histone H1.1	Hist1h1a	Hist1h1a	0	589.2960838	2.771069902	100	32793500	7.515787771
Q8VDP3	Protein-methionine sulfoxide oxidase MICAL1	Mical1	Mical1	0	2.389674856	0.530158042	10	433810	5.637299559
A2ARV4	Low-density lipoprotein receptor-related protein 2	Lrp2	Lrp2	0	0.784945934	0.251625066	10	678575	5.831597855
P58044	Isopentenyl-diphosphate Delta-isomerase 1	Idi1	Idi1	0	6.721540422	0.887703949	20	8448700	6.926789889
Q9JK23	Proteasome assembly chaperone 1	Psmg1	Psmg1	0	25.28998016	1.419790258	60	15895000	7.201260532
P28667	MARCKS-related protein	Marcksl1	Marcksl1	1	78.77842274	1.901885446	90	21319000	7.32876683
O88844	Isocitrate dehydrogenase [NADP] cytoplasmic	Idh1	Idh1	0	34.11837246	1.545534381	70	39655500	7.59830343
Q9CQS7;P85965	Developmental pluripotency-associated protein 5A;Developmental pluripotency-associated protein 5B/5C	Dppa5a;Dppa5b	Dppa5a	1	1088.202545	3.037108647	100	7684500	6.885615615
Q99KU0	Vacuole membrane protein 1	Vmp1	Vmp1	0	6.208692406	0.857856495	20	880260	5.944610967
Q922R8	Protein disulfide-isomerase A6	Pdia6	Pdia6	1	60.22908828	1.786957793	90	263250000	8.42036838
Q60848	Lymphocyte-specific helicase	Hells	Hells	0	17.10712087	1.257849401	50	23297000	7.3673
P43276	Histone H1.5	Hist1h1b	Hist1h1b	1	245.2660863	2.391404609	100	19185500	7.282973122
Q9CY94	DNA replication complex GINS protein PSF3	Gins3	Gins3	0	2.738127168	0.572654072	10	362860	5.559739096
P52293	Importin subunit alpha-2	Kpna2	Kpna2	0	58.670095	1.775756729	90	223355000	8.348995679
P30276	G2/mitotic-specific cyclin-B2	Ccnb2	Ccnb2	1	37.61068444	1.5867075	80	1030400	6.01300585
A6PWD2	Forkhead-associated domain-containing protein 1	Fhad1	Fhad1	0	0.095506872	0.039615106	10	1611800	6.207311151
A2AG50	MAP7 domain-containing protein 2	Map7d2	Map7d2	0	1.716995197	0.434088871	10	298410	5.474813373
P63017	Heat shock cognate 71 kDa protein	Hspa8	Hspa8	0	238.2847046	2.378914939	100	5286900000	9.723201096
P43247	DNA mismatch repair protein Msh2	Msh2	Msh2	1	41.45235119	1.627901748	80	153140000	8.185088643
Q8K2Y7	39S ribosomal protein L47, mitochondrial	Mrpl47	Mrpl47	0	4.147192315	0.711570395	10	594980	5.774502367
Q01320;Q64511	DNA topoisomerase 2-alpha	Top2a	Top2a	0	58.35768005	1.773476919	90	27725100	7.442873121
P09411;P09041	Phosphoglycerate kinase 1	Pgk1	Pgk1	1	99.94968279	2.004104959	100	1629385000	9.212023714
P51865	Teratocarcinoma-derived growth factor	Tdgf1	Tdgf1	0	102.9751701	2.01692964	100	354460	5.549567233
Q99KR3	Beta-lactamase-like protein 2	Lactb2	Lactb2	0	22.64230099	1.373689742	60	6827100	6.834236264
Q8BKT7	THO complex subunit 5 homolog	Thoc5	Thoc5	0	15.58080475	1.219605605	40	5550500	6.744332107
Q9ESP1	Stromal cell-derived factor 2-like protein 1	Sdf2l1	Sdf2l1	0	26.78978956	1.443885258	70	1185750	6.073993133
Q9CPU0	Lactoylglutathione lyase	Glo1	Glo1	0	37.19344759	1.581988862	80	21280500	7.327981828
Q9WUA3	6-phosphofructokinase type C	Pfkp	Pfkp	1	25.67089782	1.426037636	60	71102000	7.851881817
Q9CRA8	Exosome complex component RRP46	Exosc5	Exosc5	0	47.54743458	1.686166285	80	4295950	6.633059218
P54227;P63042	Stathmin	Stmn1	Stmn1	1	24.74314909	1.410661672	60	14781500	7.169718508
Q6PAV2	Probable E3 ubiquitin-protein ligase HERC4	Herc4	Herc4	0	14.9743044	1.203421956	40	4644300	6.666920265
Q8K1A0	Methyltransferase-like protein 5	Mettl5	Mettl5	0	6.922255342	0.898848836	20	454355	5.657395312
Q6PGG6	Guanine nucleotide-binding protein-like 3-like protein	Gnl3l	Gnl3l	0	15.4994073	1.217468343	40	2370550	6.37484912
Q80VJ3	2-deoxynucleoside 5-phosphate N-hydrolase 1	Dnph1	Dnph1	0	12.29737171	1.123765809	30	11584350	7.06387167
Q9R0N0	Galactokinase	Galk1	Galk1	1	95.1846466	1.983105754	100	48640500	7.686998031
Q91V92	ATP-citrate synthase	Acly	Acly	0	71.74362371	1.861794932	90	150540000	8.177651912
Q6PIE5;Q6PIC6;Q9WV27;Q64436	Sodium/potassium-transporting ATPase subunit alpha-2;Sodium/potassium-transporting ATPase subunit alpha-3	Atp1a2;Atp1a3	Atp1a2	0	0.151365425	0.061213184	10	159390	5.202461071
Q9CR46	Spindle and kinetochore-associated protein 2	Ska2	Ska2	0	6.767809995	0.890298594	20	187970	5.274088541
Q8C4J7	Transducin beta-like protein 3	Tbl3	Tbl3	0	13.98251145	1.175584618	40	1138790	6.056443645
Q9DB60	Prostamide/prostaglandin F synthase	Fam213b	Fam213b	0	9.097278346	1.004204328	30	60990	4.785258633
Q9EQF6	Dihydropyrimidinase-related protein 5	Dpysl5	Dpysl5	1	0.426339914	0.154223035	10	641310	5.807068012
Q9Z2N8	Actin-like protein 6A	Actl6a	Actl6a	0	34.46909917	1.549850159	70	32550500	7.512557664
Q9WVR4	Fragile X mental retardation syndrome-related protein 2	Fxr2	Fxr2	1	76.31017554	1.888236659	90	5042350	6.702632988
Q9R0Q9	Mannose-P-dolichol utilization defect 1 protein	Mpdu1	Mpdu1	0	23.5771157	1.390530914	60	2333100	6.367933354
Q9JI75	Ribosyldihydronicotinamide dehydrogenase [quinone]	Nqo2	Nqo2	0	2.667529611	0.564373629	10	199500	5.2999429
Q9QYB1;Q8BXK9	Chloride intracellular channel protein 4	Clic4	Clic4	1	19.85727646	1.319257598	50	13137550	7.118514382
P30416	Peptidyl-prolyl cis-trans isomerase FKBP4;Peptidyl-prolyl cis-trans isomerase FKBP4, N-terminally processed	Fkbp4	Fkbp4	1	174.038595	2.243133819	100	294975000	8.46978521
Q9CYL5	Golgi-associated plant pathogenesis-related protein 1	Glipr2	Glipr2	0	10.28544629	1.052518738	30	3696500	6.567790711
P97447	Four and a half LIM domains protein 1	Fhl1	Fhl1	0	3.622812439	0.664906273	10	3528900	6.547639352
O89079	Coatomer subunit epsilon	Cope	Cope	1	12.24735598	1.122129207	30	8614350	6.935222513
Q64012	RNA-binding protein Raly	Raly	Raly	1	28.29680451	1.466820253	70	16047000	7.205393853
Q3TJD7	PDZ and LIM domain protein 7	Pdlim7	Pdlim7	0	1.435418894	0.386573671	10	2499700	6.39788789
Q60864	Stress-induced-phosphoprotein 1	Stip1	Stip1	1	88.66932941	1.952643922	90	298685000	8.475213413
O08709	Peroxiredoxin-6	Prdx6	Prdx6	1	29.37910745	1.48257501	70	100224500	8.000973898
P17742	Peptidyl-prolyl cis-trans isomerase A	Ppia	Ppia	0	213.2436481	2.330907955	100	851270000	8.930067328
P10852	4F2 cell-surface antigen heavy chain	Slc3a2	Slc3a2	1	65.64956191	1.823797299	90	43026500	7.63373602
Q8VEE4	Replication protein A 70 kDa DNA-binding subunit	Rpa1	Rpa1	0	32.07705499	1.519526835	70	31065500	7.492278348
P34914	Bifunctional epoxide hydrolase 2;Cytosolic epoxide hydrolase 2;Lipid-phosphate phosphatase	Ephx2	Ephx2	0	11.36556704	1.092214036	30	336560	5.527062499
Q9DCX2	ATP synthase subunit d, mitochondrial	Atp5h	Atp5h	0	65.73508526	1.82435422	90	23445500	7.370059499
P63242;Q8BGY2	Eukaryotic translation initiation factor 5A-1;Eukaryotic translation initiation factor 5A-2	Eif5a;Eif5a2	Eif5a	1	166.7139228	2.224569117	100	143839500	8.157878165
Q00547	Hyaluronan mediated motility receptor	Hmmr	Hmmr	0	20.3097838	1.328579044	50	4459850	6.649320252
Q9Z0R9	Fatty acid desaturase 2	Fads2	Fads2	0	28.03083234	1.462859488	70	2716000	6.433929766
P97346	Nucleoredoxin	Nxn	Nxn	0	17.74780601	1.272950451	50	10988550	7.040940389
Q9CWW6	Peptidyl-prolyl cis-trans isomerase NIMA-interacting 4	Pin4	Pin4	0	10.47519952	1.059760246	30	17277000	7.237468333
P24527	Leukotriene A-4 hydrolase	Lta4h	Lta4h	0	17.30493994	1.262568308	50	20816000	7.318397279
O35654	DNA polymerase delta subunit 2	Pold2	Pold2	0	44.20456688	1.655182312	80	4248595	6.628245334
Q9D358	Low molecular weight phosphotyrosine protein phosphatase	Acp1	Acp1	0	16.28874569	1.237763486	50	14312000	7.155700328
P52480;P53657	Pyruvate kinase isozymes M1/M2	Pkm	Pkm	1	734.0891797	2.86634003	100	2477400000	9.393996133
P62962;CON__P02584	Profilin-1	Pfn1	Pfn1	1	79.44900921	1.9055207	90	177760000	8.249834042
Q9D706	RNA polymerase II-associated protein 3	Rpap3	Rpap3	0	12.88763094	1.142628167	40	6161450	6.789682929
Q3V1U8	ELMO domain-containing protein 1	Elmod1	Elmod1	0	0.02597539	0.011136944	10	577750	5.761739954
P62192	26S protease regulatory subunit 4	Psmc1	Psmc1	0	95.50951832	1.984570148	100	77446000	7.888998992
Q9CWY8	Ribonuclease H2 subunit A	Rnaseh2a	Rnaseh2a	0	12.33925056	1.12513143	40	1041750	6.017763509
Q9D0F9	Phosphoglucomutase-1	Pgm1	Pgm1	1	11.81278257	1.107643456	30	20790000	7.317854489
Q8C796;Q6PGA0	REST corepressor 2	Rcor2	Rcor2	1	40.79017608	1.621074201	80	4911700	6.691231833
Q8R574	Phosphoribosyl pyrophosphate synthase-associated protein 2	Prpsap2	Prpsap2	1	20.63566568	1.335170262	50	26537000	7.423851824
O55137;Q32Q92;Q8BWN8;Q6Q2Z6;Q9QYR7	Acyl-coenzyme A thioesterase 1	Acot1	Acot1	0	14.52604966	1.191060971	40	3185160	6.503131253
Q91YI0	Argininosuccinate lyase	Asl	Asl	0	5.702236244	0.826219732	20	7652800	6.883820364
P05213;CON__ENSEMBL:ENSBTAP00000016242	Tubulin alpha-1B chain	Tuba1b	Tuba1b	0	167.2418519	2.22593404	100	5214650000	9.717225165
Q99JF5	Diphosphomevalonate decarboxylase	Mvd	Mvd	0	17.78223867	1.273747355	50	2565150	6.409112766
Q99020	Heterogeneous nuclear ribonucleoprotein A/B	Hnrnpab	Hnrnpab	1	110.9798583	2.049139914	100	112808500	8.052341825
Q8BHA3	Probable D-tyrosyl-tRNA(Tyr) deacylase 2	Dtd2	Dtd2	0	5.144632225	0.788495894	20	1367450	6.135911456
Q8VCY6	U3 small nucleolar RNA-associated protein 6 homolog	Utp6	Utp6	0	21.06402942	1.343684828	60	3722800	6.570869705
Q9ER88	28S ribosomal protein S29, mitochondrial	Dap3	Dap3	0	12.91620859	1.14352093	40	7901500	6.897709544
Q64378	Peptidyl-prolyl cis-trans isomerase FKBP5	Fkbp5	Fkbp5	0	10.93353975	1.076769284	30	9176550	6.962679435
P61957	Small ubiquitin-related modifier 2	Sumo2	Sumo2	0	55.87898123	1.754951809	90	40564000	7.608140774
Q8K3W0	BRCA1-A complex subunit BRE	Bre	Bre	0	2.00146337	0.477333048	10	1470800	6.167553621
Q922V4	Pleiotropic regulator 1	Plrg1	Plrg1	0	19.7318616	1.316638301	50	15216500	7.18231477
P62196	26S protease regulatory subunit 8	Psmc5	Psmc5	0	82.56173324	1.92200744	90	132545000	8.122363349
Q6ZWY8;CON__P21752	Thymosin beta-10	Tmsb10	Tmsb10	0	81.965588	1.918897996	90	11837000	7.073241648
Q99MD9	Nuclear autoantigenic sperm protein	Nasp	Nasp	0	31.9505139	1.517862192	70	246325000	8.391508491
Q99L45	Eukaryotic translation initiation factor 2 subunit 2	Eif2s2	Eif2s2	1	78.94078348	1.9027684	90	167400000	8.223755454
P63216	Guanine nucleotide-binding protein G(I)/G(S)/G(O) subunit gamma-3	Gng3	Gng3	0	1.137447706	0.329895498	10	959510	5.982049505
Q9D903	Probable rRNA-processing protein EBP2	Ebna1bp2	Ebna1bp2	1	21.67546678	1.355556236	60	4803050	6.681517108
Q8C3Y4	Kinetochore-associated protein 1	Kntc1	Kntc1	0	16.41268738	1.240865803	50	6968250	6.843123723
P27659	60S ribosomal protein L3	Rpl3	Rpl3	0	907.1100125	2.958138464	100	444280000	8.647656763
Q9Z2L7	Cytokine receptor-like factor 3	Crlf3	Crlf3	0	15.32069718	1.212738707	40	4301600	6.633630023
O09106	Histone deacetylase 1	Hdac1	Hdac1	0	25.44263579	1.422304743	60	56068000	7.748715065
P09542;P05977	Myosin light chain 3	Myl3	Myl3	0	0.032087046	0.013716327	10	1205105	6.081024888
Q9CQJ2	PIH1 domain-containing protein 1	Pih1d1	Pih1d1	0	13.20196297	1.152348376	40	625110	5.795956446
Q9CZW4	Long-chain-fatty-acid--CoA ligase 3	Acsl3	Acsl3	1	14.14946941	1.180397422	40	3449000	6.537693194
P16045	Galectin-1	Lgals1	Lgals1	0	37.94497941	1.590451479	80	3275050	6.515217935
Q9D1M0	Protein SEC13 homolog	Sec13	Sec13	0	55.23854601	1.750034084	90	17151500	7.234302108
Q61469	Lipid phosphate phosphohydrolase 1	Ppap2a	Ppap2a	0	14.60335084	1.193217874	40	278779	5.445260056
Q8BP00	IQ calmodulin-binding motif-containing protein 1	Iqcb1	Iqcb1	0	2.523132288	0.546928951	10	102950	5.012626351
Q9JLV6	Bifunctional polynucleotide phosphatase/kinase;Polynucleotide 3-phosphatase;Polynucleotide 5-hydroxyl-kinase	Pnkp	Pnkp	0	10.52463164	1.061627053	30	218850	5.340146551
Q68FD5	Clathrin heavy chain 1	Cltc	Cltc	1	49.92518022	1.706932575	80	432185000	8.63566969
Q9D1E6	Tubulin-folding cofactor B	Tbcb	Tbcb	0	24.02195426	1.398321226	60	22650000	7.355068206
P05063	Fructose-bisphosphate aldolase C	Aldoc	Aldoc	0	6.770390683	0.890442855	20	1179645	6.071751331
Q9D600	DNA replication complex GINS protein PSF2	Gins2	Gins2	0	5.742177479	0.828800181	20	968530	5.986113077
Q80X82	Symplekin	Sympk	Sympk	0	20.70318046	1.336523381	60	7729400	6.888145783
Q8CAY6	Acetyl-CoA acetyltransferase, cytosolic	Acat2	Acat2	0	22.97613766	1.379779223	60	17340000	7.239049093
Q6P8X1;Q80ZJ7	Sorting nexin-6	Snx6	Snx6	0	22.71311536	1.374988614	60	2356750	6.372313516
P35278	Ras-related protein Rab-5C	Rab5c	Rab5c	0	37.79190894	1.588741152	80	8796750	6.94432225
P61759	Prefoldin subunit 3	Vbp1	Vbp1	0	23.57409913	1.390477606	60	11623000	7.065318238
Q8CD92	Tetratricopeptide repeat protein 27	Ttc27	Ttc27	0	13.58984217	1.164050594	40	6062150	6.782626678
Q571I9	Aldehyde dehydrogenase family 16 member A1	Aldh16a1	Aldh16a1	0	7.860631917	0.947464696	20	6681350	6.824864223
P50431	Serine hydroxymethyltransferase, cytosolic	Shmt1	Shmt1	0	24.58802865	1.408036828	60	95796500	7.981349642
P11103	Poly [ADP-ribose] polymerase 1	Parp1	Parp1	1	152.7542552	2.186827144	100	145255000	8.162131091
Q93092	Transaldolase	Taldo1	Taldo1	1	91.09188012	1.964221339	90	203315000	8.308169421
Q8BHX1	HAUS augmin-like complex subunit 1	Haus1	Haus1	0	22.0303806	1.362301115	60	928700	5.967875446
Q8BGH7	CDC42 small effector protein 2	Cdc42se2	Cdc42se2	1	18.83306506	1.297389836	50	94087	4.973529621
P14685	26S proteasome non-ATPase regulatory subunit 3	Psmd3	Psmd3	1	25.1798059	1.417966422	60	176195000	8.24599358
P61161	Actin-related protein 2	Actr2	Actr2	0	19.21515471	1.305677069	50	31266000	7.495072324
Q9CWR8	DNA (cytosine-5)-methyltransferase 3-like	Dnmt3l	Dnmt3l	1	19.30751031	1.307656682	50	19825000	7.297213196
Q9D0F6	Replication factor C subunit 5	Rfc5	Rfc5	1	19.18707776	1.305073456	50	17413500	7.24088607
Q9D902	General transcription factor IIE subunit 2	Gtf2e2	Gtf2e2	0	22.65371361	1.373899334	60	7037350	6.847409151
Q9JHU9	Inositol-3-phosphate synthase 1	Isyna1	Isyna1	1	20.4015442	1.33044511	50	31365000	7.496445292
O35473	Nuclear nucleic acid-binding protein C1D	C1d	C1d	0	4.894121505	0.770419084	10	431315	5.634794562
Q3UPH1	Protein PRRC1	Prrc1	Prrc1	0	12.38719644	1.126689636	40	343200	5.535547279
Q9CWL8	Beta-catenin-like protein 1	Ctnnbl1	Ctnnbl1	0	18.25475076	1.284537901	50	14492000	7.161128325
Q9WV86	Katanin p60 ATPase-containing subunit A1	Katna1	Katna1	0	12.40347035	1.127217258	40	991795	5.996421915
Q05186	Reticulocalbin-1	Rcn1	Rcn1	0	40.39120877	1.61690811	80	7746500	6.889105525
P50247	Adenosylhomocysteinase	Ahcy	Ahcy	0	75.53371798	1.883852812	90	745915000	8.872689341
Q61937	Nucleophosmin	Npm1	Npm1	0	556.5501034	2.746283901	100	430020000	8.633488655
P97825	Hematological and neurological expressed 1 protein	Hn1	Hn1	0	38.02182979	1.59130763	80	731910	5.864457681
O70435	Proteasome subunit alpha type-3	Psma3	Psma3	0	25.01590342	1.415238912	60	110815000	8.044598551
O35387	HCLS1-associated protein X-1	Hax1	Hax1	0	69.94907402	1.850946732	90	618140	5.791086848
P83917	Chromobox protein homolog 1	Cbx1	Cbx1	0	30.75782979	1.501850817	70	1405050	6.147691779
Q3U9G9	Lamin-B receptor	Lbr	Lbr	0	48.57064184	1.695224542	80	18102500	7.257738556
Q80TF4;Q6ZPT1	Kelch-like protein 13	Klhl13	Klhl13	0	12.43369436	1.128195463	40	9863700	6.994039855
O88986	2-amino-3-ketobutyrate coenzyme A ligase, mitochondrial	Gcat	Gcat	0	16.73241718	1.24876794	50	1466050	6.166148782
O70400	PDZ and LIM domain protein 1	Pdlim1	Pdlim1	1	4.012746054	0.700075704	10	12760700	7.105874499
P60843	Eukaryotic initiation factor 4A-I	Eif4a1	Eif4a1	1	242.567181	2.38661877	100	1862350000	9.270061303
P99026	Proteasome subunit beta type-4	Psmb4	Psmb4	1	119.7394927	2.081849347	100	61655500	7.789971824
Q9D110	5-formyltetrahydrofolate cyclo-ligase	Mthfs	Mthfs	0	0.638617386	0.214477558	10	567750	5.754157143
P20152;P31001;P15331	Vimentin	Vim	Vim	0	20.29509786	1.32827964	50	27710500	7.442644362
Q9WUT3	Ribosomal protein S6 kinase alpha-2	Rps6ka2	Rps6ka2	1	8.123635507	0.960167927	20	1233300	6.091068732
P70371	Telomeric repeat-binding factor 1	Terf1	Terf1	1	18.65220364	1.293411256	50	1367300	6.135863814
P17809	Solute carrier family 2, facilitated glucose transporter member 1	Slc2a1	Slc2a1	1	23.52328126	1.389578579	60	27839500	7.444661431
O35685	Nuclear migration protein nudC	Nudc	Nudc	0	121.972752	2.089808892	100	152915000	8.184450089
Q91V04	Translocating chain-associated membrane protein 1	Tram1	Tram1	0	22.55110653	1.372011317	60	221110	5.344608385
Q9JHI7	Exosome complex component RRP45	Exosc9	Exosc9	0	6.03929576	0.847529213	20	9637350	6.983957632
Q61879	Myosin-10	Myh10	Myh10	0	8.853400016	0.993586114	30	48509500	7.685826798
Q9D819	Inorganic pyrophosphatase	Ppa1	Ppa1	1	28.36976625	1.46790049	70	72388500	7.859669577
Q6PGF3	Mediator of RNA polymerase II transcription subunit 16	Med16	Med16	0	3.434546245	0.646849188	10	724010	5.859744565
Q922W5	Pyrroline-5-carboxylate reductase 1, mitochondrial	Pycr1	Pycr1	0	8.334866156	0.970108095	20	1804150	6.256272643
Q8R480	Nuclear pore complex protein Nup85	Nup85	Nup85	0	30.47235369	1.497929223	70	10086750	7.003751257
Q8WTY4	Anamorsin	Ciapin1	Ciapin1	0	8.244937601	0.965903984	20	2423650	6.384469903
P70195	Proteasome subunit beta type-7	Psmb7	Psmb7	1	111.0526165	2.049422002	100	25404000	7.404902104
P35564	Calnexin	Canx	Canx	0	117.5789234	2.074007503	100	125455000	8.098487975
P63158	High mobility group protein B1	Hmgb1	Hmgb1	1	37.65357528	1.58718967	80	166270000	8.220813897
P49722	Proteasome subunit alpha type-2	Psma2	Psma2	0	93.60428891	1.975910826	100	42225500	7.625574801
Q9WVQ5	Methylthioribulose-1-phosphate dehydratase	Apip	Apip	0	11.82643942	1.108106114	30	375400	5.574494268
Q3UFY7	7-methylguanosine phosphate-specific 5-nucleotidase	Nt5c3b	Nt5c3b	0	6.778041787	0.890870272	20	883225	5.946071353
Q71RI9	Kynurenine--oxoglutarate transaminase 3	Ccbl2	Ccbl2	0	3.397738568	0.643229408	10	433280.5	5.636769144
P32020	Non-specific lipid-transfer protein	Scp2	Scp2	0	19.65501454	1.315025505	50	16343150	7.213335767
Q61211	Eukaryotic translation initiation factor 2D	Eif2d	Eif2d	1	9.544668737	1.023032941	30	3665250	6.564103602
P97822	Acidic leucine-rich nuclear phosphoprotein 32 family member E	Anp32e	Anp32e	0	13.03332954	1.147160724	40	14613500	7.164754244
O35215	D-dopachrome decarboxylase	Ddt	Ddt	0	3.801001407	0.681331833	10	11649000	7.066288645
P17095	High mobility group protein HMG-I/HMG-Y	Hmga1	Hmga1	0	37.19813908	1.582042206	80	1684950	6.226587018
Q8CJ53	Cdc42-interacting protein 4	Trip10	Trip10	0	13.91175607	1.173528791	40	6675200	6.824464282
Q9D0R8	Protein LSM12 homolog	Lsm12	Lsm12	0	11.99915581	1.113915149	30	12802000	7.107277823
Q9R1P3	Proteasome subunit beta type-2	Psmb2	Psmb2	1	39.95909061	1.612350306	80	40307000	7.605380475
Q8BTZ4	Anaphase-promoting complex subunit 5	Anapc5	Anapc5	1	97.99207217	1.995600415	100	4806000	6.681783766
P19182	Interferon-related developmental regulator 1	Ifrd1	Ifrd1	0	5.653540933	0.823052833	20	814440	5.910859095
Q4FZF3	Probable ATP-dependent RNA helicase DDX49	Ddx49	Ddx49	1	14.1451869	1.180274637	40	3518600	6.546369898
Q9CWS0	N(G),N(G)-dimethylarginine dimethylaminohydrolase 1	Ddah1	Ddah1	0	4.988963456	0.777351663	10	1294255	6.112019851
Q9CQ40	39S ribosomal protein L49, mitochondrial	Mrpl49	Mrpl49	0	22.540373	1.37181334	60	1785700	6.251808499
P11031	Activated RNA polymerase II transcriptional coactivator p15	Sub1	Sub1	1	22.93379292	1.379011529	60	27099500	7.432961278
Q3TJ91;Q5DQR4	Lethal(2) giant larvae protein homolog 2	Llgl2	Llgl2	0	31.23261296	1.508295513	70	6597200	6.81935965
Q9CQC9	GTP-binding protein SAR1b	Sar1b	Sar1b	0	19.73561653	1.316716953	50	4180850	6.621264586
P00375	Dihydrofolate reductase	Dhfr	Dhfr	0	4.893190795	0.770350502	10	21711500	7.336689829
P54775	26S protease regulatory subunit 6B	Psmc4	Psmc4	0	53.74356822	1.738333102	90	120460000	8.080842859
O88322	Nidogen-2	Nid2	Nid2	1	42.03007748	1.633772128	80	1631950	6.212706849
Q9D938	Transmembrane protein 160	Tmem160	Tmem160	1	35.79761438	1.565819664	70	198480	5.297716751
Q8K4Z3	NAD(P)H-hydrate epimerase	Apoa1bp	Apoa1bp	0	50.93181558	1.715433506	80	1041855	6.01780728
P62897	Cytochrome c, somatic	Cycs	Cycs	1	16.88966268	1.252602152	50	28055000	7.448010273
Q9ERD6	Ras-specific guanine nucleotide-releasing factor RalGPS2	Ralgps2	Ralgps2	0	6.102823648	0.851431032	20	160610	5.205772582
P62869	Transcription elongation factor B polypeptide 2	Tceb2	Tceb2	1	206.6217848	2.31727292	100	20619300	7.314273917
P14824	Annexin A6	Anxa6	Anxa6	0	41.83503108	1.631799086	80	50756000	7.705487389
Q9D0M3	Cytochrome c1, heme protein, mitochondrial	Cyc1	Cyc1	1	86.86989773	1.943840121	90	16812500	7.225632297
Q8K4X7	1-acyl-sn-glycerol-3-phosphate acyltransferase delta	Agpat4	Agpat4	0	8.185022752	0.963080236	20	455550	5.658536051
Q61316;P48722	Heat shock 70 kDa protein 4	Hspa4	Hspa4	0	99.17905451	2.000776928	100	696995000	8.843229663
Q9CXU1	Mediator of RNA polymerase II transcription subunit 31	Med31	Med31	0	5.78513046	0.831558202	20	2774000	6.443106457
Q8K3J1	NADH dehydrogenase [ubiquinone] iron-sulfur protein 8, mitochondrial	Ndufs8	Ndufs8	1	38.7179144	1.598986436	80	862230	5.935623129
P61358	60S ribosomal protein L27	Rpl27	Rpl27	0	328.5179489	2.517879076	100	267445000	8.427234483
P52431	DNA polymerase delta catalytic subunit	Pold1	Pold1	0	32.96292824	1.531005127	70	4950450	6.694644678
Q9CPS7	RNA-binding protein PNO1	Pno1	Pno1	0	21.31984107	1.348691098	60	6602800	6.819728143
P62071	Ras-related protein R-Ras2	Rras2	Rras2	1	14.93582125	1.20237445	40	7979550	6.9019784
Q9D2U5	LSM domain-containing protein 1	Lsmd1	Lsmd1	0	14.5928855	1.19292649	40	392025	5.593313763
Q8BMJ2	Leucine--tRNA ligase, cytoplasmic	Lars	Lars	0	70.69139177	1.855467012	90	136885000	8.13635586
Q8BU88	39S ribosomal protein L22, mitochondrial	Mrpl22	Mrpl22	0	19.75956669	1.317218284	50	4444750	6.647847339
Q9WTM5	RuvB-like 2	Ruvbl2	Ruvbl2	0	82.65358937	1.92248458	90	199500000	8.2999429
P59048	p53 and DNA damage-regulated protein 1	Pdrg1	Pdrg1	0	11.64090633	1.101778213	30	552570	5.742387303
P51855	Glutathione synthetase	Gss	Gss	0	4.275861206	0.722293362	10	6778550	6.831136804
P14152	Malate dehydrogenase, cytoplasmic	Mdh1	Mdh1	0	44.27517523	1.65586014	80	78810500	7.896584083
Q6P5F9	Exportin-1	Xpo1	Xpo1	1	42.39636681	1.637453371	80	180600000	8.256717746
P05064	Fructose-bisphosphate aldolase A	Aldoa	Aldoa	1	344.5634066	2.538527747	100	986265000	8.993993621
Q61749	Translation initiation factor eIF-2B subunit delta	Eif2b4	Eif2b4	0	18.19570613	1.283204093	50	6457700	6.810077865
Q9CYR6	Phosphoacetylglucosamine mutase	Pgm3	Pgm3	0	6.401196514	0.869301936	20	7795150	6.891824477
Q9R0P5	Destrin	Dstn	Dstn	0	68.87297698	1.844309247	90	63985000	7.806078174
Q9EQU5	Protein SET	Set	Set	0	224.3131978	2.352786631	100	339250000	8.530519856
A2A432	Cullin-4B	Cul4b	Cul4b	1	19.96476213	1.321489939	50	71581500	7.854800795
Q9JKB1;P58321	Ubiquitin carboxyl-terminal hydrolase isozyme L3	Uchl3	Uchl3	0	29.9138067	1.490152487	70	28864500	7.460364039
Q9WVJ2	26S proteasome non-ATPase regulatory subunit 13	Psmd13	Psmd13	0	32.37432531	1.523412495	70	121245000	8.083663838
P68254	14-3-3 protein theta	Ywhaq	Ywhaq	1	78.68753564	1.901390396	90	142835000	8.154834639
Q791V5	Mitochondrial carrier homolog 2	Mtch2	Mtch2	0	12.34396131	1.125284774	40	13366000	7.126001457
P62960	Nuclease-sensitive element-binding protein 1	Ybx1	Ybx1	1	360.1736133	2.557716014	100	274375000	8.438344538
Q3TXS7	26S proteasome non-ATPase regulatory subunit 1	Psmd1	Psmd1	1	26.84047262	1.444676604	70	146585000	8.166089531
Q8R5F3	O-acetyl-ADP-ribose deacetylase 1	Oard1	Oard1	0	24.5068262	1.406656423	60	2692350	6.430131517
Q8BKT8	HAUS augmin-like complex subunit 7	Haus7	Haus7	0	12.70800204	1.13697416	40	265530	5.424113595
Q922D8	C-1-tetrahydrofolate synthase, cytoplasmic;Methylenetetrahydrofolate dehydrogenase;Methenyltetrahydrofolate cyclohydrolase;Formyltetrahydrofolate synthetase	Mthfd1	Mthfd1	0	79.72952983	1.907032423	90	289090000	8.461033069
Q9Z0H1	WD repeat-containing protein 46	Wdr46	Wdr46	1	16.58929484	1.245248429	50	420950	5.624230514
O88543	COP9 signalosome complex subunit 3	Cops3	Cops3	0	10.47091607	1.059598102	30	24253000	7.384765467
P28738	Kinesin heavy chain isoform 5C	Kif5c	Kif5c	0	1.768840569	0.44229795	10	656500	5.81723473
Q8K368	Fanconi anemia group I protein homolog	Fanci	Fanci	0	19.29565394	1.307403049	50	462505	5.665116432
Q3TXU5	Deoxyhypusine synthase	Dhps	Dhps	0	8.831705389	0.992628856	30	5824600	6.765266106
Q8C6E0	Coiled-coil domain-containing protein 104	Ccdc104	Ccdc104	0	8.747876044	0.988909998	30	78948	4.897341132
O35593	26S proteasome non-ATPase regulatory subunit 14	Psmd14	Psmd14	0	25.96185112	1.430749706	60	49557000	7.695105008
P31786	Acyl-CoA-binding protein	Dbi	Dbi	0	31.66807967	1.514123606	70	27774000	7.443638431
Q9R059	Four and a half LIM domains protein 3	Fhl3	Fhl3	0	1.313226104	0.364218085	10	256800	5.409595019
Q61792	LIM and SH3 domain protein 1	Lasp1	Lasp1	1	15.54108144	1.2185639	40	55453500	7.743928962
Q9D8W5	26S proteasome non-ATPase regulatory subunit 12	Psmd12	Psmd12	0	42.43006987	1.637790528	80	214495000	8.331417173
Q5FWI3	Transmembrane protein 2	Tmem2	Tmem2	0	6.75845818	0.889775424	20	894740	5.951696853
P80313	T-complex protein 1 subunit eta	Cct7	Cct7	0	195.3551435	2.293042282	100	353650000	8.548573662
Q9CYI4	Putative RNA-binding protein Luc7-like 1	Luc7l	Luc7l	0	13.53945507	1.16254813	40	12047500	7.080896935
O35445	E3 ubiquitin-protein ligase RNF5	Rnf5	Rnf5	0	2.394392162	0.530762016	10	194600	5.289142836
Q9CPV4	Glyoxalase domain-containing protein 4	Glod4	Glod4	0	9.049329176	1.002137072	30	43096500	7.634442001
Q8CIB5	Fermitin family homolog 2	Fermt2	Fermt2	0	11.34910604	1.09163552	30	15483500	7.189869138
P62204;Q9D6P8;P20801	Calmodulin;Calmodulin-like protein 3	Calm1;Calml3	Calm1	1	23.94708425	1.397019794	60	31613500	7.49987258
Q9JM76	Actin-related protein 2/3 complex subunit 3	Arpc3	Arpc3	0	21.57728903	1.353671793	60	12032000	7.080337823
Q9Z2U0;Q9CWH6	Proteasome subunit alpha type-7	Psma7	Psma7	0	40.39766825	1.61697588	80	97661000	7.989721167
Q3TFD2	Lysophosphatidylcholine acyltransferase 1	Lpcat1	Lpcat1	0	13.31361683	1.155749387	40	819150	5.913363436
P56394	Cytochrome c oxidase copper chaperone	Cox17	Cox17	1	0.914518347	0.282059533	10	6759650	6.82992421
O88327	Alpha-catulin	Ctnnal1	Ctnnal1	0	8.199191189	0.963749645	20	239830	5.379903507
P60898	DNA-directed RNA polymerase II subunit RPB9	Polr2i	Polr2i	1	20.17617119	1.325847439	50	320170	5.505380636
Q6PEB6	MOB-like protein phocein	Mob4	Mob4	0	6.125912064	0.852840459	20	1142770	6.057958831
P62627	Dynein light chain roadblock-type 1	Dynlrb1	Dynlrb1	1	19.760616	1.317240236	50	4357050	6.639192544
Q8N9S3	Activator of 90 kDa heat shock protein ATPase homolog 2	Ahsa2	Ahsa2	0	2.451161739	0.537965313	10	3649700	6.562257168
P62259	14-3-3 protein epsilon	Ywhae	Ywhae	1	57.4443073	1.766742216	90	586805000	8.768493806
P08043;Q6P560	Zinc finger protein 2;Zinc finger protein 182	Zfp2;Znf182	Zfp2	0	1.943159791	0.468813842	10	1286100	6.109274738
P13516;P13011	Acyl-CoA desaturase 1;Acyl-CoA desaturase 2	Scd1;Scd2	Scd1	0	28.95059094	1.476405396	70	1299535	6.113787981
Q9CQA3	Succinate dehydrogenase [ubiquinone] iron-sulfur subunit, mitochondrial	Sdhb	Sdhb	1	32.16874216	1.520729002	70	3497500	6.543757723
Q9D198	Pre-mRNA-splicing factor SYF2	Syf2	Syf2	0	13.79739274	1.170185201	40	459375	5.662167356
Q9DCW4	Electron transfer flavoprotein subunit beta	Etfb	Etfb	0	69.06136684	1.845478606	90	27958500	7.446513867
Q9D0F1	Kinetochore protein NDC80 homolog	Ndc80	Ndc80	0	12.54357299	1.131733253	40	1134000	6.054613055
Q61335	B-cell receptor-associated protein 31	Bcap31	Bcap31	0	44.00901191	1.653299479	80	42526500	7.628659641
P27641	X-ray repair cross-complementing protein 5	Xrcc5	Xrcc5	0	56.80405941	1.761958339	90	18979500	7.278284767
Q9CWT2	Protein BEX4	Bex4	Bex4	0	23.96531971	1.397337132	60	192810	5.285129555
P12970	60S ribosomal protein L7a	Rpl7a	Rpl7a	0	481.6899242	2.683668233	100	565180000	8.752186785
Q9D662	Protein transport protein Sec23B	Sec23b	Sec23b	0	10.86003631	1.074086019	30	19636500	7.293064082
Q9QXK7	Cleavage and polyadenylation specificity factor subunit 3	Cpsf3	Cpsf3	0	25.78639244	1.427914227	60	8946250	6.95164103
Q9EST4	Proteasome assembly chaperone 2	Psmg2	Psmg2	0	12.14191845	1.118658768	30	3168250	6.500819444
P70168	Importin subunit beta-1	Kpnb1	Kpnb1	0	101.3151809	2.009940076	100	485485000	8.686175816
Q9D0I9	Arginine--tRNA ligase, cytoplasmic	Rars	Rars	0	31.89325692	1.517106877	70	164575000	8.216363864
P08113	Endoplasmin	Hsp90b1	Hsp90b1	0	43.7954499	1.651233903	80	510855000	8.708297648
Q99LS3	Phosphoserine phosphatase	Psph	Psph	0	12.87040949	1.142089283	40	21529000	7.333023858
Q9JK38	Glucosamine 6-phosphate N-acetyltransferase	Gnpnat1	Gnpnat1	0	13.17465594	1.151512526	40	7025900	6.846701964
Q9CPX6	Ubiquitin-like-conjugating enzyme ATG3	Atg3	Atg3	0	4.111619224	0.708558495	10	214580	5.331589241
Q9QXT8	Calsenilin	Kcnip3	Kcnip3	0	0.599622744	0.20401757	10	2630550	6.420046561
Q9CXI5	Mesencephalic astrocyte-derived neurotrophic factor	Manf	Manf	1	14.35364222	1.186211416	40	10640600	7.026966118
Q78XF5	Oligosaccharyltransferase complex subunit OSTC	Ostc	Ostc	1	40.63463957	1.619454809	80	1458350	6.163861766
Q9Z315	U4/U6.U5 tri-snRNP-associated protein 1	Sart1	Sart1	0	26.27696065	1.435795977	60	459245	5.662044437
Q3V300	Kinesin-like protein KIF22	Kif22	Kif22	1	26.88538429	1.445376634	70	1227335	6.088963119
P80315	T-complex protein 1 subunit delta	Cct4	Cct4	0	110.2372009	2.046250052	100	457365000	8.660262927
Q91XC9	Peroxisomal membrane protein PEX16	Pex16	Pex16	0	7.270407723	0.91752692	20	360085	5.55640503
Q9EQ06;Q8VCR2	Estradiol 17-beta-dehydrogenase 11;17-beta-hydroxysteroid dehydrogenase 13	Hsd17b11;Hsd17b13	Hsd17b11	0	2.698185003	0.567988633	10	1998950	6.300801931
Q8BY71	Histone acetyltransferase type B catalytic subunit	Hat1	Hat1	0	60.32471995	1.787635574	90	86155500	7.935283007
Q99MN1	Lysine--tRNA ligase	Kars	Kars	0	88.29159209	1.950810567	90	123730000	8.092475013
Q9Z0S9	Prenylated Rab acceptor protein 1	Rabac1	Rabac1	1	85.78770413	1.9384582	90	185900	5.26927939
Q9DBE9	pre-rRNA processing protein FTSJ3	Ftsj3	Ftsj3	0	50.44915635	1.711378258	80	8138650	6.910552372
Q9CR08	Ribonuclease P protein subunit p29	Pop4	Pop4	0	23.63803718	1.391606106	60	647605	5.811310193
Q8BGF3	WD repeat-containing protein 92	Wdr92	Wdr92	0	14.71269751	1.19625075	40	7432750	6.871149526
Q8BWT1	3-ketoacyl-CoA thiolase, mitochondrial	Acaa2	Acaa2	0	38.40967065	1.595602805	80	2874500	6.458562313
O35737	Heterogeneous nuclear ribonucleoprotein H;Heterogeneous nuclear ribonucleoprotein H, N-terminally processed	Hnrnph1	Hnrnph1	1	32.09140852	1.519715253	70	58886000	7.770012055
P32233	Developmentally-regulated GTP-binding protein 1	Drg1	Drg1	1	28.1368379	1.464442418	70	76656000	7.884546154
Q99J62	Replication factor C subunit 4	Rfc4	Rfc4	0	12.01842627	1.114558488	30	15385000	7.187097501
Q61881	DNA replication licensing factor MCM7	Mcm7	Mcm7	1	61.03708767	1.792651402	90	192670000	8.284814097
Q6DG52	Protein Churchill	Churc1	Churc1	0	1.352307541	0.371494101	10	186124	5.269802377
Q99LM2	CDK5 regulatory subunit-associated protein 3	Cdk5rap3	Cdk5rap3	1	24.74708981	1.410728148	60	1072600	6.030437793
P50544	Very long-chain specific acyl-CoA dehydrogenase, mitochondrial	Acadvl	Acadvl	0	8.462688757	0.976014556	20	1062295	6.026245137
P26443	Glutamate dehydrogenase 1, mitochondrial	Glud1	Glud1	0	31.96815513	1.518094645	70	93763000	7.972031494
Q9CQ37	Ubiquitin-conjugating enzyme E2 T	Ube2t	Ube2t	0	11.09101506	1.082462762	30	428220	5.631666947
Q9CQX8	28S ribosomal protein S36, mitochondrial	Mrps36	Mrps36	0	5.940497177	0.841390582	20	652170	5.814360817
Q9CX56	26S proteasome non-ATPase regulatory subunit 8	Psmd8	Psmd8	1	87.37309722	1.946320076	90	41148500	7.614354008
Q80V62	Fanconi anemia group D2 protein homolog	Fancd2	Fancd2	0	8.330005989	0.969881923	20	1115370	6.047418959
Q3THW5;P0C0S6	Histone H2A.V;Histone H2A.Z	H2afv;H2afz	H2afv	1	57.90057355	1.770119524	90	9605100	6.982501891
Q8K2V6	Importin-11	Ipo11	Ipo11	0	18.45267115	1.288979245	50	5728550	6.758044708
Q9JJL8	Serine--tRNA ligase, mitochondrial	Sars2	Sars2	0	10.81482821	1.072427411	30	2892650	6.461295889
P45878	Peptidyl-prolyl cis-trans isomerase FKBP2	Fkbp2	Fkbp2	0	10.68826701	1.067750124	30	1661250	6.220434994
O70126	Aurora kinase B	Aurkb	Aurkb	0	25.75814901	1.427456068	60	2738905	6.437576969
P09602	Non-histone chromosomal protein HMG-17	Hmgn2	Hmgn2	0	11.78253424	1.106616965	30	80675	4.906738974
Q9CWF2	Tubulin beta-2B chain	Tubb2b	Tubb2b	0	129.6942279	2.116256407	100	215885000	8.334222468
Q99K85	Phosphoserine aminotransferase	Psat1	Psat1	1	66.39024025	1.828597005	90	203555000	8.308681775
P16546;P08032	Spectrin alpha chain, non-erythrocytic 1	Sptan1	Sptan1	1	35.34355318	1.560427384	70	70719000	7.849536111
Q91X20	Set1/Ash2 histone methyltransferase complex subunit ASH2	Ash2l	Ash2l	1	57.17124718	1.764708375	90	2809600	6.448644494
Q91ZJ5	UTP--glucose-1-phosphate uridylyltransferase	Ugp2	Ugp2	0	5.882836202	0.837767434	20	763395	5.882749311
Q60631	Growth factor receptor-bound protein 2	Grb2	Grb2	0	10.03638276	1.042826754	30	14370500	7.157471879
Q9CWW7	CpG-binding protein	Cxxc1	Cxxc1	0	10.200594	1.049241055	30	35693	4.552583052
P62254	Ubiquitin-conjugating enzyme E2 G1	Ube2g1	Ube2g1	1	9.071498492	1.003094092	30	552220	5.742112132
Q9DBZ5	Eukaryotic translation initiation factor 3 subunit K	Eif3k	Eif3k	0	224.2806212	2.352723835	100	32033000	7.505597614
Q3TRM4	Neuropathy target esterase	Pnpla6	Pnpla6	0	8.601611121	0.982344112	20	156881	5.195570349
Q8BL97	Serine/arginine-rich splicing factor 7	Srsf7	Srsf7	0	69.38373298	1.847472297	90	32015500	7.505360289
Q5SWU9	Acetyl-CoA carboxylase 1;Biotin carboxylase	Acaca	Acaca	0	8.22262744	0.964854665	20	38906500	7.590022164
Q69ZN7	Myoferlin	Myof	Myof	0	2.569094802	0.552558084	10	1919650	6.283222053
Q9ER72	Cysteine--tRNA ligase, cytoplasmic	Cars	Cars	1	39.85711522	1.611267699	80	45486000	7.657877747
Q3TKT4	Transcription activator BRG1	Smarca4	Smarca4	1	31.18674049	1.507676998	70	44973500	7.652956687
Q8BYA0	Tubulin-specific chaperone D	Tbcd	Tbcd	0	14.21954892	1.182401781	40	13932500	7.144029052
O88983	Syntaxin-8	Stx8	Stx8	0	2.681445596	0.566018387	10	454825	5.657844328
Q8BP47	Asparagine--tRNA ligase, cytoplasmic	Nars	Nars	1	139.2728868	2.146973735	100	84421000	7.926450492
P40142	Transketolase	Tkt	Tkt	0	56.00152005	1.755886437	90	342760000	8.534990134
P24547	Inosine-5-monophosphate dehydrogenase 2	Impdh2	Impdh2	0	156.4714391	2.197201796	100	257285000	8.410414467
Q61545	RNA-binding protein EWS	Ewsr1	Ewsr1	0	51.7894705	1.722547306	80	9365150	6.971514738
P50543	Protein S100-A11	S100a11	S100a11	1	4.693945632	0.755413316	10	13511500	7.130703566
Q80V86	Integrator complex subunit 8	Ints8	Ints8	0	4.739872972	0.758902281	10	550280	5.740583729
P62500	TSC22 domain family protein 1	Tsc22d1	Tsc22d1	1	21.08077499	1.344014312	60	1442840	6.159218174
Q3U7R1	Extended synaptotagmin-1	Esyt1	Esyt1	0	15.83857568	1.226305353	40	1904300	6.279735367
Q9D1G2	Phosphomevalonate kinase	Pmvk	Pmvk	0	34.15703876	1.546012288	70	2644800	6.422392836
Q9DA08	SAGA-associated factor 29 homolog	Ccdc101	Ccdc101	0	6.14743997	0.854150516	20	379460	5.579166002
P61255	60S ribosomal protein L26	Rpl26	Rpl26	0	530.4331469	2.725448639	100	211095000	8.324477947
Q6ZWX6	Eukaryotic translation initiation factor 2 subunit 1	Eif2s1	Eif2s1	0	39.51704848	1.607637801	80	177345000	8.248818949
Q9CQW1	Synaptobrevin homolog YKT6	Ykt6	Ykt6	0	19.38962312	1.309409198	50	5086750	6.706440394
Q922L6	Negative elongation factor D	Nelfcd	Nelfcd	0	22.20122256	1.36551087	60	1786450	6.251990865
Q91VK1	Basic leucine zipper and W2 domain-containing protein 2	Bzw2	Bzw2	0	31.10954594	1.506634164	70	19988500	7.300780205
Q3TXT3	SOSS complex subunit C	Inip	Inip	0	3.821392212	0.683172462	10	159475.5	5.202693972
Q9JJ66	Cell division cycle protein 20 homolog	Cdc20	Cdc20	0	90.73007869	1.962511766	90	1341250	6.127509735
Q9D187	Mitotic spindle-associated MMXD complex subunit MIP18	Fam96b	Fam96b	1	31.77356536	1.51552369	70	1055700	6.023540522
Q5SSI6	U3 small nucleolar RNA-associated protein 18 homolog	Utp18	Utp18	0	31.46280065	1.511385985	70	354760	5.549934646
Q8CFV9	Riboflavin kinase	Rfk	Rfk	0	14.83102794	1.199509115	40	561590	5.749419366
P40124;Q9CYT6	Adenylyl cyclase-associated protein 1	Cap1	Cap1	0	29.57802744	1.485409466	70	85163000	7.930250952
Q8C0C7	Phenylalanine--tRNA ligase alpha subunit	Farsa	Farsa	0	18.45690355	1.289073726	50	36383500	7.560904475
P00860	Ornithine decarboxylase	Odc1	Odc1	0	141.7991964	2.154725763	100	1153900	6.062168173
Q05CL8	La-related protein 7	Larp7	Larp7	0	30.949522	1.504464365	70	10094200	7.004071905
P41105	60S ribosomal protein L28	Rpl28	Rpl28	0	293.2142043	2.468663636	100	167185000	8.22319731
Q91WT4	DnaJ homolog subfamily C member 17	Dnajc17	Dnajc17	0	7.988084277	0.953667136	20	767510	5.885084043
P60487	Pyridoxal phosphate phosphatase	Pdxp	Pdxp	0	6.781137294	0.891043078	20	781950	5.893178984
P11440	Cyclin-dependent kinase 1	Cdk1	Cdk1	0	31.14462495	1.507108363	70	148330000	8.171228997
Q60605	Myosin light polypeptide 6	Myl6	Myl6	1	208.1164185	2.320388132	100	33919000	7.53044304
P67778	Prohibitin	Phb	Phb	1	74.24838848	1.876497203	90	188895000	8.276220462
P21619	Lamin-B2	Lmnb2	Lmnb2	0	20.02608551	1.322758426	50	2930550	6.466949136
Q9WVB0	RNA-binding protein with multiple splicing	Rbpms	Rbpms	1	7.08108511	0.907469681	20	2341440	6.369483033
Q61188;P70351	Histone-lysine N-methyltransferase EZH2	Ezh2	Ezh2	0	7.272845886	0.917654934	20	1371750	6.137274969
P53569	CCAAT/enhancer-binding protein zeta	Cebpz	Cebpz	1	20.80653614	1.338586686	60	5156350	6.712342388
Q9D1J3	SAP domain-containing ribonucleoprotein	Sarnp	Sarnp	0	45.64864312	1.668839016	80	34816500	7.541785111
Q9Z127;Q8BGK6	Large neutral amino acids transporter small subunit 1	Slc7a5	Slc7a5	1	43.21828129	1.645601858	80	19103500	7.281112943
Q8CH02	SURP and G-patch domain-containing protein 1	Sugp1	Sugp1	0	11.52363333	1.097730344	30	11546000	7.062431553
Q5SSW2	Proteasome activator complex subunit 4	Psme4	Psme4	0	35.51703832	1.562495547	70	19514500	7.290357428
Q8BKC5;Q8BIV3	Importin-5	Ipo5	Ipo5	1	74.57948768	1.878403944	90	338520000	8.529584332
Q64028	Polyhomeotic-like protein 1	Phc1	Phc1	0	16.28267184	1.237610884	50	276765	5.442111168
Q8BT07	Centrosomal protein of 55 kDa	Cep55	Cep55	0	19.44803037	1.310651481	50	1180000	6.071882007
Q61187	Tumor susceptibility gene 101 protein	Tsg101	Tsg101	0	8.89205602	0.995286567	30	6047900	6.781604602
P97452	Ribosome biogenesis protein BOP1	Bop1	Bop1	1	33.55874638	1.53855798	70	918045	5.96286397
Q9D1E8	1-acyl-sn-glycerol-3-phosphate acyltransferase epsilon	Agpat5	Agpat5	0	2.637263951	0.560774818	10	107130	5.029911105
Q99N96	39S ribosomal protein L1, mitochondrial	Mrpl1	Mrpl1	0	6.160762183	0.854959251	20	2344050	6.369966871
P97376	Protein FRG1	Frg1	Frg1	1	12.46420505	1.129180717	40	3200350	6.505197477
P61514	60S ribosomal protein L37a	Rpl37a	Rpl37a	0	690.306302	2.839670516	100	41251000	7.615434481
P84091	AP-2 complex subunit mu	Ap2m1	Ap2m1	0	26.28994481	1.436002657	60	40444500	7.606859471
Q08288	Cell growth-regulating nucleolar protein	Lyar	Lyar	0	24.16262865	1.400756008	60	52184000	7.717537366
Q99MR6	Serrate RNA effector molecule homolog	Srrt	Srrt	0	40.12002586	1.614053379	80	34706000	7.540404562
Q8BH07	ADP-ribosylation factor-like protein 6-interacting protein 6	Arl6ip6	Arl6ip6	0	10.14723036	1.047166976	30	286001.5	5.456368311
P09103	Protein disulfide-isomerase	P4hb	P4hb	0	144.5336918	2.162963546	100	368250000	8.566142756
Q9CQT5	Proteasome maturation protein	Pomp	Pomp	0	72.46403359	1.86607477	90	260080	5.415106956
P68040	Guanine nucleotide-binding protein subunit beta-2-like 1	Gnb2l1	Gnb2l1	0	409.4473191	2.613257423	100	888485000	8.9486501
Q921G7	Electron transfer flavoprotein-ubiquinone oxidoreductase, mitochondrial	Etfdh	Etfdh	0	2.691101105	0.567155941	10	598350	5.776955295
Q9CZD3	Glycine--tRNA ligase	Gars	Gars	0	163.8565955	2.217106327	100	132115500	8.120953773
P42125	Enoyl-CoA delta isomerase 1, mitochondrial	Eci1	Eci1	0	37.31518037	1.583370874	80	17956000	7.254209597
Q9CQC7	NADH dehydrogenase [ubiquinone] 1 beta subcomplex subunit 4	Ndufb4	Ndufb4	1	45.57106748	1.668116193	80	864790	5.936910659
O08997	Copper transport protein ATOX1	Atox1	Atox1	1	99.47072663	2.002039543	100	11464500	7.059355119
P48771	Cytochrome c oxidase subunit 7A2, mitochondrial	Cox7a2	Cox7a2	0	94.83696257	1.981533041	100	3585550	6.554555783
Q3UPL0	Protein transport protein Sec31A	Sec31a	Sec31a	0	10.53152343	1.061886686	30	18725000	7.272421826
Q9JJI8	60S ribosomal protein L38	Rpl38	Rpl38	0	556.4653478	2.746217877	100	39221500	7.593524199
O08810	116 kDa U5 small nuclear ribonucleoprotein component	Eftud2	Eftud2	0	20.88680456	1.34018236	60	129045000	8.110741182
Q9CQE1	Protein NipSnap homolog 3B	Nipsnap3b	Nipsnap3b	0	12.90321554	1.143115256	40	2671350	6.426730793
Q9CZ28	Vacuolar-sorting protein SNF8	Snf8	Snf8	0	14.01911613	1.176644375	40	2090700	6.320291719
Q8VDM4	26S proteasome non-ATPase regulatory subunit 2	Psmd2	Psmd2	1	88.49521357	1.951799809	90	225625000	8.353387219
Q8BH74	Nuclear pore complex protein Nup107	Nup107	Nup107	0	35.08028385	1.557269946	70	20349500	7.308553743
Q7TNE3	Sperm-associated antigen 7	Spag7	Spag7	1	32.42629825	1.524088284	70	5704670	6.756230527
Q60817;P70670	Nascent polypeptide-associated complex subunit alpha;Nascent polypeptide-associated complex subunit alpha, muscle-specific form	Naca	Naca	0	52.35498393	1.727174993	80	163400000	8.213252052
P70245	3-beta-hydroxysteroid-Delta(8),Delta(7)-isomerase	Ebp	Ebp	0	7.03315439	0.904886114	20	2647800	6.422885178
Q91YT0	NADH dehydrogenase [ubiquinone] flavoprotein 1, mitochondrial	Ndufv1	Ndufv1	0	58.7645698	1.776443798	90	2957250	6.47088804
Q922H2	[Pyruvate dehydrogenase [lipoamide]] kinase isozyme 3, mitochondrial	Pdk3	Pdk3	0	5.660663803	0.823517513	20	2553910	6.407205589
Q9JII6	Alcohol dehydrogenase [NADP(+)]	Akr1a1	Akr1a1	0	50.59948244	1.712645346	80	75098000	7.875628371
Q69ZQ2	Pre-mRNA-splicing factor ISY1 homolog	Isy1	Isy1	0	21.02731463	1.342961555	60	2439850	6.387363127
Q99LB6	Methionine adenosyltransferase 2 subunit beta	Mat2b	Mat2b	1	15.54721411	1.218724886	40	27002000	7.431395933
Q8C1A5	Thimet oligopeptidase	Thop1	Thop1	0	21.36348621	1.349539506	60	70318500	7.847069598
Q99K95	Protein RTF2 homolog	Rtfdc1	Rtfdc1	0	18.94902496	1.299921674	50	818135	5.912824972
Q8VCA8	Secernin-2	Scrn2	Scrn2	0	11.21325089	1.086831279	30	235810	5.372562218
P84078	ADP-ribosylation factor 1	Arf1	Arf1	0	83.2666275	1.925655613	90	87923000	7.944102498
Q99KQ4	Nicotinamide phosphoribosyltransferase	Nampt	Nampt	0	25.46242134	1.42262958	60	21833000	7.339113415
Q8BG32	26S proteasome non-ATPase regulatory subunit 11	Psmd11	Psmd11	0	8.450757402	0.975466615	20	254490000	8.405670722
Q921J4	Ubiquitin-conjugating enzyme E2 S	Ube2s	Ube2s	1	294.0260809	2.46986041	100	7295850	6.863075896
P62320	Small nuclear ribonucleoprotein Sm D3	Snrpd3	Snrpd3	0	29.43091539	1.483315017	70	39001500	7.59108131
Q99JR8	SWI/SNF-related matrix-associated actin-dependent regulator of chromatin subfamily D member 2	Smarcd2	Smarcd2	0	15.47710451	1.216880896	40	514927.5	5.711746086
Q924K8	Metastasis-associated protein MTA3	Mta3	Mta3	0	6.222155036	0.858666807	20	4687950	6.670982971
Q9Z265	Serine/threonine-protein kinase Chk2	Chek2	Chek2	0	17.12075012	1.258176172	50	263275	5.420409621
Q91WR3	Activating signal cointegrator 1 complex subunit 2	Ascc2	Ascc2	0	6.551163683	0.878013884	20	339855	5.531293664
Q9CPX9	Anaphase-promoting complex subunit 11	Anapc11	Anapc11	0	9.772281759	1.032307704	30	99308	4.996984236
Q99K43	Protein regulator of cytokinesis 1	Prc1	Prc1	0	15.85494074	1.22672723	40	740005	5.869234654
Q8CIM8	Integrator complex subunit 4	Ints4	Ints4	0	20.72732186	1.337006198	60	3784550	6.578014247
Q9D024	Coiled-coil domain-containing protein 47	Ccdc47	Ccdc47	0	9.359050725	1.01531996	30	3104000	6.491921713
Q8BHN1	Gamma-taxilin	Txlng	Txlng	0	4.24029464	0.719355706	10	334590	5.524512957
Q62318	Transcription intermediary factor 1-beta	Trim28	Trim28	0	371.2857355	2.570876396	100	576380000	8.760708903
Q9Z2I9	Succinyl-CoA ligase [ADP-forming] subunit beta, mitochondrial	Sucla2	Sucla2	0	19.45325034	1.310762334	50	13737500	7.137907705
Q9D720	Non-structural maintenance of chromosomes element 1 homolog	Nsmce1	Nsmce1	0	24.34208832	1.4038424	60	318960	5.503736223
Q64152	Transcription factor BTF3	Btf3	Btf3	1	118.9788213	2.079104591	100	12783500	7.106649776
Q8C6P8	Zinc finger protein 57	Zfp57	Zfp57	0	103.4551308	2.018929777	100	12526800	7.097840144
Q9QUM9	Proteasome subunit alpha type-6	Psma6	Psma6	1	73.79029994	1.873845275	90	84002000	7.924289626
Q8K1A5	Transmembrane protein 41B	Tmem41b	Tmem41b	0	6.888666776	0.897003611	20	1323850	6.12183878
O55143;Q8R429;Q64518	Sarcoplasmic/endoplasmic reticulum calcium ATPase 2	Atp2a2	Atp2a2	1	50.30782076	1.710183569	80	65290500	7.814849994
P14211	Calreticulin	Calr	Calr	1	132.9258388	2.126864375	100	196555000	8.293484096
Q920A7	AFG3-like protein 1	Afg3l1	Afg3l1	0	9.804489643	1.033604258	30	800550	5.903388462
Q3U308	Cytoplasmic tRNA 2-thiolation protein 2	Ctu2	Ctu2	0	5.434095458	0.8084875	20	2130650	6.328512114
Q8CFI7	DNA-directed RNA polymerase II subunit RPB2	Polr2b	Polr2b	0	26.94157646	1.446250905	70	57500500	7.759671621
Q9Z1D1	Eukaryotic translation initiation factor 3 subunit G	Eif3g	Eif3g	0	126.9724254	2.107116401	100	42609500	7.629506438
Q8K2M0	39S ribosomal protein L38, mitochondrial	Mrpl38	Mrpl38	0	22.91640938	1.378695979	60	2660350	6.424938777
Q9D1R9	60S ribosomal protein L34	Rpl34	Rpl34	0	200.4066727	2.304073855	100	86839000	7.938714814
O35216	Histone H3-like centromeric protein A	Cenpa	Cenpa	0	26.11815335	1.433260112	60	1394700	6.144480801
Q8K4R9	Disks large-associated protein 5	Dlgap5	Dlgap5	1	15.99721236	1.2303777	50	1081000	6.033825694
P32883	GTPase KRas;GTPase KRas, N-terminally processed	Kras	Kras	1	5.855524246	0.836040671	20	892640	5.950676344
Q8VBW6	NEDD8-activating enzyme E1 regulatory subunit	Nae1	Nae1	0	5.343248348	0.802311715	20	15173500	7.181085769
P53810	Phosphatidylinositol transfer protein alpha isoform	Pitpna	Pitpna	0	9.014757704	1.000640446	30	2801450	6.447382876
Q9CQZ0;Q921I0	ORM1-like protein 2	Ormdl2	Ormdl2	0	5.655113279	0.823155452	20	2417550	6.383375465
O55029	Coatomer subunit beta	Copb2	Copb2	0	41.50676275	1.628458031	80	55400500	7.743513684
Q9D1L0	Coiled-coil-helix-coiled-coil-helix domain-containing protein 2, mitochondrial	Chchd2	Chchd2	1	91.79862336	1.967541534	90	13569000	7.132547842
Q91W43	Glycine dehydrogenase [decarboxylating], mitochondrial	Gldc	Gldc	0	54.21273362	1.74203925	90	23645000	7.373739318
Q922X9	Protein arginine N-methyltransferase 7	Prmt7	Prmt7	0	25.76863266	1.427626188	60	1628750	6.211854429
Q9D0S9	Histidine triad nucleotide-binding protein 2, mitochondrial	Hint2	Hint2	0	14.13410501	1.179956743	40	324870	5.511709608
Q60972	Histone-binding protein RBBP4	Rbbp4	Rbbp4	1	20.24731222	1.327304	50	81502000	7.911168266
Q9DBU3	Serine/threonine-protein kinase RIO3	Riok3	Riok3	0	21.37293306	1.349722923	60	586490	5.768260612
Q9CZ57	5-methylcytosine rRNA methyltransferase NSUN4	Nsun4	Nsun4	0	1.284488802	0.358789034	10	628460	5.798277641
P17426	AP-2 complex subunit alpha-1	Ap2a1	Ap2a1	0	19.40659101	1.30977046	50	17650400	7.246754552
Q9CWZ3	RNA-binding protein 8A	Rbm8a	Rbm8a	1	35.75176025	1.565278145	70	15260500	7.183568763
P18760	Cofilin-1	Cfl1	Cfl1	1	278.6474094	2.446610801	100	279935000	8.447057201
P42932	T-complex protein 1 subunit theta	Cct8	Cct8	1	105.7452667	2.028348627	100	714435000	8.853962722
Q921L3	Transmembrane and coiled-coil domain-containing protein 1	Tmco1	Tmco1	0	6.669317934	0.884756742	20	3459700	6.539038442
Q9CY27	Very-long-chain enoyl-CoA reductase	Tecr	Tecr	1	71.54103818	1.860583767	90	3949450	6.59653662
P62317	Small nuclear ribonucleoprotein Sm D2	Snrpd2	Snrpd2	0	243.7517634	2.38872583	100	46223500	7.664862827
P23591	GDP-L-fucose synthase	Tsta3	Tsta3	0	20.93033139	1.341045194	60	5107500	6.708208375
Q91VU0	Protein FAM3C	Fam3c	Fam3c	0	17.44854749	1.265962179	50	3269850	6.51452783
Q9QZD9	Eukaryotic translation initiation factor 3 subunit I	Eif3i	Eif3i	0	47.35534447	1.684444481	80	78950000	7.897352134
Q9D4J7	PHD finger protein 6	Phf6	Phf6	0	1.84449573	0.454005286	10	1156780	6.063250771
Q9EQ61	Pescadillo homolog	Pes1	Pes1	0	55.90851291	1.755177237	90	12900550	7.110608226
Q60520	Paired amphipathic helix protein Sin3a	Sin3a	Sin3a	0	13.69454959	1.167156279	40	17201000	7.235553696
Q8VCW8	Acyl-CoA synthetase family member 2, mitochondrial	Acsf2	Acsf2	0	10.25518328	1.051352571	30	391640	5.592887042
Q9R1P4	Proteasome subunit alpha type-1	Psma1	Psma1	1	45.35774082	1.666122263	80	124030000	8.093526744
P46460	Vesicle-fusing ATPase	Nsf	Nsf	0	29.61630647	1.485952796	70	21636500	7.335187009
Q9CR16	Peptidyl-prolyl cis-trans isomerase D	Ppid	Ppid	0	21.35116739	1.349300211	60	139545000	8.14471428
P97315	Cysteine and glycine-rich protein 1	Csrp1	Csrp1	0	30.03155044	1.491803475	70	6224800	6.794125402
Q9CR29	Coiled-coil domain-containing protein 43	Ccdc43	Ccdc43	0	44.43968198	1.657435283	80	1539660	6.187424827
Q61699	Heat shock protein 105 kDa	Hsph1	Hsph1	1	8.045309773	0.956423445	20	370995000	8.569368057
Q99KG3	RNA-binding protein 10	Rbm10	Rbm10	0	21.52906352	1.352743139	60	2317350	6.364991632
Q80WE4	Kinesin-like protein KIF20B	Kif20b	Kif20b	0	18.23642597	1.284124386	50	3459400	6.539000781
Q60598	Src substrate cortactin	Cttn	Cttn	0	33.58348119	1.538868707	70	9418700	6.973990964
Q8R2R3	Alpha- and gamma-adaptin-binding protein p34	Aagab	Aagab	0	13.27108378	1.154456956	40	137850	5.13940677
Q8R1A4	Dedicator of cytokinesis protein 7	Dock7	Dock7	1	3.947968017	0.694426884	10	2214700	6.345314906
P56393	Cytochrome c oxidase subunit 7B, mitochondrial	Cox7b	Cox7b	1	79.10372861	1.903652732	90	448610	5.65186895
Q9CQ06	39S ribosomal protein L24, mitochondrial	Mrpl24	Mrpl24	0	23.08179581	1.38168887	60	1972500	6.295017012
P47753	F-actin-capping protein subunit alpha-1	Capza1	Capza1	0	16.06290836	1.232053058	50	19678500	7.293991991
Q8K2A7	Integrator complex subunit 10	Ints10	Ints10	0	8.29379437	0.968193059	20	2591150	6.413492555
Q9D1M4	Eukaryotic translation elongation factor 1 epsilon-1	Eef1e1	Eef1e1	0	62.43329528	1.802317273	90	22098500	7.344362796
Q9Z1P6	NADH dehydrogenase [ubiquinone] 1 alpha subcomplex subunit 7	Ndufa7	Ndufa7	0	71.69919041	1.861529575	90	517080	5.71355774
Q99LX0	Protein DJ-1	Park7	Park7	1	76.37888212	1.888622451	90	110260000	8.042417988
P80316	T-complex protein 1 subunit epsilon	Cct5	Cct5	0	153.2663096	2.18827109	100	358625000	8.554640561
P26231;REV__Q9JMB1;Q65CL1	Catenin alpha-1	Ctnna1	Ctnna1	1	95.1697644	1.983038552	100	94153000	7.973834163
P21981	Protein-glutamine gamma-glutamyltransferase 2	Tgm2	Tgm2	0	3.405270556	0.643972586	10	774585	5.889069083
Q9WUA2	Phenylalanine--tRNA ligase beta subunit	Farsb	Farsb	0	31.7476281	1.51517985	70	62139500	7.793367754
Q8K2B3	Succinate dehydrogenase [ubiquinone] flavoprotein subunit, mitochondrial	Sdha	Sdha	0	45.49164516	1.667374914	80	50552000	7.703738342
P70404	Isocitrate dehydrogenase [NAD] subunit gamma 1, mitochondrial	Idh3g	Idh3g	0	32.04649504	1.519125404	70	14352000	7.156912426
Q9D0R2;Q8BLY2	Threonine--tRNA ligase, cytoplasmic	Tars	Tars	0	94.14536248	1.978387625	100	130700000	8.116275588
Q9CR61	NADH dehydrogenase [ubiquinone] 1 beta subcomplex subunit 7	Ndufb7	Ndufb7	1	13.46814599	1.160412882	40	305830	5.485480085
Q9D1N9	39S ribosomal protein L21, mitochondrial	Mrpl21	Mrpl21	0	24.54600805	1.407323045	60	5069800	6.704990827
O35295	Transcriptional activator protein Pur-beta	Purb	Purb	0	6.988803449	0.902481736	20	2111850	6.324663068
Q61391	Neprilysin	Mme	Mme	0	12.52719038	1.131207602	40	1712450	6.2336179
Q921N6	Probable ATP-dependent RNA helicase DDX27	Ddx27	Ddx27	0	30.63631021	1.500185825	70	7545150	6.877667878
Q62425	NADH dehydrogenase [ubiquinone] 1 alpha subcomplex subunit 4	Ndufa4	Ndufa4	0	153.1837308	2.18803855	100	11011000	7.041826763
P35279	Ras-related protein Rab-6A	Rab6a	Rab6a	0	8.939998626	0.997386324	30	75783500	7.879574659
Q9WUM5	Succinyl-CoA ligase [ADP/GDP-forming] subunit alpha, mitochondrial	Suclg1	Suclg1	0	4.794103931	0.762986281	10	14035500	7.147227889
Q8CHW4	Translation initiation factor eIF-2B subunit epsilon	Eif2b5	Eif2b5	0	114.5403979	2.062733859	100	13174500	7.119734142
Q99JX4	Eukaryotic translation initiation factor 3 subunit M	Eif3m	Eif3m	0	47.44530863	1.685251727	80	57162500	7.757111214
P17918	Proliferating cell nuclear antigen	Pcna	Pcna	1	82.03921074	1.919283213	90	273955000	8.437679231
P61166	Transmembrane protein 258	Tmem258	Tmem258	0	16.46571147	1.242186281	50	2520400	6.401469471
Q80W37	Snurportin-1	Snupn	Snupn	0	8.720482508	0.987687823	20	913160	5.960546879
Q91VR5	ATP-dependent RNA helicase DDX1	Ddx1	Ddx1	0	61.0992198	1.793086144	90	55350500	7.743121548
Q9CXW2	28S ribosomal protein S22, mitochondrial	Mrps22	Mrps22	0	16.3431768	1.239128651	50	4148200	6.617859687
Q9JMH6	Thioredoxin reductase 1, cytoplasmic	Txnrd1	Txnrd1	1	63.77502609	1.811407597	90	39515500	7.596767482
Q9CXW4	60S ribosomal protein L11	Rpl11	Rpl11	0	214.5618932	2.333571989	100	236635000	8.37407898
Q61686	Chromobox protein homolog 5	Cbx5	Cbx5	0	30.02068559	1.491651392	70	496360	5.695796776
Q8BK67	Protein RCC2	Rcc2	Rcc2	0	113.8658288	2.06019085	100	236320000	8.373500478
Q64737	Trifunctional purine biosynthetic protein adenosine-3;Phosphoribosylamine--glycine ligase;Phosphoribosylformylglycinamidine cyclo-ligase;Phosphoribosylglycinamide formyltransferase	Gart	Gart	0	77.01191995	1.892160966	90	186985000	8.271806769
Q99PL5	Ribosome-binding protein 1	Rrbp1	Rrbp1	1	12.69367365	1.136519974	40	40771500	7.61035669
Q8R060	Protein zwilch homolog	Zwilch	Zwilch	0	15.56737051	1.219253585	40	3797150	6.579457754
Q91WT9	Cystathionine beta-synthase	Cbs	Cbs	0	11.14703189	1.084470172	30	488560	5.688917907
Q8BMK1	Methyltransferase-like protein 2	Mettl2	Mettl2	0	11.37321839	1.092482678	30	147240	5.168025809
Q68FF6;Q9JLQ2	ARF GTPase-activating protein GIT1	Git1	Git1	0	10.62620776	1.065438079	30	295818.5	5.471025331
Q64337	Sequestosome-1	Sqstm1	Sqstm1	0	61.85538915	1.79834252	90	496875	5.696247146
P61211	ADP-ribosylation factor-like protein 1	Arl1	Arl1	0	25.13958911	1.417298757	60	3471000	6.540454614
P62984	Ubiquitin-60S ribosomal protein L40;Ubiquitin;60S ribosomal protein L40	Uba52	Uba52	0	12.33293373	1.124925721	40	2352100	6.371455782
P63030	Mitochondrial pyruvate carrier 1	Mpc1	Mpc1	0	1.230119537	0.348328142	10	221850	5.346059433
Q8R3Q6	Coiled-coil domain-containing protein 58	Ccdc58	Ccdc58	0	22.85732908	1.377621821	60	7054200	6.848447769
Q6PAC3	DDB1- and CUL4-associated factor 13	Dcaf13	Dcaf13	1	27.244579	1.450935106	70	427820	5.631261083
Q91VJ5	Polyglutamine-binding protein 1	Pqbp1	Pqbp1	0	19.71402883	1.316264576	50	1726675	6.237210601
Q04447;P07310	Creatine kinase B-type	Ckb	Ckb	0	500.2591201	2.700062287	100	308600000	8.489395922
Q99PT1	Rho GDP-dissociation inhibitor 1	Arhgdia	Arhgdia	0	52.56122407	1.728850494	80	108549500	8.035627827
Q99KX1	Myeloid leukemia factor 2	Mlf2	Mlf2	0	150.1491456	2.179405697	100	1875820	6.273191162
Q8R3B1	1-phosphatidylinositol 4,5-bisphosphate phosphodiesterase delta-1	Plcd1	Plcd1	0	4.239656836	0.719302844	10	1927500	6.284994387
P59325	Eukaryotic translation initiation factor 5	Eif5	Eif5	1	29.95396466	1.490716282	70	35147500	7.54589444
B1AUR6	Protein MMS22-like	Mms22l	Mms22l	0	8.335628577	0.970143565	20	467610	5.66988379
P20664	DNA primase small subunit	Prim1	Prim1	0	16.09207472	1.232794783	50	6098640	6.785232998
P23475	X-ray repair cross-complementing protein 6	Xrcc6	Xrcc6	0	15.00818304	1.204342041	40	9097350	6.958914904
P17751	Triosephosphate isomerase	Tpi1	Tpi1	0	112.563432	2.055238509	100	249550000	8.397157574
Q9CQ69	Cytochrome b-c1 complex subunit 8	Uqcrq	Uqcrq	1	18.91185885	1.299111805	50	4318250	6.635307782
Q9WTX8	Mitotic spindle assembly checkpoint protein MAD1	Mad1l1	Mad1l1	0	16.83098808	1.25117541	50	4805400	6.681729544
Q91YJ5	Translation initiation factor IF-2, mitochondrial	Mtif2	Mtif2	0	11.79786322	1.107137464	30	542705	5.734563823
P62918	60S ribosomal protein L8	Rpl8	Rpl8	0	1839.27603	3.264882969	100	319415000	8.504355307
Q9CQZ6	NADH dehydrogenase [ubiquinone] 1 beta subcomplex subunit 3	Ndufb3	Ndufb3	0	36.4561498	1.573523133	80	1873150	6.272572557
Q9QZH3	Peptidyl-prolyl cis-trans isomerase E	Ppie	Ppie	0	21.17522524	1.34586804	60	5442300	6.735782478
Q9R0X0	Mediator of RNA polymerase II transcription subunit 20	Med20	Med20	0	3.670784039	0.669389787	10	2482500	6.394889257
P62301	40S ribosomal protein S13	Rps13	Rps13	0	550.0894834	2.741222123	100	211920000	8.326171945
P16125	L-lactate dehydrogenase B chain	Ldhb	Ldhb	1	68.94749144	1.844772144	90	182290000	8.260762845
Q8K1M6	Dynamin-1-like protein	Dnm1l	Dnm1l	0	30.51633275	1.498535677	70	26228500	7.418773454
Q8BMJ3	Eukaryotic translation initiation factor 1A, X-chromosomal	Eif1ax	Eif1ax	1	12.39568615	1.126964964	40	63196000	7.80068959
P97450	ATP synthase-coupling factor 6, mitochondrial	Atp5j	Atp5j	1	9.447316817	1.019004765	30	3469650	6.540285668
P84099	60S ribosomal protein L19	Rpl19	Rpl19	0	1029.83458	3.013188979	100	163365000	8.213159017
P48036	Annexin A5	Anxa5	Anxa5	0	6.660872655	0.884278243	20	877615	5.943304037
Q61696;P17879	Heat shock 70 kDa protein 1A;Heat shock 70 kDa protein 1B	Hspa1a;Hspa1b	Hspa1a	1	0.474839488	0.168744757	10	6273800	6.79753067
Q3UMU9	Hepatoma-derived growth factor-related protein 2	Hdgfrp2	Hdgfrp2	0	59.58698664	1.782379353	90	3686250	6.566584786
Q569Z5	Probable ATP-dependent RNA helicase DDX46	Ddx46	Ddx46	0	19.3545138	1.308660733	50	45326000	7.656347394
P43274;Q07133	Histone H1.4	Hist1h1e	Hist1h1e	0	154.1157188	2.19065581	100	27178000	7.434217494
P80314	T-complex protein 1 subunit beta	Cct2	Cct2	0	215.0053357	2.334464479	100	375370000	8.57445956
P70697	Uroporphyrinogen decarboxylase	Urod	Urod	0	14.35222293	1.186171268	40	3662550	6.563783562
Q8BUI3	Leucine-rich repeat and WD repeat-containing protein 1	LRWD1	LRWD1	0	12.22685974	1.121456748	30	987950	5.994734966
P14069	Protein S100-A6	S100a6	S100a6	0	9.622907015	1.02624338	30	27265000	7.435605502
Q9CY50	Translocon-associated protein subunit alpha	Ssr1	Ssr1	1	9.720643719	1.030220863	30	18842000	7.275126999
Q8CIE6	Coatomer subunit alpha;Xenin;Proxenin	Copa	Copa	1	18.93475397	1.29961088	50	95006500	7.977753319
Q8BHC4	Dephospho-CoA kinase domain-containing protein	Dcakd	Dcakd	0	9.009673831	1.000419926	30	21545000	7.333346498
Q9D7G0	Ribose-phosphate pyrophosphokinase 1	Prps1	Prps1	1	43.48005962	1.648165361	80	118170000	8.072507236
Q99L48	60S ribosomal export protein NMD3	Nmd3	Nmd3	0	17.60205846	1.269561005	50	6858100	6.836203813
Q8BH58	TIP41-like protein	Tiprl	Tiprl	0	17.16517574	1.259239604	50	5267200	6.721579809
P98083	SHC-transforming protein 1	Shc1	Shc1	0	16.73223796	1.248763551	50	196650	5.293693951
Q6PGC1	ATP-dependent RNA helicase Dhx29	Dhx29	Dhx29	0	17.68968711	1.271602031	50	16707500	7.22291147
Q6P1B1	Xaa-Pro aminopeptidase 1	Xpnpep1	Xpnpep1	1	19.46089234	1.31092457	50	14506650	7.161567133
P62830	60S ribosomal protein L23	Rpl23	Rpl23	0	537.2528519	2.73098634	100	129675000	8.112856257
P48024;Q9CXU9	Eukaryotic translation initiation factor 1;Eukaryotic translation initiation factor 1b	Eif1;Eif1b	Eif1	0	41.47942684	1.628178648	80	11529900	7.061825541
Q07832	Serine/threonine-protein kinase PLK1	Plk1	Plk1	1	29.57669399	1.485390527	70	15728000	7.1966735
P57776	Elongation factor 1-delta	Eef1d	Eef1d	0	46.66044313	1.678158076	80	465285000	8.667719052
Q923D2	Flavin reductase (NADPH)	Blvrb	Blvrb	0	28.64622778	1.471969441	70	13685750	7.136268602
Q9CQJ6	Density-regulated protein	Denr	Denr	0	12.724762	1.137504822	40	8414350	6.925020573
Q9WU84	Copper chaperone for superoxide dismutase	Ccs	Ccs	0	50.16868188	1.70900423	80	6083150	6.784128526
Q9D0D4	Probable dimethyladenosine transferase	Dimt1	Dimt1	0	9.279441707	1.011969528	30	2686550	6.429194928
Q9D075	tRNA methyltransferase 10 homolog B	Trmt10b	Trmt10b	0	3.529949424	0.656093353	10	2269700	6.355968458
O35226	26S proteasome non-ATPase regulatory subunit 4	Psmd4	Psmd4	1	83.9377871	1.929100942	90	103672000	8.015661477
P56812	Programmed cell death protein 5	Pdcd5	Pdcd5	0	13.53973443	1.162556474	40	6345950	6.802496646
P24860	G2/mitotic-specific cyclin-B1	Ccnb1	Ccnb1	0	50.5399573	1.712144054	80	19236500	7.284126057
Q91WM3	U3 small nucleolar RNA-interacting protein 2	Rrp9	Rrp9	1	48.36758229	1.693441859	80	5944550	6.774118984
P24270	Catalase	Cat	Cat	0	35.216501	1.558906489	70	30646500	7.486380883
Q99MV2	Testis-expressed protein 19.1	Tex19.1	Tex19.1	0	42.42575135	1.637747341	80	660380	5.819793912
Q91VR2	ATP synthase subunit gamma, mitochondrial	Atp5c1	Atp5c1	0	95.11382677	1.982785869	100	77268000	7.887999671
Q9JIB4	General transcription factor IIH subunit 2	Gtf2h2	Gtf2h2	1	6.092744104	0.850814291	20	607740	5.783717822
P62806	Histone H4	Hist1h4a	Hist1h4a	1	619.447104	2.792704762	100	80408500	7.905301961
Q8K4Z5	Splicing factor 3A subunit 1	Sf3a1	Sf3a1	0	15.07795062	1.206230691	40	49308500	7.692921791
P51949	CDK-activating kinase assembly factor MAT1	Mnat1	Mnat1	0	17.85402809	1.27540415	50	468670	5.670867155
P68433;P84244;P84228	Histone H3.1;Histone H3.3;Histone H3.2	Hist1h3a;H3f3a;Hist1h3b	Hist1h3a	1	390.0734152	2.592258294	100	34972500	7.543726679
Q6J1H4	Undifferentiated embryonic cell transcription factor 1	Utf1	Utf1	0	14.65674419	1.194701456	40	10645100	7.027149746
Q9Z1B5	Mitotic spindle assembly checkpoint protein MAD2A	Mad2l1	Mad2l1	0	15.74617877	1.223915723	40	12781500	7.106581824
P49718	DNA replication licensing factor MCM5	Mcm5	Mcm5	0	100.6946308	2.007298024	100	185015000	8.26720694
Q9DBG9	Tax1-binding protein 3	Tax1bp3	Tax1bp3	0	2.754650438	0.57456951	10	317660	5.501962532
Q8K003;Q8C163	Translation machinery-associated protein 7	Tma7	Tma7	0	128.8253008	2.113359338	100	6913050	6.839669698
P63002	Amino-terminal enhancer of split	Aes	Aes	1	82.00692545	1.919114328	90	455400	5.658393026
O70194	Eukaryotic translation initiation factor 3 subunit D	Eif3d	Eif3d	0	66.68837625	1.830514096	90	88916500	7.948982359
Q9D6J5	NADH dehydrogenase [ubiquinone] 1 beta subcomplex subunit 8, mitochondrial	Ndufb8	Ndufb8	1	22.1638191	1.364810165	60	835790	5.922097171
P20060	Beta-hexosaminidase subunit beta	Hexb	Hexb	0	22.54255322	1.371853561	60	172250	5.236159231
Q8BG51	Mitochondrial Rho GTPase 1	Rhot1	Rhot1	0	9.575267208	1.02429135	30	4338900	6.637379641
Q9CQ54	NADH dehydrogenase [ubiquinone] 1 subunit C2	Ndufc2	Ndufc2	1	64.52667528	1.816418133	90	805020	5.90580667
Q14AX6;Q3V3A1;Q04899;O35495;Q04735;Q8K0D0	Cyclin-dependent kinase 12	Cdk12	Cdk12	0	8.199694792	0.963773419	20	554580	5.743964203
Q99LB2	Dehydrogenase/reductase SDR family member 4	Dhrs4	Dhrs4	1	20.37288419	1.329863133	50	17215000	7.235907027
Q9DAK9	14 kDa phosphohistidine phosphatase	Phpt1	Phpt1	0	0.536321972	0.186482242	10	1226535	6.088679946
P67871	Casein kinase II subunit beta	Csnk2b	Csnk2b	0	22.3332662	1.367975536	60	20571000	7.313255404
P59328	WD repeat and HMG-box DNA-binding protein 1	Wdhd1	Wdhd1	0	8.499911694	0.977719568	20	5239900	6.719322999
Q99M31	Heat shock 70 kDa protein 14	Hspa14	Hspa14	1	9.54979193	1.023243894	30	9570450	6.980932359
P54103	DnaJ homolog subfamily C member 2	Dnajc2	Dnajc2	1	20.45451018	1.331518604	50	15591500	7.192887899
P97855	Ras GTPase-activating protein-binding protein 1	G3bp1	G3bp1	1	93.07878624	1.973491706	100	244940000	8.389059714
Q8C754	Vacuolar protein sorting-associated protein 52 homolog	Vps52	Vps52	0	7.668286439	0.937933254	20	157110	5.196203829
Q61081	Hsp90 co-chaperone Cdc37	Cdc37	Cdc37	0	39.46683056	1.607099191	80	88836500	7.94859144
O88271	Craniofacial development protein 1	Cfdp1	Cfdp1	0	87.8246484	1.948533497	90	13142000	7.118661463
P54729	NEDD8 ultimate buster 1	Nub1	Nub1	0	12.90178041	1.143070424	40	10883650	7.036774567
Q9WTZ0	Protein UXT	Uxt	Uxt	1	3.246800501	0.62806186	10	457595	5.66048127
P61963	DDB1- and CUL4-associated factor 7	Dcaf7	Dcaf7	0	11.27691126	1.089089117	30	645950	5.810198903
P62751	60S ribosomal protein L23a	Rpl23a	Rpl23a	1	128.8168889	2.113331197	100	184505000	8.26600814
Q9CY52	Probable tRNA(His) guanylyltransferase	Thg1l	Thg1l	0	9.714164146	1.029958296	30	1410200	6.14928071
P14733	Lamin-B1	Lmnb1	Lmnb1	0	83.1006835	1.924799525	90	164752000	8.216830695
Q80ZK0	28S ribosomal protein S10, mitochondrial	Mrps10	Mrps10	0	5.541409363	0.815671328	20	1247195	6.095934361
Q8BMF4	Dihydrolipoyllysine-residue acetyltransferase component of pyruvate dehydrogenase complex, mitochondrial	Dlat	Dlat	0	19.70209311	1.316014258	50	19599500	7.292244992
Q3UHX2	28 kDa heat- and acid-stable phosphoprotein	Pdap1	Pdap1	0	24.10881217	1.399826168	60	14367850	7.157391785
Q9D365	Signal peptidase complex subunit 3	Spcs3	Spcs3	0	15.45408584	1.216273759	40	2473050	6.393232897
Q8VDR9	Dedicator of cytokinesis protein 6	Dock6	Dock6	0	13.44894029	1.159835996	40	1904200	6.279712561
P47911	60S ribosomal protein L6	Rpl6	Rpl6	0	336.4298246	2.528183466	100	369195000	8.567255811
Q3UHX9	Uncharacterized protein C9orf114 homolog	D2Wsu81e	D2Wsu81e	1	18.19034431	1.283082767	50	776305	5.890032383
Q8R2U0	Nucleoporin SEH1	Seh1l	Seh1l	0	14.02486432	1.176810559	40	6565300	6.817254576
Q5F2E8	Serine/threonine-protein kinase TAO1	Taok1	Taok1	0	11.56805929	1.099268221	30	615320	5.789101031
Q9JII5	DAZ-associated protein 1	Dazap1	Dazap1	1	53.74780204	1.738366688	90	4329025	6.636390094
Q9D892	Inosine triphosphate pyrophosphatase	Itpa	Itpa	0	23.57040217	1.390412265	60	22391000	7.35007349
Q8R081	Heterogeneous nuclear ribonucleoprotein L	Hnrnpl	Hnrnpl	0	65.77450803	1.824610697	90	56343000	7.750839967
Q78PY7	Staphylococcal nuclease domain-containing protein 1	Snd1	Snd1	0	22.56349979	1.372239795	60	92788000	7.967491814
P37913	DNA ligase 1	Lig1	Lig1	0	24.37166942	1.404349044	60	67300500	7.828018291
P60229	Eukaryotic translation initiation factor 3 subunit E	Eif3e	Eif3e	0	113.4738352	2.058706233	100	205865000	8.313582517
O35143	ATPase inhibitor, mitochondrial	Atpif1	Atpif1	1	32.94012057	1.530713381	70	4602600	6.663003233
Q920A5	Retinoid-inducible serine carboxypeptidase	Scpep1	Scpep1	0	82.78858256	1.923184844	90	7470950	6.87337583
Q9JHS3	Ragulator complex protein LAMTOR2	Lamtor2	Lamtor2	1	36.39960192	1.57286698	70	2631200	6.42015386
Q99JI6;P62835	Ras-related protein Rap-1b;Ras-related protein Rap-1A	Rap1b;Rap1a	Rap1b	1	22.55628847	1.372106864	60	11454900	7.058991302
P63330	Serine/threonine-protein phosphatase 2A catalytic subunit alpha isoform	Ppp2ca	Ppp2ca	1	26.38960853	1.437585825	60	39268500	7.594044312
Q9JLM4	Zinc finger MYM-type protein 3	Zmym3	Zmym3	0	5.152507386	0.789052144	20	158830	5.200932536
Q922J9	Fatty acyl-CoA reductase 1	Far1	Far1	0	6.014783825	0.846014292	20	9128650	6.960406556
Q99K74	Mediator of RNA polymerase II transcription subunit 24	Med24	Med24	0	10.27270301	1.052028065	30	1014800	6.006380459
Q3UE37	Ubiquitin-conjugating enzyme E2 Z	Ube2z	Ube2z	1	37.66416239	1.587308606	80	7454350	6.87240978
Q9D289	Trafficking protein particle complex subunit 6B	Trappc6b	Trappc6b	0	15.90928889	1.228125344	50	222650	5.347622699
Q9R020	Zinc finger Ran-binding domain-containing protein 2	Zranb2	Zranb2	0	26.09888759	1.432951463	60	2871800	6.458154191
Q8BP67	60S ribosomal protein L24	Rpl24	Rpl24	0	66.92919839	1.83205649	90	165395000	8.218522376
Q8BLN5	Lanosterol synthase	Lss	Lss	0	5.423940351	0.8078015	20	1179425	6.071670329
Q8R3D1	TBC1 domain family member 13	Tbc1d13	Tbc1d13	1	64.88307781	1.81877388	90	18425500	7.265419282
P37040	NADPH--cytochrome P450 reductase	Por	Por	0	10.55159504	1.062641956	30	12443500	7.094942552
P61620	Protein transport protein Sec61 subunit alpha isoform 1	Sec61a1	Sec61a1	1	26.49568981	1.43926462	60	17156500	7.234428695
Q9CQQ7	ATP synthase subunit b, mitochondrial	Atp5f1	Atp5f1	1	42.87554587	1.642222533	80	42664000	7.630061571
Q9QXP6	E3 ubiquitin-protein ligase makorin-1	Mkrn1	Mkrn1	1	45.4299822	1.666798517	80	560630	5.748676334
Q3U1J4	DNA damage-binding protein 1	Ddb1	Ddb1	1	217.6022117	2.339654552	100	292050000	8.465457211
Q5U4D9	THO complex subunit 6 homolog	Thoc6	Thoc6	0	15.40274916	1.214916643	40	3509500	6.545245247
Q9CW03	Structural maintenance of chromosomes protein 3	Smc3	Smc3	0	37.49930318	1.585452869	80	65777000	7.818074062
Q9R0U0	Serine/arginine-rich splicing factor 10	Srsf10	Srsf10	1	16.15779209	1.234461401	50	820425	5.914038886
P61079;Q6ZWY6	Ubiquitin-conjugating enzyme E2 D3	Ube2d3	Ube2d3	1	46.17896084	1.673748371	80	14450000	7.159867847
P80317	T-complex protein 1 subunit zeta	Cct6a	Cct6a	1	236.110604	2.374950977	100	389525000	8.590535336
Q6PD26	GPI transamidase component PIG-S	Pigs	Pigs	0	10.11850934	1.046046565	30	1957550	6.291712864
Q9CQF3	Cleavage and polyadenylation specificity factor subunit 5	Nudt21	Nudt21	0	26.42812332	1.438196093	60	21364000	7.329682569
Q8R016	Bleomycin hydrolase	Blmh	Blmh	1	19.7537358	1.317096284	50	80498000	7.90578509
Q6NZB0	DnaJ homolog subfamily C member 8	Dnajc8	Dnajc8	0	57.84555395	1.769713655	90	25118500	7.399993701
Q5SYH2	Transmembrane protein 199	Tmem199	Tmem199	0	28.20502337	1.465457558	70	1432300	6.156033992
Q9CZU3	Superkiller viralicidic activity 2-like 2	Skiv2l2	Skiv2l2	0	27.75340458	1.458689275	70	58076000	7.763996697
Q9DB73	NADH-cytochrome b5 reductase 1	Cyb5r1	Cyb5r1	0	24.039879	1.398632226	60	3260050	6.513224261
Q60931	Voltage-dependent anion-selective channel protein 3	Vdac3	Vdac3	0	51.56720225	1.720714863	80	19355500	7.286804395
Q3UIU2	NADH dehydrogenase [ubiquinone] 1 beta subcomplex subunit 6	Ndufb6	Ndufb6	1	77.67099369	1.895814636	90	1384460	6.141280413
P51881	ADP/ATP translocase 2	Slc25a5	Slc25a5	1	184.7791826	2.268997048	100	426240000	8.629654203
Q5SWT3	Solute carrier family 25 member 35	Slc25a35	Slc25a35	0	0.396006263	0.144887367	10	35298	4.547750099
P18155	Bifunctional methylenetetrahydrofolate dehydrogenase/cyclohydrolase, mitochondrial;NAD-dependent methylenetetrahydrofolate dehydrogenase;Methenyltetrahydrofolate cyclohydrolase	Mthfd2	Mthfd2	0	46.49788155	1.67667424	80	16562000	7.21911278
Q9CYR0	Single-stranded DNA-binding protein, mitochondrial	Ssbp1	Ssbp1	0	9.638537242	1.026881918	30	5813100	6.764407794
Q61687	Transcriptional regulator ATRX	Atrx	Atrx	0	18.96901729	1.300356693	50	199990	5.30100828
P56390	Cyclin-dependent kinases regulatory subunit 2	Cks2	Cks2	1	71.12816065	1.858104857	90	1256055	6.099008657
Q3UKJ7	WD40 repeat-containing protein SMU1	Smu1	Smu1	0	42.36267889	1.637116105	80	26446000	7.422359994
Q9WTI7	Unconventional myosin-Ic	Myo1c	Myo1c	0	12.33744212	1.125072548	40	5942150	6.773943611
Q9CPV5	Polyamine-modulated factor 1	Pmf1	Pmf1	1	46.20742944	1.674010353	80	1033100	6.014142362
O08609	Max-like protein X	Mlx	Mlx	0	11.29824219	1.089843041	30	84416	4.92642477
Q9R1J0	Sterol-4-alpha-carboxylate 3-dehydrogenase, decarboxylating	Nsdhl	Nsdhl	0	4.965742805	0.775664526	10	11624500	7.065374282
O35643	AP-1 complex subunit beta-1	Ap1b1	Ap1b1	0	13.93609657	1.174237113	40	16146000	7.208064948
Q9DCS9	NADH dehydrogenase [ubiquinone] 1 beta subcomplex subunit 10	Ndufb10	Ndufb10	0	47.72715991	1.687771099	80	1190550	6.075747639
Q9QXT0	Protein canopy homolog 2	Cnpy2	Cnpy2	1	53.39458019	1.735555629	80	8895050	6.949148394
Q8VHI3	GDP-fucose protein O-fucosyltransferase 2	Pofut2	Pofut2	0	13.26440507	1.154253663	40	439520	5.642978642
Q9CWI3	BRCA2 and CDKN1A-interacting protein	Bccip	Bccip	0	30.35268923	1.496274798	70	9258400	6.96653594
Q9DBJ1	Phosphoglycerate mutase 1	Pgam1	Pgam1	1	135.0282986	2.133629266	100	334155000	8.523947964
Q921F4	Heterogeneous nuclear ribonucleoprotein L-like	Hnrpll	Hnrpll	0	20.52218881	1.332886437	50	2826500	6.45124899
Q9JK91	DNA mismatch repair protein Mlh1	Mlh1	Mlh1	0	7.267100873	0.917353237	20	994800	5.997735777
P62983;P0CG49;P0CG50	Ubiquitin-40S ribosomal protein S27a;Ubiquitin;40S ribosomal protein S27a;Polyubiquitin-B;Ubiquitin;Polyubiquitin-C;Ubiquitin;Ubiquitin-related 1;Ubiquitin-related 2	Rps27a;Ubb;Ubc	Rps27a	0	325.5336454	2.513927937	100	385880000	8.58645227
Q91Z53	Glyoxylate reductase/hydroxypyruvate reductase	Grhpr	Grhpr	0	23.51753022	1.389476719	60	8056450	6.906143716
Q9CWH0	Developmental pluripotency-associated protein 2	Dppa2	Dppa2	0	9.646768842	1.027217825	30	2054400	6.312685006
Q91XI1	tRNA-dihydrouridine(47) synthase [NAD(P)(+)]-like	Dus3l	Dus3l	0	22.89762855	1.378354806	60	1722800	6.236234863
Q9CYG7	Mitochondrial import receptor subunit TOM34	Tomm34	Tomm34	0	12.63048302	1.134511246	40	39549500	7.597140997
O70310	Glycylpeptide N-tetradecanoyltransferase 1	Nmt1	Nmt1	0	32.41793048	1.523979551	70	38167500	7.581693714
Q6ZQH8	Nucleoporin NUP188 homolog	Nup188	Nup188	0	23.25893155	1.384871669	60	25682000	7.409628842
Q9R1X4	Protein timeless homolog	Timeless	Timeless	0	25.0965477	1.416583059	60	2545450	6.405764571
Q9D0Q7	39S ribosomal protein L45, mitochondrial	Mrpl45	Mrpl45	0	33.79591957	1.541528318	70	952530	5.978878663
Q7TQ95	Protein lunapark	Lnp	Lnp	0	2.667973261	0.564426161	10	977780	5.99024115
Q5SUR0	Phosphoribosylformylglycinamidine synthase	Pfas	Pfas	0	35.55531513	1.562950532	70	115283000	8.06176527
Q62446	Peptidyl-prolyl cis-trans isomerase FKBP3	Fkbp3	Fkbp3	1	117.4263235	2.073448247	100	51776500	7.71413269
Q91VC3	Eukaryotic initiation factor 4A-III	Eif4a3	Eif4a3	0	92.88643211	1.972602835	90	122895000	8.089534214
P97371	Proteasome activator complex subunit 1	Psme1	Psme1	0	13.60256082	1.164429024	40	12441200	7.094862272
P06151;P00342	L-lactate dehydrogenase A chain	Ldha	Ldha	0	150.5393612	2.180525452	100	866640000	8.93783873
Q8R1F9	Ribonuclease P protein subunit p40	Rpp40	Rpp40	0	3.20186465	0.623442059	10	964310	5.98421667
P97329	Kinesin-like protein KIF20A	Kif20a	Kif20a	0	31.81467201	1.516068068	70	5142300	6.71115741
P62313	U6 snRNA-associated Sm-like protein LSm6	Lsm6	Lsm6	0	4.397262882	0.732173572	10	17511500	7.243323348
Q99LD8	N(G),N(G)-dimethylarginine dimethylaminohydrolase 2	Ddah2	Ddah2	1	54.18850127	1.7418486	90	2647600	6.422852372
Q6DFV1	Condensin-2 complex subunit G2	Ncapg2	Ncapg2	0	7.204593079	0.914057046	20	470795	5.672831842
Q8R3C0	Mini-chromosome maintenance complex-binding protein	Mcmbp	Mcmbp	1	10.70389002	1.068330232	30	12239500	7.087763677
Q9ES97	Reticulon-3	Rtn3	Rtn3	0	6.697321703	0.886339638	20	2194800	6.341394952
Q9EQH4	Transcription initiation factor TFIID subunit 8	Taf8	Taf8	0	12.78529942	1.139416204	40	324135	5.510725929
Q9CR95	Adaptin ear-binding coat-associated protein 1	Necap1	Necap1	0	23.41803293	1.387710675	60	4884200	6.688793439
P51943	Cyclin-A2	Ccna2	Ccna2	1	24.30343374	1.40317946	60	2962100	6.471599716
Q9CR47	Ribosome biogenesis protein NSA2 homolog	Nsa2	Nsa2	0	46.2884667	1.674755232	80	2162365	6.334929003
Q61205	Platelet-activating factor acetylhydrolase IB subunit gamma	Pafah1b3	Pafah1b3	0	9.728847429	1.030553069	30	12919500	7.111245706
Q9QXK3	Coatomer subunit gamma-2	Copg2	Copg2	0	21.30617792	1.348425162	60	2987200	6.475264301
Q8JZN7	Mitochondrial Rho GTPase 2	Rhot2	Rhot2	0	3.341407364	0.637630539	10	413255	5.616218117
Q8BG30	Negative elongation factor A	Nelfa	Nelfa	0	7.668528905	0.937945402	20	383800	5.58410497
Q99MZ7	Peroxisomal trans-2-enoyl-CoA reductase	Pecr	Pecr	0	6.170414179	0.855544242	20	7645350	6.883397372
Q9CX30	Protein YIF1B	Yif1b	Yif1b	0	32.19106272	1.521021158	70	2745850	6.438676809
Q8BHY2	Nucleolar complex protein 4 homolog	Noc4l	Noc4l	0	14.30284834	1.184772274	40	2232600	6.34881092
Q9CZ13	Cytochrome b-c1 complex subunit 1, mitochondrial	Uqcrc1	Uqcrc1	1	161.0428506	2.209629875	100	132590000	8.122510771
Q8CEC0	Nuclear pore complex protein Nup88	Nup88	Nup88	1	24.90967201	1.413461915	60	13166500	7.119470343
O70551	SRSF protein kinase 1	Srpk1	Srpk1	0	14.70514384	1.196041918	40	24953500	7.397131469
Q60967	Bifunctional 3-phosphoadenosine 5-phosphosulfate synthase 1;Sulfate adenylyltransferase;Adenylyl-sulfate kinase	Papss1	Papss1	0	10.82777657	1.072903112	30	395000	5.596597096
Q9JKF7	39S ribosomal protein L39, mitochondrial	Mrpl39	Mrpl39	0	23.98569404	1.397691418	60	2043235	6.310318319
Q8C0I1	Alkyldihydroxyacetonephosphate synthase, peroxisomal	Agps	Agps	1	13.90430423	1.173311707	40	12193000	7.086110574
A2A8Z1	Oxysterol-binding protein-related protein 9	Osbpl9	Osbpl9	0	10.82286433	1.072722706	30	1093100	6.038659894
Q8BWY3	Eukaryotic peptide chain release factor subunit 1	Etf1	Etf1	1	75.01906988	1.880922552	90	181330000	8.258469662
P46471	26S protease regulatory subunit 7	Psmc2	Psmc2	0	13.85147947	1.171769719	40	169175000	8.228336185
Q9D773	39S ribosomal protein L2, mitochondrial	Mrpl2	Mrpl2	0	88.262162	1.950667402	90	1359100	6.133251412
P32067	Lupus La protein homolog	Ssb	Ssb	0	53.51631868	1.736526522	90	96717500	7.985505062
P59235	Nucleoporin Nup43	Nup43	Nup43	0	18.77789729	1.296180117	50	29114000	7.464101878
Q03265	ATP synthase subunit alpha, mitochondrial	Atp5a1	Atp5a1	1	375.7214771	2.57602038	100	653255000	8.815082742
Q91WJ8	Far upstream element-binding protein 1	Fubp1	Fubp1	0	34.14006834	1.545802602	70	89782500	7.953191694
Q4FK66	Pre-mRNA-splicing factor 38A	Prpf38a	Prpf38a	0	12.52857989	1.13125221	40	2230800	6.348460636
Q62241	U1 small nuclear ribonucleoprotein C	Snrpc	Snrpc	1	10.11064024	1.045739085	30	1906900	6.280327919
Q9CWU9	Nucleoporin Nup37	Nup37	Nup37	0	20.5389327	1.333224179	50	11896000	7.075400956
P63005	Platelet-activating factor acetylhydrolase IB subunit alpha	Pafah1b1	Pafah1b1	1	22.86462336	1.377754585	60	26186500	7.418077456
Q80UK8	Integrator complex subunit 2	Ints2	Ints2	0	8.179592887	0.962823421	20	1765620	6.24689724
Q9CPV3	39S ribosomal protein L42, mitochondrial	Mrpl42	Mrpl42	0	63.35861564	1.808606694	90	250395	5.398625652
Q8R409	Protein HEXIM1	Hexim1	Hexim1	0	13.84108058	1.171465523	40	3049950	6.48429272
P47754	F-actin-capping protein subunit alpha-2	Capza2	Capza2	0	20.85036692	1.339458734	60	52696500	7.721781771
Q9D868	Peptidyl-prolyl cis-trans isomerase H	Ppih	Ppih	0	21.74334349	1.356854311	60	9098100	6.958950706
Q64433	10 kDa heat shock protein, mitochondrial	Hspe1	Hspe1	0	121.554339	2.088328692	100	189820000	8.278341969
B2RS91	RNA polymerase I-specific transcription initiation factor RRN3	Rrn3	Rrn3	0	45.40638871	1.666577773	80	2584850	6.412435346
Q9DCF9	Translocon-associated protein subunit gamma	Ssr3	Ssr3	0	21.93706194	1.360537787	60	1312150	6.117983485
Q9JJA4	Ribosome biogenesis protein WDR12	Wdr12	Wdr12	0	14.85187702	1.200080695	40	5915850	6.772017154
P63276	40S ribosomal protein S17	Rps17	Rps17	0	518.7944584	2.715831645	100	148755000	8.172471572
Q8QZY1	Eukaryotic translation initiation factor 3 subunit L	Eif3l	Eif3l	0	131.9097068	2.1235567	100	180125000	8.255573994
Q9Z0Z7;O08584;Q99JB0;Q60843;P46099;Q60793	Krueppel-like factor 5	Klf5	Klf5	0	16.57501655	1.244895743	50	404360	5.606768188
P16254	Signal recognition particle 14 kDa protein;Signal recognition particle 14 kDa protein, N-terminally processed	Srp14	Srp14	0	41.53204407	1.628716255	80	2706750	6.432448145
Q64669	NAD(P)H dehydrogenase [quinone] 1	Nqo1	Nqo1	0	25.43208412	1.422131408	60	2416200	6.38313288
P60766;Q8R527;Q9ER71	Cell division control protein 42 homolog	Cdc42	Cdc42	0	61.41924888	1.795318538	90	18941000	7.277402904
P56480	ATP synthase subunit beta, mitochondrial	Atp5b	Atp5b	1	484.0291924	2.685767878	100	1480050000	9.170276387
Q8K273	Membrane magnesium transporter 1	Mmgt1	Mmgt1	0	2.268785959	0.514386484	10	316120	5.499851973
Q91YP3	Putative deoxyribose-phosphate aldolase	Dera	Dera	0	15.37176196	1.214095422	40	2566700	6.409375111
Q9CQ71	Replication protein A 14 kDa subunit	Rpa3	Rpa3	0	29.56316202	1.485198284	70	7201150	6.857401857
Q6PDM2	Serine/arginine-rich splicing factor 1	Srsf1	Srsf1	1	64.95647848	1.81925746	90	56720000	7.753736222
A2CG49	Kalirin	Kalrn	Kalrn	0	1.464858298	0.391791957	10	33195	4.521072673
Q9EQK5	Major vault protein	Mvp	Mvp	0	31.42265595	1.510848588	70	11116500	7.045968072
Q8BXZ1	Protein disulfide-isomerase TMX3	Tmx3	Tmx3	0	10.32429722	1.054011259	30	1464355	6.165646374
Q61753	D-3-phosphoglycerate dehydrogenase	Phgdh	Phgdh	0	87.85570367	1.948685311	90	184445000	8.265866887
Q91YR7	Pre-mRNA-processing factor 6	Prpf6	Prpf6	0	32.94804571	1.530814778	70	35082500	7.545090534
Q9D0J8	Parathymosin	Ptms	Ptms	1	38.07805294	1.591932917	80	934735	5.970688505
Q9D1Q1	M-phase phosphoprotein 6	Mphosph6	Mphosph6	0	27.91682536	1.461150612	70	551500	5.741545517
Q9DB27	Malignant T-cell-amplified sequence 1	Mcts1	Mcts1	0	7.191524492	0.913364734	20	4453100	6.648662448
Q9D6N5	Dr1-associated corepressor	Drap1	Drap1	0	37.59162326	1.586493046	80	2273600	6.356714061
Q9R0P3	S-formylglutathione hydrolase	Esd	Esd	0	28.03860166	1.462975699	70	31787000	7.502249542
P62082	40S ribosomal protein S7	Rps7	Rps7	0	944.2369796	2.975540704	100	171985000	8.235490571
P14148	60S ribosomal protein L7	Rpl7	Rpl7	0	355.7667953	2.552384427	100	534710000	8.728118306
Q8CII2	Cell division cycle protein 123 homolog	Cdc123	Cdc123	0	11.20702217	1.086609733	30	1033265	6.014211719
Q9CPX7	28S ribosomal protein S16, mitochondrial	Mrps16	Mrps16	0	57.00084317	1.763434307	90	866125	5.937580574
Q99N87	28S ribosomal protein S5, mitochondrial	Mrps5	Mrps5	0	14.57365563	1.192390567	40	3215550	6.507255267
Q61183;Q6PCL9	Poly(A) polymerase alpha	Papola	Papola	0	19.7133793	1.316250958	50	3515900	6.546036514
P23198	Chromobox protein homolog 3	Cbx3	Cbx3	0	21.06984633	1.343799309	60	7624050	6.882185736
Q9CPZ6	ORM1-like protein 3	Ormdl3	Ormdl3	0	12.76738916	1.138851589	40	373030	5.57174376
Q9CQM5	Thioredoxin domain-containing protein 17	Txndc17	Txndc17	0	31.05322695	1.505871758	70	9932200	6.997045456
P54822	Adenylosuccinate lyase	Adsl	Adsl	0	21.45607699	1.351333889	60	44032500	7.643773344
Q5SUF2	Luc7-like protein 3	Luc7l3	Luc7l3	0	16.40610487	1.240701596	50	9387150	6.972533758
P97470	Serine/threonine-protein phosphatase 4 catalytic subunit	Ppp4c	Ppp4c	0	84.51404819	1.932037466	90	8783850	6.943684911
Q9WV55	Vesicle-associated membrane protein-associated protein A	Vapa	Vapa	1	76.47164363	1.88914277	90	47902000	7.680353646
Q8BRG8	Transmembrane protein 209	Tmem209	Tmem209	0	6.082919151	0.850212285	20	444835	5.648198951
P51432	1-phosphatidylinositol 4,5-bisphosphate phosphodiesterase beta-3	Plcb3	Plcb3	0	14.24873193	1.18323373	40	8506700	6.929761117
P19096	Fatty acid synthase;[Acyl-carrier-protein] S-acetyltransferase;[Acyl-carrier-protein] S-malonyltransferase;3-oxoacyl-[acyl-carrier-protein] synthase;3-oxoacyl-[acyl-carrier-protein] reductase;3-hydroxyacyl-[acyl-carrier-protein] dehydratase;Enoyl-[acyl-carrier-protein] reductase;Oleoyl-[acyl-carrier-protein] hydrolase	Fasn	Fasn	0	38.99182252	1.601971196	80	444050000	8.647431874
O54941	SWI/SNF-related matrix-associated actin-dependent regulator of chromatin subfamily E member 1	Smarce1	Smarce1	0	15.57195846	1.219373836	40	7280450	6.862158224
Q62393	Tumor protein D52	Tpd52	Tpd52	0	38.94980263	1.601514638	80	5280550	6.722679159
P59999	Actin-related protein 2/3 complex subunit 4	Arpc4	Arpc4	0	23.48405699	1.388883382	60	28159000	7.449617228
P59242	Cingulin	Cgn	Cgn	0	3.749539427	0.676651497	10	529750	5.724070965
A6H5Y3	Methionine synthase	Mtr	Mtr	0	17.03100752	1.256019995	50	1450635	6.161558152
Q9CU62	Structural maintenance of chromosomes protein 1A	Smc1a	Smc1a	0	20.1578378	1.325471284	50	63057000	7.799733305
Q9D2C2	Protein SAAL1	Saal1	Saal1	0	8.047553944	0.956531181	20	1710365	6.233088801
Q6P1G0	HEAT repeat-containing protein 6	Heatr6	Heatr6	0	4.783052539	0.762157138	10	248343.5	5.395052798
Q8C7R4	Ubiquitin-like modifier-activating enzyme 6	Uba6	Uba6	0	5.314821185	0.800361057	20	30766500	7.488078094
P33611	DNA polymerase alpha subunit B	Pola2	Pola2	0	21.27837351	1.347883481	60	1761350	6.245845664
P62315	Small nuclear ribonucleoprotein Sm D1	Snrpd1	Snrpd1	0	55.11687957	1.749093514	90	16829100	7.226060891
Q8K0T0	Reticulon-1	Rtn1	Rtn1	0	0.416098785	0.15109355	10	3124400	6.494766629
Q6ZQF0	DNA topoisomerase 2-binding protein 1	Topbp1	Topbp1	0	36.48882145	1.573901788	80	546195	5.73734772
Q5DTZ0	Protein NYNRIN	Nynrin	Nynrin	0	8.931464435	0.997013292	30	736490	5.867166854
P28474;Q64437	Alcohol dehydrogenase class-3	Adh5	Adh5	0	75.26514417	1.882326096	90	47901500	7.680349113
Q80UN9	tRNA dimethylallyltransferase, mitochondrial	Trit1	Trit1	0	17.21366581	1.260397364	50	173910	5.240324555
Q60932	Voltage-dependent anion-selective channel protein 1	Vdac1	Vdac1	0	139.5674827	2.147884868	100	253570000	8.404097871
Q99KI3	ER membrane protein complex subunit 3	Emc3	Emc3	0	11.08467859	1.082235104	30	3751300	6.574181797
P16858;Q64467	Glyceraldehyde-3-phosphate dehydrogenase	Gapdh	Gapdh	0	259.10816	2.415153977	100	4232600000	9.626607228
P61290	Proteasome activator complex subunit 3	Psme3	Psme3	1	26.0430652	1.432055915	60	71073000	7.851704647
Q7TNV0	Protein DEK	Dek	Dek	1	39.30120652	1.605318048	80	30938450	7.490498552
B1AR13	CDGSH iron-sulfur domain-containing protein 3, mitochondrial	Cisd3	Cisd3	0	26.65844948	1.44182783	70	183840	5.264440011
Q9DC69	NADH dehydrogenase [ubiquinone] 1 alpha subcomplex subunit 9, mitochondrial	Ndufa9	Ndufa9	0	78.47841549	1.9002492	90	3715350	6.569999732
Q922F4;CON__ENSEMBL:ENSBTAP00000025008	Tubulin beta-6 chain	Tubb6	Tubb6	1	46.54538958	1.67710841	80	61966000	7.792153463
P62281	40S ribosomal protein S11	Rps11	Rps11	0	955.6812239	2.98076725	100	314840000	8.498089904
Q9QXX4	Calcium-binding mitochondrial carrier protein Aralar2	Slc25a13	Slc25a13	0	40.90951725	1.622312658	80	26482000	7.422950781
P70398	Probable ubiquitin carboxyl-terminal hydrolase FAF-X	Usp9x	Usp9x	1	43.39191437	1.647303874	80	132110000	8.120935693
Q9Z0V7	Mitochondrial import inner membrane translocase subunit Tim17-B	Timm17b	Timm17b	1	15.98825658	1.230148812	50	1266990	6.102773187
P28658	Ataxin-10	Atxn10	Atxn10	0	43.95176705	1.652746769	80	163360000	8.213145725
Q63871	DNA-directed RNA polymerases I, II, and III subunit RPABC4	Polr2k	Polr2k	0	31.44181615	1.511105159	70	2298880	6.361516302
Q8R164	Valacyclovir hydrolase	Bphl	Bphl	0	9.062936187	1.002724719	30	66274	4.821343183
Q6P9L6	Kinesin-like protein KIF15	Kif15	Kif15	0	15.19968351	1.20950653	40	4343150	6.637804829
Q8K411	Presequence protease, mitochondrial	Pitrm1	Pitrm1	0	24.81797602	1.411922193	60	27003000	7.431412016
Q8BGH2	Sorting and assembly machinery component 50 homolog	Samm50	Samm50	0	90.533744	1.961581227	90	4960900	6.695560473
P69566	Ran-binding protein 9	Ranbp9	Ranbp9	0	7.480222105	0.928407227	20	1447900	6.160738568
Q08297	DNA repair protein RAD51 homolog 1	Rad51	Rad51	1	3.564508966	0.659394064	10	414620	5.617650247
Q9CR26	Vacuolar protein sorting-associated protein VTA1 homolog	Vta1	Vta1	1	7.517069839	0.930290208	20	2054750	6.312758989
O08585	Clathrin light chain A	Clta	Clta	0	114.7591381	2.063555285	100	8042000	6.905364069
Q9D2R0	Acetoacetyl-CoA synthetase	Aacs	Aacs	0	12.13124036	1.118305751	30	3987600	6.600711587
Q91W67	Ubiquitin-like protein 7	Ubl7	Ubl7	0	9.906697193	1.037693256	30	2065950	6.315119807
Q99JI4	26S proteasome non-ATPase regulatory subunit 6	Psmd6	Psmd6	0	33.36443603	1.536109221	70	109065000	8.037685404
P34022	Ran-specific GTPase-activating protein	Ranbp1	Ranbp1	1	107.2048919	2.034246895	100	91241000	7.960190036
Q8R2U6	Diphosphoinositol polyphosphate phosphohydrolase 2	Nudt4	Nudt4	1	28.82553836	1.474588292	70	1433885	6.156514322
Q61103	Zinc finger protein ubi-d4	Dpf2	Dpf2	0	7.519944646	0.930436773	20	11425000	7.057856209
Q9D9K3	Cell death regulator Aven	Aven	Aven	0	4.535723816	0.743174414	10	301060	5.478653057
Q8BQ47	Protein canopy homolog 4	Cnpy4	Cnpy4	0	7.95539296	0.952084647	20	502810	5.701403906
Q640L5	Coiled-coil domain-containing protein 18	Ccdc18	Ccdc18	0	4.643733421	0.751566492	10	187720	5.273510546
Q5NCF2	Trafficking protein particle complex subunit 1	Trappc1	Trappc1	0	14.16254731	1.180772169	40	311430	5.493360446
Q9D1P0	39S ribosomal protein L13, mitochondrial	Mrpl13	Mrpl13	0	5.244196334	0.79547655	20	3216300	6.507356551
Q99J47	Dehydrogenase/reductase SDR family member 7B	Dhrs7b	Dhrs7b	0	11.68501734	1.103291065	30	2979335	6.474119339
Q8BU30	Isoleucine--tRNA ligase, cytoplasmic	Iars	Iars	0	43.226287	1.64568048	80	137205000	8.137369938
Q9CQQ4	Gem-associated protein 2	Gemin2	Gemin2	0	15.0010581	1.204148702	40	720275	5.857498341
Q9R0Q4	Mortality factor 4-like protein 2	Morf4l2	Morf4l2	1	84.56934772	1.932318221	90	4942200	6.693920316
Q60875	Rho guanine nucleotide exchange factor 2	Arhgef2	Arhgef2	1	7.021219601	0.904240406	20	557670	5.746377282
Q9JHW2	Omega-amidase NIT2	Nit2	Nit2	0	29.05277714	1.477884611	70	12272500	7.088933041
P97313	DNA-dependent protein kinase catalytic subunit	Prkdc	Prkdc	0	5.999421299	0.845062135	20	1487700	6.172515363
Q3TJZ6	Protein FAM98A	Fam98a	Fam98a	0	5.445217149	0.809237554	20	1268600	6.103324707
Q91Z38	Tetratricopeptide repeat protein 1	Ttc1	Ttc1	0	29.59740971	1.485684662	70	1161680	6.065086512
Q9JKW0	ADP-ribosylation factor-like protein 6-interacting protein 1	Arl6ip1	Arl6ip1	0	136.3505069	2.137830267	100	4829450	6.683897674
Q9CQV7	Mitochondrial import inner membrane translocase subunit TIM14	Dnajc19	Dnajc19	0	8.915935449	0.996333691	30	4604250	6.663158897
Q99J93	Interferon-induced transmembrane protein 2	Ifitm2	Ifitm2	0	260.14154	2.416875961	100	1453760	6.162492715
Q9R0P6	Signal peptidase complex catalytic subunit SEC11A	Sec11a	Sec11a	0	10.50338959	1.060825828	30	5132200	6.710303572
Q8C0P0	Serine/threonine-protein kinase greatwall	Mastl	Mastl	0	7.778166907	0.943403834	20	171310	5.233782715
Q8R0G9	Nuclear pore complex protein Nup133	Nup133	Nup133	0	21.08110995	1.3440209	60	32330500	7.509612421
Q6P9P6	Kinesin-like protein KIF11	Kif11	Kif11	0	32.58533863	1.526149731	70	44205000	7.645471395
Q9D824	Pre-mRNA 3-end-processing factor FIP1	Fip1l1	Fip1l1	0	8.77104099	0.989940835	30	1195100	6.077404246
Q9JK81	UPF0160 protein MYG1, mitochondrial	Myg1	Myg1	0	7.430588316	0.925857882	20	10118650	7.005122574
Q9D6J6	NADH dehydrogenase [ubiquinone] flavoprotein 2, mitochondrial	Ndufv2	Ndufv2	0	41.15029898	1.624800659	80	5011700	6.699985066
P62334	26S protease regulatory subunit 10B	Psmc6	Psmc6	1	72.49457501	1.866255283	90	152785000	8.184080719
Q9CPP0	Nucleoplasmin-3	Npm3	Npm3	0	61.90801586	1.798705988	90	13757000	7.138523737
Q9R060	Cytosolic Fe-S cluster assembly factor NUBP1	Nubp1	Nubp1	0	9.322497105	1.01378477	30	2596600	6.414405053
Q8K4M5	COMM domain-containing protein 1	Commd1	Commd1	1	6.911004739	0.898231645	20	688015	5.837597907
Q8VC30	Bifunctional ATP-dependent dihydroxyacetone kinase/FAD-AMP lyase (cyclizing);ATP-dependent dihydroxyacetone kinase;FAD-AMP lyase (cyclizing)	Dak	Dak	0	4.031109564	0.701663775	10	5907500	6.77140373
Q9JIM1	Equilibrative nucleoside transporter 1	Slc29a1	Slc29a1	1	18.11488319	1.281371648	50	5139950	6.710958894
Q8VE88	Protein FAM114A2	Fam114a2	Fam114a2	0	20.02866833	1.322811771	50	766715	5.88463396
P97760	DNA-directed RNA polymerase II subunit RPB3	Polr2c	Polr2c	0	49.19567171	1.70066627	80	8208350	6.914255866
Q99KK2	N-acylneuraminate cytidylyltransferase	Cmas	Cmas	0	17.59628314	1.26942615	50	615580	5.789284501
P08249	Malate dehydrogenase, mitochondrial	Mdh2	Mdh2	0	33.04465667	1.532048959	70	269635000	8.430776265
Q9Z224	Molybdopterin synthase sulfur carrier subunit	Mocs2	Mocs2	0	7.939450539	0.951310826	20	766430	5.884472496
Q99KE1	NAD-dependent malic enzyme, mitochondrial	Me2	Me2	0	22.39168068	1.369061427	60	7260750	6.860981484
Q8CGC7	Bifunctional glutamate/proline--tRNA ligase;Glutamate--tRNA ligase;Proline--tRNA ligase	Eprs	Eprs	0	126.8441844	2.106680977	100	283880000	8.453134797
P61750	ADP-ribosylation factor 4	Arf4	Arf4	0	7.708373797	0.939937062	20	8906450	6.949704634
P63139	Nuclear transcription factor Y subunit beta	Nfyb	Nfyb	1	13.07014876	1.148298689	40	224210	5.350654979
Q9CQM9	Glutaredoxin-3	Glrx3	Glrx3	0	148.0003346	2.173187244	100	114403500	8.058439311
Q8CGY8	UDP-N-acetylglucosamine--peptide N-acetylglucosaminyltransferase 110 kDa subunit	Ogt	Ogt	1	10.71146235	1.068611127	30	28537000	7.455408315
O55135	Eukaryotic translation initiation factor 6	Eif6	Eif6	0	42.5200874	1.638689759	80	16480000	7.216957207
Q9ERK4	Exportin-2	Cse1l	Cse1l	1	28.48773011	1.469641343	70	273680000	8.437243061
P24668	Cation-dependent mannose-6-phosphate receptor	M6pr	M6pr	0	37.18766519	1.581923106	80	4283300	6.631778493
P62137	Serine/threonine-protein phosphatase PP1-alpha catalytic subunit	Ppp1ca	Ppp1ca	0	182.2765604	2.263106926	100	74858500	7.874241121
Q9DC71	28S ribosomal protein S15, mitochondrial	Mrps15	Mrps15	0	16.31226704	1.238353943	50	2343955	6.36994927
Q9QYA2	Mitochondrial import receptor subunit TOM40 homolog	Tomm40	Tomm40	0	18.45741467	1.289085135	50	20596000	7.313782883
Q8BFV2	PCI domain-containing protein 2	Pcid2	Pcid2	0	6.349923939	0.866282845	20	4043450	6.606752077
Q9D0T1	NHP2-like protein 1	Nhp2l1	Nhp2l1	1	51.4348312	1.719619874	80	15810200	7.198937364
Q9D0L8	mRNA cap guanine-N7 methyltransferase	Rnmt	Rnmt	0	9.957753172	1.039721514	30	24991500	7.397792323
Q7TPE5	Probable RNA polymerase II nuclear localization protein SLC7A6OS	Slc7a6os	Slc7a6os	1	24.89931832	1.413288334	60	741150	5.869906113
Q9D0N7	Chromatin assembly factor 1 subunit B	Chaf1b	Chaf1b	0	17.96196218	1.277883276	50	1020250	6.008706603
O35682	Myeloid-associated differentiation marker	Myadm	Myadm	0	7.796172302	0.944293728	20	660735	5.820027313
Q62186	Translocon-associated protein subunit delta	Ssr4	Ssr4	1	19.37791369	1.309159719	50	7129550	6.853062119
Q922D4	Serine/threonine-protein phosphatase 6 regulatory subunit 3	Ppp6r3	Ppp6r3	1	29.79674037	1.488504752	70	7216300	6.85831458
P42669	Transcriptional activator protein Pur-alpha	Pura	Pura	0	2.542834526	0.549350868	10	4974150	6.696718878
Q5PRF0	HEAT repeat-containing protein 5A	Heatr5a	Heatr5a	0	6.164025586	0.855157128	20	485730	5.686394928
Q3TIX9	U4/U6.U5 tri-snRNP-associated protein 2	Usp39	Usp39	0	28.91768461	1.47592798	70	11133000	7.046612209
Q922H4	Mannose-1-phosphate guanyltransferase alpha	Gmppa	Gmppa	0	10.59282208	1.064189171	30	3131000	6.495683068
Q99M28	RNA-binding protein with serine-rich domain 1	Rnps1	Rnps1	1	52.41581896	1.727669891	80	7261600	6.861032322
Q6P9R2;Q9Z1W9	Serine/threonine-protein kinase OSR1	Oxsr1	Oxsr1	0	17.79912273	1.274137583	50	23336000	7.368026416
Q922Q8	Leucine-rich repeat-containing protein 59	Lrrc59	Lrrc59	1	116.7871165	2.07109779	100	59221000	7.772475737
Q9D8Y1	Transmembrane protein 126A	Tmem126a	Tmem126a	0	13.64982485	1.165832433	40	1252930	6.097926808
Q9DCD2	Pre-mRNA-splicing factor SYF1	Xab2	Xab2	0	24.91987264	1.413632863	60	7186600	6.856523473
Q9DB20	ATP synthase subunit O, mitochondrial	Atp5o	Atp5o	1	55.05143792	1.748586758	90	79646000	7.901163969
Q99LQ1	MAP3K12-binding inhibitory protein 1	Mbip	Mbip	0	8.777902423	0.990245699	30	554660	5.744026847
Q99KP6	Pre-mRNA-processing factor 19	Prpf19	Prpf19	1	22.47399011	1.370586917	60	58730000	7.768860001
Q9JKK8	Serine/threonine-protein kinase ATR	Atr	Atr	0	9.229366505	1.009848739	30	225087	5.352350413
Q9CQV5	28S ribosomal protein S24, mitochondrial	Mrps24	Mrps24	0	92.10475123	1.968971844	90	1532865	6.185503908
Q8BIP0	Aspartate--tRNA ligase, mitochondrial	Dars2	Dars2	0	6.621952209	0.882066221	20	838270	5.923383924
Q9JMA2	Queuine tRNA-ribosyltransferase	Qtrt1	Qtrt1	0	40.925462	1.622477857	80	7720350	6.887636989
Q9D8N0	Elongation factor 1-gamma	Eef1g	Eef1g	0	465.8625253	2.669189015	100	1247450000	9.096023147
Q6ZWN5	40S ribosomal protein S9	Rps9	Rps9	0	377.5631814	2.578138373	100	349805000	8.543826013
P13864	DNA (cytosine-5)-methyltransferase 1	Dnmt1	Dnmt1	0	69.10319779	1.845737829	90	52935000	7.723742917
P97355	Spermine synthase	Sms	Sms	0	7.403934677	0.924482668	20	10457500	7.019427873
Q9WUK4	Replication factor C subunit 2	Rfc2	Rfc2	0	59.70049772	1.783192252	90	12932500	7.111682487
P07903	DNA excision repair protein ERCC-1	Ercc1	Ercc1	0	6.466302827	0.873105601	20	569810	5.755730067
Q8K1N4	Spermatogenesis-associated serine-rich protein 2	Spats2	Spats2	0	24.0526324	1.398853366	60	1456450	6.16329558
Q9R0X4;Q32MW3	Acyl-coenzyme A thioesterase 9, mitochondrial;Acyl-coenzyme A thioesterase 10, mitochondrial	Acot9;Acot10	Acot9	0	25.27624807	1.419563353	60	38469000	7.585110897
O88544	COP9 signalosome complex subunit 4	Cops4	Cops4	0	14.61637422	1.193580208	40	47067000	7.672716518
O55091	Protein IMPACT	Impact	Impact	0	28.57501876	1.470925029	70	15847750	7.199967612
Q9CR57	60S ribosomal protein L14	Rpl14	Rpl14	0	993.7424667	2.997710659	100	194180000	8.288204497
Q8BJ71	Nuclear pore complex protein Nup93	Nup93	Nup93	0	31.0325985	1.50559217	70	100394500	8.001709921
O35280	Serine/threonine-protein kinase Chk1	Chek1	Chek1	0	11.21258612	1.086807639	30	1907400	6.280441778
Q791N7	DNA-directed RNA polymerase I subunit RPA12	Znrd1	Znrd1	0	19.93089853	1.320787872	50	1468500	6.166873951
Q8C407	Protein YIPF4	Yipf4	Yipf4	0	15.3858447	1.214468835	40	648875	5.812161042
P53026	60S ribosomal protein L10a	Rpl10a	Rpl10a	0	264.4518293	2.423985722	100	251705000	8.400891843
Q8K2F8	Protein LSM14 homolog A	Lsm14a	Lsm14a	0	15.90695349	1.228065358	50	1099195	6.041074744
P54071	Isocitrate dehydrogenase [NADP], mitochondrial	Idh2	Idh2	1	110.4618405	2.04712621	100	102264000	8.009722776
Q8R1N4	NudC domain-containing protein 3	Nudcd3	Nudcd3	1	9.185739234	1.007992554	30	3275550	6.515284233
Q3THK3	General transcription factor IIF subunit 1	Gtf2f1	Gtf2f1	0	63.84373523	1.811868024	90	5614600	6.749318821
Q68FL6	Methionine--tRNA ligase, cytoplasmic	Mars	Mars	1	96.26129832	1.987940063	100	106625000	8.027859044
P61971	Nuclear transport factor 2	Nutf2	Nutf2	1	17.73587059	1.272673878	50	20249000	7.30640358
O70378	ER membrane protein complex subunit 8	Emc8	Emc8	0	7.38381477	0.923441675	20	11920500	7.076294472
P97765	WW domain-binding protein 2	Wbp2	Wbp2	1	13.73353532	1.168306969	40	1802700	6.255923459
P97390	Vacuolar protein sorting-associated protein 45	Vps45	Vps45	0	2.984234262	0.600344866	10	104698	5.019938386
Q9CR09	Ubiquitin-fold modifier-conjugating enzyme 1	Ufc1	Ufc1	0	18.86795236	1.29815311	50	3720050	6.570548777
Q01853	Transitional endoplasmic reticulum ATPase	Vcp	Vcp	1	53.51598677	1.736523877	80	698470000	8.844147757
Q921W4	Quinone oxidoreductase-like protein 1	Cryzl1	Cryzl1	0	7.576718251	0.933321144	20	1626450	6.211240717
Q62348	Translin	Tsn	Tsn	0	23.40729689	1.387519684	60	18677000	7.271307119
Q78IK2	Up-regulated during skeletal muscle growth protein 5	Usmg5	Usmg5	1	101.9509946	2.012630547	100	9321250	6.969474156
Q9Z2W0	Aspartyl aminopeptidase	Dnpep	Dnpep	0	33.97389808	1.54374404	70	45686500	7.659787888
Q3THJ3	Probable RNA-binding protein EIF1AD	Eif1ad	Eif1ad	1	32.27923836	1.522173378	70	2258300	6.353781635
Q9D6T0	Nitric oxide synthase-interacting protein	Nosip	Nosip	0	12.41374024	1.127549892	40	2665150	6.425721657
Q5SQX6	Cytoplasmic FMR1-interacting protein 2	Cyfip2	Cyfip2	0	3.219379799	0.625248619	10	155220	5.190947679
P99028	Cytochrome b-c1 complex subunit 6, mitochondrial	Uqcrh	Uqcrh	0	33.07620867	1.532451269	70	1750400	6.243137305
Q9DBG3	AP-2 complex subunit beta	Ap2b1	Ap2b1	0	13.27456304	1.154562823	40	82024000	7.913940944
Q9CWY3	N-lysine methyltransferase SETD6	Setd6	Setd6	1	46.88387543	1.680189292	80	767895	5.88530184
Q9JLQ0	CD2-associated protein	Cd2ap	Cd2ap	0	13.74079957	1.168521041	40	5339100	6.727468055
Q920Q4	Vacuolar protein sorting-associated protein 16 homolog	Vps16	Vps16	0	18.39524689	1.287695312	50	1311900	6.117900732
Q8R0A0	General transcription factor IIF subunit 2	Gtf2f2	Gtf2f2	0	23.69792744	1.39266051	60	9262600	6.96673291
Q9Z1T1	AP-3 complex subunit beta-1	Ap3b1	Ap3b1	0	34.41777737	1.549221304	70	13557500	7.132179613
P26369	Splicing factor U2AF 65 kDa subunit	U2af2	U2af2	0	121.1854921	2.087019642	100	24043000	7.380988656
Q6PE01	U5 small nuclear ribonucleoprotein 40 kDa protein	Snrnp40	Snrnp40	0	19.51095373	1.311985855	50	16999500	7.230436148
P22727	Protein Wnt-6	Wnt6	Wnt6	0	0.602756625	0.204867581	10	902290	5.955346144
Q6PGH1	Protein BUD31 homolog	Bud31	Bud31	0	16.54914902	1.244256062	50	3508250	6.545090534
Q9JKC8	AP-3 complex subunit mu-1	Ap3m1	Ap3m1	0	5.086179852	0.784344782	20	2157800	6.334011189
Q8VDQ1	Prostaglandin reductase 2	Ptgr2	Ptgr2	0	5.191719851	0.791811298	20	402240	5.604485256
Q8R326	Paraspeckle component 1	Pspc1	Pspc1	0	15.30797468	1.212400028	40	6767500	6.830428264
O08756	3-hydroxyacyl-CoA dehydrogenase type-2	Hsd17b10	Hsd17b10	0	40.82458261	1.621431616	80	32039000	7.505678952
P63087	Serine/threonine-protein phosphatase PP1-gamma catalytic subunit	Ppp1cc	Ppp1cc	0	113.31961	2.058120734	100	9192250	6.963421827
P70333	Heterogeneous nuclear ribonucleoprotein H2	Hnrnph2	Hnrnph2	0	10.15987491	1.047659327	30	2746950	6.438850754
Q6PGB6	N-alpha-acetyltransferase 50	Naa50	Naa50	1	20.94934696	1.341421604	60	36546500	7.562845792
P61924	Coatomer subunit zeta-1	Copz1	Copz1	0	37.15517574	1.581553458	80	3793150	6.579000017
O08528;Q3TRM8	Hexokinase-2	Hk2	Hk2	0	77.19299453	1.893167845	90	218400000	8.339252634
P39054	Dynamin-2	Dnm2	Dnm2	0	21.01217599	1.342662976	60	8361850	6.922302373
P62307	Small nuclear ribonucleoprotein F	Snrpf	Snrpf	0	1.088900072	0.319917665	10	26211500	7.418491875
Q61191	Host cell factor 1;HCF N-terminal chain 1;HCF N-terminal chain 2;HCF N-terminal chain 3;HCF N-terminal chain 4;HCF N-terminal chain 5;HCF N-terminal chain 6;HCF C-terminal chain 1;HCF C-terminal chain 2;HCF C-terminal chain 3;HCF C-terminal chain 4;HCF C-terminal chain 5;HCF C-terminal chain 6	Hcfc1	Hcfc1	0	17.59873385	1.26948338	50	58807500	7.769432717
Q8R1B4	Eukaryotic translation initiation factor 3 subunit C	Eif3c	Eif3c	0	110.9529622	2.049035589	100	209015000	8.320177454
Q8CHY6	Transcriptional repressor p66 alpha	Gatad2a	Gatad2a	1	22.16835792	1.364895254	60	2478200	6.394136353
P97310	DNA replication licensing factor MCM2	Mcm2	Mcm2	0	115.8180191	2.067509837	100	189625000	8.277895594
Q5F285	Transmembrane protein 256	Tmem256	Tmem256	0	42.98495863	1.643304188	80	1188350	6.074944371
Q62167;P16381	ATP-dependent RNA helicase DDX3X;Putative ATP-dependent RNA helicase Pl10	Ddx3x;D1Pas1	Ddx3x	1	85.55450087	1.937289656	90	243535000	8.386561385
Q9D820	Prolyl-tRNA synthetase associated domain-containing protein 1	Prorsd1	Prorsd1	0	6.303366261	0.863523081	20	2435900	6.386659455
Q9D6R2	Isocitrate dehydrogenase [NAD] subunit alpha, mitochondrial	Idh3a	Idh3a	0	26.79387497	1.4439491	70	46169500	7.664355171
Q3TSG4	RNA demethylase ALKBH5	Alkbh5	Alkbh5	0	22.32160481	1.367758432	60	436810	5.640292572
Q9JJ11	Transforming acidic coiled-coil-containing protein 3	Tacc3	Tacc3	1	38.7089006	1.598887863	80	4431600	6.646560554
Q8BSF4	Phosphatidylserine decarboxylase proenzyme;Phosphatidylserine decarboxylase alpha chain;Phosphatidylserine decarboxylase beta chain	Pisd	Pisd	1	5.873068518	0.837150673	20	670100	5.826139618
O88685	26S protease regulatory subunit 6A	Psmc3	Psmc3	0	88.99951539	1.954240171	90	93432500	7.97049797
Q9WTP6	Adenylate kinase 2, mitochondrial	Ak2	Ak2	0	114.8062664	2.06373206	100	51937000	7.71547686
Q9EQS3	C-Myc-binding protein	Mycbp	Mycbp	0	1.892278224	0.461240068	10	6008400	6.778758837
Q3UL36	Arginine and glutamate-rich protein 1	Arglu1	Arglu1	0	36.07686379	1.569102991	70	4542600	6.657304497
Q8R0F5	RNA-binding motif protein, X-linked 2	Rbmx2	Rbmx2	0	9.582403861	1.024584332	30	364935	5.562215517
Q9D1M7	Peptidyl-prolyl cis-trans isomerase FKBP11	Fkbp11	Fkbp11	0	28.78850961	1.474048775	70	648340	5.811802817
Q9D710	Thioredoxin-related transmembrane protein 2	Tmx2	Tmx2	0	30.93690715	1.504292856	70	5644550	6.751629324
Q91WK5	Glycine cleavage system H protein, mitochondrial	Gcsh	Gcsh	0	57.17880538	1.764764799	90	1187455	6.074617161
Q921F2	TAR DNA-binding protein 43	Tardbp	Tardbp	1	24.92635943	1.413741538	60	75785000	7.879583255
Q63932	Dual specificity mitogen-activated protein kinase kinase 2	Map2k2	Map2k2	0	26.6423681	1.441575246	70	2296200	6.361009713
Q9Z1Q9	Valine--tRNA ligase	Vars	Vars	1	50.0213628	1.707752055	80	215165000	8.332771628
Q7TN89	GTPase ERas	Eras	Eras	0	4.692607647	0.755311252	10	13180000	7.11991541
P49312	Heterogeneous nuclear ribonucleoprotein A1	Hnrnpa1	Hnrnpa1	0	384.725238	2.586278056	100	241325000	8.382602315
P84104	Serine/arginine-rich splicing factor 3	Srsf3	Srsf3	0	52.83601413	1.731072898	80	70217500	7.846445363
P56376	Acylphosphatase-1	Acyp1	Acyp1	0	10.10298395	1.045439712	30	2525550	6.402355971
Q9WVF7	DNA polymerase epsilon catalytic subunit A	Pole	Pole	0	15.5027466	1.217556231	40	1268400	6.103256233
Q99P31	Hsp70-binding protein 1	Hspbp1	Hspbp1	0	29.98468638	1.491147105	70	13493500	7.130124613
Q60710	SAM domain and HD domain-containing protein 1	Samhd1	Samhd1	0	2.892264361	0.59020233	10	791500	5.898450919
Q61171	Peroxiredoxin-2	Prdx2	Prdx2	0	41.77356902	1.631175489	80	112160000	8.049838001
Q99LY9	NADH dehydrogenase [ubiquinone] iron-sulfur protein 5;NADH dehydrogenase [ubiquinone] iron-sulfur protein 5, N-terminally processed	Ndufs5	Ndufs5	1	51.22170974	1.717851087	80	444580	5.647949922
Q8VIJ6	Splicing factor, proline- and glutamine-rich	Sfpq	Sfpq	0	62.75379575	1.804506047	90	147035000	8.167420726
P05202	Aspartate aminotransferase, mitochondrial	Got2	Got2	0	62.88293696	1.805384874	90	194770000	8.289522064
Q8R3I3	Conserved oligomeric Golgi complex subunit 6	Cog6	Cog6	0	8.433975141	0.974694728	20	381900	5.581949658
Q9CZ83	39S ribosomal protein L55, mitochondrial	Mrpl55	Mrpl55	0	28.65931198	1.472161072	70	587570	5.769059614
Q9QXL8	Nucleoside diphosphate kinase 7	Nme7	Nme7	0	19.23697718	1.306145642	50	620560	5.792783778
Q8BHB4	WD repeat-containing protein 3	Wdr3	Wdr3	0	13.68251694	1.166800511	40	2109200	6.324117763
Q8BTY2	Sodium bicarbonate cotransporter 3	Slc4a7	Slc4a7	0	9.76641018	1.032070922	30	156600	5.194791758
Q8CI51	PDZ and LIM domain protein 5	Pdlim5	Pdlim5	0	6.384547678	0.868323899	20	497190	5.696522385
Q91W50	Cold shock domain-containing protein E1	Csde1	Csde1	0	127.5348295	2.109020826	100	77310500	7.888238482
P63024;P63044;Q62442	Vesicle-associated membrane protein 3;Vesicle-associated membrane protein 2	Vamp3;Vamp2	Vamp3	0	13.16325386	1.15116304	40	3421400	6.534203851
Q6P6J0	tRNA-specific adenosine deaminase 2	Adat2	Adat2	0	11.82476351	1.108049365	30	883605	5.946258165
P19783	Cytochrome c oxidase subunit 4 isoform 1, mitochondrial	Cox4i1	Cox4i1	0	178.3205558	2.253630076	100	21717000	7.336799831
P50136	2-oxoisovalerate dehydrogenase subunit alpha, mitochondrial	Bckdha	Bckdha	0	32.35778574	1.523197215	70	7192450	6.856876851
Q9CQS8	Protein transport protein Sec61 subunit beta	Sec61b	Sec61b	0	56.54882074	1.760036429	90	34856500	7.542283777
Q8R180	ERO1-like protein alpha	Ero1l	Ero1l	0	10.8372833	1.073252042	30	5089300	6.706658052
Q5NC05	Transcription termination factor 2	Ttf2	Ttf2	0	15.99212172	1.23024761	50	1215400	6.084719232
B2RXC1	Trafficking protein particle complex subunit 11	Trappc11	Trappc11	0	10.60430729	1.064619221	30	975295	5.989135998
Q9JKV1	Proteasomal ubiquitin receptor ADRM1	Adrm1	Adrm1	0	25.21079724	1.418480231	60	10948500	7.039354623
Q80UK0	SEC14 domain and spectrin repeat-containing protein 1	Sestd1	Sestd1	0	1.849133543	0.454712806	10	191600	5.282395505
Q9JJ80	Ribosome production factor 2 homolog	Rpf2	Rpf2	0	16.57366523	1.244862349	50	2302750	6.362246791
Q3UN90	LYR motif-containing protein 9	Lyrm9	Lyrm9	0	1.99059056	0.475756958	10	238795	5.378025229
Q921E2	Ras-related protein Rab-31	Rab31	Rab31	0	4.139061119	0.710883783	10	340825	5.532531443
O70492	Sorting nexin-3	Snx3	Snx3	0	51.0647578	1.716543852	80	15282000	7.184180195
P34884	Macrophage migration inhibitory factor	Mif	Mif	1	393.0267649	2.595525723	100	69387500	7.84128124
Q9D787	Peptidyl-prolyl cis-trans isomerase-like 2	Ppil2	Ppil2	0	11.09121148	1.082469817	30	426030	5.629440182
P31230	Aminoacyl tRNA synthase complex-interacting multifunctional protein 1;Endothelial monocyte-activating polypeptide 2	Aimp1	Aimp1	0	67.48495383	1.835595167	90	45894500	7.661760643
O08784	Treacle protein	Tcof1	Tcof1	0	29.71705336	1.487379552	70	38765500	7.58844539
O70325;Q91XR9	Phospholipid hydroperoxide glutathione peroxidase, mitochondrial;Phospholipid hydroperoxide glutathione peroxidase, nuclear	Gpx4	Gpx4	1	236.9187132	2.376428602	100	848080	5.928436822
P53762	Aryl hydrocarbon receptor nuclear translocator	Arnt	Arnt	0	5.951848289	0.842100286	20	541390	5.73351023
Q8C0L8	Conserved oligomeric Golgi complex subunit 5	Cog5	Cog5	0	9.112169178	1.004844327	30	1025500	6.010935665
O35704	Serine palmitoyltransferase 1	Sptlc1	Sptlc1	0	13.15819466	1.151007879	40	2475400	6.393645387
P62309	Small nuclear ribonucleoprotein G	Snrpg	Snrpg	0	182.7021874	2.264114328	100	13320500	7.124520527
Q62388	Serine-protein kinase ATM	Atm	Atm	0	7.657454939	0.93739024	20	2053050	6.312399526
P47964	60S ribosomal protein L36	Rpl36	Rpl36	0	1424.137715	3.153856834	100	41302500	7.61597634
O88851	Putative hydrolase RBBP9	Rbbp9	Rbbp9	0	4.763058298	0.760653013	10	101900	5.008174184
Q9D8B4	NADH dehydrogenase [ubiquinone] 1 alpha subcomplex subunit 11	Ndufa11	Ndufa11	0	14.2510766	1.183300502	40	62622	4.796726934
Q3TUH1	Mitochondrial translocator assembly and maintenance protein 41 homolog	Tamm41	Tamm41	0	6.507314361	0.875484602	20	1852600	6.26778166
Q9D883;Q8BGJ9	Splicing factor U2AF 35 kDa subunit	U2af1	U2af1	0	104.0079861	2.021222329	100	17180500	7.235035799
Q62315	Protein Jumonji	Jarid2	Jarid2	1	25.91422018	1.429981801	60	8499050	6.929370384
A2BE28	Ribosomal biogenesis protein LAS1L	Las1l	Las1l	0	9.309579865	1.013240967	30	31631500	7.500119787
P49717	DNA replication licensing factor MCM4	Mcm4	Mcm4	0	50.19137694	1.709196811	80	114435500	8.058560772
Q9EQQ9	Bifunctional protein NCOAT;Protein O-GlcNAcase;Histone acetyltransferase	Mgea5	Mgea5	1	39.30044991	1.605309895	80	10915800	7.03805557
Q9JHR7	Insulin-degrading enzyme	Ide	Ide	0	15.33371805	1.213085055	40	30312000	7.481614592
Q6ZQ38	Cullin-associated NEDD8-dissociated protein 1	Cand1	Cand1	0	34.73274216	1.553066346	70	254375000	8.405474427
Q5XG69	Soluble lamin-associated protein of 75 kDa	Fam169a	Fam169a	0	8.693528693	0.9864819	20	10092250	7.003988
Q6ZQ08	CCR4-NOT transcription complex subunit 1	Cnot1	Cnot1	1	38.84225396	1.600343899	80	43278000	7.636267183
Q9CQY5	Magnesium transporter protein 1	Magt1	Magt1	1	14.4580969	1.189156025	40	2128100	6.327992032
Q6ZWV3	60S ribosomal protein L10	Rpl10	Rpl10	0	276.4653802	2.443208803	100	187580000	8.273186532
Q8K202	DNA-directed RNA polymerase I subunit RPA49	Polr1e	Polr1e	0	6.495744863	0.874814796	20	2877460	6.459009295
Q9Z0G0	PDZ domain-containing protein GIPC1	Gipc1	Gipc1	0	54.24720015	1.742310273	90	549105	5.739655398
Q8BI84	Melanoma inhibitory activity protein 3	Mia3	Mia3	0	12.34610856	1.125354653	40	1644095	6.215926909
Q9Z0E0	Neurochondrin	Ncdn	Ncdn	0	8.817296101	0.99199189	30	1053015	6.022434558
P54726	UV excision repair protein RAD23 homolog A	Rad23a	Rad23a	0	16.69367149	1.24781796	50	5092850	6.706960885
Q99LG4	Tetratricopeptide repeat protein 5	Ttc5	Ttc5	0	40.63447357	1.619453078	80	464380	5.666873507
Q91YR1	Twinfilin-1	Twf1	Twf1	1	18.82659294	1.29724809	50	18901500	7.276496271
Q8VHX6	Filamin-C	Flnc	Flnc	0	2.528471292	0.547586588	10	1851245	6.267463899
Q91WK2	Eukaryotic translation initiation factor 3 subunit H	Eif3h	Eif3h	0	139.285943	2.147014156	100	69642000	7.842871235
Q91UZ5	Inositol monophosphatase 2	Impa2	Impa2	0	86.90082383	1.943992945	90	11414150	7.057443576
Q8CG48	Structural maintenance of chromosomes protein 2	Smc2	Smc2	1	32.58027221	1.526084212	70	126020000	8.100439475
Q80WW9	DDRGK domain-containing protein 1	Ddrgk1	Ddrgk1	0	14.87312005	1.200662301	40	673080	5.828066686
Q60996	Serine/threonine-protein phosphatase 2A 56 kDa regulatory subunit gamma isoform	Ppp2r5c	Ppp2r5c	0	30.9436432	1.504384446	70	4476485	6.650937134
Q9R061	Cytosolic Fe-S cluster assembly factor NUBP2	Nubp2	Nubp2	0	30.77195971	1.502044003	70	2093450	6.320862593
Q9WVA3	Mitotic checkpoint protein BUB3	Bub3	Bub3	0	50.59949466	1.712645448	80	71465500	7.854096437
Q9QZ23	NFU1 iron-sulfur cluster scaffold homolog, mitochondrial	Nfu1	Nfu1	0	24.67639708	1.409534083	60	1971400	6.294774752
Q8R322	Nucleoporin GLE1	Gle1	Gle1	0	7.311088489	0.919657906	20	29063	4.463340442
P62911;P17932	60S ribosomal protein L32	Rpl32	Rpl32	0	2307.11116	3.363256721	100	103642500	8.01553788
P49135	TFIIH basal transcription factor complex helicase XPB subunit	Ercc3	Ercc3	0	13.07620698	1.148485644	40	3277000	6.515476441
Q61656	Probable ATP-dependent RNA helicase DDX5	Ddx5	Ddx5	1	78.37759504	1.899697937	90	363240000	8.560193667
Q6P5G6	UBX domain-containing protein 7	Ubxn7	Ubxn7	0	8.99966786	0.999985575	30	4153600	6.618424671
P26638	Serine--tRNA ligase, cytoplasmic	Sars	Sars	1	111.2500531	2.050186555	100	102391000	8.010261785
O55023	Inositol monophosphatase 1	Impa1	Impa1	0	21.00078699	1.342438216	60	30617500	7.485969727
O08915	AH receptor-interacting protein	Aip	Aip	0	13.15638154	1.150952259	40	4961350	6.695599866
P05201	Aspartate aminotransferase, cytoplasmic	Got1	Got1	0	66.98605672	1.832419852	90	240375000	8.380889297
Q9DCL8	Protein phosphatase inhibitor 2	Ppp1r2	Ppp1r2	1	12.63083709	1.134522527	40	2373020	6.375301399
O88967	ATP-dependent zinc metalloprotease YME1L1	Yme1l1	Yme1l1	0	23.38243103	1.387077004	60	12956500	7.112487699
P50580	Proliferation-associated protein 2G4	Pa2g4	Pa2g4	0	48.71272777	1.696467594	80	348665000	8.542408354
Q9DAP7	Histone chaperone ASF1B	Asf1b	Asf1b	0	8.586627761	0.981665864	20	1143430	6.058209583
P48678	Prelamin-A/C;Lamin-A/C	Lmna	Lmna	0	10.73325361	1.069418458	30	7791000	6.891593204
P60824	Cold-inducible RNA-binding protein	Cirbp	Cirbp	0	14.61389571	1.193511274	40	549785	5.740192887
Q9WVL2	Signal transducer and activator of transcription 2	Stat2	Stat2	0	5.196940953	0.792177358	20	169210	5.228426025
P11983	T-complex protein 1 subunit alpha	Tcp1	Tcp1	0	73.8862472	1.874402067	90	463460000	8.666012257
Q9D6U8	Protein FAM162A	Fam162a	Fam162a	0	29.41224013	1.483048411	70	1257430	6.099483818
Q9Z204;Q8BTF8	Heterogeneous nuclear ribonucleoproteins C1/C2	Hnrnpc	Hnrnpc	1	36.68608552	1.576181029	80	56695000	7.75354476
Q9Z2V5	Histone deacetylase 6	Hdac6	Hdac6	1	21.84236916	1.358741146	60	18339500	7.263387491
Q8BMG7	Rab3 GTPase-activating protein non-catalytic subunit	Rab3gap2	Rab3gap2	0	4.730661225	0.758204735	10	2287900	6.359437038
Q7TSI3	Serine/threonine-protein phosphatase 6 regulatory subunit 1	Ppp6r1	Ppp6r1	0	21.54003059	1.352954501	60	1075085	6.031442802
Q80Y17	Lethal(2) giant larvae protein homolog 1	Llgl1	Llgl1	0	15.47727047	1.216885271	40	456600	5.659535907
Q9QYF1	Retinol dehydrogenase 11	Rdh11	Rdh11	0	9.602032214	1.025389119	30	4933900	6.693190343
P60330	Separin	Espl1	Espl1	0	21.38596958	1.349975909	60	1230065	6.089928061
Q3ULJ0;P13707	Glycerol-3-phosphate dehydrogenase 1-like protein	Gpd1l	Gpd1l	0	6.536374929	0.877162496	20	193005	5.28556856
P63038	60 kDa heat shock protein, mitochondrial	Hspd1	Hspd1	1	199.7424595	2.302639241	100	1235900000	9.091983332
Q99KB8	Hydroxyacylglutathione hydrolase, mitochondrial	Hagh	Hagh	1	17.55108313	1.268369271	50	519805	5.715840453
Q78JW9	Ubiquitin domain-containing protein UBFD1	Ubfd1	Ubfd1	0	8.580427954	0.981384909	20	21035500	7.322952839
Q9R0L6	Pericentriolar material 1 protein	Pcm1	Pcm1	0	11.59279539	1.100122147	30	1083410	6.03479284
P56375	Acylphosphatase-2	Acyp2	Acyp2	0	3.774674167	0.67894374	10	292630	5.466318847
Q91WM1	Spermatid perinuclear RNA-binding protein	Strbp	Strbp	0	4.394792172	0.731974719	10	2300800	6.361878869
Q9D0F3	Protein ERGIC-53	Lman1	Lman1	1	25.22993652	1.41879724	60	7746900	6.88912795
Q3UYV9	Nuclear cap-binding protein subunit 1	Ncbp1	Ncbp1	1	19.72400788	1.316473749	50	15610500	7.193416814
P35922	Fragile X mental retardation protein 1 homolog	Fmr1	Fmr1	0	8.430655507	0.974541881	20	10040500	7.00175534
O35316	Sodium- and chloride-dependent taurine transporter	Slc6a6	Slc6a6	0	12.42897343	1.128042815	40	1374500	6.138144744
Q9CZX9	ER membrane protein complex subunit 4	Emc4	Emc4	0	24.30903065	1.403275512	60	1046680	6.019813926
Q6NZC7	SEC23-interacting protein	Sec23ip	Sec23ip	0	9.95085497	1.039448027	30	2362435	6.373359868
Q9WVM1	Rac GTPase-activating protein 1	Racgap1	Racgap1	1	16.05529829	1.231859319	50	1015900	6.00685096
Q9CZB0	Succinate dehydrogenase cytochrome b560 subunit, mitochondrial	Sdhc	Sdhc	1	24.44671165	1.405631669	60	1449600	6.16124818
Q9JJX7	Tyrosyl-DNA phosphodiesterase 2	Tdp2	Tdp2	1	21.44716308	1.351161462	60	223420	5.349122047
Q8R035	Peptidyl-tRNA hydrolase ICT1, mitochondrial	Ict1	Ict1	0	11.77616556	1.106400531	30	2039550	6.309534357
P70290	55 kDa erythrocyte membrane protein	Mpp1	Mpp1	0	4.30929279	0.725036676	10	5407650	6.733008575
O70274;Q63739	Protein tyrosine phosphatase type IVA 2;Protein tyrosine phosphatase type IVA 1	Ptp4a2;Ptp4a1	Ptp4a2	0	29.9865588	1.491173348	70	1153000	6.061829307
Q91W69	Epsin-3	Epn3	Epn3	0	0.132648623	0.054095201	10	960650	5.982565187
P62849	40S ribosomal protein S24	Rps24	Rps24	0	856.5701028	2.933269632	100	88864500	7.948728302
P21956	Lactadherin	Mfge8	Mfge8	1	146.6846173	2.169335262	100	824795	5.91634602
Q9DB90	Protein SMG9	Smg9	Smg9	0	8.188474922	0.963243434	20	976760	5.989787866
O08795	Glucosidase 2 subunit beta	Prkcsh	Prkcsh	1	82.79820696	1.923234726	90	36603000	7.563516682
Q9JLJ1	Selenoprotein K	Selk	Selk	0	11.78016352	1.10653641	30	301850	5.47979118
P62996	Transformer-2 protein homolog beta	Tra2b	Tra2b	1	43.66760291	1.649992647	80	13536500	7.131506388
Q6P069	Sorcin	Sri	Sri	0	4.406870872	0.732945998	10	936390	5.971456767
P12382	6-phosphofructokinase, liver type	Pfkl	Pfkl	1	50.61181846	1.712749161	80	63275000	7.801232154
Q8BGX0	E3 ubiquitin-protein ligase TRIM23	Trim23	Trim23	0	6.736087137	0.888521353	20	1877500	6.273579946
P82184;P31154	S-adenosylmethionine decarboxylase proenzyme 2;S-adenosylmethionine decarboxylase 2 alpha chain;S-adenosylmethionine decarboxylase 2 beta chain;S-adenosylmethionine decarboxylase proenzyme 1;S-adenosylmethionine decarboxylase 1 alpha chain;S-adenosylmethionine decarboxylase 1 beta chain	Amd2;Amd1	Amd2	0	1.70673872	0.432446336	10	373100	5.571825249
Q8K310	Matrin-3	Matr3	Matr3	0	68.88642742	1.84439284	90	63523000	7.802931
Q5XJY5	Coatomer subunit delta	Arcn1	Arcn1	1	22.70145344	1.374774979	60	47372500	7.675526304
Q9QXB9	Developmentally-regulated GTP-binding protein 2	Drg2	Drg2	0	22.17829374	1.365081462	60	19341000	7.286478925
Q8R4R6	Nucleoporin NUP53	Nup35	Nup35	0	6.269292841	0.861492165	20	14690000	7.167021796
Q8BG81	Polymerase delta-interacting protein 3	Poldip3	Poldip3	0	26.01379063	1.43158553	60	4324450	6.63593088
Q99P88	Nuclear pore complex protein Nup155	Nup155	Nup155	0	22.87738589	1.377986778	60	79988500	7.903027553
O09061	Proteasome subunit beta type-1	Psmb1	Psmb1	1	171.8693728	2.237718056	100	38666500	7.587334863
Q499X9	Methionine--tRNA ligase, mitochondrial	Mars2	Mars2	0	5.835200126	0.834751235	20	61978	4.792237558
Q9D1P4	Cysteine and histidine-rich domain-containing protein 1	Chordc1	Chordc1	0	24.0291901	1.398446797	60	16159000	7.208414481
Q9DB96	Neuroguidin	Ngdn	Ngdn	0	58.97287723	1.777954885	90	5374450	6.730334027
Q8C1E7	Transmembrane protein 120A	Tmem120a	Tmem120a	0	10.58243258	1.063799781	30	598630	5.777158477
Q9DAW9	Calponin-3	Cnn3	Cnn3	1	154.8523122	2.19271325	100	40268500	7.604965452
Q9CRB2	H/ACA ribonucleoprotein complex subunit 2	Nhp2	Nhp2	1	149.4817101	2.177483718	100	932990	5.969876989
Q9CY64	Biliverdin reductase A	Blvra	Blvra	0	4.586751301	0.747159339	10	2177100	6.337878378
Q99PM3	Transcription initiation factor IIA subunit 1;Transcription initiation factor IIA alpha chain;Transcription initiation factor IIA beta chain	Gtf2a1	Gtf2a1	0	11.82156151	1.10794092	30	912515	5.960240012
Q9DCE5	p21-activated protein kinase-interacting protein 1	Pak1ip1	Pak1ip1	0	22.24872815	1.366399199	60	15913500	7.201765708
Q9Z160	Conserved oligomeric Golgi complex subunit 1	Cog1	Cog1	0	7.013370119	0.903815202	20	521775	5.717483267
O55125	Protein NipSnap homolog 1	Nipsnap1	Nipsnap1	0	40.95329104	1.622766035	80	8546900	6.931808623
Q9Z0Y1	Dynactin subunit 3	Dctn3	Dctn3	0	29.65965636	1.486567283	70	2392050	6.378770253
Q8BK63	Casein kinase I isoform alpha	Csnk1a1	Csnk1a1	1	44.24875005	1.655606587	80	13536000	7.131490346
Q8BRF7	Sec1 family domain-containing protein 1	Scfd1	Scfd1	0	16.29648517	1.237957859	50	5155850	6.712300274
A2AIL4	NADH dehydrogenase (ubiquinone) complex I, assembly factor 6	Ndufaf6	Ndufaf6	0	18.38385804	1.287440221	50	188330	5.274919506
Q69ZS7	HBS1-like protein	Hbs1l	Hbs1l	0	21.4726975	1.351655206	60	726020	5.860948585
P83882	60S ribosomal protein L36a	Rpl36a	Rpl36a	0	220.6232708	2.34561536	100	51526000	7.712026429
Q8CGB3	Uveal autoantigen with coiled-coil domains and ankyrin repeats	Uaca	Uaca	0	12.199533	1.120558566	30	119860	5.078674273
Q8R317	Ubiquilin-1	Ubqln1	Ubqln1	1	35.63491284	1.563895163	70	6361700	6.803573185
P62322	U6 snRNA-associated Sm-like protein LSm5	Lsm5	Lsm5	0	30.1327564	1.493217573	70	673830	5.828550343
Q9D5T0	ATPase family AAA domain-containing protein 1	Atad1	Atad1	0	16.13041825	1.233767967	50	900420	5.954445133
P36536	GTP-binding protein SAR1a	Sar1a	Sar1a	0	27.60154479	1.45638949	70	15509250	7.190590797
O88708;CON__Q2YDI2	Origin recognition complex subunit 4	Orc4	Orc4	0	4.494754844	0.739948321	10	4158700	6.618957592
Q7TMX5	Protein SHQ1 homolog	Shq1	Shq1	0	17.94011689	1.277382655	50	874055	5.941538762
Q8CDN6	Thioredoxin-like protein 1	Txnl1	Txnl1	0	30.87906631	1.503505593	70	52835500	7.722925822
P61025	Cyclin-dependent kinases regulatory subunit 1	Cks1b	Cks1b	0	48.31484157	1.692977642	80	1654100	6.218561762
Q64213	Splicing factor 1	Sf1	Sf1	0	13.35693633	1.157061774	40	18565000	7.268694954
Q62193	Replication protein A 32 kDa subunit	Rpa2	Rpa2	0	26.59746856	1.440869247	70	22276500	7.347846957
Q5U430	E3 ubiquitin-protein ligase UBR3	Ubr3	Ubr3	0	9.897302887	1.037319022	30	493160	5.692987844
Q7TNC4	Putative RNA-binding protein Luc7-like 2	Luc7l2	Luc7l2	0	11.695755	1.103658533	30	2946450	6.469299076
Q9JIQ3	Diablo homolog, mitochondrial	Diablo	Diablo	0	6.056999667	0.848620097	20	508420	5.706222626
Q91WG4	Elongator complex protein 2	Elp2	Elp2	0	41.98803376	1.633347581	80	9468400	6.976276597
P17427	AP-2 complex subunit alpha-2	Ap2a2	Ap2a2	1	38.33296536	1.59475669	80	53233500	7.726185021
P62305	Small nuclear ribonucleoprotein E	Snrpe	Snrpe	0	57.69828468	1.76862541	90	4655100	6.667929015
Q6NV83	U2 snRNP-associated SURP motif-containing protein	U2surp	U2surp	0	19.68824777	1.315723709	50	30933500	7.490429061
P60122	RuvB-like 1	Ruvbl1	Ruvbl1	0	52.07431525	1.7248844	80	136630000	8.135546068
P32037	Solute carrier family 2, facilitated glucose transporter member 3	Slc2a3	Slc2a3	0	207.1667855	2.318411436	100	68494000	7.835652529
Q9CQL0	Protein-lysine methyltransferase METTL21A	Mettl21A	Mettl21A	0	3.450994498	0.648457057	10	161490	5.208145635
P16460	Argininosuccinate synthase	Ass1	Ass1	0	108.1140243	2.037880573	100	126850000	8.103290472
O35129	Prohibitin-2	Phb2	Phb2	1	72.02387613	1.863464882	90	216530000	8.335518076
Q80YV2	Nuclear-interacting partner of ALK	Zc3hc1	Zc3hc1	0	16.04630446	1.231630241	50	1001125	6.000488307
Q80XN0	D-beta-hydroxybutyrate dehydrogenase, mitochondrial	Bdh1	Bdh1	1	3.711742238	0.673181524	10	1046335	6.019670753
Q8VDJ3	Vigilin	Hdlbp	Hdlbp	0	26.35566149	1.437047221	60	60772000	7.783703529
Q8BXQ2	GPI transamidase component PIG-T	Pigt	Pigt	0	15.05699655	1.205664314	40	1819700	6.259999795
Q8K2Z4	Condensin complex subunit 1	Ncapd2	Ncapd2	0	60.56226709	1.789314605	90	49672000	7.696111647
Q9D1G1	Ras-related protein Rab-1B	Rab1b	Rab1b	0	38.15104022	1.592743305	80	7150500	6.854336411
Q9D8X2	Coiled-coil domain-containing protein 124	Ccdc124	Ccdc124	0	53.59655039	1.737165203	90	702310	5.846528852
Q9CPW7	Zinc finger matrin-type protein 2	Zmat2	Zmat2	0	27.7190059	1.458169403	70	2248900	6.351970144
P97473	RISC-loading complex subunit TARBP2	Tarbp2	Tarbp2	1	12.93946412	1.144246078	40	1223700	6.08767496
P08775	DNA-directed RNA polymerase II subunit RPB1	Polr2a	Polr2a	1	11.13886155	1.084177958	30	26535500	7.423827275
P97352	Protein S100-A13	S100a13	S100a13	0	21.20677813	1.346485553	60	392780	5.594149366
Q9DB77	Cytochrome b-c1 complex subunit 2, mitochondrial	Uqcrc2	Uqcrc2	0	50.6085841	1.712721944	80	78408500	7.894363146
P60762	Mortality factor 4-like protein 1	Morf4l1	Morf4l1	0	52.81026122	1.7308651	80	1243600	6.094680713
Q9CQI9	Mediator of RNA polymerase II transcription subunit 30	Med30	Med30	0	31.23151026	1.508280656	70	374390	5.57332424
P63254	Cysteine-rich protein 1	Crip1	Crip1	0	11.72195337	1.104553799	30	246735	5.39223076
Q91V12	Cytosolic acyl coenzyme A thioester hydrolase	Acot7	Acot7	0	21.56853494	1.353503367	60	11209950	7.049603676
Q6ZWV7	60S ribosomal protein L35	Rpl35	Rpl35	0	126.630263	2.105953664	100	146800000	8.166726056
Q62448	Eukaryotic translation initiation factor 4 gamma 2	Eif4g2	Eif4g2	1	24.85833952	1.412600633	60	42489000	7.62827651
O70591	Prefoldin subunit 2	Pfdn2	Pfdn2	0	5.145438152	0.788552852	20	27158500	7.43390578
P97930	Thymidylate kinase	Dtymk	Dtymk	1	51.5478329	1.72055481	80	11729000	7.069260986
Q78PG9	Coiled-coil domain-containing protein 25	Ccdc25	Ccdc25	0	15.6399106	1.221150989	40	3774400	6.576847924
Q6PDQ2	Chromodomain-helicase-DNA-binding protein 4	Chd4	Chd4	1	63.20258667	1.807552526	90	65997000	7.819524194
O88700	Bloom syndrome protein homolog	Blm	Blm	0	15.27038029	1.211397704	40	2462200	6.391323327
Q9QY76	Vesicle-associated membrane protein-associated protein B	Vapb	Vapb	0	8.679631089	0.985858806	20	2827700	6.451433332
Q9Z2U1	Proteasome subunit alpha type-5	Psma5	Psma5	1	63.56190273	1.809976321	90	91246000	7.960213835
Q64008	Ras-related protein Rab-34	Rab34	Rab34	0	8.698543651	0.986706525	20	522310	5.717928341
Q62093	Serine/arginine-rich splicing factor 2	Srsf2	Srsf2	1	29.75188856	1.487871792	70	55646000	7.745433951
Q8BGQ7	Alanine--tRNA ligase, cytoplasmic	Aars	Aars	1	99.02932454	2.000127336	100	233050000	8.367449107
Q9Z1S0	Mitotic checkpoint serine/threonine-protein kinase BUB1 beta	Bub1b	Bub1b	0	56.83839026	1.762216197	90	1102660	6.04244162
Q99JB2	Stomatin-like protein 2, mitochondrial	Stoml2	Stoml2	0	39.83832883	1.611067962	80	12463000	7.095622595
P23506	Protein-L-isoaspartate(D-aspartate) O-methyltransferase	Pcmt1	Pcmt1	1	9.741033305	1.031046063	30	1935450	6.286781956
P47802	Metaxin-1	Mtx1	Mtx1	0	13.81377321	1.170665692	40	2898250	6.462135845
Q8BQM4	HEAT repeat-containing protein 3	Heatr3	Heatr3	0	8.498810141	0.977669207	20	10507200	7.021486999
P35550	rRNA 2-O-methyltransferase fibrillarin	Fbl	Fbl	0	101.011614	2.008649619	100	52826500	7.722851838
O88487;O88485	Cytoplasmic dynein 1 intermediate chain 2	Dync1i2	Dync1i2	0	6.433793547	0.871210496	20	14564000	7.16328067
P70227	Inositol 1,4,5-trisphosphate receptor type 3	Itpr3	Itpr3	0	10.87318949	1.074567399	30	1284975	6.108894678
Q9CX48	Zinc finger CCHC domain-containing protein 10	Zcchc10	Zcchc10	0	2.541589884	0.549198268	10	340740	5.532423119
P27546	Microtubule-associated protein 4	Map4	Map4	0	8.914694409	0.996279333	30	40537000	7.607851605
Q921E6	Polycomb protein EED	Eed	Eed	0	63.016919	1.806294769	90	4305700	6.634043767
Q9CRC8	Leucine-rich repeat-containing protein 40	Lrrc40	Lrrc40	0	12.407819	1.127358139	40	7207200	6.857766574
Q9WUM4	Coronin-1C	Coro1c	Coro1c	0	13.0974115	1.149139377	40	25022000	7.39832202
Q02053;P31254	Ubiquitin-like modifier-activating enzyme 1	Uba1	Uba1	0	83.6972549	1.927869335	90	497150000	8.696487444
Q8VHZ7	U3 small nucleolar ribonucleoprotein protein IMP4	Imp4	Imp4	0	21.45327882	1.351279769	60	1666350	6.221766226
Q8BSZ2	AP-3 complex subunit sigma-2	Ap3s2	Ap3s2	0	4.144236089	0.711320892	10	332990	5.522431191
Q9QY93	dCTP pyrophosphatase 1	Dctpp1	Dctpp1	0	165.7374067	2.222033042	100	9433050	6.974652136
Q9CQY6	Mitochondrial nucleoid factor 1	Mnf1	Mnf1	0	74.73669551	1.879306352	90	615230	5.789037504
Q9D8X0	Protein MANBAL	Manbal	Manbal	0	18.69743065	1.29440958	50	368050	5.565906822
P53986	Monocarboxylate transporter 1	Slc16a1	Slc16a1	1	38.12013317	1.592400325	80	3463750	6.539546539
Q9Z1R2	Large proline-rich protein BAG6	Bag6	Bag6	1	23.27424891	1.385145801	60	29609500	7.471431074
O35326	Serine/arginine-rich splicing factor 5	Srsf5	Srsf5	1	94.78139608	1.981281163	100	17824000	7.251005173
P62774	Myotrophin	Mtpn	Mtpn	1	25.22108528	1.418650663	60	5342100	6.727712013
Q91YY4	ATP synthase mitochondrial F1 complex assembly factor 2	Atpaf2	Atpaf2	0	13.72957087	1.168190094	40	427175	5.630605828
Q9Z0H3	SWI/SNF-related matrix-associated actin-dependent regulator of chromatin subfamily B member 1	Smarcb1	Smarcb1	0	10.19618942	1.049070237	30	2446994.5	6.388632993
Q8CG47	Structural maintenance of chromosomes protein 4	Smc4	Smc4	1	40.84698348	1.621664158	80	61256000	7.787148634
Q9D173	Mitochondrial import receptor subunit TOM7 homolog	Tomm7	Tomm7	1	70.04210625	1.851515829	90	1854050	6.268121442
Q5SW19	Clustered mitochondria protein homolog	Cluh	Cluh	0	29.65068037	1.486440119	70	54041500	7.732727395
Q9D7S7	60S ribosomal protein L22-like 1	Rpl22l1	Rpl22l1	0	117.6506617	2.074270164	100	5953500	6.774772358
P63325	40S ribosomal protein S10	Rps10	Rps10	0	278.3405171	2.446133933	100	85751500	7.933241726
P08003	Protein disulfide-isomerase A4	Pdia4	Pdia4	1	115.2053582	2.065226154	100	130875500	8.116858354
Q99JY9;Q641P0	Actin-related protein 3	Actr3	Actr3	0	57.75134783	1.769017834	90	49874000	7.697874201
Q61239	Protein farnesyltransferase/geranylgeranyltransferase type-1 subunit alpha	Fnta	Fnta	0	46.48321192	1.676540088	80	3757450	6.57489321
Q9D7S9	Charged multivesicular body protein 5	Chmp5	Chmp5	0	45.99671025	1.672067459	80	899555	5.954027722
Q61084	Mitogen-activated protein kinase kinase kinase 3	Map3k3	Map3k3	0	18.09605379	1.280943629	50	170870	5.232665819
Q99L04	Dehydrogenase/reductase SDR family member 1	Dhrs1	Dhrs1	0	6.254832038	0.860627362	20	2269050	6.355844066
Q6P4S8	Integrator complex subunit 1	Ints1	Ints1	0	27.2830831	1.45152675	70	17306000	7.238196699
Q8K2I1	Protein farnesyltransferase subunit beta	Fntb	Fntb	0	9.68554429	1.028796649	30	2222900	6.346919926
Q61510	E3 ubiquitin/ISG15 ligase TRIM25	Trim25	Trim25	0	14.82845934	1.199438645	40	18020000	7.255754787
Q1HFZ0	tRNA (cytosine(34)-C(5))-methyltransferase	Nsun2	Nsun2	0	33.20958613	1.53414782	70	100735500	8.003182546
Q8BJW6	Eukaryotic translation initiation factor 2A	Eif2a	Eif2a	0	12.34847222	1.125431562	40	55212000	7.742033479
Q8K3D3	DNA repair protein SWI5 homolog	Swi5	Swi5	0	47.51314111	1.685859395	80	214830	5.332094928
P26350	Prothymosin alpha;Thymosin alpha	Ptma	Ptma	1	1785.511653	3.252005853	100	132282500	8.121502394
Q7TPR4;O88990	Alpha-actinin-1	Actn1	Actn1	1	29.96391424	1.490855856	70	32436500	7.511033986
P19258	Protein Mpv17	Mpv17	Mpv17	0	8.920363105	0.996527568	30	180720	5.257006218
Q6ZQK0	Condensin-2 complex subunit D3	Ncapd3	Ncapd3	0	16.99867524	1.255240541	50	700277	5.845269863
Q9Z1F9	SUMO-activating enzyme subunit 2	Uba2	Uba2	0	82.8192306	1.92334367	90	64935000	7.812478845
P11499	Heat shock protein HSP 90-beta	Hsp90ab1	Hsp90ab1	1	456.7801174	2.660656926	100	4071600000	9.609765106
Q9WVE8	Protein kinase C and casein kinase substrate in neurons protein 2	Pacsin2	Pacsin2	1	27.86145537	1.460318227	70	6549000	6.81617499
Q00899	Transcriptional repressor protein YY1	Yy1	Yy1	0	49.41569487	1.702565757	80	338950	5.530135638
Q8BX17	Gem-associated protein 5	Gemin5	Gemin5	1	21.70457385	1.356113355	60	71697500	7.855504013
Q9D0E1;Q91VC4	Heterogeneous nuclear ribonucleoprotein M	Hnrnpm	Hnrnpm	1	46.40242386	1.675800549	80	182955000	8.262344283
Q9Z0S1	3(2),5-bisphosphate nucleotidase 1	Bpnt1	Bpnt1	0	19.27236732	1.306904467	50	14457000	7.160078181
Q9Z2C9	Myotubularin-related protein 7	Mtmr7	Mtmr7	0	14.60648618	1.193305132	40	309920	5.491249603
Q3UA16	Kinetochore protein Spc25	Spc25	Spc25	1	11.99802314	1.113877306	30	1659585	6.219999501
Q9D1L9	Ragulator complex protein LAMTOR5	Lamtor5	Lamtor5	0	25.45594389	1.422523261	60	988970	5.995183118
Q9EPL8	Importin-7	Ipo7	Ipo7	0	83.28768672	1.925764135	90	98717500	7.994394148
Q6P8I4	PEST proteolytic signal-containing nuclear protein	Pcnp	Pcnp	0	31.23818584	1.508370595	70	15436000	7.18853477
Q9DBF1	Alpha-aminoadipic semialdehyde dehydrogenase	Aldh7a1	Aldh7a1	0	14.66524834	1.194937284	40	16486900	7.217139004
Q00PI9	Heterogeneous nuclear ribonucleoprotein U-like protein 2	Hnrnpul2	Hnrnpul2	0	27.10143199	1.448728451	70	6769300	6.830543761
P24369	Peptidyl-prolyl cis-trans isomerase B	Ppib	Ppib	0	56.65102338	1.760807021	90	58594000	7.767853147
P62862	40S ribosomal protein S30	Fau	Fau	0	598.2063273	2.777576391	100	45616000	7.6591172
P35585	AP-1 complex subunit mu-1	Ap1m1	Ap1m1	0	6.028977745	0.846892168	20	7535800	6.877129364
Q8K301	Probable ATP-dependent RNA helicase DDX52	Ddx52	Ddx52	0	14.53587985	1.191335854	40	954940	5.979976085
Q9QZB7	Actin-related protein 10	Actr10	Actr10	0	8.420165728	0.974058543	20	245580	5.390192995
P08103	Tyrosine-protein kinase HCK	Hck	Hck	0	7.70322566	0.939680244	20	5004000	6.699317301
P62908	40S ribosomal protein S3	Rps3	Rps3	0	412.4567904	2.616430129	100	780945000	8.892620449
P62141	Serine/threonine-protein phosphatase PP1-beta catalytic subunit	Ppp1cb	Ppp1cb	0	22.28823842	1.367136639	60	19619000	7.292676867
Q9R1T2	SUMO-activating enzyme subunit 1	Sae1	Sae1	0	126.9723582	2.107116173	100	76122500	7.881513043
P22682	E3 ubiquitin-protein ligase CBL	Cbl	Cbl	0	3.828885455	0.683846904	10	674980	5.829290905
P62855	40S ribosomal protein S26	Rps26	Rps26	0	994.0748945	2.997855769	100	55540000	7.744605875
Q8BGT0	Osteopetrosis-associated transmembrane protein 1	Ostm1	Ostm1	0	6.220794552	0.858584989	20	945745	5.975774054
Q9DCM0	Protein ETHE1, mitochondrial	Ethe1	Ethe1	0	7.541520991	0.931535213	20	312925	5.495440261
Q3SXD3	HD domain-containing protein 2	Hddc2	Hddc2	0	6.097425305	0.851100831	20	548920	5.739509055
Q9DCJ1	Target of rapamycin complex subunit LST8	Mlst8	Mlst8	0	4.023732914	0.701026542	10	196750	5.293914741
Q8BMB3	Eukaryotic translation initiation factor 4E type 2	Eif4e2	Eif4e2	1	24.17708738	1.401005487	60	2704450	6.432078957
O35435	Dihydroorotate dehydrogenase (quinone), mitochondrial	Dhodh	Dhodh	0	8.602939877	0.98240421	20	14949500	7.174626668
Q8BLH7	HIRA-interacting protein 3	Hirip3	Hirip3	0	14.43369971	1.188470046	40	592360	5.772585724
Q91VC9	Growth hormone-inducible transmembrane protein	Ghitm	Ghitm	0	92.67389858	1.971618595	90	2737300	6.437322397
P61027	Ras-related protein Rab-10	Rab10	Rab10	0	22.30815521	1.367507901	60	11963500	7.077858254
Q9CZM2	60S ribosomal protein L15	Rpl15	Rpl15	1	219.9988389	2.344389992	100	175765000	8.244932398
Q8K389	CDK5 regulatory subunit-associated protein 2	Cdk5rap2	Cdk5rap2	0	6.437102394	0.871403761	20	650043	5.812942086
Q9DBD5	Proline-, glutamic acid- and leucine-rich protein 1	Pelp1	Pelp1	0	37.09113537	1.580823918	80	73697500	7.867452756
Q3TBW2	39S ribosomal protein L10, mitochondrial	Mrpl10	Mrpl10	0	36.22537352	1.570839064	70	783800	5.894205259
Q8CCG4	Developmental pluripotency-associated protein 4	Dppa4	Dppa4	0	46.54740761	1.677126843	80	469790	5.671903768
O35465	Peptidyl-prolyl cis-trans isomerase FKBP8	Fkbp8	Fkbp8	1	37.11883982	1.581139674	80	9272350	6.967189816
Q9Z255	Ubiquitin-conjugating enzyme E2 A	Ube2a	Ube2a	1	5.398154638	0.806054732	20	376305	5.575539989
Q9WUU8	TNFAIP3-interacting protein 1	Tnip1	Tnip1	0	20.92733984	1.340985947	60	125750	5.099507994
Q8QZS1	3-hydroxyisobutyryl-CoA hydrolase, mitochondrial	Hibch	Hibch	0	6.686273857	0.885715854	20	124005	5.093439197
Q9CWM4	Prefoldin subunit 1	Pfdn1	Pfdn1	1	147.5934467	2.171999657	100	15129000	7.179810223
Q9CPR4	60S ribosomal protein L17	Rpl17	Rpl17	0	950.9498665	2.978614077	100	137030000	8.136815658
Q9DCC8	Mitochondrial import receptor subunit TOM20 homolog	Tomm20	Tomm20	0	58.7981731	1.776687916	90	154750	5.189630658
Q3U5F4	YrdC domain-containing protein, mitochondrial	Yrdc	Yrdc	0	21.38823642	1.350019884	60	770880	5.886986778
Q8R344	Coiled-coil domain-containing protein 12	Ccdc12	Ccdc12	0	28.55458288	1.470624834	70	1435230	6.156921504
Q9CYN2	Signal peptidase complex subunit 2	Spcs2	Spcs2	0	17.22455522	1.260656938	50	6880350	6.837610531
O88845	A-kinase anchor protein 10, mitochondrial	Akap10	Akap10	0	4.508536638	0.741036242	10	286810	5.457594289
Q922H1	Protein arginine N-methyltransferase 3	Prmt3	Prmt3	0	14.80550018	1.198808244	40	4041820	6.606576969
P47199	Quinone oxidoreductase	Cryz	Cryz	0	19.30824333	1.307672358	50	7893200	6.897253107
Q80ZV0	Ribonuclease H2 subunit B	Rnaseh2b	Rnaseh2b	0	9.316650296	1.013538709	30	4451850	6.648540523
Q922B2	Aspartate--tRNA ligase, cytoplasmic	Dars	Dars	1	67.61027517	1.836389161	90	145760000	8.16363836
Q9D8T7	SRA stem-loop-interacting RNA-binding protein, mitochondrial	Slirp	Slirp	0	5.13300661	0.787673433	20	3194400	6.504389297
Q8BIQ5	Cleavage stimulation factor subunit 2	Cstf2	Cstf2	0	7.714209399	0.940227992	20	7929900	6.899267711
P47962	60S ribosomal protein L5	Rpl5	Rpl5	0	299.2969371	2.477550903	100	450625000	8.653815282
P12787	Cytochrome c oxidase subunit 5A, mitochondrial	Cox5a	Cox5a	1	219.409283	2.343229882	100	19466000	7.289276719
P63085	Mitogen-activated protein kinase 1	Mapk1	Mapk1	1	23.53991999	1.389873142	60	88093500	7.944943865
Q80TP3	E3 ubiquitin-protein ligase UBR5	Ubr5	Ubr5	1	61.570828	1.796371902	90	13610500	7.13387408
Q8BFT2	HAUS augmin-like complex subunit 4	Haus4	Haus4	0	56.7449326	1.761513879	90	477500	5.678973376
Q5RJG1	Nucleolar protein 10	Nol10	Nol10	0	9.642776035	1.027054923	30	880380	5.944670168
Q8VI84	Nucleolar complex protein 3 homolog	Noc3l	Noc3l	0	11.92155532	1.111314791	30	1700985	6.230700484
P18653	Ribosomal protein S6 kinase alpha-1	Rps6ka1	Rps6ka1	0	38.66806511	1.598441017	80	25681500	7.409620386
Q924M7	Mannose-6-phosphate isomerase	Mpi	Mpi	0	15.59898726	1.220081592	40	3265600	6.513962987
Q9DBE0	Cysteine sulfinic acid decarboxylase	Csad	Csad	0	9.469055084	1.019907485	30	162090	5.209756222
P53811	Phosphatidylinositol transfer protein beta isoform	Pitpnb	Pitpnb	0	4.985273779	0.777084021	10	15311250	7.185010648
Q8BWZ3	N-alpha-acetyltransferase 25, NatB auxiliary subunit	Naa25	Naa25	0	15.2722237	1.211446906	40	34168000	7.533619558
Q9D8Z1	Activating signal cointegrator 1 complex subunit 1	Ascc1	Ascc1	0	9.40915816	1.017415607	30	190100	5.278982117
P43346	Deoxycytidine kinase	Dck	Dck	0	6.297528017	0.863175771	20	1830300	6.26252228
Q9CXC3	Mitochondrial genome maintenance exonuclease 1	Mgme1	Mgme1	0	10.61123952	1.064878584	30	315190	5.49857243
Q8BP40	Lysophosphatidic acid phosphatase type 6	Acp6	Acp6	0	21.65661947	1.355195111	60	5919500	6.772285025
Q8BGT5;Q8QZR5	Alanine aminotransferase 2	Gpt2	Gpt2	1	31.80905667	1.515993744	70	2243740	6.35097253
Q8VD00	Transmembrane protein 97	Tmem97	Tmem97	0	52.64831699	1.729556102	80	391890	5.593164182
Q99NB9	Splicing factor 3B subunit 1	Sf3b1	Sf3b1	1	77.81133838	1.896588703	90	114885000	8.060263329
D3Z4S3	Putative peptidyl-tRNA hydrolase PTRHD1	Ptrhd1	Ptrhd1	0	0.507704146	0.178316129	10	1432395	6.156062796
O55236	mRNA-capping enzyme;Polynucleotide 5-triphosphatase;mRNA guanylyltransferase	Rngtt	Rngtt	0	6.036456589	0.847354013	20	504580	5.702930032
Q9CZU6	Citrate synthase, mitochondrial	Cs	Cs	0	80.95154042	1.913557121	90	132325000	8.121641903
P60840	Alpha-endosulfine	Ensa	Ensa	1	23.08814756	1.381803403	60	2952100	6.470131065
P84089	Enhancer of rudimentary homolog	Erh	Erh	1	48.06071778	1.690733898	80	29499000	7.469807294
Q8VE37	Regulator of chromosome condensation	Rcc1	Rcc1	0	30.57983883	1.499409909	70	37306500	7.571784507
Q8BNI4	Derlin-2	Derl2	Derl2	0	4.529051336	0.742650622	10	839830	5.924191384
Q6NVG5	Melanoregulin	Mreg	Mreg	1	59.29443477	1.780277228	90	76599	4.8842231
Q9D1B9	39S ribosomal protein L28, mitochondrial	Mrpl28	Mrpl28	0	72.27823109	1.864974977	90	2822000	6.450557009
Q6P542	ATP-binding cassette sub-family F member 1	Abcf1	Abcf1	0	47.32419983	1.684164672	80	30804500	7.488614164
Q8BVI4	Dihydropteridine reductase	Qdpr	Qdpr	0	29.47896701	1.484000244	70	24218500	7.384147241
O55142	60S ribosomal protein L35a	Rpl35a	Rpl35a	0	125.2847855	2.101351031	100	83537000	7.921878875
O09044	Synaptosomal-associated protein 23	Snap23	Snap23	0	13.30451705	1.1554732	40	1979090	6.296465544
Q9CR88	28S ribosomal protein S14, mitochondrial	Mrps14	Mrps14	0	18.42896319	1.288449625	50	955590	5.980271596
Q99MJ9	ATP-dependent RNA helicase DDX50	Ddx50	Ddx50	0	26.46344808	1.438755063	60	777190	5.890527204
P48725	Pericentrin	Pcnt	Pcnt	0	30.15450577	1.493520866	70	1240880	6.093729785
P97478	Ubiquinone biosynthesis protein COQ7 homolog	Coq7	Coq7	0	5.958315276	0.842504102	20	1022360	6.009603849
Q9CXW3	Calcyclin-binding protein	Cacybp	Cacybp	1	81.83057363	1.918190669	90	139680000	8.145134226
Q8BH69	Selenide, water dikinase 1	Sephs1	Sephs1	0	10.09147987	1.044989495	30	16026500	7.204838688
Q9JMG1	Endothelial differentiation-related factor 1	Edf1	Edf1	0	56.41315506	1.759011414	90	8163800	6.911892357
A2AQ19	RNA polymerase-associated protein RTF1 homolog	Rtf1	Rtf1	0	6.261153582	0.861005623	20	5531500	6.742842917
Q9CZ30	Obg-like ATPase 1	Ola1	Ola1	0	19.91498072	1.320457469	50	75075000	7.875495341
P46935	E3 ubiquitin-protein ligase NEDD4	Nedd4	Nedd4	0	117.134544	2.072376909	100	110090000	8.041747872
Q9Z1M8	Protein Red	Ik	Ik	0	48.37918986	1.69354396	80	5550650	6.744343843
Q9CQ36	DNA polymerase epsilon subunit 4	Pole4	Pole4	1	35.17746908	1.558438181	70	579220	5.762843549
Q9CZ15	DNA replication complex GINS protein PSF1	Gins1	Gins1	1	26.79918599	1.444032079	70	704380	5.847807016
P62852	40S ribosomal protein S25	Rps25	Rps25	0	653.3163832	2.815787795	100	325025000	8.511916767
Q9JIF0;Q6PAK3	Protein arginine N-methyltransferase 1	Prmt1	Prmt1	0	48.69433602	1.696306892	80	207040000	8.316054259
Q2NL51	Glycogen synthase kinase-3 alpha	Gsk3a	Gsk3a	0	16.5874769	1.24520354	50	4494800	6.652710372
Q9DC51;P20612;P18872;Q3V3I2;P50149	Guanine nucleotide-binding protein G(k) subunit alpha	Gnai3	Gnai3	0	33.61714977	1.539291307	70	5328150	6.726576443
P61979	Heterogeneous nuclear ribonucleoprotein K	Hnrnpk	Hnrnpk	1	119.7329086	2.081825663	100	443570000	8.646962166
Q9CQE7	Endoplasmic reticulum-Golgi intermediate compartment protein 3	Ergic3	Ergic3	0	24.23906355	1.402073237	60	854830	5.931879755
Q99KV1	DnaJ homolog subfamily B member 11	Dnajb11	Dnajb11	0	26.21807297	1.434857374	60	14651000	7.165867268
Q9DCJ5	NADH dehydrogenase [ubiquinone] 1 alpha subcomplex subunit 8	Ndufa8	Ndufa8	0	38.74103141	1.599239134	80	2816950	6.449779138
Q9D1H7	Golgi to ER traffic protein 4 homolog	Get4	Get4	1	26.77026236	1.443579983	70	11611250	7.064878976
Q9CQV8	14-3-3 protein beta/alpha;14-3-3 protein beta/alpha, N-terminally processed	Ywhab	Ywhab	1	13.98263764	1.175588276	40	60751000	7.783553431
P46061	Ran GTPase-activating protein 1	Rangap1	Rangap1	1	101.4795996	2.01063742	100	80896000	7.907927048
Q9DBG7	Signal recognition particle receptor subunit alpha	Srpr	Srpr	0	16.78352742	1.250017909	50	903205	5.955786333
Q9Z0X1	Apoptosis-inducing factor 1, mitochondrial	Aifm1	Aifm1	0	13.65462681	1.165974763	40	37662000	7.575903379
Q922E4	Ethanolamine-phosphate cytidylyltransferase	Pcyt2	Pcyt2	0	16.36276628	1.239618919	50	1651900	6.217983753
Q9D3E6	Cohesin subunit SA-1	Stag1	Stag1	0	11.13554566	1.084059308	30	1973100	6.295149097
Q9EPV8	Ubiquitin-like protein 5	Ubl5	Ubl5	0	10.41572004	1.05750331	30	7882650	6.896672244
Q9CZ04	COP9 signalosome complex subunit 7a	Cops7a	Cops7a	1	46.21447246	1.674075142	80	17674000	7.247334851
Q99P72	Reticulon-4	Rtn4	Rtn4	0	56.34215421	1.758474004	90	29261500	7.466296585
O70503	Estradiol 17-beta-dehydrogenase 12	Hsd17b12	Hsd17b12	0	22.6975193	1.374702886	60	45319000	7.656280318
Q8R0F6	Integrin-linked kinase-associated serine/threonine phosphatase 2C	Ilkap	Ilkap	0	32.15156155	1.52050399	70	2243000	6.350829274
Q9JK30	Origin recognition complex subunit 3	Orc3	Orc3	0	10.26127893	1.051587716	30	2909100	6.46375865
Q8JZM0	Dimethyladenosine transferase 1, mitochondrial	Tfb1m	Tfb1m	0	10.81064697	1.072273688	30	1432700	6.156155261
Q9WUV0	Origin recognition complex subunit 5	Orc5	Orc5	0	16.15621845	1.234421568	50	228620	5.35911422
Q9DCR2	AP-3 complex subunit sigma-1	Ap3s1	Ap3s1	0	7.985331928	0.953534125	20	576815	5.761036546
Q9D3D9	ATP synthase subunit delta, mitochondrial	Atp5d	Atp5d	0	38.39030765	1.595389373	80	14858500	7.171974969
O89013	Leptin receptor gene-related protein	Leprot	Leprot	0	37.63116216	1.586937773	80	99130	4.996205106
Q6DFW4	Nucleolar protein 58	Nop58	Nop58	1	114.6639111	2.063197874	100	22476000	7.351719023
Q6IRU2	Tropomyosin alpha-4 chain	Tpm4	Tpm4	0	26.12808695	1.433419169	60	3154250	6.498896112
P56371	Ras-related protein Rab-4A	Rab4a	Rab4a	0	9.791988592	1.033101478	30	2231100	6.348519036
Q07417	Short-chain specific acyl-CoA dehydrogenase, mitochondrial	Acads	Acads	0	34.45294515	1.549652319	70	25141500	7.400391185
Q91YQ5	Dolichyl-diphosphooligosaccharide--protein glycosyltransferase subunit 1	Rpn1	Rpn1	1	65.36803898	1.821958985	90	97329500	7.988244492
Q8K274	Ketosamine-3-kinase	Fn3krp	Fn3krp	0	8.982761372	0.99925069	30	174680	5.242243183
Q9CZY2	Transcription elongation factor A protein-like 8	Tceal8	Tceal8	0	10.50986979	1.061070411	30	114030	5.057019124
Q9D8M4	60S ribosomal protein L7-like 1	Rpl7l1	Rpl7l1	0	62.95921011	1.805903092	90	1269160	6.103516376
Q9ESW4	Acylglycerol kinase, mitochondrial	Agk	Agk	0	14.80175877	1.198705428	40	721540	5.858260412
O70311	Glycylpeptide N-tetradecanoyltransferase 2	Nmt2	Nmt2	1	15.94066164	1.228930368	50	2762750	6.441341588
Q7TT18	Activating transcription factor 7-interacting protein 1	Atf7ip	Atf7ip	0	11.04817971	1.080921437	30	1893650	6.277299712
P97496	SWI/SNF complex subunit SMARCC1	Smarcc1	Smarcc1	0	14.16143712	1.180740369	40	66308500	7.821569204
Q8CIG8	Protein arginine N-methyltransferase 5	Prmt5	Prmt5	1	36.89819338	1.578618508	80	96419500	7.984164875
P97477	Aurora kinase A	Aurka	Aurka	0	57.36862409	1.766179456	90	4268600	6.63028546
O35459	Delta(3,5)-Delta(2,4)-dienoyl-CoA isomerase, mitochondrial	Ech1	Ech1	0	29.93680938	1.490475521	70	5844800	6.766769655
Q8BMI3	ADP-ribosylation factor-binding protein GGA3	Gga3	Gga3	0	8.316171044	0.969237454	20	802860	5.904639821
Q9D0R4	Probable ATP-dependent RNA helicase DDX56	Ddx56	Ddx56	0	54.31490262	1.742842152	90	4810150	6.68215862
P31938	Dual specificity mitogen-activated protein kinase kinase 1	Map2k1	Map2k1	0	61.98038707	1.799205325	90	30606000	7.485806574
Q80ZK9	WD and tetratricopeptide repeats protein 1	Wdtc1	Wdtc1	1	14.36436103	1.186514504	40	3849800	6.585438168
P23492	Purine nucleoside phosphorylase	Pnp	Pnp	0	14.41560226	1.187960497	40	194515000	8.288953098
P62743	AP-2 complex subunit sigma	Ap2s1	Ap2s1	0	40.05564643	1.613372895	80	3787195	6.578317667
Q9CPV2	Anaphase-promoting complex subunit 16	Anapc16	Anapc16	0	6.38554869	0.868382766	20	80039	4.903301654
A2RTL5	Arginine/serine-rich coiled-coil protein 2	Rsrc2	Rsrc2	1	13.77736455	1.169596987	40	350330	5.544477329
O54879	High mobility group protein B3	Hmgb3	Hmgb3	0	4.66057052	0.752860205	10	2340000	6.369215857
O35130	Ribosomal RNA small subunit methyltransferase NEP1	Emg1	Emg1	0	88.48338293	1.951742394	90	5676700	6.754095943
Q9D1Q6	Endoplasmic reticulum resident protein 44	Erp44	Erp44	0	7.502293803	0.929536108	20	5049815	6.703275468
Q8CCS6;Q5XFR0	Polyadenylate-binding protein 2	Pabpn1	Pabpn1	0	9.694380118	1.029155616	30	33951000	7.530852571
O70481	E3 ubiquitin-protein ligase UBR1	Ubr1	Ubr1	0	5.077666044	0.783736833	10	190430	5.279735367
P08228	Superoxide dismutase [Cu-Zn]	Sod1	Sod1	0	372.6296758	2.572441363	100	214610000	8.331649955
Q7TMM9	Tubulin beta-2A chain	Tubb2a	Tubb2a	0	43.28176254	1.646224899	80	6821350	6.833870334
Q9CZP7	Hsp90 co-chaperone Cdc37-like 1	Cdc37l1	Cdc37l1	1	20.25120779	1.327383618	50	1021500	6.009238371
Q9DC50	Peroxisomal carnitine O-octanoyltransferase	Crot	Crot	0	8.358790795	0.971219739	20	1410600	6.14940388
Q9D880	Mitochondrial import inner membrane translocase subunit TIM50	Timm50	Timm50	0	15.52844705	1.218232051	40	28374500	7.452928217
Q60809	CCR4-NOT transcription complex subunit 7	Cnot7	Cnot7	0	6.154244753	0.854563794	20	211155	5.32460137
P57787	Monocarboxylate transporter 4	Slc16a3	Slc16a3	1	8.265484314	0.966868125	20	2952200	6.470145776
B1AQJ2	Ubiquitin carboxyl-terminal hydrolase 36	Usp36	Usp36	0	6.8048486	0.892364483	20	441800.5	5.645226203
P40630	Transcription factor A, mitochondrial	Tfam	Tfam	1	16.08801334	1.232691574	50	1486215	6.17208164
Q99J45	Nuclear receptor-binding protein	Nrbp1	Nrbp1	1	15.45997153	1.21642908	40	3130500	6.495613708
P08207	Protein S100-A10	S100a10	S100a10	0	21.28717076	1.348054941	60	958465	5.981576258
Q9CSH3	Exosome complex exonuclease RRP44	Dis3	Dis3	1	13.59658678	1.164251313	40	44805500	7.651331328
P11157;Q6PEE3	Ribonucleoside-diphosphate reductase subunit M2	Rrm2	Rrm2	0	52.98295556	1.732256658	80	53873000	7.731371161
P63073	Eukaryotic translation initiation factor 4E	Eif4e	Eif4e	0	35.63263243	1.563868128	70	29696000	7.472697955
Q9QXY9	Peroxisomal biogenesis factor 3	Pex3	Pex3	0	3.404612301	0.643907687	10	547670	5.738518952
Q64674	Spermidine synthase	Srm	Srm	0	44.52059921	1.65820797	80	144155000	8.15882971
O55101	Synaptogyrin-2	Syngr2	Syngr2	1	20.18785697	1.326087033	50	5041200	6.702533928
Q8BMS1	Trifunctional enzyme subunit alpha, mitochondrial;Long-chain enoyl-CoA hydratase;Long chain 3-hydroxyacyl-CoA dehydrogenase	Hadha	Hadha	0	19.82544788	1.31859435	50	23167500	7.364879172
P63260	Actin, cytoplasmic 2;Actin, cytoplasmic 2, N-terminally processed	Actg1	Actg1	0	119.6934256	2.081683614	100	5412750000	9.733417969
Q99L47	Hsc70-interacting protein	St13	St13	1	86.88906668	1.943934853	90	234780000	8.370661098
Q9CQ79	Thioredoxin domain-containing protein 9	Txndc9	Txndc9	0	6.808227054	0.892552434	20	5942500	6.77396919
P25206	DNA replication licensing factor MCM3	Mcm3	Mcm3	0	119.0778881	2.079463041	100	218505000	8.339461379
P19536	Cytochrome c oxidase subunit 5B, mitochondrial	Cox5b	Cox5b	1	250.9142953	2.401252813	100	5909000	6.77151399
Q9D287	Pre-mRNA-splicing factor SPF27	Bcas2	Bcas2	1	40.65038987	1.619619071	80	4270650	6.63049398
P67984	60S ribosomal protein L22	Rpl22	Rpl22	0	159.1967108	2.204653595	100	173650000	8.239674788
Q99JF8;Q9JMG7	PC4 and SFRS1-interacting protein	Psip1	Psip1	1	27.31773754	1.452058552	70	7847700	6.894742393
P62488	DNA-directed RNA polymerase II subunit RPB7	Polr2g	Polr2g	0	70.06629897	1.851663699	90	2814150	6.449347243
Q8BJ05	Zinc finger CCCH domain-containing protein 14	Zc3h14	Zc3h14	1	18.84338812	1.297615827	50	268980	5.429719989
Q8K019	Bcl-2-associated transcription factor 1	Bclaf1	Bclaf1	0	40.55971464	1.618672557	80	12780250	7.106539349
Q9CZY3	Ubiquitin-conjugating enzyme E2 variant 1	Ube2v1	Ube2v1	0	0.498535044	0.175666904	10	87749500	7.943244651
P61804	Dolichyl-diphosphooligosaccharide--protein glycosyltransferase subunit DAD1	Dad1	Dad1	0	6.744502461	0.888993522	20	11026400	7.042433743
Q8K2Z8;Q7TSS2	Ubiquitin-conjugating enzyme E2 Q2;Ubiquitin-conjugating enzyme E2 Q1	Ube2q2;Ube2q1	Ube2q2	0	12.85466812	1.141596127	40	331010	5.519841114
Q8C5H8	NAD kinase domain-containing protein 1, mitochondrial	Nadkd1	Nadkd1	0	23.72391797	1.393117294	60	1962850	6.292887112
Q3V3R1	Monofunctional C1-tetrahydrofolate synthase, mitochondrial	Mthfd1l	Mthfd1l	0	23.35932549	1.386665259	60	33328500	7.522815768
Q9CY57	Chromatin target of PRMT1 protein	Chtop	Chtop	1	60.83877294	1.791260863	90	7067350	6.8492566
P70296	Phosphatidylethanolamine-binding protein 1;Hippocampal cholinergic neurostimulating peptide	Pebp1	Pebp1	1	158.0109962	2.201427158	100	57751000	7.761559509
Q62036	5-azacytidine-induced protein 1	Azi1	Azi1	1	14.37597197	1.186842578	40	66781	4.824652918
Q1PSW8	E3 ubiquitin-protein ligase TRIM71	Trim71	Trim71	0	44.51574955	1.658161699	80	8316550	6.919943203
Q7TQH0	Ataxin-2-like protein	Atxn2l	Atxn2l	0	22.20447407	1.36557173	60	22128500	7.344951976
P85094	Isochorismatase domain-containing protein 2A, mitochondrial	Isoc2a	Isoc2a	0	45.66743408	1.669013923	80	436410	5.639894694
P63037	DnaJ homolog subfamily A member 1	Dnaja1	Dnaja1	0	15.28921605	1.211900184	40	115540000	8.062732363
P97311	DNA replication licensing factor MCM6	Mcm6	Mcm6	0	116.4299819	2.069778994	100	215445000	8.33333642
Q8R2Q4	Ribosome-releasing factor 2, mitochondrial	Gfm2	Gfm2	0	5.872886251	0.837139156	20	1886965	6.275763845
P56399	Ubiquitin carboxyl-terminal hydrolase 5	Usp5	Usp5	1	46.61144861	1.677711395	80	58253000	7.765318296
Q3UM45	Protein phosphatase 1 regulatory subunit 7	Ppp1r7	Ppp1r7	0	3.24676832	0.628058569	10	6693400	6.825646779
Q9CQH7	Transcription factor BTF3 homolog 4	Btf3l4	Btf3l4	0	9.106429801	1.004597764	30	2454105	6.38989314
Q9DC70	NADH dehydrogenase [ubiquinone] iron-sulfur protein 7, mitochondrial	Ndufs7	Ndufs7	0	36.91304406	1.578788656	80	1536450	6.186518432
Q80TA6	Myotubularin-related protein 12	Mtmr12	Mtmr12	0	16.89153747	1.252647662	50	2040200	6.309672743
Q9D1X9	Transmembrane protein 50B	Tmem50b	Tmem50b	0	5.986959301	0.844288214	20	78722	4.896096119
P02798;CON__P67983	Metallothionein-2	Mt2	Mt2	1	625.0233212	2.796590512	100	1436625	6.15734342
O08600	Endonuclease G, mitochondrial	Endog	Endog	0	18.61739232	1.292641278	50	1819300	6.25990432
Q9CZW5	Mitochondrial import receptor subunit TOM70	Tomm70a	Tomm70a	0	59.06996816	1.778657402	90	26547500	7.424023629
Q91YJ2	Sorting nexin-4	Snx4	Snx4	0	33.73112078	1.540718798	70	1419000	6.151982395
Q5F2E7	Nuclear fragile X mental retardation-interacting protein 2	Nufip2	Nufip2	1	35.82426284	1.566134062	70	27220500	7.434896098
Q8BHG1	Nardilysin	Nrd1	Nrd1	0	9.052100221	1.00225681	30	34258500	7.534768344
O35381;Q64G17	Acidic leucine-rich nuclear phosphoprotein 32 family member A	Anp32a	Anp32a	0	64.75511207	1.817929522	90	110438500	8.043120499
P97386	DNA ligase 3	Lig3	Lig3	0	9.536851076	1.022710842	30	2891900	6.461183271
P19253	60S ribosomal protein L13a	Rpl13a	Rpl13a	0	666.1938555	2.824252038	100	244340000	8.38799457
O08663	Methionine aminopeptidase 2	Metap2	Metap2	0	19.25670143	1.306568727	50	5256600	6.720704931
Q6ZQ73	Cullin-associated NEDD8-dissociated protein 2	Cand2	Cand2	0	5.258153645	0.796446221	20	16283000	7.211734423
Q04750	DNA topoisomerase 1	Top1	Top1	0	8.728477663	0.988044886	30	9710350	6.987234884
Q3UMC0;Q9D3R6	Spermatogenesis-associated protein 5	Spata5	Spata5	0	16.35072915	1.23931773	50	37719500	7.576565927
Q80ZM7	Transcription initiation factor IIA subunit 2	Gtf2a2	Gtf2a2	1	8.872854797	0.99444275	30	1216050	6.084951432
Q99K48	Non-POU domain-containing octamer-binding protein	Nono	Nono	0	80.73098694	1.912386743	90	159410000	8.202515562
Q9D2G2	Dihydrolipoyllysine-residue succinyltransferase component of 2-oxoglutarate dehydrogenase complex, mitochondrial	Dlst	Dlst	0	25.24097218	1.418979921	60	20274500	7.306950153
Q69ZX6	MORC family CW-type zinc finger protein 2A	Morc2a	Morc2a	0	16.86964796	1.252115997	50	2256450	6.353425715
Q8BFW3	Protein phosphatase 1 regulatory subunit 15B	Ppp1r15b	Ppp1r15b	0	16.99922157	1.255253723	50	868690	5.938864822
Q6A4J8	Ubiquitin carboxyl-terminal hydrolase 7	Usp7	Usp7	0	59.4540219	1.781425199	90	78073000	7.892500868
Q61164	Transcriptional repressor CTCF	Ctcf	Ctcf	0	18.70398332	1.294554031	50	1774275	6.249020933
P50518;Q9D593	V-type proton ATPase subunit E 1	Atp6v1e1	Atp6v1e1	1	80.69692509	1.912205711	90	9695900	6.986588128
P26883	Peptidyl-prolyl cis-trans isomerase FKBP1A	Fkbp1a	Fkbp1a	1	5.116380961	0.786494528	20	33369500	7.523349699
Q91WM2	Cat eye syndrome critical region protein 5 homolog	Cecr5	Cecr5	0	10.53425214	1.061989441	30	3360200	6.526365127
Q8VE70	Programmed cell death protein 10	Pdcd10	Pdcd10	0	11.39484273	1.093241021	30	6425900	6.807933963
Q5I043	Ubiquitin carboxyl-terminal hydrolase 28	Usp28	Usp28	0	14.88635369	1.201024227	40	2972470	6.47311748
Q01405	Protein transport protein Sec23A	Sec23a	Sec23a	0	26.85383399	1.444884983	70	9591300	6.981877475
P61087	Ubiquitin-conjugating enzyme E2 K	Ube2k	Ube2k	1	7.346438428	0.921501194	20	28072000	7.448273355
Q9CS74	Protein SGT1 homolog	Ecd	Ecd	0	23.52385526	1.389588744	60	906665	5.957446851
P62754	40S ribosomal protein S6	Rps6	Rps6	0	638.8870873	2.806103346	100	293260000	8.46725283
Q62376	U1 small nuclear ribonucleoprotein 70 kDa	Snrnp70	Snrnp70	1	245.2857898	2.391439355	100	44853000	7.651791496
P47811	Mitogen-activated protein kinase 14	Mapk14	Mapk14	0	13.79193465	1.170024979	40	6337450	6.801914546
Q9ERS2	NADH dehydrogenase [ubiquinone] 1 alpha subcomplex subunit 13	Ndufa13	Ndufa13	0	107.2538661	2.034443415	100	3465800	6.539803497
Q9D211	CDKN2AIP N-terminal-like protein	Cdkn2aipnl	Cdkn2aipnl	1	29.77316272	1.488172133	70	2166700	6.335798783
Q9JM62	Receptor expression-enhancing protein 6	Reep6	Reep6	0	1.893345145	0.461400243	10	2539300	6.404714013
Q61598	Rab GDP dissociation inhibitor beta	Gdi2	Gdi2	0	59.97036598	1.785118802	90	393325000	8.594751551
O08638	Myosin-11	Myh11	Myh11	0	0.304829151	0.115553651	10	930720	5.968819046
Q9D0M1	Phosphoribosyl pyrophosphate synthase-associated protein 1	Prpsap1	Prpsap1	0	23.12800463	1.382521408	60	9813250	6.991812863
Q9DAR7	m7GpppX diphosphatase	Dcps	Dcps	0	24.11147145	1.399872162	60	32267500	7.508765319
Q9CQ18	Ribonuclease H2 subunit C	Rnaseh2c	Rnaseh2c	0	20.90574155	1.340557959	60	712725	5.852921993
Q9CQJ8	NADH dehydrogenase [ubiquinone] 1 beta subcomplex subunit 9	Ndufb9	Ndufb9	1	141.2749566	2.153128462	100	249715	5.397444631
P63280	SUMO-conjugating enzyme UBC9	Ube2i	Ube2i	0	33.88971005	1.54269736	70	15325000	7.185400483
Q9DCA2	28S ribosomal protein S11, mitochondrial	Mrps11	Mrps11	1	8.027423431	0.955563814	20	266950	5.426429925
Q9DAS9	Guanine nucleotide-binding protein G(I)/G(S)/G(O) subunit gamma-12	Gng12	Gng12	0	2.98580004	0.600515507	10	1926600	6.284791556
Q9EPU4	Cleavage and polyadenylation specificity factor subunit 1	Cpsf1	Cpsf1	0	34.33550731	1.548211331	70	22899500	7.359826
P61961	Ubiquitin-fold modifier 1	Ufm1	Ufm1	0	4.343014076	0.727786318	10	3510850	6.545412275
O08583;Q9JJW6	THO complex subunit 4;RNA and export factor-binding protein 2	Alyref;Refbp2	Alyref	0	72.8635491	1.868430171	90	10186200	7.008012199
Q8CIV8	Tubulin-specific chaperone E	Tbce	Tbce	0	5.418856183	0.807457645	20	720535	5.857655082
P80318	T-complex protein 1 subunit gamma	Cct3	Cct3	0	141.4401015	2.153632274	100	514210000	8.711140518
Q91V64	Isochorismatase domain-containing protein 1	Isoc1	Isoc1	0	16.37667189	1.239966601	50	3776100	6.577043487
Q9R1C7	Pre-mRNA-processing factor 40 homolog A	Prpf40a	Prpf40a	1	14.38849603	1.187196177	40	21502000	7.332478858
Q8JZV7	Putative N-acetylglucosamine-6-phosphate deacetylase	Amdhd2	Amdhd2	0	24.99612342	1.41490859	60	586785	5.768479003
Q63844;Q6P5G0;Q61532	Mitogen-activated protein kinase 3	Mapk3	Mapk3	0	6.460093361	0.872744263	20	2418735	6.383588289
O54692	Centromere/kinetochore protein zw10 homolog	Zw10	Zw10	0	14.93290237	1.202294895	40	4979050	6.697146488
Q8R3N1	Nucleolar protein 14	Nop14	Nop14	0	19.16982273	1.304702081	50	3186150	6.503266218
Q07076	Annexin A7	Anxa7	Anxa7	0	27.75519943	1.458716384	70	31407500	7.497033368
Q91YR9;REV__Q3TVC7	Prostaglandin reductase 1	Ptgr1	Ptgr1	0	26.27135284	1.435706682	60	2005900	6.302309278
Q61206	Platelet-activating factor acetylhydrolase IB subunit beta	Pafah1b2	Pafah1b2	0	14.57003829	1.192289681	40	6324900	6.801053663
Q91YJ3	Thymocyte nuclear protein 1	Thyn1	Thyn1	1	25.10081114	1.416654004	60	1461850	6.164902812
Q9CQC6	Basic leucine zipper and W2 domain-containing protein 1	Bzw1	Bzw1	0	80.47414177	1.911019794	90	103620000	8.015443588
Q8JZQ9	Eukaryotic translation initiation factor 3 subunit B	Eif3b	Eif3b	0	51.63856026	1.721304002	80	229225000	8.360261981
P56391	Cytochrome c oxidase subunit 6B1	Cox6b1	Cox6b1	0	298.8662171	2.476927541	100	2328550	6.367085568
Q8BRN9	Coiled-coil and C2 domain-containing protein 1B	Cc2d1b	Cc2d1b	0	16.07909383	1.232464824	50	1121100	6.049644353
Q9CQZ1	Heat shock factor-binding protein 1	Hsbp1	Hsbp1	0	38.89506188	1.600919143	80	141870	5.151890569
O55242	Sigma non-opioid intracellular receptor 1	Sigmar1	Sigmar1	1	6.154330317	0.854568988	20	3689150	6.566926314
P35505	Fumarylacetoacetase	Fah	Fah	0	4.303455321	0.724558914	10	1336965	6.126120038
Q5SFM8	RNA-binding protein 27	Rbm27	Rbm27	0	6.167798168	0.855385768	20	795985	5.900904884
O88545	COP9 signalosome complex subunit 6	Cops6	Cops6	0	24.18553112	1.401151114	60	36687500	7.564518119
B1AZI6	THO complex subunit 2	Thoc2	Thoc2	0	6.990697778	0.902584705	20	21965500	7.341741094
P99024	Tubulin beta-5 chain	Tubb5	Tubb5	0	537.850198	2.731468047	100	909565000	8.95883374
Q9EST1;Q32M21;Q5Y4Y6	Gasdermin-A;Gasdermin-A2;Gasdermin-A3	Gsdma;Gsdma2;Gsdma3	Gsdma	0	0.366969378	0.135758786	10	15475.5	4.18964469
Q07139	Protein ECT2	Ect2	Ect2	0	28.49818607	1.469795311	70	393547	5.594996606
Q9DBR3	Armadillo repeat-containing protein 8	Armc8	Armc8	0	9.879957028	1.03662718	30	3188395	6.503572119
P56135	ATP synthase subunit f, mitochondrial	Atp5j2	Atp5j2	0	86.9744595	1.944356607	90	24757000	7.393698017
P97770	THUMP domain-containing protein 3	Thumpd3	Thumpd3	0	15.45851194	1.216390567	40	10350550	7.014963428
P28656	Nucleosome assembly protein 1-like 1	Nap1l1	Nap1l1	0	57.09507372	1.764139307	90	191570000	8.282327499
P53996	Cellular nucleic acid-binding protein	Cnbp	Cnbp	0	141.4177362	2.153564078	100	18666000	7.271051261
P29595	NEDD8	Nedd8	Nedd8	0	116.0942339	2.06853551	100	5270550	6.721855938
Q9QYI3	DnaJ homolog subfamily C member 7	Dnajc7	Dnajc7	0	36.61473236	1.575357976	80	49973500	7.698739767
Q6PD03	Serine/threonine-protein phosphatase 2A 56 kDa regulatory subunit alpha isoform	Ppp2r5a	Ppp2r5a	1	24.86933033	1.412785186	60	784520	5.89460402
P25444	40S ribosomal protein S2	Rps2	Rps2	0	1604.430659	3.205591552	100	501205000	8.700015395
Q61102	ATP-binding cassette sub-family B member 7, mitochondrial	Abcb7	Abcb7	0	12.48976697	1.130004447	40	3545450	6.549671365
Q9D554	Splicing factor 3A subunit 3	Sf3a3	Sf3a3	0	35.6733117	1.56435013	70	34230500	7.534413243
P84102	Small EDRK-rich factor 2	Serf2	Serf2	0	3.384828017	0.641952564	10	827485	5.91776013
Q9CRD0	OCIA domain-containing protein 1	Ociad1	Ociad1	0	24.63669223	1.40886199	60	952680	5.978947048
O08807	Peroxiredoxin-4	Prdx4	Prdx4	0	17.62528292	1.270102878	50	166505000	8.22142728
P53702	Cytochrome c-type heme lyase	Hccs	Hccs	0	6.105803727	0.851613207	20	887480	5.948158575
Q921M7;Q8BHZ0	Protein FAM49B	Fam49b	Fam49b	0	18.41870216	1.288220201	50	20112000	7.30345526
Q9JKB3;Q9Z2C8	Y-box-binding protein 3	Ybx3	Ybx3	1	150.4387379	2.180236982	100	23300000	7.367355921
P35980	60S ribosomal protein L18	Rpl18	Rpl18	0	349.3370788	2.544486104	100	272610000	8.435541783
Q91VN4	Coiled-coil-helix-coiled-coil-helix domain-containing protein 6, mitochondrial	Chchd6	Chchd6	0	9.693311404	1.029112214	30	483400	5.684306646
P56959	RNA-binding protein FUS	Fus	Fus	1	3.883523472	0.688733279	10	44741000	7.650705687
Q99MI1	ELKS/Rab6-interacting/CAST family member 1	Erc1	Erc1	0	4.196744825	0.715731392	10	3435050	6.535933063
Q9CQH3	NADH dehydrogenase [ubiquinone] 1 beta subcomplex subunit 5, mitochondrial	Ndufb5	Ndufb5	0	27.36344689	1.452759008	70	2164655	6.335388689
Q91VM9	Inorganic pyrophosphatase 2, mitochondrial	Ppa2	Ppa2	0	9.851160947	1.035476205	30	645920	5.810178732
O54988;O55098	STE20-like serine/threonine-protein kinase	Slk	Slk	0	14.71992731	1.196450533	40	7833100	6.893933671
Q8BPG6	Sulfatase-modifying factor 2	Sumf2	Sumf2	0	28.00449359	1.462465287	70	811440	5.909256412
P53798	Squalene synthase	Fdft1	Fdft1	0	42.55592834	1.639047275	80	505640	5.703841423
Q5SUC9	Protein SCO1 homolog, mitochondrial	Sco1	Sco1	1	13.54518608	1.162719282	40	6581900	6.81835128
P46664;P28650	Adenylosuccinate synthetase isozyme 2	Adss	Adss	0	37.2074256	1.582147776	80	196385000	8.293108313
Q9R0Q7	Prostaglandin E synthase 3	Ptges3	Ptges3	1	142.7768847	2.157689069	100	32267000	7.508758589
Q31125	Zinc transporter SLC39A7	Slc39a7	Slc39a7	0	1.342561396	0.369690982	10	2646000	6.42258984
P40240	CD9 antigen	Cd9	Cd9	1	114.1783192	2.061370737	100	1588740	6.20105283
Q9D6K5	Synaptojanin-2-binding protein	Synj2bp	Synj2bp	1	3.442899209	0.647666461	10	2352100	6.371455782
Q922S8	Kinesin-like protein KIF2C	Kif2c	Kif2c	0	26.20238351	1.434606959	60	9429350	6.974481756
Q7TMF3	NADH dehydrogenase [ubiquinone] 1 alpha subcomplex subunit 12	Ndufa12	Ndufa12	1	44.43674435	1.657407206	80	2106100	6.323478988
Q9DBL1	Short/branched chain specific acyl-CoA dehydrogenase, mitochondrial	Acadsb	Acadsb	0	5.127433743	0.787278624	20	1237295	6.092473258
Q8R0X7	Sphingosine-1-phosphate lyase 1	Sgpl1	Sgpl1	0	16.07528133	1.232367868	50	10270550	7.011593701
P35123	Ubiquitin carboxyl-terminal hydrolase 4	Usp4	Usp4	0	31.48524088	1.511686091	70	2026505	6.30674768
P33610	DNA primase large subunit	Prim2	Prim2	0	21.29441124	1.348196008	60	3162950	6.500092327
Q9JIF7	Coatomer subunit beta	Copb1	Copb1	0	31.23999075	1.508394909	70	103937500	8.016772267
Q8R2Y9	SOSS complex subunit B1	Nabp2	Nabp2	0	3.941917355	0.693895478	10	594560	5.774195688
Q9D8E6	60S ribosomal protein L4	Rpl4	Rpl4	0	1372.911568	3.13795878	100	1216750000	9.085201355
Q8K298	Actin-binding protein anillin	Anln	Anln	0	25.0085668	1.415116421	60	10311500	7.013321846
Q3UPE3	RecQ-mediated genome instability protein 2	Rmi2	Rmi2	0	1.449254781	0.389033965	10	1839600	6.264723401
Q60838	Segment polarity protein dishevelled homolog DVL-2	Dvl2	Dvl2	0	22.80397901	1.376649559	60	1063900	6.026900809
Q3TLD5	Unconventional prefoldin RPB5 interactor	Uri1	Uri1	0	21.5157359	1.352486146	60	603710	5.78082837
O88342	WD repeat-containing protein 1	Wdr1	Wdr1	0	42.60432319	1.63952955	80	43742000	7.640898636
Q8R3P6	von Willebrand factor A domain-containing protein 9	Vwa9	Vwa9	0	8.758896659	0.989400719	30	193520	5.286725855
Q80SW1;Q68FL4	Putative adenosylhomocysteinase 2;Putative adenosylhomocysteinase 3	Ahcyl1;Ahcyl2	Ahcyl1	1	4.252539585	0.720369334	10	2430700	6.385731361
Q8VBT9	Tether containing UBX domain for GLUT4	Aspscr1	Aspscr1	0	13.8244372	1.170978215	40	5835550	6.766081795
Q64727	Vinculin	Vcl	Vcl	0	12.56570992	1.132442526	40	82849000	7.918287271
Q3THK7	GMP synthase [glutamine-hydrolyzing]	Gmps	Gmps	0	9.231545562	1.009941243	30	84799000	7.928390731
Q9CQQ8	U6 snRNA-associated Sm-like protein LSm7	Lsm7	Lsm7	1	139.6923558	2.148270502	100	3090200	6.489986588
Q9WVG6	Histone-arginine methyltransferase CARM1	Carm1	Carm1	0	10.14480593	1.04707251	30	13445350	7.128572112
P56960	Exosome component 10	Exosc10	Exosc10	0	24.57584229	1.407829945	60	2137205	6.329846182
Q91W53	Golgin subfamily A member 7	Golga7	Golga7	0	25.30620938	1.420058273	60	598580	5.777122202
Q8BJM7	tRNA wybutosine-synthesizing protein 1 homolog	Tyw1	Tyw1	0	7.251351473	0.916525087	20	362625	5.559457742
Q9D483	DNA-directed RNA polymerase III subunit RPC3	Polr3c	Polr3c	0	5.945666952	0.841713955	20	391200	5.592398846
Q8R059	UDP-glucose 4-epimerase	Gale	Gale	0	5.876124031	0.837343702	20	965680	5.984833237
Q9DB29	Isoamyl acetate-hydrolyzing esterase 1 homolog	Iah1	Iah1	0	32.13981972	1.520350142	70	935910	5.971234088
Q91X96	Guanine nucleotide exchange factor MSS4	Rabif	Rabif	0	19.5502126	1.312816319	50	2555500	6.407475885
P51859	Hepatoma-derived growth factor	Hdgf	Hdgf	1	114.7248457	2.063426611	100	31241000	7.494724927
Q99LC3	NADH dehydrogenase [ubiquinone] 1 alpha subcomplex subunit 10, mitochondrial	Ndufa10	Ndufa10	1	41.22936319	1.625614532	80	2266350	6.35532698
P14901	Heme oxygenase 1	Hmox1	Hmox1	1	16.52914445	1.24376072	50	113075000	8.053366596
P17665	Cytochrome c oxidase subunit 7C, mitochondrial	Cox7c	Cox7c	0	172.4171497	2.239092044	100	2513100	6.40020977
Q9DBC7;P12849	cAMP-dependent protein kinase type I-alpha regulatory subunit;cAMP-dependent protein kinase type I-alpha regulatory subunit, N-terminally processed	Prkar1a	Prkar1a	0	13.81931058	1.170828	40	1863200	6.270259476
Q9JHS9	Spliceosome-associated protein CWC15 homolog	Cwc15	Cwc15	0	51.6560203	1.721448032	80	4092650	6.612004606
Q9DBH5	Vesicular integral-membrane protein VIP36	Lman2	Lman2	0	35.55821285	1.562984957	70	11093450	7.04506663
Q9JKR6	Hypoxia up-regulated protein 1	Hyou1	Hyou1	1	20.32051829	1.328797758	50	71828500	7.856296797
Q9D0B6	Protein PBDC1	Pbdc1	Pbdc1	0	6.136906418	0.853510002	20	18570000	7.268811904
P63323	40S ribosomal protein S12	Rps12	Rps12	0	2394.469138	3.37939058	100	94196500	7.974034766
Q64327	Male-enhanced antigen 1	Mea1	Mea1	0	54.98503634	1.748071964	90	2197700	6.341968408
Q9CQV1	Mitochondrial import inner membrane translocase subunit TIM16	Pam16	Pam16	0	16.12111943	1.233532157	50	2698985	6.431200471
Q7TNP2	Serine/threonine-protein phosphatase 2A 65 kDa regulatory subunit A beta isoform	Ppp2r1b	Ppp2r1b	0	12.72732002	1.137585758	40	25469500	7.406020419
Q9Z2Q5	39S ribosomal protein L40, mitochondrial	Mrpl40	Mrpl40	0	39.73898583	1.610010213	80	1220300	6.086466611
Q99KK7	Dipeptidyl peptidase 3	Dpp3	Dpp3	1	47.32303406	1.684154195	80	50741500	7.705363302
Q91WD5	NADH dehydrogenase [ubiquinone] iron-sulfur protein 2, mitochondrial	Ndufs2	Ndufs2	1	98.72621915	1.998809354	100	5814100	6.764482497
Q8VEH6	COBW domain-containing protein 1	Cbwd1	Cbwd1	0	13.7460934	1.16867698	40	2889200	6.460777606
Q8BJW5	Nucleolar protein 11	Nol11	Nol11	1	19.43643106	1.310405054	50	1268100	6.103153503
Q9DCT2	NADH dehydrogenase [ubiquinone] iron-sulfur protein 3, mitochondrial	Ndufs3	Ndufs3	0	26.63897033	1.44152186	70	4738450	6.675636302
P32921	Tryptophan--tRNA ligase, cytoplasmic;T1-TrpRS;T2-TrpRS	Wars	Wars	0	46.64786447	1.678043441	80	38276500	7.582932219
Q8BX22	Sal-like protein 4	Sall4	Sall4	0	31.05353604	1.505875946	70	4172150	6.620359914
Q9DBG6	Dolichyl-diphosphooligosaccharide--protein glycosyltransferase subunit 2	Rpn2	Rpn2	1	60.51840837	1.789005091	90	49776000	7.697019994
Q5NCX5	Neuralized-like protein 4	Neurl4	Neurl4	0	25.62410051	1.425274944	60	165985	5.220068843
Q99LD9	Translation initiation factor eIF-2B subunit beta	Eif2b2	Eif2b2	0	18.89856613	1.298821783	50	7230200	6.859150311
Q9DB43	Zinc finger protein-like 1	Zfpl1	Zfpl1	0	10.92349271	1.07640349	30	583260	5.765862194
Q9CY21	Uncharacterized methyltransferase WBSCR22	Wbscr22	Wbscr22	0	16.88618297	1.252517669	50	568540	5.754761025
Q9ESJ0	Exportin-4	Xpo4	Xpo4	0	8.218361654	0.964653742	20	14025500	7.146918353
Q99ME9	Nucleolar GTP-binding protein 1	Gtpbp4	Gtpbp4	0	57.69065536	1.768568959	90	19449500	7.288908441
Q9D0M5	Dynein light chain 2, cytoplasmic	Dynll2	Dynll2	0	17.77480248	1.273575377	50	7629200	6.882479
Q8BG05	Heterogeneous nuclear ribonucleoprotein A3	Hnrnpa3	Hnrnpa3	0	26.11796376	1.433257076	60	192635000	8.284735197
Q5H8C4	Vacuolar protein sorting-associated protein 13A	Vps13a	Vps13a	0	6.170639265	0.855557875	20	134470	5.128625405
O54962	Barrier-to-autointegration factor	Banf1	Banf1	0	109.4736084	2.04325854	100	8543200	6.931620574
Q922Y1	UBX domain-containing protein 1	Ubxn1	Ubxn1	0	216.5420258	2.337543169	100	16223500	7.210144553
Q9CPP6	NADH dehydrogenase [ubiquinone] 1 alpha subcomplex subunit 5	Ndufa5	Ndufa5	0	21.64361294	1.354945723	60	726910	5.861480643
P15626	Glutathione S-transferase Mu 2	Gstm2	Gstm2	1	14.71144781	1.196216207	40	3806550	6.580531539
Q60737	Casein kinase II subunit alpha	Csnk2a1	Csnk2a1	1	45.04160879	1.66315049	80	122535000	8.088260155
Q9EPQ7	StAR-related lipid transfer protein 5	Stard5	Stard5	1	4.099673191	0.707542345	10	440055	5.64350696
Q9ERB0	Synaptosomal-associated protein 29	Snap29	Snap29	0	2.862290716	0.58684496	10	619930	5.792342653
Q6A026	Sister chromatid cohesion protein PDS5 homolog A	Pds5a	Pds5a	0	41.10028445	1.62428503	80	27921500	7.445938746
P70122	Ribosome maturation protein SBDS	Sbds	Sbds	0	22.35349592	1.368351902	60	16004000	7.204228543
Q8K0V4	CCR4-NOT transcription complex subunit 3	Cnot3	Cnot3	0	5.486096769	0.811983424	20	9857600	6.993771191
Q99LE6	ATP-binding cassette sub-family F member 2	Abcf2	Abcf2	0	77.68915099	1.89591486	90	118365000	8.073223302
Q61990;P57722	Poly(rC)-binding protein 2;Poly(rC)-binding protein 3	Pcbp2;Pcbp3	Pcbp2	0	7.450798575	0.92689775	20	121680000	8.085219201
O88455	7-dehydrocholesterol reductase	Dhcr7	Dhcr7	0	4.988456268	0.777314882	10	2067600	6.315466523
P58742	Aladin	Aaas	Aaas	0	32.5468811	1.525652149	70	8137250	6.910477659
Q8VBV3	Exosome complex component RRP4	Exosc2	Exosc2	0	34.08279214	1.54509415	70	6834650	6.834716279
Q6PFR5	Transformer-2 protein homolog alpha	Tra2a	Tra2a	0	76.87424594	1.891393854	90	3627000	6.559547556
P10833	Ras-related protein R-Ras	Rras	Rras	0	10.73568081	1.069508289	30	83436	4.921353475
O35166	Golgi SNAP receptor complex member 2	Gosr2	Gosr2	0	16.60255372	1.245575678	50	1613300	6.207715134
P51660	Peroxisomal multifunctional enzyme type 2;(3R)-hydroxyacyl-CoA dehydrogenase;Enoyl-CoA hydratase 2	Hsd17b4	Hsd17b4	0	25.35383837	1.420843878	60	18155500	7.259008214
Q9CQ49	Nuclear cap-binding protein subunit 2	Ncbp2	Ncbp2	0	15.49245129	1.21728521	40	2574750	6.410735067
P14869	60S acidic ribosomal protein P0	Rplp0	Rplp0	0	806.3052393	2.907037771	100	361645000	8.558282465
Q9CWJ9	Bifunctional purine biosynthesis protein PURH;Phosphoribosylaminoimidazolecarboxamide formyltransferase;IMP cyclohydrolase	Atic	Atic	0	23.64213796	1.391678385	60	148239000	8.170962477
Q6P5E6	ADP-ribosylation factor-binding protein GGA2	Gga2	Gga2	1	21.77986942	1.35755123	60	6876900	6.837392709
Q61550	Double-strand-break repair protein rad21 homolog	Rad21	Rad21	1	29.86802279	1.489508812	70	1516700	6.180899687
Q91V61	Sideroflexin-3	Sfxn3	Sfxn3	0	3.265018096	0.629920878	10	2157400	6.333930674
P30681	High mobility group protein B2	Hmgb2	Hmgb2	0	108.9011774	2.041002345	100	174365000	8.241459314
Q80XP8	Protein FAM76B	Fam76b	Fam76b	1	10.31766011	1.053756647	30	834875	5.921621456
P14115	60S ribosomal protein L27a	Rpl27a	Rpl27a	0	275.4316477	2.441587762	100	108346500	8.034814887
P08030	Adenine phosphoribosyltransferase	Aprt	Aprt	0	93.61983525	1.975982188	100	41224000	7.615150129
Q9Z321	DNA topoisomerase 3-beta-1	Top3b	Top3b	1	16.65889893	1.246963621	50	1503750	6.17717564
Q8K3H0	DCC-interacting protein 13-alpha	Appl1	Appl1	1	5.905641894	0.839204053	20	626870	5.797177486
O88477	Insulin-like growth factor 2 mRNA-binding protein 1	Igf2bp1	Igf2bp1	1	37.90002525	1.589949883	80	323485000	8.509854147
Q6Y7W8	PERQ amino acid-rich with GYF domain-containing protein 2	Gigyf2	Gigyf2	0	12.73405236	1.137798699	40	2853550	6.455385487
P29758	Ornithine aminotransferase, mitochondrial	Oat	Oat	0	41.37071012	1.627065743	80	51052500	7.708017014
Q9D2M8	Ubiquitin-conjugating enzyme E2 variant 2	Ube2v2	Ube2v2	0	11.36462037	1.092180787	30	13614750	7.134009671
Q9CRB9	Coiled-coil-helix-coiled-coil-helix domain-containing protein 3, mitochondrial	Chchd3	Chchd3	0	24.55423963	1.407462963	60	5846450	6.76689224
Q6P2B1;REV__Q9CR25	Transportin-3	Tnpo3	Tnpo3	1	14.34819154	1.18605721	40	25849000	7.412443747
Q9WUL7	ADP-ribosylation factor-like protein 3	Arl3	Arl3	0	25.9125249	1.429954445	60	7329400	6.865068424
Q99LI8	Hepatocyte growth factor-regulated tyrosine kinase substrate	Hgs	Hgs	0	17.86901925	1.275749328	50	2992300	6.476005133
Q9JHS4	ATP-dependent Clp protease ATP-binding subunit clpX-like, mitochondrial	Clpx	Clpx	0	15.97051979	1.229695144	50	9910900	6.996113094
Q9R1K9;P41209	Centrin-2	Cetn2	Cetn2	0	8.524644474	0.978848774	20	198090	5.296862552
P62915	Transcription initiation factor IIB	Gtf2b	Gtf2b	0	21.7046696	1.356115186	60	5142200	6.711148964
Q9DC23	DnaJ homolog subfamily C member 10	Dnajc10	Dnajc10	0	13.61245961	1.164723324	40	1889850	6.276427335
Q0P5W1	Vacuolar protein sorting-associated protein 8 homolog	Vps8	Vps8	0	4.06622513	0.704684485	10	9940400	6.997403861
P47955	60S acidic ribosomal protein P1	Rplp1	Rplp1	0	4950.612934	3.694746689	100	2380050	6.376586081
O54984	ATPase Asna1	Asna1	Asna1	0	180.9419587	2.259932866	100	38767500	7.588467796
O35344	Importin subunit alpha-3	Kpna3	Kpna3	0	15.86884993	1.227085475	40	49238500	7.692304814
O35566	CD151 antigen	Cd151	Cd151	0	29.93163615	1.490402893	70	404900	5.607347777
Q64092;Q9WTW4;Q9R210;Q08874	Transcription factor E3;Transcription factor EC;Transcription factor EB;Microphthalmia-associated transcription factor	Tfe3;Tfec;Tfeb;Mitf	Tfe3	0	3.272807829	0.630713361	10	872445	5.940738058
Q9QZN4	F-box only protein 6	Fbxo6	Fbxo6	0	23.96803789	1.397384415	60	51590	4.712565528
Q99JW4	LIM and senescent cell antigen-like-containing domain protein 1	Lims1	Lims1	0	14.90338356	1.201489533	40	479530	5.680815782
P36916	Guanine nucleotide-binding protein-like 1	Gnl1	Gnl1	0	42.81743895	1.64164699	80	4164950	6.619609792
Q9WUK2	Eukaryotic translation initiation factor 4H	Eif4h	Eif4h	0	130.6513699	2.119425382	100	36224500	7.5590024
Q9CQN1	Heat shock protein 75 kDa, mitochondrial	Trap1	Trap1	1	62.69588433	1.804111372	90	103265000	8.013953149
P70388	DNA repair protein RAD50	Rad50	Rad50	0	15.83695183	1.226263469	40	14070500	7.148309531
Q9D051	Pyruvate dehydrogenase E1 component subunit beta, mitochondrial	Pdhb	Pdhb	0	106.9554793	2.03324469	100	54662500	7.73768949
Q8CGC6	RNA-binding protein 28	Rbm28	Rbm28	0	19.49265234	1.311598172	50	1576400	6.197666426
A2ASQ1	Agrin;Agrin N-terminal 110 kDa subunit;Agrin C-terminal 110 kDa subunit;Agrin C-terminal 90 kDa fragment;Agrin C-terminal 22 kDa fragment	Agrn	Agrn	0	27.01376588	1.447371495	70	114900	5.060320029
Q8C1Z8	tRNA methyltransferase 10 homolog A	Trmt10a	Trmt10a	0	2.430329333	0.535335817	10	274470	5.438494882
Q60715	Prolyl 4-hydroxylase subunit alpha-1	P4ha1	P4ha1	0	13.7074089	1.167536167	40	20631050	7.314521332
P62267	40S ribosomal protein S23	Rps23	Rps23	0	1466.815879	3.166671582	100	126625000	8.102519458
P0C7N9	Proteasome assembly chaperone 4	Psmg4	Psmg4	0	56.8147878	1.762038936	90	2799415	6.447067285
Q4VBE8	WD repeat-containing protein 18	Wdr18	Wdr18	1	53.03857751	1.732703908	80	55872000	7.747194218
Q9D823	60S ribosomal protein L37	Rpl37	Rpl37	0	551.2560447	2.742140478	100	3904050	6.591515371
P62843	40S ribosomal protein S15	Rps15	Rps15	0	1136.514569	3.055956968	100	54670500	7.737753046
P30285	Cyclin-dependent kinase 4	Cdk4	Cdk4	1	71.94575014	1.862999995	90	5637700	6.751101962
Q8BMC4	Nucleolar protein 9	Nop9	Nop9	0	24.33747507	1.403763334	60	3458950	6.538944284
O55128	Histone deacetylase complex subunit SAP18	Sap18	Sap18	0	18.53521289	1.290818148	50	705035	5.848210677
Q7TQI3	Ubiquitin thioesterase OTUB1	Otub1	Otub1	0	43.25838084	1.645995522	80	34547500	7.538416626
Q8K2T8	RNA polymerase II-associated factor 1 homolog	Paf1	Paf1	0	18.33710917	1.286391549	50	4290150	6.632472477
P18572	Basigin	Bsg	Bsg	1	133.1527858	2.127599696	100	11810200	7.072257252
Q922R5	Serine/threonine-protein phosphatase 4 regulatory subunit 3B	Smek2	Smek2	0	15.18459345	1.209101795	40	1024100	6.010342366
Q9QZE5	Coatomer subunit gamma-1	Copg1	Copg1	0	15.96911714	1.229659248	50	54782000	7.738637884
Q80VJ2	Steroid receptor RNA activator 1	Sra1	Sra1	0	18.64625609	1.293279801	50	3767000	6.57599562
Q8K4F6	Putative methyltransferase NSUN5	Nsun5	Nsun5	0	8.222589407	0.964852874	20	1293755	6.111852041
Q06180	Tyrosine-protein phosphatase non-receptor type 2	Ptpn2	Ptpn2	0	16.90460661	1.252964783	50	1977900	6.29620433
Q6PB66	Leucine-rich PPR motif-containing protein, mitochondrial	Lrpprc	Lrpprc	0	22.41055056	1.369411627	60	149870000	8.175714707
Q8JZQ2	AFG3-like protein 2	Afg3l2	Afg3l2	0	22.38128021	1.368868287	60	9572700	6.981034449
Q9QY39	PDZ domain-containing protein 4	Pdzd4	Pdzd4	0	3.588315323	0.661653256	10	414650	5.61768167
Q64324	Syntaxin-binding protein 2	Stxbp2	Stxbp2	0	17.67301402	1.271214423	50	2644700	6.422376415
Q61578	NADPH:adrenodoxin oxidoreductase, mitochondrial	Fdxr	Fdxr	0	15.05915687	1.20572274	40	173370	5.238973949
Q505D1	Serine/threonine-protein phosphatase 6 regulatory ankyrin repeat subunit A	Ankrd28	Ankrd28	0	12.98529799	1.145671725	40	1060915	6.02568059
P63028	Translationally-controlled tumor protein	Tpt1	Tpt1	1	123.5318146	2.095280316	100	117115500	8.068614377
P62702	40S ribosomal protein S4, X isoform	Rps4x	Rps4x	0	732.3869701	2.86533319	100	590840000	8.771469889
Q9CX34	Suppressor of G2 allele of SKP1 homolog	Sugt1	Sugt1	0	56.45593724	1.759334913	90	66738000	7.824373188
Q9DBR7	Protein phosphatase 1 regulatory subunit 12A	Ppp1r12a	Ppp1r12a	0	47.09048005	1.682059112	80	1747990	6.242538944
Q8VE47	Ubiquitin-like modifier-activating enzyme 5	Uba5	Uba5	0	19.62677801	1.314431395	50	5794900	6.763045946
Q9CPQ1	Cytochrome c oxidase subunit 6C	Cox6c	Cox6c	0	44.00771931	1.653287006	80	16846000	7.226496796
Q8BP27	Swi5-dependent recombination DNA repair protein 1 homolog	Sfr1	Sfr1	0	75.854546	1.885669561	90	5222100	6.717845184
P47791	Glutathione reductase, mitochondrial	Gsr	Gsr	0	54.3120841	1.742820023	90	29197500	7.465345667
Q9CQ39	Mediator of RNA polymerase II transcription subunit 21	Med21	Med21	1	9.712771128	1.029901827	30	490960	5.69104611
Q8VH51	RNA-binding protein 39	Rbm39	Rbm39	1	66.17030356	1.827177311	90	38065500	7.580531539
Q9DCU6	39S ribosomal protein L4, mitochondrial	Mrpl4	Mrpl4	0	45.74142021	1.669701904	80	1378000	6.139249218
Q8C854	Myelin expression factor 2	Myef2	Myef2	0	18.46185553	1.289184244	50	18526500	7.267793381
Q9CZU4	GTPase Era, mitochondrial	Eral1	Eral1	0	22.4626609	1.370377264	60	7487600	6.874342636
Q9CXZ1	NADH dehydrogenase [ubiquinone] iron-sulfur protein 4, mitochondrial	Ndufs4	Ndufs4	0	42.07139144	1.634188902	80	491060	5.691134559
O35864	COP9 signalosome complex subunit 5	Cops5	Cops5	0	15.10935724	1.207078212	40	39445500	7.595997465
Q9ERF3	WD repeat-containing protein 61	Wdr61	Wdr61	0	12.75655966	1.138509836	40	11815500	7.072452105
Q9QZB9	Dynactin subunit 5	Dctn5	Dctn5	0	13.21337194	1.152697121	40	476665	5.678213264
Q91VD9	NADH-ubiquinone oxidoreductase 75 kDa subunit, mitochondrial	Ndufs1	Ndufs1	0	30.04306084	1.491964536	70	9698450	6.986702331
P97384	Annexin A11	Anxa11	Anxa11	0	4.524769993	0.742314202	10	23500000	7.371067862
Q9CR62	Mitochondrial 2-oxoglutarate/malate carrier protein	Slc25a11	Slc25a11	1	33.94592864	1.543396586	70	14303000	7.155427139
Q3THS6;Q91X83	S-adenosylmethionine synthase isoform type-2	Mat2a	Mat2a	0	43.2477741	1.645891428	80	174750000	8.242417184
Q80U78;Q80U58	Pumilio homolog 1	Pum1	Pum1	1	33.01735096	1.531700491	70	5636250	6.750990248
P97372	Proteasome activator complex subunit 2	Psme2	Psme2	0	15.55768337	1.218999573	40	9885700	6.995007427
Q9JMH9	Unconventional myosin-XVIIIa	Myo18a	Myo18a	0	7.932198638	0.950958373	20	1301795	6.114542599
Q8BQZ5	Cleavage and polyadenylation specificity factor subunit 4	Cpsf4	Cpsf4	0	24.96090035	1.41431975	60	802910	5.904666867
O35623	BET1 homolog	Bet1	Bet1	0	3.779220571	0.679357075	10	109260	5.038461196
Q921Y0	MOB kinase activator 1A	Mob1a	Mob1a	0	17.01094031	1.255536387	50	4223200	6.625641649
Q9DBY8	Nuclear valosin-containing protein-like	Nvl	Nvl	0	30.45714137	1.497719254	70	7073250	6.849619008
Q80XC2	tRNA (adenine(58)-N(1))-methyltransferase catalytic subunit TRMT61A	Trmt61a	Trmt61a	0	15.79395866	1.22515308	40	2273850	6.356761812
O88796	Ribonuclease P protein subunit p30	Rpp30	Rpp30	0	15.32310221	1.2128027	40	3806100	6.580480195
P53395	Lipoamide acyltransferase component of branched-chain alpha-keto acid dehydrogenase complex, mitochondrial	Dbt	Dbt	0	15.46986689	1.216690089	40	6445700	6.809270088
Q9ERI2;Q99P58	Ras-related protein Rab-27A	Rab27a	Rab27a	0	1.597069934	0.414483645	10	572200	5.757547853
O08740	DNA-directed RNA polymerase II subunit RPB11	Polr2j	Polr2j	0	25.07357298	1.416200549	60	1143500	6.058236169
Q924W5	Structural maintenance of chromosomes protein 6	Smc6	Smc6	0	13.30497347	1.155487057	40	565980	5.752801085
O70493	Sorting nexin-12	Snx12	Snx12	0	9.040076045	1.001737002	30	8311250	6.919666346
P52503	NADH dehydrogenase [ubiquinone] iron-sulfur protein 6, mitochondrial	Ndufs6	Ndufs6	1	59.72538357	1.783370267	90	658195	5.818354579
Q9D0T2	Dual specificity protein phosphatase 12	Dusp12	Dusp12	0	5.546968963	0.816040282	20	1133915	6.0545805
Q9Z0N1;Q9Z0N2	Eukaryotic translation initiation factor 2 subunit 3, X-linked;Eukaryotic translation initiation factor 2 subunit 3, Y-linked	Eif2s3x;Eif2s3y	Eif2s3x	0	67.02933038	1.832696196	90	343225000	8.535578914
Q8R1Q8	Cytoplasmic dynein 1 light intermediate chain 1	Dync1li1	Dync1li1	0	54.76719987	1.746378839	90	16633500	7.220983643
P51410	60S ribosomal protein L9	Rpl9	Rpl9	0	332.754513	2.523427147	100	134580000	8.128980524
Q60862	Origin recognition complex subunit 2	Orc2	Orc2	0	28.56169052	1.470729266	70	574490	5.759282473
Q7TNG5	Echinoderm microtubule-associated protein-like 2	Eml2	Eml2	0	19.58236312	1.313495236	50	311100	5.492900011
O08547	Vesicle-trafficking protein SEC22b	Sec22b	Sec22b	1	12.61134667	1.133901095	40	7487400	6.874331035
P70460	Vasodilator-stimulated phosphoprotein	Vasp	Vasp	1	72.15844797	1.864264483	90	16297000	7.212107666
O88569	Heterogeneous nuclear ribonucleoproteins A2/B1	Hnrnpa2b1	Hnrnpa2b1	1	89.17847788	1.955102901	90	218665000	8.339779274
Q9QZN0	F-box only protein 15	Fbxo15	Fbxo15	0	204.1890822	2.312154249	100	285030	5.454890573
Q9CXF4	TBC1 domain family member 15	Tbc1d15	Tbc1d15	1	4.549049406	0.744218592	10	4199550	6.623202756
P61089	Ubiquitin-conjugating enzyme E2 N	Ube2n	Ube2n	1	14.30897789	1.184946196	40	53488500	7.728260419
Q5SF07	Insulin-like growth factor 2 mRNA-binding protein 2	Igf2bp2	Igf2bp2	0	6.83411	0.893989665	20	6759700	6.829927422
Q7TMY8	E3 ubiquitin-protein ligase HUWE1	Huwe1	Huwe1	0	14.38585679	1.187121686	40	73743000	7.867720802
Q9R0Q3	Transmembrane emp24 domain-containing protein 2	Tmed2	Tmed2	0	63.00891554	1.806240469	90	918460	5.963060247
Q8JZS9	39S ribosomal protein L48, mitochondrial	Mrpl48	Mrpl48	0	2.780999589	0.57760663	10	1181910	6.072584407
Q9D125	28S ribosomal protein S25, mitochondrial	Mrps25	Mrps25	0	6.530969087	0.876850865	20	1184050	6.073370042
Q9D083	Kinetochore protein Spc24	Spc24	Spc24	0	114.658777	2.063178596	100	1607100	6.206042901
Q61458	Cyclin-H	Ccnh	Ccnh	0	8.624775915	0.983390627	20	1004660	6.002019111
Q9CVB6	Actin-related protein 2/3 complex subunit 2	Arpc2	Arpc2	0	56.0898808	1.756559136	90	40516500	7.607631922
Q60930	Voltage-dependent anion-selective channel protein 2	Vdac2	Vdac2	0	50.5713317	1.712408346	80	115959500	8.064306334
Q8R050	Eukaryotic peptide chain release factor GTP-binding subunit ERF3A	Gspt1	Gspt1	0	26.46555685	1.438788409	60	52388500	7.719235964
Q8CFI0	E3 ubiquitin-protein ligase NEDD4-like	Nedd4l	Nedd4l	0	4.620461295	0.749771961	10	10542800	7.022955968
Q9DC40	Telomere length regulation protein TEL2 homolog	Telo2	Telo2	0	5.777184156	0.831049287	20	741350	5.870023292
Q9CWZ7	Gamma-soluble NSF attachment protein	Napg	Napg	0	7.322783089	0.920268576	20	769575	5.886250951
Q9Z2Z6	Mitochondrial carnitine/acylcarnitine carrier protein	Slc25a20	Slc25a20	0	47.11959632	1.682321975	80	12646500	7.101970348
A2ASS6	Titin	Ttn	Ttn	0	1.999421432	0.47703749	10	2519850	6.401374689
Q9WTL7	Acyl-protein thioesterase 2	Lypla2	Lypla2	0	9.587386179	1.024788754	30	2617100	6.417820317
Q3TAS6	ER membrane protein complex subunit 10	Emc10	Emc10	0	29.89568168	1.489897782	70	416230	5.619333379
Q9CQF9	Prenylcysteine oxidase	Pcyox1	Pcyox1	0	10.31591715	1.053689759	30	145270	5.162175937
Q9WV32	Actin-related protein 2/3 complex subunit 1B	Arpc1b	Arpc1b	1	39.43364509	1.606742895	80	29028000	7.462817114
Q8R0G7	Protein spinster homolog 1	Spns1	Spns1	0	49.6755565	1.704798527	80	673570	5.828382736
Q60953	Protein PML	Pml	Pml	0	11.04935811	1.080963912	30	4571800	6.660087223
Q02395	Metal-response element-binding transcription factor 2	Mtf2	Mtf2	1	75.05972278	1.881154738	90	146190	5.164917666
Q3U0K8	2-oxoglutarate and iron-dependent oxygenase domain-containing protein 1	Ogfod1	Ogfod1	0	6.893252839	0.897256014	20	323495	5.509867573
Q9CQ48	NudC domain-containing protein 2	Nudcd2	Nudcd2	0	85.16605671	1.935336218	90	14983000	7.17559878
Q8VC85	U6 snRNA-associated Sm-like protein LSm1	Lsm1	Lsm1	0	8.209204636	0.964222123	20	601325	5.77910926
Q9DAA6	Exosome complex component CSL4	Exosc1	Exosc1	0	15.16302398	1.208522617	40	4992400	6.698309375
O08582	GTP-binding protein 1	Gtpbp1	Gtpbp1	0	20.76727691	1.337804102	60	8020300	6.904190613
Q99K01	Pyridoxal-dependent decarboxylase domain-containing protein 1	Pdxdc1	Pdxdc1	0	12.94208572	1.144327749	40	6057900	6.7823221
P47877	Insulin-like growth factor-binding protein 2	Igfbp2	Igfbp2	1	588.2792804	2.770321171	100	815080	5.911200237
Q9D666	SUN domain-containing protein 1	Sun1	Sun1	0	33.08457011	1.532557821	70	218268.1	5.338990268
P97461	40S ribosomal protein S5;40S ribosomal protein S5, N-terminally processed	Rps5	Rps5	0	754.4007783	2.878177428	100	115865000	8.063952266
Q9JKX6	ADP-sugar pyrophosphatase	Nudt5	Nudt5	0	6.541996494	0.877486326	20	21068500	7.323633617
Q8VED9	Galectin-related protein	Lgalsl	Lgalsl	0	10.09716516	1.04521205	30	1238480	6.092888998
P58137	Acyl-coenzyme A thioesterase 8	Acot8	Acot8	0	17.9395462	1.277369569	50	1696185	6.229473218
Q8R4X3	RNA-binding protein 12	Rbm12	Rbm12	1	4.334811258	0.727119059	10	12834500	7.108378954
Q6ZWU9	40S ribosomal protein S27	Rps27	Rps27	0	274.7192598	2.440467104	100	92848000	7.967772553
P47757	F-actin-capping protein subunit beta	Capzb	Capzb	1	32.84187887	1.529454467	70	47078000	7.672818005
Q9CXY6	Interleukin enhancer-binding factor 2	Ilf2	Ilf2	0	88.19386312	1.950334974	90	69408000	7.84140953
Q9R1P0	Proteasome subunit alpha type-4	Psma4	Psma4	1	63.52742516	1.809744336	90	88925000	7.949023874
Q99MU3	Double-stranded RNA-specific adenosine deaminase	Adar	Adar	0	9.089639337	1.003875642	30	132020	5.120639728
Q6PR54	Telomere-associated protein RIF1	Rif1	Rif1	0	62.63959554	1.803727411	90	17599000	7.245487991
Q91VN6	Probable ATP-dependent RNA helicase DDX41	Ddx41	Ddx41	1	36.37732811	1.572608253	70	3120930	6.494284028
P62874	Guanine nucleotide-binding protein G(I)/G(S)/G(T) subunit beta-1	Gnb1	Gnb1	1	15.97710494	1.229863633	50	42983500	7.633301776
Q8BVQ5	Protein phosphatase methylesterase 1	Ppme1	Ppme1	0	12.77946346	1.139232307	40	2397200	6.379704269
Q8K2C7	Protein OS-9	Os9	Os9	0	13.0773117	1.148519727	40	30056	4.477931182
Q8R1I1	Cytochrome b-c1 complex subunit 9	Uqcr10	Uqcr10	1	458.0367441	2.661847451	100	4729700	6.674833595
Q9CQW2	ADP-ribosylation factor-like protein 8B	Arl8b	Arl8b	0	14.21001662	1.182129689	40	5276950	6.722382979
Q6EDY6	Leucine-rich repeat-containing protein 16A	Lrrc16a	Lrrc16a	0	1.827352242	0.451379918	10	1049275	6.020889325
Q6PGH2	Hematological and neurological expressed 1-like protein	Hn1l	Hn1l	0	65.39586788	1.822141052	90	11997750	7.079099808
P47963	60S ribosomal protein L13	Rpl13	Rpl13	0	680.0525928	2.833180651	100	332510000	8.521804711
B1AUE5	Peroxisome biogenesis factor 10	Pex10	Pex10	0	5.026266253	0.780048316	10	814560	5.91092308
Q80WJ7	Protein LYRIC	Mtdh	Mtdh	1	11.08808214	1.082357402	30	3532900	6.548131345
Q9CQ22	Ragulator complex protein LAMTOR1	Lamtor1	Lamtor1	1	41.22529857	1.625572729	80	2428400	6.385320224
P62878	E3 ubiquitin-protein ligase RBX1	Rbx1	Rbx1	0	44.65701463	1.659507511	80	22379500	7.349850379
P48760	Folylpolyglutamate synthase, mitochondrial	Fpgs	Fpgs	0	18.38748909	1.287521566	50	6050100	6.781762553
Q9DBP5	UMP-CMP kinase	Cmpk1	Cmpk1	0	10.23124712	1.050427983	30	9306350	6.968779382
Q9R190	Metastasis-associated protein MTA2	Mta2	Mta2	0	45.47695173	1.667237636	80	18648000	7.270632261
O55234	Proteasome subunit beta type-5	Psmb5	Psmb5	0	160.4656691	2.208080197	100	106353500	8.026751787
Q9CQ89	Protein CutA	Cuta	Cuta	0	27.20218068	1.450282691	70	365925	5.563392082
P28740	Kinesin-like protein KIF2A	Kif2a	Kif2a	0	2.521447443	0.546721211	10	4342400	6.637729826
P62245	40S ribosomal protein S15a	Rps15a	Rps15a	1	107.7495797	2.036427587	100	119008500	8.075577981
P16110	Galectin-3	Lgals3	Lgals3	0	2.094413853	0.490578397	10	361880	5.558564582
Q99NB8	Ubiquilin-4	Ubqln4	Ubqln4	0	40.86926702	1.621895358	80	6214950	6.793437639
Q3UA06	Pachytene checkpoint protein 2 homolog	Trip13	Trip13	0	23.72947923	1.393214971	60	27909500	7.445752056
Q8BTU1	UPF0468 protein C16orf80 homolog	Gtl3	Gtl3	0	28.07616813	1.463537171	70	2280650	6.358058641
P61600	N-alpha-acetyltransferase 20	Naa20	Naa20	0	11.77003763	1.106192177	30	8292600	6.918690717
Q3UJD6	Ubiquitin carboxyl-terminal hydrolase 19	Usp19	Usp19	0	27.97155581	1.461971818	70	2734800	6.436925571
Q99KJ8	Dynactin subunit 2	Dctn2	Dctn2	0	73.84770329	1.874178478	90	9168250	6.962286447
P56873	Sjoegren syndrome/scleroderma autoantigen 1 homolog	Sssca1	Sssca1	0	3.94470095	0.694140031	10	4409000	6.644340099
Q9CXT8	Mitochondrial-processing peptidase subunit beta	Pmpcb	Pmpcb	0	16.16440689	1.234628801	50	4732650	6.675104388
P47758	Signal recognition particle receptor subunit beta	Srprb	Srprb	0	7.138692254	0.910554627	20	9260900	6.966653195
Q91ZR1	Ras-related protein Rab-4B	Rab4b	Rab4b	0	0.595439288	0.202880282	10	446625	5.649943029
Q9D8C6	Mediator of RNA polymerase II transcription subunit 11	Med11	Med11	0	17.25871889	1.261470302	50	600190	5.778288755
Q810A7	ATP-dependent RNA helicase DDX42	Ddx42	Ddx42	1	43.56093609	1.648954305	80	28958500	7.461776062
Q64127	Transcription intermediary factor 1-alpha	Trim24	Trim24	1	19.87785912	1.319685963	50	3775829.5	6.577012375
Q61733	28S ribosomal protein S31, mitochondrial	Mrps31	Mrps31	0	25.51347747	1.423466693	60	2209380	6.344270418
Q9D5V5	Cullin-5	Cul5	Cul5	1	14.68540448	1.195495722	40	9995900	6.999821903
Q91WG2	Rab GTPase-binding effector protein 2	Rabep2	Rabep2	0	8.647185894	0.984400647	20	1224200	6.087852375
Q8VEM8	Phosphate carrier protein, mitochondrial	Slc25a3	Slc25a3	0	61.41512907	1.795289873	90	131295000	8.118248188
Q60973	Histone-binding protein RBBP7	Rbbp7	Rbbp7	1	76.38109749	1.888634885	90	193380000	8.286411556
Q6NVF9	Cleavage and polyadenylation specificity factor subunit 6	Cpsf6	Cpsf6	1	15.48703701	1.217142613	40	15458500	7.18916735
Q9EST5	Acidic leucine-rich nuclear phosphoprotein 32 family member B	Anp32b	Anp32b	1	30.89281895	1.503692908	70	98181500	7.992029663
P47915	60S ribosomal protein L29	Rpl29	Rpl29	0	252.9128138	2.404684618	100	71973000	7.857169605
P05132	cAMP-dependent protein kinase catalytic subunit alpha	Prkaca	Prkaca	0	17.45731148	1.266168441	50	764345	5.883289429
Q99LG2	Transportin-2	Tnpo2	Tnpo2	0	43.23451291	1.645761249	80	3815750	6.581579913
Q7TQK1	Integrator complex subunit 7	Ints7	Ints7	0	16.95113228	1.254091847	50	2901050	6.462555214
P09925	Surfeit locus protein 1	Surf1	Surf1	0	13.54236348	1.162634995	40	904780	5.956542992
Q9D753	Exosome complex component RRP43	Exosc8	Exosc8	0	16.09674543	1.232913445	50	6592500	6.819050138
Q9CQ28	Diphthine--ammonia ligase	Atpbd4	Atpbd4	0	1.818731581	0.450053721	10	463490	5.666040368
Q8C0E2	Vacuolar protein sorting-associated protein 26B	Vps26b	Vps26b	0	7.506980723	0.929775449	20	2553600	6.40715287
P62880;Q61011	Guanine nucleotide-binding protein G(I)/G(S)/G(T) subunit beta-2	Gnb2	Gnb2	0	22.54461892	1.371891665	60	5062350	6.704352168
P35831	Tyrosine-protein phosphatase non-receptor type 12	Ptpn12	Ptpn12	0	5.276370861	0.797708597	20	526580	5.72146436
Q8BVU5	ADP-ribose pyrophosphatase, mitochondrial	Nudt9	Nudt9	0	19.05115981	1.302139498	50	3666850	6.564293145
Q80YQ8;Q91YQ7	Protein RMD5 homolog A;Protein RMD5 homolog B	Rmnd5a;Rmnd5b	Rmnd5a	0	19.58281512	1.313504773	50	312560	5.494933398
A6PWY4	WD repeat-containing protein 76	Wdr76	Wdr76	0	10.01429437	1.041956679	30	1191510	6.076097692
Q689Z5;Q7TNB8	Protein strawberry notch homolog 1	Sbno1	Sbno1	0	16.07999094	1.232487636	50	6824400	6.834064474
P54731	FAS-associated factor 1	Faf1	Faf1	0	33.40119199	1.536573491	70	10230150	7.009882002
Q8R570	Synaptosomal-associated protein 47	Snap47	Snap47	0	27.23864799	1.4508439	70	1688525	6.227507495
Q9CR21	Acyl carrier protein, mitochondrial	Ndufab1	Ndufab1	1	9.760070936	1.031815134	30	3737850	6.572621869
Q8K363	ATP-dependent RNA helicase DDX18	Ddx18	Ddx18	1	22.00265215	1.361777912	60	28877500	7.460559593
P70303	CTP synthase 2	Ctps2	Ctps2	0	4.215681468	0.71731106	10	1334700	6.12538366
P38647	Stress-70 protein, mitochondrial	Hspa9	Hspa9	1	288.4463188	2.461568031	100	454055000	8.657108462
P55264	Adenosine kinase	Adk	Adk	1	8.737077784	0.988428639	30	7754900	6.889576202
Q8QZX2	HAUS augmin-like complex subunit 3	Haus3	Haus3	0	13.75299863	1.168880302	40	1522300	6.182500247
Q3UQ84	Threonine--tRNA ligase, mitochondrial	Tars2	Tars2	0	18.34406668	1.28654778	50	705325	5.848389278
Q9Z2W1	Serine/threonine-protein kinase 25	Stk25	Stk25	1	27.9543221	1.461713401	70	153945	5.187365588
Q99JX7	Nuclear RNA export factor 1	Nxf1	Nxf1	0	25.05935831	1.415963717	60	17806500	7.250578564
Q99LH1	Nucleolar GTP-binding protein 2	Gnl2	Gnl2	0	26.90663635	1.445707493	70	7029650	6.846933702
Q9DCZ4	Apolipoprotein O	Apoo	Apoo	0	6.919202572	0.898681452	20	1235565	6.091865597
Q11136	Xaa-Pro dipeptidase	Pepd	Pepd	0	20.49230741	1.332283044	50	12324000	7.09075169
P26039	Talin-1	Tln1	Tln1	0	30.52416595	1.498643605	70	113920000	8.056599976
Q80SZ7	Guanine nucleotide-binding protein G(I)/G(S)/G(O) subunit gamma-5	Gng5	Gng5	0	10.30866207	1.053411226	30	3712200	6.569631366
P70295	Ancient ubiquitous protein 1	Aup1	Aup1	0	19.73219663	1.316645319	50	53009	4.724349611
P20357	Microtubule-associated protein 2	Map2	Map2	0	0.082161816	0.034292206	10	290405	5.463004089
O08579	Emerin	Emd	Emd	0	13.67500017	1.166578115	40	20142500	7.304113372
P62858	40S ribosomal protein S28	Rps28	Rps28	0	515.121236	2.712751729	100	62991000	7.799278503
Q61235	Beta-2-syntrophin	Sntb2	Sntb2	0	13.57343998	1.163562077	40	530485	5.724673108
Q3V1V3	ESF1 homolog	Esf1	Esf1	0	14.41614009	1.187975648	40	6873600	6.837184255
Q80XL6	Acyl-CoA dehydrogenase family member 11	Acad11	Acad11	1	8.920150402	0.996518257	30	1501130	6.176418304
Q9WUD8	Fas apoptotic inhibitory molecule 1	Faim	Faim	0	21.49580279	1.352101496	60	229700	5.361160995
P62264	40S ribosomal protein S14	Rps14	Rps14	0	1098.478432	3.041186714	100	233710000	8.368677295
O35127	Protein C10	Grcc10	Grcc10	0	1.606962939	0.416134857	10	1633200	6.213039371
Q8VEK3	Heterogeneous nuclear ribonucleoprotein U	Hnrnpu	Hnrnpu	1	154.7581932	2.192450901	100	334300000	8.524136377
Q7TSC1	Protein PRRC2A	Prrc2a	Prrc2a	1	17.83594231	1.274987352	50	1413200	6.150203629
P61080	Ubiquitin-conjugating enzyme E2 D1	Ube2d1	Ube2d1	1	0.653022815	0.218278848	10	693660	5.841146652
P08752	Guanine nucleotide-binding protein G(i) subunit alpha-2	Gnai2	Gnai2	0	104.448892	2.023042021	100	36618500	7.56370055
P60710;CON__P60712	Actin, cytoplasmic 1;Actin, cytoplasmic 1, N-terminally processed	Actb	Actb	1	836.1131156	2.922784146	100	95259000	7.978906018
P70349	Histidine triad nucleotide-binding protein 1	Hint1	Hint1	1	282.1314145	2.451988059	100	40284500	7.605137978
Q8C7E9	Cleavage stimulation factor subunit 2 tau variant	Cstf2t	Cstf2t	0	18.68228441	1.294075503	50	143260	5.156124947
P99029	Peroxiredoxin-5, mitochondrial	Prdx5	Prdx5	0	18.47097272	1.289387648	50	5251700	6.720299909
O35691	Pinin	Pnn	Pnn	0	25.29657776	1.419899233	60	8804500	6.944704698
O35841	Apoptosis inhibitor 5	Api5	Api5	0	28.90170389	1.475695936	70	44003000	7.643482286
Q3UDE2	Tubulin--tyrosine ligase-like protein 12	Ttll12	Ttll12	0	11.23101149	1.087462374	30	22076000	7.343920385
Q9JLC8	Sacsin	Sacs	Sacs	0	3.467304151	0.650045522	10	1160300	6.064570292
Q9JHQ5	Leucine zipper transcription factor-like protein 1	Lztfl1	Lztfl1	0	1.031257879	0.307765063	10	406515	5.609076575
Q3UM29	Conserved oligomeric Golgi complex subunit 7	Cog7	Cog7	0	16.19569676	1.235419778	50	334930	5.524954049
Q9ES56	Trafficking protein particle complex subunit 4	Trappc4	Trappc4	0	32.69527608	1.527569019	70	1644200	6.215954644
Q9JIX0	Enhancer of yellow 2 transcription factor homolog	Eny2	Eny2	0	5.41877943	0.807452452	20	3781700	6.577687074
Q9CPW4	Actin-related protein 2/3 complex subunit 5	Arpc5	Arpc5	0	27.89218117	1.460780329	70	7409800	6.869806486
Q9WUD1	STIP1 homology and U box-containing protein 1	Stub1	Stub1	0	24.48145988	1.406224306	60	12802450	7.107293088
Q8CFK2	Transcription factor IIIB 90 kDa subunit	Brf1	Brf1	0	8.608112781	0.982638092	20	1532280	6.185338133
Q921M4	Golgin subfamily A member 2	Golga2	Golga2	0	8.188459619	0.963242711	20	757980	5.879657747
Q8BU04	Putative E3 ubiquitin-protein ligase UBR7	Ubr7	Ubr7	0	26.28631	1.435944809	60	5010300	6.699863731
P62492	Ras-related protein Rab-11A	Rab11a	Rab11a	1	8.185549568	0.963105145	20	1007100	6.003072596
P59016	Vacuolar protein sorting-associated protein 33B	Vps33b	Vps33b	0	7.172204982	0.912339251	20	342590	5.534774682
P07607	Thymidylate synthase	Tyms	Tyms	0	10.76155647	1.070464798	30	11205700	7.049438991
Q3UVL4	Vacuolar protein sorting-associated protein 51 homolog	Vps51	Vps51	0	6.685579586	0.885676624	20	158070	5.198849453
Q569Z6	Thyroid hormone receptor-associated protein 3	Thrap3	Thrap3	0	27.76822654	1.45891309	70	15073000	7.178199699
Q8BGI5	Peroxisome assembly protein 26	Pex26	Pex26	0	3.225495555	0.625877649	10	1688700	6.227552503
Q923E4	NAD-dependent protein deacetylase sirtuin-1;SirtT1 75 kDa fragment	Sirt1	Sirt1	1	17.20458029	1.260180671	50	2961650	6.471533733
P42227	Signal transducer and activator of transcription 3	Stat3	Stat3	0	10.08074741	1.044569055	30	5461550	6.737315914
Q99LJ6	Glutathione peroxidase 7	Gpx7	Gpx7	0	8.211837692	0.964346277	20	555970	5.745051358
Q9JI44	DNA methyltransferase 1-associated protein 1	Dmap1	Dmap1	0	20.16510496	1.325620427	50	733890	5.86563097
Q9D1C9	Ribosomal RNA-processing protein 7 homolog A	Rrp7a	Rrp7a	0	13.69184935	1.167076466	40	5561200	6.745168514
Q9D0B0	Serine/arginine-rich splicing factor 9	Srsf9	Srsf9	0	73.85220457	1.874204596	90	1494850	6.174597616
P62889	60S ribosomal protein L30	Rpl30	Rpl30	0	165.7486696	2.222062378	100	125513500	8.09869044
Q9CRD2	ER membrane protein complex subunit 2	Emc2	Emc2	0	31.09839258	1.506483284	70	5398750	6.732293217
Q99KI0	Aconitate hydratase, mitochondrial	Aco2	Aco2	1	117.2975587	2.072975782	100	94559500	7.975705167
Q8JZM7	Parafibromin	Cdc73	Cdc73	0	1.730281676	0.436207454	10	6036500	6.780785205
Q99LL5	Periodic tryptophan protein 1 homolog	Pwp1	Pwp1	0	29.89856189	1.489938267	70	4901200	6.690302425
Q99JX3;Q91X51	Golgi reassembly-stacking protein 2	Gorasp2	Gorasp2	0	10.76167552	1.070469194	30	6976200	6.843618923
Q7TT37	Elongator complex protein 1	Ikbkap	Ikbkap	0	24.52874168	1.407029409	60	51459000	7.711461342
P46467;Q8VEJ9	Vacuolar protein sorting-associated protein 4B	Vps4b	Vps4b	0	8.922461571	0.996619426	30	13192450	7.120325457
Q9QY81	Nuclear pore membrane glycoprotein 210	Nup210	Nup210	0	18.57413264	1.291682527	50	13041100	7.115314225
P25976	Nucleolar transcription factor 1	Ubtf	Ubtf	0	66.24133057	1.827636299	90	7967450	6.901319347
Q9JIK5	Nucleolar RNA helicase 2	Ddx21	Ddx21	0	48.25738305	1.692471335	80	213355000	8.329102825
Q80W14	Pre-mRNA-processing factor 40 homolog B	Prpf40b	Prpf40b	0	11.28610876	1.089414356	30	110670	5.04402991
P70441	Na(+)/H(+) exchange regulatory cofactor NHE-RF1	Slc9a3r1	Slc9a3r1	0	24.35507624	1.404064921	60	22214500	7.346636543
Q9CPT4	UPF0556 protein C19orf10 homolog	D17Wsu104e	D17Wsu104e	1	27.74286576	1.458530067	70	3926715	6.594029381
Q9CZG9	PDZ domain-containing protein 11	Pdzd11	Pdzd11	1	5.754437609	0.829589194	20	417765	5.620932052
P84084	ADP-ribosylation factor 5	Arf5	Arf5	0	43.56953015	1.649038056	80	7710450	6.887079725
Q00612;P97324;REV__P46662	Glucose-6-phosphate 1-dehydrogenase X	G6pdx	G6pdx	0	9.599187369	1.02527257	30	107699000	8.032211671
Q07231;Q571J5;Q8C827	Zinc finger and SCAN domain-containing protein 21;Zinc finger protein 354C;Zinc finger protein 62	Zscan21;Znf354c;Zfp62	Zscan21	0	5.329177195	0.801347255	20	299885	5.476954743
Q80U72	Protein scribble homolog	Scrib	Scrib	0	36.78092319	1.577272566	80	3299600	6.518461295
Q9CQD1	Ras-related protein Rab-5A	Rab5a	Rab5a	0	42.76172309	1.641094414	80	27782000	7.443763507
Q99PP7	E3 ubiquitin-protein ligase TRIM33	Trim33	Trim33	0	15.02727813	1.204859774	40	5180150	6.714342336
Q9D2R8	28S ribosomal protein S33, mitochondrial	Mrps33	Mrps33	0	13.97172973	1.175271979	40	466880	5.66920527
Q9CQA5	Mediator of RNA polymerase II transcription subunit 4	Med4	Med4	0	27.08704452	1.448506043	70	1408400	6.148726016
O54833	Casein kinase II subunit alpha	Csnk2a2	Csnk2a2	0	4.558613474	0.744966476	10	11118150	7.046032529
A2A4P0	ATP-dependent RNA helicase DHX8	Dhx8	Dhx8	1	16.93042971	1.253590698	50	1818600	6.259737187
Q8VCI5	Peroxisomal biogenesis factor 19	Pex19	Pex19	1	15.73048147	1.223508439	40	874185	5.94160335
P48453;P48455	Serine/threonine-protein phosphatase 2B catalytic subunit beta isoform	Ppp3cb	Ppp3cb	0	6.298630329	0.863241367	20	137020	5.136783963
Q8BRT1	CLIP-associating protein 2	Clasp2	Clasp2	0	18.96719943	1.300317156	50	3321975	6.52139636
Q7TMY7	Importin-8	Ipo8	Ipo8	0	9.779096366	1.032582355	30	6309950	6.800025918
Q62074	Protein kinase C iota type	Prkci	Prkci	0	31.93187251	1.517616425	70	1150535	6.060899835
Q8BNU0	Armadillo repeat-containing protein 6	Armc6	Armc6	0	4.950157901	0.774528491	10	1310200	6.117337595
Q8BK30	NADH dehydrogenase [ubiquinone] flavoprotein 3, mitochondrial	Ndufv3	Ndufv3	0	40.27530311	1.615690271	80	114340	5.058198188
Q14C51	Pentatricopeptide repeat domain-containing protein 3, mitochondrial	Ptcd3	Ptcd3	0	45.7936052	1.670186507	80	9646850	6.984385526
Q61584	Fragile X mental retardation syndrome-related protein 1	Fxr1	Fxr1	0	162.6243039	2.213847812	100	62075000	7.792916728
Q9CQ56	Vesicle transport protein USE1	Use1	Use1	0	29.28675325	1.481252719	70	1117930	6.048414611
Q9R0E2	Procollagen-lysine,2-oxoglutarate 5-dioxygenase 1	Plod1	Plod1	0	11.06705801	1.081601401	30	1946875	6.289338068
Q925B0	PRKC apoptosis WT1 regulator protein	Pawr	Pawr	0	53.40107235	1.735607461	80	237230	5.375169609
Q99LT0	Protein dpy-30 homolog	Dpy30	Dpy30	1	64.21884023	1.814373072	90	9845650	6.993244393
Q9R0A0	Peroxisomal membrane protein PEX14	Pex14	Pex14	0	3.278341017	0.631275398	10	3392100	6.530468647
Q8VCT3	Aminopeptidase B	Rnpep	Rnpep	0	15.69626186	1.222619248	40	8214750	6.914594351
O88696	Putative ATP-dependent Clp protease proteolytic subunit, mitochondrial	Clpp	Clpp	1	89.68468652	1.957533956	90	17206500	7.235692539
Q91VR8	Protein BRICK1	Brk1	Brk1	0	62.68486465	1.80403623	90	2286150	6.359104722
Q9DCL9	Multifunctional protein ADE2;Phosphoribosylaminoimidazole-succinocarboxamide synthase;Phosphoribosylaminoimidazole carboxylase	Paics	Paics	0	172.383307	2.239007282	100	376550000	8.575822652
Q9Z2X2	26S proteasome non-ATPase regulatory subunit 10	Psmd10	Psmd10	0	12.85273335	1.141535475	40	2356950	6.37235037
O55126	Protein NipSnap homolog 2	Gbas	Gbas	0	16.31037999	1.238306601	50	844170	5.926429914
Q921J2	GTP-binding protein Rheb	Rheb	Rheb	0	12.42273052	1.127840871	40	5613150	6.749206648
P57780	Alpha-actinin-4	Actn4	Actn4	1	24.21964656	1.401738996	60	154940000	8.190163552
Q8C8T8	Pre-rRNA-processing protein TSR2 homolog	Tsr2	Tsr2	0	7.430080189	0.925831706	20	1558200	6.1926232
P35486	Pyruvate dehydrogenase E1 component subunit alpha, somatic form, mitochondrial	Pdha1	Pdha1	0	64.13948143	1.813844297	90	104010000	8.017075096
Q8BWW4	La-related protein 4	Larp4	Larp4	0	33.62635424	1.539406768	70	19425550	7.288373324
P63154	Crooked neck-like protein 1	Crnkl1	Crnkl1	0	16.33966101	1.239040603	50	6003100	6.778375578
Q80X95;Q6NTA4	Ras-related GTP-binding protein A;Ras-related GTP-binding protein B	Rraga;Rragb	Rraga	0	10.14601259	1.047119529	30	2808800	6.448520816
Q99PV0	Pre-mRNA-processing-splicing factor 8	Prpf8	Prpf8	1	59.11305392	1.778968792	90	217795000	8.338047905
Q9CR51	V-type proton ATPase subunit G 1	Atp6v1g1	Atp6v1g1	0	114.4989444	2.062578015	100	4663200	6.668684042
P09671	Superoxide dismutase [Mn], mitochondrial	Sod2	Sod2	0	59.11680409	1.778995885	90	19733000	7.295193116
Q9CZ44	NSFL1 cofactor p47	Nsfl1c	Nsfl1c	0	29.96603582	1.490885612	70	125203500	8.09761647
Q8R1U1	Conserved oligomeric Golgi complex subunit 4	Cog4	Cog4	0	24.00237017	1.397981181	60	912520	5.960242392
Q99JW2	Aminoacylase-1	Acy1	Acy1	0	26.80514629	1.444125184	70	9659000	6.984932166
P97823	Acyl-protein thioesterase 1	Lypla1	Lypla1	0	15.47352954	1.216786659	40	20697500	7.315917891
Q60949	TBC1 domain family member 1	Tbc1d1	Tbc1d1	0	12.8642421	1.141896133	40	317010	5.501072962
Q9D6L8	Peptidyl-prolyl cis-trans isomerase-like 3	Ppil3	Ppil3	0	6.893537317	0.897271666	20	1972500	6.295017012
Q6P6J9	Thioredoxin domain-containing protein 15	Txndc15	Txndc15	0	21.18700451	1.346098672	60	189620	5.277884142
Q6P3A8	2-oxoisovalerate dehydrogenase subunit beta, mitochondrial	Bckdhb	Bckdhb	0	33.78990741	1.541453273	70	4813200	6.682433908
Q61823	Programmed cell death protein 4	Pdcd4	Pdcd4	1	9.833733887	1.034778164	30	312940	5.495461078
Q3UFF7	Lysophospholipase-like protein 1	Lyplal1	Lyplal1	0	6.352549602	0.866437963	20	1009450	6.004084812
Q8C878	NEDD8-activating enzyme E1 catalytic subunit	Uba3	Uba3	0	38.73707751	1.599195923	80	7763650	6.890065948
P29037;Q6SJ95	TATA-box-binding protein;TATA box-binding protein-like protein 2	Tbp;Tbpl2	Tbp	0	2.270675302	0.514637431	10	1008200	6.003546693
O88384	Vesicle transport through interaction with t-SNAREs homolog 1B	Vti1b	Vti1b	0	26.10914506	1.433115821	60	1821100	6.260333794
Q80XU3	Nuclear ubiquitous casein and cyclin-dependent kinase substrate 1	Nucks1	Nucks1	0	84.91206828	1.934054175	90	979970	5.991212781
P10649	Glutathione S-transferase Mu 1	Gstm1	Gstm1	1	17.22618007	1.260695657	50	51855000	7.714790639
Q3V0C5	Ubiquitin carboxyl-terminal hydrolase 48	Usp48	Usp48	0	68.75717893	1.843588909	90	11700550	7.068206277
[truncated: 1,970 more rows]
