# Supplementary material for: Dynamic regulation of N6,2′-O-dimethyladenosine (m6Am) in obesity
Source: Nat Commun. 2021 Dec 10;12:7185. doi: 10.1038/s41467-021-27421-2 (PMC8664860; doi:10.1038/s41467-021-27421-2)
Supplement: Supplementary file 10 — Source data file [file 41467_2021_27421_MOESM10_ESM.zip › Source data revision2/S1d.txt]

Protein IDs	Protein names	Gene names	first gene_symb	m6Am	WT RNA	Log (RNA+1)	WT_RNA_PERCENTILE	protein_WT_ES_AVERAGE	LOG protein WT_ES_AVERAGE
Q99MX1	Ubiquitin carboxyl-terminal hydrolase 26	Usp26	Usp26	0	1.735894178	0.437099295	10	2315970	6.364732929
P52651	Homeobox protein Rhox5	Rhox5	Rhox5	1	291.8042381	2.466577358	100	58019.5	4.763573982
P63213	Guanine nucleotide-binding protein G(I)/G(S)/G(O) subunit gamma-2	Gng2	Gng2	0	3.793946252	0.680693161	10	1353350	6.131410127
Q9R0P9	Ubiquitin carboxyl-terminal hydrolase isozyme L1	Uchl1	Uchl1	0	34.47258304	1.549892814	70	39027000	7.591365168
Q8K3Y3	Protein lin-28 homolog A	Lin28a	Lin28a	0	8.450656655	0.975461985	20	20953000	7.321246213
Q8C196	Carbamoyl-phosphate synthase [ammonia], mitochondrial	Cps1	Cps1	0	0.178541547	0.071344897	10	7025500	6.846677238
Q3URU2	Paternally-expressed gene 3 protein	Peg3	Peg3	1	11.79606533	1.107076449	30	413550	5.616528025
Q9R0K7	Plasma membrane calcium-transporting ATPase 2	Atp2b2	Atp2b2	0	0.210760944	0.083058403	10	796695	5.901292092
Q9CXR1	Dehydrogenase/reductase SDR family member 7	Dhrs7	Dhrs7	0	28.34644202	1.467555455	60	757630	5.879457163
Q5DTT8	Paraneoplastic antigen-like protein 5	Pnma5	Pnma5	0	12.77918514	1.139223535	30	274120	5.437940723
Q80UW2	F-box only protein 2	Fbxo2	Fbxo2	0	7.2710397	0.917560105	20	3398700	6.531312832
Q5QNV8	Uncharacterized protein C17orf66 homolog	Gm11435	Gm11435	0	0.76541953	0.246847927	10	214310	5.331042436
P11928	2-5-oligoadenylate synthase 1A	Oas1a	Oas1a	1	14.55739828	1.19193697	40	179370	5.253749808
P68369;Q3UX10	Tubulin alpha-1A chain	Tuba1a	Tuba1a	1	155.0496054	2.193262675	100	144320000	8.15932652
Q9JI48	Placenta-specific gene 8 protein	Plac8	Plac8	0	1.643101368	0.422113819	10	55596	4.745043546
P39061	Collagen alpha-1(XVIII) chain;Endostatin	Col18a1	Col18a1	1	44.08602132	1.654041912	80	14673000	7.166518918
P62965	Cellular retinoic acid-binding protein 1	Crabp1	Crabp1	1	37.61832989	1.586793488	70	3064015	6.486290887
Q8VHN7	G-protein coupled receptor 98	Gpr98	Gpr98	0	1.036560174	0.308897247	10	11643550	7.066085412
Q9CQI6	Coactosin-like protein	Cotl1	Cotl1	1	13.21610056	1.152780487	30	3425600	6.53473665
P52624	Uridine phosphorylase 1	Upp1	Upp1	1	163.2368101	2.215470501	100	72991000	7.863269314
P55821	Stathmin-2	Stmn2	Stmn2	1	37.32528421	1.583485384	70	22748000	7.35694322
Q9R224;Q9WTZ8	Protein BEX1	Bex1	Bex1	1	155.9901643	2.195872444	100	3077800	6.488240395
Q6URW6	Myosin-14	Myh14	Myh14	0	6.218194666	0.85842859	20	4837650	6.684634444
P45377	Aldose reductase-related protein 2	Akr1b8	Akr1b8	0	8.072334673	0.957719063	20	32482500	7.511649447
Q9Z2Z9	Glutamine--fructose-6-phosphate aminotransferase [isomerizing] 2	Gfpt2	Gfpt2	1	6.211739272	0.858040017	20	51870500	7.714920434
Q62351	Transferrin receptor protein 1	Tfrc	Tfrc	1	67.65243427	1.836655941	90	140875000	8.148833929
P24472	Glutathione S-transferase A4	Gsta4	Gsta4	1	741.6548941	2.870787047	100	193100000	8.285782274
Q61390	T-complex protein 1 subunit zeta-2	Cct6b	Cct6b	0	3.162633263	0.61936815	10	2730445	6.436233433
Q61838	Alpha-2-macroglobulin;Alpha-2-macroglobulin 165 kDa subunit;Alpha-2-macroglobulin 35 kDa subunit	A2m	A2m	0	7.148955508	0.911101947	20	4499900	6.653202863
Q9R069	Basal cell adhesion molecule	Bcam	Bcam	1	50.84203573	1.714682047	80	3538900	6.548868291
P37804	Transgelin	Tagln	Tagln	0	17.35157584	1.263673363	40	1507960	6.178389822
Q9ERD7	Tubulin beta-3 chain	Tubb3	Tubb3	0	26.39597313	1.437686732	60	11397750	7.056819127
Q920E5	Farnesyl pyrophosphate synthase	Fdps	Fdps	1	242.9892806	2.387370747	100	33405500	7.523817976
Q71FD7	Filamin-binding LIM protein 1	Fblim1	Fblim1	1	12.94783582	1.144506827	30	3905900	6.59172112
Q9ESD7	Dysferlin	Dysf	Dysf	0	1.137873201	0.329981943	10	167130	5.223054413
Q8CF02	Protein FAM25C	Fam25c	Fam25c	1	41.70491686	1.630477881	70	596045	5.775279049
P20065	Thymosin beta-4;Hematopoietic system regulatory peptide	Tmsb4x	Tmsb4x	1	44.2953323	1.65605345	80	1374500	6.138144744
P14602	Heat shock protein beta-1	Hspb1	Hspb1	1	299.904654	2.478428905	100	371915000	8.570443695
Q9CWE6	Oocyte-expressed protein homolog	Ooep	Ooep	1	72.07673631	1.863779143	90	1144000	6.058426024
Q32NZ6	Transmembrane channel-like protein 5	Tmc5	Tmc5	0	1.233507883	0.34898749	10	149120	5.173535895
Q9R1P1	Proteasome subunit beta type-3	Psmb3	Psmb3	1	205.6681668	2.315273587	100	39484000	7.596421143
Q8BH97	Reticulocalbin-3	Rcn3	Rcn3	1	53.26824323	1.734545763	80	7702900	6.88665426
Q8K2T1	NmrA-like family domain-containing protein 1	Nmral1	Nmral1	0	8.02562933	0.955477494	20	2654800	6.424031809
A2TJV2	Paralemmin-3	Palm3	Palm3	1	23.25540485	1.384808528	60	1784833	6.251597587
Q8BWU5	Probable tRNA threonylcarbamoyladenosine biosynthesis protein Osgep	Osgep	Osgep	1	21.67221455	1.355493943	50	14410000	7.158663981
O08553	Dihydropyrimidinase-related protein 2	Dpysl2	Dpysl2	0	6.136291891	0.853472605	20	2914400	6.464549158
Q99MV7	RING finger protein 17	Rnf17	Rnf17	1	26.05930649	1.432316662	60	353858.5	5.548829632
Q6W3F0	Prolyl 4-hydroxylase subunit alpha-3	P4ha3	P4ha3	0	0.16623836	0.066787322	10	3894250	6.590423829
P70248	Unconventional myosin-If	Myo1f	Myo1f	0	0.904743056	0.279836399	10	1313200	6.118330874
Q99JW5	Epithelial cell adhesion molecule	Epcam	Epcam	0	47.42048481	1.685029133	80	3265550	6.513956338
Q8K2I4	Beta-mannosidase	Manba	Manba	0	5.485782527	0.811962382	20	1286700	6.109477301
Q64523;Q6GSS7;Q64522;P27661	Histone H2A type 2-C;Histone H2A type 2-A;Histone H2A type 2-B;Histone H2A.x	Hist2h2ac;Hist2h2aa1;Hist2h2ab;H2afx	Hist2h2ac	1				98270500	7.992423166
Q00915	Retinol-binding protein 1	Rbp1	Rbp1	0	0.758244026	0.24507915	10	145788.5	5.163723268
P60060	Protein transport protein Sec61 subunit gamma	Sec61g	Sec61g	0	47.93682085	1.689635752	80	5564350	6.745414439
Q99J72	DNA dC->dU-editing enzyme APOBEC-3	Apobec3	Apobec3	1	12.0857819	1.116799678	30	6822900	6.833969006
P35700	Peroxiredoxin-1	Prdx1	Prdx1	0	153.0232985	2.18758642	100	1046725000	9.019832597
Q9CPN8	Insulin-like growth factor 2 mRNA-binding protein 3	Igf2bp3	Igf2bp3	0	13.50405898	1.161489557	40	30445500	7.483523111
Q9DCN2	NADH-cytochrome b5 reductase 3;NADH-cytochrome b5 reductase 3 membrane-bound form;NADH-cytochrome b5 reductase 3 soluble form	Cyb5r3	Cyb5r3	0	41.84969036	1.631947688	70	91899000	7.963310786
Q8BWR8	Rhophilin-2	Rhpn2	Rhpn2	0	13.58689912	1.163962979	40	394570	5.596124062
Q9CXF7	Chromodomain-helicase-DNA-binding protein 1-like	Chd1l	Chd1l	0	28.69311482	1.472655758	60	378810	5.578421435
Q8JZK9	Hydroxymethylglutaryl-CoA synthase, cytoplasmic	Hmgcs1	Hmgcs1	0	116.5343897	2.070164957	90	25703500	7.409992264
Q80U70	Polycomb protein Suz12	Suz12	Suz12	1	96.62397815	1.989556501	90	13292600	7.123609936
Q05816	Fatty acid-binding protein, epidermal	Fabp5	Fabp5	1	27.66245295	1.457313355	60	1042620	6.018126052
P97314	Cysteine and glycine-rich protein 2	Csrp2	Csrp2	1	102.5124701	2.014992672	90	21325000	7.32888904
Q9D8U8	Sorting nexin-5	Snx5	Snx5	1	79.28636539	1.904641798	90	31637500	7.500202158
P17182;P17183	Alpha-enolase	Eno1	Eno1	1	173.5567419	2.241936627	100	4936550000	9.69342354
Q60692	Proteasome subunit beta type-6	Psmb6	Psmb6	1	267.7191686	2.429298647	100	68173500	7.833615591
Q6PE54	Probable ATP-dependent RNA helicase DHX40	Dhx40	Dhx40	0	38.02766969	1.591372621	70	619825	5.792269089
P23881	Transcription elongation factor A protein 3	Tcea3	Tcea3	0	13.30168193	1.155387115	40	484160	5.684988906
Q9CWS4	Integrator complex subunit 11	Cpsf3l	Cpsf3l	1	26.94304691	1.44627376	60	4213850	6.624679072
P43275	Histone H1.1	Hist1h1a	Hist1h1a	1	1650.237804	3.217809623	100	45313500	7.656227608
Q8VDP3	Protein-methionine sulfoxide oxidase MICAL1	Mical1	Mical1	0	6.656933051	0.88405485	20	1718400	6.235124264
A2ARV4	Low-density lipoprotein receptor-related protein 2	Lrp2	Lrp2	0	2.153861001	0.498842549	10	546455	5.737554404
P58044	Isopentenyl-diphosphate Delta-isomerase 1	Idi1	Idi1	0	18.40526154	1.2879195	50	10538000	7.022758194
Q9JK23	Proteasome assembly chaperone 1	Psmg1	Psmg1	1	69.13741934	1.845949782	90	19757500	7.295731991
P28667	MARCKS-related protein	Marcksl1	Marcksl1	1	215.3369285	2.335130659	100	22515500	7.352481596
O88844	Isocitrate dehydrogenase [NADP] cytoplasmic	Idh1	Idh1	1	91.90549005	1.968041378	90	40708500	7.6096851
Q9CQS7;P85965	Developmental pluripotency-associated protein 5A;Developmental pluripotency-associated protein 5B/5C	Dppa5a;Dppa5b	Dppa5a	1				24333000	7.386195656
Q99KU0	Vacuole membrane protein 1	Vmp1	Vmp1	1	16.4744336	1.242403108	40	1334950	6.125465
Q922R8	Protein disulfide-isomerase A6	Pdia6	Pdia6	1	158.6483727	2.203164496	100	279820000	8.446878752
Q60848	Lymphocyte-specific helicase	Hells	Hells	1	45.0608712	1.663332148	80	37356000	7.572360367
P43276	Histone H1.5	Hist1h1b	Hist1h1b	1	638.7648661	2.806020386	100	28965000	7.461873533
Q9CY94	DNA replication complex GINS protein PSF3	Gins3	Gins3	0	7.089456205	0.907919328	20	836755	5.922598316
P52293	Importin subunit alpha-2	Kpna2	Kpna2	1	151.2449705	2.182542954	100	255215000	8.406906196
P30276	G2/mitotic-specific cyclin-B2	Ccnb2	Ccnb2	1	96.40419886	1.988577679	90	1213200	6.083932402
A6PWD2	Forkhead-associated domain-containing protein 1	Fhad1	Fhad1	0	0.243658063	0.09470099	10	1021570	6.009268131
A2AG50	MAP7 domain-containing protein 2	Map7d2	Map7d2	0	4.37383179	0.730284068	10	260160	5.415240524
P63017	Heat shock cognate 71 kDa protein	Hspa8	Hspa8	1	604.8175964	2.782341884	100	5529000000	9.74264659
P43247	DNA mismatch repair protein Msh2	Msh2	Msh2	1	105.0976728	2.025705858	90	321785000	8.507565796
Q8K2Y7	39S ribosomal protein L47, mitochondrial	Mrpl47	Mrpl47	0	10.47442041	1.059730758	30	532140	5.726025905
Q01320;Q64511	DNA topoisomerase 2-alpha	Top2a	Top2a	0	146.3947423	2.168481992	100	25469650	7.406022977
P09411;P09041	Phosphoglycerate kinase 1	Pgk1	Pgk1	1	250.5335713	2.400595957	100	2539300000	9.404714013
P51865	Teratocarcinoma-derived growth factor	Tdgf1	Tdgf1	1	257.5711083	2.412579997	100	459780	5.662550076
Q99KR3	Beta-lactamase-like protein 2	Lactb2	Lactb2	1	56.45074506	1.759295665	80	11428200	7.057977832
Q8BKT7	THO complex subunit 5 homolog	Thoc5	Thoc5	0	38.80169651	1.599901584	70	7319300	6.864469548
Q9ESP1	Stromal cell-derived factor 2-like protein 1	Sdf2l1	Sdf2l1	1	66.62686433	1.830119251	90	1366800	6.13570497
Q9CPU0	Lactoylglutathione lyase	Glo1	Glo1	1	92.09747523	1.968937903	90	25138000	7.400330722
Q9WUA3	6-phosphofructokinase type C	Pfkp	Pfkp	1	63.34329836	1.80850332	90	166210000	8.220657149
Q9CRA8	Exosome complex component RRP46	Exosc5	Exosc5	1	117.2718347	2.072881334	90	3966850	6.598445779
P54227;P63042	Stathmin	Stmn1	Stmn1	1	60.88786264	1.791605484	80	23936500	7.379060648
Q6PAV2	Probable E3 ubiquitin-protein ligase HERC4	Herc4	Herc4	1	36.84343861	1.577990591	70	12138050	7.084148922
Q8K1A0	Methyltransferase-like protein 5	Mettl5	Mettl5	1	17.02089699	1.255776404	40	410265	5.613064469
Q6PGG6	Guanine nucleotide-binding protein-like 3-like protein	Gnl3l	Gnl3l	1	37.76393244	1.588427828	70	4298700	6.633337137
Q80VJ3	2-deoxynucleoside 5-phosphate N-hydrolase 1	Dnph1	Dnph1	1	29.73359834	1.487613411	60	11139900	7.046881292
Q9R0N0	Galactokinase	Galk1	Galk1	1	229.9767024	2.363568177	100	39478000	7.596355143
Q91V92	ATP-citrate synthase	Acly	Acly	1	172.1332582	2.238380502	100	237990000	8.376558709
Q6PIE5;Q6PIC6;Q9WV27;Q64436	Sodium/potassium-transporting ATPase subunit alpha-2;Sodium/potassium-transporting ATPase subunit alpha-3	Atp1a2;Atp1a3	Atp1a2	0				1026300	6.011274329
Q9CR46	Spindle and kinetochore-associated protein 2	Ska2	Ska2	1	16.19020783	1.235281127	40	294340	5.468849286
Q8C4J7	Transducin beta-like protein 3	Tbl3	Tbl3	1	33.4135386	1.536729332	70	1652770	6.218212421
Q9DB60	Prostamide/prostaglandin F synthase	Fam213b	Fam213b	1	21.6486619	1.355042549	50	80445	4.905499056
Q9EQF6	Dihydropyrimidinase-related protein 5	Dpysl5	Dpysl5	0	1.014376267	0.304140596	10	517500	5.713910354
Q9Z2N8	Actin-like protein 6A	Actl6a	Actl6a	1	81.97673563	1.918956345	90	59266000	7.772805617
Q9WVR4	Fragile X mental retardation syndrome-related protein 2	Fxr2	Fxr2	1	181.4035825	2.261033364	100	5952250	6.774681164
Q9R0Q9	Mannose-P-dolichol utilization defect 1 protein	Mpdu1	Mpdu1	1	55.96801022	1.755631051	80	3649150	6.562191716
Q9JI75	Ribosyldihydronicotinamide dehydrogenase [quinone]	Nqo2	Nqo2	1	6.318504978	0.864422373	20	189080	5.276645594
Q9QYB1;Q8BXK9	Chloride intracellular channel protein 4	Clic4	Clic4	1	47.0169298	1.681394388	80	19027000	7.279370318
P30416	Peptidyl-prolyl cis-trans isomerase FKBP4;Peptidyl-prolyl cis-trans isomerase FKBP4, N-terminally processed	Fkbp4	Fkbp4	1	411.1401007	2.615044873	100	296735000	8.472368775
Q9CYL5	Golgi-associated plant pathogenesis-related protein 1	Glipr2	Glipr2	1	24.15828849	1.400681093	60	1638065	6.214331131
P97447	Four and a half LIM domains protein 1	Fhl1	Fhl1	0	8.503699074	0.977892676	20	1165230	6.066411657
O89079	Coatomer subunit epsilon	Cope	Cope	1	28.64481605	1.47194876	60	11475650	7.059777294
Q64012	RNA-binding protein Raly	Raly	Raly	1	66.18216017	1.827253964	90	33074500	7.519493288
Q3TJD7	PDZ and LIM domain protein 7	Pdlim7	Pdlim7	1	3.355074126	0.638995551	10	2908100	6.463609336
Q60864	Stress-induced-phosphoprotein 1	Stip1	Stip1	0	206.0185929	2.316009352	100	380035000	8.579823596
O08709	Peroxiredoxin-6	Prdx6	Prdx6	1	68.19213985	1.840056762	90	74611000	7.872802861
P17742	Peptidyl-prolyl cis-trans isomerase A	Ppia	Ppia	0	493.066436	2.693785351	100	1020575000	9.008844926
P10852	4F2 cell-surface antigen heavy chain	Slc3a2	Slc3a2	1	151.7320831	2.183930275	100	52211500	7.71776617
Q8VEE4	Replication protein A 70 kDa DNA-binding subunit	Rpa1	Rpa1	1	74.13178328	1.875823697	90	43028000	7.63375116
P34914	Bifunctional epoxide hydrolase 2;Cytosolic epoxide hydrolase 2;Lipid-phosphate phosphatase	Ephx2	Ephx2	1	26.16627064	1.434030023	60	267410	5.427177644
Q9DCX2	ATP synthase subunit d, mitochondrial	Atp5h	Atp5h	1	151.1077763	2.182151417	100	33823000	7.529212126
P63242;Q8BGY2	Eukaryotic translation initiation factor 5A-1;Eukaryotic translation initiation factor 5A-2	Eif5a;Eif5a2	Eif5a	1				165063000	8.217649734
Q00547	Hyaluronan mediated motility receptor	Hmmr	Hmmr	1	46.4358823	1.676106983	80	5235500	6.718958164
Q9Z0R9	Fatty acid desaturase 2	Fads2	Fads2	1	64.01952808	1.813043813	90	2015500	6.304382802
P97346	Nucleoredoxin	Nxn	Nxn	0	40.43421947	1.617359162	70	7299050	6.863266339
Q9CWW6	Peptidyl-prolyl cis-trans isomerase NIMA-interacting 4	Pin4	Pin4	1	23.82865993	1.39495328	60	15887000	7.201041896
P24527	Leukotriene A-4 hydrolase	Lta4h	Lta4h	1	39.28106808	1.605100978	70	49011000	7.690293564
O35654	DNA polymerase delta subunit 2	Pold2	Pold2	1	100.1918083	2.005145357	90	3653950	6.5627626
Q9D358	Low molecular weight phosphotyrosine protein phosphatase	Acp1	Acp1	1	36.9163253	1.578826241	70	21228500	7.326919308
P52480;P53657	Pyruvate kinase isozymes M1/M2	Pkm	Pkm	1	1654.84868	3.219020646	100	2863700000	9.45692752
P62962;CON__P02584	Profilin-1	Pfn1	Pfn1	1	178.9420327	2.255132622	100	248230000	8.394854267
Q9D706	RNA polymerase II-associated protein 3	Rpap3	Rpap3	0	28.97853734	1.47681044	60	6678000	6.824646415
Q3V1U8	ELMO domain-containing protein 1	Elmod1	Elmod1	0	0.058380285	0.024641741	10	1134600	6.054842779
P62192	26S protease regulatory subunit 4	Psmc1	Psmc1	1	214.6310557	2.333711309	100	104043000	8.017212866
Q9CWY8	Ribonuclease H2 subunit A	Rnaseh2a	Rnaseh2a	1	27.70892713	1.458016963	60	2105750	6.323406809
Q9D0F9	Phosphoglucomutase-1	Pgm1	Pgm1	1	26.36309627	1.437165238	60	19381500	7.287387386
Q8C796;Q6PGA0	REST corepressor 2	Rcor2	Rcor2	1	91.0278514	1.963919283	90	5784450	6.762262071
Q8R574	Phosphoribosyl pyrophosphate synthase-associated protein 2	Prpsap2	Prpsap2	1	46.00205921	1.672116885	80	17813500	7.250749258
O55137;Q32Q92;Q8BWN8;Q6Q2Z6;Q9QYR7	Acyl-coenzyme A thioesterase 1	Acot1	Acot1	1	32.37598106	1.52343404	70	4177800	6.620947646
Q91YI0	Argininosuccinate lyase	Asl	Asl	1	12.67959993	1.136073396	30	13212500	7.120985
P05213;CON__ENSEMBL:ENSBTAP00000016242	Tubulin alpha-1B chain	Tuba1b	Tuba1b	1	371.5908003	2.571232127	100	4732600000	9.675099799
Q99JF5	Diphosphomevalonate decarboxylase	Mvd	Mvd	1	39.48370459	1.607280247	70	3311400	6.520011644
Q99020	Heterogeneous nuclear ribonucleoprotein A/B	Hnrnpab	Hnrnpab	1	245.88156	2.392488653	100	167450000	8.223885152
Q8BHA3	Probable D-tyrosyl-tRNA(Tyr) deacylase 2	Dtd2	Dtd2	1	11.34791331	1.091593572	30	1341755	6.127673222
Q8VCY6	U3 small nucleolar RNA-associated protein 6 homolog	Utp6	Utp6	1	46.27734581	1.674653087	80	4434850	6.646878935
Q9ER88	28S ribosomal protein S29, mitochondrial	Dap3	Dap3	1	28.28511193	1.466646888	60	15448000	7.188872261
Q64378	Peptidyl-prolyl cis-trans isomerase FKBP5	Fkbp5	Fkbp5	1	23.94280462	1.396945285	60	17191000	7.23530114
P61957	Small ubiquitin-related modifier 2	Sumo2	Sumo2	1	122.3183715	2.091027781	100	56932500	7.755360255
Q8K3W0	BRCA1-A complex subunit BRE	Bre	Bre	0	4.374659253	0.730350936	10	1941200	6.288070283
Q922V4	Pleiotropic regulator 1	Plrg1	Plrg1	1	43.08142303	1.644255606	80	24738500	7.393373363
P62196	26S protease regulatory subunit 8	Psmc5	Psmc5	1	180.0019352	2.257683218	100	158655000	8.200453763
Q6ZWY8;CON__P21752	Thymosin beta-10	Tmsb10	Tmsb10	1	178.3270471	2.253645797	100	19913500	7.299147598
Q99MD9	Nuclear autoantigenic sperm protein	Nasp	Nasp	1	69.44463651	1.847847933	90	524940000	8.720109667
Q99L45	Eukaryotic translation initiation factor 2 subunit 2	Eif2s2	Eif2s2	1	171.4855389	2.23675269	100	206725000	8.315393001
P63216	Guanine nucleotide-binding protein G(I)/G(S)/G(O) subunit gamma-3	Gng3	Gng3	1	2.469378391	0.540251669	10	1037950	6.016176433
Q9D903	Probable rRNA-processing protein EBP2	Ebna1bp2	Ebna1bp2	1	46.99908466	1.681232955	80	10064000	7.002770628
Q8C3Y4	Kinetochore-associated protein 1	Kntc1	Kntc1	1	35.57410526	1.56317371	70	8299350	6.91904408
P27659	60S ribosomal protein L3	Rpl3	Rpl3	0	1964.228446	3.293413042	100	577820000	8.76179257
Q9Z2L7	Cytokine receptor-like factor 3	Crlf3	Crlf3	1	33.13463953	1.533195321	70	3653700	6.562732885
O09106	Histone deacetylase 1	Hdac1	Hdac1	1	55.00909477	1.748258554	80	73388500	7.865628011
P09542;P05977	Myosin light chain 3	Myl3	Myl3	0	0.069351534	0.029120497	10	1503305	6.177047102
Q9CQJ2	PIH1 domain-containing protein 1	Pih1d1	Pih1d1	1	28.529088	1.470250034	60	989180	5.995275327
Q9CZW4	Long-chain-fatty-acid--CoA ligase 3	Acsl3	Acsl3	1	30.57237964	1.499307316	60	4756550	6.677292066
P16045	Galectin-1	Lgals1	Lgals1	0	81.9822755	1.91898534	90	4639900	6.666508621
Q9D1M0	Protein SEC13 homolog	Sec13	Sec13	1	119.3190137	2.080334263	90	16891000	7.227655362
Q61469	Lipid phosphate phosphohydrolase 1	Ppap2a	Ppap2a	0	31.518664	1.512132695	70	424930	5.628317393
Q8BP00	IQ calmodulin-binding motif-containing protein 1	Iqcb1	Iqcb1	0	5.430229875	0.808226499	10	134360	5.128269995
Q9JLV6	Bifunctional polynucleotide phosphatase/kinase;Polynucleotide 3-phosphatase;Polynucleotide 5-hydroxyl-kinase	Pnkp	Pnkp	1	22.64911223	1.373814842	50	432820	5.636307321
Q68FD5	Clathrin heavy chain 1	Cltc	Cltc	1	107.4124898	2.035079319	90	625100000	8.795949499
Q9D1E6	Tubulin-folding cofactor B	Tbcb	Tbcb	0	51.66364632	1.721510925	80	30556000	7.485096501
P05063	Fructose-bisphosphate aldolase C	Aldoc	Aldoc	1	14.55566065	1.19188846	40	1704410	6.231574074
Q9D600	DNA replication complex GINS protein PSF2	Gins2	Gins2	0	12.33053395	1.124847545	30	1139615	6.056758157
Q80X82	Symplekin	Sympk	Sympk	1	44.44961533	1.657530212	80	9672350	6.985532003
Q8CAY6	Acetyl-CoA acetyltransferase, cytosolic	Acat2	Acat2	1	49.32659412	1.70179754	80	26847500	7.428903851
Q6P8X1;Q80ZJ7	Sorting nexin-6	Snx6	Snx6	1	48.68590652	1.696233218	80	2175700	6.337599012
P35278	Ras-related protein Rab-5C	Rab5c	Rab5c	1	80.9059342	1.913315368	90	14067500	7.148216924
P61759	Prefoldin subunit 3	Vbp1	Vbp1	1	50.38848227	1.710865791	80	14321000	7.155973345
Q8CD92	Tetratricopeptide repeat protein 27	Ttc27	Ttc27	0	29.04612039	1.477788403	60	9178250	6.962759883
Q571I9	Aldehyde dehydrogenase family 16 member A1	Aldh16a1	Aldh16a1	1	16.77271305	1.249753729	40	9957550	6.998152496
P50431	Serine hydroxymethyltransferase, cytosolic	Shmt1	Shmt1	1	52.32981529	1.72697008	80	118567000	8.073963831
P11103	Poly [ADP-ribose] polymerase 1	Parp1	Parp1	1	324.6571172	2.512760574	100	145555000	8.163027129
Q93092	Transaldolase	Taldo1	Taldo1	1	193.4665383	2.288844883	100	241235000	8.382440318
Q8BHX1	HAUS augmin-like complex subunit 1	Haus1	Haus1	1	46.77765552	1.679224835	80	975340	5.989156036
Q8BGH7	CDC42 small effector protein 2	Cdc42se2	Cdc42se2	1	39.87211748	1.611427138	70	33519	4.525291053
P14685	26S proteasome non-ATPase regulatory subunit 3	Psmd3	Psmd3	1	53.29248705	1.734739736	80	221585000	8.345540358
P61161	Actin-related protein 2	Actr2	Actr2	1	40.66833106	1.619806106	70	39153500	7.59277059
Q9CWR8	DNA (cytosine-5)-methyltransferase 3-like	Dnmt3l	Dnmt3l	1	40.82433903	1.621429086	70	52575000	7.720779281
Q9D0F6	Replication factor C subunit 5	Rfc5	Rfc5	1	40.56932709	1.618772994	70	25814000	7.411855306
Q9D902	General transcription factor IIE subunit 2	Gtf2e2	Gtf2e2	0	47.83683118	1.688747477	80	6943450	6.841575312
Q9JHU9	Inositol-3-phosphate synthase 1	Isyna1	Isyna1	1	43.07969476	1.644238579	80	52649500	7.721394251
O35473	Nuclear nucleic acid-binding protein C1D	C1d	C1d	1	10.33160927	1.054291591	30	524445	5.719699949
Q3UPH1	Protein PRRC1	Prrc1	Prrc1	0	26.14948202	1.433761548	60	441050	5.644487826
Q9CWL8	Beta-catenin-like protein 1	Ctnnbl1	Ctnnbl1	1	38.52325909	1.596852749	70	21710500	7.336669826
Q9WV86	Katanin p60 ATPase-containing subunit A1	Katna1	Katna1	0	26.15811479	1.43389962	60	1121750	6.049896078
Q05186	Reticulocalbin-1	Rcn1	Rcn1	1	85.09248629	1.93496525	90	12445500	7.095012349
P50247	Adenosylhomocysteinase	Ahcy	Ahcy	0	159.1233309	2.204454616	100	761695000	8.881781105
Q61937	Nucleophosmin	Npm1	Npm1	0	1171.074096	3.068955068	100	674265000	8.828830617
P97825	Hematological and neurological expressed 1 protein	Hn1	Hn1	1	79.94002899	1.908163356	90	853530	5.93121879
O70435	Proteasome subunit alpha type-3	Psma3	Psma3	1	52.58588289	1.729050391	80	142435000	8.15361672
O35387	HCLS1-associated protein X-1	Hax1	Hax1	1	146.8742734	2.169892624	100	653345	5.815142572
P83917	Chromobox protein homolog 1	Cbx1	Cbx1	1	64.48499146	1.816141775	90	2511350	6.399907243
Q3U9G9	Lamin-B receptor	Lbr	Lbr	1	101.6701194	2.011444067	90	32547000	7.512510964
Q80TF4;Q6ZPT1	Kelch-like protein 13	Klhl13	Klhl13	1	26.02225335	1.431721561	60	2886600	6.460386607
O88986	2-amino-3-ketobutyrate coenzyme A ligase, mitochondrial	Gcat	Gcat	1	34.99921355	1.556293013	70	2958250	6.471034873
O70400	PDZ and LIM domain protein 1	Pdlim1	Pdlim1	1	8.382809116	0.972332881	20	12179450	7.085627677
P60843	Eukaryotic initiation factor 4A-I	Eif4a1	Eif4a1	1	506.2581081	2.705228998	100	2147350000	9.331902837
P99026	Proteasome subunit beta type-4	Psmb4	Psmb4	1	249.7931861	2.399315733	100	82464500	7.91626703
Q9D110	5-formyltetrahydrofolate cyclo-ligase	Mthfs	Mthfs	0	1.328210718	0.367022284	10	497900	5.697142126
P20152;P31001;P15331	Vimentin	Vim	Vim	0	42.20917937	1.635576018	70	48266500	7.683645808
Q9WUT3	Ribosomal protein S6 kinase alpha-2	Rps6ka2	Rps6ka2	1	16.85462617	1.251750762	40	1007800	6.003374354
P70371	Telomeric repeat-binding factor 1	Terf1	Terf1	1	38.68111641	1.598583882	70	2964100	6.471892851
P17809	Solute carrier family 2, facilitated glucose transporter member 1	Slc2a1	Slc2a1	1	48.76894362	1.696958423	80	42745000	7.630885321
O35685	Nuclear migration protein nudC	Nudc	Nudc	0	252.8469625	2.404571971	100	167485000	8.223975918
Q91V04	Translocating chain-associated membrane protein 1	Tram1	Tram1	1	46.72544155	1.678749955	80	181680	5.259307121
Q9JHI7	Exosome complex component RRP45	Exosc9	Exosc9	1	12.50445422	1.130477037	30	8304600	6.919318719
Q61879	Myosin-10	Myh10	Myh10	1	18.26544794	1.284779111	50	36320500	7.560151819
Q9D819	Inorganic pyrophosphatase	Ppa1	Ppa1	1	58.43602873	1.774049784	80	107024000	8.029481179
Q6PGF3	Mediator of RNA polymerase II transcription subunit 16	Med16	Med16	1	7.071641842	0.906961883	20	963780	5.98397791
Q922W5	Pyrroline-5-carboxylate reductase 1, mitochondrial	Pycr1	Pycr1	0	17.10083287	1.257698559	40	2496100	6.39726198
Q8R480	Nuclear pore complex protein Nup85	Nup85	Nup85	1	62.46243941	1.802516762	80	11882300	7.074900513
Q8WTY4	Anamorsin	Ciapin1	Ciapin1	1	16.89733833	1.252788448	40	6067250	6.78299189
P70195	Proteasome subunit beta type-7	Psmb7	Psmb7	1	227.5016132	2.358889271	100	35967000	7.555904215
P35564	Calnexin	Canx	Canx	1	240.6900313	2.383258738	100	120460000	8.080842859
P63158	High mobility group protein B1	Hmgb1	Hmgb1	1	77.06947284	1.892481247	90	203555000	8.308681775
P49722	Proteasome subunit alpha type-2	Psma2	Psma2	0	190.8398177	2.282938753	100	55665500	7.745586114
Q9WVQ5	Methylthioribulose-1-phosphate dehydratase	Apip	Apip	0	24.10300847	1.399725773	60	464160	5.666667711
Q3UFY7	7-methylguanosine phosphate-specific 5-nucleotidase	Nt5c3b	Nt5c3b	1	13.78418041	1.169797254	40	1408605	6.148789226
Q71RI9	Kynurenine--oxoglutarate transaminase 3	Ccbl2	Ccbl2	0	6.898816116	0.897562004	20	584640	5.766888526
P32020	Non-specific lipid-transfer protein	Scp2	Scp2	1	39.87401283	1.611447277	70	17501000	7.243062865
Q61211	Eukaryotic translation initiation factor 2D	Eif2d	Eif2d	1	19.35833109	1.308742173	50	5829650	6.765642481
P97822	Acidic leucine-rich nuclear phosphoprotein 32 family member E	Anp32e	Anp32e	1	26.40100178	1.437766441	60	24919000	7.39653061
O35215	D-dopachrome decarboxylase	Ddt	Ddt	1	7.697183442	0.93937863	20	27373000	7.437322397
P17095	High mobility group protein HMG-I/HMG-Y	Hmga1	Hmga1	1	75.30411812	1.882547977	90	1572350	6.196549225
Q8CJ53	Cdc42-interacting protein 4	Trip10	Trip10	0	28.16189581	1.464815754	60	5131200	6.710218943
Q9D0R8	Protein LSM12 homolog	Lsm12	Lsm12	0	24.27466181	1.402685353	60	14801500	7.170305729
Q9R1P3	Proteasome subunit beta type-2	Psmb2	Psmb2	1	80.74952121	1.912485218	90	53247000	7.726295144
Q8BTZ4	Anaphase-promoting complex subunit 5	Anapc5	Anapc5	1	198.0194502	2.298895522	100	4072750	6.609887752
P19182	Interferon-related developmental regulator 1	Ifrd1	Ifrd1	0	11.41738586	1.094030177	30	452540	5.655656973
Q4FZF3	Probable ATP-dependent RNA helicase DDX49	Ddx49	Ddx49	1	28.5577956	1.470672041	60	3194450	6.504396095
Q9CWS0	N(G),N(G)-dimethylarginine dimethylaminohydrolase 1	Ddah1	Ddah1	1	10.06370929	1.043900756	30	1748750	6.242727727
Q9CQ40	39S ribosomal protein L49, mitochondrial	Mrpl49	Mrpl49	1	45.4242526	1.666744921	80	2380450	6.376659064
P11031	Activated RNA polymerase II transcriptional coactivator p15	Sub1	Sub1	1	46.17635019	1.673724339	80	41732000	7.620469199
Q3TJ91;Q5DQR4	Lethal(2) giant larvae protein homolog 2	Llgl2	Llgl2	1	62.82101131	1.804963682	90	10571000	7.024116073
Q9CQC9	GTP-binding protein SAR1b	Sar1b	Sar1b	0	39.65289851	1.609091516	70	4286250	6.632077498
P00375	Dihydrofolate reductase	Dhfr	Dhfr	0	9.810115967	1.033830353	30	24530500	7.3897064
P54775	26S protease regulatory subunit 6B	Psmc4	Psmc4	1	107.5175056	2.035499802	90	144985000	8.161323073
O88322	Nidogen-2	Nid2	Nid2	1	84.06410417	1.929746333	90	1469900	6.16728779
Q9D938	Transmembrane protein 160	Tmem160	Tmem160	1	71.50602381	1.860374089	90	186610	5.270934913
Q8K4Z3	NAD(P)H-hydrate epimerase	Apoa1bp	Apoa1bp	1	101.4378292	2.010460366	90	1744800	6.241745653
P62897	Cytochrome c, somatic	Cycs	Cycs	1	33.63492609	1.539514265	70	34041000	7.53200231
Q9ERD6	Ras-specific guanine nucleotide-releasing factor RalGPS2	Ralgps2	Ralgps2	0	12.14319753	1.118701035	30	102770	5.011866357
P62869	Transcription elongation factor B polypeptide 2	Tceb2	Tceb2	1	410.9118615	2.614804298	100	27069500	7.432480234
P14824	Annexin A6	Anxa6	Anxa6	1	83.1976955	1.925300205	90	72733500	7.861734487
Q9D0M3	Cytochrome c1, heme protein, mitochondrial	Cyc1	Cyc1	1	172.5020862	2.239304701	100	31709500	7.501189394
Q8K4X7	1-acyl-sn-glycerol-3-phosphate acyltransferase delta	Agpat4	Agpat4	0	16.24640048	1.236698467	40	400260	5.602342191
Q61316;P48722	Heat shock 70 kDa protein 4	Hspa4	Hspa4	1	196.8129378	2.296254693	100	1002705000	9.001173181
Q9CXU1	Mediator of RNA polymerase II transcription subunit 31	Med31	Med31	0	11.45677682	1.095405684	30	2434600	6.386427618
Q8K3J1	NADH dehydrogenase [ubiquinone] iron-sulfur protein 8, mitochondrial	Ndufs8	Ndufs8	1	76.40000473	1.888740987	90	1459250	6.164129702
P61358	60S ribosomal protein L27	Rpl27	Rpl27	1	648.0132047	2.812253533	100	348175000	8.541797584
P52431	DNA polymerase delta catalytic subunit	Pold1	Pold1	1	64.87693875	1.81873341	90	8262800	6.917127241
Q9CPS7	RNA-binding protein PNO1	Pno1	Pno1	1	41.94211171	1.632883397	70	6259950	6.796570864
P62071	Ras-related protein R-Ras2	Rras2	Rras2	1	29.3620816	1.482331543	60	8744250	6.941722566
Q9D2U5	LSM domain-containing protein 1	Lsmd1	Lsmd1	1	28.65913387	1.472158464	60	477790	5.679237056
Q8BMJ2	Leucine--tRNA ligase, cytoplasmic	Lars	Lars	1	138.3816527	2.14420561	100	218535000	8.339521002
Q8BU88	39S ribosomal protein L22, mitochondrial	Mrpl22	Mrpl22	1	38.60084403	1.597704442	70	4743200	6.676071437
Q9WTM5	RuvB-like 2	Ruvbl2	Ruvbl2	1	161.2285973	2.210127413	100	347700000	8.541204691
P59048	p53 and DNA damage-regulated protein 1	Pdrg1	Pdrg1	1	22.69080493	1.374579817	50	387045	5.587761461
P51855	Glutathione synthetase	Gss	Gss	1	8.3289799	0.969834157	20	4778050	6.67925069
P14152	Malate dehydrogenase, cytoplasmic	Mdh1	Mdh1	0	86.21823538	1.940607296	90	115382500	8.062139945
Q6P5F9	Exportin-1	Xpo1	Xpo1	1	82.48273852	1.921596687	90	199280000	8.299463715
P05064	Fructose-bisphosphate aldolase A	Aldoa	Aldoa	1	670.1361017	2.826810601	100	1457050000	9.163474455
Q61749	Translation initiation factor eIF-2B subunit delta	Eif2b4	Eif2b4	1	35.31841165	1.560126847	70	9428450	6.974440302
Q9CYR6	Phosphoacetylglucosamine mutase	Pgm3	Pgm3	1	12.42418205	1.127887833	30	14573000	7.163548965
Q9R0P5	Destrin	Dstn	Dstn	1	133.6745297	2.129285467	100	79698000	7.901447423
Q9EQU5	Protein SET	Set	Set	1	435.2656642	2.639751034	100	430970000	8.63444704
A2A432	Cullin-4B	Cul4b	Cul4b	1	38.73433183	1.599165914	70	73156000	7.864249951
Q9JKB1;P58321	Ubiquitin carboxyl-terminal hydrolase isozyme L3	Uchl3	Uchl3	0	58.03518729	1.771110945	80	48977500	7.689996613
Q9WVJ2	26S proteasome non-ATPase regulatory subunit 13	Psmd13	Psmd13	1	62.77454935	1.804647398	90	147190000	8.167878305
P68254	14-3-3 protein theta	Ywhaq	Ywhaq	1	152.5498928	2.186249518	100	182775000	8.261916793
Q791V5	Mitochondrial carrier homolog 2	Mtch2	Mtch2	1	23.92939969	1.396711821	60	30334500	7.481936841
P62960	Nuclease-sensitive element-binding protein 1	Ybx1	Ybx1	1	698.152255	2.844571763	100	330455000	8.519112327
Q3TXS7	26S proteasome non-ATPase regulatory subunit 1	Psmd1	Psmd1	1	51.89500333	1.723414649	80	189545000	8.277712333
Q8R5F3	O-acetyl-ADP-ribose deacetylase 1	Oard1	Oard1	0	47.33953866	1.684302501	80	4870450	6.687569089
Q8BKT8	HAUS augmin-like complex subunit 7	Haus7	Haus7	0	24.52781047	1.407013567	60	250550	5.398894407
Q922D8	C-1-tetrahydrofolate synthase, cytoplasmic;Methylenetetrahydrofolate dehydrogenase;Methenyltetrahydrofolate cyclohydrolase;Formyltetrahydrofolate synthetase	Mthfd1	Mthfd1	1	153.7605756	2.189660336	100	446390000	8.649714457
Q9Z0H1	WD repeat-containing protein 46	Wdr46	Wdr46	1	31.9896383	1.518377554	70	799930	5.903051985
O88543	COP9 signalosome complex subunit 3	Cops3	Cops3	1	20.18420028	1.326012074	50	22723500	7.356475225
P28738	Kinesin heavy chain isoform 5C	Kif5c	Kif5c	0	3.409328845	0.644372489	10	700730	5.845550711
Q8K368	Fanconi anemia group I protein homolog	Fanci	Fanci	1	37.09986159	1.580923398	70	1056115	6.023711211
Q3TXU5	Deoxyhypusine synthase	Dhps	Dhps	0	16.97960501	1.254780147	40	3744850	6.573434427
Q8C6E0	Coiled-coil domain-containing protein 104	Ccdc104	Ccdc104	0	16.80346701	1.250504584	40	72298	4.859126283
O35593	26S proteasome non-ATPase regulatory subunit 14	Psmd14	Psmd14	1	49.86862227	1.706449975	80	58099500	7.764172395
P31786	Acyl-CoA-binding protein	Dbi	Dbi	1	60.80857087	1.791048702	80	27437500	7.438344538
Q9R059	Four and a half LIM domains protein 3	Fhl3	Fhl3	0	2.520569159	0.54661288	10	176020	5.245562017
Q61792	LIM and SH3 domain protein 1	Lasp1	Lasp1	1	29.80119815	1.488567611	60	54887500	7.73947345
Q9D8W5	26S proteasome non-ATPase regulatory subunit 12	Psmd12	Psmd12	1	81.24292438	1.915098545	90	255310000	8.407067826
Q5FWI3	Transmembrane protein 2	Tmem2	Tmem2	0	12.93761536	1.144188475	30	810230	5.90860832
P80313	T-complex protein 1 subunit eta	Cct7	Cct7	1	373.639944	2.57361408	100	469410000	8.671552337
Q9CYI4	Putative RNA-binding protein Luc7-like 1	Luc7l	Luc7l	1	25.85586242	1.429039103	60	19050500	7.279906379
O35445	E3 ubiquitin-protein ligase RNF5	Rnf5	Rnf5	0	4.566661168	0.745594787	10	453180	5.656270735
Q9CPV4	Glyoxalase domain-containing protein 4	Glod4	Glod4	0	17.234504	1.260893954	40	57142500	7.756959237
Q8CIB5	Fermitin family homolog 2	Fermt2	Fermt2	1	21.61310219	1.354360145	50	20949000	7.321163297
P62204;Q9D6P8;P20801	Calmodulin;Calmodulin-like protein 3	Calm1;Calml3	Calm1	1				46596000	7.668348637
Q9JM76	Actin-related protein 2/3 complex subunit 3	Arpc3	Arpc3	1	41.05884998	1.623857394	70	13651500	7.135180373
Q9Z2U0;Q9CWH6	Proteasome subunit alpha type-7	Psma7	Psma7	1	76.85807137	1.891303642	90	129870000	8.113508841
Q3TFD2	Lysophosphatidylcholine acyltransferase 1	Lpcat1	Lpcat1	0	25.3159772	1.420219501	60	871785	5.940409392
P56394	Cytochrome c oxidase copper chaperone	Cox17	Cox17	1	1.738236307	0.437470925	10	8587600	6.933871807
O88327	Alpha-catulin	Ctnnal1	Ctnnal1	1	15.5755295	1.219467411	40	158375	5.199686628
P60898	DNA-directed RNA polymerase II subunit RPB9	Polr2i	Polr2i	1	38.3243244	1.59466127	70	356770	5.552388328
Q6PEB6	MOB-like protein phocein	Mob4	Mob4	1	11.63329032	1.101516477	30	1483485	6.171283159
P62627	Dynein light chain roadblock-type 1	Dynlrb1	Dynlrb1	1	37.51712329	1.585653844	70	6738000	6.828531007
Q8N9S3	Activator of 90 kDa heat shock protein ATPase homolog 2	Ahsa2	Ahsa2	1	4.653379152	0.752308113	10	3378650	6.528743205
P62259	14-3-3 protein epsilon	Ywhae	Ywhae	1	109.0511856	2.041594726	90	704355000	8.847791602
P08043;Q6P560	Zinc finger protein 2;Zinc finger protein 182	Zfp2;Znf182	Zfp2	0				2462950	6.391455595
P13516;P13011	Acyl-CoA desaturase 1;Acyl-CoA desaturase 2	Scd1;Scd2	Scd1	0				1176785	6.070697124
Q9CQA3	Succinate dehydrogenase [ubiquinone] iron-sulfur subunit, mitochondrial	Sdhb	Sdhb	1	60.98296969	1.79227238	80	5635300	6.750917041
Q9D198	Pre-mRNA-splicing factor SYF2	Syf2	Syf2	1	26.13078874	1.43346242	60	569425	5.75543653
Q9DCW4	Electron transfer flavoprotein subunit beta	Etfb	Etfb	1	130.7251262	2.119668623	100	42843500	7.631884942
Q9D0F1	Kinetochore protein NDC80 homolog	Ndc80	Ndc80	1	23.73106371	1.393242796	60	1267800	6.103050747
Q61335	B-cell receptor-associated protein 31	Bcap31	Bcap31	1	83.2577523	1.92560987	90	79299500	7.899270449
P27641	X-ray repair cross-complementing protein 5	Xrcc5	Xrcc5	1	107.4339282	2.035165191	90	32387500	7.510377426
Q9CWT2	Protein BEX4	Bex4	Bex4	1	45.30347829	1.665613616	80	379410	5.579108773
P12970	60S ribosomal protein L7a	Rpl7a	Rpl7a	0	910.2471501	2.959636183	100	762650000	8.882325275
Q9D662	Protein transport protein Sec23B	Sec23b	Sec23b	0	20.50768907	1.332593749	50	17271500	7.237330057
Q9QXK7	Cleavage and polyadenylation specificity factor subunit 3	Cpsf3	Cpsf3	1	48.68647838	1.696238216	80	12570350	7.09934737
Q9EST4	Proteasome assembly chaperone 2	Psmg2	Psmg2	0	22.90347605	1.378461061	50	3685850	6.566537657
P70168	Importin subunit beta-1	Kpnb1	Kpnb1	0	191.0677435	2.283454434	100	494900000	8.694517454
Q9D0I9	Arginine--tRNA ligase, cytoplasmic	Rars	Rars	1	60.09038665	1.785972874	80	190465000	8.279815181
P08113	Endoplasmin	Hsp90b1	Hsp90b1	1	82.42766926	1.921310111	90	793750000	8.899683738
Q99LS3	Phosphoserine phosphatase	Psph	Psph	1	24.21740849	1.401700453	60	47966500	7.68093803
Q9JK38	Glucosamine 6-phosphate N-acetyltransferase	Gnpnat1	Gnpnat1	0	24.78248219	1.411324726	60	6483700	6.811822912
Q9CPX6	Ubiquitin-like-conjugating enzyme ATG3	Atg3	Atg3	0	7.724495304	0.940740313	20	407500	5.610127613
Q9QXT8	Calsenilin	Kcnip3	Kcnip3	0	1.126069334	0.327577423	10	4102650	6.613064469
Q9CXI5	Mesencephalic astrocyte-derived neurotrophic factor	Manf	Manf	1	26.95162707	1.446407093	60	8657100	6.937372434
Q78XF5	Oligosaccharyltransferase complex subunit OSTC	Ostc	Ostc	1	76.28150896	1.888075593	90	1770415	6.248075081
Q9Z315	U4/U6.U5 tri-snRNP-associated protein 1	Sart1	Sart1	1	49.26278349	1.701246536	80	626365	5.796827482
Q3V300	Kinesin-like protein KIF22	Kif22	Kif22	1	50.36008667	1.710625748	80	1468930	6.167001101
P80315	T-complex protein 1 subunit delta	Cct4	Cct4	1	206.4189983	2.316848533	100	595485000	8.774870826
Q91XC9	Peroxisomal membrane protein PEX16	Pex16	Pex16	1	13.61162037	1.16469838	40	845275	5.926998024
Q9EQ06;Q8VCR2	Estradiol 17-beta-dehydrogenase 11;17-beta-hydroxysteroid dehydrogenase 13	Hsd17b11;Hsd17b13	Hsd17b11	0				7006950	6.845529018
Q8BY71	Histone acetyltransferase type B catalytic subunit	Hat1	Hat1	1	112.7648026	2.056007918	90	100737000	8.003189013
Q99MN1	Lysine--tRNA ligase	Kars	Kars	1	165.0388504	2.220209718	100	172245000	8.236146624
Q9Z0S9	Prenylated Rab acceptor protein 1	Rabac1	Rabac1	1	160.3336735	2.207725023	100	188890	5.276208967
Q9DBE9	pre-rRNA processing protein FTSJ3	Ftsj3	Ftsj3	1	94.27516865	1.978979726	90	7106050	6.851628259
Q9CR08	Ribonuclease P protein subunit p29	Pop4	Pop4	1	44.16593117	1.654810968	80	767810	5.885253764
Q8BGF3	WD repeat-containing protein 92	Wdr92	Wdr92	0	27.48331024	1.45459046	60	9553700	6.9801716
Q8BWT1	3-ketoacyl-CoA thiolase, mitochondrial	Acaa2	Acaa2	1	71.72381408	1.861676648	90	7420950	6.870459505
O35737	Heterogeneous nuclear ribonucleoprotein H;Heterogeneous nuclear ribonucleoprotein H, N-terminally processed	Hnrnph1	Hnrnph1	1	59.91259628	1.784707111	80	86404500	7.936536361
P32233	Developmentally-regulated GTP-binding protein 1	Drg1	Drg1	1	52.52505429	1.728557116	80	76422000	7.883218399
Q99J62	Replication factor C subunit 4	Rfc4	Rfc4	0	22.41948212	1.369577287	50	22643500	7.354943556
Q61881	DNA replication licensing factor MCM7	Mcm7	Mcm7	1	113.8084677	2.05997392	90	252805000	8.402785659
Q6DG52	Protein Churchill	Churc1	Churc1	1	2.519837245	0.546522582	10	405450	5.607937305
Q99LM2	CDK5 regulatory subunit-associated protein 3	Cdk5rap3	Cdk5rap3	1	46.08294225	1.672863594	80	1274350	6.105288723
P50544	Very long-chain specific acyl-CoA dehydrogenase, mitochondrial	Acadvl	Acadvl	0	15.75039728	1.224025112	40	1334975	6.125473133
P26443	Glutamate dehydrogenase 1, mitochondrial	Glud1	Glud1	1	59.41789732	1.781165607	80	134200000	8.127752516
Q9CQ37	Ubiquitin-conjugating enzyme E2 T	Ube2t	Ube2t	1	20.58287089	1.334109213	50	438530	5.641999309
Q9CQX8	28S ribosomal protein S36, mitochondrial	Mrps36	Mrps36	1	11.02338546	1.08002677	30	652860	5.814820061
Q9CX56	26S proteasome non-ATPase regulatory subunit 8	Psmd8	Psmd8	1	162.0080269	2.212208991	100	52905000	7.723496719
Q80V62	Fanconi anemia group D2 protein homolog	Fancd2	Fancd2	0	15.44517388	1.21603847	40	1410515	6.149377709
Q3THW5;P0C0S6	Histone H2A.V;Histone H2A.Z	H2afv;H2afz	H2afv	1				14854900	7.171869733
Q8K2V6	Importin-11	Ipo11	Ipo11	0	34.14250299	1.545832691	70	8556750	6.932308844
Q9JJL8	Serine--tRNA ligase, mitochondrial	Sars2	Sars2	0	20.00868027	1.322398772	50	4087000	6.611404638
P45878	Peptidyl-prolyl cis-trans isomerase FKBP2	Fkbp2	Fkbp2	1	19.77365297	1.317512872	50	1812200	6.258206126
O70126	Aurora kinase B	Aurkb	Aurkb	1	47.62973812	1.686901931	80	3560155	6.551468906
P09602	Non-histone chromosomal protein HMG-17	Hmgn2	Hmgn2	1	21.78594327	1.357667012	50	51658	4.713137588
Q9CWF2	Tubulin beta-2B chain	Tubb2b	Tubb2b	1	239.6797357	2.381439526	100	229655000	8.361075905
Q99K85	Phosphoserine aminotransferase	Psat1	Psat1	1	122.6266014	2.09211193	100	260140000	8.415207136
P16546;P08032	Spectrin alpha chain, non-erythrocytic 1	Sptan1	Sptan1	1	65.27041737	1.821319706	90	90690500	7.957561796
Q91X20	Set1/Ash2 histone methyltransferase complex subunit ASH2	Ash2l	Ash2l	1	105.4996597	2.02734822	90	3317900	6.520863292
Q91ZJ5	UTP--glucose-1-phosphate uridylyltransferase	Ugp2	Ugp2	0	10.8528075	1.073821231	30	1059725	6.02519318
Q60631	Growth factor receptor-bound protein 2	Grb2	Grb2	1	18.51238969	1.290310461	50	16532000	7.218325397
Q9CWW7	CpG-binding protein	Cxxc1	Cxxc1	0	18.81176209	1.296923104	50	33630	4.526726867
P62254	Ubiquitin-conjugating enzyme E2 G1	Ube2g1	Ube2g1	1	16.72789569	1.248657188	40	580175	5.763559011
Q9DBZ5	Eukaryotic translation initiation factor 3 subunit K	Eif3k	Eif3k	1	413.560508	2.617587928	100	38603000	7.586621057
Q3TRM4	Neuropathy target esterase	Pnpla6	Pnpla6	0	15.85394403	1.226701547	40	245800	5.390581879
Q8BL97	Serine/arginine-rich splicing factor 7	Srsf7	Srsf7	1	127.809846	2.109949061	100	47995500	7.68120052
Q5SWU9	Acetyl-CoA carboxylase 1;Biotin carboxylase	Acaca	Acaca	1	15.13682191	1.207818006	40	26892500	7.429631177
Q69ZN7	Myoferlin	Myof	Myof	0	4.719567158	0.757363164	10	345885	5.538931728
Q9ER72	Cysteine--tRNA ligase, cytoplasmic	Cars	Cars	1	73.13231078	1.870007538	90	69948500	7.844778406
Q3TKT4	Transcription activator BRG1	Smarca4	Smarca4	1	57.19775795	1.764906254	80	56724000	7.753766848
Q8BYA0	Tubulin-specific chaperone D	Tbcd	Tbcd	1	26.07453819	1.432561058	60	18429000	7.26550177
O88983	Syntaxin-8	Stx8	Stx8	1	4.913056896	0.771812058	10	579525	5.763072176
Q8BP47	Asparagine--tRNA ligase, cytoplasmic	Nars	Nars	1	254.5520531	2.407479374	100	126205000	8.101076561
P40142	Transketolase	Tkt	Tkt	1	102.3129751	2.014154868	90	367390000	8.565127331
P24547	Inosine-5-monophosphate dehydrogenase 2	Impdh2	Impdh2	0	285.7622561	2.457521989	100	382800000	8.582971929
Q61545	RNA-binding protein EWS	Ewsr1	Ewsr1	1	94.543611	1.980201651	90	15462000	7.189265669
P50543	Protein S100-A11	S100a11	S100a11	1	8.567470743	0.980797143	20	13361500	7.125855216
Q80V86	Integrator complex subunit 8	Ints8	Ints8	1	8.643341599	0.984227551	20	426490	5.629908853
P62500	TSC22 domain family protein 1	Tsc22d1	Tsc22d1	1	38.43908591	1.595926841	70	7028500	6.846862649
Q3U7R1	Extended synaptotagmin-1	Esyt1	Esyt1	1	28.85029172	1.47494858	60	3237430	6.510200387
Q9D1G2	Phosphomevalonate kinase	Pmvk	Pmvk	1	62.2124532	1.800802645	80	2748650	6.439119442
Q9DA08	SAGA-associated factor 29 homolog	Ccdc101	Ccdc101	0	11.18975883	1.085995113	30	323330	5.509646002
P61255	60S ribosomal protein L26	Rpl26	Rpl26	1	964.4222324	2.984717296	100	286390000	8.456957849
Q6ZWX6	Eukaryotic translation initiation factor 2 subunit 1	Eif2s1	Eif2s1	1	71.8336732	1.862332213	90	225250000	8.3526648
Q9CQW1	Synaptobrevin homolog YKT6	Ykt6	Ykt6	1	35.23434215	1.559120381	70	8005600	6.903393887
Q922L6	Negative elongation factor D	Nelfcd	Nelfcd	1	40.30347227	1.615986563	70	2664400	6.425599425
Q91VK1	Basic leucine zipper and W2 domain-containing protein 2	Bzw2	Bzw2	1	56.46699165	1.759418463	80	35004500	7.544123879
Q3TXT3	SOSS complex subunit C	Inip	Inip	1	6.935625904	0.899581186	20	503605	5.702090033
Q9JJ66	Cell division cycle protein 20 homolog	Cdc20	Cdc20	1	164.4256015	2.218602722	100	1078150	6.032679187
Q9D187	Mitotic spindle-associated MMXD complex subunit MIP18	Fam96b	Fam96b	1	57.51902969	1.767297116	80	1597550	6.20345446
Q5SSI6	U3 small nucleolar RNA-associated protein 18 homolog	Utp18	Utp18	1	56.94702608	1.763031152	80	513020	5.710134296
Q8CFV9	Riboflavin kinase	Rfk	Rfk	1	26.84261232	1.44470998	60	223535	5.349345532
P40124;Q9CYT6	Adenylyl cyclase-associated protein 1	Cap1	Cap1	1	53.51067647	1.736481572	80	99076000	7.995968464
Q8C0C7	Phenylalanine--tRNA ligase alpha subunit	Farsa	Farsa	1	33.37304928	1.536218061	70	75321500	7.87691896
P00860	Ornithine decarboxylase	Odc1	Odc1	0	256.2426742	2.410343016	100	1839900	6.264794219
Q05CL8	La-related protein 7	Larp7	Larp7	0	55.91081557	1.755194809	80	10923600	7.038365789
P41105	60S ribosomal protein L28	Rpl28	Rpl28	0	529.5643343	2.724738052	100	220320000	8.343053923
Q91WT4	DnaJ homolog subfamily C member 17	Dnajc17	Dnajc17	0	14.39930345	1.187501077	40	1528670	6.184313743
P60487	Pyridoxal phosphate phosphatase	Pdxp	Pdxp	1	12.20648762	1.120787329	30	584780	5.766992511
P11440	Cyclin-dependent kinase 1	Cdk1	Cdk1	1	56.00043111	1.75587814	80	173090000	8.238271978
Q60605	Myosin light polypeptide 6	Myl6	Myl6	1	374.1968884	2.574259228	100	40372500	7.606085643
P67778	Prohibitin	Phb	Phb	1	133.3599096	2.128269703	100	202690000	8.306832323
P21619	Lamin-B2	Lmnb2	Lmnb2	0	35.9675784	1.567821003	70	8659450	6.937490309
Q9WVB0	RNA-binding protein with multiple splicing	Rbpms	Rbpms	1	12.71348544	1.13714785	30	3880250	6.588859708
Q61188;P70351	Histone-lysine N-methyltransferase EZH2	Ezh2	Ezh2	0	13.05414586	1.147804457	30	3157400	6.499329605
P53569	CCAAT/enhancer-binding protein zeta	Cebpz	Cebpz	1	37.32321443	1.583461929	70	8425850	6.925613723
Q9D1J3	SAP domain-containing ribonucleoprotein	Sarnp	Sarnp	1	81.83931876	1.918236519	90	59207500	7.772376724
Q9Z127;Q8BGK6	Large neutral amino acids transporter small subunit 1	Slc7a5	Slc7a5	1	77.42193362	1.894437546	90	23518500	7.371409619
Q8CH02	SURP and G-patch domain-containing protein 1	Sugp1	Sugp1	0	20.63138528	1.335084333	50	14207000	7.15250238
Q5SSW2	Proteasome activator complex subunit 4	Psme4	Psme4	1	63.56519645	1.809998477	90	33237000	7.521621817
Q8BKC5;Q8BIV3	Importin-5	Ipo5	Ipo5	1	133.4279026	2.128489423	100	396775000	8.5985443
Q64028	Polyhomeotic-like protein 1	Phc1	Phc1	1	29.06345519	1.478038893	60	335375	5.525530686
Q8BT07	Centrosomal protein of 55 kDa	Cep55	Cep55	1	34.66269049	1.552214104	70	859870	5.934432797
Q61187	Tumor susceptibility gene 101 protein	Tsg101	Tsg101	1	15.84641541	1.226507506	40	5768400	6.761055368
P97452	Ribosome biogenesis protein BOP1	Bop1	Bop1	1	59.74646629	1.783521019	80	2745800	6.438668901
Q9D1E8	1-acyl-sn-glycerol-3-phosphate acyltransferase epsilon	Agpat5	Agpat5	0	4.69476451	0.75547577	10	180610	5.256741793
Q99N96	39S ribosomal protein L1, mitochondrial	Mrpl1	Mrpl1	1	10.9651824	1.077919323	30	3171750	6.501298949
P97376	Protein FRG1	Frg1	Frg1	1	22.17972322	1.365108246	50	4984750	6.697643382
P61514	60S ribosomal protein L37a	Rpl37a	Rpl37a	0	1227.626433	3.089419855	100	53913500	7.731697527
P84091	AP-2 complex subunit mu	Ap2m1	Ap2m1	1	46.71699747	1.678673108	80	50250500	7.701140387
Q08288	Cell growth-regulating nucleolar protein	Lyar	Lyar	1	42.92927739	1.642754059	80	69287000	7.840651758
Q99MR6	Serrate RNA effector molecule homolog	Srrt	Srrt	1	71.26535575	1.858930145	90	39809000	7.599981268
Q8BH07	ADP-ribosylation factor-like protein 6-interacting protein 6	Arl6ip6	Arl6ip6	1	18.01540799	1.279105648	50	464215	5.66671917
P09103	Protein disulfide-isomerase	P4hb	P4hb	1	256.0186949	2.409964714	100	450535000	8.653728535
Q9CQT5	Proteasome maturation protein	Pomp	Pomp	1	128.2957072	2.111584106	100	276560	5.441789367
P68040	Guanine nucleotide-binding protein subunit beta-2-like 1	Gnb2l1	Gnb2l1	0	724.7316554	2.860776067	100	1098135000	9.040655734
Q921G7	Electron transfer flavoprotein-ubiquinone oxidoreductase, mitochondrial	Etfdh	Etfdh	1	4.760663718	0.760472524	10	1220675	6.08660005
Q9CZD3	Glycine--tRNA ligase	Gars	Gars	1	289.8666907	2.46369399	100	255910000	8.408087257
P42125	Enoyl-CoA delta isomerase 1, mitochondrial	Eci1	Eci1	1	65.9815186	1.82595499	90	12920000	7.111262514
Q9CQC7	NADH dehydrogenase [ubiquinone] 1 beta subcomplex subunit 4	Ndufb4	Ndufb4	1	80.56921028	1.911526258	90	1805685	6.25664199
O08997	Copper transport protein ATOX1	Atox1	Atox1	1	175.747125	2.247352358	100	14293500	7.155138586
P48771	Cytochrome c oxidase subunit 7A2, mitochondrial	Cox7a2	Cox7a2	0	167.4476663	2.226464999	100	5005150	6.699417097
Q3UPL0	Protein transport protein Sec31A	Sec31a	Sec31a	1	18.54454759	1.291025622	50	16513550	7.217840446
Q9JJI8	60S ribosomal protein L38	Rpl38	Rpl38	1	979.0246149	2.991236984	100	51407000	7.71102226
O08810	116 kDa U5 small nuclear ribonucleoprotein component	Eftud2	Eftud2	1	36.72723611	1.57665499	70	130040000	8.114076961
Q9CQE1	Protein NipSnap homolog 3B	Nipsnap3b	Nipsnap3b	1	22.68250784	1.37442769	50	3884200	6.589301584
Q9CZ28	Vacuolar-sorting protein SNF8	Snf8	Snf8	0	24.63575038	1.408846034	60	2453450	6.389777212
Q8VDM4	26S proteasome non-ATPase regulatory subunit 2	Psmd2	Psmd2	1	155.4959515	2.194503107	100	286775000	8.457541288
Q8BH74	Nuclear pore complex protein Nup107	Nup107	Nup107	1	61.60810527	1.796630561	80	24721500	7.393074818
Q7TNE3	Sperm-associated antigen 7	Spag7	Spag7	1	56.88849797	1.762592281	80	6441530	6.808989034
Q60817;P70670	Nascent polypeptide-associated complex subunit alpha;Nascent polypeptide-associated complex subunit alpha, muscle-specific form	Naca	Naca	1	91.83920399	1.967731408	90	276295000	8.441373026
P70245	3-beta-hydroxysteroid-Delta(8),Delta(7)-isomerase	Ebp	Ebp	0	12.3330064	1.124928088	30	3627050	6.559553543
Q91YT0	NADH dehydrogenase [ubiquinone] flavoprotein 1, mitochondrial	Ndufv1	Ndufv1	0	103.0183764	2.017110071	90	5974900	6.776330641
Q922H2	[Pyruvate dehydrogenase [lipoamide]] kinase isozyme 3, mitochondrial	Pdk3	Pdk3	1	9.923165599	1.038348518	30	2232610	6.348812866
Q9JII6	Alcohol dehydrogenase [NADP(+)]	Akr1a1	Akr1a1	0	88.67503749	1.952671567	90	86179500	7.93540397
Q69ZQ2	Pre-mRNA-splicing factor ISY1 homolog	Isy1	Isy1	1	36.82706254	1.577802617	70	2566150	6.409282039
Q99LB6	Methionine adenosyltransferase 2 subunit beta	Mat2b	Mat2b	1	27.18125555	1.449960338	60	39090500	7.592071225
Q8C1A5	Thimet oligopeptidase	Thop1	Thop1	1	37.34905808	1.583754701	70	109495000	8.039394288
Q99K95	Protein RTF2 homolog	Rtfdc1	Rtfdc1	1	33.10461117	1.532813102	70	1075770	6.031719429
Q8VCA8	Secernin-2	Scrn2	Scrn2	0	19.58555293	1.313562537	50	469010	5.671182103
P84078	ADP-ribosylation factor 1	Arf1	Arf1	1	145.3970442	2.165532308	100	93580000	7.971183041
Q99KQ4	Nicotinamide phosphoribosyltransferase	Nampt	Nampt	1	44.4522385	1.657555277	80	29846000	7.474886135
Q8BG32	26S proteasome non-ATPase regulatory subunit 11	Psmd11	Psmd11	1	14.74040078	1.197015786	40	286330000	8.456866853
Q921J4	Ubiquitin-conjugating enzyme E2 S	Ube2s	Ube2s	1	512.7570475	2.710757792	100	9589350	6.98178917
P62320	Small nuclear ribonucleoprotein Sm D3	Snrpd3	Snrpd3	1	51.32439322	1.718704201	80	55661000	7.745551005
Q99JR8	SWI/SNF-related matrix-associated actin-dependent regulator of chromatin subfamily D member 2	Smarcd2	Smarcd2	1	26.95525464	1.446463452	60	802165	5.904263709
Q924K8	Metastasis-associated protein MTA3	Mta3	Mta3	0	10.81432237	1.072408817	30	5940400	6.773815689
Q9Z265	Serine/threonine-protein kinase Chk2	Chek2	Chek2	0	29.7346756	1.487628634	60	272170	5.434840253
Q91WR3	Activating signal cointegrator 1 complex subunit 2	Ascc2	Ascc2	1	11.36720229	1.092271465	30	397080	5.598878013
Q9CPX9	Anaphase-promoting complex subunit 11	Anapc11	Anapc11	1	16.95577892	1.25420425	40	102722	5.011663467
Q99K43	Protein regulator of cytokinesis 1	Prc1	Prc1	1	27.50361043	1.454899874	60	1168810	6.067743919
Q8CIM8	Integrator complex subunit 4	Ints4	Ints4	1	35.94948537	1.567608394	70	3845050	6.584901992
Q9D024	Coiled-coil domain-containing protein 47	Ccdc47	Ccdc47	1	16.22400217	1.236134071	40	4358100	6.639297191
Q8BHN1	Gamma-taxilin	Txlng	Txlng	0	7.35058354	0.921716825	20	597490	5.776330641
Q62318	Transcription intermediary factor 1-beta	Trim28	Trim28	1	642.9040836	2.808821179	100	967485000	8.98564424
Q9Z2I9	Succinyl-CoA ligase [ADP-forming] subunit beta, mitochondrial	Sucla2	Sucla2	1	33.67278312	1.539988703	70	22510000	7.352375495
Q9D720	Non-structural maintenance of chromosomes element 1 homolog	Nsmce1	Nsmce1	1	42.13264749	1.634806116	70	523575	5.718978901
Q64152	Transcription factor BTF3	Btf3	Btf3	1	205.8127463	2.315577302	100	20260500	7.306650159
Q8C6P8	Zinc finger protein 57	Zfp57	Zfp57	1	178.9108785	2.255057424	100	24625000	7.391376239
Q9QUM9	Proteasome subunit alpha type-6	Psma6	Psma6	1	127.5501716	2.109072661	100	112315000	8.050437761
Q8K1A5	Transmembrane protein 41B	Tmem41b	Tmem41b	1	11.90065371	1.110611718	30	2553900	6.407203888
O55143;Q8R429;Q64518	Sarcoplasmic/endoplasmic reticulum calcium ATPase 2	Atp2a2	Atp2a2	1	86.9097371	1.944036981	90	72835000	7.862340125
P14211	Calreticulin	Calr	Calr	1	229.6347206	2.362924688	100	206255000	8.314404485
Q920A7	AFG3-like protein 1	Afg3l1	Afg3l1	1	16.93021262	1.253585439	40	1585200	6.200084064
Q3U308	Cytoplasmic tRNA 2-thiolation protein 2	Ctu2	Ctu2	1	9.37318613	1.015912171	20	1756250	6.244586337
Q8CFI7	DNA-directed RNA polymerase II subunit RPB2	Polr2b	Polr2b	0	46.45671382	1.676297662	80	61662000	7.790017607
Q9Z1D1	Eukaryotic translation initiation factor 3 subunit G	Eif3g	Eif3g	1	218.7671457	2.341962768	100	49567000	7.695192634
Q8K2M0	39S ribosomal protein L38, mitochondrial	Mrpl38	Mrpl38	1	39.37150201	1.606074907	70	3087500	6.489606966
Q9D1R9	60S ribosomal protein L34	Rpl34	Rpl34	1	344.1480302	2.538005399	100	118150000	8.072433726
O35216	Histone H3-like centromeric protein A	Cenpa	Cenpa	1	44.82782105	1.661129209	80	843385	5.926025873
Q8K4R9	Disks large-associated protein 5	Dlgap5	Dlgap5	1	27.44050081	1.45393724	60	803210	5.904829107
P32883	GTPase KRas;GTPase KRas, N-terminally processed	Kras	Kras	1	10.03961949	1.042954105	30	866110	5.937573053
Q8VBW6	NEDD8-activating enzyme E1 regulatory subunit	Nae1	Nae1	1	9.156635732	1.006749877	20	22423000	7.350693717
P53810	Phosphatidylinositol transfer protein alpha isoform	Pitpna	Pitpna	1	15.44678812	1.216081098	40	3343950	6.524259775
Q9CQZ0;Q921I0	ORM1-like protein 2	Ormdl2	Ormdl2	1	9.689401939	1.028953408	30	3023100	6.480452513
O55029	Coatomer subunit beta	Copb2	Copb2	1	71.11467173	1.858023631	90	65781000	7.818100471
Q9D1L0	Coiled-coil-helix-coiled-coil-helix domain-containing protein 2, mitochondrial	Chchd2	Chchd2	1	157.2715769	2.199402929	100	15669000	7.195041281
Q91W43	Glycine dehydrogenase [decarboxylating], mitochondrial	Gldc	Gldc	0	92.87366067	1.972543754	90	23320000	7.367728546
Q922X9	Protein arginine N-methyltransferase 7	Prmt7	Prmt7	1	44.11644179	1.654334841	80	2197250	6.341879473
Q9D0S9	Histidine triad nucleotide-binding protein 2, mitochondrial	Hint2	Hint2	1	24.19721674	1.401352572	60	875030	5.942022943
Q60972	Histone-binding protein RBBP4	Rbbp4	Rbbp4	1	34.66196168	1.552205229	70	135458000	8.131804659
Q9DBU3	Serine/threonine-protein kinase RIO3	Riok3	Riok3	0	36.57108929	1.574853787	70	1337000	6.126131407
Q9CZ57	5-methylcytosine rRNA methyltransferase NSUN4	Nsun4	Nsun4	0	2.196883519	0.504726813	10	458145	5.661002951
P17426	AP-2 complex subunit alpha-1	Ap2a1	Ap2a1	1	33.18048152	1.533778177	70	23520000	7.371437317
Q9CWZ3	RNA-binding protein 8A	Rbm8a	Rbm8a	1	61.03527929	1.792638742	80	17535500	7.243918154
P18760	Cofilin-1	Cfl1	Cfl1	1	475.5765779	2.678132694	100	345215000	8.538089658
P42932	T-complex protein 1 subunit theta	Cct8	Cct8	1	180.4386203	2.258729735	100	866255000	8.937645754
Q921L3	Transmembrane and coiled-coil domain-containing protein 1	Tmco1	Tmco1	1	11.37515021	1.092550479	30	3575450	6.553330709
Q9CY27	Very-long-chain enoyl-CoA reductase	Tecr	Tecr	1	121.9002701	2.089552837	100	6563050	6.817105713
P62317	Small nuclear ribonucleoprotein Sm D2	Snrpd2	Snrpd2	1	415.1149112	2.619213279	100	64573000	7.810050964
P23591	GDP-L-fucose synthase	Tsta3	Tsta3	0	35.61499306	1.563658956	70	8506450	6.929748354
Q91VU0	Protein FAM3C	Fam3c	Fam3c	1	29.67138087	1.486733329	60	2565600	6.409188947
Q9QZD9	Eukaryotic translation initiation factor 3 subunit I	Eif3i	Eif3i	1	80.52540068	1.911292942	90	95726000	7.981029912
Q9D4J7	PHD finger protein 6	Phf6	Phf6	1	3.133300712	0.616297003	10	2409800	6.381981
Q9EQ61	Pescadillo homolog	Pes1	Pes1	1	94.9238678	1.981926682	90	17228000	7.236234863
Q60520	Paired amphipathic helix protein Sin3a	Sin3a	Sin3a	1	23.23827996	1.384501797	50	25281000	7.402794249
Q8VCW8	Acyl-CoA synthetase family member 2, mitochondrial	Acsf2	Acsf2	1	17.3988459	1.264790582	40	572310	5.757631334
Q9R1P4	Proteasome subunit alpha type-1	Psma1	Psma1	1	76.92063087	1.89165246	90	151615000	8.18074217
P46460	Vesicle-fusing ATPase	Nsf	Nsf	1	50.2044125	1.709307388	80	47425000	7.67600734
Q9CR16	Peptidyl-prolyl cis-trans isomerase D	Ppid	Ppid	1	36.1725545	1.570222407	70	145845000	8.163891545
P97315	Cysteine and glycine-rich protein 1	Csrp1	Csrp1	1	50.81821137	1.714482418	80	5493250	6.739829364
Q9CR29	Coiled-coil domain-containing protein 43	Ccdc43	Ccdc43	1	75.18875501	1.881890877	90	1307070	6.116298847
Q61699	Heat shock protein 105 kDa	Hsph1	Hsph1	1	13.60721503	1.164567423	40	373125000	8.571854348
Q99KG3	RNA-binding protein 10	Rbm10	Rbm10	1	36.38329048	1.572677525	70	1966000	6.293583513
Q80WE4	Kinesin-like protein KIF20B	Kif20b	Kif20b	0	30.80461606	1.502490157	60	6358050	6.803323939
Q60598	Src substrate cortactin	Cttn	Cttn	1	56.70218713	1.761192275	80	7793450	6.891729753
Q8R2R3	Alpha- and gamma-adaptin-binding protein p34	Aagab	Aagab	0	22.40241729	1.369260719	50	197490	5.29554511
Q8R1A4	Dedicator of cytokinesis protein 7	Dock7	Dock7	0	6.660900375	0.884279815	20	1553700	6.191367166
P56393	Cytochrome c oxidase subunit 7B, mitochondrial	Cox7b	Cox7b	1	133.4202444	2.128464681	100	504540	5.702895603
Q9CQ06	39S ribosomal protein L24, mitochondrial	Mrpl24	Mrpl24	1	38.86937629	1.600639442	70	1964000	6.293141483
P47753	F-actin-capping protein subunit alpha-1	Capza1	Capza1	1	27.04208852	1.447810356	60	24511000	7.38936103
Q8K2A7	Integrator complex subunit 10	Ints10	Ints10	1	13.95931539	1.174911718	40	2405100	6.381133138
Q9D1M4	Eukaryotic translation elongation factor 1 epsilon-1	Eef1e1	Eef1e1	1	105.0566111	2.025537746	90	26780500	7.427818681
Q9Z1P6	NADH dehydrogenase [ubiquinone] 1 alpha subcomplex subunit 7	Ndufa7	Ndufa7	1	120.6321464	2.085048371	100	1611900	6.207338095
Q99LX0	Protein DJ-1	Park7	Park7	1	128.476988	2.112192588	100	132115000	8.120952129
P80316	T-complex protein 1 subunit epsilon	Cct5	Cct5	1	257.5049815	2.412468917	100	446275000	8.649602559
P26231;REV__Q9JMB1;Q65CL1	Catenin alpha-1	Ctnna1	Ctnna1	1	159.8813034	2.206505576	100	120975000	8.082695631
P21981	Protein-glutamine gamma-glutamyltransferase 2	Tgm2	Tgm2	1	5.718661915	0.827282788	20	4085150	6.611208008
Q9WUA2	Phenylalanine--tRNA ligase beta subunit	Farsb	Farsb	1	53.3085006	1.734867813	80	121440000	8.084361759
Q8K2B3	Succinate dehydrogenase [ubiquinone] flavoprotein subunit, mitochondrial	Sdha	Sdha	1	76.34411328	1.888427265	90	74758000	7.873657674
P70404	Isocitrate dehydrogenase [NAD] subunit gamma 1, mitochondrial	Idh3g	Idh3g	1	53.76255533	1.738483705	80	25694000	7.40983172
Q9D0R2;Q8BLY2	Threonine--tRNA ligase, cytoplasmic	Tars	Tars	1	157.8367779	2.200951069	100	191530000	8.282236809
Q9CR61	NADH dehydrogenase [ubiquinone] 1 beta subcomplex subunit 7	Ndufb7	Ndufb7	1	22.57696416	1.372487883	50	827870	5.917962145
Q9D1N9	39S ribosomal protein L21, mitochondrial	Mrpl21	Mrpl21	0	41.13082812	1.624599996	70	5986300	6.777158477
O35295	Transcriptional activator protein Pur-beta	Purb	Purb	1	11.70466953	1.103963373	30	2833250	6.452284897
Q61391	Neprilysin	Mme	Mme	0	20.96968199	1.341823771	50	4069300	6.609519708
Q921N6	Probable ATP-dependent RNA helicase DDX27	Ddx27	Ddx27	1	51.27611339	1.718303291	80	16559900	7.21905771
Q62425	NADH dehydrogenase [ubiquinone] 1 alpha subcomplex subunit 4	Ndufa4	Ndufa4	1	256.1918255	2.410257161	100	13693500	7.136514466
P35279	Ras-related protein Rab-6A	Rab6a	Rab6a	1	14.94504302	1.202625695	40	83633000	7.922377676
Q9WUM5	Succinyl-CoA ligase [ADP/GDP-forming] subunit alpha, mitochondrial	Suclg1	Suclg1	1	8.006717077	0.954566521	20	26610500	7.425053035
Q8CHW4	Translation initiation factor eIF-2B subunit epsilon	Eif2b5	Eif2b5	0	191.1612619	2.283665842	100	18431500	7.265560681
Q99JX4	Eukaryotic translation initiation factor 3 subunit M	Eif3m	Eif3m	1	79.13207723	1.903806401	90	64217500	7.807653394
P17918	Proliferating cell nuclear antigen	Pcna	Pcna	1	136.7910659	2.13922106	100	399035000	8.60101099
P61166	Transmembrane protein 258	Tmem258	Tmem258	0	27.44969703	1.454077646	60	3356500	6.525886652
Q80W37	Snurportin-1	Snupn	Snupn	1	14.53699394	1.191366996	40	655780	5.816758167
Q91VR5	ATP-dependent RNA helicase DDX1	Ddx1	Ddx1	1	101.8367836	2.012148485	90	72489500	7.860275104
Q9CXW2	28S ribosomal protein S22, mitochondrial	Mrps22	Mrps22	1	27.23346204	1.450764135	60	5313400	6.725372511
Q9JMH6	Thioredoxin reductase 1, cytoplasmic	Txnrd1	Txnrd1	1	106.2256297	2.030298605	90	31424000	7.497261466
Q9CXW4	60S ribosomal protein L11	Rpl11	Rpl11	1	356.8390634	2.553687749	100	303535000	8.482208776
Q61686	Chromobox protein homolog 5	Cbx5	Cbx5	1	49.86674296	1.70643393	80	1292005	6.111264194
Q8BK67	Protein RCC2	Rcc2	Rcc2	1	188.938114	2.278612121	100	320930000	8.506410316
Q64737	Trifunctional purine biosynthetic protein adenosine-3;Phosphoribosylamine--glycine ligase;Phosphoribosylformylglycinamidine cyclo-ligase;Phosphoribosylglycinamide formyltransferase	Gart	Gart	1	127.737371	2.109704636	100	224205000	8.350645294
Q99PL5	Ribosome-binding protein 1	Rrbp1	Rrbp1	1	21.0357238	1.34312732	50	69525000	7.842140998
Q8R060	Protein zwilch homolog	Zwilch	Zwilch	1	25.79623103	1.428073714	60	5668400	6.753460489
Q91WT9	Cystathionine beta-synthase	Cbs	Cbs	0	18.46299548	1.289209682	50	1306850	6.116225742
Q8BMK1	Methyltransferase-like protein 2	Mettl2	Mettl2	0	18.83460267	1.297423505	50	110180	5.042102768
Q68FF6;Q9JLQ2	ARF GTPase-activating protein GIT1	Git1	Git1	0	17.58634594	1.269194016	40	210277.5	5.322792805
Q64337	Sequestosome-1	Sqstm1	Sqstm1	0	102.3281359	2.014218595	90	398545	5.600477365
P61211	ADP-ribosylation factor-like protein 1	Arl1	Arl1	0	41.58000868	1.629205746	70	4770350	6.678550244
P62984	Ubiquitin-60S ribosomal protein L40;Ubiquitin;60S ribosomal protein L40	Uba52	Uba52	1	20.39720114	1.330356969	50	3024650	6.480675127
P63030	Mitochondrial pyruvate carrier 1	Mpc1	Mpc1	1	2.032512836	0.481802648	10	760670	5.881196288
Q8R3Q6	Coiled-coil domain-containing protein 58	Ccdc58	Ccdc58	0	37.76406256	1.588429286	70	7547600	6.877808876
Q6PAC3	DDB1- and CUL4-associated factor 13	Dcaf13	Dcaf13	1	45.00957572	1.662848228	80	963780	5.98397791
Q91VJ5	Polyglutamine-binding protein 1	Pqbp1	Pqbp1	0	32.5466078	1.525648611	70	1565775	6.194729355
Q04447;P07310	Creatine kinase B-type	Ckb	Ckb	0	825.697685	2.917346721	100	205955000	8.31377234
Q99PT1	Rho GDP-dissociation inhibitor 1	Arhgdia	Arhgdia	1	86.72063458	1.943101765	90	118924000	8.075269508
Q99KX1	Myeloid leukemia factor 2	Mlf2	Mlf2	1	247.6433626	2.39557687	100	1626505	6.211255403
Q8R3B1	1-phosphatidylinositol 4,5-bisphosphate phosphodiesterase delta-1	Plcd1	Plcd1	0	6.989626616	0.902526484	20	2977350	6.473829891
P59325	Eukaryotic translation initiation factor 5	Eif5	Eif5	1	49.37731488	1.702235016	80	35658500	7.55216307
B1AUR6	Protein MMS22-like	Mms22l	Mms22l	1	13.7300943	1.168205527	40	719290	5.856904023
P20664	DNA primase small subunit	Prim1	Prim1	1	26.5040705	1.439396973	60	5414420	6.733551941
P23475	X-ray repair cross-complementing protein 6	Xrcc6	Xrcc6	1	24.71528664	1.41019137	60	13488500	7.129963656
P17751	Triosephosphate isomerase	Tpi1	Tpi1	0	185.2129602	2.270009904	100	180855000	8.25733052
Q9CQ69	Cytochrome b-c1 complex subunit 8	Uqcrq	Uqcrq	1	31.11510612	1.506709361	60	5953300	6.774757768
Q9WTX8	Mitotic spindle assembly checkpoint protein MAD1	Mad1l1	Mad1l1	1	27.69088072	1.45774388	60	6887100	6.838036389
Q91YJ5	Translation initiation factor IF-2, mitochondrial	Mtif2	Mtif2	0	19.40147453	1.309661557	50	688020	5.837601063
P62918	60S ribosomal protein L8	Rpl8	Rpl8	0	3024.365605	3.480777865	100	430900000	8.634376494
Q9CQZ6	NADH dehydrogenase [ubiquinone] 1 beta subcomplex subunit 3	Ndufb3	Ndufb3	1	59.91692535	1.784737975	80	4639600	6.66648054
Q9QZH3	Peptidyl-prolyl cis-trans isomerase E	Ppie	Ppie	0	34.79183546	1.55378397	70	2583750	6.41225049
Q9R0X0	Mediator of RNA polymerase II transcription subunit 20	Med20	Med20	0	6.028080985	0.846836757	20	2584800	6.412426945
P62301	40S ribosomal protein S13	Rps13	Rps13	0	901.4888674	2.955441853	100	272890000	8.435987621
P16125	L-lactate dehydrogenase B chain	Ldhb	Ldhb	1	112.9907488	2.056869607	90	120855000	8.082264623
Q8K1M6	Dynamin-1-like protein	Dnm1l	Dnm1l	1	50.00448217	1.707608343	80	35587000	7.551291378
Q8BMJ3	Eukaryotic translation initiation factor 1A, X-chromosomal	Eif1ax	Eif1ax	0	20.30579571	1.328497758	50	57996000	7.763398041
P97450	ATP synthase-coupling factor 6, mitochondrial	Atp5j	Atp5j	1	15.47352404	1.216786514	40	5051500	6.703420357
P84099	60S ribosomal protein L19	Rpl19	Rpl19	1	1686.045398	3.22712677	100	207855000	8.317760476
P48036	Annexin A5	Anxa5	Anxa5	0	10.89821895	1.075481957	30	1550610	6.19050258
Q61696;P17879	Heat shock 70 kDa protein 1A;Heat shock 70 kDa protein 1B	Hspa1a;Hspa1b	Hspa1a	0				4283650	6.631813979
Q3UMU9	Hepatoma-derived growth factor-related protein 2	Hdgfrp2	Hdgfrp2	0	97.456915	1.993246224	90	7380800	6.868103437
Q569Z5	Probable ATP-dependent RNA helicase DDX46	Ddx46	Ddx46	1	31.64545956	1.513822787	70	56866000	7.754852681
P43274;Q07133	Histone H1.4	Hist1h1e	Hist1h1e	0	251.9753508	2.403078207	100	39741000	7.599238791
P80314	T-complex protein 1 subunit beta	Cct2	Cct2	0	351.4970516	2.547155489	100	506990000	8.704999393
P70697	Uroporphyrinogen decarboxylase	Urod	Urod	1	23.46225576	1.388496503	60	5251000	6.720242018
Q8BUI3	Leucine-rich repeat and WD repeat-containing protein 1	LRWD1	LRWD1	1	19.98740016	1.321958643	50	1456890	6.163426762
P14069	Protein S100-A6	S100a6	S100a6	0	15.73037473	1.223505669	40	18982000	7.278341969
Q9CY50	Translocon-associated protein subunit alpha	Ssr1	Ssr1	1	15.88753127	1.227566166	40	19634500	7.293019846
Q8CIE6	Coatomer subunit alpha;Xenin;Proxenin	Copa	Copa	1	30.94428573	1.504393182	60	118850000	8.074999186
Q8BHC4	Dephospho-CoA kinase domain-containing protein	Dcakd	Dcakd	1	14.7212354	1.196486671	40	23906000	7.378506915
Q9D7G0	Ribose-phosphate pyrophosphokinase 1	Prps1	Prps1	1	70.98586145	1.857247206	90	100767000	8.003318329
Q99L48	60S ribosomal export protein NMD3	Nmd3	Nmd3	1	28.71254073	1.47293979	60	11965600	7.077934481
Q8BH58	TIP41-like protein	Tiprl	Tiprl	1	27.99938779	1.46238883	60	4880650	6.688477665
P98083	SHC-transforming protein 1	Shc1	Shc1	1	27.28184738	1.451507774	60	232580	5.366572366
Q6PGC1	ATP-dependent RNA helicase Dhx29	Dhx29	Dhx29	1	28.80884351	1.474345127	60	24808500	7.394600506
Q6P1B1	Xaa-Pro aminopeptidase 1	Xpnpep1	Xpnpep1	1	31.68054014	1.514289226	70	14938500	7.174306991
P62830	60S ribosomal protein L23	Rpl23	Rpl23	0	874.2643683	2.942139249	100	168670000	8.227037845
P48024;Q9CXU9	Eukaryotic translation initiation factor 1;Eukaryotic translation initiation factor 1b	Eif1;Eif1b	Eif1	1				11294350	7.052861242
Q07832	Serine/threonine-protein kinase PLK1	Plk1	Plk1	1	48.10708449	1.691144151	80	15412000	7.187859
P57776	Elongation factor 1-delta	Eef1d	Eef1d	1	75.89338573	1.885888984	90	451895000	8.655037536
Q923D2	Flavin reductase (NADPH)	Blvrb	Blvrb	1	46.55291918	1.677177183	80	10226050	7.009707912
Q9CQJ6	Density-regulated protein	Denr	Denr	1	20.67825459	1.336024312	50	9226450	6.965034633
Q9WU84	Copper chaperone for superoxide dismutase	Ccs	Ccs	0	81.48942767	1.91639829	90	9171350	6.962433267
Q9D0D4	Probable dimethyladenosine transferase	Dimt1	Dimt1	1	15.05954156	1.205733144	40	3493850	6.543304256
Q9D075	tRNA methyltransferase 10 homolog B	Trmt10b	Trmt10b	0	5.728280532	0.827904091	20	3408700	6.532588781
O35226	26S proteasome non-ATPase regulatory subunit 4	Psmd4	Psmd4	1	136.2015574	2.137359041	100	71706500	7.855558525
P56812	Programmed cell death protein 5	Pdcd5	Pdcd5	1	21.95461355	1.360869986	50	6096600	6.785087702
P24860	G2/mitotic-specific cyclin-B1	Ccnb1	Ccnb1	1	81.9461092	1.918796019	90	27876500	7.445238246
Q91WM3	U3 small nucleolar RNA-interacting protein 2	Rrp9	Rrp9	1	78.41687022	1.899912768	90	8686900	6.938864822
P24270	Catalase	Cat	Cat	1	57.02178849	1.763591112	80	25275000	7.402691164
Q99MV2	Testis-expressed protein 19.1	Tex19.1	Tex19.1	1	68.69177524	1.843181527	90	893175	5.950936559
Q91VR2	ATP synthase subunit gamma, mitochondrial	Atp5c1	Atp5c1	1	153.9738089	2.190258307	100	105605000	8.023684481
Q9JIB4	General transcription factor IIH subunit 2	Gtf2h2	Gtf2h2	1	9.862717532	1.035938487	30	456950	5.659868682
P62806	Histone H4	Hist1h4a	Hist1h4a	1	1002.314679	3.001437166	100	114461500	8.058659433
Q8K4Z5	Splicing factor 3A subunit 1	Sf3a1	Sf3a1	1	24.37418301	1.404392068	60	57996000	7.763398041
P51949	CDK-activating kinase assembly factor MAT1	Mnat1	Mnat1	1	28.85991752	1.475088604	60	516815	5.71333511
P68433;P84244;P84228	Histone H3.1;Histone H3.3;Histone H3.2	Hist1h3a;H3f3a;Hist1h3b	Hist1h3a	1				50954000	7.707178283
Q6J1H4	Undifferentiated embryonic cell transcription factor 1	Utf1	Utf1	1	23.68519764	1.392436609	60	24574500	7.39048469
Q9Z1B5	Mitotic spindle assembly checkpoint protein MAD2A	Mad2l1	Mad2l1	1	25.44065266	1.422272171	60	20176000	7.304835069
P49718	DNA replication licensing factor MCM5	Mcm5	Mcm5	1	162.6718087	2.213973882	100	241870000	8.383582005
Q9DBG9	Tax1-binding protein 3	Tax1bp3	Tax1bp3	1	4.446972934	0.736155217	10	243805	5.387042608
Q8K003;Q8C163	Translation machinery-associated protein 7	Tma7	Tma7	1	207.8862572	2.319909868	100	7589750	6.880227471
P63002	Amino-terminal enhancer of split	Aes	Aes	1	132.3065768	2.124851576	100	1010800	6.004665233
O70194	Eukaryotic translation initiation factor 3 subunit D	Eif3d	Eif3d	1	107.5709594	2.035713676	90	87383500	7.941429436
Q9D6J5	NADH dehydrogenase [ubiquinone] 1 beta subcomplex subunit 8, mitochondrial	Ndufb8	Ndufb8	1	35.71999308	1.564902591	70	2077850	6.317614193
P20060	Beta-hexosaminidase subunit beta	Hexb	Hexb	1	36.3125125	1.571854494	70	560810	5.748815749
Q8BG51	Mitochondrial Rho GTPase 1	Rhot1	Rhot1	1	15.42158522	1.215415078	40	6196350	6.792135941
Q9CQ54	NADH dehydrogenase [ubiquinone] 1 subunit C2	Ndufc2	Ndufc2	1	103.9001826	2.020776244	90	1249885	6.096870056
Q14AX6;Q3V3A1;Q04899;O35495;Q04735;Q8K0D0	Cyclin-dependent kinase 12	Cdk12	Cdk12	1	13.2023979	1.152361676	30	539900	5.732313327
Q99LB2	Dehydrogenase/reductase SDR family member 4	Dhrs4	Dhrs4	1	32.79323909	1.528829821	70	17578500	7.244981813
Q9DAK9	14 kDa phosphohistidine phosphatase	Phpt1	Phpt1	0	0.862740575	0.270152375	10	880375	5.944667701
P67871	Casein kinase II subunit beta	Csnk2b	Csnk2b	1	35.92483417	1.567318554	70	26693500	7.426405521
P59328	WD repeat and HMG-box DNA-binding protein 1	Wdhd1	Wdhd1	0	13.66757773	1.166358398	40	6073750	6.783456912
Q99M31	Heat shock 70 kDa protein 14	Hspa14	Hspa14	0	15.35087522	1.213541004	40	10901550	7.037488251
P54103	DnaJ homolog subfamily C member 2	Dnajc2	Dnajc2	1	32.86144759	1.52970552	70	18895000	7.276346896
P97855	Ras GTPase-activating protein-binding protein 1	G3bp1	G3bp1	1	149.5363898	2.177641496	100	242375000	8.384487822
Q8C754	Vacuolar protein sorting-associated protein 52 homolog	Vps52	Vps52	0	12.31768054	1.124428593	30	256320	5.408782494
Q61081	Hsp90 co-chaperone Cdc37	Cdc37	Cdc37	1	63.37151147	1.808693707	90	87569000	7.94235039
O88271	Craniofacial development protein 1	Cfdp1	Cfdp1	1	140.8723596	2.151897792	100	15310500	7.184989374
P54729	NEDD8 ultimate buster 1	Nub1	Nub1	1	20.67234741	1.335905954	50	16176500	7.208884562
Q9WTZ0	Protein UXT	Uxt	Uxt	1	5.202145778	0.79254197	10	303275	5.481836611
P61963	DDB1- and CUL4-associated factor 7	Dcaf7	Dcaf7	1	18.0599561	1.280121896	50	575765	5.760245261
P62751	60S ribosomal protein L23a	Rpl23a	Rpl23a	1	206.2461081	2.316486384	100	257990000	8.411602873
Q9CY52	Probable tRNA(His) guanylyltransferase	Thg1l	Thg1l	0	15.54728358	1.21872671	40	563680	5.751032626
P14733	Lamin-B1	Lmnb1	Lmnb1	1	132.9781138	2.127033859	100	307230000	8.487463621
Q80ZK0	28S ribosomal protein S10, mitochondrial	Mrps10	Mrps10	1	8.863091528	0.994013063	20	1439285	6.158146799
Q8BMF4	Dihydrolipoyllysine-residue acetyltransferase component of pyruvate dehydrogenase complex, mitochondrial	Dlat	Dlat	0	31.49607605	1.511830922	70	30001500	7.477142969
Q3UHX2	28 kDa heat- and acid-stable phosphoprotein	Pdap1	Pdap1	1	38.53279542	1.596957525	70	19608500	7.292444373
Q9D365	Signal peptidase complex subunit 3	Spcs3	Spcs3	0	24.6935786	1.409824597	60	2771850	6.442769725
Q8VDR9	Dedicator of cytokinesis protein 6	Dock6	Dock6	1	21.48670376	1.351925799	50	1553965	6.191441233
P47911	60S ribosomal protein L6	Rpl6	Rpl6	1	537.4940457	2.731180906	100	511895000	8.709180888
Q3UHX9	Uncharacterized protein C9orf114 homolog	D2Wsu81e	D2Wsu81e	0	29.04156433	1.477722544	60	1236700	6.092264361
Q8R2U0	Nucleoporin SEH1	Seh1l	Seh1l	1	22.3814846	1.368872083	50	6691250	6.825507256
Q5F2E8	Serine/threonine-protein kinase TAO1	Taok1	Taok1	0	18.45030117	1.28892633	50	602210	5.779747963
Q9JII5	DAZ-associated protein 1	Dazap1	Dazap1	1	85.70315419	1.938034897	90	4477600	6.651045294
Q9D892	Inosine triphosphate pyrophosphatase	Itpa	Itpa	1	37.56318532	1.586172899	70	28075000	7.448319765
Q8R081	Heterogeneous nuclear ribonucleoprotein L	Hnrnpl	Hnrnpl	1	104.7487682	2.024275317	90	85942500	7.934207983
Q78PY7	Staphylococcal nuclease domain-containing protein 1	Snd1	Snd1	1	35.93073799	1.567387986	70	166580000	8.221622858
P37913	DNA ligase 1	Lig1	Lig1	1	38.80488712	1.599936397	70	97145500	7.987422688
P60229	Eukaryotic translation initiation factor 3 subunit E	Eif3e	Eif3e	1	180.5956926	2.259105543	100	222965000	8.348236695
O35143	ATPase inhibitor, mitochondrial	Atpif1	Atpif1	1	52.42074063	1.727709905	80	6264800	6.796907211
Q920A5	Retinoid-inducible serine carboxypeptidase	Scpep1	Scpep1	1	131.7426755	2.123010567	100	8588600	6.933922377
Q9JHS3	Ragulator complex protein LAMTOR2	Lamtor2	Lamtor2	1	57.89288453	1.770062826	80	3236950	6.510135991
Q99JI6;P62835	Ras-related protein Rap-1b;Ras-related protein Rap-1A	Rap1b;Rap1a	Rap1b	0				18036000	7.256140227
P63330	Serine/threonine-protein phosphatase 2A catalytic subunit alpha isoform	Ppp2ca	Ppp2ca	1	41.91175892	1.632576316	70	42385500	7.627217311
Q9JLM4	Zinc finger MYM-type protein 3	Zmym3	Zmym3	0	8.18161029	0.962918855	20	493600	5.693375151
Q922J9	Fatty acyl-CoA reductase 1	Far1	Far1	1	9.540989402	1.022881377	30	15046000	7.177421057
Q99K74	Mediator of RNA polymerase II transcription subunit 24	Med24	Med24	1	16.2920194	1.237845714	40	975760	5.989343011
Q3UE37	Ubiquitin-conjugating enzyme E2 Z	Ube2z	Ube2z	1	59.69811563	1.783175209	80	5002100	6.69915237
Q9D289	Trafficking protein particle complex subunit 6B	Trappc6b	Trappc6b	1	25.20876591	1.418446572	60	198730	5.298263433
Q9R020	Zinc finger Ran-binding domain-containing protein 2	Zranb2	Zranb2	1	41.33395822	1.626688877	70	2695500	6.430639336
Q8BP67	60S ribosomal protein L24	Rpl24	Rpl24	1	105.9627783	2.029232675	90	213615000	8.329631745
Q8BLN5	Lanosterol synthase	Lss	Lss	1	8.583182695	0.981509768	20	1689300	6.227706782
Q8R3D1	TBC1 domain family member 13	Tbc1d13	Tbc1d13	1	102.6399321	2.01552712	90	25133500	7.400252971
P37040	NADPH--cytochrome P450 reductase	Por	Por	1	16.69073865	1.247745966	40	17186000	7.235174807
P61620	Protein transport protein Sec61 subunit alpha isoform 1	Sec61a1	Sec61a1	1	41.90578352	1.632515837	70	21204500	7.326428036
Q9CQQ7	ATP synthase subunit b, mitochondrial	Atp5f1	Atp5f1	1	67.77016267	1.837400052	90	62061000	7.792818769
Q9QXP6	E3 ubiquitin-protein ligase makorin-1	Mkrn1	Mkrn1	1	71.78003843	1.862012281	90	637450	5.804446125
Q3U1J4	DNA damage-binding protein 1	Ddb1	Ddb1	1	343.7272114	2.537475566	100	285775000	8.456024233
Q5U4D9	THO complex subunit 6 homolog	Thoc6	Thoc6	1	24.31391697	1.403359351	60	5072700	6.705239179
Q9CW03	Structural maintenance of chromosomes protein 3	Smc3	Smc3	1	59.16506069	1.779344359	80	76670500	7.884628295
Q9R0U0	Serine/arginine-rich splicing factor 10	Srsf10	Srsf10	1	25.48011063	1.422919795	60	1321805	6.12116739
P61079;Q6ZWY6	Ubiquitin-conjugating enzyme E2 D3	Ube2d3	Ube2d3	1	72.71679669	1.867566455	90	16861500	7.226896207
P80317	T-complex protein 1 subunit zeta	Cct6a	Cct6a	1	371.4126369	2.571024409	100	546275000	8.737411326
Q6PD26	GPI transamidase component PIG-S	Pigs	Pigs	1	15.91430054	1.228254043	40	1636400	6.213889471
Q9CQF3	Cleavage and polyadenylation specificity factor subunit 5	Nudt21	Nudt21	0	41.53762353	1.628773223	70	26971500	7.4309051
Q8R016	Bleomycin hydrolase	Blmh	Blmh	1	31.0295717	1.505551131	60	79230500	7.898892397
Q6NZB0	DnaJ homolog subfamily C member 8	Dnajc8	Dnajc8	1	90.83203507	1.962994209	90	37006500	7.568278012
Q5SYH2	Transmembrane protein 199	Tmem199	Tmem199	1	44.27651124	1.655872955	80	1697550	6.229822575
Q9CZU3	Superkiller viralicidic activity 2-like 2	Skiv2l2	Skiv2l2	1	43.56308652	1.648975263	80	69900500	7.844480282
Q9DB73	NADH-cytochrome b5 reductase 1	Cyb5r1	Cyb5r1	1	37.72057388	1.587941785	70	3915150	6.592748406
Q60931	Voltage-dependent anion-selective channel protein 3	Vdac3	Vdac3	1	80.8739919	1.913145966	90	34473000	7.537479079
Q3UIU2	NADH dehydrogenase [ubiquinone] 1 beta subcomplex subunit 6	Ndufb6	Ndufb6	1	121.7910902	2.089166855	100	3223900	6.508381562
P51881	ADP/ATP translocase 2	Slc25a5	Slc25a5	1	289.7139532	2.463465877	100	802830000	8.904623593
Q5SWT3	Solute carrier family 25 member 35	Slc25a35	Slc25a35	0	0.620874495	0.209749389	10	131530	5.11902482
P18155	Bifunctional methylenetetrahydrofolate dehydrogenase/cyclohydrolase, mitochondrial;NAD-dependent methylenetetrahydrofolate dehydrogenase;Methenyltetrahydrofolate cyclohydrolase	Mthfd2	Mthfd2	0	72.89952833	1.868641666	90	28474500	7.454456107
Q9CYR0	Single-stranded DNA-binding protein, mitochondrial	Ssbp1	Ssbp1	0	15.10801959	1.207042149	40	11754100	7.070189381
Q61687	Transcriptional regulator ATRX	Atrx	Atrx	1	29.72270518	1.487459453	60	273705	5.437282731
P56390	Cyclin-dependent kinases regulatory subunit 2	Cks2	Cks2	1	111.4237517	2.050858074	90	1720565	6.235671084
Q3UKJ7	WD40 repeat-containing protein SMU1	Smu1	Smu1	1	66.33728235	1.828255585	90	34346500	7.535882488
Q9WTI7	Unconventional myosin-Ic	Myo1c	Myo1c	0	19.30589173	1.307622066	50	7118900	6.852412892
Q9CPV5	Polyamine-modulated factor 1	Pmf1	Pmf1	1	72.30258789	1.865119307	90	1082200	6.03430753
O08609	Max-like protein X	Mlx	Mlx	0	17.65564519	1.270810273	40	58023	4.76360018
Q9R1J0	Sterol-4-alpha-carboxylate 3-dehydrogenase, decarboxylating	Nsdhl	Nsdhl	0	7.753036061	0.942158718	20	15399000	7.187492519
O35643	AP-1 complex subunit beta-1	Ap1b1	Ap1b1	1	21.75732102	1.357121136	50	21665500	7.335768716
Q9DCS9	NADH dehydrogenase [ubiquinone] 1 beta subcomplex subunit 10	Ndufb10	Ndufb10	1	74.48858758	1.8778813	90	2043800	6.310438395
Q9QXT0	Protein canopy homolog 2	Cnpy2	Cnpy2	1	83.30683395	1.92586278	90	13053850	7.115738618
Q8VHI3	GDP-fucose protein O-fucosyltransferase 2	Pofut2	Pofut2	0	20.69504664	1.336360588	50	539410	5.731918993
Q9CWI3	BRCA2 and CDKN1A-interacting protein	Bccip	Bccip	1	47.34046728	1.684310844	80	10029550	7.001281448
Q9DBJ1	Phosphoglycerate mutase 1	Pgam1	Pgam1	1	210.561329	2.325436287	100	390295000	8.591392988
Q921F4	Heterogeneous nuclear ribonucleoprotein L-like	Hnrpll	Hnrpll	1	31.99841404	1.518493067	70	4685450	6.670751308
Q9JK91	DNA mismatch repair protein Mlh1	Mlh1	Mlh1	0	11.32607006	1.090824632	30	1195050	6.077386076
P62983;P0CG49;P0CG50	Ubiquitin-40S ribosomal protein S27a;Ubiquitin;40S ribosomal protein S27a;Polyubiquitin-B;Ubiquitin;Polyubiquitin-C;Ubiquitin;Ubiquitin-related 1;Ubiquitin-related 2	Rps27a;Ubb;Ubc	Rps27a	1				461450000	8.66412465
Q91Z53	Glyoxylate reductase/hydroxypyruvate reductase	Grhpr	Grhpr	1	36.57634573	1.574914543	70	11784500	7.071311161
Q9CWH0	Developmental pluripotency-associated protein 2	Dppa2	Dppa2	0	14.96820322	1.203256051	40	3141200	6.497095589
Q91XI1	tRNA-dihydrouridine(47) synthase [NAD(P)(+)]-like	Dus3l	Dus3l	0	35.51844383	1.562512263	70	4328700	6.636357488
Q9CYG7	Mitochondrial import receptor subunit TOM34	Tomm34	Tomm34	0	19.5733978	1.313306024	50	32079000	7.506220822
O70310	Glycylpeptide N-tetradecanoyltransferase 1	Nmt1	Nmt1	1	50.23600629	1.70957527	80	34062000	7.532270145
Q6ZQH8	Nucleoporin NUP188 homolog	Nup188	Nup188	1	36.03633335	1.568627984	70	27497500	7.439293211
Q9R1X4	Protein timeless homolog	Timeless	Timeless	1	38.86710068	1.600614653	70	5035750	6.702064161
Q9D0Q7	39S ribosomal protein L45, mitochondrial	Mrpl45	Mrpl45	1	52.30762096	1.726789301	80	1133795	6.054534537
Q7TQ95	Protein lunapark	Lnp	Lnp	0	4.12916792	0.710046917	10	860810	5.934907304
Q5SUR0	Phosphoribosylformylglycinamidine synthase	Pfas	Pfas	1	55.0279942	1.748405075	80	88619500	7.947529295
Q62446	Peptidyl-prolyl cis-trans isomerase FKBP3	Fkbp3	Fkbp3	1	181.6951124	2.261726929	100	79170500	7.898563388
Q91VC3	Eukaryotic initiation factor 4A-III	Eif4a3	Eif4a3	1	143.7192311	2.160526246	100	149065000	8.173375684
P97371	Proteasome activator complex subunit 1	Psme1	Psme1	1	21.04250953	1.343261037	50	14120500	7.149850075
P06151;P00342	L-lactate dehydrogenase A chain	Ldha	Ldha	0	232.7140959	2.368684907	100	1030065000	9.012864631
Q8R1F9	Ribonuclease P protein subunit p40	Rpp40	Rpp40	0	4.949655531	0.774491822	10	1160240	6.064547834
P97329	Kinesin-like protein KIF20A	Kif20a	Kif20a	0	49.17116611	1.700454195	80	4345500	6.638039754
P62313	U6 snRNA-associated Sm-like protein LSm6	Lsm6	Lsm6	0	6.795834521	0.891862612	20	16823000	7.225903445
Q99LD8	N(G),N(G)-dimethylarginine dimethylaminohydrolase 2	Ddah2	Ddah2	1	83.69778864	1.927872072	90	7106600	6.851661872
Q6DFV1	Condensin-2 complex subunit G2	Ncapg2	Ncapg2	0	11.12502965	1.083682809	30	353710	5.548647338
Q8R3C0	Mini-chromosome maintenance complex-binding protein	Mcmbp	Mcmbp	1	16.52563698	1.243673812	40	12618000	7.100990523
Q9ES97	Reticulon-3	Rtn3	Rtn3	1	10.33559613	1.054444364	30	3640150	6.56111928
Q9EQH4	Transcription initiation factor TFIID subunit 8	Taf8	Taf8	1	19.72030086	1.316396057	50	4586385	6.661470508
Q9CR95	Adaptin ear-binding coat-associated protein 1	Necap1	Necap1	1	36.11608244	1.569562131	70	4814450	6.682546681
P51943	Cyclin-A2	Ccna2	Ccna2	1	37.47736348	1.585205306	70	3052700	6.484684127
Q9CR47	Ribosome biogenesis protein NSA2 homolog	Nsa2	Nsa2	1	71.36408424	1.859523071	90	4039600	6.606338364
Q61205	Platelet-activating factor acetylhydrolase IB subunit gamma	Pafah1b3	Pafah1b3	0	14.99379265	1.203951461	40	21244000	7.327236293
Q9QXK3	Coatomer subunit gamma-2	Copg2	Copg2	1	32.82492954	1.529236901	70	6528000	6.814780146
Q8JZN7	Mitochondrial Rho GTPase 2	Rhot2	Rhot2	0	5.146420581	0.788622274	10	615135	5.788970438
Q8BG30	Negative elongation factor A	Nelfa	Nelfa	0	11.81095824	1.107581616	30	542510	5.734407748
Q99MZ7	Peroxisomal trans-2-enoyl-CoA reductase	Pecr	Pecr	0	9.501761883	1.021262167	30	7950800	6.900410829
Q9CX30	Protein YIF1B	Yif1b	Yif1b	1	49.56819703	1.703877469	80	3107800	6.492453062
Q8BHY2	Nucleolar complex protein 4 homolog	Noc4l	Noc4l	1	22.01838476	1.362074845	50	3460600	6.539151403
Q9CZ13	Cytochrome b-c1 complex subunit 1, mitochondrial	Uqcrc1	Uqcrc1	1	247.8674498	2.395968097	100	195175000	8.290424188
Q8CEC0	Nuclear pore complex protein Nup88	Nup88	Nup88	1	38.33800011	1.594812277	70	11293250	7.052818942
O70551	SRSF protein kinase 1	Srpk1	Srpk1	1	22.62296109	1.373334335	50	22005000	7.342521373
Q60967	Bifunctional 3-phosphoadenosine 5-phosphosulfate synthase 1;Sulfate adenylyltransferase;Adenylyl-sulfate kinase	Papss1	Papss1	1	16.64965013	1.246736101	40	398330	5.600243016
Q9JKF7	39S ribosomal protein L39, mitochondrial	Mrpl39	Mrpl39	1	36.86649477	1.578255105	70	2518610	6.401160923
Q8C0I1	Alkyldihydroxyacetonephosphate synthase, peroxisomal	Agps	Agps	1	21.35420738	1.349359276	50	18593500	7.269361148
A2A8Z1	Oxysterol-binding protein-related protein 9	Osbpl9	Osbpl9	0	16.61404246	1.245859039	40	1301300	6.11437743
Q8BWY3	Eukaryotic peptide chain release factor subunit 1	Etf1	Etf1	1	115.1388335	2.06497746	90	218325000	8.339103469
P46471	26S protease regulatory subunit 7	Psmc2	Psmc2	0	21.25516041	1.347430729	50	212830000	8.328032845
Q9D773	39S ribosomal protein L2, mitochondrial	Mrpl2	Mrpl2	1	135.4173186	2.134869509	100	1123200	6.050457095
P32067	Lupus La protein homolog	Ssb	Ssb	1	82.10490026	1.919626633	90	149000000	8.173186268
P59235	Nucleoporin Nup43	Nup43	Nup43	0	28.80314152	1.474262045	60	32067500	7.506065103
Q03265	ATP synthase subunit alpha, mitochondrial	Atp5a1	Atp5a1	1	576.2307759	2.761349478	100	860735000	8.934869463
Q91WJ8	Far upstream element-binding protein 1	Fubp1	Fubp1	1	52.35655536	1.727187784	80	80389000	7.905196626
Q4FK66	Pre-mRNA-splicing factor 38A	Prpf38a	Prpf38a	0	19.20908015	1.305546546	50	3412850	6.533117201
Q62241	U1 small nuclear ribonucleoprotein C	Snrpc	Snrpc	1	15.49788748	1.217428337	40	2448900	6.388971051
Q9CWU9	Nucleoporin Nup37	Nup37	Nup37	1	31.47662151	1.511570844	70	16528500	7.218233442
P63005	Platelet-activating factor acetylhydrolase IB subunit alpha	Pafah1b1	Pafah1b1	1	35.02420656	1.556594424	70	26552000	7.424097239
Q80UK8	Integrator complex subunit 2	Ints2	Ints2	0	12.52205907	1.131042829	30	1480605	6.170439212
Q9CPV3	39S ribosomal protein L42, mitochondrial	Mrpl42	Mrpl42	1	96.92262684	1.990883055	90	385250	5.585742647
Q8R409	Protein HEXIM1	Hexim1	Hexim1	1	21.16448308	1.345657607	50	3963050	6.598029552
P47754	F-actin-capping protein subunit alpha-2	Capza2	Capza2	1	31.87515096	1.516867756	70	87241500	7.940723124
Q9D868	Peptidyl-prolyl cis-trans isomerase H	Ppih	Ppih	1	33.23964147	1.534529208	70	10972600	7.040309548
Q64433	10 kDa heat shock protein, mitochondrial	Hspe1	Hspe1	1	185.7779747	2.271325662	100	245790000	8.39056421
B2RS91	RNA polymerase I-specific transcription initiation factor RRN3	Rrn3	Rrn3	1	69.38568556	1.847484345	90	2483900	6.395134107
Q9DCF9	Translocon-associated protein subunit gamma	Ssr3	Ssr3	1	33.50060102	1.537826661	70	1639115	6.214609425
Q9JJA4	Ribosome biogenesis protein WDR12	Wdr12	Wdr12	1	22.67546969	1.374298604	50	6854300	6.835963109
P63276	40S ribosomal protein S17	Rps17	Rps17	1	791.7250385	2.899122576	100	190020000	8.278799314
Q8QZY1	Eukaryotic translation initiation factor 3 subunit L	Eif3l	Eif3l	0	201.2950127	2.305985176	100	194580000	8.289098199
Q9Z0Z7;O08584;Q99JB0;Q60843;P46099;Q60793	Krueppel-like factor 5	Klf5	Klf5	1	25.29258109	1.419833222	60	720105	5.857395826
P16254	Signal recognition particle 14 kDa protein;Signal recognition particle 14 kDa protein, N-terminally processed	Srp14	Srp14	0	63.34867992	1.808539642	90	3081600	6.488776265
Q64669	NAD(P)H dehydrogenase [quinone] 1	Nqo1	Nqo1	0	38.7739411	1.599598626	70	3310400	6.519880473
P60766;Q8R527;Q9ER71	Cell division control protein 42 homolog	Cdc42	Cdc42	1	93.60378546	1.975908515	90	19403000	7.287868884
P56480	ATP synthase subunit beta, mitochondrial	Atp5b	Atp5b	1	737.3577098	2.868266814	100	1968950000	9.294234688
Q8K273	Membrane magnesium transporter 1	Mmgt1	Mmgt1	0	3.455506206	0.648897053	10	569020	5.755127531
Q91YP3	Putative deoxyribose-phosphate aldolase	Dera	Dera	1	23.40719088	1.387517798	60	4132450	6.616207608
Q9CQ71	Replication protein A 14 kDa subunit	Rpa3	Rpa3	1	44.97638835	1.662534852	80	11205000	7.049411861
Q6PDM2	Serine/arginine-rich splicing factor 1	Srsf1	Srsf1	1	98.74699922	1.998899839	90	82568000	7.916811765
A2CG49	Kalirin	Kalrn	Kalrn	0	2.226433811	0.50872276	10	8637.3	3.936378004
Q9EQK5	Major vault protein	Mvp	Mvp	0	47.68906252	1.687431413	80	8307450	6.919467736
Q8BXZ1	Protein disulfide-isomerase TMX3	Tmx3	Tmx3	0	15.6676852	1.221875289	40	1528140	6.184163144
Q61753	D-3-phosphoglycerate dehydrogenase	Phgdh	Phgdh	1	133.2914669	2.128048418	100	205035000	8.311828003
Q91YR7	Pre-mRNA-processing factor 6	Prpf6	Prpf6	1	49.9613334	1.707240783	80	36555000	7.562946788
Q9D0J8	Parathymosin	Ptms	Ptms	1	57.73775086	1.768917313	80	1678950	6.225037763
Q9D1Q1	M-phase phosphoprotein 6	Mphosph6	Mphosph6	1	42.32810606	1.636769706	70	465780	5.668180837
Q9DB27	Malignant T-cell-amplified sequence 1	Mcts1	Mcts1	1	10.9013326	1.075595592	30	7462350	6.872875615
Q9D6N5	Dr1-associated corepressor	Drap1	Drap1	1	56.9754504	1.763244131	80	2694000	6.430397591
Q9R0P3	S-formylglutathione hydrolase	Esd	Esd	1	42.47180491	1.638207672	80	37153500	7.569999732
P62082	40S ribosomal protein S7	Rps7	Rps7	1	1429.391951	3.155455058	100	215570000	8.333588322
P14148	60S ribosomal protein L7	Rpl7	Rpl7	0	538.4741506	2.73197064	100	734000000	8.86569606
Q8CII2	Cell division cycle protein 123 homolog	Cdc123	Cdc123	1	16.96177613	1.254349279	40	1704050	6.231482334
Q9CPX7	28S ribosomal protein S16, mitochondrial	Mrps16	Mrps16	0	86.26372385	1.940833742	90	1292500	6.111430552
Q99N87	28S ribosomal protein S5, mitochondrial	Mrps5	Mrps5	0	22.05456892	1.362757006	50	4237450	6.627104587
Q61183;Q6PCL9	Poly(A) polymerase alpha	Papola	Papola	1	29.83195657	1.489001086	60	4341850	6.637674816
P23198	Chromobox protein homolog 3	Cbx3	Cbx3	0	31.87840612	1.516910756	70	25231000	7.401934464
Q9CPZ6	ORM1-like protein 3	Ormdl3	Ormdl3	0	19.31533721	1.307824036	50	440430	5.643876893
Q9CQM5	Thioredoxin domain-containing protein 17	Txndc17	Txndc17	1	46.93506303	1.680653303	80	7019950	6.846334019
P54822	Adenylosuccinate lyase	Adsl	Adsl	0	32.42925868	1.524126746	70	43605500	7.639541271
Q5SUF2	Luc7-like protein 3	Luc7l3	Luc7l3	1	24.79328221	1.41150661	60	14173500	7.151477108
P97470	Serine/threonine-protein phosphatase 4 catalytic subunit	Ppp4c	Ppp4c	1	127.7000187	2.10957861	100	39540000	7.597036665
Q9WV55	Vesicle-associated membrane protein-associated protein A	Vapa	Vapa	1	115.5317187	2.066444152	90	79857000	7.902312991
Q8BRG8	Transmembrane protein 209	Tmem209	Tmem209	1	9.188269919	1.008100442	20	618245	5.791160613
P51432	1-phosphatidylinositol 4,5-bisphosphate phosphodiesterase beta-3	Plcb3	Plcb3	0	21.5222157	1.352611114	50	11783500	7.071274306
P19096	Fatty acid synthase;[Acyl-carrier-protein] S-acetyltransferase;[Acyl-carrier-protein] S-malonyltransferase;3-oxoacyl-[acyl-carrier-protein] synthase;3-oxoacyl-[acyl-carrier-protein] reductase;3-hydroxyacyl-[acyl-carrier-protein] dehydratase;Enoyl-[acyl-carrier-protein] reductase;Oleoyl-[acyl-carrier-protein] hydrolase	Fasn	Fasn	1	58.8795762	1.777278718	80	444495000	8.64786688
O54941	SWI/SNF-related matrix-associated actin-dependent regulator of chromatin subfamily E member 1	Smarce1	Smarce1	1	23.5010331	1.389184397	60	7977100	6.901845036
Q62393	Tumor protein D52	Tpd52	Tpd52	1	58.77672366	1.776532108	80	4821150	6.683150644
P59999	Actin-related protein 2/3 complex subunit 4	Arpc4	Arpc4	1	35.43578089	1.561528082	70	33447500	7.524363662
P59242	Cingulin	Cgn	Cgn	0	5.657726009	0.823325918	20	236370	5.373592355
A6H5Y3	Methionine synthase	Mtr	Mtr	0	25.68244739	1.426225662	60	1229175	6.089613719
Q9CU62	Structural maintenance of chromosomes protein 1A	Smc1a	Smc1a	1	30.36574689	1.496455634	60	75242000	7.876460331
Q9D2C2	Protein SAAL1	Saal1	Saal1	1	12.12196184	1.11799877	30	1195895	6.07769305
Q6P1G0	HEAT repeat-containing protein 6	Heatr6	Heatr6	1	7.199480553	0.91378634	20	251100	5.399846713
Q8C7R4	Ubiquitin-like modifier-activating enzyme 6	Uba6	Uba6	1	7.99953664	0.954220149	20	35133500	7.545721416
P33611	DNA polymerase alpha subunit B	Pola2	Pola2	0	32.00609384	1.51859413	70	3972250	6.599036574
P62315	Small nuclear ribonucleoprotein Sm D1	Snrpd1	Snrpd1	0	82.87966768	1.923656701	90	23670550	7.374208349
Q8K0T0	Reticulon-1	Rtn1	Rtn1	0	0.625520473	0.210992444	10	5956400	6.774983855
Q6ZQF0	DNA topoisomerase 2-binding protein 1	Topbp1	Topbp1	0	54.83859093	1.746934451	80	813835	5.910536363
Q5DTZ0	Protein NYNRIN	Nynrin	Nynrin	0	13.41646372	1.158858743	40	1188400	6.074962643
P28474;Q64437	Alcohol dehydrogenase class-3	Adh5	Adh5	1	113.0398137	2.057056499	90	59707000	7.77602525
Q80UN9	tRNA dimethylallyltransferase, mitochondrial	Trit1	Trit1	1	25.83920249	1.428769607	60	165720	5.219374925
Q60932	Voltage-dependent anion-selective channel protein 1	Vdac1	Vdac1	0	209.4466043	2.323141922	100	531920000	8.72584632
Q99KI3	ER membrane protein complex subunit 3	Emc3	Emc3	0	16.62875145	1.246221555	40	3402500	6.531798134
P16858;Q64467	Glyceraldehyde-3-phosphate dehydrogenase	Gapdh	Gapdh	0	404.4065687	2.607890781	100	3918450000	9.593114309
P61290	Proteasome activator complex subunit 3	Psme3	Psme3	1	39.06591851	1.602775103	70	64021500	7.806325845
Q7TNV0	Protein DEK	Dek	Dek	1	58.94176515	1.777729528	80	53326500	7.72694308
B1AR13	CDGSH iron-sulfur domain-containing protein 3, mitochondrial	Cisd3	Cisd3	1	39.95988587	1.612358738	70	831280	5.919747332
Q9DC69	NADH dehydrogenase [ubiquinone] 1 alpha subcomplex subunit 9, mitochondrial	Ndufa9	Ndufa9	1	117.6327309	2.074204528	90	5976050	6.776414222
Q922F4;CON__ENSEMBL:ENSBTAP00000025008	Tubulin beta-6 chain	Tubb6	Tubb6	1	69.72424922	1.849568346	90	29859000	7.475075259
P62281	40S ribosomal protein S11	Rps11	Rps11	1	1431.545138	3.156108315	100	393055000	8.594453325
Q9QXX4	Calcium-binding mitochondrial carrier protein Aralar2	Slc25a13	Slc25a13	1	61.26226608	1.794224923	80	67392000	7.828608345
P70398	Probable ubiquitin carboxyl-terminal hydrolase FAF-X	Usp9x	Usp9x	1	64.96353982	1.819303953	90	202175000	8.305727452
Q9Z0V7	Mitochondrial import inner membrane translocase subunit Tim17-B	Timm17b	Timm17b	1	23.93082515	1.396736653	60	1593100	6.202243038
P28658	Ataxin-10	Atxn10	Atxn10	1	65.73332896	1.82434279	90	135585000	8.132211645
Q63871	DNA-directed RNA polymerases I, II, and III subunit RPABC4	Polr2k	Polr2k	0	47.00263923	1.681265116	80	2427860	6.38522364
Q8R164	Valacyclovir hydrolase	Bphl	Bphl	0	13.54588459	1.162740138	40	170760	5.232386146
Q6P9L6	Kinesin-like protein KIF15	Kif15	Kif15	1	22.71803729	1.375078748	50	7889900	6.897071499
Q8K411	Presequence protease, mitochondrial	Pitrm1	Pitrm1	1	37.06832692	1.58056379	70	51704000	7.713524143
Q8BGH2	Sorting and assembly machinery component 50 homolog	Samm50	Samm50	1	135.2193244	2.134238722	100	8627900	6.935905103
P69566	Ran-binding protein 9	Ranbp9	Ranbp9	1	11.17117389	1.085332467	30	1360200	6.133602771
Q08297	DNA repair protein RAD51 homolog 1	Rad51	Rad51	1	5.322207284	0.800868731	10	427430	5.630865001
Q9CR26	Vacuolar protein sorting-associated protein VTA1 homolog	Vta1	Vta1	1	11.22107766	1.087109504	30	4811500	6.68228049
O08585	Clathrin light chain A	Clta	Clta	1	171.2755881	2.236223741	100	13001800	7.114003481
Q9D2R0	Acetoacetyl-CoA synthetase	Aacs	Aacs	0	18.10427077	1.281130465	50	7186150	6.856496278
Q91W67	Ubiquitin-like protein 7	Ubl7	Ubl7	0	14.78028338	1.198114798	40	1870400	6.271934494
Q99JI4	26S proteasome non-ATPase regulatory subunit 6	Psmd6	Psmd6	1	49.77771889	1.705673187	80	125545000	8.098799421
P34022	Ran-specific GTPase-activating protein	Ranbp1	Ranbp1	1	159.8255892	2.206355151	100	100285500	8.001238144
Q8R2U6	Diphosphoinositol polyphosphate phosphohydrolase 2	Nudt4	Nudt4	1	42.94943994	1.642953345	80	2044450	6.310576494
Q61103	Zinc finger protein ubi-d4	Dpf2	Dpf2	0	11.2018378	1.086425247	30	14901500	7.173229987
Q9D9K3	Cell death regulator Aven	Aven	Aven	0	6.755498202	0.889609701	20	180920	5.257486579
Q8BQ47	Protein canopy homolog 4	Cnpy4	Cnpy4	0	11.84843949	1.108850384	30	543560	5.73524749
Q640L5	Coiled-coil domain-containing protein 18	Ccdc18	Ccdc18	0	6.915921872	0.898501499	20	168360	5.226238917
Q5NCF2	Trafficking protein particle complex subunit 1	Trappc1	Trappc1	1	21.09222592	1.344239476	50	423760	5.62711996
Q9D1P0	39S ribosomal protein L13, mitochondrial	Mrpl13	Mrpl13	1	7.806543915	0.944805505	20	3596700	6.555904215
Q99J47	Dehydrogenase/reductase SDR family member 7B	Dhrs7b	Dhrs7b	0	17.38845421	1.264545223	40	2351080	6.371267407
Q8BU30	Isoleucine--tRNA ligase, cytoplasmic	Iars	Iars	1	64.29301458	1.81486672	90	225835000	8.35379125
Q9CQQ4	Gem-associated protein 2	Gemin2	Gemin2	1	22.30574097	1.367462915	50	1220750	6.086626733
Q9R0Q4	Mortality factor 4-like protein 2	Morf4l2	Morf4l2	1	125.6843266	2.102722887	100	7068900	6.849351838
Q60875	Rho guanine nucleotide exchange factor 2	Arhgef2	Arhgef2	0	10.42801605	1.057970842	30	453820	5.656883631
Q9JHW2	Omega-amidase NIT2	Nit2	Nit2	1	43.13329258	1.644766329	80	19542500	7.290980121
P97313	DNA-dependent protein kinase catalytic subunit	Prkdc	Prkdc	0	8.903163133	0.995773933	20	3131400	6.495738547
Q3TJZ6	Protein FAM98A	Fam98a	Fam98a	1	8.079941186	0.958083035	20	681610	5.833535953
Q91Z38	Tetratricopeptide repeat protein 1	Ttc1	Ttc1	1	43.90659566	1.652310133	80	1612045	6.207377161
Q9JKW0	ADP-ribosylation factor-like protein 6-interacting protein 1	Arl6ip1	Arl6ip1	0	202.2068756	2.307938398	100	6307500	6.799857259
Q9CQV7	Mitochondrial import inner membrane translocase subunit TIM14	Dnajc19	Dnajc19	1	13.21673821	1.152799966	30	3879250	6.588747769
Q99J93	Interferon-induced transmembrane protein 2	Ifitm2	Ifitm2	1	385.4669314	2.587112339	100	4199050	6.623151046
Q9R0P6	Signal peptidase complex catalytic subunit SEC11A	Sec11a	Sec11a	1	15.55860861	1.219023841	40	7144850	6.853993116
Q8C0P0	Serine/threonine-protein kinase greatwall	Mastl	Mastl	1	11.51085766	1.097287083	30	146350	5.165392727
Q8R0G9	Nuclear pore complex protein Nup133	Nup133	Nup133	1	31.18498216	1.507653273	70	40109500	7.603247248
Q6P9P6	Kinesin-like protein KIF11	Kif11	Kif11	1	48.18595243	1.691841085	80	42937500	7.632836754
Q9D824	Pre-mRNA 3-end-processing factor FIP1	Fip1l1	Fip1l1	1	12.97025675	1.145204388	30	1287900	6.109882143
Q9JK81	UPF0160 protein MYG1, mitochondrial	Myg1	Myg1	0	10.98120209	1.078500394	30	19619500	7.292687935
Q9D6J6	NADH dehydrogenase [ubiquinone] flavoprotein 2, mitochondrial	Ndufv2	Ndufv2	1	60.77411875	1.790806559	80	8793650	6.944169176
P62334	26S protease regulatory subunit 10B	Psmc6	Psmc6	1	107.0572611	2.033653955	90	183575000	8.263813537
Q9CPP0	Nucleoplasmin-3	Npm3	Npm3	0	91.36742594	1.965518841	90	17294000	7.237895455
Q9R060	Cytosolic Fe-S cluster assembly factor NUBP1	Nubp1	Nubp1	1	13.75819616	1.169033278	40	2933950	6.467452708
Q8K4M5	COMM domain-containing protein 1	Commd1	Commd1	1	10.19491658	1.049020862	30	849705	5.929268174
Q8VC30	Bifunctional ATP-dependent dihydroxyacetone kinase/FAD-AMP lyase (cyclizing);ATP-dependent dihydroxyacetone kinase;FAD-AMP lyase (cyclizing)	Dak	Dak	0	5.944301322	0.841628557	20	7917900	6.898610012
Q9JIM1	Equilibrative nucleoside transporter 1	Slc29a1	Slc29a1	1	26.70728135	1.442593915	60	10109050	7.004710345
Q8VE88	Protein FAM114A2	Fam114a2	Fam114a2	0	29.4994877	1.484292545	60	851425	5.930146398
P97760	DNA-directed RNA polymerase II subunit RPB3	Polr2c	Polr2c	1	72.44438223	1.865958582	90	8472100	6.927991073
Q99KK2	N-acylneuraminate cytidylyltransferase	Cmas	Cmas	1	25.90449475	1.429824841	60	1660945	6.220355252
P08249	Malate dehydrogenase, mitochondrial	Mdh2	Mdh2	1	48.644405	1.69587031	80	429545000	8.633008668
Q9Z224	Molybdopterin synthase sulfur carrier subunit	Mocs2	Mocs2	0	11.68168511	1.103176965	30	716510	5.855222256
Q99KE1	NAD-dependent malic enzyme, mitochondrial	Me2	Me2	1	32.93701877	1.530673689	70	8901350	6.949455878
Q8CGC7	Bifunctional glutamate/proline--tRNA ligase;Glutamate--tRNA ligase;Proline--tRNA ligase	Eprs	Eprs	1	186.5765727	2.273178596	100	357525000	8.553306415
P61750	ADP-ribosylation factor 4	Arf4	Arf4	1	11.3364291	1.091189467	30	10023000	7.00099773
P63139	Nuclear transcription factor Y subunit beta	Nfyb	Nfyb	1	19.22102367	1.305803138	50	249010	5.396216788
Q9CQM9	Glutaredoxin-3	Glrx3	Glrx3	1	217.6441691	2.3397379	100	112798000	8.052301399
Q8CGY8	UDP-N-acetylglucosamine--peptide N-acetylglucosaminyltransferase 110 kDa subunit	Ogt	Ogt	1	15.74120157	1.223786625	40	38064000	7.580514425
O55135	Eukaryotic translation initiation factor 6	Eif6	Eif6	1	62.47650135	1.802612982	90	34622000	7.539352152
Q9ERK4	Exportin-2	Cse1l	Cse1l	1	41.82948879	1.631742891	70	341635000	8.533562357
P24668	Cation-dependent mannose-6-phosphate receptor	M6pr	M6pr	0	54.60278864	1.745096573	80	3963500	6.598078863
P62137	Serine/threonine-protein phosphatase PP1-alpha catalytic subunit	Ppp1ca	Ppp1ca	1	267.5792178	2.429072405	100	86187000	7.935441764
Q9DC71	28S ribosomal protein S15, mitochondrial	Mrps15	Mrps15	1	23.94478713	1.396979802	60	2541035	6.405010647
Q9QYA2	Mitochondrial import receptor subunit TOM40 homolog	Tomm40	Tomm40	1	27.08681423	1.448502482	60	28955000	7.461723569
Q8BFV2	PCI domain-containing protein 2	Pcid2	Pcid2	1	9.318643738	1.013622618	20	4522700	6.655397781
Q9D0T1	NHP2-like protein 1	Nhp2l1	Nhp2l1	1	75.48005469	1.88354819	90	22827500	7.358458351
Q9D0L8	mRNA cap guanine-N7 methyltransferase	Rnmt	Rnmt	1	14.60505559	1.19326532	40	25825000	7.41204033
Q7TPE5	Probable RNA polymerase II nuclear localization protein SLC7A6OS	Slc7a6os	Slc7a6os	1	36.5185575	1.574246132	70	732085	5.864561509
Q9D0N7	Chromatin assembly factor 1 subunit B	Chaf1b	Chaf1b	1	26.34353519	1.436854663	60	976365	5.989612203
O35682	Myeloid-associated differentiation marker	Myadm	Myadm	0	11.43342342	1.094590724	30	451035	5.654210244
Q62186	Translocon-associated protein subunit delta	Ssr4	Ssr4	1	28.41254037	1.468532536	60	9482350	6.976915981
Q922D4	Serine/threonine-protein phosphatase 6 regulatory subunit 3	Ppp6r3	Ppp6r3	1	43.6795242	1.65010854	80	6782300	6.831376996
P42669	Transcriptional activator protein Pur-alpha	Pura	Pura	0	3.726646278	0.674553103	10	7537200	6.877210039
Q5PRF0	HEAT repeat-containing protein 5A	Heatr5a	Heatr5a	1	9.033037866	1.001432451	20	523200	5.718667735
Q3TIX9	U4/U6.U5 tri-snRNP-associated protein 2	Usp39	Usp39	1	42.36618338	1.637151202	70	14209500	7.152578796
Q922H4	Mannose-1-phosphate guanyltransferase alpha	Gmppa	Gmppa	1	15.51434288	1.217861297	40	3256950	6.512811091
Q99M28	RNA-binding protein with serine-rich domain 1	Rnps1	Rnps1	1	76.75327222	1.890718675	90	7089550	6.85061867
Q6P9R2;Q9Z1W9	Serine/threonine-protein kinase OSR1	Oxsr1	Oxsr1	1	26.04081081	1.43201971	60	21722000	7.336899809
Q922Q8	Leucine-rich repeat-containing protein 59	Lrrc59	Lrrc59	1	170.8168508	2.235065755	100	62784500	7.79785244
Q9D8Y1	Transmembrane protein 126A	Tmem126a	Tmem126a	1	19.95996359	1.321390524	50	1664400	6.221257707
Q9DCD2	Pre-mRNA-splicing factor SYF1	Xab2	Xab2	1	36.43965456	1.573331833	70	7182750	6.856290751
Q9DB20	ATP synthase subunit O, mitochondrial	Atp5o	Atp5o	1	80.49332655	1.911122046	90	113880000	8.056447458
Q99LQ1	MAP3K12-binding inhibitory protein 1	Mbip	Mbip	0	12.82941691	1.140803869	30	612920	5.787403793
Q99KP6	Pre-mRNA-processing factor 19	Prpf19	Prpf19	1	32.82316003	1.52921418	70	101194500	8.005156909
Q9JKK8	Serine/threonine-protein kinase ATR	Atr	Atr	0	13.47740076	1.160690597	40	321860	5.507667007
Q9CQV5	28S ribosomal protein S24, mitochondrial	Mrps24	Mrps24	1	134.4358874	2.131733758	100	1799020	6.255035991
Q8BIP0	Aspartate--tRNA ligase, mitochondrial	Dars2	Dars2	0	9.66061571	1.027782288	30	1452230	6.162035404
Q9JMA2	Queuine tRNA-ribosyltransferase	Qtrt1	Qtrt1	1	59.67558666	1.783013984	80	6746850	6.829101055
Q9D8N0	Elongation factor 1-gamma	Eef1g	Eef1g	1	679.2485943	2.832667653	100	1303650000	9.115161009
Q6ZWN5	40S ribosomal protein S9	Rps9	Rps9	0	550.2931117	2.741382566	100	469745000	8.671862166
P13864	DNA (cytosine-5)-methyltransferase 1	Dnmt1	Dnmt1	1	100.6710897	2.007197478	90	68578500	7.836187982
P97355	Spermine synthase	Sms	Sms	1	10.77464499	1.070947822	30	8189550	6.913260039
Q9WUK4	Replication factor C subunit 2	Rfc2	Rfc2	1	86.87048482	1.943843023	90	16890000	7.22762965
P07903	DNA excision repair protein ERCC-1	Ercc1	Ercc1	0	9.397458021	1.016927176	20	311300	5.493179121
Q8K1N4	Spermatogenesis-associated serine-rich protein 2	Spats2	Spats2	1	34.9549183	1.555758306	70	1077710	6.032501913
Q9R0X4;Q32MW3	Acyl-coenzyme A thioesterase 9, mitochondrial;Acyl-coenzyme A thioesterase 10, mitochondrial	Acot9;Acot10	Acot9	1				58442500	7.766728786
O88544	COP9 signalosome complex subunit 4	Cops4	Cops4	1	21.23248914	1.346988089	50	46236500	7.664984952
O55091	Protein IMPACT	Impact	Impact	1	41.50787935	1.628469439	70	23977500	7.3798039
Q9CR57	60S ribosomal protein L14	Rpl14	Rpl14	0	1443.223402	3.159634378	100	249530000	8.397122767
Q8BJ71	Nuclear pore complex protein Nup93	Nup93	Nup93	1	45.06205703	1.663343329	80	115630000	8.063070526
O35280	Serine/threonine-protein kinase Chk1	Chek1	Chek1	1	16.28162533	1.237584585	40	1932100	6.286029601
Q791N7	DNA-directed RNA polymerase I subunit RPA12	Znrd1	Znrd1	1	28.93258977	1.476144294	60	1631800	6.212666929
Q8C407	Protein YIPF4	Yipf4	Yipf4	1	22.331784	1.367947947	50	941835	5.973974825
P53026	60S ribosomal protein L10a	Rpl10a	Rpl10a	0	383.4460848	2.584835442	100	338055000	8.528987364
Q8K2F8	Protein LSM14 homolog A	Lsm14a	Lsm14a	0	23.0634676	1.38135821	50	1458820	6.164001709
P54071	Isocitrate dehydrogenase [NADP], mitochondrial	Idh2	Idh2	1	160.0935459	2.207078141	100	183700000	8.264109156
Q8R1N4	NudC domain-containing protein 3	Nudcd3	Nudcd3	0	13.31234737	1.155710868	40	2029450	6.307378356
Q3THK3	General transcription factor IIF subunit 1	Gtf2f1	Gtf2f1	0	92.41223192	1.970403749	90	5213150	6.717100221
Q68FL6	Methionine--tRNA ligase, cytoplasmic	Mars	Mars	1	139.3084788	2.147083916	100	145620000	8.163221027
P61971	Nuclear transport factor 2	Nutf2	Nutf2	1	25.64847893	1.425672425	60	20037500	7.301843535
O70378	ER membrane protein complex subunit 8	Emc8	Emc8	1	10.67734898	1.06734426	30	8767850	6.942893111
P97765	WW domain-binding protein 2	Wbp2	Wbp2	1	19.85752244	1.319262719	50	3021750	6.480258531
P97390	Vacuolar protein sorting-associated protein 45	Vps45	Vps45	0	4.31271881	0.72531683	10	343715	5.536198486
Q9CR09	Ubiquitin-fold modifier-conjugating enzyme 1	Ufc1	Ufc1	0	27.26650589	1.451272127	60	5256300	6.720680144
Q01853	Transitional endoplasmic reticulum ATPase	Vcp	Vcp	1	77.32630573	1.893907643	90	747685000	8.873718668
Q921W4	Quinone oxidoreductase-like protein 1	Cryzl1	Cryzl1	1	10.94749221	1.077276756	30	2822350	6.45061087
Q62348	Translin	Tsn	Tsn	0	33.80907413	1.541692472	70	22921500	7.360243035
Q78IK2	Up-regulated during skeletal muscle growth protein 5	Usmg5	Usmg5	0	147.2210503	2.170909886	100	12354000	7.091807597
Q9Z2W0	Aspartyl aminopeptidase	Dnpep	Dnpep	1	49.04626157	1.699371641	80	57203000	7.757418806
Q3THJ3	Probable RNA-binding protein EIF1AD	Eif1ad	Eif1ad	1	46.57473714	1.677376397	80	1270000	6.103803721
Q9D6T0	Nitric oxide synthase-interacting protein	Nosip	Nosip	1	17.90311485	1.276533373	50	4167600	6.619886029
Q5SQX6	Cytoplasmic FMR1-interacting protein 2	Cyfip2	Cyfip2	0	4.642649981	0.751483111	10	158980	5.201342493
P99028	Cytochrome b-c1 complex subunit 6, mitochondrial	Uqcrh	Uqcrh	1	47.66380289	1.687206044	80	2533850	6.403780902
Q9DBG3	AP-2 complex subunit beta	Ap2b1	Ap2b1	1	19.12827891	1.303806642	50	84691500	7.927839825
Q9CWY3	N-lysine methyltransferase SETD6	Setd6	Setd6	0	67.54874518	1.835999509	90	524872.5	5.720053819
Q9JLQ0	CD2-associated protein	Cd2ap	Cd2ap	0	19.79713809	1.318003576	50	6117950	6.786605923
Q920Q4	Vacuolar protein sorting-associated protein 16 homolog	Vps16	Vps16	1	26.49289845	1.439220528	60	1597900	6.203549597
Q8R0A0	General transcription factor IIF subunit 2	Gtf2f2	Gtf2f2	0	34.09271382	1.545216955	70	9513900	6.978358582
Q9Z1T1	AP-3 complex subunit beta-1	Ap3b1	Ap3b1	1	49.50920163	1.703370504	80	19403000	7.287868884
P26369	Splicing factor U2AF 65 kDa subunit	U2af2	U2af2	1	174.2596852	2.243682027	100	36406000	7.561172965
Q6PE01	U5 small nuclear ribonucleoprotein 40 kDa protein	Snrnp40	Snrnp40	1	28.05152351	1.463168912	60	21547000	7.333386812
P22727	Protein Wnt-6	Wnt6	Wnt6	0	0.866339811	0.27099072	10	1341000	6.127428778
Q6PGH1	Protein BUD31 homolog	Bud31	Bud31	1	23.77649412	1.394039854	60	3770450	6.576393186
Q9JKC8	AP-3 complex subunit mu-1	Ap3m1	Ap3m1	0	7.305819336	0.91938248	20	2895300	6.46169357
Q8VDQ1	Prostaglandin reductase 2	Ptgr2	Ptgr2	1	7.453417574	0.927032322	20	1166800	6.06699642
Q8R326	Paraspeckle component 1	Pspc1	Pspc1	1	21.93925568	1.360579322	50	9062250	6.957236039
O08756	3-hydroxyacyl-CoA dehydrogenase type-2	Hsd17b10	Hsd17b10	1	58.50439328	1.774549031	80	30734000	7.487619087
P63087	Serine/threonine-protein phosphatase PP1-gamma catalytic subunit	Ppp1cc	Ppp1cc	1	162.3589042	2.213142811	100	7656100	6.884007597
P70333	Heterogeneous nuclear ribonucleoprotein H2	Hnrnph2	Hnrnph2	1	14.54670217	1.191638279	40	5186200	6.714849261
Q6PGB6	N-alpha-acetyltransferase 50	Naa50	Naa50	1	29.98756353	1.49118743	60	32237500	7.508361355
P61924	Coatomer subunit zeta-1	Copz1	Copz1	1	53.18259736	1.73385982	80	4669250	6.669247127
O08528;Q3TRM8	Hexokinase-2	Hk2	Hk2	1	110.4354586	2.047023405	90	305375000	8.48483348
P39054	Dynamin-2	Dnm2	Dnm2	1	30.04486103	1.49198972	60	10511850	7.021679155
P62307	Small nuclear ribonucleoprotein F	Snrpf	Snrpf	1	1.556929322	0.407718724	10	40648000	7.609039182
Q61191	Host cell factor 1;HCF N-terminal chain 1;HCF N-terminal chain 2;HCF N-terminal chain 3;HCF N-terminal chain 4;HCF N-terminal chain 5;HCF N-terminal chain 6;HCF C-terminal chain 1;HCF C-terminal chain 2;HCF C-terminal chain 3;HCF C-terminal chain 4;HCF C-terminal chain 5;HCF C-terminal chain 6	Hcfc1	Hcfc1	1	25.15228076	1.41750957	60	70139500	7.845962666
Q8R1B4	Eukaryotic translation initiation factor 3 subunit C	Eif3c	Eif3c	1	158.4945341	2.202745804	100	198470000	8.29769487
Q8CHY6	Transcriptional repressor p66 alpha	Gatad2a	Gatad2a	1	31.65440577	1.513941785	70	2717300	6.434137589
P97310	DNA replication licensing factor MCM2	Mcm2	Mcm2	1	165.3238182	2.220954446	100	242560000	8.384819184
Q5F285	Transmembrane protein 256	Tmem256	Tmem256	1	61.32461926	1.794659634	80	1548400	6.189883163
Q62167;P16381	ATP-dependent RNA helicase DDX3X;Putative ATP-dependent RNA helicase Pl10	Ddx3x;D1Pas1	Ddx3x	1				336645000	8.527172169
Q9D820	Prolyl-tRNA synthetase associated domain-containing protein 1	Prorsd1	Prorsd1	1	8.987317958	0.999448876	20	2111400	6.324570517
Q9D6R2	Isocitrate dehydrogenase [NAD] subunit alpha, mitochondrial	Idh3a	Idh3a	1	38.19755856	1.593259018	70	67760500	7.830976602
Q3TSG4	RNA demethylase ALKBH5	Alkbh5	Alkbh5	0	31.81767789	1.516107848	70	366310	5.563848775
Q9JJ11	Transforming acidic coiled-coil-containing protein 3	Tacc3	Tacc3	1	55.17185174	1.749518741	80	3511700	6.545517408
Q8BSF4	Phosphatidylserine decarboxylase proenzyme;Phosphatidylserine decarboxylase alpha chain;Phosphatidylserine decarboxylase beta chain	Pisd	Pisd	1	8.368383506	0.971664661	20	795280	5.900520061
O88685	26S protease regulatory subunit 6A	Psmc3	Psmc3	1	126.8045845	2.106546433	100	114305000	8.058065228
Q9WTP6	Adenylate kinase 2, mitochondrial	Ak2	Ak2	1	163.5555965	2.216312657	100	45169500	7.654845283
Q9EQS3	C-Myc-binding protein	Mycbp	Mycbp	0	2.695499209	0.567673114	10	5677700	6.754172441
Q3UL36	Arginine and glutamate-rich protein 1	Arglu1	Arglu1	1	51.3771852	1.719142155	80	4302200	6.633690596
Q8R0F5	RNA-binding motif protein, X-linked 2	Rbmx2	Rbmx2	0	13.64172176	1.165592149	40	530315	5.724533911
Q9D1M7	Peptidyl-prolyl cis-trans isomerase FKBP11	Fkbp11	Fkbp11	1	40.98142112	1.623057136	70	436515	5.639999172
Q9D710	Thioredoxin-related transmembrane protein 2	Tmx2	Tmx2	1	44.02245838	1.653429205	80	9072250	6.957715009
Q91WK5	Glycine cleavage system H protein, mitochondrial	Gcsh	Gcsh	1	81.36187148	1.915726206	90	1405770	6.147914271
Q921F2	TAR DNA-binding protein 43	Tardbp	Tardbp	1	35.46747819	1.561905732	70	93976500	7.973019266
Q63932	Dual specificity mitogen-activated protein kinase kinase 2	Map2k2	Map2k2	0	37.90592059	1.590015696	70	3030200	6.481471294
Q9Z1Q9	Valine--tRNA ligase	Vars	Vars	1	71.13328315	1.8581357	90	286710000	8.457442841
Q7TN89	GTPase ERas	Eras	Eras	0	6.671247748	0.884866009	20	5115400	6.708879599
P49312	Heterogeneous nuclear ribonucleoprotein A1	Hnrnpa1	Hnrnpa1	1	546.6344873	2.73849079	100	355715000	8.551102179
P84104	Serine/arginine-rich splicing factor 3	Srsf3	Srsf3	1	75.058208	1.881146089	90	106675000	8.028062652
P56376	Acylphosphatase-1	Acyp1	Acyp1	1	14.34933803	1.18608965	40	3712850	6.569707404
Q9WVF7	DNA polymerase epsilon catalytic subunit A	Pole	Pole	1	22.01843967	1.362075881	50	967895	5.985828246
Q99P31	Hsp70-binding protein 1	Hspbp1	Hspbp1	0	42.54473171	1.638935619	80	13855000	7.14160653
Q60710	SAM domain and HD domain-containing protein 1	Samhd1	Samhd1	1	4.102981135	0.707823963	10	1970700	6.294620517
Q61171	Peroxiredoxin-2	Prdx2	Prdx2	1	59.25465413	1.779990598	80	129800000	8.113274692
Q99LY9	NADH dehydrogenase [ubiquinone] iron-sulfur protein 5;NADH dehydrogenase [ubiquinone] iron-sulfur protein 5, N-terminally processed	Ndufs5	Ndufs5	1	72.63846398	1.867104721	90	657900	5.818159886
Q8VIJ6	Splicing factor, proline- and glutamine-rich	Sfpq	Sfpq	1	88.94714398	1.953987378	90	169575000	8.229361826
P05202	Aspartate aminotransferase, mitochondrial	Got2	Got2	1	89.01653097	1.954322272	90	218035000	8.338526214
Q8R3I3	Conserved oligomeric Golgi complex subunit 6	Cog6	Cog6	0	11.93191873	1.111662967	30	521210	5.71701274
Q9CZ83	39S ribosomal protein L55, mitochondrial	Mrpl55	Mrpl55	1	40.53809407	1.618446566	70	641270	5.807040923
Q9QXL8	Nucleoside diphosphate kinase 7	Nme7	Nme7	0	27.2089701	1.45038723	60	991720	5.996389072
Q8BHB4	WD repeat-containing protein 3	Wdr3	Wdr3	0	19.35098487	1.308585431	50	3439800	6.536533192
Q8BTY2	Sodium bicarbonate cotransporter 3	Slc4a7	Slc4a7	1	13.80987927	1.170551518	40	230480	5.362633245
Q8CI51	PDZ and LIM domain protein 5	Pdlim5	Pdlim5	0	9.021586755	1.00093649	20	482860	5.68382123
Q91W50	Cold shock domain-containing protein E1	Csde1	Csde1	1	180.1490937	2.258036166	100	89077500	7.94976802
P63024;P63044;Q62442	Vesicle-associated membrane protein 3;Vesicle-associated membrane protein 2	Vamp3;Vamp2	Vamp3	1				2531900	6.403446549
Q6P6J0	tRNA-specific adenosine deaminase 2	Adat2	Adat2	1	16.69717974	1.247904062	40	1076985	6.032209655
P19783	Cytochrome c oxidase subunit 4 isoform 1, mitochondrial	Cox4i1	Cox4i1	1	251.7776904	2.402738741	100	19332500	7.286288019
P50136	2-oxoisovalerate dehydrogenase subunit alpha, mitochondrial	Bckdha	Bckdha	1	45.66080771	1.668952252	80	17920500	7.253350123
Q9CQS8	Protein transport protein Sec61 subunit beta	Sec61b	Sec61b	1	79.74994862	1.907142255	90	39681000	7.598582608
Q8R180	ERO1-like protein alpha	Ero1l	Ero1l	1	15.27897315	1.211627007	40	5003950	6.699312962
Q5NC05	Transcription termination factor 2	Ttf2	Ttf2	0	22.52911868	1.37160566	50	1933900	6.286434013
B2RXC1	Trafficking protein particle complex subunit 11	Trappc11	Trappc11	0	14.93746779	1.20241932	40	1099925	6.041363073
Q9JKV1	Proteasomal ubiquitin receptor ADRM1	Adrm1	Adrm1	1	35.49060949	1.562181117	70	14130000	7.150142162
Q80UK0	SEC14 domain and spectrin repeat-containing protein 1	Sestd1	Sestd1	0	2.602947121	0.556657888	10	115350	5.062017599
Q9JJ80	Ribosome production factor 2 homolog	Rpf2	Rpf2	0	23.32948002	1.386132827	60	6999100	6.845042199
Q3UN90	LYR motif-containing protein 9	Lyrm9	Lyrm9	0	2.800828278	0.579878248	10	213870	5.330149869
Q921E2	Ras-related protein Rab-31	Rab31	Rab31	0	5.823430493	0.834002772	20	307500	5.48784512
O70492	Sorting nexin-3	Snx3	Snx3	0	71.84320443	1.862389043	90	25945000	7.414053675
P34884	Macrophage migration inhibitory factor	Mif	Mif	1	552.8864282	2.743420724	100	97843000	7.99052976
Q9D787	Peptidyl-prolyl cis-trans isomerase-like 2	Ppil2	Ppil2	1	15.59847802	1.220068268	40	523050	5.718543206
P31230	Aminoacyl tRNA synthase complex-interacting multifunctional protein 1;Endothelial monocyte-activating polypeptide 2	Aimp1	Aimp1	0	94.88396412	1.981745981	90	45134500	7.654508636
O08784	Treacle protein	Tcof1	Tcof1	1	41.77785655	1.63121902	70	48626000	7.686868546
O70325;Q91XR9	Phospholipid hydroperoxide glutathione peroxidase, mitochondrial;Phospholipid hydroperoxide glutathione peroxidase, nuclear	Gpx4	Gpx4	1	333.0350622	2.523792055	100	988485	5.994970083
P53762	Aryl hydrocarbon receptor nuclear translocator	Arnt	Arnt	1	8.365483419	0.971530199	20	450880	5.654060971
Q8C0L8	Conserved oligomeric Golgi complex subunit 5	Cog5	Cog5	0	12.80159827	1.139929382	30	1359300	6.133315317
O35704	Serine palmitoyltransferase 1	Sptlc1	Sptlc1	0	18.46804219	1.289322279	50	3295950	6.517980615
P62309	Small nuclear ribonucleoprotein G	Snrpg	Snrpg	0	256.3970382	2.410603545	100	19324500	7.286108266
Q62388	Serine-protein kinase ATM	Atm	Atm	0	10.74475706	1.069844038	30	2272850	6.356570775
P47964	60S ribosomal protein L36	Rpl36	Rpl36	1	1998.312395	3.300880658	100	54630500	7.737435175
O88851	Putative hydrolase RBBP9	Rbbp9	Rbbp9	0	6.682132064	0.885481769	20	143000	5.155336037
Q9D8B4	NADH dehydrogenase [ubiquinone] 1 alpha subcomplex subunit 11	Ndufa11	Ndufa11	1	19.99150017	1.322043477	50	138020	5.139942023
Q3TUH1	Mitochondrial translocator assembly and maintenance protein 41 homolog	Tamm41	Tamm41	1	9.127865808	1.005517938	20	2761050	6.441074271
Q9D883;Q8BGJ9	Splicing factor U2AF 35 kDa subunit	U2af1	U2af1	1	145.8906986	2.166994296	100	24619000	7.391270408
Q62315	Protein Jumonji	Jarid2	Jarid2	1	36.34890574	1.572277882	70	13710000	7.137037455
A2BE28	Ribosomal biogenesis protein LAS1L	Las1l	Las1l	1	13.05747052	1.147907181	30	35659000	7.55216916
P49717	DNA replication licensing factor MCM4	Mcm4	Mcm4	1	70.39406993	1.85366214	90	152940000	8.184521086
Q9EQQ9	Bifunctional protein NCOAT;Protein O-GlcNAcase;Histone acetyltransferase	Mgea5	Mgea5	1	55.09081034	1.748891714	80	8070600	6.906905823
Q9JHR7	Insulin-degrading enzyme	Ide	Ide	0	21.49386259	1.352064038	50	36232500	7.559098301
Q6ZQ38	Cullin-associated NEDD8-dissociated protein 1	Cand1	Cand1	1	48.68340901	1.696211387	80	292210000	8.465695074
Q5XG69	Soluble lamin-associated protein of 75 kDa	Fam169a	Fam169a	0	12.18347247	1.120029817	30	11568350	7.06327142
Q6ZQ08	CCR4-NOT transcription complex subunit 1	Cnot1	Cnot1	1	54.42404527	1.743698221	80	57658500	7.76086334
Q9CQY5	Magnesium transporter protein 1	Magt1	Magt1	1	20.25713881	1.327504808	50	3245650	6.511301685
Q6ZWV3	60S ribosomal protein L10	Rpl10	Rpl10	1	387.3190408	2.589188686	100	248430000	8.395204039
Q8K202	DNA-directed RNA polymerase I subunit RPA49	Polr1e	Polr1e	0	9.095785056	1.004140096	20	2461940	6.391277465
Q9Z0G0	PDZ domain-containing protein GIPC1	Gipc1	Gipc1	1	75.95963557	1.886263003	90	861390	5.935199826
Q8BI84	Melanoma inhibitory activity protein 3	Mia3	Mia3	0	17.2871606	1.262146279	40	1028375	6.01215151
Q9Z0E0	Neurochondrin	Ncdn	Ncdn	1	12.33710239	1.125061485	30	1196350	6.077858254
P54726	UV excision repair protein RAD23 homolog A	Rad23a	Rad23a	1	23.35582905	1.386602917	60	5291250	6.723558281
Q99LG4	Tetratricopeptide repeat protein 5	Ttc5	Ttc5	0	56.84827638	1.762290423	80	501170	5.699985066
Q91YR1	Twinfilin-1	Twf1	Twf1	1	26.33792474	1.436765544	60	26959500	7.430711833
Q8VHX6	Filamin-C	Flnc	Flnc	0	3.537128361	0.656781066	10	1985185	6.297800985
Q91WK2	Eukaryotic translation initiation factor 3 subunit H	Eif3h	Eif3h	0	194.8275712	2.291873837	100	73739500	7.867700188
Q91UZ5	Inositol monophosphatase 2	Impa2	Impa2	0	121.4601796	2.087994892	100	13234000	7.12169113
Q8CG48	Structural maintenance of chromosomes protein 2	Smc2	Smc2	1	45.53350329	1.66776575	80	153005000	8.184705623
Q80WW9	DDRGK domain-containing protein 1	Ddrgk1	Ddrgk1	0	20.78458221	1.338149235	50	716005	5.854916055
Q60996	Serine/threonine-protein phosphatase 2A 56 kDa regulatory subunit gamma isoform	Ppp2r5c	Ppp2r5c	0	43.24094011	1.645824347	80	4985350	6.697695654
Q9R061	Cytosolic Fe-S cluster assembly factor NUBP2	Nubp2	Nubp2	1	42.99049914	1.64335889	80	2564800	6.409053505
Q9WVA3	Mitotic checkpoint protein BUB3	Bub3	Bub3	1	70.68904098	1.855452771	90	94792500	7.976773977
Q9QZ23	NFU1 iron-sulfur cluster scaffold homolog, mitochondrial	Nfu1	Nfu1	1	34.47219327	1.549888042	70	3523450	6.546968113
Q8R322	Nucleoporin GLE1	Gle1	Gle1	0	10.20979461	1.049597655	30	25193	4.401279887
P62911;P17932	60S ribosomal protein L32	Rpl32	Rpl32	0	3220.605018	3.508072293	100	142340000	8.153326961
P49135	TFIIH basal transcription factor complex helicase XPB subunit	Ercc3	Ercc3	1	18.25360325	1.284512018	50	2853200	6.455332215
Q61656	Probable ATP-dependent RNA helicase DDX5	Ddx5	Ddx5	1	109.4036647	2.042983489	90	511525000	8.708866864
Q6P5G6	UBX domain-containing protein 7	Ubxn7	Ubxn7	0	12.55781574	1.132189727	30	5586850	6.747167011
P26638	Serine--tRNA ligase, cytoplasmic	Sars	Sars	1	155.2066109	2.19369941	100	120675000	8.081617307
O55023	Inositol monophosphatase 1	Impa1	Impa1	1	29.29178994	1.481324937	60	29173000	7.464981092
O08915	AH receptor-interacting protein	Aip	Aip	0	18.3487183	1.286652202	50	4995900	6.698613737
P05201	Aspartate aminotransferase, cytoplasmic	Got1	Got1	1	93.39887423	1.974966815	90	256725000	8.409468163
Q9DCL8	Protein phosphatase inhibitor 2	Ppp1r2	Ppp1r2	0	17.60238629	1.269568659	40	1702980	6.231209548
O88967	ATP-dependent zinc metalloprotease YME1L1	Yme1l1	Yme1l1	1	32.57802545	1.526055154	70	13678500	7.136038475
P50580	Proliferation-associated protein 2G4	Pa2g4	Pa2g4	1	67.85091819	1.837909736	90	561415000	8.749284012
Q9DAP7	Histone chaperone ASF1B	Asf1b	Asf1b	0	11.95419057	1.112410282	30	1021080	6.00905977
P48678	Prelamin-A/C;Lamin-A/C	Lmna	Lmna	0	14.93955806	1.202476276	40	21234500	7.327042039
P60824	Cold-inducible RNA-binding protein	Cirbp	Cirbp	0	20.34074896	1.329209657	50	722720	5.858970073
Q9WVL2	Signal transducer and activator of transcription 2	Stat2	Stat2	1	7.23337634	0.915577967	20	237490	5.375645327
P11983	T-complex protein 1 subunit alpha	Tcp1	Tcp1	1	102.8383016	2.016357576	90	576195000	8.760569485
Q9D6U8	Protein FAM162A	Fam162a	Fam162a	0	40.93590241	1.622585993	70	7375820	6.86781031
Q9Z204;Q8BTF8	Heterogeneous nuclear ribonucleoproteins C1/C2	Hnrnpc	Hnrnpc	1	51.05924661	1.716497879	80	78729500	7.896137493
Q9Z2V5	Histone deacetylase 6	Hdac6	Hdac6	1	30.39129458	1.496809226	60	12152950	7.084681711
Q8BMG7	Rab3 GTPase-activating protein non-catalytic subunit	Rab3gap2	Rab3gap2	0	6.581608357	0.879761346	20	2695900	6.430703779
Q7TSI3	Serine/threonine-protein phosphatase 6 regulatory subunit 1	Ppp6r1	Ppp6r1	1	29.96747905	1.490905852	60	969235	5.986429089
Q80Y17	Lethal(2) giant larvae protein homolog 1	Llgl1	Llgl1	1	21.5194468	1.352557718	50	465480	5.667901026
Q9QYF1	Retinol dehydrogenase 11	Rdh11	Rdh11	1	13.34971607	1.156843308	40	6227300	6.794299788
P60330	Separin	Espl1	Espl1	1	29.72149332	1.487442322	60	816745	5.912086484
Q3ULJ0;P13707	Glycerol-3-phosphate dehydrogenase 1-like protein	Gpd1l	Gpd1l	0	9.083946556	1.003630535	20	256510	5.409104301
P63038	60 kDa heat shock protein, mitochondrial	Hspd1	Hspd1	1	277.5794236	2.444949035	100	1201000000	9.079543007
Q99KB8	Hydroxyacylglutathione hydrolase, mitochondrial	Hagh	Hagh	0	24.38538949	1.404583831	60	1319950	6.12055748
Q78JW9	Ubiquitin domain-containing protein UBFD1	Ubfd1	Ubfd1	1	11.91912464	1.111233088	30	19116500	7.281408381
Q9R0L6	Pericentriolar material 1 protein	Pcm1	Pcm1	1	16.08916209	1.232720769	40	1003280	6.001422155
P56375	Acylphosphatase-2	Acyp2	Acyp2	0	5.23719642	0.794989421	10	403875	5.606246971
Q91WM1	Spermatid perinuclear RNA-binding protein	Strbp	Strbp	1	6.096669692	0.851054592	20	2573900	6.41059167
Q9D0F3	Protein ERGIC-53	Lman1	Lman1	1	34.99202084	1.556206232	70	10074500	7.003223501
Q3UYV9	Nuclear cap-binding protein subunit 1	Ncbp1	Ncbp1	1	27.32326653	1.452143339	60	23740000	7.375480715
P35922	Fragile X mental retardation protein 1 homolog	Fmr1	Fmr1	1	11.67758526	1.10303654	30	14896000	7.173069664
O35316	Sodium- and chloride-dependent taurine transporter	Slc6a6	Slc6a6	1	17.20509629	1.26019298	40	2491250	6.396417312
Q9CZX9	ER membrane protein complex subunit 4	Emc4	Emc4	1	33.63792187	1.539551828	70	942620	5.97433665
Q6NZC7	SEC23-interacting protein	Sec23ip	Sec23ip	1	13.76874464	1.169343581	40	1726045	6.237052114
Q9WVM1	Rac GTPase-activating protein 1	Racgap1	Racgap1	1	22.20870831	1.36565097	50	1123900	6.050727671
Q9CZB0	Succinate dehydrogenase cytochrome b560 subunit, mitochondrial	Sdhc	Sdhc	1	33.81602344	1.541779166	70	2000200	6.301073423
Q9JJX7	Tyrosyl-DNA phosphodiesterase 2	Tdp2	Tdp2	1	29.66382786	1.486626368	60	265710	5.424407899
Q8R035	Peptidyl-tRNA hydrolase ICT1, mitochondrial	Ict1	Ict1	0	16.28227707	1.237600963	40	2280750	6.358077684
P70290	55 kDa erythrocyte membrane protein	Mpp1	Mpp1	1	5.95783986	0.842474429	20	4802850	6.681499023
O70274;Q63739	Protein tyrosine phosphatase type IVA 2;Protein tyrosine phosphatase type IVA 1	Ptp4a2;Ptp4a1	Ptp4a2	1				989650	5.995481629
Q91W69	Epsin-3	Epn3	Epn3	0	0.183289199	0.0730909	10	903765	5.956055518
P62849	40S ribosomal protein S24	Rps24	Rps24	0	1182.67213	3.073231422	100	119050000	8.0757294
P21956	Lactadherin	Mfge8	Mfge8	1	202.524212	2.308616082	100	1829700	6.262379888
Q9DB90	Protein SMG9	Smg9	Smg9	0	11.30079555	1.0899332	30	754030	5.877388625
O08795	Glucosidase 2 subunit beta	Prkcsh	Prkcsh	1	114.2661803	2.061701902	90	48880500	7.68913564
Q9JLJ1	Selenoprotein K	Selk	Selk	0	16.25209296	1.23684179	40	321010	5.506518562
P62996	Transformer-2 protein homolog beta	Tra2b	Tra2b	1	60.23563926	1.787004256	80	20517500	7.312124442
Q6P069	Sorcin	Sri	Sri	1	6.077714524	0.849893042	20	884335	5.946616814
P12382	6-phosphofructokinase, liver type	Pfkl	Pfkl	1	69.78026318	1.849912173	90	98287000	7.992496079
Q8BGX0	E3 ubiquitin-protein ligase TRIM23	Trim23	Trim23	1	9.283852332	1.012155832	20	1815000	6.258876629
P82184;P31154	S-adenosylmethionine decarboxylase proenzyme 2;S-adenosylmethionine decarboxylase 2 alpha chain;S-adenosylmethionine decarboxylase 2 beta chain;S-adenosylmethionine decarboxylase proenzyme 1;S-adenosylmethionine decarboxylase 1 alpha chain;S-adenosylmethionine decarboxylase 1 beta chain	Amd2;Amd1	Amd2	1				900995	5.954722381
Q8K310	Matrin-3	Matr3	Matr3	1	94.89303113	1.981787047	90	64290000	7.808143426
Q5XJY5	Coatomer subunit delta	Arcn1	Arcn1	1	31.26720089	1.508761293	70	48993500	7.690138466
Q9QXB9	Developmentally-regulated GTP-binding protein 2	Drg2	Drg2	1	30.54324747	1.498906403	60	21265500	7.327675598
Q8R4R6	Nucleoporin NUP53	Nup35	Nup35	0	8.632133146	0.983722477	20	15018500	7.176626559
Q8BG81	Polymerase delta-interacting protein 3	Poldip3	Poldip3	1	35.81728871	1.566051803	70	5489650	6.739544656
Q99P88	Nuclear pore complex protein Nup155	Nup155	Nup155	0	31.49271395	1.511785987	70	80884500	7.907865305
O09061	Proteasome subunit beta type-1	Psmb1	Psmb1	1	236.5711965	2.375793785	100	58119000	7.764318133
Q499X9	Methionine--tRNA ligase, mitochondrial	Mars2	Mars2	1	8.031743592	0.9557716	20	696060	5.842646677
Q9D1P4	Cysteine and histidine-rich domain-containing protein 1	Chordc1	Chordc1	1	33.0653518	1.532312878	70	21200000	7.326335861
Q9DB96	Neuroguidin	Ngdn	Ngdn	0	81.13349942	1.914520327	90	7130450	6.853116939
Q8C1E7	Transmembrane protein 120A	Tmem120a	Tmem120a	0	14.55711191	1.191928976	40	508120	5.705966289
Q9DAW9	Calponin-3	Cnn3	Cnn3	1	212.9872662	2.33038793	100	40586500	7.608381601
Q9CRB2	H/ACA ribonucleoprotein complex subunit 2	Nhp2	Nhp2	1	205.5835263	2.315095686	100	1373585	6.13785554
Q9CY64	Biliverdin reductase A	Blvra	Blvra	0	6.307514839	0.863769706	20	1473350	6.168305927
Q99PM3	Transcription initiation factor IIA subunit 1;Transcription initiation factor IIA alpha chain;Transcription initiation factor IIA beta chain	Gtf2a1	Gtf2a1	0	16.24772249	1.236731756	40	1136555	6.055590457
Q9DCE5	p21-activated protein kinase-interacting protein 1	Pak1ip1	Pak1ip1	1	30.57330814	1.499320088	60	23140500	7.364372739
Q9Z160	Conserved oligomeric Golgi complex subunit 1	Cog1	Cog1	0	9.634859136	1.026731742	30	596865	5.775876113
O55125	Protein NipSnap homolog 1	Nipsnap1	Nipsnap1	1	56.25559347	1.757817921	80	9328050	6.969790865
Q9Z0Y1	Dynactin subunit 3	Dctn3	Dctn3	1	40.71906589	1.620334576	70	3412050	6.533015387
Q8BK63	Casein kinase I isoform alpha	Csnk1a1	Csnk1a1	1	60.73062162	1.79050065	80	13033500	7.115061056
Q8BRF7	Sec1 family domain-containing protein 1	Scfd1	Scfd1	1	22.36291852	1.368527094	50	5880200	6.769392098
A2AIL4	NADH dehydrogenase (ubiquinone) complex I, assembly factor 6	Ndufaf6	Ndufaf6	1	25.2196108	1.418626241	60	182510	5.261286665
Q69ZS7	HBS1-like protein	Hbs1l	Hbs1l	1	29.45535789	1.483663707	60	742370	5.870620413
P83882	60S ribosomal protein L36a	Rpl36a	Rpl36a	1	302.5214492	2.482189387	100	69138000	7.839716812
Q8CGB3	Uveal autoantigen with coiled-coil domains and ankyrin repeats	Uaca	Uaca	0	16.72549616	1.2485984	40	86815	4.93859477
Q8R317	Ubiquilin-1	Ubqln1	Ubqln1	1	48.85322384	1.697693248	80	7853500	6.895063248
P62322	U6 snRNA-associated Sm-like protein LSm5	Lsm5	Lsm5	1	41.30190446	1.62635992	70	911190	5.959608945
Q9D5T0	ATPase family AAA domain-containing protein 1	Atad1	Atad1	0	22.10498851	1.363705757	50	1119700	6.049101678
P36536	GTP-binding protein SAR1a	Sar1a	Sar1a	1	37.80925742	1.588935333	70	13188650	7.120200343
O88708;CON__Q2YDI2	Origin recognition complex subunit 4	Orc4	Orc4	0	6.155489261	0.854639334	20	4997600	6.698761493
Q7TMX5	Protein SHQ1 homolog	Shq1	Shq1	0	24.55872728	1.407539224	60	937245	5.971853132
Q8CDN6	Thioredoxin-like protein 1	Txnl1	Txnl1	1	42.24858177	1.63597187	70	83958000	7.924062085
P61025	Cyclin-dependent kinases regulatory subunit 1	Cks1b	Cks1b	1	66.0886748	1.826649213	90	1759800	6.245463313
Q64213	Splicing factor 1	Sf1	Sf1	1	18.27008421	1.284883613	50	22362000	7.349510643
Q62193	Replication protein A 32 kDa subunit	Rpa2	Rpa2	1	36.37530509	1.572584746	70	20754500	7.317112275
Q5U430	E3 ubiquitin-protein ligase UBR3	Ubr3	Ubr3	1	13.5343649	1.162396059	40	271170	5.433241641
Q7TNC4	Putative RNA-binding protein Luc7-like 2	Luc7l2	Luc7l2	1	15.99088826	1.230216084	40	4561600	6.6591172
Q9JIQ3	Diablo homolog, mitochondrial	Diablo	Diablo	0	8.281085642	0.96759878	20	578560	5.762348404
Q91WG4	Elongator complex protein 2	Elp2	Elp2	0	57.40155365	1.766424401	80	11008650	7.041734064
P17427	AP-2 complex subunit alpha-2	Ap2a2	Ap2a2	1	52.39979991	1.72753963	80	61453500	7.788546623
P62305	Small nuclear ribonucleoprotein E	Snrpe	Snrpe	1	78.87003921	1.902383898	90	6692500	6.82558838
Q6NV83	U2 snRNP-associated SURP motif-containing protein	U2surp	U2surp	1	26.90476729	1.445678405	60	38211500	7.582194086
P60122	RuvB-like 1	Ruvbl1	Ruvbl1	1	71.14230631	1.858190022	90	258785000	8.4129391
P32037	Solute carrier family 2, facilitated glucose transporter member 3	Slc2a3	Slc2a3	0	282.9553332	2.45325003	100	67742000	7.830858015
Q9CQL0	Protein-lysine methyltransferase METTL21A	Mettl21A	Mettl21A	0	4.710228793	0.75665351	10	94885	4.977197562
P16460	Argininosuccinate synthase	Ass1	Ass1	1	147.5619746	2.171907663	100	293650000	8.467830005
O35129	Prohibitin-2	Phb2	Phb2	1	98.28001402	1.99686183	90	222205000	8.346753827
Q80YV2	Nuclear-interacting partner of ALK	Zc3hc1	Zc3hc1	1	21.89334152	1.359709187	50	1139115	6.056567571
Q80XN0	D-beta-hydroxybutyrate dehydrogenase, mitochondrial	Bdh1	Bdh1	1	5.063892595	0.7827515	10	1156230	6.063044234
Q8VDJ3	Vigilin	Hdlbp	Hdlbp	1	35.94817303	1.567592969	70	73802000	7.868068131
Q8BXQ2	GPI transamidase component PIG-T	Pigt	Pigt	1	20.52881251	1.333020076	50	2264400	6.354953146
Q8K2Z4	Condensin complex subunit 1	Ncapd2	Ncapd2	0	82.53492094	1.921868066	90	53828500	7.731012278
Q9D1G1	Ras-related protein Rab-1B	Rab1b	Rab1b	1	51.99167394	1.724207639	80	9735900	6.988376104
Q9D8X2	Coiled-coil domain-containing protein 124	Ccdc124	Ccdc124	1	73.03286133	1.869424535	90	1376700	6.138839312
Q9CPW7	Zinc finger matrin-type protein 2	Zmat2	Zmat2	1	37.75178541	1.588291717	70	2258100	6.353743171
P97473	RISC-loading complex subunit TARBP2	Tarbp2	Tarbp2	1	17.62212781	1.270029303	40	1085600	6.035669835
P08775	DNA-directed RNA polymerase II subunit RPB1	Polr2a	Polr2a	1	15.16892275	1.208681086	40	29094500	7.463810898
P97352	Protein S100-A13	S100a13	S100a13	1	28.87654823	1.47533042	60	231850	5.3652071
Q9DB77	Cytochrome b-c1 complex subunit 2, mitochondrial	Uqcrc2	Uqcrc2	1	68.88788118	1.844401874	90	120425000	8.080716655
P60762	Mortality factor 4-like protein 1	Morf4l1	Morf4l1	1	71.86876916	1.862541434	90	1455800	6.163101715
Q9CQI9	Mediator of RNA polymerase II transcription subunit 30	Med30	Med30	1	42.49459218	1.638435263	80	405075	5.607535441
P63254	Cysteine-rich protein 1	Crip1	Crip1	1	15.94030729	1.228921284	40	197425	5.295402147
Q91V12	Cytosolic acyl coenzyme A thioester hydrolase	Acot7	Acot7	1	29.32538742	1.481806358	60	12512700	7.097351032
Q6ZWV7	60S ribosomal protein L35	Rpl35	Rpl35	0	172.1224277	2.238353334	100	197175000	8.294851849
Q62448	Eukaryotic translation initiation factor 4 gamma 2	Eif4g2	Eif4g2	1	33.78591514	1.541403433	70	39157500	7.592814957
O70591	Prefoldin subunit 2	Pfdn2	Pfdn2	1	6.993073817	0.902713824	20	31400500	7.496936564
P97930	Thymidylate kinase	Dtymk	Dtymk	1	70.04833483	1.851553904	90	32299500	7.509195799
Q78PG9	Coiled-coil domain-containing protein 25	Ccdc25	Ccdc25	0	21.25065586	1.347342817	50	4750900	6.676775889
Q6PDQ2	Chromodomain-helicase-DNA-binding protein 4	Chd4	Chd4	1	85.86571096	1.938848379	90	70360000	7.847325831
O88700	Bloom syndrome protein homolog	Blm	Blm	0	20.74415822	1.337342599	50	2018600	6.305050269
Q9QY76	Vesicle-associated membrane protein-associated protein B	Vapb	Vapb	1	11.78964226	1.106858397	30	3705750	6.568876117
Q9Z2U1	Proteasome subunit alpha type-5	Psma5	Psma5	1	86.33012853	1.941164099	90	104157000	8.017688463
Q64008	Ras-related protein Rab-34	Rab34	Rab34	0	11.81412485	1.107688951	30	602710	5.780108397
Q62093	Serine/arginine-rich splicing factor 2	Srsf2	Srsf2	1	40.38460964	1.616838863	70	86159500	7.93530317
Q8BGQ7	Alanine--tRNA ligase, cytoplasmic	Aars	Aars	1	134.3877715	2.13157944	100	288900000	8.460747542
Q9Z1S0	Mitotic checkpoint serine/threonine-protein kinase BUB1 beta	Bub1b	Bub1b	0	77.11460991	1.892732268	90	986595	5.99413891
Q99JB2	Stomatin-like protein 2, mitochondrial	Stoml2	Stoml2	1	54.04900364	1.740749463	80	16265500	7.211267418
P23506	Protein-L-isoaspartate(D-aspartate) O-methyltransferase	Pcmt1	Pcmt1	1	13.20467559	1.15243132	30	3100000	6.491361694
P47802	Metaxin-1	Mtx1	Mtx1	1	18.72217132	1.294954727	50	3280550	6.515946661
Q8BQM4	HEAT repeat-containing protein 3	Heatr3	Heatr3	1	11.51608649	1.097468556	30	11769000	7.070739563
P35550	rRNA 2-O-methyltransferase fibrillarin	Fbl	Fbl	1	136.8362241	2.139363368	100	68528500	7.835871226
O88487;O88485	Cytoplasmic dynein 1 intermediate chain 2	Dync1i2	Dync1i2	0	8.713018383	0.987354211	20	17950500	7.25407655
P70227	Inositol 1,4,5-trisphosphate receptor type 3	Itpr3	Itpr3	0	14.72050774	1.196466569	40	1912745	6.281657075
Q9CX48	Zinc finger CCHC domain-containing protein 10	Zcchc10	Zcchc10	1	3.439395442	0.647323832	10	408790	5.611500263
P27546	Microtubule-associated protein 4	Map4	Map4	0	12.06303002	1.116043925	30	46971500	7.671834429
Q921E6	Polycomb protein EED	Eed	Eed	1	85.26212944	1.935820175	90	7686350	6.885720156
Q9CRC8	Leucine-rich repeat-containing protein 40	Lrrc40	Lrrc40	0	16.78554438	1.250067163	40	16466000	7.216588111
Q9WUM4	Coronin-1C	Coro1c	Coro1c	1	17.71229989	1.272127169	40	31733500	7.501517975
Q02053;P31254	Ubiquitin-like modifier-activating enzyme 1	Uba1	Uba1	1	113.1744995	2.057569116	90	766845000	8.88470759
Q8VHZ7	U3 small nucleolar ribonucleoprotein protein IMP4	Imp4	Imp4	1	29.00591941	1.477206939	60	1975550	6.295688026
Q8BSZ2	AP-3 complex subunit sigma-2	Ap3s2	Ap3s2	0	5.600163743	0.81955471	20	627170	5.797385276
Q9QY93	dCTP pyrophosphatase 1	Dctpp1	Dctpp1	1	223.9042419	2.351997647	100	5866050	6.76834576
Q9CQY6	Mitochondrial nucleoid factor 1	Mnf1	Mnf1	0	100.9566867	2.008415714	90	541170	5.733333713
Q9D8X0	Protein MANBAL	Manbal	Manbal	1	25.25399758	1.419195441	60	437220	5.64070002
P53986	Monocarboxylate transporter 1	Slc16a1	Slc16a1	1	51.47658192	1.719965539	80	2259250	6.353964291
Q9Z1R2	Large proline-rich protein BAG6	Bag6	Bag6	1	31.4258333	1.510891146	70	40577000	7.608279935
O35326	Serine/arginine-rich splicing factor 5	Srsf5	Srsf5	1	127.8571919	2.110108663	100	21620500	7.334865733
P62774	Myotrophin	Mtpn	Mtpn	1	34.00912226	1.544181222	70	6373150	6.80435414
Q91YY4	ATP synthase mitochondrial F1 complex assembly factor 2	Atpaf2	Atpaf2	0	18.50632979	1.290175562	50	384775	5.585206847
Q9Z0H3	SWI/SNF-related matrix-associated actin-dependent regulator of chromatin subfamily B member 1	Smarcb1	Smarcb1	1	13.74350984	1.168600884	40	3691845	6.567243459
Q8CG47	Structural maintenance of chromosomes protein 4	Smc4	Smc4	1	55.04702045	1.74855253	80	82831000	7.918192905
Q9D173	Mitochondrial import receptor subunit TOM7 homolog	Tomm7	Tomm7	1	94.37773098	1.979446986	90	2253250	6.35280938
Q5SW19	Clustered mitochondria protein homolog	Cluh	Cluh	1	39.9506226	1.612260509	70	64334000	7.808440555
Q9D7S7	60S ribosomal protein L22-like 1	Rpl22l1	Rpl22l1	0	158.4659095	2.202667854	100	16124500	7.207486257
P63325	40S ribosomal protein S10	Rps10	Rps10	1	374.8997911	2.575072084	100	103777000	8.016101112
P08003	Protein disulfide-isomerase A4	Pdia4	Pdia4	1	155.0950685	2.193389183	100	142188000	8.152862946
Q99JY9;Q641P0	Actin-related protein 3	Actr3	Actr3	1	77.73997479	1.896195271	90	54069000	7.732948337
Q61239	Protein farnesyltransferase/geranylgeranyltransferase type-1 subunit alpha	Fnta	Fnta	1	62.56819142	1.803239855	90	3079100	6.488423794
Q9D7S9	Charged multivesicular body protein 5	Chmp5	Chmp5	1	61.86259051	1.798392274	80	871390	5.940212572
Q61084	Mitogen-activated protein kinase kinase kinase 3	Map3k3	Map3k3	0	24.32203271	1.403498565	60	12619	4.10102494
Q99L04	Dehydrogenase/reductase SDR family member 1	Dhrs1	Dhrs1	0	8.404161774	0.973320091	20	4319650	6.635448559
Q6P4S8	Integrator complex subunit 1	Ints1	Ints1	1	36.63631578	1.575607104	70	17689000	7.247703282
Q8K2I1	Protein farnesyltransferase subunit beta	Fntb	Fntb	0	13.00068523	1.146149292	30	2348500	6.370790565
Q61510	E3 ubiquitin/ISG15 ligase TRIM25	Trim25	Trim25	1	19.892844	1.319997561	50	20225000	7.30588853
Q1HFZ0	tRNA (cytosine(34)-C(5))-methyltransferase	Nsun2	Nsun2	1	44.53934764	1.658386805	80	125085000	8.097205233
Q8BJW6	Eukaryotic translation initiation factor 2A	Eif2a	Eif2a	0	16.55880867	1.244495046	40	56330500	7.750743606
Q8K3D3	DNA repair protein SWI5 homolog	Swi5	Swi5	1	63.70079217	1.810909598	90	228450	5.358791162
P26350	Prothymosin alpha;Thymosin alpha	Ptma	Ptma	1	2393.423891	3.379201037	100	167517000	8.224058887
Q7TPR4;O88990	Alpha-actinin-1	Actn1	Actn1	1	40.13618489	1.614224011	70	61115500	7.786151369
P19258	Protein Mpv17	Mpv17	Mpv17	1	11.94564068	1.112123549	30	384590	5.584997988
Q6ZQK0	Condensin-2 complex subunit D3	Ncapd3	Ncapd3	0	22.76121645	1.375868671	50	625867.5	5.7964824
Q9Z1F9	SUMO-activating enzyme subunit 2	Uba2	Uba2	0	110.8690173	2.048709823	90	95002000	7.977732748
P11499	Heat shock protein HSP 90-beta	Hsp90ab1	Hsp90ab1	1	611.0982025	2.786821104	100	4378800000	9.641355109
Q9WVE8	Protein kinase C and casein kinase substrate in neurons protein 2	Pacsin2	Pacsin2	1	37.27283628	1.582890648	70	6356650	6.8032283
Q00899	Transcriptional repressor protein YY1	Yy1	Yy1	1	66.07881174	1.826585361	90	607210	5.783338915
Q8BX17	Gem-associated protein 5	Gemin5	Gemin5	0	29.02151966	1.477432672	60	64286000	7.808116404
Q9D0E1;Q91VC4	Heterogeneous nuclear ribonucleoprotein M	Hnrnpm	Hnrnpm	1	62.04155178	1.799626895	80	203440000	8.308436347
Q9Z0S1	3(2),5-bisphosphate nucleotidase 1	Bpnt1	Bpnt1	1	25.76537828	1.427573386	60	19007500	7.278924999
Q9Z2C9	Myotubularin-related protein 7	Mtmr7	Mtmr7	1	19.52751169	1.312336308	50	327320	5.514972543
Q3UA16	Kinetochore protein Spc25	Spc25	Spc25	1	16.03906631	1.231445793	40	1527755	6.184053714
Q9D1L9	Ragulator complex protein LAMTOR5	Lamtor5	Lamtor5	1	34.01928876	1.544307321	70	1011655	6.005032432
Q9EPL8	Importin-7	Ipo7	Ipo7	0	111.3003182	2.050380987	90	102181000	8.009370149
Q6P8I4	PEST proteolytic signal-containing nuclear protein	Pcnp	Pcnp	1	41.73002345	1.630733131	70	16961000	7.229451454
Q9DBF1	Alpha-aminoadipic semialdehyde dehydrogenase	Aldh7a1	Aldh7a1	1	19.58125388	1.31347183	50	21679000	7.336039245
Q00PI9	Heterogeneous nuclear ribonucleoprotein U-like protein 2	Hnrnpul2	Hnrnpul2	0	36.18606477	1.570380221	70	3664900	6.564062129
P24369	Peptidyl-prolyl cis-trans isomerase B	Ppib	Ppib	1	75.62639024	1.884378367	90	75053500	7.87537095
P62862	40S ribosomal protein S30	Fau	Fau	1	798.3751756	2.902750657	100	64536000	7.809802044
P35585	AP-1 complex subunit mu-1	Ap1m1	Ap1m1	1	8.042265772	0.956277268	20	5686950	6.75487941
Q8K301	Probable ATP-dependent RNA helicase DDX52	Ddx52	Ddx52	0	19.38831986	1.309381438	50	1113000	6.046495164
Q9QZB7	Actin-related protein 10	Actr10	Actr10	1	11.22937349	1.087404209	30	372570	5.571207882
P08103	Tyrosine-protein kinase HCK	Hck	Hck	0	10.27309774	1.052043273	30	1143995	6.058424126
P62908	40S ribosomal protein S3	Rps3	Rps3	0	549.6933366	2.740909822	100	982730000	8.992434214
P62141	Serine/threonine-protein phosphatase PP1-beta catalytic subunit	Ppp1cb	Ppp1cb	0	29.7038389	1.487192679	60	21204000	7.326417796
Q9R1T2	SUMO-activating enzyme subunit 1	Sae1	Sae1	1	169.1829499	2.230916047	100	113290000	8.054191577
P22682	E3 ubiquitin-protein ligase CBL	Cbl	Cbl	1	5.100154785	0.785340855	10	37204	4.570589636
P62855	40S ribosomal protein S26	Rps26	Rps26	0	1322.741112	3.121803057	100	73829500	7.868229927
Q8BGT0	Osteopetrosis-associated transmembrane protein 1	Ostm1	Ostm1	1	8.27583619	0.96735307	20	695595	5.842356452
Q9DCM0	Protein ETHE1, mitochondrial	Ethe1	Ethe1	0	10.03260213	1.042677957	30	154797.5	5.189763942
Q3SXD3	HD domain-containing protein 2	Hddc2	Hddc2	0	8.110874225	0.959560051	20	275685	5.440413137
Q9DCJ1	Target of rapamycin complex subunit LST8	Mlst8	Mlst8	0	5.352179167	0.802922739	10	292130	5.465576159
Q8BMB3	Eukaryotic translation initiation factor 4E type 2	Eif4e2	Eif4e2	1	32.15227249	1.520513303	70	4567350	6.659664293
O35435	Dihydroorotate dehydrogenase (quinone), mitochondrial	Dhodh	Dhodh	1	11.43993654	1.094818165	30	18864000	7.275633788
Q8BLH7	HIRA-interacting protein 3	Hirip3	Hirip3	1	19.18733057	1.305078895	50	716430	5.855173763
Q91VC9	Growth hormone-inducible transmembrane protein	Ghitm	Ghitm	1	123.1730171	2.094027234	100	3571300	6.552826334
P61027	Ras-related protein Rab-10	Rab10	Rab10	1	29.64978673	1.486427457	60	14732500	7.16827645
Q9CZM2	60S ribosomal protein L15	Rpl15	Rpl15	1	292.4001859	2.467460385	100	246125000	8.391155729
Q8K389	CDK5 regulatory subunit-associated protein 2	Cdk5rap2	Cdk5rap2	1	8.553332817	0.980154908	20	807693.5	5.907246588
Q9DBD5	Proline-, glutamic acid- and leucine-rich protein 1	Pelp1	Pelp1	1	49.27253694	1.701330802	80	54802500	7.738800371
Q3TBW2	39S ribosomal protein L10, mitochondrial	Mrpl10	Mrpl10	1	48.11628302	1.691225493	80	821700	5.914713287
Q8CCG4	Developmental pluripotency-associated protein 4	Dppa4	Dppa4	1	61.79002895	1.797890683	80	720910	5.85788105
O35465	Peptidyl-prolyl cis-trans isomerase FKBP8	Fkbp8	Fkbp8	1	49.27098104	1.701317361	80	11828450	7.072927838
Q9Z255	Ubiquitin-conjugating enzyme E2 A	Ube2a	Ube2a	1	7.164560675	0.911932821	20	515610	5.712321332
Q9WUU8	TNFAIP3-interacting protein 1	Tnip1	Tnip1	1	27.76814441	1.45891185	60	109330	5.038739348
Q8QZS1	3-hydroxyisobutyryl-CoA hydrolase, mitochondrial	Hibch	Hibch	0	8.871795322	0.994396142	20	388815	5.589743011
Q9CWM4	Prefoldin subunit 1	Pfdn1	Pfdn1	1	195.824169	2.294078427	100	17920500	7.253350123
Q9CPR4	60S ribosomal protein L17	Rpl17	Rpl17	1	1261.626229	3.101274807	100	175545000	8.244388464
Q9DCC8	Mitochondrial import receptor subunit TOM20 homolog	Tomm20	Tomm20	0	77.93400081	1.897264116	90	225980	5.354070004
Q3U5F4	YrdC domain-containing protein, mitochondrial	Yrdc	Yrdc	1	28.34156825	1.467483322	60	1295600	6.112470939
Q8R344	Coiled-coil domain-containing protein 12	Ccdc12	Ccdc12	1	37.83529847	1.589226647	70	1661010	6.220372247
Q9CYN2	Signal peptidase complex subunit 2	Spcs2	Spcs2	1	22.81880465	1.376919963	50	8607650	6.9348846
O88845	A-kinase anchor protein 10, mitochondrial	Akap10	Akap10	1	5.972203359	0.843370046	20	171490	5.2342388
Q922H1	Protein arginine N-methyltransferase 3	Prmt3	Prmt3	0	19.60955328	1.314068578	50	4395000	6.642958879
P47199	Quinone oxidoreductase	Cryz	Cryz	0	25.57186044	1.424421963	60	10015250	7.000661795
Q80ZV0	Ribonuclease H2 subunit B	Rnaseh2b	Rnaseh2b	1	12.33650063	1.12504189	30	6379200	6.804766218
Q922B2	Aspartate--tRNA ligase, cytoplasmic	Dars	Dars	1	89.48181197	1.956561289	90	236390000	8.373629101
Q9D8T7	SRA stem-loop-interacting RNA-binding protein, mitochondrial	Slirp	Slirp	1	6.792424128	0.891672582	20	4023200	6.604571623
Q8BIQ5	Cleavage stimulation factor subunit 2	Cstf2	Cstf2	0	10.2072969	1.049500877	30	9962850	6.998383592
P47962	60S ribosomal protein L5	Rpl5	Rpl5	0	395.996712	2.59878691	100	565885000	8.752728182
P12787	Cytochrome c oxidase subunit 5A, mitochondrial	Cox5a	Cox5a	1	290.1577942	2.464128421	100	21502000	7.332478858
P63085	Mitogen-activated protein kinase 1	Mapk1	Mapk1	1	31.1170753	1.50673599	60	130185000	8.114560947
Q80TP3	E3 ubiquitin-protein ligase UBR5	Ubr5	Ubr5	1	81.35106307	1.91566921	90	16975000	7.229809783
Q8BFT2	HAUS augmin-like complex subunit 4	Haus4	Haus4	1	74.95790811	1.880572996	90	504680	5.703016094
Q5RJG1	Nucleolar protein 10	Nol10	Nol10	1	12.73364426	1.137785794	30	1029865	6.012780299
Q8VI84	Nucleolar complex protein 3 homolog	Noc3l	Noc3l	1	15.7391941	1.223734545	40	2919200	6.46526385
P18653	Ribosomal protein S6 kinase alpha-1	Rps6ka1	Rps6ka1	1	51.04430073	1.716373178	80	46957500	7.671704967
Q924M7	Mannose-6-phosphate isomerase	Mpi	Mpi	1	20.58448456	1.334141682	50	2577600	6.411215523
Q9DBE0	Cysteine sulfinic acid decarboxylase	Csad	Csad	0	12.48563729	1.129871475	30	813750	5.910491002
P53811	Phosphatidylinositol transfer protein beta isoform	Pitpnb	Pitpnb	0	6.568943575	0.879035268	20	16547000	7.218719267
Q8BWZ3	N-alpha-acetyltransferase 25, NatB auxiliary subunit	Naa25	Naa25	1	20.12165538	1.324727952	50	27611000	7.441082136
Q9D8Z1	Activating signal cointegrator 1 complex subunit 1	Ascc1	Ascc1	1	12.39503437	1.126943832	30	392970	5.594359397
P43346	Deoxycytidine kinase	Dck	Dck	0	8.294214383	0.968212686	20	1870700	6.272004146
Q9CXC3	Mitochondrial genome maintenance exonuclease 1	Mgme1	Mgme1	0	13.97481849	1.175361567	40	460630	5.663352219
Q8BP40	Lysophosphatidic acid phosphatase type 6	Acp6	Acp6	1	28.52016309	1.470118752	60	11023350	7.042313597
Q8BGT5;Q8QZR5	Alanine aminotransferase 2	Gpt2	Gpt2	1	41.87573443	1.632211572	70	1725575	6.23693384
Q8VD00	Transmembrane protein 97	Tmem97	Tmem97	1	69.30484597	1.846985261	90	307450	5.487774497
Q99NB9	Splicing factor 3B subunit 1	Sf3b1	Sf3b1	1	102.4059736	2.014545628	90	127490000	8.105476121
D3Z4S3	Putative peptidyl-tRNA hydrolase PTRHD1	Ptrhd1	Ptrhd1	0	0.668086791	0.222218643	10	1358815	6.133160332
O55236	mRNA-capping enzyme;Polynucleotide 5-triphosphatase;mRNA guanylyltransferase	Rngtt	Rngtt	1	7.942261324	0.951447357	20	464090	5.666602211
Q9CZU6	Citrate synthase, mitochondrial	Cs	Cs	0	106.4746638	2.031306095	90	199940000	8.300899688
P60840	Alpha-endosulfine	Ensa	Ensa	1	30.36475241	1.496441864	60	2534950	6.403969398
P84089	Enhancer of rudimentary homolog	Erh	Erh	1	63.18590568	1.807439674	90	50862000	7.706393434
Q8VE37	Regulator of chromosome condensation	Rcc1	Rcc1	1	40.19337078	1.614827331	70	59337500	7.773329245
Q8BNI4	Derlin-2	Derl2	Derl2	1	5.951600645	0.842084815	20	1217200	6.085361944
Q6NVG5	Melanoregulin	Mreg	Mreg	1	77.91577815	1.897163843	90	130263.5	5.114822743
Q9D1B9	39S ribosomal protein L28, mitochondrial	Mrpl28	Mrpl28	1	94.97438075	1.982155319	90	3084400	6.489170694
Q6P542	ATP-binding cassette sub-family F member 1	Abcf1	Abcf1	1	62.17541888	1.80054813	80	36865000	7.566614238
Q8BVI4	Dihydropteridine reductase	Qdpr	Qdpr	1	38.72223707	1.599033699	70	39503500	7.596635576
O55142	60S ribosomal protein L35a	Rpl35a	Rpl35a	0	164.4203447	2.218588921	100	118504000	8.07373301
O09044	Synaptosomal-associated protein 23	Snap23	Snap23	1	17.46016719	1.26623563	40	3951700	6.596783967
Q9CR88	28S ribosomal protein S14, mitochondrial	Mrps14	Mrps14	1	24.17821879	1.401025003	60	1111700	6.045987606
Q99MJ9	ATP-dependent RNA helicase DDX50	Ddx50	Ddx50	1	34.71505049	1.552851268	70	1846100	6.266255222
P48725	Pericentrin	Pcnt	Pcnt	0	39.55409048	1.608034666	70	1683450	6.226200222
P97478	Ubiquinone biosynthesis protein COQ7 homolog	Coq7	Coq7	0	7.814781285	0.945211541	20	761425	5.881627132
Q9CXW3	Calcyclin-binding protein	Cacybp	Cacybp	1	107.3099398	2.034668314	90	122260000	8.087284391
Q8BH69	Selenide, water dikinase 1	Sephs1	Sephs1	0	13.23343797	1.153309813	30	10861400	7.035885808
Q9JMG1	Endothelial differentiation-related factor 1	Edf1	Edf1	1	73.9764097	1.87492464	90	10703000	7.029505525
A2AQ19	RNA polymerase-associated protein RTF1 homolog	Rtf1	Rtf1	0	8.21019444	0.964268799	20	3405600	6.532193637
Q9CZ30	Obg-like ATPase 1	Ola1	Ola1	0	26.10749353	1.433089363	60	87004000	7.93953922
P46935	E3 ubiquitin-protein ligase NEDD4	Nedd4	Nedd4	0	153.5528769	2.189077094	100	133910000	8.12681301
Q9Z1M8	Protein Red	Ik	Ik	1	63.40327524	1.808907954	90	6897200	6.83867282
Q9CQ36	DNA polymerase epsilon subunit 4	Pole4	Pole4	1	46.09133366	1.67294099	80	664935	5.822779193
Q9CZ15	DNA replication complex GINS protein PSF1	Gins1	Gins1	1	35.10816857	1.557605461	70	1001635	6.000709492
P62852	40S ribosomal protein S25	Rps25	Rps25	0	855.7923821	2.932875596	100	403105000	8.605418185
Q9JIF0;Q6PAK3	Protein arginine N-methyltransferase 1	Prmt1	Prmt1	1	63.78268178	1.811458922	90	228400000	8.3586961
Q2NL51	Glycogen synthase kinase-3 alpha	Gsk3a	Gsk3a	1	21.7247646	1.356499393	50	3036350	6.482351831
Q9DC51;P20612;P18872;Q3V3I2;P50149	Guanine nucleotide-binding protein G(k) subunit alpha	Gnai3	Gnai3	1	43.99864388	1.653199426	80	6824800	6.834089929
P61979	Heterogeneous nuclear ribonucleoprotein K	Hnrnpk	Hnrnpk	1	156.6866356	2.197794887	100	506965000	8.704977977
Q9CQE7	Endoplasmic reticulum-Golgi intermediate compartment protein 3	Ergic3	Ergic3	0	31.71794152	1.514785972	70	795750	5.900776647
Q99KV1	DnaJ homolog subfamily B member 11	Dnajb11	Dnajb11	0	34.30032594	1.547778715	70	15487000	7.189967298
Q9DCJ5	NADH dehydrogenase [ubiquinone] 1 alpha subcomplex subunit 8	Ndufa8	Ndufa8	1	50.66299545	1.713179583	80	4501250	6.653333134
Q9D1H7	Golgi to ER traffic protein 4 homolog	Get4	Get4	1	35.00463151	1.556358371	70	14370000	7.157456768
Q9CQV8	14-3-3 protein beta/alpha;14-3-3 protein beta/alpha, N-terminally processed	Ywhab	Ywhab	1	18.2753905	1.285003185	50	69620000	7.842734019
P46061	Ran GTPase-activating protein 1	Rangap1	Rangap1	1	132.6335329	2.12591545	100	83551000	7.921951652
Q9DBG7	Signal recognition particle receptor subunit alpha	Srpr	Srpr	0	21.93549408	1.3605081	50	1547600	6.189658721
Q9Z0X1	Apoptosis-inducing factor 1, mitochondrial	Aifm1	Aifm1	1	17.8414118	1.275113442	40	58735000	7.768896973
Q922E4	Ethanolamine-phosphate cytidylyltransferase	Pcyt2	Pcyt2	0	21.37657874	1.349793686	50	1769900	6.247948729
Q9D3E6	Cohesin subunit SA-1	Stag1	Stag1	1	14.54388178	1.191559485	40	1880900	6.274365706
Q9EPV8	Ubiquitin-like protein 5	Ubl5	Ubl5	1	13.60358935	1.164459612	40	9512400	6.978290104
Q9CZ04	COP9 signalosome complex subunit 7a	Cops7a	Cops7a	1	60.34691854	1.787792753	80	17155000	7.234390722
Q99P72	Reticulon-4	Rtn4	Rtn4	1	73.53714809	1.872372772	90	44625000	7.649578229
O70503	Estradiol 17-beta-dehydrogenase 12	Hsd17b12	Hsd17b12	1	29.623117	1.486049394	60	47716500	7.678668581
Q8R0F6	Integrin-linked kinase-associated serine/threonine phosphatase 2C	Ilkap	Ilkap	1	41.94748799	1.632937767	70	2704600	6.432103044
Q9JK30	Origin recognition complex subunit 3	Orc3	Orc3	0	13.3856763	1.157930284	40	2922000	6.465680212
Q8JZM0	Dimethyladenosine transferase 1, mitochondrial	Tfb1m	Tfb1m	0	14.10061291	1.178994575	40	1739300	6.240374497
Q9WUV0	Origin recognition complex subunit 5	Orc5	Orc5	1	21.07247113	1.343850957	50	281230	5.449061647
Q9DCR2	AP-3 complex subunit sigma-1	Ap3s1	Ap3s1	0	10.41251399	1.057381323	30	631865	5.8006243
Q9D3D9	ATP synthase subunit delta, mitochondrial	Atp5d	Atp5d	1	50.05841407	1.708067321	80	20467500	7.311064799
O89013	Leptin receptor gene-related protein	Leprot	Leprot	1	49.05731954	1.69946759	80	127640	5.105986796
Q6DFW4	Nucleolar protein 58	Nop58	Nop58	1	149.3433824	2.177084317	100	30717500	7.487385867
Q6IRU2	Tropomyosin alpha-4 chain	Tpm4	Tpm4	1	34.02787066	1.544413737	70	2971650	6.472997657
P56371	Ras-related protein Rab-4A	Rab4a	Rab4a	1	12.75199389	1.138365671	30	2998600	6.476918537
Q07417	Short-chain specific acyl-CoA dehydrogenase, mitochondrial	Acads	Acads	1	44.86106172	1.661444105	80	26849500	7.428936203
Q91YQ5	Dolichyl-diphosphooligosaccharide--protein glycosyltransferase subunit 1	Rpn1	Rpn1	1	85.09952708	1.935000766	90	127845000	8.106683747
Q8K274	Ketosamine-3-kinase	Fn3krp	Fn3krp	0	11.69251193	1.10354758	30	163990	5.214817366
Q9CZY2	Transcription elongation factor A protein-like 8	Tceal8	Tceal8	1	13.67041784	1.166442484	40	106110	5.025756315
Q9D8M4	60S ribosomal protein L7-like 1	Rpl7l1	Rpl7l1	1	81.88738876	1.918488458	90	1753050	6.243794303
Q9ESW4	Acylglycerol kinase, mitochondrial	Agk	Agk	1	19.2433635	1.306282674	50	1175200	6.070111783
O70311	Glycylpeptide N-tetradecanoyltransferase 2	Nmt2	Nmt2	1	20.72347113	1.336929221	50	2693000	6.430236353
Q7TT18	Activating transcription factor 7-interacting protein 1	Atf7ip	Atf7ip	1	11.94055177	1.111952794	30	1655600	6.218955418
P97496	SWI/SNF complex subunit SMARCC1	Smarcc1	Smarcc1	1	18.4039781	1.287890776	50	77811500	7.891043787
Q8CIG8	Protein arginine N-methyltransferase 5	Prmt5	Prmt5	1	47.94587974	1.689716139	80	100840500	8.00363499
P97477	Aurora kinase A	Aurka	Aurka	1	74.53779578	1.878164308	90	3835200	6.583788017
O35459	Delta(3,5)-Delta(2,4)-dienoyl-CoA isomerase, mitochondrial	Ech1	Ech1	1	38.88502423	1.60080986	70	5593650	6.747695289
Q8BMI3	ADP-ribosylation factor-binding protein GGA3	Gga3	Gga3	1	10.80140691	1.071933785	30	814080	5.910667085
Q9D0R4	Probable ATP-dependent RNA helicase DDX56	Ddx56	Ddx56	1	70.53481464	1.854517456	90	4595250	6.662309144
P31938	Dual specificity mitogen-activated protein kinase kinase 1	Map2k1	Map2k1	1	80.4891185	1.91109962	90	39945000	7.601462425
Q80ZK9	WD and tetratricopeptide repeats protein 1	Wdtc1	Wdtc1	1	18.65301153	1.293429109	50	3525250	6.547189921
P23492	Purine nucleoside phosphorylase	Pnp	Pnp	1	18.71066394	1.294701253	50	140230000	8.146840934
P62743	AP-2 complex subunit sigma	Ap2s1	Ap2s1	1	51.97914147	1.724104916	80	3790650	6.578713687
Q9CPV2	Anaphase-promoting complex subunit 16	Anapc16	Anapc16	1	8.285355999	0.967798559	20	107020	5.029464947
A2RTL5	Arginine/serine-rich coiled-coil protein 2	Rsrc2	Rsrc2	1	17.87605647	1.275911268	50	518250	5.714539311
O54879	High mobility group protein B3	Hmgb3	Hmgb3	1	6.045535925	0.847914034	20	4029900	6.605294269
O35130	Ribosomal RNA small subunit methyltransferase NEP1	Emg1	Emg1	1	114.7752316	2.063615658	90	4515050	6.654662564
Q9D1Q6	Endoplasmic reticulum resident protein 44	Erp44	Erp44	1	9.730638319	1.030625557	30	5584850	6.747011513
Q8CCS6;Q5XFR0	Polyadenylate-binding protein 2	Pabpn1	Pabpn1	1	12.56960907	1.132567336	30	51218500	7.709426855
O70481	E3 ubiquitin-protein ligase UBR1	Ubr1	Ubr1	1	6.580621971	0.87970484	20	768950	5.885898101
P08228	Superoxide dismutase [Cu-Zn]	Sod1	Sod1	0	482.9042177	2.684759407	100	308185000	8.488811497
Q7TMM9	Tubulin beta-2A chain	Tubb2a	Tubb2a	0	56.08973823	1.756558052	80	7036250	6.847341262
Q9CZP7	Hsp90 co-chaperone Cdc37-like 1	Cdc37l1	Cdc37l1	1	26.235032	1.43512789	60	839900	5.924227581
Q9DC50	Peroxisomal carnitine O-octanoyltransferase	Crot	Crot	0	10.82654777	1.07285799	30	1492850	6.174016172
Q9D880	Mitochondrial import inner membrane translocase subunit TIM50	Timm50	Timm50	0	20.10838011	1.324454906	50	24178500	7.383429354
Q60809	CCR4-NOT transcription complex subunit 7	Cnot7	Cnot7	1	7.967787288	0.952685298	20	198890	5.298612948
P57787	Monocarboxylate transporter 4	Slc16a3	Slc16a3	1	10.70020975	1.068193647	30	2423600	6.384460944
B1AQJ2	Ubiquitin carboxyl-terminal hydrolase 36	Usp36	Usp36	1	8.806418835	0.991510438	20	353475	5.548358703
P40630	Transcription factor A, mitochondrial	Tfam	Tfam	1	20.81337249	1.338722816	50	2522000	6.401745082
Q99J45	Nuclear receptor-binding protein	Nrbp1	Nrbp1	1	19.99849317	1.322188131	50	2746750	6.438819133
P08207	Protein S100-A10	S100a10	S100a10	1	27.5358128	1.455390247	60	889685	5.949236268
Q9CSH3	Exosome complex exonuclease RRP44	Dis3	Dis3	1	17.58431185	1.269146484	40	55222000	7.742112132
P11157;Q6PEE3	Ribonucleoside-diphosphate reductase subunit M2	Rrm2	Rrm2	1	68.44025276	1.841611293	90	57605000	7.760460181
P63073	Eukaryotic translation initiation factor 4E	Eif4e	Eif4e	1	45.97453739	1.671862512	80	24896500	7.396138297
Q9QXY9	Peroxisomal biogenesis factor 3	Pex3	Pex3	1	4.392623185	0.731800075	10	998080	5.999165353
Q64674	Spermidine synthase	Srm	Srm	1	57.41481474	1.766523004	80	154190000	8.188056208
O55101	Synaptogyrin-2	Syngr2	Syngr2	1	26.03387723	1.431908337	60	3295650	6.517941083
Q8BMS1	Trifunctional enzyme subunit alpha, mitochondrial;Long-chain enoyl-CoA hydratase;Long chain 3-hydroxyacyl-CoA dehydrogenase	Hadha	Hadha	0	25.56074888	1.424240316	60	45946000	7.662247708
P63260	Actin, cytoplasmic 2;Actin, cytoplasmic 2, N-terminally processed	Actg1	Actg1	1	154.2664201	2.19107754	100	6725050000	9.827695518
Q99L47	Hsc70-interacting protein	St13	St13	1	111.9187868	2.052766203	90	240645000	8.381376843
Q9CQ79	Thioredoxin domain-containing protein 9	Txndc9	Txndc9	1	8.764465878	0.989648492	20	4459900	6.649325121
P25206	DNA replication licensing factor MCM3	Mcm3	Mcm3	1	153.2861098	2.188326829	100	279795000	8.446839949
P19536	Cytochrome c oxidase subunit 5B, mitochondrial	Cox5b	Cox5b	1	322.9773637	2.510514667	100	7700000	6.886490725
Q9D287	Pre-mRNA-splicing factor SPF27	Bcas2	Bcas2	1	52.3171156	1.726866647	80	6731900	6.828137656
P67984	60S ribosomal protein L22	Rpl22	Rpl22	0	204.8432147	2.313536556	100	214720000	8.331872498
Q99JF8;Q9JMG7	PC4 and SFRS1-interacting protein	Psip1	Psip1	1	35.13435502	1.557920307	70	10771400	7.032272154
P62488	DNA-directed RNA polymerase II subunit RPB7	Polr2g	Polr2g	1	90.10228035	1.959529248	90	3151700	6.498544872
Q8BJ05	Zinc finger CCCH domain-containing protein 14	Zc3h14	Zc3h14	1	24.22698603	1.401865367	60	313745	5.496576813
Q8K019	Bcl-2-associated transcription factor 1	Bclaf1	Bclaf1	0	52.10588542	1.725142654	80	17678500	7.247445413
Q9CZY3	Ubiquitin-conjugating enzyme E2 variant 1	Ube2v1	Ube2v1	1	0.640450308	0.214963079	10	74501500	7.872165017
P61804	Dolichyl-diphosphooligosaccharide--protein glycosyltransferase subunit DAD1	Dad1	Dad1	0	8.66380004	0.985147935	20	14701000	7.167346878
Q8K2Z8;Q7TSS2	Ubiquitin-conjugating enzyme E2 Q2;Ubiquitin-conjugating enzyme E2 Q1	Ube2q2;Ube2q1	Ube2q2	0				280190	5.447452631
Q8C5H8	NAD kinase domain-containing protein 1, mitochondrial	Nadkd1	Nadkd1	0	30.46017394	1.497761119	60	1781050	6.250676112
Q3V3R1	Monofunctional C1-tetrahydrofolate synthase, mitochondrial	Mthfd1l	Mthfd1l	1	29.98375096	1.491133993	60	91937500	7.96349269
Q9CY57	Chromatin target of PRMT1 protein	Chtop	Chtop	1	78.08424776	1.898089988	90	9382850	6.972334773
P70296	Phosphatidylethanolamine-binding protein 1;Hippocampal cholinergic neurostimulating peptide	Pebp1	Pebp1	1	202.6843689	2.308957702	100	104579000	8.019444485
Q62036	5-azacytidine-induced protein 1	Azi1	Azi1	1	18.4359177	1.288605051	50	179400	5.253822439
Q1PSW8	E3 ubiquitin-protein ligase TRIM71	Trim71	Trim71	1	57.07906604	1.764019624	80	6192750	6.791883548
Q7TQH0	Ataxin-2-like protein	Atxn2l	Atxn2l	1	28.46915424	1.469367672	60	21739000	7.337239563
P85094	Isochorismatase domain-containing protein 2A, mitochondrial	Isoc2a	Isoc2a	1	58.54082762	1.774814867	80	578920	5.762618553
P63037	DnaJ homolog subfamily A member 1	Dnaja1	Dnaja1	1	19.58569491	1.313565532	50	76631000	7.884404493
P97311	DNA replication licensing factor MCM6	Mcm6	Mcm6	1	149.1351761	2.176482458	100	251525000	8.400581158
Q8R2Q4	Ribosome-releasing factor 2, mitochondrial	Gfm2	Gfm2	1	7.521326851	0.930507224	20	3624600	6.559260086
P56399	Ubiquitin carboxyl-terminal hydrolase 5	Usp5	Usp5	1	59.66355051	1.782927825	80	50128000	7.700080378
Q3UM45	Protein phosphatase 1 regulatory subunit 7	Ppp1r7	Ppp1r7	1	4.15590464	0.712304876	10	7515600	6.875963658
Q9CQH7	Transcription factor BTF3 homolog 4	Btf3l4	Btf3l4	0	11.65157572	1.102144619	30	3105145	6.492081885
Q9DC70	NADH dehydrogenase [ubiquinone] iron-sulfur protein 7, mitochondrial	Ndufs7	Ndufs7	1	47.22917361	1.683309821	80	2347450	6.370596351
Q80TA6	Myotubularin-related protein 12	Mtmr12	Mtmr12	1	21.61148154	1.354329019	50	1063600	6.026778329
Q9D1X9	Transmembrane protein 50B	Tmem50b	Tmem50b	0	7.659677463	0.937501717	20	65812	4.818305089
P02798;CON__P67983	Metallothionein-2	Mt2	Mt2	1	799.4498339	2.903334119	100	2020300	6.305415864
O08600	Endonuclease G, mitochondrial	Endog	Endog	0	23.81217484	1.394664833	60	967470	5.985637507
Q9CZW5	Mitochondrial import receptor subunit TOM70	Tomm70a	Tomm70a	0	75.52719514	1.883815796	90	43597500	7.639461586
Q91YJ2	Sorting nexin-4	Snx4	Snx4	1	43.12366012	1.644671531	80	1131720	6.053738991
Q5F2E7	Nuclear fragile X mental retardation-interacting protein 2	Nufip2	Nufip2	1	45.79059497	1.670158568	80	15925600	7.202095803
Q8BHG1	Nardilysin	Nrd1	Nrd1	1	11.56416372	1.099133587	30	28854000	7.460206027
O35381;Q64G17	Acidic leucine-rich nuclear phosphoprotein 32 family member A	Anp32a	Anp32a	1	82.72477844	1.922854007	90	130720000	8.116342039
P97386	DNA ligase 3	Lig3	Lig3	1	12.18211818	1.119985201	30	2569950	6.409924674
P19253	60S ribosomal protein L13a	Rpl13a	Rpl13a	0	850.9097197	2.930393573	100	314955000	8.498248507
O08663	Methionine aminopeptidase 2	Metap2	Metap2	1	24.59449335	1.408146537	60	9401850	6.973213318
Q6ZQ73	Cullin-associated NEDD8-dissociated protein 2	Cand2	Cand2	0	6.714555313	0.887310897	20	10565200	7.023877723
Q04750	DNA topoisomerase 1	Top1	Top1	1	11.14604743	1.084434973	30	13859800	7.141756963
Q3UMC0;Q9D3R6	Spermatogenesis-associated protein 5	Spata5	Spata5	0	20.87263145	1.339901035	50	39506000	7.596663059
Q80ZM7	Transcription initiation factor IIA subunit 2	Gtf2a2	Gtf2a2	1	11.32563053	1.090809145	30	1173225	6.069381309
Q99K48	Non-POU domain-containing octamer-binding protein	Nono	Nono	0	103.0320379	2.017167106	90	226840000	8.355719639
Q9D2G2	Dihydrolipoyllysine-residue succinyltransferase component of 2-oxoglutarate dehydrogenase complex, mitochondrial	Dlst	Dlst	1	32.20160376	1.521159062	70	22824500	7.358401273
Q69ZX6	MORC family CW-type zinc finger protein 2A	Morc2a	Morc2a	1	21.52164128	1.352600037	50	1754150	6.244066728
Q8BFW3	Protein phosphatase 1 regulatory subunit 15B	Ppp1r15b	Ppp1r15b	1	21.68693953	1.355775914	50	654680	5.816029074
Q6A4J8	Ubiquitin carboxyl-terminal hydrolase 7	Usp7	Usp7	1	75.8489933	1.885638183	90	89945000	7.953977026
Q61164	Transcriptional repressor CTCF	Ctcf	Ctcf	1	23.86086438	1.395516224	60	1759095	6.245289294
P50518;Q9D593	V-type proton ATPase subunit E 1	Atp6v1e1	Atp6v1e1	1	102.9246548	2.016718591	90	15509000	7.190583796
P26883	Peptidyl-prolyl cis-trans isomerase FKBP1A	Fkbp1a	Fkbp1a	1	6.524056029	0.876452021	20	33825000	7.529237805
Q91WM2	Cat eye syndrome critical region protein 5 homolog	Cecr5	Cecr5	0	13.4282606	1.159213978	40	5193100	6.715426686
Q8VE70	Programmed cell death protein 10	Pdcd10	Pdcd10	0	14.52348603	1.190989255	40	7269750	6.861519476
Q5I043	Ubiquitin carboxyl-terminal hydrolase 28	Usp28	Usp28	0	18.97266849	1.300436093	50	2888400	6.460657336
Q01405	Protein transport protein Sec23A	Sec23a	Sec23a	1	34.20439395	1.546596872	70	11575000	7.063521
P61087	Ubiquitin-conjugating enzyme E2 K	Ube2k	Ube2k	1	9.356175195	1.015199389	20	30513000	7.484484909
Q9CS74	Protein SGT1 homolog	Ecd	Ecd	1	29.95745033	1.490765185	60	755380	5.878165482
P62754	40S ribosomal protein S6	Rps6	Rps6	0	813.3926028	2.91083382	100	369340000	8.567426345
Q62376	U1 small nuclear ribonucleoprotein 70 kDa	Snrnp70	Snrnp70	1	312.2401043	2.49587736	100	49046000	7.690603594
P47811	Mitogen-activated protein kinase 14	Mapk14	Mapk14	1	17.53854825	1.268075722	40	8089450	6.907918995
Q9ERS2	NADH dehydrogenase [ubiquinone] 1 alpha subcomplex subunit 13	Ndufa13	Ndufa13	0	136.3839355	2.137935953	100	4986650	6.697808887
Q9D211	CDKN2AIP N-terminal-like protein	Cdkn2aipnl	Cdkn2aipnl	1	37.84311994	1.589314106	70	2722000	6.434888121
Q9JM62	Receptor expression-enhancing protein 6	Reep6	Reep6	0	2.405538228	0.53218576	10	2957600	6.470939438
Q61598	Rab GDP dissociation inhibitor beta	Gdi2	Gdi2	1	76.17781411	1.887492474	90	541480000	8.73358242
O08638	Myosin-11	Myh11	Myh11	0	0.38698107	0.142070534	10	729265	5.862885371
Q9D0M1	Phosphoribosyl pyrophosphate synthase-associated protein 1	Prpsap1	Prpsap1	0	29.35280382	1.482198815	60	9897200	6.995512346
Q9DAR7	m7GpppX diphosphatase	Dcps	Dcps	1	30.59220951	1.499580001	60	32236500	7.508347883
Q9CQ18	Ribonuclease H2 subunit C	Rnaseh2c	Rnaseh2c	1	26.51943165	1.43963946	60	1156515	6.06315127
Q9CQJ8	NADH dehydrogenase [ubiquinone] 1 beta subcomplex subunit 9	Ndufb9	Ndufb9	1	179.2053012	2.255767563	100	609810	5.785194542
P63280	SUMO-conjugating enzyme UBC9	Ube2i	Ube2i	1	42.97165635	1.643172825	80	20331000	7.30815874
Q9DCA2	28S ribosomal protein S11, mitochondrial	Mrps11	Mrps11	1	10.1780669	1.048366704	30	223170	5.348635813
Q9DAS9	Guanine nucleotide-binding protein G(I)/G(S)/G(O) subunit gamma-12	Gng12	Gng12	1	3.782594672	0.679663576	10	1315885	6.119217936
Q9EPU4	Cleavage and polyadenylation specificity factor subunit 1	Cpsf1	Cpsf1	0	43.49777495	1.648338295	80	25209500	7.401564232
P61961	Ubiquitin-fold modifier 1	Ufm1	Ufm1	1	5.498905724	0.812840237	20	2464050	6.391649516
O08583;Q9JJW6	THO complex subunit 4;RNA and export factor-binding protein 2	Alyref;Refbp2	Alyref	1				13203500	7.12068907
Q8CIV8	Tubulin-specific chaperone E	Tbce	Tbce	1	6.859885657	0.895416228	20	1042060	6.017892726
P80318	T-complex protein 1 subunit gamma	Cct3	Cct3	1	179.0362478	2.255359953	100	676575000	8.830315946
Q91V64	Isochorismatase domain-containing protein 1	Isoc1	Isoc1	1	20.72969373	1.337053605	50	3217550	6.507525304
Q9R1C7	Pre-mRNA-processing factor 40 homolog A	Prpf40a	Prpf40a	1	18.2117	1.283565796	50	31597000	7.49964585
Q8JZV7	Putative N-acetylglucosamine-6-phosphate deacetylase	Amdhd2	Amdhd2	0	31.63310462	1.513658393	70	739635	5.869017454
Q63844;Q6P5G0;Q61532	Mitogen-activated protein kinase 3	Mapk3	Mapk3	0	8.175048653	0.962608376	20	3575650	6.553355002
O54692	Centromere/kinetochore protein zw10 homolog	Zw10	Zw10	1	18.88771692	1.29858493	50	5289650	6.723426937
Q8R3N1	Nucleolar protein 14	Nop14	Nop14	1	24.24483047	1.402172458	60	3987250	6.600673467
Q07076	Annexin A7	Anxa7	Anxa7	0	35.100514	1.557513385	70	31666000	7.500593207
Q91YR9;REV__Q3TVC7	Prostaglandin reductase 1	Ptgr1	Ptgr1	1	33.21683337	1.534239815	70	783425	5.893997426
Q61206	Platelet-activating factor acetylhydrolase IB subunit beta	Pafah1b2	Pafah1b2	0	18.41750696	1.28819347	50	5180550	6.71437587
Q91YJ3	Thymocyte nuclear protein 1	Thyn1	Thyn1	1	31.71182671	1.514704797	70	5363150	6.729419944
Q9CQC6	Basic leucine zipper and W2 domain-containing protein 1	Bzw1	Bzw1	1	101.6690996	2.011439753	90	136320000	8.134559577
Q8JZQ9	Eukaryotic translation initiation factor 3 subunit B	Eif3b	Eif3b	1	65.21861154	1.82098007	90	233850000	8.368937374
P56391	Cytochrome c oxidase subunit 6B1	Cox6b1	Cox6b1	1	377.4054275	2.577957357	100	2475100	6.39359275
Q8BRN9	Coiled-coil and C2 domain-containing protein 1B	Cc2d1b	Cc2d1b	0	20.2980733	1.328340317	50	1452500	6.162116141
Q9CQZ1	Heat shock factor-binding protein 1	Hsbp1	Hsbp1	0	49.0783589	1.699650088	80	152160	5.1823005
O55242	Sigma non-opioid intracellular receptor 1	Sigmar1	Sigmar1	1	7.764780161	0.942741028	20	2596950	6.414463588
P35505	Fumarylacetoacetase	Fah	Fah	0	5.428705911	0.808123559	10	4891850	6.689473132
Q5SFM8	RNA-binding protein 27	Rbm27	Rbm27	1	7.778766489	0.943433497	20	947365	5.976517336
O88545	COP9 signalosome complex subunit 6	Cops6	Cops6	0	30.4920607	1.49820108	60	35274500	7.547460867
B1AZI6	THO complex subunit 2	Thoc2	Thoc2	1	8.811923293	0.991754144	20	32390000	7.510410948
P99024	Tubulin beta-5 chain	Tubb5	Tubb5	1	677.6151276	2.831623537	100	868970000	8.939004783
Q9EST1;Q32M21;Q5Y4Y6	Gasdermin-A;Gasdermin-A2;Gasdermin-A3	Gsdma;Gsdma2;Gsdma3	Gsdma	0				815910	5.911642256
Q07139	Protein ECT2	Ect2	Ect2	1	35.86878999	1.566658885	70	536680	5.729715411
Q9DBR3	Armadillo repeat-containing protein 8	Armc8	Armc8	1	12.43454156	1.128222851	30	4065800	6.609146012
P56135	ATP synthase subunit f, mitochondrial	Atp5j2	Atp5j2	1	109.4556379	2.043187888	90	35316500	7.547977657
P97770	THUMP domain-containing protein 3	Thumpd3	Thumpd3	0	19.45271532	1.310750973	50	6484750	6.811893238
P28656	Nucleosome assembly protein 1-like 1	Nap1l1	Nap1l1	1	71.82986967	1.862309533	90	171025000	8.233059599
P53996	Cellular nucleic acid-binding protein	Cnbp	Cnbp	1	177.9059968	2.252624898	100	17811000	7.250688304
P29595	NEDD8	Nedd8	Nedd8	1	145.968636	2.167224664	100	4353850	6.638873463
Q9QYI3	DnaJ homolog subfamily C member 7	Dnajc7	Dnajc7	1	46.03395128	1.672411465	80	67429000	7.828846719
Q6PD03	Serine/threonine-protein phosphatase 2A 56 kDa regulatory subunit alpha isoform	Ppp2r5a	Ppp2r5a	1	31.26328937	1.508708643	70	1388850	6.142655343
P25444	40S ribosomal protein S2	Rps2	Rps2	0	2016.8027	3.304878699	100	626855000	8.797167094
Q61102	ATP-binding cassette sub-family B member 7, mitochondrial	Abcb7	Abcb7	0	15.68240255	1.222258597	40	4770500	6.6785639
Q9D554	Splicing factor 3A subunit 3	Sf3a3	Sf3a3	1	44.77906869	1.660666953	80	57663500	7.760900999
P84102	Small EDRK-rich factor 2	Serf2	Serf2	1	4.248031947	0.71999647	10	851795	5.930335086
Q9CRD0	OCIA domain-containing protein 1	Ociad1	Ociad1	1	30.9148757	1.503993157	60	884525	5.946710112
O08807	Peroxiredoxin-4	Prdx4	Prdx4	1	22.11595041	1.363911754	50	241100000	8.38219721
P53702	Cytochrome c-type heme lyase	Hccs	Hccs	1	7.658920569	0.937463756	20	1134200	6.054689643
Q921M7;Q8BHZ0	Protein FAM49B	Fam49b	Fam49b	1	23.10316632	1.382074098	50	29094500	7.463810898
Q9JKB3;Q9Z2C8	Y-box-binding protein 3	Ybx3	Ybx3	1	188.6727102	2.27800485	100	18065500	7.256849986
P35980	60S ribosomal protein L18	Rpl18	Rpl18	1	438.034249	2.642498401	100	359350000	8.555517649
Q91VN4	Coiled-coil-helix-coiled-coil-helix domain-containing protein 6, mitochondrial	Chchd6	Chchd6	0	12.15250895	1.119008606	30	354170	5.549211771
P56959	RNA-binding protein FUS	Fus	Fus	1	4.866727025	0.768395881	10	66441000	7.82243616
Q99MI1	ELKS/Rab6-interacting/CAST family member 1	Erc1	Erc1	0	5.257026259	0.796367978	10	1760455	6.245624928
Q9CQH3	NADH dehydrogenase [ubiquinone] 1 beta subcomplex subunit 5, mitochondrial	Ndufb5	Ndufb5	1	34.2451398	1.547099237	70	4022450	6.604490654
Q91VM9	Inorganic pyrophosphatase 2, mitochondrial	Ppa2	Ppa2	1	12.32721895	1.124739533	30	855665	5.932303768
O54988;O55098	STE20-like serine/threonine-protein kinase	Slk	Slk	0	18.40996965	1.288024856	50	9533050	6.979231871
Q8BPG6	Sulfatase-modifying factor 2	Sumf2	Sumf2	1	35.01860325	1.556526868	70	1331295	6.124274301
P53798	Squalene synthase	Fdft1	Fdft1	1	53.21041769	1.734082754	80	604220	5.781195097
Q5SUC9	Protein SCO1 homolog, mitochondrial	Sco1	Sco1	1	16.93588713	1.253722862	40	8479300	6.928360001
P46664;P28650	Adenylosuccinate synthetase isozyme 2	Adss	Adss	0	46.5184552	1.676862314	80	181520000	8.258924483
Q9R0Q7	Prostaglandin E synthase 3	Ptges3	Ptges3	1	178.4870696	2.254033167	100	51729000	7.713734083
Q31125	Zinc transporter SLC39A7	Slc39a7	Slc39a7	1	1.678312775	0.427861293	10	2350000	6.371067862
P40240	CD9 antigen	Cd9	Cd9	1	142.7258297	2.157534824	100	2965000	6.472024698
Q9D6K5	Synaptojanin-2-binding protein	Synj2bp	Synj2bp	1	4.303642168	0.724574215	10	2154000	6.333245699
Q922S8	Kinesin-like protein KIF2C	Kif2c	Kif2c	1	32.73836598	1.528124045	70	10875400	7.036445239
Q7TMF3	NADH dehydrogenase [ubiquinone] 1 alpha subcomplex subunit 12	Ndufa12	Ndufa12	1	55.51953785	1.752198602	80	6938250	6.841249944
Q9DBL1	Short/branched chain specific acyl-CoA dehydrogenase, mitochondrial	Acadsb	Acadsb	1	6.405770522	0.869570251	20	1659515	6.219981182
Q8R0X7	Sphingosine-1-phosphate lyase 1	Sgpl1	Sgpl1	1	20.08074101	1.323885873	50	10397550	7.016931017
P35123	Ubiquitin carboxyl-terminal hydrolase 4	Usp4	Usp4	1	39.32717698	1.605597821	70	2523020	6.401920693
P33610	DNA primase large subunit	Prim2	Prim2	0	26.59781537	1.440874705	60	6447100	6.809364407
Q9JIF7	Coatomer subunit beta	Copb1	Copb1	1	39.00028038	1.602063036	70	108807000	8.036656836
Q8R2Y9	SOSS complex subunit B1	Nabp2	Nabp2	0	4.918083113	0.77218106	10	658720	5.81870085
Q9D8E6	60S ribosomal protein L4	Rpl4	Rpl4	0	1712.384703	3.233854885	100	1566900000	9.195041281
Q8K298	Actin-binding protein anillin	Anln	Anln	1	31.15853297	1.507296229	60	7727350	6.888030583
Q3UPE3	RecQ-mediated genome instability protein 2	Rmi2	Rmi2	0	1.805470427	0.448005695	10	1593300	6.202297556
Q60838	Segment polarity protein dishevelled homolog DVL-2	Dvl2	Dvl2	1	28.39367769	1.468253928	60	659700	5.819346484
Q3TLD5	Unconventional prefoldin RPB5 interactor	Uri1	Uri1	1	26.78964201	1.443882952	60	390260	5.59135404
O88342	WD repeat-containing protein 1	Wdr1	Wdr1	1	53.04198314	1.732731278	80	53537500	7.728658087
Q8R3P6	von Willebrand factor A domain-containing protein 9	Vwa9	Vwa9	0	10.90436151	1.075706107	30	196000	5.292256071
Q80SW1;Q68FL4	Putative adenosylhomocysteinase 2;Putative adenosylhomocysteinase 3	Ahcyl1;Ahcyl2	Ahcyl1	1				3460950	6.539195325
Q8VBT9	Tether containing UBX domain for GLUT4	Aspscr1	Aspscr1	1	17.20919327	1.260290705	40	9286350	6.967845048
Q64727	Vinculin	Vcl	Vcl	1	15.63479222	1.22101738	40	78295000	7.893734028
Q3THK7	GMP synthase [glutamine-hydrolyzing]	Gmps	Gmps	1	11.48527238	1.096398022	30	101163500	8.005023846
Q9CQQ8	U6 snRNA-associated Sm-like protein LSm7	Lsm7	Lsm7	1	173.7915407	2.24252041	100	3767750	6.576082079
Q9WVG6	Histone-arginine methyltransferase CARM1	Carm1	Carm1	1	12.6156735	1.134039129	30	8946150	6.951636176
P56960	Exosome component 10	Exosc10	Exosc10	1	30.55325868	1.499044218	60	2709850	6.432945252
Q91W53	Golgin subfamily A member 7	Golga7	Golga7	1	31.45058042	1.511222469	70	694180	5.841472097
Q8BJM7	tRNA wybutosine-synthesizing protein 1 homolog	Tyw1	Tyw1	0	9.011940928	1.000518279	20	344515	5.537208136
Q9D483	DNA-directed RNA polymerase III subunit RPC3	Polr3c	Polr3c	1	7.386470012	0.923579198	20	393120	5.594525139
Q8R059	UDP-glucose 4-epimerase	Gale	Gale	0	7.299360962	0.919044654	20	1355600	6.13213156
Q9DB29	Isoamyl acetate-hydrolyzing esterase 1 homolog	Iah1	Iah1	1	39.92231955	1.611960242	70	1600705	6.204311302
Q91X96	Guanine nucleotide exchange factor MSS4	Rabif	Rabif	1	24.28158632	1.402804321	60	2038300	6.309268104
P51859	Hepatoma-derived growth factor	Hdgf	Hdgf	1	142.4171737	2.15660116	100	32178000	7.507559047
Q99LC3	NADH dehydrogenase [ubiquinone] 1 alpha subcomplex subunit 10, mitochondrial	Ndufa10	Ndufa10	1	51.1661907	1.717389125	80	3718400	6.570356106
P14901	Heme oxygenase 1	Hmox1	Hmox1	1	20.5016639	1.332472069	50	96452500	7.984313489
P17665	Cytochrome c oxidase subunit 7C, mitochondrial	Cox7c	Cox7c	1	213.8225758	2.33207992	100	3997400	6.601777608
Q9DBC7;P12849	cAMP-dependent protein kinase type I-alpha regulatory subunit;cAMP-dependent protein kinase type I-alpha regulatory subunit, N-terminally processed	Prkar1a	Prkar1a	0	17.13054241	1.258410797	40	2293700	6.360536615
Q9JHS9	Spliceosome-associated protein CWC15 homolog	Cwc15	Cwc15	1	64.00932638	1.812975666	90	5970650	6.776021614
Q9DBH5	Vesicular integral-membrane protein VIP36	Lman2	Lman2	1	44.0559468	1.65375212	80	13298000	7.123786329
Q9JKR6	Hypoxia up-regulated protein 1	Hyou1	Hyou1	1	25.17662214	1.417913604	60	76261000	7.882302496
Q9D0B6	Protein PBDC1	Pbdc1	Pbdc1	1	7.601106878	0.934554344	20	21701500	7.336489753
P63323	40S ribosomal protein S12	Rps12	Rps12	0	2965.11491	3.472187972	100	124603000	8.095528499
Q64327	Male-enhanced antigen 1	Mea1	Mea1	0	68.06936156	1.839285442	90	952955	5.979072393
Q9CQV1	Mitochondrial import inner membrane translocase subunit TIM16	Pam16	Pam16	1	19.95679554	1.321324876	50	2744830	6.438515452
Q7TNP2	Serine/threonine-protein phosphatase 2A 65 kDa regulatory subunit A beta isoform	Ppp2r1b	Ppp2r1b	1	15.75484602	1.224140441	40	20499500	7.311743268
Q9Z2Q5	39S ribosomal protein L40, mitochondrial	Mrpl40	Mrpl40	1	49.17115134	1.700454067	80	1392225	6.143709428
Q99KK7	Dipeptidyl peptidase 3	Dpp3	Dpp3	1	58.55323461	1.774905355	80	64358500	7.808605913
Q91WD5	NADH dehydrogenase [ubiquinone] iron-sulfur protein 2, mitochondrial	Ndufs2	Ndufs2	1	122.1359506	2.090384868	100	5491200	6.739667262
Q8VEH6	COBW domain-containing protein 1	Cbwd1	Cbwd1	0	16.99010269	1.255033642	40	3829600	6.583153414
Q8BJW5	Nucleolar protein 11	Nol11	Nol11	1	24.00981561	1.39811049	60	1648500	6.217088951
Q9DCT2	NADH dehydrogenase [ubiquinone] iron-sulfur protein 3, mitochondrial	Ndufs3	Ndufs3	1	32.89336034	1.530114629	70	7173850	6.855752292
P32921	Tryptophan--tRNA ligase, cytoplasmic;T1-TrpRS;T2-TrpRS	Wars	Wars	0	57.59456398	1.767857327	80	43297000	7.636457806
Q8BX22	Sal-like protein 4	Sall4	Sall4	1	38.33108634	1.594735942	70	3370050	6.527636344
Q9DBG6	Dolichyl-diphosphooligosaccharide--protein glycosyltransferase subunit 2	Rpn2	Rpn2	1	74.67100639	1.87892951	90	68801500	7.837597907
Q5NCX5	Neuralized-like protein 4	Neurl4	Neurl4	1	31.59541866	1.513156564	70	126015	5.100422244
Q99LD9	Translation initiation factor eIF-2B subunit beta	Eif2b2	Eif2b2	1	23.3020002	1.38564202	60	9623250	6.983321768
Q9DB43	Zinc finger protein-like 1	Zfpl1	Zfpl1	1	13.46652256	1.160364149	40	480560	5.681747619
Q9CY21	Uncharacterized methyltransferase WBSCR22	Wbscr22	Wbscr22	1	20.81594872	1.338774104	50	561895	5.749655168
Q9ESJ0	Exportin-4	Xpo4	Xpo4	1	10.12989561	1.046491091	30	12168000	7.085219201
Q99ME9	Nucleolar GTP-binding protein 1	Gtpbp4	Gtpbp4	0	71.107077	1.857977891	90	31965000	7.504674709
Q9D0M5	Dynein light chain 2, cytoplasmic	Dynll2	Dynll2	1	21.90336341	1.359899264	50	6248900	6.795803575
Q8BG05	Heterogeneous nuclear ribonucleoprotein A3	Hnrnpa3	Hnrnpa3	1	32.17260829	1.52077962	70	283020000	8.451817127
Q5H8C4	Vacuolar protein sorting-associated protein 13A	Vps13a	Vps13a	0	7.599885614	0.934492675	20	275160	5.439585301
O54962	Barrier-to-autointegration factor	Banf1	Banf1	1	134.8091911	2.132929163	100	12209350	7.086692544
Q922Y1	UBX domain-containing protein 1	Ubxn1	Ubxn1	1	266.6218322	2.42752154	100	24967500	7.397375059
Q9CPP6	NADH dehydrogenase [ubiquinone] 1 alpha subcomplex subunit 5	Ndufa5	Ndufa5	0	26.64439246	1.44160705	60	1162605	6.065432186
P15626	Glutathione S-transferase Mu 2	Gstm2	Gstm2	1	18.1040219	1.281124807	50	2306350	6.362925214
Q60737	Casein kinase II subunit alpha	Csnk2a1	Csnk2a1	1	55.42043103	1.7514364	80	141465000	8.150649004
Q9EPQ7	StAR-related lipid transfer protein 5	Stard5	Stard5	1	5.04422673	0.781340747	10	353595	5.548506115
Q9ERB0	Synaptosomal-associated protein 29	Snap29	Snap29	0	3.521582084	0.655290419	10	668090	5.824834971
Q6A026	Sister chromatid cohesion protein PDS5 homolog A	Pds5a	Pds5a	0	50.56199253	1.712329692	80	33963000	7.531006045
P70122	Ribosome maturation protein SBDS	Sbds	Sbds	1	27.4847842	1.454612934	60	15624500	7.193806128
Q8K0V4	CCR4-NOT transcription complex subunit 3	Cnot3	Cnot3	1	6.74257029	0.888885157	20	9847000	6.993303938
Q99LE6	ATP-binding cassette sub-family F member 2	Abcf2	Abcf2	1	95.47478174	1.984413805	90	113950000	8.05671433
Q61990;P57722	Poly(rC)-binding protein 2;Poly(rC)-binding protein 3	Pcbp2;Pcbp3	Pcbp2	0				149095000	8.173463079
O88455	7-dehydrocholesterol reductase	Dhcr7	Dhcr7	1	6.126656815	0.852885846	20	1799980	6.25526768
P58742	Aladin	Aaas	Aaas	1	39.94052331	1.61215339	70	7150650	6.854345521
Q8VBV3	Exosome complex component RRP4	Exosc2	Exosc2	1	41.82203945	1.631667347	70	5859300	6.767845735
Q6PFR5	Transformer-2 protein homolog alpha	Tra2a	Tra2a	1	94.32942017	1.979226952	90	5353150	6.728609413
P10833	Ras-related protein R-Ras	Rras	Rras	1	13.17291753	1.15145926	30	86165	4.935330892
O35166	Golgi SNAP receptor complex member 2	Gosr2	Gosr2	0	20.36935021	1.329791317	50	953015	5.979099736
P51660	Peroxisomal multifunctional enzyme type 2;(3R)-hydroxyacyl-CoA dehydrogenase;Enoyl-CoA hydratase 2	Hsd17b4	Hsd17b4	0	31.10444969	1.50656523	60	28027000	7.447576614
Q9CQ49	Nuclear cap-binding protein subunit 2	Ncbp2	Ncbp2	1	19.00258017	1.30108602	50	3742600	6.573173413
P14869	60S acidic ribosomal protein P0	Rplp0	Rplp0	0	988.4668972	2.995401269	100	471540000	8.673518539
Q9CWJ9	Bifunctional purine biosynthesis protein PURH;Phosphoribosylaminoimidazolecarboxamide formyltransferase;IMP cyclohydrolase	Atic	Atic	1	28.97437482	1.476750134	60	196075000	8.292422224
Q6P5E6	ADP-ribosylation factor-binding protein GGA2	Gga2	Gga2	1	26.68466549	1.44223928	60	6280500	6.79799422
Q61550	Double-strand-break repair protein rad21 homolog	Rad21	Rad21	1	36.5891723	1.575062763	70	1518600	6.181443396
Q91V61	Sideroflexin-3	Sfxn3	Sfxn3	0	3.998793781	0.698865221	10	2295150	6.360811074
P30681	High mobility group protein B2	Hmgb2	Hmgb2	1	133.3087912	2.12810444	100	188280000	8.27480419
Q80XP8	Protein FAM76B	Fam76b	Fam76b	0	12.62977903	1.134488815	30	1099065	6.041023378
P14115	60S ribosomal protein L27a	Rpl27a	Rpl27a	1	337.0444637	2.528973828	100	142860000	8.154910646
P08030	Adenine phosphoribosyltransferase	Aprt	Aprt	1	114.5599377	2.062807299	90	37847500	7.578037198
Q9Z321	DNA topoisomerase 3-beta-1	Top3b	Top3b	1	20.38319372	1.330072571	50	1190120	6.075590754
Q8K3H0	DCC-interacting protein 13-alpha	Appl1	Appl1	1	7.224269169	0.915097316	20	635720	5.803265875
O88477	Insulin-like growth factor 2 mRNA-binding protein 1	Igf2bp1	Igf2bp1	1	46.3554367	1.675369846	80	236515000	8.373858689
Q6Y7W8	PERQ amino acid-rich with GYF domain-containing protein 2	Gigyf2	Gigyf2	1	15.57411444	1.219430333	40	3575250	6.553306415
P29758	Ornithine aminotransferase, mitochondrial	Oat	Oat	1	50.58900597	1.71255716	80	51766500	7.714048803
Q9D2M8	Ubiquitin-conjugating enzyme E2 variant 2	Ube2v2	Ube2v2	0	13.89331656	1.172991421	40	9263550	6.96677745
Q9CRB9	Coiled-coil-helix-coiled-coil-helix domain-containing protein 3, mitochondrial	Chchd3	Chchd3	0	29.99512253	1.491293358	60	9429100	6.974470242
Q6P2B1;REV__Q9CR25	Transportin-3	Tnpo3	Tnpo3	1	17.52462741	1.267749482	40	38475000	7.585178629
Q9WUL7	ADP-ribosylation factor-like protein 3	Arl3	Arl3	0	31.61444924	1.513410049	70	10814950	7.034024516
Q99LI8	Hepatocyte growth factor-regulated tyrosine kinase substrate	Hgs	Hgs	1	21.7984456	1.357905238	50	2588200	6.412997833
Q9JHS4	ATP-dependent Clp protease ATP-binding subunit clpX-like, mitochondrial	Clpx	Clpx	0	19.48097626	1.311350654	50	12081300	7.082113669
Q9R1K9;P41209	Centrin-2	Cetn2	Cetn2	0	10.39745437	1.056807862	30	217415	5.337289504
P62915	Transcription initiation factor IIB	Gtf2b	Gtf2b	1	26.46501708	1.438779873	60	4583200	6.661168809
Q9DC23	DnaJ homolog subfamily C member 10	Dnajc10	Dnajc10	1	16.58157063	1.24505767	40	1843750	6.265702033
Q0P5W1	Vacuolar protein sorting-associated protein 8 homolog	Vps8	Vps8	0	4.953131625	0.774745485	10	622430	5.794090517
P47955	60S acidic ribosomal protein P1	Rplp1	Rplp1	0	6026.791878	3.780158249	100	1654940	6.218782253
O54984	ATPase Asna1	Asna1	Asna1	1	220.2604901	2.34490387	100	40484500	7.60728878
O35344	Importin subunit alpha-3	Kpna3	Kpna3	0	19.31523097	1.307821764	50	52682500	7.721666376
O35566	CD151 antigen	Cd151	Cd151	0	36.41078009	1.572996764	70	227300	5.356599436
Q64092;Q9WTW4;Q9R210;Q08874	Transcription factor E3;Transcription factor EC;Transcription factor EB;Microphthalmia-associated transcription factor	Tfe3;Tfec;Tfeb;Mitf	Tfe3	1				792670	5.899092422
Q9QZN4	F-box only protein 6	Fbxo6	Fbxo6	1	29.14834188	1.479263431	60	42989	4.633357343
Q99JW4	LIM and senescent cell antigen-like-containing domain protein 1	Lims1	Lims1	1	18.12156381	1.281523407	50	880780	5.944867444
P36916	Guanine nucleotide-binding protein-like 1	Gnl1	Gnl1	0	52.05174653	1.724699686	80	3747950	6.573793788
Q9WUK2	Eukaryotic translation initiation factor 4H	Eif4h	Eif4h	1	158.8024101	2.203583325	100	36447000	7.561661787
Q9CQN1	Heat shock protein 75 kDa, mitochondrial	Trap1	Trap1	1	76.18468835	1.887531155	90	113155000	8.053673749
P70388	DNA repair protein RAD50	Rad50	Rad50	1	19.24233453	1.306260598	50	16625500	7.220774715
Q9D051	Pyruvate dehydrogenase E1 component subunit beta, mitochondrial	Pdhb	Pdhb	1	129.9398289	2.117071769	100	85699500	7.932978288
Q8CGC6	RNA-binding protein 28	Rbm28	Rbm28	1	23.67373817	1.392234952	60	3887050	6.589620127
A2ASQ1	Agrin;Agrin N-terminal 110 kDa subunit;Agrin C-terminal 110 kDa subunit;Agrin C-terminal 90 kDa fragment;Agrin C-terminal 22 kDa fragment	Agrn	Agrn	1	32.80293232	1.528954376	70	102850	5.012204296
Q8C1Z8	tRNA methyltransferase 10 homolog A	Trmt10a	Trmt10a	0	2.950172113	0.596616019	10	183140	5.26278321
Q60715	Prolyl 4-hydroxylase subunit alpha-1	P4ha1	P4ha1	1	16.6350629	1.246377013	40	4208550	6.624132491
P62267	40S ribosomal protein S23	Rps23	Rps23	0	1779.694689	3.250589464	100	144930000	8.161158292
P0C7N9	Proteasome assembly chaperone 4	Psmg4	Psmg4	0	68.91782584	1.844587915	90	1950695	6.290189371
Q4VBE8	WD repeat-containing protein 18	Wdr18	Wdr18	1	64.33185835	1.815125012	90	45775000	7.660628353
Q9D823	60S ribosomal protein L37	Rpl37	Rpl37	1	668.5386981	2.825775683	100	5078150	6.705705525
P62843	40S ribosomal protein S15	Rps15	Rps15	1	1378.123356	3.139603113	100	66982000	7.825958111
P30285	Cyclin-dependent kinase 4	Cdk4	Cdk4	1	87.22930012	1.945612834	90	7679700	6.885344255
Q8BMC4	Nucleolar protein 9	Nop9	Nop9	0	29.50553849	1.484378696	60	2120050	6.326346104
O55128	Histone deacetylase complex subunit SAP18	Sap18	Sap18	1	22.46850221	1.370485373	50	851685	5.930278998
Q7TQI3	Ubiquitin thioesterase OTUB1	Otub1	Otub1	1	52.43584421	1.727832675	80	34537500	7.538290898
Q8K2T8	RNA polymerase II-associated factor 1 homolog	Paf1	Paf1	1	22.22739766	1.366000555	50	6283700	6.798215443
P18572	Basigin	Bsg	Bsg	1	161.391333	2.210562847	100	9309150	6.968910028
Q922R5	Serine/threonine-protein phosphatase 4 regulatory subunit 3B	Smek2	Smek2	1	18.37692992	1.287284969	50	1108000	6.04453976
Q9QZE5	Coatomer subunit gamma-1	Copg1	Copg1	1	19.29894757	1.307473522	50	55886500	7.747306912
Q80VJ2	Steroid receptor RNA activator 1	Sra1	Sra1	0	22.52996717	1.371621321	50	934590	5.97062113
Q8K4F6	Putative methyltransferase NSUN5	Nsun5	Nsun5	0	9.933638213	1.038764699	30	1403075	6.147080886
Q06180	Tyrosine-protein phosphatase non-receptor type 2	Ptpn2	Ptpn2	1	20.41773081	1.330773456	50	1870015	6.27184509
Q6PB66	Leucine-rich PPR motif-containing protein, mitochondrial	Lrpprc	Lrpprc	1	27.05885029	1.448069872	60	182855000	8.26210684
Q8JZQ2	AFG3-like protein 2	Afg3l2	Afg3l2	0	27.01731816	1.447426562	60	10079250	7.003428217
Q9QY39	PDZ domain-containing protein 4	Pdzd4	Pdzd4	0	4.330170012	0.726741062	10	115570	5.062845113
Q64324	Syntaxin-binding protein 2	Stxbp2	Stxbp2	0	21.3266598	1.348823755	50	3820200	6.5820861
Q61578	NADPH:adrenodoxin oxidoreductase, mitochondrial	Fdxr	Fdxr	0	18.16529439	1.282515495	50	357900	5.553761698
Q505D1	Serine/threonine-protein phosphatase 6 regulatory ankyrin repeat subunit A	Ankrd28	Ankrd28	0	15.66223798	1.221733333	40	992285	5.996636426
P63028	Translationally-controlled tumor protein	Tpt1	Tpt1	1	148.9887139	2.176058581	100	149058000	8.17335529
P62702	40S ribosomal protein S4, X isoform	Rps4x	Rps4x	1	882.9100513	2.946408072	100	747825000	8.87379998
Q9CX34	Suppressor of G2 allele of SKP1 homolog	Sugt1	Sugt1	1	68.0502313	1.839165138	90	87286500	7.94094708
Q9DBR7	Protein phosphatase 1 regulatory subunit 12A	Ppp1r12a	Ppp1r12a	1	56.74780932	1.761535514	80	1517255	6.181058577
Q8VE47	Ubiquitin-like modifier-activating enzyme 5	Uba5	Uba5	1	23.64464851	1.391722628	60	4137150	6.616701267
Q9CPQ1	Cytochrome c oxidase subunit 6C	Cox6c	Cox6c	1	53.00968725	1.732471662	80	19127000	7.281646858
Q8BP27	Swi5-dependent recombination DNA repair protein 1 homolog	Sfr1	Sfr1	0	91.35267605	1.965449484	90	7193950	6.856967415
P47791	Glutathione reductase, mitochondrial	Gsr	Gsr	0	65.39344601	1.82212521	90	28819000	7.459678907
Q9CQ39	Mediator of RNA polymerase II transcription subunit 21	Med21	Med21	1	11.69377174	1.103590685	30	310440	5.491977675
Q8VH51	RNA-binding protein 39	Rbm39	Rbm39	1	79.6602995	1.90665983	90	46538000	7.667807715
Q9DCU6	39S ribosomal protein L4, mitochondrial	Mrpl4	Mrpl4	0	55.06049085	1.748656896	80	1614000	6.20790353
Q8C854	Myelin expression factor 2	Myef2	Myef2	1	22.21845971	1.365833406	50	17793500	7.250261383
Q9CZU4	GTPase Era, mitochondrial	Eral1	Eral1	1	27.03089515	1.447636967	60	8892500	6.949023874
Q9CXZ1	NADH dehydrogenase [ubiquinone] iron-sulfur protein 4, mitochondrial	Ndufs4	Ndufs4	1	50.61011093	1.712734793	80	1538200	6.187012807
O35864	COP9 signalosome complex subunit 5	Cops5	Cops5	1	18.17566311	1.282750391	50	28487500	7.454654338
Q9ERF3	WD repeat-containing protein 61	Wdr61	Wdr61	1	15.34526764	1.213392036	40	13013000	7.11437743
Q9QZB9	Dynactin subunit 5	Dctn5	Dctn5	1	15.89327562	1.227713868	40	496200	5.69565676
Q91VD9	NADH-ubiquinone oxidoreductase 75 kDa subunit, mitochondrial	Ndufs1	Ndufs1	1	36.13443429	1.569776812	70	26789000	7.427956502
P97384	Annexin A11	Anxa11	Anxa11	0	5.438059362	0.808754977	20	18755000	7.273117068
Q9CR62	Mitochondrial 2-oxoglutarate/malate carrier protein	Slc25a11	Slc25a11	1	40.78699544	1.621041146	70	19052500	7.27995197
Q3THS6;Q91X83	S-adenosylmethionine synthase isoform type-2	Mat2a	Mat2a	0	51.95905901	1.72394026	80	166150000	8.220500346
Q80U78;Q80U58	Pumilio homolog 1	Pum1	Pum1	1	39.64700522	1.609028553	70	5794600	6.763023462
P97372	Proteasome activator complex subunit 2	Psme2	Psme2	0	18.68069279	1.294040382	50	12001750	7.079244576
Q9JMH9	Unconventional myosin-XVIIIa	Myo18a	Myo18a	1	9.523018266	1.022140324	30	2318600	6.365225832
Q8BQZ5	Cleavage and polyadenylation specificity factor subunit 4	Cpsf4	Cpsf4	1	29.96625218	1.490888646	60	1049800	6.021106568
O35623	BET1 homolog	Bet1	Bet1	1	4.536823649	0.743260691	10	288140	5.459603552
Q921Y0	MOB kinase activator 1A	Mob1a	Mob1a	1	20.42092446	1.33083821	50	5350050	6.728357841
Q9DBY8	Nuclear valosin-containing protein-like	Nvl	Nvl	0	36.5598783	1.574724176	70	10451500	7.019178625
Q80XC2	tRNA (adenine(58)-N(1))-methyltransferase catalytic subunit TRMT61A	Trmt61a	Trmt61a	0	18.94698926	1.299877354	50	2031900	6.30790233
O88796	Ribonuclease P protein subunit p30	Rpp30	Rpp30	0	18.37622554	1.287269181	50	6351150	6.80285237
P53395	Lipoamide acyltransferase component of branched-chain alpha-keto acid dehydrogenase complex, mitochondrial	Dbt	Dbt	1	18.55145791	1.291179147	50	13301500	7.123900619
Q9ERI2;Q99P58	Ras-related protein Rab-27A	Rab27a	Rab27a	0	1.915010642	0.464640145	10	334280	5.524110393
O08740	DNA-directed RNA polymerase II subunit RPB11	Polr2j	Polr2j	0	30.06445847	1.492263787	60	1044495	6.018906365
Q924W5	Structural maintenance of chromosomes protein 6	Smc6	Smc6	0	15.95332321	1.229254842	40	681100	5.83321088
O70493	Sorting nexin-12	Snx12	Snx12	0	10.83946673	1.073332141	30	10611000	7.025756315
P52503	NADH dehydrogenase [ubiquinone] iron-sulfur protein 6, mitochondrial	Ndufs6	Ndufs6	1	71.59720124	1.860919878	90	1558660	6.19275139
Q9D0T2	Dual specificity protein phosphatase 12	Dusp12	Dusp12	1	6.649523668	0.883634393	20	1182405	6.072766258
Q9Z0N1;Q9Z0N2	Eukaryotic translation initiation factor 2 subunit 3, X-linked;Eukaryotic translation initiation factor 2 subunit 3, Y-linked	Eif2s3x;Eif2s3y	Eif2s3x	1				453135000	8.656227608
Q8R1Q8	Cytoplasmic dynein 1 light intermediate chain 1	Dync1li1	Dync1li1	1	65.62979354	1.823668468	90	19586000	7.29194575
P51410	60S ribosomal protein L9	Rpl9	Rpl9	1	398.7330345	2.60177004	100	182740000	8.261833621
Q60862	Origin recognition complex subunit 2	Orc2	Orc2	0	34.1960017	1.54649333	70	1946200	6.289187468
Q7TNG5	Echinoderm microtubule-associated protein-like 2	Eml2	Eml2	0	23.44233663	1.388142721	60	656930	5.817519095
O08547	Vesicle-trafficking protein SEC22b	Sec22b	Sec22b	1	15.09648801	1.20673113	40	9162150	6.961997398
P70460	Vasodilator-stimulated phosphoprotein	Vasp	Vasp	1	86.30536271	1.941040921	90	19932500	7.299561773
O88569	Heterogeneous nuclear ribonucleoproteins A2/B1	Hnrnpa2b1	Hnrnpa2b1	1	106.6552083	2.032035046	90	246215000	8.391314508
Q9QZN0	F-box only protein 15	Fbxo15	Fbxo15	0	244.1432683	2.389419972	100	357580	5.55337322
Q9CXF4	TBC1 domain family member 15	Tbc1d15	Tbc1d15	1	5.437647797	0.808727213	20	7244450	6.860005419
P61089	Ubiquitin-conjugating enzyme E2 N	Ube2n	Ube2n	1	17.10292028	1.257748639	40	81283500	7.910002396
Q5SF07	Insulin-like growth factor 2 mRNA-binding protein 2	Igf2bp2	Igf2bp2	1	8.168123615	0.96228046	20	6889850	6.838209767
Q7TMY8	E3 ubiquitin-protein ligase HUWE1	Huwe1	Huwe1	1	17.19145761	1.259867499	40	95727000	7.981034449
Q9R0Q3	Transmembrane emp24 domain-containing protein 2	Tmed2	Tmed2	1	75.29324995	1.882486115	90	1024450	6.010490767
Q8JZS9	39S ribosomal protein L48, mitochondrial	Mrpl48	Mrpl48	0	3.322969599	0.635782181	10	1365290	6.135224909
Q9D125	28S ribosomal protein S25, mitochondrial	Mrps25	Mrps25	1	7.803185313	0.944639844	20	1455500	6.16301221
Q9D083	Kinetochore protein Spc24	Spc24	Spc24	1	136.9510495	2.139725009	100	1946750	6.289310183
Q61458	Cyclin-H	Ccnh	Ccnh	1	10.29876546	1.053030994	30	1523000	6.182699903
Q9CVB6	Actin-related protein 2/3 complex subunit 2	Arpc2	Arpc2	1	66.95822572	1.832242032	90	45830500	7.661154595
Q60930	Voltage-dependent anion-selective channel protein 2	Vdac2	Vdac2	1	60.36195627	1.787899197	80	166820000	8.222248117
Q8R050	Eukaryotic peptide chain release factor GTP-binding subunit ERF3A	Gspt1	Gspt1	1	31.57344508	1.512863693	70	47069000	7.672734972
Q8CFI0	E3 ubiquitin-protein ligase NEDD4-like	Nedd4l	Nedd4l	0	5.511298895	0.813667632	20	12718050	7.104420528
Q9DC40	Telomere length regulation protein TEL2 homolog	Telo2	Telo2	0	6.890696162	0.897115321	20	727130	5.861612063
Q9CWZ7	Gamma-soluble NSF attachment protein	Napg	Napg	0	8.734053254	0.988293718	20	903660	5.956005059
Q9Z2Z6	Mitochondrial carnitine/acylcarnitine carrier protein	Slc25a20	Slc25a20	1	56.1885832	1.757309337	80	13225000	7.121395681
A2ASS6	Titin	Ttn	Ttn	0	2.384196829	0.529455614	10	3419150	6.533918154
Q9WTL7	Acyl-protein thioesterase 2	Lypla2	Lypla2	1	11.43067817	1.094494823	30	3223950	6.508388298
Q3TAS6	ER membrane protein complex subunit 10	Emc10	Emc10	1	35.63957498	1.563950427	70	313110	5.495696938
Q9CQF9	Prenylcysteine oxidase	Pcyox1	Pcyox1	1	12.29442498	1.123669558	30	795430	5.900601967
Q9WV32	Actin-related protein 2/3 complex subunit 1B	Arpc1b	Arpc1b	1	46.99636276	1.681208327	80	17196000	7.235427436
Q8R0G7	Protein spinster homolog 1	Spns1	Spns1	1	59.18937036	1.7795198	80	769480	5.886197336
Q60953	Protein PML	Pml	Pml	1	13.16410206	1.151189047	30	7451450	6.872240792
Q02395	Metal-response element-binding transcription factor 2	Mtf2	Mtf2	1	89.41416228	1.956236463	90	632815	5.801276765
Q3U0K8	2-oxoglutarate and iron-dependent oxygenase domain-containing protein 1	Ogfod1	Ogfod1	0	8.210826811	0.964298616	20	321620	5.507343048
Q9CQ48	NudC domain-containing protein 2	Nudcd2	Nudcd2	1	101.4398972	2.010469134	90	14494500	7.161203239
Q8VC85	U6 snRNA-associated Sm-like protein LSm1	Lsm1	Lsm1	0	9.776572418	1.032480652	30	402990	5.605294269
Q9DAA6	Exosome complex component CSL4	Exosc1	Exosc1	0	18.05732442	1.280061927	50	3477950	6.541323334
O08582	GTP-binding protein 1	Gtpbp1	Gtpbp1	1	24.73053669	1.410448845	60	9070300	6.957621652
Q99K01	Pyridoxal-dependent decarboxylase domain-containing protein 1	Pdxdc1	Pdxdc1	1	15.41117051	1.215139558	40	4685850	6.670788382
P47877	Insulin-like growth factor-binding protein 2	Igfbp2	Igfbp2	1	700.4297949	2.84598421	100	1127450	6.052097291
Q9D666	SUN domain-containing protein 1	Sun1	Sun1	1	39.39091651	1.606283708	70	329051	5.517263215
P97461	40S ribosomal protein S5;40S ribosomal protein S5, N-terminally processed	Rps5	Rps5	0	898.1131896	2.953814369	100	157620000	8.197611323
Q9JKX6	ADP-sugar pyrophosphatase	Nudt5	Nudt5	1	7.788136844	0.943896811	20	18477000	7.266631459
Q8VED9	Galectin-related protein	Lgalsl	Lgalsl	0	12.01099125	1.114310385	30	461784	5.664438881
P58137	Acyl-coenzyme A thioesterase 8	Acot8	Acot8	1	21.33524726	1.348990765	50	3334250	6.52299816
Q8R4X3	RNA-binding protein 12	Rbm12	Rbm12	1	5.155104224	0.789235411	10	12064700	7.081516527
Q6ZWU9	40S ribosomal protein S27	Rps27	Rps27	0	326.6943684	2.515468978	100	120545500	8.081151003
P47757	F-actin-capping protein subunit beta	Capzb	Capzb	1	39.02921749	1.6023771	70	65544000	7.816532942
Q9CXY6	Interleukin enhancer-binding factor 2	Ilf2	Ilf2	1	104.8089199	2.024522281	90	86020000	7.934599438
Q9R1P0	Proteasome subunit alpha type-4	Psma4	Psma4	1	75.46212117	1.883446342	90	108690500	8.036191587
Q99MU3	Double-stranded RNA-specific adenosine deaminase	Adar	Adar	1	10.79538744	1.07171221	30	89644	4.952521227
Q6PR54	Telomere-associated protein RIF1	Rif1	Rif1	1	74.35789205	1.877128742	90	20479500	7.311319349
Q91VN6	Probable ATP-dependent RNA helicase DDX41	Ddx41	Ddx41	1	43.16864723	1.645114098	80	2991350	6.47586723
P62874	Guanine nucleotide-binding protein G(I)/G(S)/G(T) subunit beta-1	Gnb1	Gnb1	1	18.94617761	1.299859682	50	39696000	7.598746747
Q8BVQ5	Protein phosphatase methylesterase 1	Ppme1	Ppme1	0	15.14445551	1.208023403	40	2842450	6.453692834
Q8K2C7	Protein OS-9	Os9	Os9	1	15.48923948	1.217200625	40	67350	4.8283376
Q8R1I1	Cytochrome b-c1 complex subunit 9	Uqcr10	Uqcr10	1	542.1855646	2.73494822	100	6803450	6.832729197
Q9CQW2	ADP-ribosylation factor-like protein 8B	Arl8b	Arl8b	1	16.80335065	1.250501746	40	5017100	6.700452757
Q6EDY6	Leucine-rich repeat-containing protein 16A	Lrrc16a	Lrrc16a	0	2.158391399	0.499465948	10	1299550	6.113792994
Q6PGH2	Hematological and neurological expressed 1-like protein	Hn1l	Hn1l	1	77.23771464	1.893416156	90	10861650	7.035895804
P47963	60S ribosomal protein L13	Rpl13	Rpl13	0	803.1526473	2.905338496	100	427005000	8.63043296
B1AUE5	Peroxisome biogenesis factor 10	Pex10	Pex10	0	5.924780587	0.840406017	20	867040	5.938039134
Q80WJ7	Protein LYRIC	Mtdh	Mtdh	1	13.06160242	1.148034814	30	6148300	6.78875505
Q9CQ22	Ragulator complex protein LAMTOR1	Lamtor1	Lamtor1	1	48.53721574	1.694931593	80	2425100	6.384729652
P62878	E3 ubiquitin-protein ligase RBX1	Rbx1	Rbx1	1	52.54893496	1.728750838	80	22906000	7.359949256
P48760	Folylpolyglutamate synthase, mitochondrial	Fpgs	Fpgs	1	21.62752753	1.354637102	50	5058350	6.704008876
Q9DBP5	UMP-CMP kinase	Cmpk1	Cmpk1	0	12.02587521	1.114806913	30	11188050	7.048754399
Q9R190	Metastasis-associated protein MTA2	Mta2	Mta2	1	53.44834845	1.735984711	80	20570500	7.313244848
O55234	Proteasome subunit beta type-5	Psmb5	Psmb5	1	188.4447917	2.27748267	100	140370000	8.1472743
Q9CQ89	Protein CutA	Cuta	Cuta	0	31.93806301	1.517698056	70	669915	5.826019702
P28740	Kinesin-like protein KIF2A	Kif2a	Kif2a	0	2.958736736	0.597556621	10	4842500	6.685069629
P62245	40S ribosomal protein S15a	Rps15a	Rps15a	1	126.4065992	2.105191924	100	176806000	8.247496999
P16110	Galectin-3	Lgals3	Lgals3	0	2.454510879	0.538386565	10	2972650	6.473143778
Q99NB8	Ubiquilin-4	Ubqln4	Ubqln4	0	47.87881552	1.689120673	80	7089100	6.850591103
Q3UA06	Pachytene checkpoint protein 2 homolog	Trip13	Trip13	0	27.79669984	1.45934272	60	27584500	7.440665116
Q8BTU1	UPF0468 protein C16orf80 homolog	Gtl3	Gtl3	0	32.88134516	1.529960644	70	6792400	6.832023253
P61600	N-alpha-acetyltransferase 20	Naa20	Naa20	1	13.77982305	1.169669235	40	6946250	6.84175041
Q3UJD6	Ubiquitin carboxyl-terminal hydrolase 19	Usp19	Usp19	1	32.73989458	1.528143721	70	2689100	6.429606953
Q99KJ8	Dynactin subunit 2	Dctn2	Dctn2	1	86.38270856	1.941425502	90	12838000	7.108497371
P56873	Sjoegren syndrome/scleroderma autoantigen 1 homolog	Sssca1	Sssca1	1	4.612671719	0.749169641	10	3701350	6.568360154
Q9CXT8	Mitochondrial-processing peptidase subunit beta	Pmpcb	Pmpcb	1	18.90130191	1.298881488	50	5750150	6.759679174
P47758	Signal recognition particle receptor subunit beta	Srprb	Srprb	1	8.34726046	0.970684344	20	9964000	6.998433719
Q91ZR1	Ras-related protein Rab-4B	Rab4b	Rab4b	1	0.695873442	0.229393439	10	654390	5.815836654
Q9D8C6	Mediator of RNA polymerase II transcription subunit 11	Med11	Med11	1	20.15872174	1.325489427	50	593620	5.773508525
Q810A7	ATP-dependent RNA helicase DDX42	Ddx42	Ddx42	1	50.87204735	1.71493339	80	23828000	7.377087591
Q64127	Transcription intermediary factor 1-alpha	Trim24	Trim24	1	23.20772356	1.383953951	50	6475435	6.811268948
Q61733	28S ribosomal protein S31, mitochondrial	Mrps31	Mrps31	0	29.77748653	1.48823315	60	2759555	6.440839054
Q9D5V5	Cullin-5	Cul5	Cul5	1	17.13882302	1.258609103	40	9449850	6.975424915
Q91WG2	Rab GTPase-binding effector protein 2	Rabep2	Rabep2	0	10.09113796	1.044976107	30	798450	5.902247725
Q8VEM8	Phosphate carrier protein, mitochondrial	Slc25a3	Slc25a3	1	71.64573536	1.861210124	90	189260000	8.277058836
Q60973	Histone-binding protein RBBP7	Rbbp7	Rbbp7	1	89.10458294	1.954746881	90	263910000	8.421455847
Q6NVF9	Cleavage and polyadenylation specificity factor subunit 6	Cpsf6	Cpsf6	1	18.06511708	1.280239477	50	17459000	7.242019365
Q9EST5	Acidic leucine-rich nuclear phosphoprotein 32 family member B	Anp32b	Anp32b	1	36.02784042	1.568528383	70	92981500	7.968396548
P47915	60S ribosomal protein L29	Rpl29	Rpl29	0	294.8100732	2.471012959	100	83888000	7.92369984
P05132	cAMP-dependent protein kinase catalytic subunit alpha	Prkaca	Prkaca	1	20.34537579	1.329303805	50	899235	5.953873202
Q99LG2	Transportin-2	Tnpo2	Tnpo2	0	50.38363225	1.710824801	80	4707950	6.672831842
Q7TQK1	Integrator complex subunit 7	Ints7	Ints7	0	19.75177784	1.317055309	50	2314850	6.364522854
P09925	Surfeit locus protein 1	Surf1	Surf1	0	15.77146745	1.224571064	40	1030900	6.01321654
Q9D753	Exosome complex component RRP43	Exosc8	Exosc8	1	18.74122271	1.295374048	50	5504450	6.740713931
Q9CQ28	Diphthine--ammonia ligase	Atpbd4	Atpbd4	0	2.11733774	0.493783857	10	600210	5.778303227
Q8C0E2	Vacuolar protein sorting-associated protein 26B	Vps26b	Vps26b	0	8.737283121	0.988437798	20	2305400	6.362746289
P62880;Q61011	Guanine nucleotide-binding protein G(I)/G(S)/G(T) subunit beta-2	Gnb2	Gnb2	1	26.23510269	1.435129017	60	5147500	6.711596355
P35831	Tyrosine-protein phosphatase non-receptor type 12	Ptpn12	Ptpn12	0	6.137781131	0.853563227	20	120360	5.080482179
Q8BVU5	ADP-ribose pyrophosphatase, mitochondrial	Nudt9	Nudt9	0	22.15698695	1.364682051	50	3124650	6.494801378
Q80YQ8;Q91YQ7	Protein RMD5 homolog A;Protein RMD5 homolog B	Rmnd5a;Rmnd5b	Rmnd5a	0				398430	5.600352031
A6PWY4	WD repeat-containing protein 76	Wdr76	Wdr76	0	11.64335959	1.10186249	30	1624050	6.210599396
Q689Z5;Q7TNB8	Protein strawberry notch homolog 1	Sbno1	Sbno1	1	18.6937831	1.29432915	50	11443450	7.058556976
P54731	FAS-associated factor 1	Faf1	Faf1	0	38.83053337	1.600216122	70	16081000	7.206313052
Q8R570	Synaptosomal-associated protein 47	Snap47	Snap47	1	31.66316736	1.514058296	70	1047847	6.020297874
Q9CR21	Acyl carrier protein, mitochondrial	Ndufab1	Ndufab1	1	11.34472488	1.091481415	30	3725300	6.571161252
Q8K363	ATP-dependent RNA helicase DDX18	Ddx18	Ddx18	1	25.5698016	1.424388312	60	35402500	7.549033931
P70303	CTP synthase 2	Ctps2	Ctps2	0	4.897697139	0.770682467	10	1877000	6.273464273
P38647	Stress-70 protein, mitochondrial	Hspa9	Hspa9	1	335.0506397	2.526404726	100	591515000	8.771965762
P55264	Adenosine kinase	Adk	Adk	1	10.14867304	1.047223179	30	6251300	6.795970341
Q8QZX2	HAUS augmin-like complex subunit 3	Haus3	Haus3	0	15.96584497	1.229575494	40	1622800	6.210264999
Q3UQ84	Threonine--tRNA ligase, mitochondrial	Tars2	Tars2	1	21.29533534	1.348214009	50	1355250	6.132019416
Q9Z2W1	Serine/threonine-protein kinase 25	Stk25	Stk25	1	32.4361434	1.524216179	70	189340	5.277242373
Q99JX7	Nuclear RNA export factor 1	Nxf1	Nxf1	1	29.07121585	1.478150988	60	22656000	7.355183236
Q99LH1	Nucleolar GTP-binding protein 2	Gnl2	Gnl2	1	31.18434481	1.507644672	70	7471450	6.873404894
Q9DCZ4	Apolipoprotein O	Apoo	Apoo	0	8.018992254	0.955158014	20	1830295	6.262521093
Q11136	Xaa-Pro dipeptidase	Pepd	Pepd	1	23.73808088	1.393366005	60	10257700	7.011049993
P26039	Talin-1	Tln1	Tln1	1	35.35774267	1.560596912	70	101639500	8.00706252
Q80SZ7	Guanine nucleotide-binding protein G(I)/G(S)/G(O) subunit gamma-5	Gng5	Gng5	1	11.93726376	1.111842433	30	3905550	6.591682202
P70295	Ancient ubiquitous protein 1	Aup1	Aup1	0	22.84255009	1.377352704	50	89612	4.95236617
P20357	Microtubule-associated protein 2	Map2	Map2	0	0.095095993	0.03945219	10	127440	5.105305763
O08579	Emerin	Emd	Emd	0	15.82681468	1.226001912	40	26957500	7.430679614
P62858	40S ribosomal protein S28	Rps28	Rps28	0	596.1710183	2.776098723	100	80526500	7.905938823
Q61235	Beta-2-syntrophin	Sntb2	Sntb2	1	15.70257852	1.222783522	40	678190	5.831351382
Q3V1V3	ESF1 homolog	Esf1	Esf1	1	16.675082	1.247361437	40	6359750	6.803440044
Q80XL6	Acyl-CoA dehydrogenase family member 11	Acad11	Acad11	0	10.31760605	1.053754573	30	2354350	6.371871026
Q9WUD8	Fas apoptotic inhibitory molecule 1	Faim	Faim	1	24.86228816	1.412666946	60	297620	5.473662112
P62264	40S ribosomal protein S14	Rps14	Rps14	0	1270.498892	3.104315986	100	313365000	8.496050488
O35127	Protein C10	Grcc10	Grcc10	1	1.857989399	0.456060614	10	1159700	6.064345657
Q8VEK3	Heterogeneous nuclear ribonucleoprotein U	Hnrnpu	Hnrnpu	1	178.8984251	2.255027361	100	389270000	8.590250935
Q7TSC1	Protein PRRC2A	Prrc2a	Prrc2a	1	20.61437863	1.334742755	50	940105	5.973176363
P61080	Ubiquitin-conjugating enzyme E2 D1	Ube2d1	Ube2d1	1	0.754691042	0.244200659	10	960770	5.982619434
P08752	Guanine nucleotide-binding protein G(i) subunit alpha-2	Gnai2	Gnai2	1	120.7101805	2.085326907	100	33549500	7.525686052
P60710;CON__P60712	Actin, cytoplasmic 1;Actin, cytoplasmic 1, N-terminally processed	Actb	Actb	1	966.2688217	2.985547189	100	108135000	8.033966285
P70349	Histidine triad nucleotide-binding protein 1	Hint1	Hint1	1	326.0199881	2.514574298	100	33593000	7.52624879
Q8C7E9	Cleavage stimulation factor subunit 2 tau variant	Cstf2t	Cstf2t	0	21.58846946	1.353886805	50	143990	5.158332332
P99029	Peroxiredoxin-5, mitochondrial	Prdx5	Prdx5	1	21.34395445	1.349160037	50	6795950	6.832250175
O35691	Pinin	Pnn	Pnn	1	29.22908262	1.480424968	60	11573150	7.063451582
O35841	Apoptosis inhibitor 5	Api5	Api5	0	33.38914912	1.53642143	70	52007500	7.716065978
Q3UDE2	Tubulin--tyrosine ligase-like protein 12	Ttll12	Ttll12	1	12.96564463	1.145060987	30	19463500	7.289220939
Q9JLC8	Sacsin	Sacs	Sacs	0	4.000682774	0.699029305	10	873280	5.941153514
Q9JHQ5	Leucine zipper transcription factor-like protein 1	Lztfl1	Lztfl1	0	1.189455974	0.340336217	10	364615	5.561834531
Q3UM29	Conserved oligomeric Golgi complex subunit 7	Cog7	Cog7	1	18.67535537	1.293922585	50	488040	5.688455418
Q9ES56	Trafficking protein particle complex subunit 4	Trappc4	Trappc4	0	37.69064333	1.587605951	70	1559600	6.193013227
Q9JIX0	Enhancer of yellow 2 transcription factor homolog	Eny2	Eny2	1	6.242232321	0.859872452	20	3287300	6.51683934
Q9CPW4	Actin-related protein 2/3 complex subunit 5	Arpc5	Arpc5	1	32.12744858	1.520187988	70	9301550	6.968555325
Q9WUD1	STIP1 homology and U box-containing protein 1	Stub1	Stub1	0	28.19634717	1.465328519	60	11834800	7.073160923
Q8CFK2	Transcription factor IIIB 90 kDa subunit	Brf1	Brf1	0	9.914145678	1.037989746	30	1344255	6.128481661
Q921M4	Golgin subfamily A member 2	Golga2	Golga2	0	9.429991548	1.018283957	20	1186300	6.07419453
Q8BU04	Putative E3 ubiquitin-protein ligase UBR7	Ubr7	Ubr7	1	30.26911874	1.495115642	60	1052645	6.022281932
P62492	Ras-related protein Rab-11A	Rab11a	Rab11a	1	9.421406366	1.017926331	20	1102000	6.042181595
P59016	Vacuolar protein sorting-associated protein 33B	Vps33b	Vps33b	0	8.253804497	0.96632032	20	442240	5.645658021
P07607	Thymidylate synthase	Tyms	Tyms	1	12.37689117	1.126355194	30	8658150	6.937425106
Q3UVL4	Vacuolar protein sorting-associated protein 51 homolog	Vps51	Vps51	0	7.688814866	0.938960544	20	268860	5.429526194
Q569Z6	Thyroid hormone receptor-associated protein 3	Thrap3	Thrap3	1	31.9276366	1.51756056	70	17621000	7.246030551
Q8BGI5	Peroxisome assembly protein 26	Pex26	Pex26	0	3.708128415	0.6728483	10	5880400	6.769406869
Q923E4	NAD-dependent protein deacetylase sirtuin-1;SirtT1 75 kDa fragment	Sirt1	Sirt1	1	19.7687811	1.317411009	50	5564250	6.745406634
P42227	Signal transducer and activator of transcription 3	Stat3	Stat3	1	11.57583673	1.09953689	30	6673900	6.824379695
Q99LJ6	Glutathione peroxidase 7	Gpx7	Gpx7	0	9.429623694	1.018268639	20	307000	5.487138375
Q9JI44	DNA methyltransferase 1-associated protein 1	Dmap1	Dmap1	1	23.15434043	1.382995183	50	588160	5.769495485
Q9D1C9	Ribosomal RNA-processing protein 7 homolog A	Rrp7a	Rrp7a	1	15.72060077	1.223251877	40	6239650	6.79516023
Q9D0B0	Serine/arginine-rich splicing factor 9	Srsf9	Srsf9	1	84.78156259	1.933393953	90	1275050	6.105527216
P62889	60S ribosomal protein L30	Rpl30	Rpl30	0	190.2655079	2.281636658	100	170288500	8.23118532
Q9CRD2	ER membrane protein complex subunit 2	Emc2	Emc2	0	35.69325896	1.564586286	70	6690450	6.825455329
Q99KI0	Aconitate hydratase, mitochondrial	Aco2	Aco2	1	134.6275927	2.132348054	100	143915000	8.158106062
Q8JZM7	Parafibromin	Cdc73	Cdc73	1	1.985452909	0.475010225	10	7385400	6.868374022
Q99LL5	Periodic tryptophan protein 1 homolog	Pwp1	Pwp1	1	34.30603463	1.547848943	70	8247500	6.916322324
Q99JX3;Q91X51	Golgi reassembly-stacking protein 2	Gorasp2	Gorasp2	0	12.34723798	1.125391404	30	6179900	6.790981448
Q7TT37	Elongator complex protein 1	Ikbkap	Ikbkap	0	28.13407412	1.464401221	60	53091500	7.725024996
P46467;Q8VEJ9	Vacuolar protein sorting-associated protein 4B	Vps4b	Vps4b	0	10.23381574	1.050527296	30	13618500	7.134129275
Q9QY81	Nuclear pore membrane glycoprotein 210	Nup210	Nup210	0	21.2996754	1.348298541	50	12483000	7.096318971
P25976	Nucleolar transcription factor 1	Ubtf	Ubtf	1	75.95874053	1.886257952	90	12187050	7.085898593
Q9JIK5	Nucleolar RNA helicase 2	Ddx21	Ddx21	0	55.32465178	1.750698515	80	266820000	8.42621838
Q80W14	Pre-mRNA-processing factor 40 homolog B	Prpf40b	Prpf40b	0	12.93784944	1.144195769	30	135840	5.133027673
P70441	Na(+)/H(+) exchange regulatory cofactor NHE-RF1	Slc9a3r1	Slc9a3r1	1	27.91567386	1.461133318	60	37602500	7.57521672
Q9CPT4	UPF0556 protein C19orf10 homolog	D17Wsu104e	D17Wsu104e	1	31.78621699	1.515691309	70	4512755	6.654441756
Q9CZG9	PDZ domain-containing protein 11	Pdzd11	Pdzd11	0	6.592595315	0.880390253	20	495420	5.694973535
P84084	ADP-ribosylation factor 5	Arf5	Arf5	1	49.90999055	1.706803016	80	8162550	6.911825855
Q00612;P97324;REV__P46662	Glucose-6-phosphate 1-dehydrogenase X	G6pdx	G6pdx	1	10.9881627	1.078752628	30	129340000	8.111732857
Q07231;Q571J5;Q8C827	Zinc finger and SCAN domain-containing protein 21;Zinc finger protein 354C;Zinc finger protein 62	Zscan21;Znf354c;Zfp62	Zscan21	0				455290	5.658288112
Q80U72	Protein scribble homolog	Scrib	Scrib	1	42.09657481	1.634442755	70	3307200	6.519460459
Q9CQD1	Ras-related protein Rab-5A	Rab5a	Rab5a	0	48.93292302	1.69838699	80	38310000	7.583312152
Q99PP7	E3 ubiquitin-protein ligase TRIM33	Trim33	Trim33	0	17.19386933	1.259925071	40	7531750	6.876895896
Q9D2R8	28S ribosomal protein S33, mitochondrial	Mrps33	Mrps33	0	15.97638126	1.22984512	40	605810	5.782336438
Q9CQA5	Mediator of RNA polymerase II transcription subunit 4	Med4	Med4	1	30.9700184	1.504742886	60	1037000	6.015778756
O54833	Casein kinase II subunit alpha	Csnk2a2	Csnk2a2	0	5.210742215	0.793143504	10	13415000	7.127590677
A2A4P0	ATP-dependent RNA helicase DHX8	Dhx8	Dhx8	1	19.3470099	1.308500596	50	2481700	6.394749281
Q8VCI5	Peroxisomal biogenesis factor 19	Pex19	Pex19	1	17.96684439	1.277995081	50	637670	5.804595986
P48453;P48455	Serine/threonine-protein phosphatase 2B catalytic subunit beta isoform	Ppp3cb	Ppp3cb	1	7.189969303	0.913282274	20	91125	4.959637541
Q8BRT1	CLIP-associating protein 2	Clasp2	Clasp2	0	21.64735173	1.355017425	50	5109185	6.708351628
Q7TMY7	Importin-8	Ipo8	Ipo8	0	11.15489884	1.084751349	30	4602600	6.663003233
Q62074	Protein kinase C iota type	Prkci	Prkci	1	36.41404284	1.573034639	70	1344330	6.12850589
Q8BNU0	Armadillo repeat-containing protein 6	Armc6	Armc6	1	5.641957901	0.822296119	20	1115900	6.047625278
Q8BK30	NADH dehydrogenase [ubiquinone] flavoprotein 3, mitochondrial	Ndufv3	Ndufv3	1	45.89112538	1.671090656	80	442770	5.646178187
Q14C51	Pentatricopeptide repeat domain-containing protein 3, mitochondrial	Ptcd3	Ptcd3	1	52.14545988	1.725466169	80	12232200	7.087504573
Q61584	Fragile X mental retardation syndrome-related protein 1	Fxr1	Fxr1	1	185.1744818	2.269920154	100	68130500	7.833341576
Q9CQ56	Vesicle transport protein USE1	Use1	Use1	1	33.34730711	1.535892693	70	987235	5.994420544
Q9R0E2	Procollagen-lysine,2-oxoglutarate 5-dioxygenase 1	Plod1	Plod1	1	12.60146324	1.133585632	30	1512710	6.179755678
Q925B0	PRKC apoptosis WT1 regulator protein	Pawr	Pawr	1	60.74692818	1.790615357	80	285940	5.456274913
Q99LT0	Protein dpy-30 homolog	Dpy30	Dpy30	0	73.04788512	1.869512659	90	10346200	7.014780869
Q9R0A0	Peroxisomal membrane protein PEX14	Pex14	Pex14	1	3.728311144	0.674706047	10	3074950	6.487838058
Q8VCT3	Aminopeptidase B	Rnpep	Rnpep	1	17.84578569	1.275214248	40	19726900	7.295058843
O88696	Putative ATP-dependent Clp protease proteolytic subunit, mitochondrial	Clpp	Clpp	1	101.9048957	2.012436037	90	16250500	7.210866728
Q91VR8	Protein BRICK1	Brk1	Brk1	1	71.21589237	1.858632782	90	2303650	6.362416496
Q9DCL9	Multifunctional protein ADE2;Phosphoribosylaminoimidazole-succinocarboxamide synthase;Phosphoribosylaminoimidazole carboxylase	Paics	Paics	1	195.8305108	2.294092419	100	442685000	8.646094807
Q9Z2X2	26S proteasome non-ATPase regulatory subunit 10	Psmd10	Psmd10	0	14.59722193	1.193047252	40	3362100	6.526610627
O55126	Protein NipSnap homolog 2	Gbas	Gbas	0	18.52008196	1.290481637	50	3205800	6.505936425
Q921J2	GTP-binding protein Rheb	Rheb	Rheb	1	14.10397549	1.179091272	40	7310200	6.863929259
P57780	Alpha-actinin-4	Actn4	Actn4	1	27.49518383	1.454771463	60	520035000	8.716032574
Q8C8T8	Pre-rRNA-processing protein TSR2 homolog	Tsr2	Tsr2	1	8.433773103	0.974685427	20	1802000	6.255754787
P35486	Pyruvate dehydrogenase E1 component subunit alpha, somatic form, mitochondrial	Pdha1	Pdha1	1	72.75684125	1.867802309	90	169980000	8.230397825
Q8BWW4	La-related protein 4	Larp4	Larp4	1	38.14258707	1.592649526	70	12095800	7.082634597
P63154	Crooked neck-like protein 1	Crnkl1	Crnkl1	1	18.5305083	1.290713546	50	7868900	6.895914026
Q80X95;Q6NTA4	Ras-related GTP-binding protein A;Ras-related GTP-binding protein B	Rraga;Rragb	Rraga	0				1793200	6.25362873
Q99PV0	Pre-mRNA-processing-splicing factor 8	Prpf8	Prpf8	1	67.00799282	1.832559957	90	255170000	8.406829614
Q9CR51	V-type proton ATPase subunit G 1	Atp6v1g1	Atp6v1g1	0	129.7876012	2.116566574	100	8300200	6.919088557
P09671	Superoxide dismutase [Mn], mitochondrial	Sod2	Sod2	1	66.98351953	1.832403644	90	46708000	7.669391272
Q9CZ44	NSFL1 cofactor p47	Nsfl1c	Nsfl1c	1	33.9277633	1.543170775	70	100561000	8.002429583
Q8R1U1	Conserved oligomeric Golgi complex subunit 4	Cog4	Cog4	1	27.152857	1.449522474	60	864230	5.936629338
Q99JW2	Aminoacylase-1	Acy1	Acy1	1	30.31371544	1.495734601	60	10272250	7.01166558
P97823	Acyl-protein thioesterase 1	Lypla1	Lypla1	1	17.49847064	1.267135825	40	18357000	7.263801708
Q60949	TBC1 domain family member 1	Tbc1d1	Tbc1d1	1	14.54510099	1.191593548	40	161000	5.206825876
Q9D6L8	Peptidyl-prolyl cis-trans isomerase-like 3	Ppil3	Ppil3	0	7.793418068	0.944157721	20	2401000	6.38039216
Q6P6J9	Thioredoxin domain-containing protein 15	Txndc15	Txndc15	0	23.94623055	1.397004932	60	168195	5.225813081
Q6P3A8	2-oxoisovalerate dehydrogenase subunit beta, mitochondrial	Bckdhb	Bckdhb	0	38.186675	1.593138415	70	10129350	7.005581578
Q61823	Programmed cell death protein 4	Pdcd4	Pdcd4	1	11.11269346	1.083240727	30	412410	5.615329187
Q3UFF7	Lysophospholipase-like protein 1	Lyplal1	Lyplal1	1	7.177747734	0.912633709	20	1444800	6.159807733
Q8C878	NEDD8-activating enzyme E1 catalytic subunit	Uba3	Uba3	1	43.75237014	1.650816041	80	11121300	7.046155556
P29037;Q6SJ95	TATA-box-binding protein;TATA box-binding protein-like protein 2	Tbp;Tbpl2	Tbp	1				1071400	6.029951642
O88384	Vesicle transport through interaction with t-SNAREs homolog 1B	Vti1b	Vti1b	1	29.46883123	1.483855795	60	1503800	6.17719008
Q80XU3	Nuclear ubiquitous casein and cyclin-dependent kinase substrate 1	Nucks1	Nucks1	1	95.75917249	1.985692146	90	546310	5.73743915
P10649	Glutathione S-transferase Mu 1	Gstm1	Gstm1	1	19.42469647	1.310155611	50	30313000	7.48162892
Q3V0C5	Ubiquitin carboxyl-terminal hydrolase 48	Usp48	Usp48	1	77.52985774	1.895034811	90	13129550	7.118249841
[truncated: 1,970 more rows]
