# Supplementary material for: Dynamic regulation of N6,2′-O-dimethyladenosine (m6Am) in obesity
Source: Nat Commun. 2021 Dec 10;12:7185. doi: 10.1038/s41467-021-27421-2 (PMC8664860; doi:10.1038/s41467-021-27421-2)
Supplement: Supplementary file 10 — Source data file [file 41467_2021_27421_MOESM10_ESM.zip › Source data revision2/S1e.txt]

Protein IDs	Protein names	Gene names	first gene_symb	Protein_WT_ES_AVERAGE	WT_ES_RNA	WT_ES_RNA_PERCENTILE	m6A ES_WT	LOG(RNA+1)_WT_ES	LOG Protein_WT_ES_AVERAGE
Q99MX1	Ubiquitin carboxyl-terminal hydrolase 26	Usp26	Usp26	2315970	1.735894178	10	0	1.452012429	6.364732929
P52651	Homeobox protein Rhox5	Rhox5	Rhox5	58019.5	291.8042381	100	0	8.193792625	4.763573982
P63213	Guanine nucleotide-binding protein G(I)/G(S)/G(O) subunit gamma-2	Gng2	Gng2	1353350	3.793946252	10	0	2.261213734	6.131410127
Q9R0P9	Ubiquitin carboxyl-terminal hydrolase isozyme L1	Uchl1	Uchl1	39027000	34.47258304	70	0	5.148632483	7.591365168
Q8K3Y3	Protein lin-28 homolog A	Lin28a	Lin28a	20953000	8.450656655	20	0	3.240414575	7.321246213
Q8C196	Carbamoyl-phosphate synthase [ammonia], mitochondrial	Cps1	Cps1	7025500	0.178541547	10	0	0.237002619	6.846677238
Q3URU2	Paternally-expressed gene 3 protein	Peg3	Peg3	413550	11.79606533	30	0	3.677628358	5.616528025
Q9R0K7	Plasma membrane calcium-transporting ATPase 2	Atp2b2	Atp2b2	796695	0.210760944	10	0	0.275914044	5.901292092
Q9CXR1	Dehydrogenase/reductase SDR family member 7	Dhrs7	Dhrs7	757630	28.34644202	60	0	4.875113696	5.879457163
Q5DTT8	Paraneoplastic antigen-like protein 5	Pnma5	Pnma5	274120	12.77918514	30	0	3.784418669	5.437940723
Q80UW2	F-box only protein 2	Fbxo2	Fbxo2	3398700	7.2710397	20	0	3.048068693	6.531312832
Q5QNV8	Uncharacterized protein C17orf66 homolog	Gm11435	Gm11435	214310	0.76541953	10	0	0.820011063	5.331042436
P11928	2-5-oligoadenylate synthase 1A	Oas1a	Oas1a	179370	14.55739828	40	0	3.959528909	5.253749808
P68369;Q3UX10	Tubulin alpha-1A chain	Tuba1a	Tuba1a	144320000	155.0496054	100	0	7.285860899	8.15932652
Q9JI48	Placenta-specific gene 8 protein	Plac8	Plac8	55596	1.643101368	10	0	1.402231756	4.745043546
P39061	Collagen alpha-1(XVIII) chain;Endostatin	Col18a1	Col18a1	14673000	44.08602132	80	0	5.494608298	7.166518918
P62965	Cellular retinoic acid-binding protein 1	Crabp1	Crabp1	3064015	37.61832989	70	0	5.271213869	6.486290887
Q8VHN7	G-protein coupled receptor 98	Gpr98	Gpr98	11643550	1.036560174	10	1	1.026134442	7.066085412
Q9CQI6	Coactosin-like protein	Cotl1	Cotl1	3425600	13.21610056	30	0	3.829453886	6.53473665
P52624	Uridine phosphorylase 1	Upp1	Upp1	72991000	163.2368101	100	0	7.359633701	7.863269314
P55821	Stathmin-2	Stmn2	Stmn2	22748000	37.32528421	70	0	5.260224585	7.35694322
Q9R224;Q9WTZ8	Protein BEX1	Bex1	Bex1	3077800	155.9901643	100	0	7.294530365	6.488240395
Q6URW6	Myosin-14	Myh14	Myh14	4837650	6.218194666	20	1	2.851638051	6.684634444
P45377	Aldose reductase-related protein 2	Akr1b8	Akr1b8	32482500	8.072334673	20	0	3.181473861	7.511649447
Q9Z2Z9	Glutamine--fructose-6-phosphate aminotransferase [isomerizing] 2	Gfpt2	Gfpt2	51870500	6.211739272	20	0	2.85034724	7.714920434
Q62351	Transferrin receptor protein 1	Tfrc	Tfrc	140875000	67.65243427	90	0	6.101238971	8.148833929
P24472	Glutathione S-transferase A4	Gsta4	Gsta4	193100000	741.6548941	100	0	9.536548147	8.285782274
Q61390	T-complex protein 1 subunit zeta-2	Cct6b	Cct6b	2730445	3.162633263	10	0	2.057496459	6.436233433
Q61838	Alpha-2-macroglobulin;Alpha-2-macroglobulin 165 kDa subunit;Alpha-2-macroglobulin 35 kDa subunit	A2m	A2m	4499900	7.148955508	20	1	3.026615154	6.653202863
Q9R069	Basal cell adhesion molecule	Bcam	Bcam	3538900	50.84203573	80	0	5.696050466	6.548868291
P37804	Transgelin	Tagln	Tagln	1507960	17.35157584	40	0	4.197832046	6.178389822
Q9ERD7	Tubulin beta-3 chain	Tubb3	Tubb3	11397750	26.39597313	60	1	4.775891945	7.056819127
Q920E5	Farnesyl pyrophosphate synthase	Fdps	Fdps	33405500	242.9892806	100	0	7.930673956	7.523817976
Q71FD7	Filamin-binding LIM protein 1	Fblim1	Fblim1	3905900	12.94783582	30	0	3.801969382	6.59172112
Q9ESD7	Dysferlin	Dysf	Dysf	167130	1.137873201	10	0	1.096176288	5.223054413
Q8CF02	Protein FAM25C	Fam25c	Fam25c	596045	41.70491686	70	0	5.41633028	5.775279049
P20065	Thymosin beta-4;Hematopoietic system regulatory peptide	Tmsb4x	Tmsb4x	1374500	44.2953323	80	0	5.501290483	6.138144744
P14602	Heat shock protein beta-1	Hspb1	Hspb1	371915000	299.904654	100	0	8.233162611	8.570443695
Q9CWE6	Oocyte-expressed protein homolog	Ooep	Ooep	1144000	72.07673631	90	0	6.191340298	6.058426024
Q32NZ6	Transmembrane channel-like protein 5	Tmc5	Tmc5	149120	1.233507883	10	0	1.159311346	5.173535895
Q9R1P1	Proteasome subunit beta type-3	Psmb3	Psmb3	39484000	205.6681668	100	0	7.691172377	7.596421143
Q8BH97	Reticulocalbin-3	Rcn3	Rcn3	7702900	53.26824323	80	0	5.762036302	6.88665426
Q8K2T1	NmrA-like family domain-containing protein 1	Nmral1	Nmral1	2654800	8.02562933	20	1	3.17402753	6.424031809
A2TJV2	Paralemmin-3	Palm3	Palm3	1784833	23.25540485	60	0	4.600234355	6.251597587
Q8BWU5	Probable tRNA threonylcarbamoyladenosine biosynthesis protein Osgep	Osgep	Osgep	14410000	21.67221455	50	0	4.502853411	7.158663981
O08553	Dihydropyrimidinase-related protein 2	Dpysl2	Dpysl2	2914400	6.136291891	20	0	2.835174626	6.464549158
Q99MV7	RING finger protein 17	Rnf17	Rnf17	353858.5	26.05930649	60	0	4.75805296	5.548829632
Q6W3F0	Prolyl 4-hydroxylase subunit alpha-3	P4ha3	P4ha3	3894250	0.16623836	10	0	0.221862682	6.590423829
P70248	Unconventional myosin-If	Myo1f	Myo1f	1313200	0.904743056	10	0	0.929596396	6.118330874
Q99JW5	Epithelial cell adhesion molecule	Epcam	Epcam	3265550	47.42048481	80	1	5.597545619	6.513956338
Q8K2I4	Beta-mannosidase	Manba	Manba	1286700	5.485782527	20	1	2.69728065	6.109477301
Q64523;Q6GSS7;Q64522;P27661	Histone H2A type 2-C;Histone H2A type 2-A;Histone H2A type 2-B;Histone H2A.x	Hist2h2ac;Hist2h2aa1;Hist2h2ab;H2afx	Hist2h2ac	98270500			0		7.992423166
Q00915	Retinol-binding protein 1	Rbp1	Rbp1	145788.5	0.758244026	10	0	0.814135315	5.163723268
P60060	Protein transport protein Sec61 subunit gamma	Sec61g	Sec61g	5564350	47.93682085	80	0	5.612848476	6.745414439
Q99J72	DNA dC->dU-editing enzyme APOBEC-3	Apobec3	Apobec3	6822900	12.0857819	30	0	3.709928225	6.833969006
P35700	Peroxiredoxin-1	Prdx1	Prdx1	1046725000	153.0232985	100	0	7.267004788	9.019832597
Q9CPN8	Insulin-like growth factor 2 mRNA-binding protein 3	Igf2bp3	Igf2bp3	30445500	13.50405898	40	0	3.858384792	7.483523111
Q9DCN2	NADH-cytochrome b5 reductase 3;NADH-cytochrome b5 reductase 3 membrane-bound form;NADH-cytochrome b5 reductase 3 soluble form	Cyb5r3	Cyb5r3	91899000	41.84969036	70	0	5.421212874	7.963310786
Q8BWR8	Rhophilin-2	Rhpn2	Rhpn2	394570	13.58689912	40	1	3.866601323	5.596124062
Q9CXF7	Chromodomain-helicase-DNA-binding protein 1-like	Chd1l	Chd1l	378810	28.69311482	60	0	4.892056536	5.578421435
Q8JZK9	Hydroxymethylglutaryl-CoA synthase, cytoplasmic	Hmgcs1	Hmgcs1	25703500	116.5343897	90	1	6.87693913	7.409992264
Q80U70	Polycomb protein Suz12	Suz12	Suz12	13292600	96.62397815	90	0	6.609163637	7.123609936
Q05816	Fatty acid-binding protein, epidermal	Fabp5	Fabp5	1042620	27.66245295	60	0	4.841090176	6.018126052
P97314	Cysteine and glycine-rich protein 2	Csrp2	Csrp2	21325000	102.5124701	90	0	6.693660769	7.32888904
Q9D8U8	Sorting nexin-5	Snx5	Snx5	31637500	79.28636539	90	0	6.327083098	7.500202158
P17182;P17183	Alpha-enolase	Eno1	Eno1	4936550000	173.5567419	100	0	7.447552269	9.69342354
Q60692	Proteasome subunit beta type-6	Psmb6	Psmb6	68173500	267.7191686	100	0	8.069955427	7.833615591
Q6PE54	Probable ATP-dependent RNA helicase DHX40	Dhx40	Dhx40	619825	38.02766969	70	1	5.286425418	5.792269089
P23881	Transcription elongation factor A protein 3	Tcea3	Tcea3	484160	13.30168193	40	0	3.838112918	5.684988906
Q9CWS4	Integrator complex subunit 11	Cpsf3l	Cpsf3l	4213850	26.94304691	60	0	4.804417436	6.624679072
P43275	Histone H1.1	Hist1h1a	Hist1h1a	45313500	1650.237804	100	0	10.68933219	7.656227608
Q8VDP3	Protein-methionine sulfoxide oxidase MICAL1	Mical1	Mical1	1718400	6.656933051	20	1	2.936766643	6.235124264
A2ARV4	Low-density lipoprotein receptor-related protein 2	Lrp2	Lrp2	546455	2.153861001	10	1	1.657119078	5.737554404
P58044	Isopentenyl-diphosphate Delta-isomerase 1	Idi1	Idi1	10538000	18.40526154	50	0	4.278375973	7.022758194
Q9JK23	Proteasome assembly chaperone 1	Psmg1	Psmg1	19757500	69.13741934	90	0	6.132112444	7.295731991
P28667	MARCKS-related protein	Marcksl1	Marcksl1	22515500	215.3369285	100	0	7.757136143	7.352481596
O88844	Isocitrate dehydrogenase [NADP] cytoplasmic	Idh1	Idh1	40708500	91.90549005	90	0	6.537691947	7.6096851
Q9CQS7;P85965	Developmental pluripotency-associated protein 5A;Developmental pluripotency-associated protein 5B/5C	Dppa5a;Dppa5b	Dppa5a	24333000			0		7.386195656
Q99KU0	Vacuole membrane protein 1	Vmp1	Vmp1	1334950	16.4744336	40	0	4.127173789	6.125465
Q922R8	Protein disulfide-isomerase A6	Pdia6	Pdia6	279820000	158.6483727	100	0	7.318754037	8.446878752
Q60848	Lymphocyte-specific helicase	Hells	Hells	37356000	45.0608712	80	0	5.525469794	7.572360367
P43276	Histone H1.5	Hist1h1b	Hist1h1b	28965000	638.7648661	100	0	9.321397956	7.461873533
Q9CY94	DNA replication complex GINS protein PSF3	Gins3	Gins3	836755	7.089456205	20	1	3.016042724	5.922598316
P52293	Importin subunit alpha-2	Kpna2	Kpna2	255215000	151.2449705	100	0	7.250250758	8.406906196
P30276	G2/mitotic-specific cyclin-B2	Ccnb2	Ccnb2	1213200	96.40419886	90	0	6.60591206	6.083932402
A6PWD2	Forkhead-associated domain-containing protein 1	Fhad1	Fhad1	1021570	0.243658063	10	0	0.314589879	6.009268131
A2AG50	MAP7 domain-containing protein 2	Map7d2	Map7d2	260160	4.37383179	10	0	2.425951163	5.415240524
P63017	Heat shock cognate 71 kDa protein	Hspa8	Hspa8	5529000000	604.8175964	100	0	9.242739673	9.74264659
P43247	DNA mismatch repair protein Msh2	Msh2	Msh2	321785000	105.0976728	90	0	6.729249201	8.507565796
Q8K2Y7	39S ribosomal protein L47, mitochondrial	Mrpl47	Mrpl47	532140	10.47442041	30	0	3.520349378	5.726025905
Q01320;Q64511	DNA topoisomerase 2-alpha	Top2a	Top2a	25469650	146.3947423	100	1	7.203541253	7.406022977
P09411;P09041	Phosphoglycerate kinase 1	Pgk1	Pgk1	2539300000	250.5335713	100	0	7.974607154	9.404714013
P51865	Teratocarcinoma-derived growth factor	Tdgf1	Tdgf1	459780	257.5711083	100	0	8.014417273	5.662550076
Q99KR3	Beta-lactamase-like protein 2	Lactb2	Lactb2	11428200	56.45074506	80	0	5.844253698	7.057977832
Q8BKT7	THO complex subunit 5 homolog	Thoc5	Thoc5	7319300	38.80169651	70	0	5.314758021	6.864469548
Q9ESP1	Stromal cell-derived factor 2-like protein 1	Sdf2l1	Sdf2l1	1366800	66.62686433	90	0	6.079524556	6.13570497
Q9CPU0	Lactoylglutathione lyase	Glo1	Glo1	25138000	92.09747523	90	0	6.540670138	7.400330722
Q9WUA3	6-phosphofructokinase type C	Pfkp	Pfkp	166210000	63.34329836	90	0	6.007717988	8.220657149
Q9CRA8	Exosome complex component RRP46	Exosc5	Exosc5	3966850	117.2718347	90	0	6.88596274	6.598445779
P54227;P63042	Stathmin	Stmn1	Stmn1	23936500	60.88786264	80	0	5.951584593	7.379060648
Q6PAV2	Probable E3 ubiquitin-protein ligase HERC4	Herc4	Herc4	12138050	36.84343861	70	0	5.241971279	7.084148922
Q8K1A0	Methyltransferase-like protein 5	Mettl5	Mettl5	410265	17.02089699	40	0	4.171598918	5.613064469
Q6PGG6	Guanine nucleotide-binding protein-like 3-like protein	Gnl3l	Gnl3l	4298700	37.76393244	70	0	5.276643028	6.633337137
Q80VJ3	2-deoxynucleoside 5-phosphate N-hydrolase 1	Dnph1	Dnph1	11139900	29.73359834	60	0	4.941744785	7.046881292
Q9R0N0	Galactokinase	Galk1	Galk1	39478000	229.9767024	100	0	7.851603531	7.596355143
Q91V92	ATP-citrate synthase	Acly	Acly	237990000	172.1332582	100	0	7.435739077	8.376558709
Q6PIE5;Q6PIC6;Q9WV27;Q64436	Sodium/potassium-transporting ATPase subunit alpha-2;Sodium/potassium-transporting ATPase subunit alpha-3	Atp1a2;Atp1a3	Atp1a2	1026300			#N/A		6.011274329
Q9CR46	Spindle and kinetochore-associated protein 2	Ska2	Ska2	294340	16.19020783	40	0	4.103515082	5.468849286
Q8C4J7	Transducin beta-like protein 3	Tbl3	Tbl3	1652770	33.4135386	70	0	5.104904341	6.218212421
Q9DB60	Prostamide/prostaglandin F synthase	Fam213b	Fam213b	80445	21.6486619	50	0	4.501353912	4.905499056
Q9EQF6	Dihydropyrimidinase-related protein 5	Dpysl5	Dpysl5	517500	1.014376267	10	0	1.010333191	5.713910354
Q9Z2N8	Actin-like protein 6A	Actl6a	Actl6a	59266000	81.97673563	90	0	6.374634996	7.772805617
Q9WVR4	Fragile X mental retardation syndrome-related protein 2	Fxr2	Fxr2	5952250	181.4035825	100	0	7.510990255	6.774681164
Q9R0Q9	Mannose-P-dolichol utilization defect 1 protein	Mpdu1	Mpdu1	3649150	55.96801022	80	0	5.832080111	6.562191716
Q9JI75	Ribosyldihydronicotinamide dehydrogenase [quinone]	Nqo2	Nqo2	189080	6.318504978	20	0	2.871548965	5.276645594
Q9QYB1;Q8BXK9	Chloride intracellular channel protein 4	Clic4	Clic4	19027000	47.0169298	80	0	5.585471256	7.279370318
P30416	Peptidyl-prolyl cis-trans isomerase FKBP4;Peptidyl-prolyl cis-trans isomerase FKBP4, N-terminally processed	Fkbp4	Fkbp4	296735000	411.1401007	100	0	8.686991033	8.472368775
Q9CYL5	Golgi-associated plant pathogenesis-related protein 1	Glipr2	Glipr2	1638065	24.15828849	60	0	4.652961875	6.214331131
P97447	Four and a half LIM domains protein 1	Fhl1	Fhl1	1165230	8.503699074	20	0	3.248489155	6.066411657
O89079	Coatomer subunit epsilon	Cope	Cope	11475650	28.64481605	60	0	4.889707939	7.059777294
Q64012	RNA-binding protein Raly	Raly	Raly	33074500	66.18216017	90	0	6.07000628	7.519493288
Q3TJD7	PDZ and LIM domain protein 7	Pdlim7	Pdlim7	2908100	3.355074126	10	0	2.122697275	6.463609336
Q60864	Stress-induced-phosphoprotein 1	Stip1	Stip1	380035000	206.0185929	100	1	7.693616536	8.579823596
O08709	Peroxiredoxin-6	Prdx6	Prdx6	74611000	68.19213985	90	0	6.112536253	7.872802861
P17742	Peptidyl-prolyl cis-trans isomerase A	Ppia	Ppia	1020575000	493.066436	100	0	8.948561241	9.008844926
P10852	4F2 cell-surface antigen heavy chain	Slc3a2	Slc3a2	52211500	151.7320831	100	0	7.254859338	7.71776617
Q8VEE4	Replication protein A 70 kDa DNA-binding subunit	Rpa1	Rpa1	43028000	74.13178328	90	0	6.23135144	7.63375116
P34914	Bifunctional epoxide hydrolase 2;Cytosolic epoxide hydrolase 2;Lipid-phosphate phosphatase	Ephx2	Ephx2	267410	26.16627064	60	0	4.763744622	5.427177644
Q9DCX2	ATP synthase subunit d, mitochondrial	Atp5h	Atp5h	33823000	151.1077763	100	0	7.2489501	7.529212126
P63242;Q8BGY2	Eukaryotic translation initiation factor 5A-1;Eukaryotic translation initiation factor 5A-2	Eif5a;Eif5a2	Eif5a	165063000			0		8.217649734
Q00547	Hyaluronan mediated motility receptor	Hmmr	Hmmr	5235500	46.4358823	80	0	5.567906876	6.718958164
Q9Z0R9	Fatty acid desaturase 2	Fads2	Fads2	2015500	64.01952808	90	0	6.02280118	6.304382802
P97346	Nucleoredoxin	Nxn	Nxn	7299050	40.43421947	70	1	5.37275084	6.863266339
Q9CWW6	Peptidyl-prolyl cis-trans isomerase NIMA-interacting 4	Pin4	Pin4	15887000	23.82865993	60	0	4.633934493	7.201041896
P24527	Leukotriene A-4 hydrolase	Lta4h	Lta4h	49011000	39.28106808	70	0	5.332030033	7.690293564
O35654	DNA polymerase delta subunit 2	Pold2	Pold2	3653950	100.1918083	90	0	6.660948695	6.5627626
Q9D358	Low molecular weight phosphotyrosine protein phosphatase	Acp1	Acp1	21228500	36.9163253	70	0	5.244747246	7.326919308
P52480;P53657	Pyruvate kinase isozymes M1/M2	Pkm	Pkm	2863700000	1654.84868	100	0	10.69335512	9.45692752
P62962;CON__P02584	Profilin-1	Pfn1	Pfn1	248230000	178.9420327	100	0	7.491388415	8.394854267
Q9D706	RNA polymerase II-associated protein 3	Rpap3	Rpap3	6678000	28.97853734	60	0	4.90585809	6.824646415
Q3V1U8	ELMO domain-containing protein 1	Elmod1	Elmod1	1134600	0.058380285	10	0	0.081858093	6.054842779
P62192	26S protease regulatory subunit 4	Psmc1	Psmc1	104043000	214.6310557	100	0	7.752421163	8.017212866
Q9CWY8	Ribonuclease H2 subunit A	Rnaseh2a	Rnaseh2a	2105750	27.70892713	60	0	4.843427512	6.323406809
Q9D0F9	Phosphoglucomutase-1	Pgm1	Pgm1	19381500	26.36309627	60	0	4.774159582	7.287387386
Q8C796;Q6PGA0	REST corepressor 2	Rcor2	Rcor2	5784450	91.0278514	90	0	6.523998641	6.762262071
Q8R574	Phosphoribosyl pyrophosphate synthase-associated protein 2	Prpsap2	Prpsap2	17813500	46.00205921	80	0	5.554652059	7.250749258
O55137;Q32Q92;Q8BWN8;Q6Q2Z6;Q9QYR7	Acyl-coenzyme A thioesterase 1	Acot1	Acot1	4177800	32.37598106	70	0	5.060738339	6.620947646
Q91YI0	Argininosuccinate lyase	Asl	Asl	13212500	12.67959993	30	0	3.773954133	7.120985
P05213;CON__ENSEMBL:ENSBTAP00000016242	Tubulin alpha-1B chain	Tuba1b	Tuba1b	4732600000	371.5908003	100	0	8.541448243	9.675099799
Q99JF5	Diphosphomevalonate decarboxylase	Mvd	Mvd	3311400	39.48370459	70	0	5.339269409	6.520011644
Q99020	Heterogeneous nuclear ribonucleoprotein A/B	Hnrnpab	Hnrnpab	167450000	245.88156	100	0	7.947675273	8.223885152
Q8BHA3	Probable D-tyrosyl-tRNA(Tyr) deacylase 2	Dtd2	Dtd2	1341755	11.34791331	30	0	3.626195354	6.127673222
Q8VCY6	U3 small nucleolar RNA-associated protein 6 homolog	Utp6	Utp6	4434850	46.27734581	80	0	5.563077139	6.646878935
Q9ER88	28S ribosomal protein S29, mitochondrial	Dap3	Dap3	15448000	28.28511193	60	0	4.872095504	7.188872261
Q64378	Peptidyl-prolyl cis-trans isomerase FKBP5	Fkbp5	Fkbp5	17191000	23.94280462	60	0	4.640551789	7.23530114
P61957	Small ubiquitin-related modifier 2	Sumo2	Sumo2	56932500	122.3183715	100	0	6.946243933	7.755360255
Q8K3W0	BRCA1-A complex subunit BRE	Bre	Bre	1941200	4.374659253	10	0	2.426173292	6.288070283
Q922V4	Pleiotropic regulator 1	Plrg1	Plrg1	24738500	43.08142303	80	0	5.462098893	7.393373363
P62196	26S protease regulatory subunit 8	Psmc5	Psmc5	158655000	180.0019352	100	0	7.499861312	8.200453763
Q6ZWY8;CON__P21752	Thymosin beta-10	Tmsb10	Tmsb10	19913500	178.3270471	100	0	7.48644929	7.299147598
Q99MD9	Nuclear autoantigenic sperm protein	Nasp	Nasp	524940000	69.44463651	90	0	6.138417962	8.720109667
Q99L45	Eukaryotic translation initiation factor 2 subunit 2	Eif2s2	Eif2s2	206725000	171.4855389	100	0	7.430331602	8.315393001
P63216	Guanine nucleotide-binding protein G(I)/G(S)/G(O) subunit gamma-3	Gng3	Gng3	1037950	2.469378391	10	0	1.794677198	6.016176433
Q9D903	Probable rRNA-processing protein EBP2	Ebna1bp2	Ebna1bp2	10064000	46.99908466	80	0	5.584934989	7.002770628
Q8C3Y4	Kinetochore-associated protein 1	Kntc1	Kntc1	8299350	35.57410526	70	0	5.192750666	6.91904408
P27659	60S ribosomal protein L3	Rpl3	Rpl3	577820000	1964.228446	100	0	10.94048131	8.76179257
Q9Z2L7	Cytokine receptor-like factor 3	Crlf3	Crlf3	3653700	33.13463953	70	0	5.093164612	6.562732885
O09106	Histone deacetylase 1	Hdac1	Hdac1	73388500	55.00909477	80	0	5.807589206	7.865628011
P09542;P05977	Myosin light chain 3	Myl3	Myl3	1503305	0.069351534	10	0	0.096736197	6.177047102
Q9CQJ2	PIH1 domain-containing protein 1	Pih1d1	Pih1d1	989180	28.529088	60	0	4.884064895	5.995275327
Q9CZW4	Long-chain-fatty-acid--CoA ligase 3	Acsl3	Acsl3	4756550	30.57237964	60	0	4.980591097	6.677292066
P16045	Galectin-1	Lgals1	Lgals1	4639900	81.9822755	90	0	6.374731314	6.666508621
Q9D1M0	Protein SEC13 homolog	Sec13	Sec13	16891000	119.3190137	90	0	6.910720836	7.227655362
Q61469	Lipid phosphate phosphohydrolase 1	Ppap2a	Ppap2a	424930	31.518664	70	0	5.023196082	5.628317393
Q8BP00	IQ calmodulin-binding motif-containing protein 1	Iqcb1	Iqcb1	134360	5.430229875	10	0	2.684870314	5.128269995
Q9JLV6	Bifunctional polynucleotide phosphatase/kinase;Polynucleotide 3-phosphatase;Polynucleotide 5-hydroxyl-kinase	Pnkp	Pnkp	432820	22.64911223	50	0	4.563714122	5.636307321
Q68FD5	Clathrin heavy chain 1	Cltc	Cltc	625100000	107.4124898	90	0	6.760387164	8.795949499
Q9D1E6	Tubulin-folding cofactor B	Tbcb	Tbcb	30556000	51.66364632	80	1	5.718735509	7.485096501
P05063	Fructose-bisphosphate aldolase C	Aldoc	Aldoc	1704410	14.55566065	40	0	3.959367762	6.231574074
Q9D600	DNA replication complex GINS protein PSF2	Gins2	Gins2	1139615	12.33053395	30	1	3.736662663	6.056758157
Q80X82	Symplekin	Sympk	Sympk	9672350	44.44961533	80	0	5.506196179	6.985532003
Q8CAY6	Acetyl-CoA acetyltransferase, cytosolic	Acat2	Acat2	26847500	49.32659412	80	0	5.653249061	7.428903851
Q6P8X1;Q80ZJ7	Sorting nexin-6	Snx6	Snx6	2175700	48.68590652	80	0	5.634764782	6.337599012
P35278	Ras-related protein Rab-5C	Rab5c	Rab5c	14067500	80.9059342	90	0	6.355896076	7.148216924
P61759	Prefoldin subunit 3	Vbp1	Vbp1	14321000	50.38848227	80	0	5.683373139	7.155973345
Q8CD92	Tetratricopeptide repeat protein 27	Ttc27	Ttc27	9178250	29.04612039	60	0	4.909106814	6.962759883
Q571I9	Aldehyde dehydrogenase family 16 member A1	Aldh16a1	Aldh16a1	9957550	16.77271305	40	0	4.151592024	6.998152496
P50431	Serine hydroxymethyltransferase, cytosolic	Shmt1	Shmt1	118567000	52.32981529	80	0	5.736870426	8.073963831
P11103	Poly [ADP-ribose] polymerase 1	Parp1	Parp1	145555000	324.6571172	100	0	8.347209947	8.163027129
Q93092	Transaldolase	Taldo1	Taldo1	241235000	193.4665383	100	0	7.603378123	8.382440318
Q8BHX1	HAUS augmin-like complex subunit 1	Haus1	Haus1	975340	46.77765552	80	0	5.578264157	5.989156036
Q8BGH7	CDC42 small effector protein 2	Cdc42se2	Cdc42se2	33519	39.87211748	70	0	5.353045082	4.525291053
P14685	26S proteasome non-ATPase regulatory subunit 3	Psmd3	Psmd3	221585000	53.29248705	80	0	5.762680668	8.345540358
P61161	Actin-related protein 2	Actr2	Actr2	39153500	40.66833106	70	0	5.380879412	7.59277059
Q9CWR8	DNA (cytosine-5)-methyltransferase 3-like	Dnmt3l	Dnmt3l	52575000	40.82433903	70	0	5.386270836	7.720779281
Q9D0F6	Replication factor C subunit 5	Rfc5	Rfc5	25814000	40.56932709	70	0	5.377447489	7.411855306
Q9D902	General transcription factor IIE subunit 2	Gtf2e2	Gtf2e2	6943450	47.83683118	80	1	5.609897688	6.841575312
Q9JHU9	Inositol-3-phosphate synthase 1	Isyna1	Isyna1	52649500	43.07969476	80	0	5.462042329	7.721394251
O35473	Nuclear nucleic acid-binding protein C1D	C1d	C1d	524445	10.33160927	30	0	3.502280856	5.719699949
Q3UPH1	Protein PRRC1	Prrc1	Prrc1	441050	26.14948202	60	1	4.762852768	5.644487826
Q9CWL8	Beta-catenin-like protein 1	Ctnnbl1	Ctnnbl1	21710500	38.52325909	70	0	5.304630011	7.336669826
Q9WV86	Katanin p60 ATPase-containing subunit A1	Katna1	Katna1	1121750	26.15811479	60	0	4.763311432	6.049896078
Q05186	Reticulocalbin-1	Rcn1	Rcn1	12445500	85.09248629	90	0	6.427815427	7.095012349
P50247	Adenosylhomocysteinase	Ahcy	Ahcy	761695000	159.1233309	100	0	7.323039722	8.881781105
Q61937	Nucleophosmin	Npm1	Npm1	674265000	1171.074096	100	0	10.19484806	8.828830617
P97825	Hematological and neurological expressed 1 protein	Hn1	Hn1	853530	79.94002899	90	0	6.338781461	5.93121879
O70435	Proteasome subunit alpha type-3	Psma3	Psma3	142435000	52.58588289	80	0	5.74378107	8.15361672
O35387	HCLS1-associated protein X-1	Hax1	Hax1	653345	146.8742734	100	0	7.20822727	5.815142572
P83917	Chromobox protein homolog 1	Cbx1	Cbx1	2511350	64.48499146	90	0	6.033092387	6.399907243
Q3U9G9	Lamin-B receptor	Lbr	Lbr	32547000	101.6701194	90	0	6.681872558	7.512510964
Q80TF4;Q6ZPT1	Kelch-like protein 13	Klhl13	Klhl13	2886600	26.02225335	60	0	4.756076079	6.460386607
O88986	2-amino-3-ketobutyrate coenzyme A ligase, mitochondrial	Gcat	Gcat	2958250	34.99921355	70	0	5.169893484	6.471034873
O70400	PDZ and LIM domain protein 1	Pdlim1	Pdlim1	12179450	8.382809116	20	0	3.230019915	7.085627677
P60843	Eukaryotic initiation factor 4A-I	Eif4a1	Eif4a1	2147350000	506.2581081	100	0	8.98657621	9.331902837
P99026	Proteasome subunit beta type-4	Psmb4	Psmb4	82464500	249.7931861	100	0	7.970354341	7.91626703
Q9D110	5-formyltetrahydrofolate cyclo-ligase	Mthfs	Mthfs	497900	1.328210718	10	0	1.219221637	5.697142126
P20152;P31001;P15331	Vimentin	Vim	Vim	48266500	42.20917937	70	0	5.433265926	7.683645808
Q9WUT3	Ribosomal protein S6 kinase alpha-2	Rps6ka2	Rps6ka2	1007800	16.85462617	40	0	4.158226023	6.003374354
P70371	Telomeric repeat-binding factor 1	Terf1	Terf1	2964100	38.68111641	70	0	5.310380711	6.471892851
P17809	Solute carrier family 2, facilitated glucose transporter member 1	Slc2a1	Slc2a1	42745000	48.76894362	80	0	5.63717386	7.630885321
O35685	Nuclear migration protein nudC	Nudc	Nudc	167485000	252.8469625	100	0	7.987815187	8.223975918
Q91V04	Translocating chain-associated membrane protein 1	Tram1	Tram1	181680	46.72544155	80	0	5.57668664	5.259307121
Q9JHI7	Exosome complex component RRP45	Exosc9	Exosc9	8304600	12.50445422	30	0	3.75536343	6.919318719
Q61879	Myosin-10	Myh10	Myh10	36320500	18.26544794	50	0	4.267943825	7.560151819
Q9D819	Inorganic pyrophosphatase	Ppa1	Ppa1	107024000	58.43602873	80	0	5.893265819	8.029481179
Q6PGF3	Mediator of RNA polymerase II transcription subunit 16	Med16	Med16	963780	7.071641842	20	0	3.01286216	5.98397791
Q922W5	Pyrroline-5-carboxylate reductase 1, mitochondrial	Pycr1	Pycr1	2496100	17.10083287	40	0	4.177984176	6.39726198
Q8R480	Nuclear pore complex protein Nup85	Nup85	Nup85	11882300	62.46243941	80	0	5.987831072	7.074900513
Q8WTY4	Anamorsin	Ciapin1	Ciapin1	6067250	16.89733833	40	0	4.161673142	6.78299189
P70195	Proteasome subunit beta type-7	Psmb7	Psmb7	35967000	227.5016132	100	0	7.836060541	7.555904215
P35564	Calnexin	Canx	Canx	120460000	240.6900313	100	0	7.917014159	8.080842859
P63158	High mobility group protein B1	Hmgb1	Hmgb1	203555000	77.06947284	90	0	6.286686623	8.308681775
P49722	Proteasome subunit alpha type-2	Psma2	Psma2	55665500	190.8398177	100	0	7.583758383	7.745586114
Q9WVQ5	Methylthioribulose-1-phosphate dehydratase	Apip	Apip	464160	24.10300847	60	0	4.649788369	5.666667711
Q3UFY7	7-methylguanosine phosphate-specific 5-nucleotidase	Nt5c3b	Nt5c3b	1408605	13.78418041	40	0	3.885982362	6.148789226
Q71RI9	Kynurenine--oxoglutarate transaminase 3	Ccbl2	Ccbl2	584640	6.898816116	20	0	2.981636437	5.766888526
P32020	Non-specific lipid-transfer protein	Scp2	Scp2	17501000	39.87401283	70	0	5.353111983	7.243062865
Q61211	Eukaryotic translation initiation factor 2D	Eif2d	Eif2d	5829650	19.35833109	50	0	4.347547394	6.765642481
P97822	Acidic leucine-rich nuclear phosphoprotein 32 family member E	Anp32e	Anp32e	24919000	26.40100178	60	0	4.776156734	7.39653061
O35215	D-dopachrome decarboxylase	Ddt	Ddt	27373000	7.697183442	20	0	3.120548264	7.437322397
P17095	High mobility group protein HMG-I/HMG-Y	Hmga1	Hmga1	1572350	75.30411812	90	0	6.253689016	6.196549225
Q8CJ53	Cdc42-interacting protein 4	Trip10	Trip10	5131200	28.16189581	60	0	4.866012607	6.710218943
Q9D0R8	Protein LSM12 homolog	Lsm12	Lsm12	14801500	24.27466181	60	0	4.659619883	7.170305729
Q9R1P3	Proteasome subunit beta type-2	Psmb2	Psmb2	53247000	80.74952121	90	0	6.353138376	7.726295144
Q8BTZ4	Anaphase-promoting complex subunit 5	Anapc5	Anapc5	4072750	198.0194502	100	0	7.636765622	6.609887752
P19182	Interferon-related developmental regulator 1	Ifrd1	Ifrd1	452540	11.41738586	30	0	3.63428958	5.655656973
Q4FZF3	Probable ATP-dependent RNA helicase DDX49	Ddx49	Ddx49	3194450	28.5577956	60	0	4.885466773	6.504396095
Q9CWS0	N(G),N(G)-dimethylarginine dimethylaminohydrolase 1	Ddah1	Ddah1	1748750	10.06370929	30	0	3.467763249	6.242727727
Q9CQ40	39S ribosomal protein L49, mitochondrial	Mrpl49	Mrpl49	2380450	45.4242526	80	0	5.536806779	6.376659064
P11031	Activated RNA polymerase II transcriptional coactivator p15	Sub1	Sub1	41732000	46.17635019	80	0	5.559991903	7.620469199
Q3TJ91;Q5DQR4	Lethal(2) giant larvae protein homolog 2	Llgl2	Llgl2	10571000	62.82101131	90	0	5.995959565	7.024116073
Q9CQC9	GTP-binding protein SAR1b	Sar1b	Sar1b	4286250	39.65289851	70	1	5.345286313	6.632077498
P00375	Dihydrofolate reductase	Dhfr	Dhfr	24530500	9.810115967	30	0	3.434310095	7.3897064
P54775	26S protease regulatory subunit 6B	Psmc4	Psmc4	144985000	107.5175056	90	0	6.76178398	8.161323073
O88322	Nidogen-2	Nid2	Nid2	1469900	84.06410417	90	0	6.410478559	6.16728779
Q9D938	Transmembrane protein 160	Tmem160	Tmem160	186610	71.50602381	90	0	6.180028954	5.270934913
Q8K4Z3	NAD(P)H-hydrate epimerase	Apoa1bp	Apoa1bp	1744800	101.4378292	90	0	6.678604775	6.241745653
P62897	Cytochrome c, somatic	Cycs	Cycs	34041000	33.63492609	70	0	5.11415569	7.53200231
Q9ERD6	Ras-specific guanine nucleotide-releasing factor RalGPS2	Ralgps2	Ralgps2	102770	12.14319753	30	1	3.716244398	5.011866357
P62869	Transcription elongation factor B polypeptide 2	Tceb2	Tceb2	27069500	410.9118615	100	0	8.686191861	7.432480234
P14824	Annexin A6	Anxa6	Anxa6	72733500	83.1976955	90	0	6.395708842	7.861734487
Q9D0M3	Cytochrome c1, heme protein, mitochondrial	Cyc1	Cyc1	31709500	172.5020862	100	0	7.438809199	7.501189394
Q8K4X7	1-acyl-sn-glycerol-3-phosphate acyltransferase delta	Agpat4	Agpat4	400260	16.24640048	40	1	4.108223381	5.602342191
Q61316;P48722	Heat shock 70 kDa protein 4	Hspa4	Hspa4	1002705000	196.8129378	100	0	7.627992977	9.001173181
Q9CXU1	Mediator of RNA polymerase II transcription subunit 31	Med31	Med31	2434600	11.45677682	30	0	3.638858916	6.386427618
Q8K3J1	NADH dehydrogenase [ubiquinone] iron-sulfur protein 8, mitochondrial	Ndufs8	Ndufs8	1459250	76.40000473	90	0	6.274261749	6.164129702
P61358	60S ribosomal protein L27	Rpl27	Rpl27	348175000	648.0132047	100	0	9.342104021	8.541797584
P52431	DNA polymerase delta catalytic subunit	Pold1	Pold1	8262800	64.87693875	90	0	6.04170161	6.917127241
Q9CPS7	RNA-binding protein PNO1	Pno1	Pno1	6259950	41.94211171	70	0	5.424321233	6.796570864
P62071	Ras-related protein R-Ras2	Rras2	Rras2	8744250	29.3620816	60	0	4.924198799	6.941722566
Q9D2U5	LSM domain-containing protein 1	Lsmd1	Lsmd1	477790	28.65913387	60	0	4.890404563	5.679237056
Q8BMJ2	Leucine--tRNA ligase, cytoplasmic	Lars	Lars	218535000	138.3816527	100	0	7.122896857	8.339521002
Q8BU88	39S ribosomal protein L22, mitochondrial	Mrpl22	Mrpl22	4743200	38.60084403	70	0	5.307459274	6.676071437
Q9WTM5	RuvB-like 2	Ruvbl2	Ruvbl2	347700000	161.2285973	100	0	7.341884346	8.541204691
P59048	p53 and DNA damage-regulated protein 1	Pdrg1	Pdrg1	387045	22.69080493	50	0	4.566255312	5.587761461
P51855	Glutathione synthetase	Gss	Gss	4778050	8.3289799	20	0	3.221719335	6.67925069
P14152	Malate dehydrogenase, cytoplasmic	Mdh1	Mdh1	115382500	86.21823538	90	1	6.446557897	8.062139945
Q6P5F9	Exportin-1	Xpo1	Xpo1	199280000	82.48273852	90	0	6.383406022	8.299463715
P05064	Fructose-bisphosphate aldolase A	Aldoa	Aldoa	1457050000	670.1361017	100	0	9.390461554	9.163474455
Q61749	Translation initiation factor eIF-2B subunit delta	Eif2b4	Eif2b4	9428450	35.31841165	70	0	5.182629204	6.974440302
Q9CYR6	Phosphoacetylglucosamine mutase	Pgm3	Pgm3	14573000	12.42418205	30	0	3.746762281	7.163548965
Q9R0P5	Destrin	Dstn	Dstn	79698000	133.6745297	100	0	7.073333216	7.901447423
Q9EQU5	Protein SET	Set	Set	430970000	435.2656642	100	0	8.769063122	8.63444704
A2A432	Cullin-4B	Cul4b	Cul4b	73156000	38.73433183	70	0	5.312314179	7.864249951
Q9JKB1;P58321	Ubiquitin carboxyl-terminal hydrolase isozyme L3	Uchl3	Uchl3	48977500	58.03518729	80	0	5.883503209	7.689996613
Q9WVJ2	26S proteasome non-ATPase regulatory subunit 13	Psmd13	Psmd13	147190000	62.77454935	90	0	5.994908894	8.167878305
P68254	14-3-3 protein theta	Ywhaq	Ywhaq	182775000	152.5498928	100	0	7.262563695	8.261916793
Q791V5	Mitochondrial carrier homolog 2	Mtch2	Mtch2	30334500	23.92939969	60	0	4.639776237	7.481936841
P62960	Nuclease-sensitive element-binding protein 1	Ybx1	Ybx1	330455000	698.152255	100	0	9.449462857	8.519112327
Q3TXS7	26S proteasome non-ATPase regulatory subunit 1	Psmd1	Psmd1	189545000	51.89500333	80	0	5.725059541	8.277712333
Q8R5F3	O-acetyl-ADP-ribose deacetylase 1	Oard1	Oard1	4870450	47.33953866	80	0	5.595131799	6.687569089
Q8BKT8	HAUS augmin-like complex subunit 7	Haus7	Haus7	250550	24.52781047	60	0	4.673997898	5.398894407
Q922D8	C-1-tetrahydrofolate synthase, cytoplasmic;Methylenetetrahydrofolate dehydrogenase;Methenyltetrahydrofolate cyclohydrolase;Formyltetrahydrofolate synthetase	Mthfd1	Mthfd1	446390000	153.7605756	100	0	7.273894189	8.649714457
Q9Z0H1	WD repeat-containing protein 46	Wdr46	Wdr46	799930	31.9896383	70	0	5.043941055	5.903051985
O88543	COP9 signalosome complex subunit 3	Cops3	Cops3	22723500	20.18420028	50	0	4.404916762	7.356475225
P28738	Kinesin heavy chain isoform 5C	Kif5c	Kif5c	700730	3.409328845	10	1	2.140559076	5.845550711
Q8K368	Fanconi anemia group I protein homolog	Fanci	Fanci	1056115	37.09986159	70	0	5.251713852	6.023711211
Q3TXU5	Deoxyhypusine synthase	Dhps	Dhps	3744850	16.97960501	40	0	4.168289422	6.573434427
Q8C6E0	Coiled-coil domain-containing protein 104	Ccdc104	Ccdc104	72298	16.80346701	40	0	4.154086311	4.859126283
O35593	26S proteasome non-ATPase regulatory subunit 14	Psmd14	Psmd14	58099500	49.86862227	80	0	5.668704116	7.764172395
P31786	Acyl-CoA-binding protein	Dbi	Dbi	27437500	60.80857087	80	0	5.949735003	7.438344538
Q9R059	Four and a half LIM domains protein 3	Fhl3	Fhl3	176020	2.520569159	10	0	1.815808683	5.245562017
Q61792	LIM and SH3 domain protein 1	Lasp1	Lasp1	54887500	29.80119815	60	0	4.944914567	7.73947345
Q9D8W5	26S proteasome non-ATPase regulatory subunit 12	Psmd12	Psmd12	255310000	81.24292438	90	0	6.361819659	8.407067826
Q5FWI3	Transmembrane protein 2	Tmem2	Tmem2	810230	12.93761536	30	1	3.800911841	5.90860832
P80313	T-complex protein 1 subunit eta	Cct7	Cct7	469410000	373.639944	100	0	8.549360917	8.671552337
Q9CYI4	Putative RNA-binding protein Luc7-like 1	Luc7l	Luc7l	19050500	25.85586242	60	0	4.747165146	7.279906379
O35445	E3 ubiquitin-protein ligase RNF5	Rnf5	Rnf5	453180	4.566661168	10	0	2.476812272	5.656270735
Q9CPV4	Glyoxalase domain-containing protein 4	Glod4	Glod4	57142500	17.234504	40	0	4.188599052	7.756959237
Q8CIB5	Fermitin family homolog 2	Fermt2	Fermt2	20949000	21.61310219	50	0	4.499087017	7.321163297
P62204;Q9D6P8;P20801	Calmodulin;Calmodulin-like protein 3	Calm1;Calml3	Calm1	46596000			0		7.668348637
Q9JM76	Actin-related protein 2/3 complex subunit 3	Arpc3	Arpc3	13651500	41.05884998	70	0	5.394337498	7.135180373
Q9Z2U0;Q9CWH6	Proteasome subunit alpha type-7	Psma7	Psma7	129870000	76.85807137	90	0	6.282774703	8.113508841
Q3TFD2	Lysophosphatidylcholine acyltransferase 1	Lpcat1	Lpcat1	871785	25.3159772	60	1	4.717867063	5.940409392
P56394	Cytochrome c oxidase copper chaperone	Cox17	Cox17	8587600	1.738236307	10	0	1.453246955	6.933871807
O88327	Alpha-catulin	Ctnnal1	Ctnnal1	158375	15.5755295	40	0	4.050983052	5.199686628
P60898	DNA-directed RNA polymerase II subunit RPB9	Polr2i	Polr2i	356770	38.3243244	70	0	5.297350075	5.552388328
Q6PEB6	MOB-like protein phocein	Mob4	Mob4	1483485	11.63329032	30	0	3.659158531	6.171283159
P62627	Dynein light chain roadblock-type 1	Dynlrb1	Dynlrb1	6738000	37.51712329	70	0	5.267428052	6.828531007
Q8N9S3	Activator of 90 kDa heat shock protein ATPase homolog 2	Ahsa2	Ahsa2	3378650	4.653379152	10	0	2.499113457	6.528743205
P62259	14-3-3 protein epsilon	Ywhae	Ywhae	704355000	109.0511856	90	0	6.782030878	8.847791602
P08043;Q6P560	Zinc finger protein 2;Zinc finger protein 182	Zfp2;Znf182	Zfp2	2462950			#N/A		6.391455595
P13516;P13011	Acyl-CoA desaturase 1;Acyl-CoA desaturase 2	Scd1;Scd2	Scd1	1176785			#N/A		6.070697124
Q9CQA3	Succinate dehydrogenase [ubiquinone] iron-sulfur subunit, mitochondrial	Sdhb	Sdhb	5635300	60.98296969	80	0	5.953799973	6.750917041
Q9D198	Pre-mRNA-splicing factor SYF2	Syf2	Syf2	569425	26.13078874	60	0	4.761859085	5.75543653
Q9DCW4	Electron transfer flavoprotein subunit beta	Etfb	Etfb	42843500	130.7251262	100	0	7.041386751	7.631884942
Q9D0F1	Kinetochore protein NDC80 homolog	Ndc80	Ndc80	1267800	23.73106371	60	0	4.628252388	6.103050747
Q61335	B-cell receptor-associated protein 31	Bcap31	Bcap31	79299500	83.2577523	90	0	6.396737525	7.899270449
P27641	X-ray repair cross-complementing protein 5	Xrcc5	Xrcc5	32387500	107.4339282	90	0	6.760672426	7.510377426
Q9CWT2	Protein BEX4	Bex4	Bex4	379410	45.30347829	80	0	5.533048667	5.579108773
P12970	60S ribosomal protein L7a	Rpl7a	Rpl7a	762650000	910.2471501	100	0	9.831698587	8.882325275
Q9D662	Protein transport protein Sec23B	Sec23b	Sec23b	17271500	20.50768907	50	1	4.426780615	7.237330057
Q9QXK7	Cleavage and polyadenylation specificity factor subunit 3	Cpsf3	Cpsf3	12570350	48.68647838	80	0	5.634781387	7.09934737
Q9EST4	Proteasome assembly chaperone 2	Psmg2	Psmg2	3685850	22.90347605	50	0	4.579148525	6.566537657
P70168	Importin subunit beta-1	Kpnb1	Kpnb1	494900000	191.0677435	100	0	7.585471438	8.694517454
Q9D0I9	Arginine--tRNA ligase, cytoplasmic	Rars	Rars	190465000	60.09038665	80	0	5.932873466	8.279815181
P08113	Endoplasmin	Hsp90b1	Hsp90b1	793750000	82.42766926	90	0	6.382454036	8.899683738
Q99LS3	Phosphoserine phosphatase	Psph	Psph	47966500	24.21740849	60	0	4.656348117	7.68093803
Q9JK38	Glucosamine 6-phosphate N-acetyltransferase	Gnpnat1	Gnpnat1	6483700	24.78248219	60	0	4.68831926	6.811822912
Q9CPX6	Ubiquitin-like-conjugating enzyme ATG3	Atg3	Atg3	407500	7.724495304	20	0	3.125071676	5.610127613
Q9QXT8	Calsenilin	Kcnip3	Kcnip3	4102650	1.126069334	10	0	1.088188646	6.613064469
Q9CXI5	Mesencephalic astrocyte-derived neurotrophic factor	Manf	Manf	8657100	26.95162707	60	0	4.80486036	6.937372434
Q78XF5	Oligosaccharyltransferase complex subunit OSTC	Ostc	Ostc	1770415	76.28150896	90	0	6.272051359	6.248075081
Q9Z315	U4/U6.U5 tri-snRNP-associated protein 1	Sart1	Sart1	626365	49.26278349	80	0	5.651418663	5.796827482
Q3V300	Kinesin-like protein KIF22	Kif22	Kif22	1468930	50.36008667	80	0	5.682575732	6.167001101
P80315	T-complex protein 1 subunit delta	Cct4	Cct4	595485000	206.4189983	100	0	7.696404232	8.774870826
Q91XC9	Peroxisomal membrane protein PEX16	Pex16	Pex16	845275	13.61162037	40	0	3.869044271	5.926998024
Q9EQ06;Q8VCR2	Estradiol 17-beta-dehydrogenase 11;17-beta-hydroxysteroid dehydrogenase 13	Hsd17b11;Hsd17b13	Hsd17b11	7006950			#N/A		6.845529018
Q8BY71	Histone acetyltransferase type B catalytic subunit	Hat1	Hat1	100737000	112.7648026	90	0	6.829910465	8.003189013
Q99MN1	Lysine--tRNA ligase	Kars	Kars	172245000	165.0388504	100	0	7.375377038	8.236146624
Q9Z0S9	Prenylated Rab acceptor protein 1	Rabac1	Rabac1	188890	160.3336735	100	0	7.333903779	5.276208967
Q9DBE9	pre-rRNA processing protein FTSJ3	Ftsj3	Ftsj3	7106050	94.27516865	90	0	6.574028352	6.851628259
Q9CR08	Ribonuclease P protein subunit p29	Pop4	Pop4	767810	44.16593117	80	0	5.497163048	5.885253764
Q8BGF3	WD repeat-containing protein 92	Wdr92	Wdr92	9553700	27.48331024	60	0	4.832044916	6.9801716
Q8BWT1	3-ketoacyl-CoA thiolase, mitochondrial	Acaa2	Acaa2	7420950	71.72381408	90	0	6.18435596	6.870459505
O35737	Heterogeneous nuclear ribonucleoprotein H;Heterogeneous nuclear ribonucleoprotein H, N-terminally processed	Hnrnph1	Hnrnph1	86404500	59.91259628	80	0	5.928668693	7.936536361
P32233	Developmentally-regulated GTP-binding protein 1	Drg1	Drg1	76422000	52.52505429	80	0	5.742142449	7.883218399
Q99J62	Replication factor C subunit 4	Rfc4	Rfc4	22643500	22.41948212	50	0	4.549637268	7.354943556
Q61881	DNA replication licensing factor MCM7	Mcm7	Mcm7	252805000	113.8084677	90	0	6.843085241	8.402785659
Q6DG52	Protein Churchill	Churc1	Churc1	405450	2.519837245	10	0	1.815508721	5.607937305
Q99LM2	CDK5 regulatory subunit-associated protein 3	Cdk5rap3	Cdk5rap3	1274350	46.08294225	80	0	5.557132573	6.105288723
P50544	Very long-chain specific acyl-CoA dehydrogenase, mitochondrial	Acadvl	Acadvl	1334975	15.75039728	40	0	4.066123408	6.125473133
P26443	Glutamate dehydrogenase 1, mitochondrial	Glud1	Glud1	134200000	59.41789732	80	0	5.916904071	8.127752516
Q9CQ37	Ubiquitin-conjugating enzyme E2 T	Ube2t	Ube2t	438530	20.58287089	50	0	4.431814876	5.641999309
Q9CQX8	28S ribosomal protein S36, mitochondrial	Mrps36	Mrps36	652860	11.02338546	30	0	3.587771272	5.814820061
Q9CX56	26S proteasome non-ATPase regulatory subunit 8	Psmd8	Psmd8	52905000	162.0080269	100	0	7.348799198	7.723496719
Q80V62	Fanconi anemia group D2 protein homolog	Fancd2	Fancd2	1410515	15.44517388	40	0	4.039592357	6.149377709
Q3THW5;P0C0S6	Histone H2A.V;Histone H2A.Z	H2afv;H2afz	H2afv	14854900			0		7.171869733
Q8K2V6	Importin-11	Ipo11	Ipo11	8556750	34.14250299	70	0	5.135145045	6.932308844
Q9JJL8	Serine--tRNA ligase, mitochondrial	Sars2	Sars2	4087000	20.00868027	50	0	4.392913632	6.611404638
P45878	Peptidyl-prolyl cis-trans isomerase FKBP2	Fkbp2	Fkbp2	1812200	19.77365297	50	0	4.376683026	6.258206126
O70126	Aurora kinase B	Aurkb	Aurkb	3560155	47.62973812	80	0	5.603766917	6.551468906
P09602	Non-histone chromosomal protein HMG-17	Hmgn2	Hmgn2	51658	21.78594327	50	0	4.51007219	4.713137588
Q9CWF2	Tubulin beta-2B chain	Tubb2b	Tubb2b	229655000	239.6797357	100	0	7.910970867	8.361075905
Q99K85	Phosphoserine aminotransferase	Psat1	Psat1	260140000	122.6266014	100	0	6.949845399	8.415207136
P16546;P08032	Spectrin alpha chain, non-erythrocytic 1	Sptan1	Sptan1	90690500	65.27041737	90	0	6.0502931	7.957561796
Q91X20	Set1/Ash2 histone methyltransferase complex subunit ASH2	Ash2l	Ash2l	3317900	105.4996597	90	0	6.73470501	6.520863292
Q91ZJ5	UTP--glucose-1-phosphate uridylyltransferase	Ugp2	Ugp2	1059725	10.8528075	30	0	3.567156917	6.02519318
Q60631	Growth factor receptor-bound protein 2	Grb2	Grb2	16532000	18.51238969	50	0	4.286318571	7.218325397
Q9CWW7	CpG-binding protein	Cxxc1	Cxxc1	33630	18.81176209	50	0	4.308285297	4.526726867
P62254	Ubiquitin-conjugating enzyme E2 G1	Ube2g1	Ube2g1	580175	16.72789569	40	0	4.147949393	5.763559011
Q9DBZ5	Eukaryotic translation initiation factor 3 subunit K	Eif3k	Eif3k	38603000	413.560508	100	0	8.695438878	7.586621057
Q3TRM4	Neuropathy target esterase	Pnpla6	Pnpla6	245800	15.85394403	40	0	4.075014334	5.390581879
Q8BL97	Serine/arginine-rich splicing factor 7	Srsf7	Srsf7	47995500	127.809846	100	0	7.009099064	7.68120052
Q5SWU9	Acetyl-CoA carboxylase 1;Biotin carboxylase	Acaca	Acaca	26892500	15.13682191	40	0	4.012284568	7.429631177
Q69ZN7	Myoferlin	Myof	Myof	345885	4.719567158	10	0	2.515905972	5.538931728
Q9ER72	Cysteine--tRNA ligase, cytoplasmic	Cars	Cars	69948500	73.13231078	90	0	6.212030577	7.844778406
Q3TKT4	Transcription activator BRG1	Smarca4	Smarca4	56724000	57.19775795	80	0	5.86289167	7.753766848
Q8BYA0	Tubulin-specific chaperone D	Tbcd	Tbcd	18429000	26.07453819	60	0	4.758864825	7.26550177
O88983	Syntaxin-8	Stx8	Stx8	579525	4.913056896	10	0	2.563904159	5.763072176
Q8BP47	Asparagine--tRNA ligase, cytoplasmic	Nars	Nars	126205000	254.5520531	100	0	7.997473372	8.101076561
P40142	Transketolase	Tkt	Tkt	367390000	102.3129751	90	0	6.690877644	8.565127331
P24547	Inosine-5-monophosphate dehydrogenase 2	Impdh2	Impdh2	382800000	285.7622561	100	0	8.163711338	8.582971929
Q61545	RNA-binding protein EWS	Ewsr1	Ewsr1	15462000	94.543611	90	0	6.578087498	7.189265669
P50543	Protein S100-A11	S100a11	S100a11	13361500	8.567470743	20	0	3.258137584	7.125855216
Q80V86	Integrator complex subunit 8	Ints8	Ints8	426490	8.643341599	20	0	3.269533154	5.629908853
P62500	TSC22 domain family protein 1	Tsc22d1	Tsc22d1	7028500	38.43908591	70	0	5.301554209	6.846862649
Q3U7R1	Extended synaptotagmin-1	Esyt1	Esyt1	3237430	28.85029172	60	0	4.899673126	6.510200387
Q9D1G2	Phosphomevalonate kinase	Pmvk	Pmvk	2748650	62.2124532	80	0	5.9821369	6.439119442
Q9DA08	SAGA-associated factor 29 homolog	Ccdc101	Ccdc101	323330	11.18975883	30	0	3.607597678	5.509646002
P61255	60S ribosomal protein L26	Rpl26	Rpl26	286390000	964.4222324	100	0	9.91501624	8.456957849
Q6ZWX6	Eukaryotic translation initiation factor 2 subunit 1	Eif2s1	Eif2s1	225250000	71.8336732	90	0	6.186533701	8.3526648
Q9CQW1	Synaptobrevin homolog YKT6	Ykt6	Ykt6	8005600	35.23434215	70	0	5.179285797	6.903393887
Q922L6	Negative elongation factor D	Nelfcd	Nelfcd	2664400	40.30347227	70	0	5.368191165	6.425599425
Q91VK1	Basic leucine zipper and W2 domain-containing protein 2	Bzw2	Bzw2	35004500	56.46699165	80	0	5.844661622	7.544123879
Q3TXT3	SOSS complex subunit C	Inip	Inip	503605	6.935625904	20	0	2.988344017	5.702090033
Q9JJ66	Cell division cycle protein 20 homolog	Cdc20	Cdc20	1078150	164.4256015	100	0	7.370038715	6.032679187
Q9D187	Mitotic spindle-associated MMXD complex subunit MIP18	Fam96b	Fam96b	1597550	57.51902969	80	0	5.870833943	6.20345446
Q5SSI6	U3 small nucleolar RNA-associated protein 18 homolog	Utp18	Utp18	513020	56.94702608	80	0	5.856662717	5.710134296
Q8CFV9	Riboflavin kinase	Rfk	Rfk	223535	26.84261232	60	0	4.799222673	5.349345532
P40124;Q9CYT6	Adenylyl cyclase-associated protein 1	Cap1	Cap1	99076000	53.51067647	80	0	5.768466919	7.995968464
Q8C0C7	Phenylalanine--tRNA ligase alpha subunit	Farsa	Farsa	75321500	33.37304928	70	0	5.103205936	7.87691896
P00860	Ornithine decarboxylase	Odc1	Odc1	1839900	256.2426742	100	0	8.006986182	6.264794219
Q05CL8	La-related protein 7	Larp7	Larp7	10923600	55.91081557	80	0	5.830630949	7.038365789
P41105	60S ribosomal protein L28	Rpl28	Rpl28	220320000	529.5643343	100	0	9.051383887	8.343053923
Q91WT4	DnaJ homolog subfamily C member 17	Dnajc17	Dnajc17	1528670	14.39930345	40	0	3.944793191	6.184313743
P60487	Pyridoxal phosphate phosphatase	Pdxp	Pdxp	584780	12.20648762	30	0	3.723174915	5.766992511
P11440	Cyclin-dependent kinase 1	Cdk1	Cdk1	173090000	56.00043111	80	0	5.832900926	8.238271978
Q60605	Myosin light polypeptide 6	Myl6	Myl6	40372500	374.1968884	100	0	8.551504053	7.606085643
P67778	Prohibitin	Phb	Phb	202690000	133.3599096	100	0	7.06995892	8.306832323
P21619	Lamin-B2	Lmnb2	Lmnb2	8659450	35.9675784	70	1	5.208188636	6.937490309
Q9WVB0	RNA-binding protein with multiple splicing	Rbpms	Rbpms	3880250	12.71348544	30	0	3.77752339	6.588859708
Q61188;P70351	Histone-lysine N-methyltransferase EZH2	Ezh2	Ezh2	3157400	13.05414586	30	0	3.812923872	6.499329605
P53569	CCAAT/enhancer-binding protein zeta	Cebpz	Cebpz	8425850	37.32321443	70	0	5.26014667	6.925613723
Q9D1J3	SAP domain-containing ribonucleoprotein	Sarnp	Sarnp	59207500	81.83931876	90	0	6.372243784	7.772376724
Q9Z127;Q8BGK6	Large neutral amino acids transporter small subunit 1	Slc7a5	Slc7a5	23518500	77.42193362	90	0	6.293185309	7.371409619
Q8CH02	SURP and G-patch domain-containing protein 1	Sugp1	Sugp1	14207000	20.63138528	50	0	4.435054154	7.15250238
Q5SSW2	Proteasome activator complex subunit 4	Psme4	Psme4	33237000	63.56519645	90	0	6.012684792	7.521621817
Q8BKC5;Q8BIV3	Importin-5	Ipo5	Ipo5	396775000	133.4279026	100	0	7.070688813	8.5985443
Q64028	Polyhomeotic-like protein 1	Phc1	Phc1	335375	29.06345519	60	0	4.909938923	5.525530686
Q8BT07	Centrosomal protein of 55 kDa	Cep55	Cep55	859870	34.66269049	70	0	5.156343643	5.934432797
Q61187	Tumor susceptibility gene 101 protein	Tsg101	Tsg101	5768400	15.84641541	40	0	4.074369741	6.761055368
P97452	Ribosome biogenesis protein BOP1	Bop1	Bop1	2745800	59.74646629	80	0	5.924728582	6.438668901
Q9D1E8	1-acyl-sn-glycerol-3-phosphate acyltransferase epsilon	Agpat5	Agpat5	180610	4.69476451	10	0	2.509636185	5.256741793
Q99N96	39S ribosomal protein L1, mitochondrial	Mrpl1	Mrpl1	3171750	10.9651824	30	0	3.580770485	6.501298949
P97376	Protein FRG1	Frg1	Frg1	4984750	22.17972322	50	0	4.534791435	6.697643382
P61514	60S ribosomal protein L37a	Rpl37a	Rpl37a	53913500	1227.626433	100	0	10.26283061	7.731697527
P84091	AP-2 complex subunit mu	Ap2m1	Ap2m1	50250500	46.71699747	80	0	5.576431361	7.701140387
Q08288	Cell growth-regulating nucleolar protein	Lyar	Lyar	69287000	42.92927739	80	0	5.457110863	7.840651758
Q99MR6	Serrate RNA effector molecule homolog	Srrt	Srrt	39809000	71.26535575	90	0	6.175232275	7.599981268
Q8BH07	ADP-ribosylation factor-like protein 6-interacting protein 6	Arl6ip6	Arl6ip6	464215	18.01540799	50	0	4.249096989	5.66671917
P09103	Protein disulfide-isomerase	P4hb	P4hb	450535000	256.0186949	100	0	8.005729491	8.653728535
Q9CQT5	Proteasome maturation protein	Pomp	Pomp	276560	128.2957072	100	0	7.014530567	5.441789367
P68040	Guanine nucleotide-binding protein subunit beta-2-like 1	Gnb2l1	Gnb2l1	1098135000	724.7316554	100	0	9.50329239	9.040655734
Q921G7	Electron transfer flavoprotein-ubiquinone oxidoreductase, mitochondrial	Etfdh	Etfdh	1220675	4.760663718	10	0	2.526235042	6.08660005
Q9CZD3	Glycine--tRNA ligase	Gars	Gars	255910000	289.8666907	100	0	8.184214282	8.408087257
P42125	Enoyl-CoA delta isomerase 1, mitochondrial	Eci1	Eci1	12920000	65.9815186	90	0	6.06569118	7.111262514
Q9CQC7	NADH dehydrogenase [ubiquinone] 1 beta subcomplex subunit 4	Ndufb4	Ndufb4	1805685	80.56921028	90	0	6.349952779	6.25664199
O08997	Copper transport protein ATOX1	Atox1	Atox1	14293500	175.747125	100	0	7.465542938	7.155138586
P48771	Cytochrome c oxidase subunit 7A2, mitochondrial	Cox7a2	Cox7a2	5005150	167.4476663	100	0	7.396156631	6.699417097
Q3UPL0	Protein transport protein Sec31A	Sec31a	Sec31a	16513550	18.54454759	50	0	4.288694285	7.217840446
Q9JJI8	60S ribosomal protein L38	Rpl38	Rpl38	51407000	979.0246149	100	0	9.936674175	7.71102226
O08810	116 kDa U5 small nuclear ribonucleoprotein component	Eftud2	Eftud2	130040000	36.72723611	70	0	5.237534507	8.114076961
Q9CQE1	Protein NipSnap homolog 3B	Nipsnap3b	Nipsnap3b	3884200	22.68250784	50	0	4.565749957	6.589301584
Q9CZ28	Vacuolar-sorting protein SNF8	Snf8	Snf8	2453450	24.63575038	60	0	4.680085222	6.389777212
Q8VDM4	26S proteasome non-ATPase regulatory subunit 2	Psmd2	Psmd2	286775000	155.4959515	100	0	7.289981526	8.457541288
Q8BH74	Nuclear pore complex protein Nup107	Nup107	Nup107	24721500	61.60810527	80	0	5.968277536	7.393074818
Q7TNE3	Sperm-associated antigen 7	Spag7	Spag7	6441530	56.88849797	80	0	5.855204818	6.808989034
Q60817;P70670	Nascent polypeptide-associated complex subunit alpha;Nascent polypeptide-associated complex subunit alpha, muscle-specific form	Naca	Naca	276295000	91.83920399	90	0	6.536662248	8.441373026
P70245	3-beta-hydroxysteroid-Delta(8),Delta(7)-isomerase	Ebp	Ebp	3627050	12.3330064	30	0	3.736930219	6.559553543
Q91YT0	NADH dehydrogenase [ubiquinone] flavoprotein 1, mitochondrial	Ndufv1	Ndufv1	5974900	103.0183764	90	0	6.700694614	6.776330641
Q922H2	[Pyruvate dehydrogenase [lipoamide]] kinase isozyme 3, mitochondrial	Pdk3	Pdk3	2232610	9.923165599	30	0	3.449319113	6.348812866
Q9JII6	Alcohol dehydrogenase [NADP(+)]	Akr1a1	Akr1a1	86179500	88.67503749	90	1	6.486634538	7.93540397
Q69ZQ2	Pre-mRNA-splicing factor ISY1 homolog	Isy1	Isy1	2566150	36.82706254	70	0	5.241346843	6.409282039
Q99LB6	Methionine adenosyltransferase 2 subunit beta	Mat2b	Mat2b	39090500	27.18125555	60	0	4.816663984	7.592071225
Q8C1A5	Thimet oligopeptidase	Thop1	Thop1	109495000	37.34905808	70	0	5.261119238	8.039394288
Q99K95	Protein RTF2 homolog	Rtfdc1	Rtfdc1	1075770	33.10461117	70	0	5.091894909	6.031719429
Q8VCA8	Secernin-2	Scrn2	Scrn2	469010	19.58555293	50	0	4.363560295	5.671182103
P84078	ADP-ribosylation factor 1	Arf1	Arf1	93580000	145.3970442	100	0	7.193742616	7.971183041
Q99KQ4	Nicotinamide phosphoribosyltransferase	Nampt	Nampt	29846000	44.4522385	80	0	5.506279443	7.474886135
Q8BG32	26S proteasome non-ATPase regulatory subunit 11	Psmd11	Psmd11	286330000	14.74040078	40	0	3.97640037	8.456866853
Q921J4	Ubiquitin-conjugating enzyme E2 S	Ube2s	Ube2s	9589350	512.7570475	100	0	9.004942469	6.98178917
P62320	Small nuclear ribonucleoprotein Sm D3	Snrpd3	Snrpd3	55661000	51.32439322	80	0	5.709411771	7.745551005
Q99JR8	SWI/SNF-related matrix-associated actin-dependent regulator of chromatin subfamily D member 2	Smarcd2	Smarcd2	802165	26.95525464	60	0	4.805047581	5.904263709
Q924K8	Metastasis-associated protein MTA3	Mta3	Mta3	5940400	10.81432237	30	0	3.562464978	6.773815689
Q9Z265	Serine/threonine-protein kinase Chk2	Chek2	Chek2	272170	29.7346756	60	0	4.941795353	5.434840253
Q91WR3	Activating signal cointegrator 1 complex subunit 2	Ascc2	Ascc2	397080	11.36720229	30	0	3.628447266	5.598878013
Q9CPX9	Anaphase-promoting complex subunit 11	Anapc11	Anapc11	102722	16.95577892	40	0	4.166376333	5.011663467
Q99K43	Protein regulator of cytokinesis 1	Prc1	Prc1	1168810	27.50361043	60	0	4.833072766	6.067743919
Q8CIM8	Integrator complex subunit 4	Ints4	Ints4	3845050	35.94948537	70	0	5.207482366	6.584901992
Q9D024	Coiled-coil domain-containing protein 47	Ccdc47	Ccdc47	4358100	16.22400217	40	0	4.106348501	6.639297191
Q8BHN1	Gamma-taxilin	Txlng	Txlng	597490	7.35058354	20	0	3.061877017	5.776330641
Q62318	Transcription intermediary factor 1-beta	Trim28	Trim28	967485000	642.9040836	100	0	9.330701989	8.98564424
Q9Z2I9	Succinyl-CoA ligase [ADP-forming] subunit beta, mitochondrial	Sucla2	Sucla2	22510000	33.67278312	70	0	5.115731739	7.352375495
Q9D720	Non-structural maintenance of chromosomes element 1 homolog	Nsmce1	Nsmce1	523575	42.13264749	70	0	5.430708366	5.718978901
Q64152	Transcription factor BTF3	Btf3	Btf3	20260500	205.8127463	100	0	7.692181295	7.306650159
Q8C6P8	Zinc finger protein 57	Zfp57	Zfp57	24625000	178.9108785	100	0	7.491138613	7.391376239
Q9QUM9	Proteasome subunit alpha type-6	Psma6	Psma6	112315000	127.5501716	100	0	7.006187726	8.050437761
Q8K1A5	Transmembrane protein 41B	Tmem41b	Tmem41b	2553900	11.90065371	30	0	3.689372267	6.407203888
O55143;Q8R429;Q64518	Sarcoplasmic/endoplasmic reticulum calcium ATPase 2	Atp2a2	Atp2a2	72835000	86.9097371	90	0	6.457951066	7.862340125
P14211	Calreticulin	Calr	Calr	206255000	229.6347206	100	0	7.849465908	8.314404485
Q920A7	AFG3-like protein 1	Afg3l1	Afg3l1	1585200	16.93021262	40	0	4.164320691	6.200084064
Q3U308	Cytoplasmic tRNA 2-thiolation protein 2	Ctu2	Ctu2	1756250	9.37318613	20	0	3.374787182	6.244586337
Q8CFI7	DNA-directed RNA polymerase II subunit RPB2	Polr2b	Polr2b	61662000	46.45671382	80	0	5.568540298	7.790017607
Q9Z1D1	Eukaryotic translation initiation factor 3 subunit G	Eif3g	Eif3g	49567000	218.7671457	100	0	7.779831915	7.695192634
Q8K2M0	39S ribosomal protein L38, mitochondrial	Mrpl38	Mrpl38	3087500	39.37150201	70	0	5.335265358	6.489606966
Q9D1R9	60S ribosomal protein L34	Rpl34	Rpl34	118150000	344.1480302	100	0	8.43107144	8.072433726
O35216	Histone H3-like centromeric protein A	Cenpa	Cenpa	843385	44.82782105	80	0	5.518151787	5.926025873
Q8K4R9	Disks large-associated protein 5	Dlgap5	Dlgap5	803210	27.44050081	60	0	4.829874965	5.904829107
P32883	GTPase KRas;GTPase KRas, N-terminally processed	Kras	Kras	866110	10.03961949	30	0	3.464618542	5.937573053
Q8VBW6	NEDD8-activating enzyme E1 regulatory subunit	Nae1	Nae1	22423000	9.156635732	20	0	3.3443507	7.350693717
P53810	Phosphatidylinositol transfer protein alpha isoform	Pitpna	Pitpna	3343950	15.44678812	40	0	4.039733964	6.524259775
Q9CQZ0;Q921I0	ORM1-like protein 2	Ormdl2	Ormdl2	3023100	9.689401939	30	0	3.418109233	6.480452513
O55029	Coatomer subunit beta	Copb2	Copb2	65781000	71.11467173	90	0	6.172220901	7.818100471
Q9D1L0	Coiled-coil-helix-coiled-coil-helix domain-containing protein 2, mitochondrial	Chchd2	Chchd2	15669000	157.2715769	100	0	7.306258383	7.195041281
Q91W43	Glycine dehydrogenase [decarboxylating], mitochondrial	Gldc	Gldc	23320000	92.87366067	90	0	6.552648514	7.367728546
Q922X9	Protein arginine N-methyltransferase 7	Prmt7	Prmt7	2197250	44.11644179	80	0	5.495581386	6.341879473
Q9D0S9	Histidine triad nucleotide-binding protein 2, mitochondrial	Hint2	Hint2	875030	24.19721674	60	0	4.655192479	5.942022943
Q60972	Histone-binding protein RBBP4	Rbbp4	Rbbp4	135458000	34.66196168	70	0	5.156314159	8.131804659
Q9DBU3	Serine/threonine-protein kinase RIO3	Riok3	Riok3	1337000	36.57108929	70	0	5.231551039	6.126131407
Q9CZ57	5-methylcytosine rRNA methyltransferase NSUN4	Nsun4	Nsun4	458145	2.196883519	10	1	1.676666179	5.661002951
P17426	AP-2 complex subunit alpha-1	Ap2a1	Ap2a1	23520000	33.18048152	70	0	5.095100816	7.371437317
Q9CWZ3	RNA-binding protein 8A	Rbm8a	Rbm8a	17535500	61.03527929	80	0	5.955017001	7.243918154
P18760	Cofilin-1	Cfl1	Cfl1	345215000	475.5765779	100	0	8.89656424	8.538089658
P42932	T-complex protein 1 subunit theta	Cct8	Cct8	866255000	180.4386203	100	0	7.503337765	8.937645754
Q921L3	Transmembrane and coiled-coil domain-containing protein 1	Tmco1	Tmco1	3575450	11.37515021	30	0	3.629374132	6.553330709
Q9CY27	Very-long-chain enoyl-CoA reductase	Tecr	Tecr	6563050	121.9002701	100	0	6.941344276	6.817105713
P62317	Small nuclear ribonucleoprotein Sm D2	Snrpd2	Snrpd2	64573000	415.1149112	100	0	8.700838177	7.810050964
P23591	GDP-L-fucose synthase	Tsta3	Tsta3	8506450	35.61499306	70	0	5.194362617	6.929748354
Q91VU0	Protein FAM3C	Fam3c	Fam3c	2565600	29.67138087	60	0	4.938821215	6.409188947
Q9QZD9	Eukaryotic translation initiation factor 3 subunit I	Eif3i	Eif3i	95726000	80.52540068	90	0	6.349177721	7.981029912
Q9D4J7	PHD finger protein 6	Phf6	Phf6	2409800	3.133300712	10	0	2.047294329	6.381981
Q9EQ61	Pescadillo homolog	Pes1	Pes1	17228000	94.9238678	90	0	6.583817927	7.236234863
Q60520	Paired amphipathic helix protein Sin3a	Sin3a	Sin3a	25281000	23.23827996	50	0	4.599215418	7.402794249
Q8VCW8	Acyl-CoA synthetase family member 2, mitochondrial	Acsf2	Acsf2	572310	17.3988459	40	0	4.201543368	5.757631334
Q9R1P4	Proteasome subunit alpha type-1	Psma1	Psma1	151615000	76.92063087	90	0	6.283933453	8.18074217
P46460	Vesicle-fusing ATPase	Nsf	Nsf	47425000	50.2044125	80	0	5.678196234	7.67600734
Q9CR16	Peptidyl-prolyl cis-trans isomerase D	Ppid	Ppid	145845000	36.1725545	70	0	5.216165929	8.163891545
P97315	Cysteine and glycine-rich protein 1	Csrp1	Csrp1	5493250	50.81821137	80	0	5.695387313	6.739829364
Q9CR29	Coiled-coil domain-containing protein 43	Ccdc43	Ccdc43	1307070	75.18875501	90	0	6.251506175	6.116298847
Q61699	Heat shock protein 105 kDa	Hsph1	Hsph1	373125000	13.60721503	40	0	3.868609239	8.571854348
Q99KG3	RNA-binding protein 10	Rbm10	Rbm10	1966000	36.38329048	70	0	5.224321656	6.293583513
Q80WE4	Kinesin-like protein KIF20B	Kif20b	Kif20b	6358050	30.80461606	60	1	4.991164266	6.803323939
Q60598	Src substrate cortactin	Cttn	Cttn	7793450	56.70218713	80	0	5.850554098	6.891729753
Q8R2R3	Alpha- and gamma-adaptin-binding protein p34	Aagab	Aagab	197490	22.40241729	50	1	4.548585652	5.29554511
Q8R1A4	Dedicator of cytokinesis protein 7	Dock7	Dock7	1553700	6.660900375	20	0	2.93751396	6.191367166
P56393	Cytochrome c oxidase subunit 7B, mitochondrial	Cox7b	Cox7b	504540	133.4202444	100	0	7.070606621	5.702895603
Q9CQ06	39S ribosomal protein L24, mitochondrial	Mrpl24	Mrpl24	1964000	38.86937629	70	0	5.317209131	6.293141483
P47753	F-actin-capping protein subunit alpha-1	Capza1	Capza1	24511000	27.04208852	60	0	4.809521897	7.38936103
Q8K2A7	Integrator complex subunit 10	Ints10	Ints10	2405100	13.95931539	40	0	3.902972247	6.381133138
Q9D1M4	Eukaryotic translation elongation factor 1 epsilon-1	Eef1e1	Eef1e1	26780500	105.0566111	90	0	6.728690744	7.427818681
Q9Z1P6	NADH dehydrogenase [ubiquinone] 1 alpha subcomplex subunit 7	Ndufa7	Ndufa7	1611900	120.6321464	100	0	6.926380762	6.207338095
Q99LX0	Protein DJ-1	Park7	Park7	132115000	128.476988	100	0	7.016551899	8.120952129
P80316	T-complex protein 1 subunit epsilon	Cct5	Cct5	446275000	257.5049815	100	0	8.014048272	8.649602559
P26231;REV__Q9JMB1;Q65CL1	Catenin alpha-1	Ctnna1	Ctnna1	120975000	159.8813034	100	0	7.329852864	8.082695631
P21981	Protein-glutamine gamma-glutamyltransferase 2	Tgm2	Tgm2	4085150	5.718661915	20	0	2.748173935	6.611208008
Q9WUA2	Phenylalanine--tRNA ligase beta subunit	Farsb	Farsb	121440000	53.3085006	80	0	5.763106127	8.084361759
Q8K2B3	Succinate dehydrogenase [ubiquinone] flavoprotein subunit, mitochondrial	Sdha	Sdha	74758000	76.34411328	90	0	6.273219586	7.873657674
P70404	Isocitrate dehydrogenase [NAD] subunit gamma 1, mitochondrial	Idh3g	Idh3g	25694000	53.76255533	80	0	5.775117862	7.40983172
Q9D0R2;Q8BLY2	Threonine--tRNA ligase, cytoplasmic	Tars	Tars	191530000	157.8367779	100	0	7.31140119	8.282236809
Q9CR61	NADH dehydrogenase [ubiquinone] 1 beta subcomplex subunit 7	Ndufb7	Ndufb7	827870	22.57696416	50	0	4.55930606	5.917962145
Q9D1N9	39S ribosomal protein L21, mitochondrial	Mrpl21	Mrpl21	5986300	41.13082812	70	0	5.396804369	6.777158477
O35295	Transcriptional activator protein Pur-beta	Purb	Purb	2833250	11.70466953	30	0	3.667286944	6.452284897
Q61391	Neprilysin	Mme	Mme	4069300	20.96968199	50	0	4.457442082	6.609519708
Q921N6	Probable ATP-dependent RNA helicase DDX27	Ddx27	Ddx27	16559900	51.27611339	80	0	5.708079979	7.21905771
Q62425	NADH dehydrogenase [ubiquinone] 1 alpha subcomplex subunit 4	Ndufa4	Ndufa4	13693500	256.1918255	100	0	8.006700979	7.136514466
P35279	Ras-related protein Rab-6A	Rab6a	Rab6a	83633000	14.94504302	40	0	3.995036085	7.922377676
Q9WUM5	Succinyl-CoA ligase [ADP/GDP-forming] subunit alpha, mitochondrial	Suclg1	Suclg1	26610500	8.006717077	20	0	3.171001344	7.425053035
Q8CHW4	Translation initiation factor eIF-2B subunit epsilon	Eif2b5	Eif2b5	18431500	191.1612619	100	0	7.58617372	7.265560681
Q99JX4	Eukaryotic translation initiation factor 3 subunit M	Eif3m	Eif3m	64217500	79.13207723	90	0	6.324307971	7.807653394
P17918	Proliferating cell nuclear antigen	Pcna	Pcna	399035000	136.7910659	100	0	7.106338539	8.60101099
P61166	Transmembrane protein 258	Tmem258	Tmem258	3356500	27.44969703	60	0	4.830341384	6.525886652
Q80W37	Snurportin-1	Snupn	Snupn	655780	14.53699394	40	0	3.957635497	5.816758167
Q91VR5	ATP-dependent RNA helicase DDX1	Ddx1	Ddx1	72489500	101.8367836	90	0	6.684212582	7.860275104
Q9CXW2	28S ribosomal protein S22, mitochondrial	Mrps22	Mrps22	5313400	27.23346204	60	0	4.819334141	6.725372511
Q9JMH6	Thioredoxin reductase 1, cytoplasmic	Txnrd1	Txnrd1	31424000	106.2256297	90	0	6.744505978	7.497261466
Q9CXW4	60S ribosomal protein L11	Rpl11	Rpl11	303535000	356.8390634	100	0	8.483167077	8.482208776
Q61686	Chromobox protein homolog 5	Cbx5	Cbx5	1292005	49.86674296	80	0	5.668650815	6.111264194
Q8BK67	Protein RCC2	Rcc2	Rcc2	320930000	188.938114	100	0	7.569385623	8.506410316
Q64737	Trifunctional purine biosynthetic protein adenosine-3;Phosphoribosylamine--glycine ligase;Phosphoribosylformylglycinamidine cyclo-ligase;Phosphoribosylglycinamide formyltransferase	Gart	Gart	224205000	127.737371	100	0	7.008287103	8.350645294
Q99PL5	Ribosome-binding protein 1	Rrbp1	Rrbp1	69525000	21.0357238	50	0	4.46177238	7.842140998
Q8R060	Protein zwilch homolog	Zwilch	Zwilch	5668400	25.79623103	60	0	4.743958191	6.753460489
Q91WT9	Cystathionine beta-synthase	Cbs	Cbs	1306850	18.46299548	50	1	4.282661862	6.116225742
Q8BMK1	Methyltransferase-like protein 2	Mettl2	Mettl2	110180	18.83460267	50	1	4.309947592	5.042102768
Q68FF6;Q9JLQ2	ARF GTPase-activating protein GIT1	Git1	Git1	210277.5	17.58634594	40	1	4.21617126	5.322792805
Q64337	Sequestosome-1	Sqstm1	Sqstm1	398545	102.3281359	90	0	6.691089338	5.600477365
P61211	ADP-ribosylation factor-like protein 1	Arl1	Arl1	4770350	41.58000868	70	0	5.412104339	6.678550244
P62984	Ubiquitin-60S ribosomal protein L40;Ubiquitin;60S ribosomal protein L40	Uba52	Uba52	3024650	20.39720114	50	0	4.419350192	6.480675127
P63030	Mitochondrial pyruvate carrier 1	Mpc1	Mpc1	760670	2.032512836	10	0	1.600513752	5.881196288
Q8R3Q6	Coiled-coil domain-containing protein 58	Ccdc58	Ccdc58	7547600	37.76406256	70	0	5.276647871	6.877808876
Q6PAC3	DDB1- and CUL4-associated factor 13	Dcaf13	Dcaf13	963780	45.00957572	80	0	5.523862248	5.98397791
Q91VJ5	Polyglutamine-binding protein 1	Pqbp1	Pqbp1	1565775	32.5466078	70	0	5.068094985	6.194729355
Q04447;P07310	Creatine kinase B-type	Ckb	Ckb	205955000	825.697685	100	0	9.691216037	8.31377234
Q99PT1	Rho GDP-dissociation inhibitor 1	Arhgdia	Arhgdia	118924000	86.72063458	90	0	6.454844344	8.075269508
Q99KX1	Myeloid leukemia factor 2	Mlf2	Mlf2	1626505	247.6433626	100	0	7.957934109	6.211255403
Q8R3B1	1-phosphatidylinositol 4,5-bisphosphate phosphodiesterase delta-1	Plcd1	Plcd1	2977350	6.989626616	20	0	2.998128082	6.473829891
P59325	Eukaryotic translation initiation factor 5	Eif5	Eif5	35658500	49.37731488	80	0	5.654702323	7.55216307
B1AUR6	Protein MMS22-like	Mms22l	Mms22l	719290	13.7300943	40	0	3.880694761	5.856904023
P20664	DNA primase small subunit	Prim1	Prim1	5414420	26.5040705	60	0	4.781573243	6.733551941
P23475	X-ray repair cross-complementing protein 6	Xrcc6	Xrcc6	13488500	24.71528664	60	0	4.68455433	7.129963656
P17751	Triosephosphate isomerase	Tpi1	Tpi1	180855000	185.2129602	100	1	7.540809676	8.25733052
Q9CQ69	Cytochrome b-c1 complex subunit 8	Uqcrq	Uqcrq	5953300	31.11510612	60	0	5.005180159	6.774757768
Q9WTX8	Mitotic spindle assembly checkpoint protein MAD1	Mad1l1	Mad1l1	6887100	27.69088072	60	0	4.84252035	6.838036389
Q91YJ5	Translation initiation factor IF-2, mitochondrial	Mtif2	Mtif2	688020	19.40147453	50	0	4.350601522	5.837601063
P62918	60S ribosomal protein L8	Rpl8	Rpl8	430900000	3024.365605	100	0	11.56289378	8.634376494
Q9CQZ6	NADH dehydrogenase [ubiquinone] 1 beta subcomplex subunit 3	Ndufb3	Ndufb3	4639600	59.91692535	80	0	5.928771222	6.66648054
Q9QZH3	Peptidyl-prolyl cis-trans isomerase E	Ppie	Ppie	2583750	34.79183546	70	0	5.161558624	6.41225049
Q9R0X0	Mediator of RNA polymerase II transcription subunit 20	Med20	Med20	2584800	6.028080985	20	1	2.813130816	6.412426945
P62301	40S ribosomal protein S13	Rps13	Rps13	272890000	901.4888674	100	0	9.817765326	8.435987621
P16125	L-lactate dehydrogenase B chain	Ldhb	Ldhb	120855000	112.9907488	90	0	6.832772934	8.082264623
Q8K1M6	Dynamin-1-like protein	Dnm1l	Dnm1l	35587000	50.00448217	80	0	5.672552129	7.551291378
Q8BMJ3	Eukaryotic translation initiation factor 1A, X-chromosomal	Eif1ax	Eif1ax	57996000	20.30579571	50	1	4.413174028	7.763398041
P97450	ATP synthase-coupling factor 6, mitochondrial	Atp5j	Atp5j	5051500	15.47352404	40	0	4.042077307	6.703420357
P84099	60S ribosomal protein L19	Rpl19	Rpl19	207855000	1686.045398	100	0	10.72028308	8.317760476
P48036	Annexin A5	Anxa5	Anxa5	1550610	10.89821895	30	0	3.572673727	6.19050258
Q61696;P17879	Heat shock 70 kDa protein 1A;Heat shock 70 kDa protein 1B	Hspa1a;Hspa1b	Hspa1a	4283650			#N/A		6.631813979
Q3UMU9	Hepatoma-derived growth factor-related protein 2	Hdgfrp2	Hdgfrp2	7380800	97.456915	90	0	6.62142063	6.868103437
Q569Z5	Probable ATP-dependent RNA helicase DDX46	Ddx46	Ddx46	56866000	31.64545956	70	0	5.028810446	7.754852681
P43274;Q07133	Histone H1.4	Hist1h1e	Hist1h1e	39741000	251.9753508	100	0	7.98285301	7.599238791
P80314	T-complex protein 1 subunit beta	Cct2	Cct2	506990000	351.4970516	100	0	8.46146738	8.704999393
P70697	Uroporphyrinogen decarboxylase	Urod	Urod	5251000	23.46225576	60	0	4.612485541	6.720242018
Q8BUI3	Leucine-rich repeat and WD repeat-containing protein 1	LRWD1	LRWD1	1456890	19.98740016	50	0	4.391451557	6.163426762
P14069	Protein S100-A6	S100a6	S100a6	18982000	15.73037473	40	0	4.064397855	7.278341969
Q9CY50	Translocon-associated protein subunit alpha	Ssr1	Ssr1	19634500	15.88753127	40	0	4.077886536	7.293019846
Q8CIE6	Coatomer subunit alpha;Xenin;Proxenin	Copa	Copa	118850000	30.94428573	60	0	4.997485976	8.074999186
Q8BHC4	Dephospho-CoA kinase domain-containing protein	Dcakd	Dcakd	23906000	14.7212354	40	0	3.974642686	7.378506915
Q9D7G0	Ribose-phosphate pyrophosphokinase 1	Prps1	Prps1	100767000	70.98586145	90	0	6.169641673	8.003318329
Q99L48	60S ribosomal export protein NMD3	Nmd3	Nmd3	11965600	28.71254073	60	0	4.893000071	7.077934481
Q8BH58	TIP41-like protein	Tiprl	Tiprl	4880650	27.99938779	60	0	4.857950539	6.688477665
P98083	SHC-transforming protein 1	Shc1	Shc1	232580	27.28184738	60	0	4.821804455	5.366572366
Q6PGC1	ATP-dependent RNA helicase Dhx29	Dhx29	Dhx29	24808500	28.80884351	60	0	4.897668499	7.394600506
Q6P1B1	Xaa-Pro aminopeptidase 1	Xpnpep1	Xpnpep1	14938500	31.68054014	70	0	5.030359923	7.174306991
P62830	60S ribosomal protein L23	Rpl23	Rpl23	168670000	874.2643683	100	0	9.77357503	8.227037845
P48024;Q9CXU9	Eukaryotic translation initiation factor 1;Eukaryotic translation initiation factor 1b	Eif1;Eif1b	Eif1	11294350			0		7.052861242
Q07832	Serine/threonine-protein kinase PLK1	Plk1	Plk1	15412000	48.10708449	80	0	5.617859267	7.187859
P57776	Elongation factor 1-delta	Eef1d	Eef1d	451895000	75.89338573	90	0	6.2647876	8.655037536
Q923D2	Flavin reductase (NADPH)	Blvrb	Blvrb	10226050	46.55291918	80	0	5.571462003	7.009707912
Q9CQJ6	Density-regulated protein	Denr	Denr	9226450	20.67825459	50	0	4.438176698	6.965034633
Q9WU84	Copper chaperone for superoxide dismutase	Ccs	Ccs	9171350	81.48942767	90	0	6.366137322	6.962433267
Q9D0D4	Probable dimethyladenosine transferase	Dimt1	Dimt1	3493850	15.05954156	40	0	4.005358805	6.543304256
Q9D075	tRNA methyltransferase 10 homolog B	Trmt10b	Trmt10b	3408700	5.728280532	20	0	2.750237859	6.532588781
O35226	26S proteasome non-ATPase regulatory subunit 4	Psmd4	Psmd4	71706500	136.2015574	100	0	7.100153047	7.855558525
P56812	Programmed cell death protein 5	Pdcd5	Pdcd5	6096600	21.95461355	50	0	4.520712239	6.785087702
P24860	G2/mitotic-specific cyclin-B1	Ccnb1	Ccnb1	27876500	81.9461092	90	0	6.374102404	7.445238246
Q91WM3	U3 small nucleolar RNA-interacting protein 2	Rrp9	Rrp9	8686900	78.41687022	90	0	6.311373601	6.938864822
P24270	Catalase	Cat	Cat	25275000	57.02178849	80	0	5.858522862	7.402691164
Q99MV2	Testis-expressed protein 19.1	Tex19.1	Tex19.1	893175	68.69177524	90	0	6.1229165	5.950936559
Q91VR2	ATP synthase subunit gamma, mitochondrial	Atp5c1	Atp5c1	105605000	153.9738089	100	0	7.275880605	8.023684481
Q9JIB4	General transcription factor IIH subunit 2	Gtf2h2	Gtf2h2	456950	9.862717532	30	0	3.441313163	5.659868682
P62806	Histone H4	Hist1h4a	Hist1h4a	114461500	1002.314679	100	0	9.970558448	8.058659433
Q8K4Z5	Splicing factor 3A subunit 1	Sf3a1	Sf3a1	57996000	24.37418301	60	0	4.665289466	7.763398041
P51949	CDK-activating kinase assembly factor MAT1	Mnat1	Mnat1	516815	28.85991752	60	0	4.900138275	5.71333511
P68433;P84244;P84228	Histone H3.1;Histone H3.3;Histone H3.2	Hist1h3a;H3f3a;Hist1h3b	Hist1h3a	50954000			0		7.707178283
Q6J1H4	Undifferentiated embryonic cell transcription factor 1	Utf1	Utf1	24574500	23.68519764	60	0	4.625574291	7.39048469
Q9Z1B5	Mitotic spindle assembly checkpoint protein MAD2A	Mad2l1	Mad2l1	20176000	25.44065266	60	0	4.724685884	7.304835069
P49718	DNA replication licensing factor MCM5	Mcm5	Mcm5	241870000	162.6718087	100	0	7.354662039	8.383582005
Q9DBG9	Tax1-binding protein 3	Tax1bp3	Tax1bp3	243805	4.446972934	10	0	2.445454698	5.387042608
Q8K003;Q8C163	Translation machinery-associated protein 7	Tma7	Tma7	7589750	207.8862572	100	0	7.706573769	6.880227471
P63002	Amino-terminal enhancer of split	Aes	Aes	1010800	132.3065768	100	0	7.058604149	6.004665233
O70194	Eukaryotic translation initiation factor 3 subunit D	Eif3d	Eif3d	87383500	107.5709594	90	0	6.762494452	7.941429436
Q9D6J5	NADH dehydrogenase [ubiquinone] 1 beta subcomplex subunit 8, mitochondrial	Ndufb8	Ndufb8	2077850	35.71999308	70	0	5.198493882	6.317614193
P20060	Beta-hexosaminidase subunit beta	Hexb	Hexb	560810	36.3125125	70	0	5.221587604	5.748815749
Q8BG51	Mitochondrial Rho GTPase 1	Rhot1	Rhot1	6196350	15.42158522	40	0	4.037521496	6.792135941
Q9CQ54	NADH dehydrogenase [ubiquinone] 1 subunit C2	Ndufc2	Ndufc2	1249885	103.9001826	90	0	6.712873379	6.096870056
Q14AX6;Q3V3A1;Q04899;O35495;Q04735;Q8K0D0	Cyclin-dependent kinase 12	Cdk12	Cdk12	539900	13.2023979	30	0	3.828062626	5.732313327
Q99LB2	Dehydrogenase/reductase SDR family member 4	Dhrs4	Dhrs4	17578500	32.79323909	70	0	5.078662735	7.244981813
Q9DAK9	14 kDa phosphohistidine phosphatase	Phpt1	Phpt1	880375	0.862740575	10	0	0.897426764	5.944667701
P67871	Casein kinase II subunit beta	Csnk2b	Csnk2b	26693500	35.92483417	70	0	5.206519537	7.426405521
P59328	WD repeat and HMG-box DNA-binding protein 1	Wdhd1	Wdhd1	6073750	13.66757773	40	0	3.874558732	6.783456912
Q99M31	Heat shock 70 kDa protein 14	Hspa14	Hspa14	10901550	15.35087522	40	1	4.031295956	7.037488251
P54103	DnaJ homolog subfamily C member 2	Dnajc2	Dnajc2	18895000	32.86144759	70	0	5.081571745	7.276346896
P97855	Ras GTPase-activating protein-binding protein 1	G3bp1	G3bp1	242375000	149.5363898	100	0	7.233968467	8.384487822
Q8C754	Vacuolar protein sorting-associated protein 52 homolog	Vps52	Vps52	256320	12.31768054	30	0	3.735270934	5.408782494
Q61081	Hsp90 co-chaperone Cdc37	Cdc37	Cdc37	87569000	63.37151147	90	0	6.008350439	7.94235039
O88271	Craniofacial development protein 1	Cfdp1	Cfdp1	15310500	140.8723596	100	0	7.148449732	7.184989374
P54729	NEDD8 ultimate buster 1	Nub1	Nub1	16176500	20.67234741	50	0	4.43778352	7.208884562
Q9WTZ0	Protein UXT	Uxt	Uxt	303275	5.202145778	10	0	2.632767436	5.481836611
P61963	DDB1- and CUL4-associated factor 7	Dcaf7	Dcaf7	575765	18.0599561	50	0	4.252472891	5.760245261
P62751	60S ribosomal protein L23a	Rpl23a	Rpl23a	257990000	206.2461081	100	0	7.695201199	8.411602873
Q9CY52	Probable tRNA(His) guanylyltransferase	Thg1l	Thg1l	563680	15.54728358	40	1	4.048522497	5.751032626
P14733	Lamin-B1	Lmnb1	Lmnb1	307230000	132.9781138	100	0	7.065853536	8.487463621
Q80ZK0	28S ribosomal protein S10, mitochondrial	Mrps10	Mrps10	1439285	8.863091528	20	0	3.302039922	6.158146799
Q8BMF4	Dihydrolipoyllysine-residue acetyltransferase component of pyruvate dehydrogenase complex, mitochondrial	Dlat	Dlat	30001500	31.49607605	70	0	5.022193616	7.477142969
Q3UHX2	28 kDa heat- and acid-stable phosphoprotein	Pdap1	Pdap1	19608500	38.53279542	70	0	5.304978069	7.292444373
Q9D365	Signal peptidase complex subunit 3	Spcs3	Spcs3	2771850	24.6935786	60	0	4.683335938	6.442769725
Q8VDR9	Dedicator of cytokinesis protein 6	Dock6	Dock6	1553965	21.48670376	50	0	4.491000293	6.191441233
P47911	60S ribosomal protein L6	Rpl6	Rpl6	511895000	537.4940457	100	0	9.072786582	8.709180888
Q3UHX9	Uncharacterized protein C9orf114 homolog	D2Wsu81e	D2Wsu81e	1236700	29.04156433	60	1	4.908888034	6.092264361
Q8R2U0	Nucleoporin SEH1	Seh1l	Seh1l	6691250	22.3814846	50	0	4.547294631	6.825507256
Q5F2E8	Serine/threonine-protein kinase TAO1	Taok1	Taok1	602210	18.45030117	50	1	4.281720589	5.779747963
Q9JII5	DAZ-associated protein 1	Dazap1	Dazap1	4477600	85.70315419	90	0	6.438012573	6.651045294
Q9D892	Inosine triphosphate pyrophosphatase	Itpa	Itpa	28075000	37.56318532	70	0	5.269152318	7.448319765
Q8R081	Heterogeneous nuclear ribonucleoprotein L	Hnrnpl	Hnrnpl	85942500	104.7487682	90	0	6.724497049	7.934207983
Q78PY7	Staphylococcal nuclease domain-containing protein 1	Snd1	Snd1	166580000	35.93073799	70	0	5.206750187	8.221622858
P37913	DNA ligase 1	Lig1	Lig1	97145500	38.80488712	70	0	5.314873666	7.987422688
P60229	Eukaryotic translation initiation factor 3 subunit E	Eif3e	Eif3e	222965000	180.5956926	100	0	7.504586172	8.348236695
O35143	ATPase inhibitor, mitochondrial	Atpif1	Atpif1	6264800	52.42074063	80	0	5.739328073	6.796907211
Q920A5	Retinoid-inducible serine carboxypeptidase	Scpep1	Scpep1	8588600	131.7426755	100	0	7.052488447	6.933922377
Q9JHS3	Ragulator complex protein LAMTOR2	Lamtor2	Lamtor2	3236950	57.89288453	80	0	5.880021432	6.510135991
Q99JI6;P62835	Ras-related protein Rap-1b;Ras-related protein Rap-1A	Rap1b;Rap1a	Rap1b	18036000			#N/A		7.256140227
P63330	Serine/threonine-protein phosphatase 2A catalytic subunit alpha isoform	Ppp2ca	Ppp2ca	42385500	41.91175892	70	0	5.423301132	7.627217311
Q9JLM4	Zinc finger MYM-type protein 3	Zmym3	Zmym3	493600	8.18161029	20	1	3.198747199	5.693375151
Q922J9	Fatty acyl-CoA reductase 1	Far1	Far1	15046000	9.540989402	30	0	3.397938383	7.177421057
Q99K74	Mediator of RNA polymerase II transcription subunit 24	Med24	Med24	975760	16.2920194	40	0	4.112034455	5.989343011
Q3UE37	Ubiquitin-conjugating enzyme E2 Z	Ube2z	Ube2z	5002100	59.69811563	80	0	5.923579824	6.69915237
Q9D289	Trafficking protein particle complex subunit 6B	Trappc6b	Trappc6b	198730	25.20876591	60	0	4.711977518	5.298263433
Q9R020	Zinc finger Ran-binding domain-containing protein 2	Zranb2	Zranb2	2695500	41.33395822	70	0	5.403743482	6.430639336
Q8BP67	60S ribosomal protein L24	Rpl24	Rpl24	213615000	105.9627783	90	0	6.740965035	8.329631745
Q8BLN5	Lanosterol synthase	Lss	Lss	1689300	8.583182695	20	0	3.260504873	6.227706782
Q8R3D1	TBC1 domain family member 13	Tbc1d13	Tbc1d13	25133500	102.6399321	90	0	6.695436166	7.400252971
P37040	NADPH--cytochrome P450 reductase	Por	Por	17186000	16.69073865	40	0	4.144922381	7.235174807
P61620	Protein transport protein Sec61 subunit alpha isoform 1	Sec61a1	Sec61a1	21204500	41.90578352	70	0	5.423100225	7.326428036
Q9CQQ7	ATP synthase subunit b, mitochondrial	Atp5f1	Atp5f1	62061000	67.77016267	90	0	6.103710853	7.792818769
Q9QXP6	E3 ubiquitin-protein ligase makorin-1	Mkrn1	Mkrn1	637450	71.78003843	90	0	6.185470908	5.804446125
Q3U1J4	DNA damage-binding protein 1	Ddb1	Ddb1	285775000	343.7272114	100	0	8.429311374	8.456024233
Q5U4D9	THO complex subunit 6 homolog	Thoc6	Thoc6	5072700	24.31391697	60	0	4.661858856	6.705239179
Q9CW03	Structural maintenance of chromosomes protein 3	Smc3	Smc3	76670500	59.16506069	80	0	5.910854017	7.884628295
Q9R0U0	Serine/arginine-rich splicing factor 10	Srsf10	Srsf10	1321805	25.48011063	60	0	4.726837244	6.12116739
P61079;Q6ZWY6	Ubiquitin-conjugating enzyme E2 D3	Ube2d3	Ube2d3	16861500	72.71679669	90	0	6.203921476	7.226896207
P80317	T-complex protein 1 subunit zeta	Cct6a	Cct6a	546275000	371.4126369	100	0	8.540758218	8.737411326
Q6PD26	GPI transamidase component PIG-S	Pigs	Pigs	1636400	15.91430054	40	0	4.080171613	6.213889471
Q9CQF3	Cleavage and polyadenylation specificity factor subunit 5	Nudt21	Nudt21	26971500	41.53762353	70	0	5.410667531	7.4309051
Q8R016	Bleomycin hydrolase	Blmh	Blmh	79230500	31.0295717	60	0	5.001332601	7.898892397
Q6NZB0	DnaJ homolog subfamily C member 8	Dnajc8	Dnajc8	37006500	90.83203507	90	0	6.520925612	7.568278012
Q5SYH2	Transmembrane protein 199	Tmem199	Tmem199	1697550	44.27651124	80	0	5.500690891	6.229822575
Q9CZU3	Superkiller viralicidic activity 2-like 2	Skiv2l2	Skiv2l2	69900500	43.56308652	80	0	5.477777255	7.844480282
Q9DB73	NADH-cytochrome b5 reductase 1	Cyb5r1	Cyb5r1	3915150	37.72057388	70	0	5.27502843	6.592748406
Q60931	Voltage-dependent anion-selective channel protein 3	Vdac3	Vdac3	34473000	80.8739919	90	0	6.355333333	7.537479079
Q3UIU2	NADH dehydrogenase [ubiquinone] 1 beta subcomplex subunit 6	Ndufb6	Ndufb6	3223900	121.7910902	100	0	6.940062071	6.508381562
P51881	ADP/ATP translocase 2	Slc25a5	Slc25a5	802830000	289.7139532	100	0	8.183456507	8.904623593
Q5SWT3	Solute carrier family 25 member 35	Slc25a35	Slc25a35	131530	0.620874495	10	0	0.696772387	5.11902482
P18155	Bifunctional methylenetetrahydrofolate dehydrogenase/cyclohydrolase, mitochondrial;NAD-dependent methylenetetrahydrofolate dehydrogenase;Methenyltetrahydrofolate cyclohydrolase	Mthfd2	Mthfd2	28474500	72.89952833	90	0	6.207493251	7.454456107
Q9CYR0	Single-stranded DNA-binding protein, mitochondrial	Ssbp1	Ssbp1	11754100	15.10801959	40	0	4.009707227	7.070189381
Q61687	Transcriptional regulator ATRX	Atrx	Atrx	273705	29.72270518	60	0	4.941233348	5.437282731
P56390	Cyclin-dependent kinases regulatory subunit 2	Cks2	Cks2	1720565	111.4237517	90	0	6.812803055	6.235671084
Q3UKJ7	WD40 repeat-containing protein SMU1	Smu1	Smu1	34346500	66.33728235	90	0	6.073333592	7.535882488
Q9WTI7	Unconventional myosin-Ic	Myo1c	Myo1c	7118900	19.30589173	50	0	4.343826479	6.852412892
Q9CPV5	Polyamine-modulated factor 1	Pmf1	Pmf1	1082200	72.30258789	90	0	6.195792227	6.03430753
O08609	Max-like protein X	Mlx	Mlx	58023	17.65564519	40	0	4.22154035	4.76360018
Q9R1J0	Sterol-4-alpha-carboxylate 3-dehydrogenase, decarboxylating	Nsdhl	Nsdhl	15399000	7.753036061	20	0	3.129783514	7.187492519
O35643	AP-1 complex subunit beta-1	Ap1b1	Ap1b1	21665500	21.75732102	50	0	4.508258829	7.335768716
Q9DCS9	NADH dehydrogenase [ubiquinone] 1 beta subcomplex subunit 10	Ndufb10	Ndufb10	2043800	74.48858758	90	0	6.238186648	6.310438395
Q9QXT0	Protein canopy homolog 2	Cnpy2	Cnpy2	13053850	83.30683395	90	0	6.397577676	7.115738618
Q8VHI3	GDP-fucose protein O-fucosyltransferase 2	Pofut2	Pofut2	539410	20.69504664	50	1	4.439293783	5.731918993
Q9CWI3	BRCA2 and CDKN1A-interacting protein	Bccip	Bccip	10029550	47.34046728	80	0	5.595159514	7.001281448
Q9DBJ1	Phosphoglycerate mutase 1	Pgam1	Pgam1	390295000	210.561329	100	0	7.724932133	8.591392988
Q921F4	Heterogeneous nuclear ribonucleoprotein L-like	Hnrpll	Hnrpll	4685450	31.99841404	70	0	5.044324783	6.670751308
Q9JK91	DNA mismatch repair protein Mlh1	Mlh1	Mlh1	1195050	11.32607006	30	0	3.623640991	6.077386076
P62983;P0CG49;P0CG50	Ubiquitin-40S ribosomal protein S27a;Ubiquitin;40S ribosomal protein S27a;Polyubiquitin-B;Ubiquitin;Polyubiquitin-C;Ubiquitin;Ubiquitin-related 1;Ubiquitin-related 2	Rps27a;Ubb;Ubc	Rps27a	461450000			0		8.66412465
Q91Z53	Glyoxylate reductase/hydroxypyruvate reductase	Grhpr	Grhpr	11784500	36.57634573	70	0	5.231752867	7.071311161
Q9CWH0	Developmental pluripotency-associated protein 2	Dppa2	Dppa2	3141200	14.96820322	40	1	3.997130082	6.497095589
Q91XI1	tRNA-dihydrouridine(47) synthase [NAD(P)(+)]-like	Dus3l	Dus3l	4328700	35.51844383	70	0	5.190553384	6.636357488
Q9CYG7	Mitochondrial import receptor subunit TOM34	Tomm34	Tomm34	32079000	19.5733978	50	0	4.362708177	7.506220822
O70310	Glycylpeptide N-tetradecanoyltransferase 1	Nmt1	Nmt1	34062000	50.23600629	80	0	5.679086121	7.532270145
Q6ZQH8	Nucleoporin NUP188 homolog	Nup188	Nup188	27497500	36.03633335	70	0	5.210869372	7.439293211
Q9R1X4	Protein timeless homolog	Timeless	Timeless	5035750	38.86710068	70	0	5.317126784	6.702064161
Q9D0Q7	39S ribosomal protein L45, mitochondrial	Mrpl45	Mrpl45	1133795	52.30762096	80	0	5.736269893	6.054534537
Q7TQ95	Protein lunapark	Lnp	Lnp	860810	4.12916792	10	1	2.358724803	5.934907304
Q5SUR0	Phosphoribosylformylglycinamidine synthase	Pfas	Pfas	88619500	55.0279942	80	0	5.80807594	7.947529295
Q62446	Peptidyl-prolyl cis-trans isomerase FKBP3	Fkbp3	Fkbp3	79170500	181.6951124	100	0	7.513294228	7.898563388
Q91VC3	Eukaryotic initiation factor 4A-III	Eif4a3	Eif4a3	149065000	143.7192311	100	0	7.177112838	8.173375684
P97371	Proteasome activator complex subunit 1	Psme1	Psme1	14120500	21.04250953	50	0	4.462216578	7.149850075
P06151;P00342	L-lactate dehydrogenase A chain	Ldha	Ldha	1030065000	232.7140959	100	0	7.868600939	9.012864631
Q8R1F9	Ribonuclease P protein subunit p40	Rpp40	Rpp40	1160240	4.949655531	10	0	2.572806143	6.064547834
P97329	Kinesin-like protein KIF20A	Kif20a	Kif20a	4345500	49.17116611	80	0	5.648786565	6.638039754
P62313	U6 snRNA-associated Sm-like protein LSm6	Lsm6	Lsm6	16823000	6.795834521	20	0	2.962703467	7.225903445
Q99LD8	N(G),N(G)-dimethylarginine dimethylaminohydrolase 2	Ddah2	Ddah2	7106600	83.69778864	90	0	6.404252398	6.851661872
Q6DFV1	Condensin-2 complex subunit G2	Ncapg2	Ncapg2	353710	11.12502965	30	1	3.59991637	5.548647338
Q8R3C0	Mini-chromosome maintenance complex-binding protein	Mcmbp	Mcmbp	12618000	16.52563698	40	0	4.131394975	7.100990523
Q9ES97	Reticulon-3	Rtn3	Rtn3	3640150	10.33559613	30	0	3.502788359	6.56111928
Q9EQH4	Transcription initiation factor TFIID subunit 8	Taf8	Taf8	4586385	19.72030086	50	0	4.372973046	6.661470508
Q9CR95	Adaptin ear-binding coat-associated protein 1	Necap1	Necap1	4814450	36.11608244	70	0	5.213972539	6.682546681
P51943	Cyclin-A2	Ccna2	Ccna2	3052700	37.47736348	70	0	5.265938042	6.484684127
Q9CR47	Ribosome biogenesis protein NSA2 homolog	Nsa2	Nsa2	4039600	71.36408424	90	0	6.177201931	6.606338364
Q61205	Platelet-activating factor acetylhydrolase IB subunit gamma	Pafah1b3	Pafah1b3	21244000	14.99379265	40	0	3.999440184	7.327236293
Q9QXK3	Coatomer subunit gamma-2	Copg2	Copg2	6528000	32.82492954	70	0	5.080015024	6.814780146
Q8JZN7	Mitochondrial Rho GTPase 2	Rhot2	Rhot2	615135	5.146420581	10	0	2.61974649	5.788970438
Q8BG30	Negative elongation factor A	Nelfa	Nelfa	542510	11.81095824	30	0	3.679306486	5.734407748
Q99MZ7	Peroxisomal trans-2-enoyl-CoA reductase	Pecr	Pecr	7950800	9.501761883	30	0	3.392559484	6.900410829
Q9CX30	Protein YIF1B	Yif1b	Yif1b	3107800	49.56819703	80	0	5.660158436	6.492453062
Q8BHY2	Nucleolar complex protein 4 homolog	Noc4l	Noc4l	3460600	22.01838476	50	0	4.524714695	6.539151403
Q9CZ13	Cytochrome b-c1 complex subunit 1, mitochondrial	Uqcrc1	Uqcrc1	195175000	247.8674498	100	0	7.959233737	8.290424188
Q8CEC0	Nuclear pore complex protein Nup88	Nup88	Nup88	11293250	38.33800011	70	0	5.29785171	7.052818942
O70551	SRSF protein kinase 1	Srpk1	Srpk1	22005000	22.62296109	50	0	4.56211791	7.342521373
Q60967	Bifunctional 3-phosphoadenosine 5-phosphosulfate synthase 1;Sulfate adenylyltransferase;Adenylyl-sulfate kinase	Papss1	Papss1	398330	16.64965013	40	0	4.14156768	5.600243016
Q9JKF7	39S ribosomal protein L39, mitochondrial	Mrpl39	Mrpl39	2518610	36.86649477	70	0	5.242849975	6.401160923
Q8C0I1	Alkyldihydroxyacetonephosphate synthase, peroxisomal	Agps	Agps	18593500	21.35420738	50	0	4.482474488	7.269361148
A2A8Z1	Oxysterol-binding protein-related protein 9	Osbpl9	Osbpl9	1301300	16.61404246	40	1	4.138654144	6.11437743
Q8BWY3	Eukaryotic peptide chain release factor subunit 1	Etf1	Etf1	218325000	115.1388335	90	0	6.859706639	8.339103469
P46471	26S protease regulatory subunit 7	Psmc2	Psmc2	212830000	21.25516041	50	1	4.476067994	8.328032845
Q9D773	39S ribosomal protein L2, mitochondrial	Mrpl2	Mrpl2	1123200	135.4173186	100	0	7.091883	6.050457095
P32067	Lupus La protein homolog	Ssb	Ssb	149000000	82.10490026	90	0	6.376861642	8.173186268
P59235	Nucleoporin Nup43	Nup43	Nup43	32067500	28.80314152	60	0	4.897392507	7.506065103
Q03265	ATP synthase subunit alpha, mitochondrial	Atp5a1	Atp5a1	860735000	576.2307759	100	0	9.173004411	8.934869463
Q91WJ8	Far upstream element-binding protein 1	Fubp1	Fubp1	80389000	52.35655536	80	0	5.737593626	7.905196626
Q4FK66	Pre-mRNA-splicing factor 38A	Prpf38a	Prpf38a	3412850	19.20908015	50	0	4.336931752	6.533117201
Q62241	U1 small nuclear ribonucleoprotein C	Snrpc	Snrpc	2448900	15.49788748	40	0	4.044209397	6.388971051
Q9CWU9	Nucleoporin Nup37	Nup37	Nup37	16528500	31.47662151	70	0	5.021329654	7.218233442
P63005	Platelet-activating factor acetylhydrolase IB subunit alpha	Pafah1b1	Pafah1b1	26552000	35.02420656	70	0	5.17089475	7.424097239
Q80UK8	Integrator complex subunit 2	Ints2	Ints2	1480605	12.52205907	30	0	3.757242949	6.170439212
Q9CPV3	39S ribosomal protein L42, mitochondrial	Mrpl42	Mrpl42	385250	96.92262684	90	0	6.613570355	5.585742647
Q8R409	Protein HEXIM1	Hexim1	Hexim1	3963050	21.16448308	50	0	4.470177812	6.598029552
P47754	F-actin-capping protein subunit alpha-2	Capza2	Capza2	87241500	31.87515096	70	0	5.038925614	7.940723124
Q9D868	Peptidyl-prolyl cis-trans isomerase H	Ppih	Ppih	10972600	33.23964147	70	0	5.09759569	7.040309548
Q64433	10 kDa heat shock protein, mitochondrial	Hspe1	Hspe1	245790000	185.7779747	100	0	7.545180529	8.39056421
B2RS91	RNA polymerase I-specific transcription initiation factor RRN3	Rrn3	Rrn3	2483900	69.38568556	90	0	6.137210151	6.395134107
Q9DCF9	Translocon-associated protein subunit gamma	Ssr3	Ssr3	1639115	33.50060102	70	0	5.10854959	6.214609425
Q9JJA4	Ribosome biogenesis protein WDR12	Wdr12	Wdr12	6854300	22.67546969	50	0	4.565321142	6.835963109
P63276	40S ribosomal protein S17	Rps17	Rps17	190020000	791.7250385	100	0	9.630676735	8.278799314
Q8QZY1	Eukaryotic translation initiation factor 3 subunit L	Eif3l	Eif3l	194580000	201.2950127	100	0	7.660316943	8.289098199
Q9Z0Z7;O08584;Q99JB0;Q60843;P46099;Q60793	Krueppel-like factor 5	Klf5	Klf5	720105	25.29258109	60	0	4.71658387	5.857395826
P16254	Signal recognition particle 14 kDa protein;Signal recognition particle 14 kDa protein, N-terminally processed	Srp14	Srp14	3081600	63.34867992	90	0	6.007838647	6.488776265
Q64669	NAD(P)H dehydrogenase [quinone] 1	Nqo1	Nqo1	3310400	38.7739411	70	0	5.313751617	6.519880473
P60766;Q8R527;Q9ER71	Cell division control protein 42 homolog	Cdc42	Cdc42	19403000	93.60378546	90	0	6.563826007	7.287868884
P56480	ATP synthase subunit beta, mitochondrial	Atp5b	Atp5b	1968950000	737.3577098	100	0	9.528176113	9.294234688
Q8K273	Membrane magnesium transporter 1	Mmgt1	Mmgt1	569020	3.455506206	10	0	2.155589351	5.755127531
Q91YP3	Putative deoxyribose-phosphate aldolase	Dera	Dera	4132450	23.40719088	60	0	4.609234354	6.616207608
Q9CQ71	Replication protein A 14 kDa subunit	Rpa3	Rpa3	11205000	44.97638835	80	0	5.522821235	7.049411861
Q6PDM2	Serine/arginine-rich splicing factor 1	Srsf1	Srsf1	82568000	98.74699922	90	0	6.640201535	7.916811765
A2CG49	Kalirin	Kalrn	Kalrn	8637.3	2.226433811	10	0	1.68994043	3.936378004
Q9EQK5	Major vault protein	Mvp	Mvp	8307450	47.68906252	80	0	5.605525817	6.919467736
Q8BXZ1	Protein disulfide-isomerase TMX3	Tmx3	Tmx3	1528140	15.6676852	40	1	4.058981852	6.184163144
Q61753	D-3-phosphoglycerate dehydrogenase	Phgdh	Phgdh	205035000	133.2914669	100	0	7.069223827	8.311828003
Q91YR7	Pre-mRNA-processing factor 6	Prpf6	Prpf6	36555000	49.9613334	80	0	5.671331121	7.562946788
Q9D0J8	Parathymosin	Ptms	Ptms	1678950	57.73775086	80	0	5.876216119	6.225037763
Q9D1Q1	M-phase phosphoprotein 6	Mphosph6	Mphosph6	465780	42.32810606	70	0	5.43723127	5.668180837
Q9DB27	Malignant T-cell-amplified sequence 1	Mcts1	Mcts1	7462350	10.9013326	30	0	3.573051217	6.872875615
Q9D6N5	Dr1-associated corepressor	Drap1	Drap1	2694000	56.9754504	80	0	5.857370218	6.430397591
Q9R0P3	S-formylglutathione hydrolase	Esd	Esd	37153500	42.47180491	80	0	5.442008091	7.569999732
P62082	40S ribosomal protein S7	Rps7	Rps7	215570000	1429.391951	100	0	10.48219481	8.333588322
P14148	60S ribosomal protein L7	Rpl7	Rpl7	734000000	538.4741506	100	0	9.075410023	8.86569606
Q8CII2	Cell division cycle protein 123 homolog	Cdc123	Cdc123	1704050	16.96177613	40	0	4.166858112	6.231482334
Q9CPX7	28S ribosomal protein S16, mitochondrial	Mrps16	Mrps16	1292500	86.26372385	90	0	6.447310135	6.111430552
Q99N87	28S ribosomal protein S5, mitochondrial	Mrps5	Mrps5	4237450	22.05456892	50	1	4.526980785	6.627104587
Q61183;Q6PCL9	Poly(A) polymerase alpha	Papola	Papola	4341850	29.83195657	60	0	4.94635454	6.637674816
P23198	Chromobox protein homolog 3	Cbx3	Cbx3	25231000	31.87840612	70	0	5.039068457	7.401934464
Q9CPZ6	ORM1-like protein 3	Ormdl3	Ormdl3	440430	19.31533721	50	0	4.344497407	5.643876893
Q9CQM5	Thioredoxin domain-containing protein 17	Txndc17	Txndc17	7019950	46.93506303	80	0	5.583009424	6.846334019
P54822	Adenylosuccinate lyase	Adsl	Adsl	43605500	32.42925868	70	0	5.063039457	7.639541271
Q5SUF2	Luc7-like protein 3	Luc7l3	Luc7l3	14173500	24.79328221	60	0	4.688923464	7.151477108
P97470	Serine/threonine-protein phosphatase 4 catalytic subunit	Ppp4c	Ppp4c	39540000	127.7000187	100	0	7.007868453	7.597036665
Q9WV55	Vesicle-associated membrane protein-associated protein A	Vapa	Vapa	79857000	115.5317187	90	0	6.864578884	7.902312991
Q8BRG8	Transmembrane protein 209	Tmem209	Tmem209	618245	9.188269919	20	0	3.348837182	5.791160613
P51432	1-phosphatidylinositol 4,5-bisphosphate phosphodiesterase beta-3	Plcb3	Plcb3	11783500	21.5222157	50	0	4.49327686	7.071274306
P19096	Fatty acid synthase;[Acyl-carrier-protein] S-acetyltransferase;[Acyl-carrier-protein] S-malonyltransferase;3-oxoacyl-[acyl-carrier-protein] synthase;3-oxoacyl-[acyl-carrier-protein] reductase;3-hydroxyacyl-[acyl-carrier-protein] dehydratase;Enoyl-[acyl-carrier-protein] reductase;Oleoyl-[acyl-carrier-protein] hydrolase	Fasn	Fasn	444495000	58.8795762	80	0	5.903992106	8.64786688
O54941	SWI/SNF-related matrix-associated actin-dependent regulator of chromatin subfamily E member 1	Smarce1	Smarce1	7977100	23.5010331	60	0	4.614770677	6.901845036
Q62393	Tumor protein D52	Tpd52	Tpd52	4821150	58.77672366	80	0	5.901511921	6.683150644
P59999	Actin-related protein 2/3 complex subunit 4	Arpc4	Arpc4	33447500	35.43578089	70	0	5.187284006	7.524363662
P59242	Cingulin	Cgn	Cgn	236370	5.657726009	20	0	2.735029499	5.373592355
A6H5Y3	Methionine synthase	Mtr	Mtr	1229175	25.68244739	60	1	4.737819096	6.089613719
Q9CU62	Structural maintenance of chromosomes protein 1A	Smc1a	Smc1a	75242000	30.36574689	60	0	4.971118012	7.876460331
Q9D2C2	Protein SAAL1	Saal1	Saal1	1195895	12.12196184	30	0	3.713911525	6.07769305
Q6P1G0	HEAT repeat-containing protein 6	Heatr6	Heatr6	251100	7.199480553	20	0	3.035532516	5.399846713
Q8C7R4	Ubiquitin-like modifier-activating enzyme 6	Uba6	Uba6	35133500	7.99953664	20	0	3.169850723	7.545721416
P33611	DNA polymerase alpha subunit B	Pola2	Pola2	3972250	32.00609384	70	0	5.044660505	6.599036574
P62315	Small nuclear ribonucleoprotein Sm D1	Snrpd1	Snrpd1	23670550	82.87966768	90	0	6.390249241	7.374208349
Q8K0T0	Reticulon-1	Rtn1	Rtn1	5956400	0.625520473	10	1	0.700901727	6.774983855
Q6ZQF0	DNA topoisomerase 2-binding protein 1	Topbp1	Topbp1	813835	54.83859093	80	1	5.803190631	5.910536363
Q5DTZ0	Protein NYNRIN	Nynrin	Nynrin	1188400	13.41646372	40	1	3.849645418	6.074962643
P28474;Q64437	Alcohol dehydrogenase class-3	Adh5	Adh5	59707000	113.0398137	90	0	6.833393777	7.77602525
Q80UN9	tRNA dimethylallyltransferase, mitochondrial	Trit1	Trit1	165720	25.83920249	60	0	4.746269898	5.219374925
Q60932	Voltage-dependent anion-selective channel protein 1	Vdac1	Vdac1	531920000	209.4466043	100	0	7.71731042	8.72584632
Q99KI3	ER membrane protein complex subunit 3	Emc3	Emc3	3402500	16.62875145	40	0	4.139858394	6.531798134
P16858;Q64467	Glyceraldehyde-3-phosphate dehydrogenase	Gapdh	Gapdh	3918450000	404.4065687	100	0	8.663225654	9.593114309
P61290	Proteasome activator complex subunit 3	Psme3	Psme3	64021500	39.06591851	70	0	5.324303646	7.806325845
Q7TNV0	Protein DEK	Dek	Dek	53326500	58.94176515	80	0	5.905489664	7.72694308
B1AR13	CDGSH iron-sulfur domain-containing protein 3, mitochondrial	Cisd3	Cisd3	831280	39.95988587	70	0	5.35613979	5.919747332
Q9DC69	NADH dehydrogenase [ubiquinone] 1 alpha subcomplex subunit 9, mitochondrial	Ndufa9	Ndufa9	5976050	117.6327309	90	0	6.890358295	6.776414222
Q922F4;CON__ENSEMBL:ENSBTAP00000025008	Tubulin beta-6 chain	Tubb6	Tubb6	29859000	69.72424922	90	0	6.144133052	7.475075259
P62281	40S ribosomal protein S11	Rps11	Rps11	393055000	1431.545138	100	0	10.48436488	8.594453325
Q9QXX4	Calcium-binding mitochondrial carrier protein Aralar2	Slc25a13	Slc25a13	67392000	61.26226608	80	0	5.960286181	7.828608345
P70398	Probable ubiquitin carboxyl-terminal hydrolase FAF-X	Usp9x	Usp9x	202175000	64.96353982	90	0	6.043596916	8.305727452
Q9Z0V7	Mitochondrial import inner membrane translocase subunit Tim17-B	Timm17b	Timm17b	1593100	23.93082515	60	0	4.639858728	6.202243038
P28658	Ataxin-10	Atxn10	Atxn10	135585000	65.73332896	90	0	6.060335569	8.132211645
Q63871	DNA-directed RNA polymerases I, II, and III subunit RPABC4	Polr2k	Polr2k	2427860	47.00263923	80	0	5.585041824	6.38522364
Q8R164	Valacyclovir hydrolase	Bphl	Bphl	170760	13.54588459	40	0	3.86253913	5.232386146
Q6P9L6	Kinesin-like protein KIF15	Kif15	Kif15	7889900	22.71803729	50	0	4.567912724	6.897071499
Q8K411	Presequence protease, mitochondrial	Pitrm1	Pitrm1	51704000	37.06832692	70	0	5.250519261	7.713524143
Q8BGH2	Sorting and assembly machinery component 50 homolog	Samm50	Samm50	8627900	135.2193244	100	0	7.089787572	6.935905103
P69566	Ran-binding protein 9	Ranbp9	Ranbp9	1360200	11.17117389	30	0	3.605396415	6.133602771
Q08297	DNA repair protein RAD51 homolog 1	Rad51	Rad51	427430	5.322207284	10	0	2.660428337	5.630865001
Q9CR26	Vacuolar protein sorting-associated protein VTA1 homolog	Vta1	Vta1	4811500	11.22107766	30	0	3.611299603	6.68228049
O08585	Clathrin light chain A	Clta	Clta	13001800	171.2755881	100	0	7.428574473	7.114003481
Q9D2R0	Acetoacetyl-CoA synthetase	Aacs	Aacs	7186150	18.10427077	50	1	4.255823284	6.856496278
Q91W67	Ubiquitin-like protein 7	Ubl7	Ubl7	1870400	14.78028338	40	0	3.980051208	6.271934494
Q99JI4	26S proteasome non-ATPase regulatory subunit 6	Psmd6	Psmd6	125545000	49.77771889	80	0	5.66612368	8.098799421
P34022	Ran-specific GTPase-activating protein	Ranbp1	Ranbp1	100285500	159.8255892	100	0	7.329353164	8.001238144
Q8R2U6	Diphosphoinositol polyphosphate phosphohydrolase 2	Nudt4	Nudt4	2044450	42.94943994	80	0	5.457772876	6.310576494
Q61103	Zinc finger protein ubi-d4	Dpf2	Dpf2	14901500	11.2018378	30	0	3.609026552	7.173229987
Q9D9K3	Cell death regulator Aven	Aven	Aven	180920	6.755498202	20	0	2.955219461	5.257486579
Q8BQ47	Protein canopy homolog 4	Cnpy4	Cnpy4	543560	11.84843949	30	0	3.683521242	5.73524749
Q640L5	Coiled-coil domain-containing protein 18	Ccdc18	Ccdc18	168360	6.915921872	20	0	2.984757374	5.226238917
Q5NCF2	Trafficking protein particle complex subunit 1	Trappc1	Trappc1	423760	21.09222592	50	0	4.465466881	5.62711996
Q9D1P0	39S ribosomal protein L13, mitochondrial	Mrpl13	Mrpl13	3596700	7.806543915	20	0	3.138575952	6.555904215
Q99J47	Dehydrogenase/reductase SDR family member 7B	Dhrs7b	Dhrs7b	2351080	17.38845421	40	0	4.200728302	6.371267407
Q8BU30	Isoleucine--tRNA ligase, cytoplasmic	Iars	Iars	225835000	64.29301458	90	0	6.028856747	8.35379125
Q9CQQ4	Gem-associated protein 2	Gemin2	Gemin2	1220750	22.30574097	50	0	4.542613477	6.086626733
Q9R0Q4	Mortality factor 4-like protein 2	Morf4l2	Morf4l2	7068900	125.6843266	100	0	6.985094235	6.849351838
Q60875	Rho guanine nucleotide exchange factor 2	Arhgef2	Arhgef2	453820	10.42801605	30	0	3.514503063	5.656883631
Q9JHW2	Omega-amidase NIT2	Nit2	Nit2	19542500	43.13329258	80	0	5.463795479	7.290980121
P97313	DNA-dependent protein kinase catalytic subunit	Prkdc	Prkdc	3131400	8.903163133	20	0	3.307889405	6.495738547
Q3TJZ6	Protein FAM98A	Fam98a	Fam98a	681610	8.079941186	20	0	3.182682953	5.833535953
Q91Z38	Tetratricopeptide repeat protein 1	Ttc1	Ttc1	1612045	43.90659566	80	0	5.488855451	6.207377161
Q9JKW0	ADP-ribosylation factor-like protein 6-interacting protein 1	Arl6ip1	Arl6ip1	6307500	202.2068756	100	0	7.666805407	6.799857259
Q9CQV7	Mitochondrial import inner membrane translocase subunit TIM14	Dnajc19	Dnajc19	3879250	13.21673821	30	0	3.829518596	6.588747769
Q99J93	Interferon-induced transmembrane protein 2	Ifitm2	Ifitm2	4199050	385.4669314	100	0	8.594201163	6.623151046
Q9R0P6	Signal peptidase complex catalytic subunit SEC11A	Sec11a	Sec11a	7144850	15.55860861	40	0	4.049509546	6.853993116
Q8C0P0	Serine/threonine-protein kinase greatwall	Mastl	Mastl	146350	11.51085766	30	0	3.645108789	5.165392727
Q8R0G9	Nuclear pore complex protein Nup133	Nup133	Nup133	40109500	31.18498216	70	0	5.008315764	7.603247248
Q6P9P6	Kinesin-like protein KIF11	Kif11	Kif11	42937500	48.18595243	80	0	5.620174434	7.632836754
Q9D824	Pre-mRNA 3-end-processing factor FIP1	Fip1l1	Fip1l1	1287900	12.97025675	30	0	3.80428663	6.109882143
Q9JK81	UPF0160 protein MYG1, mitochondrial	Myg1	Myg1	19619500	10.98120209	30	0	3.582700758	7.292687935
Q9D6J6	NADH dehydrogenase [ubiquinone] flavoprotein 2, mitochondrial	Ndufv2	Ndufv2	8793650	60.77411875	80	0	5.94893062	6.944169176
P62334	26S protease regulatory subunit 10B	Psmc6	Psmc6	183575000	107.0572611	90	0	6.755652209	8.263813537
Q9CPP0	Nucleoplasmin-3	Npm3	Npm3	17294000	91.36742594	90	0	6.529312259	7.237895455
Q9R060	Cytosolic Fe-S cluster assembly factor NUBP1	Nubp1	Nubp1	2933950	13.75819616	40	0	3.883444491	6.467452708
Q8K4M5	COMM domain-containing protein 1	Commd1	Commd1	849705	10.19491658	30	0	3.484771872	5.929268174
Q8VC30	Bifunctional ATP-dependent dihydroxyacetone kinase/FAD-AMP lyase (cyclizing);ATP-dependent dihydroxyacetone kinase;FAD-AMP lyase (cyclizing)	Dak	Dak	7917900	5.944301322	20	0	2.795829549	6.898610012
Q9JIM1	Equilibrative nucleoside transporter 1	Slc29a1	Slc29a1	10109050	26.70728135	60	0	4.792193255	7.004710345
Q8VE88	Protein FAM114A2	Fam114a2	Fam114a2	851425	29.4994877	60	1	4.930713105	5.930146398
P97760	DNA-directed RNA polymerase II subunit RPB3	Polr2c	Polr2c	8472100	72.44438223	90	0	6.198580238	6.927991073
Q99KK2	N-acylneuraminate cytidylyltransferase	Cmas	Cmas	1660945	25.90449475	60	0	4.749775309	6.220355252
P08249	Malate dehydrogenase, mitochondrial	Mdh2	Mdh2	429545000	48.644405	80	0	5.633559228	8.633008668
Q9Z224	Molybdopterin synthase sulfur carrier subunit	Mocs2	Mocs2	716510	11.68168511	30	0	3.664674555	5.855222256
Q99KE1	NAD-dependent malic enzyme, mitochondrial	Me2	Me2	8901350	32.93701877	70	0	5.08478793	6.949455878
Q8CGC7	Bifunctional glutamate/proline--tRNA ligase;Glutamate--tRNA ligase;Proline--tRNA ligase	Eprs	Eprs	357525000	186.5765727	100	0	7.551335844	8.553306415
P61750	ADP-ribosylation factor 4	Arf4	Arf4	10023000	11.3364291	30	0	3.624852948	7.00099773
P63139	Nuclear transcription factor Y subunit beta	Nfyb	Nfyb	249010	19.22102367	50	0	4.337784129	5.396216788
Q9CQM9	Glutaredoxin-3	Glrx3	Glrx3	112798000	217.6441691	100	0	7.772441064	8.052301399
Q8CGY8	UDP-N-acetylglucosamine--peptide N-acetylglucosaminyltransferase 110 kDa subunit	Ogt	Ogt	38064000	15.74120157	40	0	4.065331173	7.580514425
O55135	Eukaryotic translation initiation factor 6	Eif6	Eif6	34622000	62.47650135	90	0	5.988150708	7.539352152
Q9ERK4	Exportin-2	Cse1l	Cse1l	341635000	41.82948879	70	0	5.420532552	8.533562357
P24668	Cation-dependent mannose-6-phosphate receptor	M6pr	M6pr	3963500	54.60278864	80	0	5.797085335	6.598078863
P62137	Serine/threonine-protein phosphatase PP1-alpha catalytic subunit	Ppp1ca	Ppp1ca	86187000	267.5792178	100	0	8.069203866	7.935441764
Q9DC71	28S ribosomal protein S15, mitochondrial	Mrps15	Mrps15	2541035	23.94478713	60	0	4.640666453	6.405010647
Q9QYA2	Mitochondrial import receptor subunit TOM40 homolog	Tomm40	Tomm40	28955000	27.08681423	60	0	4.81182109	7.461723569
Q8BFV2	PCI domain-containing protein 2	Pcid2	Pcid2	4522700	9.318643738	20	0	3.367181453	6.655397781
Q9D0T1	NHP2-like protein 1	Nhp2l1	Nhp2l1	22827500	75.48005469	90	0	6.25701165	7.358458351
Q9D0L8	mRNA cap guanine-N7 methyltransferase	Rnmt	Rnmt	25825000	14.60505559	40	0	3.963941591	7.41204033
Q7TPE5	Probable RNA polymerase II nuclear localization protein SLC7A6OS	Slc7a6os	Slc7a6os	732085	36.5185575	70	0	5.229532456	5.864561509
Q9D0N7	Chromatin assembly factor 1 subunit B	Chaf1b	Chaf1b	976365	26.34353519	60	0	4.773127873	5.989612203
O35682	Myeloid-associated differentiation marker	Myadm	Myadm	451035	11.43342342	30	1	3.636151677	5.654210244
Q62186	Translocon-associated protein subunit delta	Ssr4	Ssr4	9482350	28.41254037	60	0	4.878359491	6.976915981
Q922D4	Serine/threonine-protein phosphatase 6 regulatory subunit 3	Ppp6r3	Ppp6r3	6782300	43.6795242	80	0	5.481541917	6.831376996
P42669	Transcriptional activator protein Pur-alpha	Pura	Pura	7537200	3.726646278	10	1	2.240816904	6.877210039
Q5PRF0	HEAT repeat-containing protein 5A	Heatr5a	Heatr5a	523200	9.033037866	20	0	3.326686595	5.718667735
Q3TIX9	U4/U6.U5 tri-snRNP-associated protein 2	Usp39	Usp39	14209500	42.36618338	70	0	5.438498573	7.152578796
Q922H4	Mannose-1-phosphate guanyltransferase alpha	Gmppa	Gmppa	3256950	15.51434288	40	0	4.04564766	6.512811091
Q99M28	RNA-binding protein with serine-rich domain 1	Rnps1	Rnps1	7089550	76.75327222	90	0	6.280831487	6.85061867
Q6P9R2;Q9Z1W9	Serine/threonine-protein kinase OSR1	Oxsr1	Oxsr1	21722000	26.04081081	60	0	4.757066506	7.336899809
Q922Q8	Leucine-rich repeat-containing protein 59	Lrrc59	Lrrc59	62784500	170.8168508	100	0	7.424727724	7.79785244
Q9D8Y1	Transmembrane protein 126A	Tmem126a	Tmem126a	1664400	19.95996359	50	0	4.389564306	6.221257707
Q9DCD2	Pre-mRNA-splicing factor SYF1	Xab2	Xab2	7182750	36.43965456	70	0	5.226495219	6.856290751
Q9DB20	ATP synthase subunit O, mitochondrial	Atp5o	Atp5o	113880000	80.49332655	90	0	6.348610017	8.056447458
Q99LQ1	MAP3K12-binding inhibitory protein 1	Mbip	Mbip	612920	12.82941691	30	1	3.789668424	5.787403793
Q99KP6	Pre-mRNA-processing factor 19	Prpf19	Prpf19	101194500	32.82316003	70	0	5.079939549	8.005156909
Q9JKK8	Serine/threonine-protein kinase ATR	Atr	Atr	321860	13.47740076	40	0	3.855730702	5.507667007
Q9CQV5	28S ribosomal protein S24, mitochondrial	Mrps24	Mrps24	1799020	134.4358874	100	0	7.08146626	6.255035991
Q8BIP0	Aspartate--tRNA ligase, mitochondrial	Dars2	Dars2	1452230	9.66061571	30	1	3.414218859	6.162035404
Q9JMA2	Queuine tRNA-ribosyltransferase	Qtrt1	Qtrt1	6746850	59.67558666	80	0	5.923044248	6.829101055
Q9D8N0	Elongation factor 1-gamma	Eef1g	Eef1g	1303650000	679.2485943	100	0	9.40991826	9.115161009
Q6ZWN5	40S ribosomal protein S9	Rps9	Rps9	469745000	550.2931117	100	0	9.106675765	8.671862166
P13864	DNA (cytosine-5)-methyltransferase 1	Dnmt1	Dnmt1	68578500	100.6710897	90	0	6.667765695	7.836187982
P97355	Spermine synthase	Sms	Sms	8189550	10.77464499	30	0	3.557611658	6.913260039
Q9WUK4	Replication factor C subunit 2	Rfc2	Rfc2	16890000	86.87048482	90	0	6.457306749	7.22762965
P07903	DNA excision repair protein ERCC-1	Ercc1	Ercc1	311300	9.397458021	20	0	3.378158955	5.493179121
Q8K1N4	Spermatogenesis-associated serine-rich protein 2	Spats2	Spats2	1077710	34.9549183	70	0	5.168117226	6.032501913
Q9R0X4;Q32MW3	Acyl-coenzyme A thioesterase 9, mitochondrial;Acyl-coenzyme A thioesterase 10, mitochondrial	Acot9;Acot10	Acot9	58442500			0		7.766728786
O88544	COP9 signalosome complex subunit 4	Cops4	Cops4	46236500	21.23248914	50	0	4.474597576	7.664984952
O55091	Protein IMPACT	Impact	Impact	23977500	41.50787935	70	0	5.409658382	7.3798039
Q9CR57	60S ribosomal protein L14	Rpl14	Rpl14	249530000	1443.223402	100	0	10.49607821	8.397122767
Q8BJ71	Nuclear pore complex protein Nup93	Nup93	Nup93	115630000	45.06205703	80	0	5.525506935	8.063070526
O35280	Serine/threonine-protein kinase Chk1	Chek1	Chek1	1932100	16.28162533	40	0	4.111167003	6.286029601
Q791N7	DNA-directed RNA polymerase I subunit RPA12	Znrd1	Znrd1	1631800	28.93258977	60	0	4.903645201	6.212666929
Q8C407	Protein YIPF4	Yipf4	Yipf4	941835	22.331784	50	0	4.544224718	5.973974825
P53026	60S ribosomal protein L10a	Rpl10a	Rpl10a	338055000	383.4460848	100	0	8.586637477	8.528987364
Q8K2F8	Protein LSM14 homolog A	Lsm14a	Lsm14a	1458820	23.0634676	50	0	4.588772648	6.164001709
P54071	Isocitrate dehydrogenase [NADP], mitochondrial	Idh2	Idh2	183700000	160.0935459	100	0	7.331754884	8.264109156
Q8R1N4	NudC domain-containing protein 3	Nudcd3	Nudcd3	2029450	13.31234737	40	1	3.839188403	6.307378356
Q3THK3	General transcription factor IIF subunit 1	Gtf2f1	Gtf2f1	5213150	92.41223192	90	0	6.545539572	6.717100221
Q68FL6	Methionine--tRNA ligase, cytoplasmic	Mars	Mars	145620000	139.3084788	100	0	7.132458383	8.163221027
P61971	Nuclear transport factor 2	Nutf2	Nutf2	20037500	25.64847893	60	0	4.735981283	7.301843535
O70378	ER membrane protein complex subunit 8	Emc8	Emc8	8767850	10.67734898	30	0	3.545640883	6.942893111
P97765	WW domain-binding protein 2	Wbp2	Wbp2	3021750	19.85752244	50	0	4.382495892	6.480258531
P97390	Vacuolar protein sorting-associated protein 45	Vps45	Vps45	343715	4.31271881	10	0	2.409450356	5.536198486
Q9CR09	Ubiquitin-fold modifier-conjugating enzyme 1	Ufc1	Ufc1	5256300	27.26650589	60	1	4.821021653	6.720680144
Q01853	Transitional endoplasmic reticulum ATPase	Vcp	Vcp	747685000	77.32630573	90	0	6.29142501	8.873718668
Q921W4	Quinone oxidoreductase-like protein 1	Cryzl1	Cryzl1	2822350	10.94749221	30	0	3.578635921	6.45061087
Q62348	Translin	Tsn	Tsn	22921500	33.80907413	70	0	5.121391536	7.360243035
Q78IK2	Up-regulated during skeletal muscle growth protein 5	Usmg5	Usmg5	12354000	147.2210503	100	0	7.211606543	7.091807597
Q9Z2W0	Aspartyl aminopeptidase	Dnpep	Dnpep	57203000	49.04626157	80	0	5.645190399	7.757418806
Q3THJ3	Probable RNA-binding protein EIF1AD	Eif1ad	Eif1ad	1270000	46.57473714	80	0	5.57212378	6.103803721
Q9D6T0	Nitric oxide synthase-interacting protein	Nosip	Nosip	4167600	17.90311485	50	0	4.240552075	6.619886029
Q5SQX6	Cytoplasmic FMR1-interacting protein 2	Cyfip2	Cyfip2	158980	4.642649981	10	0	2.496372861	5.201342493
P99028	Cytochrome b-c1 complex subunit 6, mitochondrial	Uqcrh	Uqcrh	2533850	47.66380289	80	0	5.604777161	6.403780902
Q9DBG3	AP-2 complex subunit beta	Ap2b1	Ap2b1	84691500	19.12827891	50	0	4.331151913	7.927839825
Q9CWY3	N-lysine methyltransferase SETD6	Setd6	Setd6	524872.5	67.54874518	90	1	6.099058352	5.720053819
Q9JLQ0	CD2-associated protein	Cd2ap	Cd2ap	6117950	19.79713809	50	1	4.378313107	6.786605923
Q920Q4	Vacuolar protein sorting-associated protein 16 homolog	Vps16	Vps16	1597900	26.49289845	60	0	4.780987106	6.203549597
Q8R0A0	General transcription factor IIF subunit 2	Gtf2f2	Gtf2f2	9513900	34.09271382	70	1	5.133099615	6.978358582
Q9Z1T1	AP-3 complex subunit beta-1	Ap3b1	Ap3b1	19403000	49.50920163	80	0	5.658474333	7.287868884
P26369	Splicing factor U2AF 65 kDa subunit	U2af2	U2af2	36406000	174.2596852	100	0	7.453350362	7.561172965
Q6PE01	U5 small nuclear ribonucleoprotein 40 kDa protein	Snrnp40	Snrnp40	21547000	28.05152351	60	0	4.860541918	7.333386812
P22727	Protein Wnt-6	Wnt6	Wnt6	1341000	0.866339811	10	0	0.900211687	6.127428778
Q6PGH1	Protein BUD31 homolog	Bud31	Bud31	3770450	23.77649412	60	0	4.630900155	6.576393186
Q9JKC8	AP-3 complex subunit mu-1	Ap3m1	Ap3m1	2895300	7.305819336	20	0	3.054122491	6.46169357
Q8VDQ1	Prostaglandin reductase 2	Ptgr2	Ptgr2	1166800	7.453417574	20	0	3.079534717	6.06699642
Q8R326	Paraspeckle component 1	Pspc1	Pspc1	9062250	21.93925568	50	0	4.519746675	6.957236039
O08756	3-hydroxyacyl-CoA dehydrogenase type-2	Hsd17b10	Hsd17b10	30734000	58.50439328	80	0	5.894924283	7.487619087
P63087	Serine/threonine-protein phosphatase PP1-gamma catalytic subunit	Ppp1cc	Ppp1cc	7656100	162.3589042	100	0	7.351901283	6.884007597
P70333	Heterogeneous nuclear ribonucleoprotein H2	Hnrnph2	Hnrnph2	5186200	14.54670217	40	0	3.958536678	6.714849261
Q6PGB6	N-alpha-acetyltransferase 50	Naa50	Naa50	32237500	29.98756353	60	0	4.953617419	7.508361355
P61924	Coatomer subunit zeta-1	Copz1	Copz1	4669250	53.18259736	80	0	5.759757649	6.669247127
O08528;Q3TRM8	Hexokinase-2	Hk2	Hk2	305375000	110.4354586	90	0	6.800064559	8.48483348
P39054	Dynamin-2	Dnm2	Dnm2	10511850	30.04486103	60	0	4.956282569	7.021679155
P62307	Small nuclear ribonucleoprotein F	Snrpf	Snrpf	40648000	1.556929322	10	0	1.354412283	7.609039182
Q61191	Host cell factor 1;HCF N-terminal chain 1;HCF N-terminal chain 2;HCF N-terminal chain 3;HCF N-terminal chain 4;HCF N-terminal chain 5;HCF N-terminal chain 6;HCF C-terminal chain 1;HCF C-terminal chain 2;HCF C-terminal chain 3;HCF C-terminal chain 4;HCF C-terminal chain 5;HCF C-terminal chain 6	Hcfc1	Hcfc1	70139500	25.15228076	60	0	4.708864865	7.845962666
Q8R1B4	Eukaryotic translation initiation factor 3 subunit C	Eif3c	Eif3c	198470000	158.4945341	100	0	7.317363174	8.29769487
Q8CHY6	Transcriptional repressor p66 alpha	Gatad2a	Gatad2a	2717300	31.65440577	70	0	5.02920575	6.434137589
P97310	DNA replication licensing factor MCM2	Mcm2	Mcm2	242560000	165.3238182	100	0	7.377850972	8.384819184
Q5F285	Transmembrane protein 256	Tmem256	Tmem256	1548400	61.32461926	80	0	5.961730259	6.189883163
Q62167;P16381	ATP-dependent RNA helicase DDX3X;Putative ATP-dependent RNA helicase Pl10	Ddx3x;D1Pas1	Ddx3x	336645000			0		8.527172169
Q9D820	Prolyl-tRNA synthetase associated domain-containing protein 1	Prorsd1	Prorsd1	2111400	8.987317958	20	0	3.320097302	6.324570517
Q9D6R2	Isocitrate dehydrogenase [NAD] subunit alpha, mitochondrial	Idh3a	Idh3a	67760500	38.19755856	70	0	5.292691893	7.830976602
Q3TSG4	RNA demethylase ALKBH5	Alkbh5	Alkbh5	366310	31.81767789	70	1	5.036401255	5.563848775
Q9JJ11	Transforming acidic coiled-coil-containing protein 3	Tacc3	Tacc3	3511700	55.17185174	80	0	5.811775458	6.545517408
Q8BSF4	Phosphatidylserine decarboxylase proenzyme;Phosphatidylserine decarboxylase alpha chain;Phosphatidylserine decarboxylase beta chain	Pisd	Pisd	795280	8.368383506	20	0	3.227800135	5.900520061
O88685	26S protease regulatory subunit 6A	Psmc3	Psmc3	114305000	126.8045845	100	0	6.997795778	8.058065228
Q9WTP6	Adenylate kinase 2, mitochondrial	Ak2	Ak2	45169500	163.5555965	100	0	7.362431283	7.654845283
Q9EQS3	C-Myc-binding protein	Mycbp	Mycbp	5677700	2.695499209	10	0	1.885769265	6.754172441
Q3UL36	Arginine and glutamate-rich protein 1	Arglu1	Arglu1	4302200	51.3771852	80	0	5.710866625	6.633690596
Q8R0F5	RNA-binding motif protein, X-linked 2	Rbmx2	Rbmx2	530315	13.64172176	40	0	3.872013309	5.724533911
Q9D1M7	Peptidyl-prolyl cis-trans isomerase FKBP11	Fkbp11	Fkbp11	436515	40.98142112	70	0	5.391679099	5.639999172
Q9D710	Thioredoxin-related transmembrane protein 2	Tmx2	Tmx2	9072250	44.02245838	80	0	5.49257293	6.957715009
Q91WK5	Glycine cleavage system H protein, mitochondrial	Gcsh	Gcsh	1405770	81.36187148	90	0	6.363904707	6.147914271
Q921F2	TAR DNA-binding protein 43	Tardbp	Tardbp	93976500	35.46747819	70	0	5.188538532	7.973019266
Q63932	Dual specificity mitogen-activated protein kinase kinase 2	Map2k2	Map2k2	3030200	37.90592059	70	0	5.281917812	6.481471294
Q9Z1Q9	Valine--tRNA ligase	Vars	Vars	286710000	71.13328315	90	0	6.172593185	8.457442841
Q7TN89	GTPase ERas	Eras	Eras	5115400	6.671247748	20	1	2.939461255	6.708879599
P49312	Heterogeneous nuclear ribonucleoprotein A1	Hnrnpa1	Hnrnpa1	355715000	546.6344873	100	0	9.097069493	8.551102179
P84104	Serine/arginine-rich splicing factor 3	Srsf3	Srsf3	106675000	75.058208	90	0	6.249032043	8.028062652
P56376	Acylphosphatase-1	Acyp1	Acyp1	3712850	14.34933803	40	0	3.940104533	6.569707404
Q9WVF7	DNA polymerase epsilon catalytic subunit A	Pole	Pole	967895	22.01843967	50	0	4.524718137	5.985828246
Q99P31	Hsp70-binding protein 1	Hspbp1	Hspbp1	13855000	42.54473171	80	1	5.444426279	7.14160653
Q60710	SAM domain and HD domain-containing protein 1	Samhd1	Samhd1	1970700	4.102981135	10	0	2.351340308	6.294620517
Q61171	Peroxiredoxin-2	Prdx2	Prdx2	129800000	59.25465413	80	0	5.913000776	8.113274692
Q99LY9	NADH dehydrogenase [ubiquinone] iron-sulfur protein 5;NADH dehydrogenase [ubiquinone] iron-sulfur protein 5, N-terminally processed	Ndufs5	Ndufs5	657900	72.63846398	90	0	6.202387629	5.818159886
Q8VIJ6	Splicing factor, proline- and glutamine-rich	Sfpq	Sfpq	169575000	88.94714398	90	0	6.491005568	8.229361826
P05202	Aspartate aminotransferase, mitochondrial	Got2	Got2	218035000	89.01653097	90	0	6.492118062	8.338526214
Q8R3I3	Conserved oligomeric Golgi complex subunit 6	Cog6	Cog6	521210	11.93191873	30	0	3.692864441	5.71701274
Q9CZ83	39S ribosomal protein L55, mitochondrial	Mrpl55	Mrpl55	641270	40.53809407	70	0	5.376363116	5.807040923
Q9QXL8	Nucleoside diphosphate kinase 7	Nme7	Nme7	991720	27.2089701	60	0	4.818082089	5.996389072
Q8BHB4	WD repeat-containing protein 3	Wdr3	Wdr3	3439800	19.35098487	50	0	4.347026709	6.536533192
Q8BTY2	Sodium bicarbonate cotransporter 3	Slc4a7	Slc4a7	230480	13.80987927	40	0	3.888487974	5.362633245
Q8CI51	PDZ and LIM domain protein 5	Pdlim5	Pdlim5	482860	9.021586755	20	0	3.325039049	5.68382123
Q91W50	Cold shock domain-containing protein E1	Csde1	Csde1	89077500	180.1490937	100	0	7.501033778	7.94976802
P63024;P63044;Q62442	Vesicle-associated membrane protein 3;Vesicle-associated membrane protein 2	Vamp3;Vamp2	Vamp3	2531900			0		6.403446549
Q6P6J0	tRNA-specific adenosine deaminase 2	Adat2	Adat2	1076985	16.69717974	40	0	4.145447563	6.032209655
P19783	Cytochrome c oxidase subunit 4 isoform 1, mitochondrial	Cox4i1	Cox4i1	19332500	251.7776904	100	0	7.98172533	7.286288019
P50136	2-oxoisovalerate dehydrogenase subunit alpha, mitochondrial	Bckdha	Bckdha	17920500	45.66080771	80	0	5.544139376	7.253350123
Q9CQS8	Protein transport protein Sec61 subunit beta	Sec61b	Sec61b	39681000	79.74994862	90	0	6.335389437	7.598582608
Q8R180	ERO1-like protein alpha	Ero1l	Ero1l	5003950	15.27897315	40	0	4.024937795	6.699312962
Q5NC05	Transcription termination factor 2	Ttf2	Ttf2	1933900	22.52911868	50	1	4.556375378	6.286434013
B2RXC1	Trafficking protein particle complex subunit 11	Trappc11	Trappc11	1099925	14.93746779	40	0	3.994350521	6.041363073
Q9JKV1	Proteasomal ubiquitin receptor ADRM1	Adrm1	Adrm1	14130000	35.49060949	70	0	5.189453343	7.150142162
Q80UK0	SEC14 domain and spectrin repeat-containing protein 1	Sestd1	Sestd1	115350	2.602947121	10	0	1.849177478	5.062017599
Q9JJ80	Ribosome production factor 2 homolog	Rpf2	Rpf2	6999100	23.32948002	60	0	4.604633582	6.845042199
Q3UN90	LYR motif-containing protein 9	Lyrm9	Lyrm9	213870	2.800828278	10	0	1.926313845	5.330149869
Q921E2	Ras-related protein Rab-31	Rab31	Rab31	307500	5.823430493	20	1	2.770497239	5.48784512
O70492	Sorting nexin-3	Snx3	Snx3	25945000	71.84320443	90	0	6.186722484	7.414053675
P34884	Macrophage migration inhibitory factor	Mif	Mif	97843000	552.8864282	100	0	9.113446379	7.99052976
Q9D787	Peptidyl-prolyl cis-trans isomerase-like 2	Ppil2	Ppil2	523050	15.59847802	40	0	4.052979056	5.718543206
P31230	Aminoacyl tRNA synthase complex-interacting multifunctional protein 1;Endothelial monocyte-activating polypeptide 2	Aimp1	Aimp1	45134500	94.88396412	90	0	6.58321765	7.654508636
O08784	Treacle protein	Tcof1	Tcof1	48626000	41.77785655	70	0	5.418792291	7.686868546
O70325;Q91XR9	Phospholipid hydroperoxide glutathione peroxidase, mitochondrial;Phospholipid hydroperoxide glutathione peroxidase, nuclear	Gpx4	Gpx4	988485	333.0350622	100	0	8.383855734	5.994970083
P53762	Aryl hydrocarbon receptor nuclear translocator	Arnt	Arnt	450880	8.365483419	20	0	3.227353464	5.654060971
Q8C0L8	Conserved oligomeric Golgi complex subunit 5	Cog5	Cog5	1359300	12.80159827	30	1	3.78676344	6.133315317
O35704	Serine palmitoyltransferase 1	Sptlc1	Sptlc1	3295950	18.46804219	50	1	4.283035901	6.517980615
P62309	Small nuclear ribonucleoprotein G	Snrpg	Snrpg	19324500	256.3970382	100	0	8.007851643	7.286108266
Q62388	Serine-protein kinase ATM	Atm	Atm	2272850	10.74475706	30	1	3.553944966	6.356570775
P47964	60S ribosomal protein L36	Rpl36	Rpl36	54630500	1998.312395	100	0	10.9652882	7.737435175
O88851	Putative hydrolase RBBP9	Rbbp9	Rbbp9	143000	6.682132064	20	0	2.941506766	5.155336037
Q9D8B4	NADH dehydrogenase [ubiquinone] 1 alpha subcomplex subunit 11	Ndufa11	Ndufa11	138020	19.99150017	50	0	4.391733368	5.139942023
Q3TUH1	Mitochondrial translocator assembly and maintenance protein 41 homolog	Tamm41	Tamm41	2761050	9.127865808	20	0	3.34025829	6.441074271
Q9D883;Q8BGJ9	Splicing factor U2AF 35 kDa subunit	U2af1	U2af1	24619000	145.8906986	100	0	7.198599235	7.391270408
Q62315	Protein Jumonji	Jarid2	Jarid2	13710000	36.34890574	70	0	5.22299407	7.137037455
A2BE28	Ribosomal biogenesis protein LAS1L	Las1l	Las1l	35659000	13.05747052	30	0	3.813265116	7.55216916
P49717	DNA replication licensing factor MCM4	Mcm4	Mcm4	152940000	70.39406993	90	0	6.157732342	8.184521086
Q9EQQ9	Bifunctional protein NCOAT;Protein O-GlcNAcase;Histone acetyltransferase	Mgea5	Mgea5	8070600	55.09081034	80	0	5.809692521	6.906905823
Q9JHR7	Insulin-degrading enzyme	Ide	Ide	36232500	21.49386259	50	0	4.491459513	7.559098301
Q6ZQ38	Cullin-associated NEDD8-dissociated protein 1	Cand1	Cand1	292210000	48.68340901	80	0	5.634692262	8.465695074
Q5XG69	Soluble lamin-associated protein of 75 kDa	Fam169a	Fam169a	11568350	12.18347247	30	1	3.720658515	7.06327142
Q6ZQ08	CCR4-NOT transcription complex subunit 1	Cnot1	Cnot1	57658500	54.42404527	80	0	5.792440108	7.76086334
Q9CQY5	Magnesium transporter protein 1	Magt1	Magt1	3245650	20.25713881	50	0	4.409875519	6.511301685
Q6ZWV3	60S ribosomal protein L10	Rpl10	Rpl10	248430000	387.3190408	100	0	8.60109864	8.395204039
Q8K202	DNA-directed RNA polymerase I subunit RPA49	Polr1e	Polr1e	2461940	9.095785056	20	1	3.335681195	6.391277465
Q9Z0G0	PDZ domain-containing protein GIPC1	Gipc1	Gipc1	861390	75.95963557	90	0	6.266030062	5.935199826
Q8BI84	Melanoma inhibitory activity protein 3	Mia3	Mia3	1028375	17.2871606	40	1	4.192759184	6.01215151
Q9Z0E0	Neurochondrin	Ncdn	Ncdn	1196350	12.33710239	30	0	3.737373356	6.077858254
P54726	UV excision repair protein RAD23 homolog A	Rad23a	Rad23a	5291250	23.35582905	60	0	4.606195187	6.723558281
Q99LG4	Tetratricopeptide repeat protein 5	Ttc5	Ttc5	501170	56.84827638	80	1	5.854202069	5.699985066
Q91YR1	Twinfilin-1	Twf1	Twf1	26959500	26.33792474	60	0	4.772831825	7.430711833
Q8VHX6	Filamin-C	Flnc	Flnc	1985185	3.537128361	10	1	2.181779476	6.297800985
Q91WK2	Eukaryotic translation initiation factor 3 subunit H	Eif3h	Eif3h	73739500	194.8275712	100	0	7.61344009	7.867700188
Q91UZ5	Inositol monophosphatase 2	Impa2	Impa2	13234000	121.4601796	100	0	6.936168894	7.12169113
Q8CG48	Structural maintenance of chromosomes protein 2	Smc2	Smc2	153005000	45.53350329	80	0	5.5401979	8.184705623
Q80WW9	DDRGK domain-containing protein 1	Ddrgk1	Ddrgk1	716005	20.78458221	50	0	4.44523554	5.854916055
Q60996	Serine/threonine-protein phosphatase 2A 56 kDa regulatory subunit gamma isoform	Ppp2r5c	Ppp2r5c	4985350	43.24094011	80	0	5.467310138	6.697695654
Q9R061	Cytosolic Fe-S cluster assembly factor NUBP2	Nubp2	Nubp2	2564800	42.99049914	80	0	5.459120066	6.409053505
Q9WVA3	Mitotic checkpoint protein BUB3	Bub3	Bub3	94792500	70.68904098	90	0	6.163680687	7.976773977
Q9QZ23	NFU1 iron-sulfur cluster scaffold homolog, mitochondrial	Nfu1	Nfu1	3523450	34.47219327	70	0	5.148616631	6.546968113
Q8R322	Nucleoporin GLE1	Gle1	Gle1	25193	10.20979461	30	0	3.48668794	4.401279887
P62911;P17932	60S ribosomal protein L32	Rpl32	Rpl32	142340000	3220.605018	100	0	11.65356391	8.153326961
P49135	TFIIH basal transcription factor complex helicase XPB subunit	Ercc3	Ercc3	2853200	18.25360325	50	0	4.267056562	6.455332215
Q61656	Probable ATP-dependent RNA helicase DDX5	Ddx5	Ddx5	511525000	109.4036647	90	0	6.786644251	8.708866864
Q6P5G6	UBX domain-containing protein 7	Ubxn7	Ubxn7	5586850	12.55781574	30	1	3.761052864	6.747167011
P26638	Serine--tRNA ligase, cytoplasmic	Sars	Sars	120675000	155.2066109	100	0	7.287311701	8.081617307
O55023	Inositol monophosphatase 1	Impa1	Impa1	29173000	29.29178994	60	0	4.920854924	7.464981092
O08915	AH receptor-interacting protein	Aip	Aip	4995900	18.3487183	50	0	4.274166097	6.698613737
P05201	Aspartate aminotransferase, cytoplasmic	Got1	Got1	256725000	93.39887423	90	0	6.560697749	8.409468163
Q9DCL8	Protein phosphatase inhibitor 2	Ppp1r2	Ppp1r2	1702980	17.60238629	40	1	4.217415795	6.231209548
O88967	ATP-dependent zinc metalloprotease YME1L1	Yme1l1	Yme1l1	13678500	32.57802545	70	0	5.06944549	7.136038475
P50580	Proliferation-associated protein 2G4	Pa2g4	Pa2g4	561415000	67.85091819	90	0	6.105403989	8.749284012
Q9DAP7	Histone chaperone ASF1B	Asf1b	Asf1b	1021080	11.95419057	30	1	3.695346967	6.00905977
P48678	Prelamin-A/C;Lamin-A/C	Lmna	Lmna	21234500	14.93955806	40	0	3.994539724	7.327042039
P60824	Cold-inducible RNA-binding protein	Cirbp	Cirbp	722720	20.34074896	50	0	4.415538904	5.858970073
Q9WVL2	Signal transducer and activator of transcription 2	Stat2	Stat2	237490	7.23337634	20	0	3.041484172	5.375645327
P11983	T-complex protein 1 subunit alpha	Tcp1	Tcp1	576195000	102.8383016	90	0	6.698194882	8.760569485
Q9D6U8	Protein FAM162A	Fam162a	Fam162a	7375820	40.93590241	70	0	5.390113996	6.86781031
Q9Z204;Q8BTF8	Heterogeneous nuclear ribonucleoproteins C1/C2	Hnrnpc	Hnrnpc	78729500	51.05924661	80	0	5.702082529	7.896137493
Q9Z2V5	Histone deacetylase 6	Hdac6	Hdac6	12152950	30.39129458	60	0	4.972292622	7.084681711
Q8BMG7	Rab3 GTPase-activating protein non-catalytic subunit	Rab3gap2	Rab3gap2	2695900	6.581608357	20	0	2.922503933	6.430703779
Q7TSI3	Serine/threonine-protein phosphatase 6 regulatory subunit 1	Ppp6r1	Ppp6r1	969235	29.96747905	60	0	4.952682038	5.986429089
Q80Y17	Lethal(2) giant larvae protein homolog 1	Llgl1	Llgl1	465480	21.5194468	50	0	4.493099482	5.667901026
Q9QYF1	Retinol dehydrogenase 11	Rdh11	Rdh11	6227300	13.34971607	40	0	3.842950287	6.794299788
P60330	Separin	Espl1	Espl1	816745	29.72149332	60	0	4.94117644	5.912086484
Q3ULJ0;P13707	Glycerol-3-phosphate dehydrogenase 1-like protein	Gpd1l	Gpd1l	256510	9.083946556	20	0	3.333988472	5.409104301
P63038	60 kDa heat shock protein, mitochondrial	Hspd1	Hspd1	1201000000	277.5794236	100	0	8.121944892	9.079543007
Q99KB8	Hydroxyacylglutathione hydrolase, mitochondrial	Hagh	Hagh	1319950	24.38538949	60	0	4.66592649	6.12055748
Q78JW9	Ubiquitin domain-containing protein UBFD1	Ubfd1	Ubfd1	19116500	11.91912464	30	0	3.691436415	7.281408381
Q9R0L6	Pericentriolar material 1 protein	Pcm1	Pcm1	1003280	16.08916209	40	0	4.095009755	6.001422155
P56375	Acylphosphatase-2	Acyp2	Acyp2	403875	5.23719642	10	0	2.640897692	5.606246971
Q91WM1	Spermatid perinuclear RNA-binding protein	Strbp	Strbp	2573900	6.096669692	20	0	2.827142159	6.41059167
Q9D0F3	Protein ERGIC-53	Lman1	Lman1	10074500	34.99202084	70	0	5.169605202	7.003223501
Q3UYV9	Nuclear cap-binding protein subunit 1	Ncbp1	Ncbp1	23740000	27.32326653	60	0	4.823915756	7.375480715
P35922	Fragile X mental retardation protein 1 homolog	Fmr1	Fmr1	14896000	11.67758526	30	0	3.664208072	7.173069664
O35316	Sodium- and chloride-dependent taurine transporter	Slc6a6	Slc6a6	2491250	17.20509629	40	0	4.186270466	6.396417312
Q9CZX9	ER membrane protein complex subunit 4	Emc4	Emc4	942620	33.63792187	70	0	5.114280472	5.97433665
Q6NZC7	SEC23-interacting protein	Sec23ip	Sec23ip	1726045	13.76874464	40	0	3.884475296	6.237052114
Q9WVM1	Rac GTPase-activating protein 1	Racgap1	Racgap1	1123900	22.20870831	50	0	4.536594326	6.050727671
Q9CZB0	Succinate dehydrogenase cytochrome b560 subunit, mitochondrial	Sdhc	Sdhc	2000200	33.81602344	70	0	5.121679528	6.301073423
Q9JJX7	Tyrosyl-DNA phosphodiesterase 2	Tdp2	Tdp2	265710	29.66382786	60	0	4.938465899	5.424407899
Q8R035	Peptidyl-tRNA hydrolase ICT1, mitochondrial	Ict1	Ict1	2280750	16.28227707	40	1	4.111221411	6.358077684
P70290	55 kDa erythrocyte membrane protein	Mpp1	Mpp1	4802850	5.95783986	20	0	2.798639475	6.681499023
O70274;Q63739	Protein tyrosine phosphatase type IVA 2;Protein tyrosine phosphatase type IVA 1	Ptp4a2;Ptp4a1	Ptp4a2	989650			0		5.995481629
Q91W69	Epsin-3	Epn3	Epn3	903765	0.183289199	10	0	0.242802715	5.956055518
P62849	40S ribosomal protein S24	Rps24	Rps24	119050000	1182.67213	100	0	10.2090538	8.0757294
P21956	Lactadherin	Mfge8	Mfge8	1829700	202.524212	100	0	7.669056623	6.262379888
Q9DB90	Protein SMG9	Smg9	Smg9	754030	11.30079555	30	0	3.62067972	5.877388625
O08795	Glucosidase 2 subunit beta	Prkcsh	Prkcsh	48880500	114.2661803	90	0	6.848825471	7.68913564
Q9JLJ1	Selenoprotein K	Selk	Selk	321010	16.25209296	40	0	4.10869949	5.506518562
P62996	Transformer-2 protein homolog beta	Tra2b	Tra2b	20517500	60.23563926	80	0	5.936299644	7.312124442
Q6P069	Sorcin	Sri	Sri	884335	6.077714524	20	0	2.823283573	5.946616814
P12382	6-phosphofructokinase, liver type	Pfkl	Pfkl	98287000	69.78026318	90	0	6.145275221	7.992496079
Q8BGX0	E3 ubiquitin-protein ligase TRIM23	Trim23	Trim23	1815000	9.283852332	20	0	3.362308894	6.258876629
P82184;P31154	S-adenosylmethionine decarboxylase proenzyme 2;S-adenosylmethionine decarboxylase 2 alpha chain;S-adenosylmethionine decarboxylase 2 beta chain;S-adenosylmethionine decarboxylase proenzyme 1;S-adenosylmethionine decarboxylase 1 alpha chain;S-adenosylmethionine decarboxylase 1 beta chain	Amd2;Amd1	Amd2	900995			0		5.954722381
Q8K310	Matrin-3	Matr3	Matr3	64290000	94.89303113	90	0	6.583354068	7.808143426
Q5XJY5	Coatomer subunit delta	Arcn1	Arcn1	48993500	31.26720089	70	0	5.011996528	7.690138466
Q9QXB9	Developmentally-regulated GTP-binding protein 2	Drg2	Drg2	21265500	30.54324747	60	0	4.979259292	7.327675598
Q8R4R6	Nucleoporin NUP53	Nup35	Nup35	15018500	8.632133146	20	0	3.267855335	7.176626559
Q8BG81	Polymerase delta-interacting protein 3	Poldip3	Poldip3	5489650	35.81728871	70	0	5.202311483	6.739544656
Q99P88	Nuclear pore complex protein Nup155	Nup155	Nup155	80884500	31.49271395	70	0	5.022044345	7.907865305
O09061	Proteasome subunit beta type-1	Psmb1	Psmb1	58119000	236.5711965	100	0	7.892216122	7.764318133
Q499X9	Methionine--tRNA ligase, mitochondrial	Mars2	Mars2	696060	8.031743592	20	0	3.175004529	5.842646677
Q9D1P4	Cysteine and histidine-rich domain-containing protein 1	Chordc1	Chordc1	21200000	33.0653518	70	0	5.090233201	7.326335861
Q9DB96	Neuroguidin	Ngdn	Ngdn	7130450	81.13349942	90	0	6.359898862	6.853116939
Q8C1E7	Transmembrane protein 120A	Tmem120a	Tmem120a	508120	14.55711191	40	0	3.959502352	5.705966289
Q9DAW9	Calponin-3	Cnn3	Cnn3	40586500	212.9872662	100	0	7.741381138	7.608381601
Q9CRB2	H/ACA ribonucleoprotein complex subunit 2	Nhp2	Nhp2	1373585	205.5835263	100	0	7.690581403	6.13785554
Q9CY64	Biliverdin reductase A	Blvra	Blvra	1473350	6.307514839	20	0	2.869380854	6.168305927
Q99PM3	Transcription initiation factor IIA subunit 1;Transcription initiation factor IIA alpha chain;Transcription initiation factor IIA beta chain	Gtf2a1	Gtf2a1	1136555	16.24772249	40	1	4.108333966	6.055590457
Q9DCE5	p21-activated protein kinase-interacting protein 1	Pak1ip1	Pak1ip1	23140500	30.57330814	60	0	4.980633524	7.364372739
Q9Z160	Conserved oligomeric Golgi complex subunit 1	Cog1	Cog1	596865	9.634859136	30	1	3.410729019	5.775876113
O55125	Protein NipSnap homolog 1	Nipsnap1	Nipsnap1	9328050	56.25559347	80	0	5.839344736	6.969790865
Q9Z0Y1	Dynactin subunit 3	Dctn3	Dctn3	3412050	40.71906589	70	0	5.38263495	6.533015387
Q8BK63	Casein kinase I isoform alpha	Csnk1a1	Csnk1a1	13033500	60.73062162	80	0	5.947914414	7.115061056
Q8BRF7	Sec1 family domain-containing protein 1	Scfd1	Scfd1	5880200	22.36291852	50	0	4.546148603	6.769392098
A2AIL4	NADH dehydrogenase (ubiquinone) complex I, assembly factor 6	Ndufaf6	Ndufaf6	182510	25.2196108	60	0	4.712574365	5.261286665
Q69ZS7	HBS1-like protein	Hbs1l	Hbs1l	742370	29.45535789	60	0	4.928624153	5.870620413
P83882	60S ribosomal protein L36a	Rpl36a	Rpl36a	69138000	302.5214492	100	0	8.245654662	7.839716812
Q8CGB3	Uveal autoantigen with coiled-coil domains and ankyrin repeats	Uaca	Uaca	86815	16.72549616	40	1	4.147754106	4.93859477
Q8R317	Ubiquilin-1	Ubqln1	Ubqln1	7853500	48.85322384	80	0	5.639614897	6.895063248
P62322	U6 snRNA-associated Sm-like protein LSm5	Lsm5	Lsm5	911190	41.30190446	70	0	5.402650711	5.959608945
Q9D5T0	ATPase family AAA domain-containing protein 1	Atad1	Atad1	1119700	22.10498851	50	0	4.530132467	6.049101678
P36536	GTP-binding protein SAR1a	Sar1a	Sar1a	13188650	37.80925742	70	0	5.278328924	7.120200343
O88708;CON__Q2YDI2	Origin recognition complex subunit 4	Orc4	Orc4	4997600	6.155489261	20	0	2.839050415	6.698761493
Q7TMX5	Protein SHQ1 homolog	Shq1	Shq1	937245	24.55872728	60	1	4.675744093	5.971853132
Q8CDN6	Thioredoxin-like protein 1	Txnl1	Txnl1	83958000	42.24858177	70	0	5.434580919	7.924062085
P61025	Cyclin-dependent kinases regulatory subunit 1	Cks1b	Cks1b	1759800	66.0886748	90	0	6.067997341	6.245463313
Q64213	Splicing factor 1	Sf1	Sf1	22362000	18.27008421	50	0	4.268290971	7.349510643
Q62193	Replication protein A 32 kDa subunit	Rpa2	Rpa2	20754500	36.37530509	70	0	5.224013451	7.317112275
Q5U430	E3 ubiquitin-protein ligase UBR3	Ubr3	Ubr3	271170	13.5343649	40	0	3.861396127	5.433241641
Q7TNC4	Putative RNA-binding protein Luc7-like 2	Luc7l2	Luc7l2	4561600	15.99088826	40	0	4.086689372	6.6591172
Q9JIQ3	Diablo homolog, mitochondrial	Diablo	Diablo	578560	8.281085642	20	0	3.214293572	5.762348404
Q91WG4	Elongator complex protein 2	Elp2	Elp2	11008650	57.40155365	80	0	5.867934844	7.041734064
P17427	AP-2 complex subunit alpha-2	Ap2a2	Ap2a2	61453500	52.39979991	80	0	5.738762431	7.788546623
P62305	Small nuclear ribonucleoprotein E	Snrpe	Snrpe	6692500	78.87003921	90	0	6.319582517	6.82558838
Q6NV83	U2 snRNP-associated SURP motif-containing protein	U2surp	U2surp	38211500	26.90476729	60	0	4.80243971	7.582194086
P60122	RuvB-like 1	Ruvbl1	Ruvbl1	258785000	71.14230631	90	0	6.17277364	8.4129391
P32037	Solute carrier family 2, facilitated glucose transporter member 3	Slc2a3	Slc2a3	67742000	282.9553332	100	1	8.149520198	7.830858015
Q9CQL0	Protein-lysine methyltransferase METTL21A	Mettl21A	Mettl21A	94885	4.710228793	10	1	2.513548551	4.977197562
P16460	Argininosuccinate synthase	Ass1	Ass1	293650000	147.5619746	100	0	7.214921086	8.467830005
O35129	Prohibitin-2	Phb2	Phb2	222205000	98.28001402	90	0	6.633431414	8.346753827
Q80YV2	Nuclear-interacting partner of ALK	Zc3hc1	Zc3hc1	1139115	21.89334152	50	0	4.51685615	6.056567571
Q80XN0	D-beta-hydroxybutyrate dehydrogenase, mitochondrial	Bdh1	Bdh1	1156230	5.063892595	10	0	2.6002442	6.063044234
Q8VDJ3	Vigilin	Hdlbp	Hdlbp	73802000	35.94817303	70	0	5.207431124	7.868068131
Q8BXQ2	GPI transamidase component PIG-T	Pigt	Pigt	2264400	20.52881251	50	0	4.42819684	6.354953146
Q8K2Z4	Condensin complex subunit 1	Ncapd2	Ncapd2	53828500	82.53492094	90	0	6.384307523	7.731012278
Q9D1G1	Ras-related protein Rab-1B	Rab1b	Rab1b	9735900	51.99167394	80	0	5.727693796	6.988376104
Q9D8X2	Coiled-coil domain-containing protein 124	Ccdc124	Ccdc124	1376700	73.03286133	90	0	6.210093884	6.138839312
Q9CPW7	Zinc finger matrin-type protein 2	Zmat2	Zmat2	2258100	37.75178541	70	0	5.276190876	6.353743171
P97473	RISC-loading complex subunit TARBP2	Tarbp2	Tarbp2	1085600	17.62212781	40	0	4.218946023	6.035669835
P08775	DNA-directed RNA polymerase II subunit RPB1	Polr2a	Polr2a	29094500	15.16892275	40	0	4.015151658	7.463810898
P97352	Protein S100-A13	S100a13	S100a13	231850	28.87654823	60	0	4.900941572	5.3652071
Q9DB77	Cytochrome b-c1 complex subunit 2, mitochondrial	Uqcrc2	Uqcrc2	120425000	68.88788118	90	0	6.126970403	8.080716655
P60762	Mortality factor 4-like protein 1	Morf4l1	Morf4l1	1455800	71.86876916	90	0	6.187228717	6.163101715
Q9CQI9	Mediator of RNA polymerase II transcription subunit 30	Med30	Med30	405075	42.49459218	80	0	5.442764132	5.607535441
P63254	Cysteine-rich protein 1	Crip1	Crip1	197425	15.94030729	40	0	4.08238814	5.295402147
Q91V12	Cytosolic acyl coenzyme A thioester hydrolase	Acot7	Acot7	12512700	29.32538742	60	0	4.922454171	7.097351032
Q6ZWV7	60S ribosomal protein L35	Rpl35	Rpl35	197175000	172.1224277	100	0	7.435648825	8.294851849
Q62448	Eukaryotic translation initiation factor 4 gamma 2	Eif4g2	Eif4g2	39157500	33.78591514	70	0	5.12043137	7.592814957
O70591	Prefoldin subunit 2	Pfdn2	Pfdn2	31400500	6.993073817	20	0	2.998750413	7.496936564
P97930	Thymidylate kinase	Dtymk	Dtymk	32299500	70.04833483	90	0	6.150728932	7.509195799
Q78PG9	Coiled-coil domain-containing protein 25	Ccdc25	Ccdc25	4750900	21.25065586	50	1	4.475775957	6.676775889
Q6PDQ2	Chromodomain-helicase-DNA-binding protein 4	Chd4	Chd4	70360000	85.86571096	90	0	6.4407149	7.847325831
O88700	Bloom syndrome protein homolog	Blm	Blm	2018600	20.74415822	50	1	4.442555954	6.305050269
Q9QY76	Vesicle-associated membrane protein-associated protein B	Vapb	Vapb	3705750	11.78964226	30	0	3.676904006	6.568876117
Q9Z2U1	Proteasome subunit alpha type-5	Psma5	Psma5	104157000	86.33012853	90	0	6.448407558	8.017688463
Q64008	Ras-related protein Rab-34	Rab34	Rab34	602710	11.81412485	30	0	3.679663047	5.780108397
Q62093	Serine/arginine-rich splicing factor 2	Srsf2	Srsf2	86159500	40.38460964	70	0	5.371022444	7.93530317
Q8BGQ7	Alanine--tRNA ligase, cytoplasmic	Aars	Aars	288900000	134.3877715	100	0	7.080953628	8.460747542
Q9Z1S0	Mitotic checkpoint serine/threonine-protein kinase BUB1 beta	Bub1b	Bub1b	986595	77.11460991	90	0	6.287520498	5.99413891
Q99JB2	Stomatin-like protein 2, mitochondrial	Stoml2	Stoml2	16265500	54.04900364	80	0	5.782644547	7.211267418
P23506	Protein-L-isoaspartate(D-aspartate) O-methyltransferase	Pcmt1	Pcmt1	3100000	13.20467559	30	0	3.828293978	6.491361694
P47802	Metaxin-1	Mtx1	Mtx1	3280550	18.72217132	50	0	4.301746489	6.515946661
Q8BQM4	HEAT repeat-containing protein 3	Heatr3	Heatr3	11769000	11.51608649	30	0	3.645711628	7.070739563
P35550	rRNA 2-O-methyltransferase fibrillarin	Fbl	Fbl	68528500	136.8362241	100	0	7.106811276	7.835871226
O88487;O88485	Cytoplasmic dynein 1 intermediate chain 2	Dync1i2	Dync1i2	17950500	8.713018383	20	0	3.279919692	7.25407655
P70227	Inositol 1,4,5-trisphosphate receptor type 3	Itpr3	Itpr3	1912745	14.72050774	40	1	3.974575909	6.281657075
Q9CX48	Zinc finger CCHC domain-containing protein 10	Zcchc10	Zcchc10	408790	3.439395442	10	0	2.150363224	5.611500263
P27546	Microtubule-associated protein 4	Map4	Map4	46971500	12.06303002	30	0	3.70741767	7.671834429
Q921E6	Polycomb protein EED	Eed	Eed	7686350	85.26212944	90	0	6.430655425	6.885720156
Q9CRC8	Leucine-rich repeat-containing protein 40	Lrrc40	Lrrc40	16466000	16.78554438	40	0	4.152633228	7.216588111
Q9WUM4	Coronin-1C	Coro1c	Coro1c	31733500	17.71229989	40	0	4.225914983	7.501517975
Q02053;P31254	Ubiquitin-like modifier-activating enzyme 1	Uba1	Uba1	766845000	113.1744995	90	0	6.835096655	8.88470759
Q8VHZ7	U3 small nucleolar ribonucleoprotein protein IMP4	Imp4	Imp4	1975550	29.00591941	60	0	4.907175231	6.295688026
Q8BSZ2	AP-3 complex subunit sigma-2	Ap3s2	Ap3s2	627170	5.600163743	20	1	2.722501817	5.797385276
Q9QY93	dCTP pyrophosphatase 1	Dctpp1	Dctpp1	5866050	223.9042419	100	0	7.813167061	6.76834576
Q9CQY6	Mitochondrial nucleoid factor 1	Mnf1	Mnf1	541170	100.9566867	90	0	6.671812585	5.733333713
Q9D8X0	Protein MANBAL	Manbal	Manbal	437220	25.25399758	60	0	4.714465207	5.64070002
P53986	Monocarboxylate transporter 1	Slc16a1	Slc16a1	2259250	51.47658192	80	0	5.713601848	6.353964291
Q9Z1R2	Large proline-rich protein BAG6	Bag6	Bag6	40577000	31.4258333	70	0	5.019071745	7.608279935
O35326	Serine/arginine-rich splicing factor 5	Srsf5	Srsf5	21620500	127.8571919	100	0	7.009629251	7.334865733
P62774	Myotrophin	Mtpn	Mtpn	6373150	34.00912226	70	0	5.129658986	6.80435414
Q91YY4	ATP synthase mitochondrial F1 complex assembly factor 2	Atpaf2	Atpaf2	384775	18.50632979	50	0	4.285870448	5.585206847
Q9Z0H3	SWI/SNF-related matrix-associated actin-dependent regulator of chromatin subfamily B member 1	Smarcb1	Smarcb1	3691845	13.74350984	40	0	3.882008108	6.567243459
Q8CG47	Structural maintenance of chromosomes protein 4	Smc4	Smc4	82831000	55.04702045	80	0	5.808565774	7.918192905
Q9D173	Mitochondrial import receptor subunit TOM7 homolog	Tomm7	Tomm7	2253250	94.37773098	90	0	6.575580557	6.35280938
Q5SW19	Clustered mitochondria protein homolog	Cluh	Cluh	64334000	39.9506226	70	0	5.355813481	7.808440555
Q9D7S7	60S ribosomal protein L22-like 1	Rpl22l1	Rpl22l1	16124500	158.4659095	100	0	7.317104229	7.207486257
P63325	40S ribosomal protein S10	Rps10	Rps10	103777000	374.8997911	100	0	8.554204303	8.016101112
P08003	Protein disulfide-isomerase A4	Pdia4	Pdia4	142188000	155.0950685	100	0	7.286281149	8.152862946
Q99JY9;Q641P0	Actin-related protein 3	Actr3	Actr3	54069000	77.73997479	90	0	6.299024346	7.732948337
Q61239	Protein farnesyltransferase/geranylgeranyltransferase type-1 subunit alpha	Fnta	Fnta	3079100	62.56819142	90	0	5.990233138	6.488423794
Q9D7S9	Charged multivesicular body protein 5	Chmp5	Chmp5	871390	61.86259051	80	0	5.97412982	5.940212572
Q61084	Mitogen-activated protein kinase kinase kinase 3	Map3k3	Map3k3	12619	24.32203271	60	1	4.662321316	4.10102494
Q99L04	Dehydrogenase/reductase SDR family member 1	Dhrs1	Dhrs1	4319650	8.404161774	20	0	3.233299357	6.635448559
Q6P4S8	Integrator complex subunit 1	Ints1	Ints1	17689000	36.63631578	70	0	5.234053504	7.247703282
Q8K2I1	Protein farnesyltransferase subunit beta	Fntb	Fntb	2348500	13.00068523	30	0	3.807425533	6.370790565
Q61510	E3 ubiquitin/ISG15 ligase TRIM25	Trim25	Trim25	20225000	19.892844	50	0	4.384936985	7.30588853
Q1HFZ0	tRNA (cytosine(34)-C(5))-methyltransferase	Nsun2	Nsun2	125085000	44.53934764	80	0	5.50904172	8.097205233
Q8BJW6	Eukaryotic translation initiation factor 2A	Eif2a	Eif2a	56330500	16.55880867	40	1	4.134123059	7.750743606
Q8K3D3	DNA repair protein SWI5 homolog	Swi5	Swi5	228450	63.70079217	90	0	6.015711471	5.358791162
P26350	Prothymosin alpha;Thymosin alpha	Ptma	Ptma	167517000	2393.423891	100	0	11.22546286	8.224058887
Q7TPR4;O88990	Alpha-actinin-1	Actn1	Actn1	61115500	40.13618489	70	0	5.362336095	7.786151369
P19258	Protein Mpv17	Mpv17	Mpv17	384590	11.94564068	30	0	3.694394461	5.584997988
Q6ZQK0	Condensin-2 complex subunit D3	Ncapd3	Ncapd3	625867.5	22.76121645	50	0	4.570536791	5.7964824
Q9Z1F9	SUMO-activating enzyme subunit 2	Uba2	Uba2	95002000	110.8690173	90	0	6.80566672	7.977732748
P11499	Heat shock protein HSP 90-beta	Hsp90ab1	Hsp90ab1	4378800000	611.0982025	100	0	9.257619321	9.641355109
Q9WVE8	Protein kinase C and casein kinase substrate in neurons protein 2	Pacsin2	Pacsin2	6356650	37.27283628	70	0	5.258248913	6.8032283
Q00899	Transcriptional repressor protein YY1	Yy1	Yy1	607210	66.07881174	90	0	6.067785228	5.783338915
Q8BX17	Gem-associated protein 5	Gemin5	Gemin5	64286000	29.02151966	60	1	4.907925102	7.808116404
Q9D0E1;Q91VC4	Heterogeneous nuclear ribonucleoprotein M	Hnrnpm	Hnrnpm	203440000	62.04155178	80	0	5.978231142	8.308436347
Q9Z0S1	3(2),5-bisphosphate nucleotidase 1	Bpnt1	Bpnt1	19007500	25.76537828	60	0	4.742296138	7.278924999
Q9Z2C9	Myotubularin-related protein 7	Mtmr7	Mtmr7	327320	19.52751169	50	0	4.359486852	5.514972543
Q3UA16	Kinetochore protein Spc25	Spc25	Spc25	1527755	16.03906631	40	0	4.090774377	6.184053714
Q9D1L9	Ragulator complex protein LAMTOR5	Lamtor5	Lamtor5	1011655	34.01928876	70	0	5.130077878	6.005032432
Q9EPL8	Importin-7	Ipo7	Ipo7	102181000	111.3003182	90	0	6.811218206	8.009370149
Q6P8I4	PEST proteolytic signal-containing nuclear protein	Pcnp	Pcnp	16961000	41.73002345	70	0	5.417178204	7.229451454
Q9DBF1	Alpha-aminoadipic semialdehyde dehydrogenase	Aldh7a1	Aldh7a1	21679000	19.58125388	50	0	4.363258974	7.336039245
Q00PI9	Heterogeneous nuclear ribonucleoprotein U-like protein 2	Hnrnpul2	Hnrnpul2	3664900	36.18606477	70	0	5.216690177	6.564062129
P24369	Peptidyl-prolyl cis-trans isomerase B	Ppib	Ppib	75053500	75.62639024	90	0	6.259769439	7.87537095
P62862	40S ribosomal protein S30	Fau	Fau	64536000	798.3751756	100	0	9.642728961	7.809802044
P35585	AP-1 complex subunit mu-1	Ap1m1	Ap1m1	5686950	8.042265772	20	0	3.176684322	6.75487941
Q8K301	Probable ATP-dependent RNA helicase DDX52	Ddx52	Ddx52	1113000	19.38831986	50	1	4.349670987	6.046495164
Q9QZB7	Actin-related protein 10	Actr10	Actr10	372570	11.22937349	30	0	3.612278592	5.571207882
P08103	Tyrosine-protein kinase HCK	Hck	Hck	1143995	10.27309774	30	0	3.494812104	6.058424126
P62908	40S ribosomal protein S3	Rps3	Rps3	982730000	549.6933366	100	0	9.105105342	8.992434214
P62141	Serine/threonine-protein phosphatase PP1-beta catalytic subunit	Ppp1cb	Ppp1cb	21204000	29.7038389	60	0	4.940347142	7.326417796
Q9R1T2	SUMO-activating enzyme subunit 1	Sae1	Sae1	113290000	169.1829499	100	0	7.410942695	8.054191577
P22682	E3 ubiquitin-protein ligase CBL	Cbl	Cbl	37204	5.100154785	10	0	2.60884585	4.570589636
P62855	40S ribosomal protein S26	Rps26	Rps26	73829500	1322.741112	100	0	10.37040528	7.868229927
Q8BGT0	Osteopetrosis-associated transmembrane protein 1	Ostm1	Ostm1	695595	8.27583619	20	0	3.213477342	5.842356452
Q9DCM0	Protein ETHE1, mitochondrial	Ethe1	Ethe1	154797.5	10.03260213	30	1	3.463701198	5.189763942
Q3SXD3	HD domain-containing protein 2	Hddc2	Hddc2	275685	8.110874225	20	0	3.187589493	5.440413137
Q9DCJ1	Target of rapamycin complex subunit LST8	Mlst8	Mlst8	292130	5.352179167	10	1	2.667251605	5.465576159
Q8BMB3	Eukaryotic translation initiation factor 4E type 2	Eif4e2	Eif4e2	4567350	32.15227249	70	0	5.051035861	6.659664293
O35435	Dihydroorotate dehydrogenase (quinone), mitochondrial	Dhodh	Dhodh	18864000	11.43993654	30	0	3.636907221	7.275633788
Q8BLH7	HIRA-interacting protein 3	Hirip3	Hirip3	716430	19.18733057	50	0	4.335378246	5.855173763
Q91VC9	Growth hormone-inducible transmembrane protein	Ghitm	Ghitm	3571300	123.1730171	100	0	6.956207899	6.552826334
P61027	Ras-related protein Rab-10	Rab10	Rab10	14732500	29.64978673	60	0	4.93780513	7.16827645
Q9CZM2	60S ribosomal protein L15	Rpl15	Rpl15	246125000	292.4001859	100	0	8.196725975	8.391155729
Q8K389	CDK5 regulatory subunit-associated protein 2	Cdk5rap2	Cdk5rap2	807693.5	8.553332817	20	0	3.256004126	5.907246588
Q9DBD5	Proline-, glutamic acid- and leucine-rich protein 1	Pelp1	Pelp1	54802500	49.27253694	80	0	5.65169859	7.738800371
Q3TBW2	39S ribosomal protein L10, mitochondrial	Mrpl10	Mrpl10	821700	48.11628302	80	0	5.618129481	5.914713287
Q8CCG4	Developmental pluripotency-associated protein 4	Dppa4	Dppa4	720910	61.79002895	80	0	5.972463572	5.85788105
O35465	Peptidyl-prolyl cis-trans isomerase FKBP8	Fkbp8	Fkbp8	11828450	49.27098104	80	0	5.651653939	7.072927838
Q9Z255	Ubiquitin-conjugating enzyme E2 A	Ube2a	Ube2a	515610	7.164560675	20	0	3.029375258	5.712321332
Q9WUU8	TNFAIP3-interacting protein 1	Tnip1	Tnip1	109330	27.76814441	60	0	4.846400263	5.038739348
Q8QZS1	3-hydroxyisobutyryl-CoA hydrolase, mitochondrial	Hibch	Hibch	388815	8.871795322	20	1	3.303312482	5.589743011
Q9CWM4	Prefoldin subunit 1	Pfdn1	Pfdn1	17920500	195.824169	100	0	7.620763577	7.253350123
Q9CPR4	60S ribosomal protein L17	Rpl17	Rpl17	175545000	1261.626229	100	0	10.30221191	8.244388464
Q9DCC8	Mitochondrial import receptor subunit TOM20 homolog	Tomm20	Tomm20	225980	77.93400081	90	0	6.30257497	5.354070004
Q3U5F4	YrdC domain-containing protein, mitochondrial	Yrdc	Yrdc	1295600	28.34156825	60	0	4.874874077	6.112470939
Q8R344	Coiled-coil domain-containing protein 12	Ccdc12	Ccdc12	1661010	37.83529847	70	0	5.279296649	6.220372247
Q9CYN2	Signal peptidase complex subunit 2	Spcs2	Spcs2	8607650	22.81880465	50	0	4.574029108	6.9348846
O88845	A-kinase anchor protein 10, mitochondrial	Akap10	Akap10	171490	5.972203359	20	0	2.801614649	5.2342388
Q922H1	Protein arginine N-methyltransferase 3	Prmt3	Prmt3	4395000	19.60955328	50	1	4.365241329	6.642958879
P47199	Quinone oxidoreductase	Cryz	Cryz	10015250	25.57186044	60	0	4.731827337	7.000661795
Q80ZV0	Ribonuclease H2 subunit B	Rnaseh2b	Rnaseh2b	6379200	12.33650063	30	0	3.737308262	6.804766218
Q922B2	Aspartate--tRNA ligase, cytoplasmic	Dars	Dars	236390000	89.48181197	90	0	6.499555916	8.373629101
Q9D8T7	SRA stem-loop-interacting RNA-binding protein, mitochondrial	Slirp	Slirp	4023200	6.792424128	20	0	2.962072203	6.604571623
Q8BIQ5	Cleavage stimulation factor subunit 2	Cstf2	Cstf2	9962850	10.2072969	30	1	3.486366449	6.998383592
P47962	60S ribosomal protein L5	Rpl5	Rpl5	565885000	395.996712	100	0	8.632983249	8.752728182
P12787	Cytochrome c oxidase subunit 5A, mitochondrial	Cox5a	Cox5a	21502000	290.1577942	100	0	8.18565743	7.332478858
P63085	Mitogen-activated protein kinase 1	Mapk1	Mapk1	130185000	31.1170753	60	0	5.005268617	8.114560947
Q80TP3	E3 ubiquitin-protein ligase UBR5	Ubr5	Ubr5	16975000	81.35106307	90	0	6.363715369	7.229809783
Q8BFT2	HAUS augmin-like complex subunit 4	Haus4	Haus4	504680	74.95790811	90	0	6.247128269	5.703016094
Q5RJG1	Nucleolar protein 10	Nol10	Nol10	1029865	12.73364426	30	0	3.779642594	6.012780299
Q8VI84	Nucleolar complex protein 3 homolog	Noc3l	Noc3l	2919200	15.7391941	40	0	4.065158167	6.46526385
P18653	Ribosomal protein S6 kinase alpha-1	Rps6ka1	Rps6ka1	46957500	51.04430073	80	0	5.70166828	7.671704967
Q924M7	Mannose-6-phosphate isomerase	Mpi	Mpi	2577600	20.58448456	50	0	4.431922736	6.411215523
Q9DBE0	Cysteine sulfinic acid decarboxylase	Csad	Csad	813750	12.48563729	30	0	3.753351796	5.910491002
P53811	Phosphatidylinositol transfer protein beta isoform	Pitpnb	Pitpnb	16547000	6.568943575	20	0	2.920091952	7.218719267
Q8BWZ3	N-alpha-acetyltransferase 25, NatB auxiliary subunit	Naa25	Naa25	27611000	20.12165538	50	0	4.400651003	7.441082136
Q9D8Z1	Activating signal cointegrator 1 complex subunit 1	Ascc1	Ascc1	392970	12.39503437	30	0	3.743626378	5.594359397
P43346	Deoxycytidine kinase	Dck	Dck	1870700	8.294214383	20	0	3.216332923	6.272004146
Q9CXC3	Mitochondrial genome maintenance exonuclease 1	Mgme1	Mgme1	460630	13.97481849	40	0	3.904466611	5.663352219
Q8BP40	Lysophosphatidic acid phosphatase type 6	Acp6	Acp6	11023350	28.52016309	60	0	4.883628787	7.042313597
Q8BGT5;Q8QZR5	Alanine aminotransferase 2	Gpt2	Gpt2	1725575	41.87573443	70	0	5.422089479	6.23693384
Q8VD00	Transmembrane protein 97	Tmem97	Tmem97	307450	69.30484597	90	0	6.13555223	5.487774497
Q99NB9	Splicing factor 3B subunit 1	Sf3b1	Sf3b1	127490000	102.4059736	90	0	6.69217572	8.105476121
D3Z4S3	Putative peptidyl-tRNA hydrolase PTRHD1	Ptrhd1	Ptrhd1	1358815	0.668086791	10	0	0.738194355	6.133160332
O55236	mRNA-capping enzyme;Polynucleotide 5-triphosphatase;mRNA guanylyltransferase	Rngtt	Rngtt	464090	7.942261324	20	0	3.160639707	5.666602211
Q9CZU6	Citrate synthase, mitochondrial	Cs	Cs	199940000	106.4746638	90	0	6.747852787	8.300899688
P60840	Alpha-endosulfine	Ensa	Ensa	2534950	30.36475241	60	0	4.971072269	6.403969398
P84089	Enhancer of rudimentary homolog	Erh	Erh	50862000	63.18590568	90	0	6.004184631	7.706393434
Q8VE37	Regulator of chromosome condensation	Rcc1	Rcc1	59337500	40.19337078	70	0	5.364340279	7.773329245
Q8BNI4	Derlin-2	Derl2	Derl2	1217200	5.951600645	20	0	2.797345205	6.085361944
Q6NVG5	Melanoregulin	Mreg	Mreg	130263.5	77.91577815	90	0	6.302241871	5.114822743
Q9D1B9	39S ribosomal protein L28, mitochondrial	Mrpl28	Mrpl28	3084400	94.97438075	90	0	6.584577441	6.489170694
Q6P542	ATP-binding cassette sub-family F member 1	Abcf1	Abcf1	36865000	62.17541888	80	0	5.98129142	7.566614238
Q8BVI4	Dihydropteridine reductase	Qdpr	Qdpr	39503500	38.72223707	70	0	5.311874969	7.596635576
O55142	60S ribosomal protein L35a	Rpl35a	Rpl35a	118504000	164.4203447	100	0	7.369992869	8.07373301
O09044	Synaptosomal-associated protein 23	Snap23	Snap23	3951700	17.46016719	40	0	4.206343714	6.596783967
Q9CR88	28S ribosomal protein S14, mitochondrial	Mrps14	Mrps14	1111700	24.17821879	60	0	4.65410432	6.045987606
Q99MJ9	ATP-dependent RNA helicase DDX50	Ddx50	Ddx50	1846100	34.71505049	70	0	5.158460256	6.266255222
P48725	Pericentrin	Pcnt	Pcnt	1683450	39.55409048	70	1	5.341775534	6.226200222
P97478	Ubiquinone biosynthesis protein COQ7 homolog	Coq7	Coq7	761425	7.814781285	20	0	3.139924773	5.881627132
Q9CXW3	Calcyclin-binding protein	Cacybp	Cacybp	122260000	107.3099398	90	0	6.759021837	8.087284391
Q8BH69	Selenide, water dikinase 1	Sephs1	Sephs1	10861400	13.23343797	30	0	3.83121227	7.035885808
Q9JMG1	Endothelial differentiation-related factor 1	Edf1	Edf1	10703000	73.9764097	90	0	6.228364838	7.029505525
A2AQ19	RNA polymerase-associated protein RTF1 homolog	Rtf1	Rtf1	3405600	8.21019444	20	1	3.203231614	6.532193637
Q9CZ30	Obg-like ATPase 1	Ola1	Ola1	87004000	26.10749353	60	0	4.760619816	7.93953922
P46935	E3 ubiquitin-protein ligase NEDD4	Nedd4	Nedd4	133910000	153.5528769	100	0	7.271956699	8.12681301
Q9Z1M8	Protein Red	Ik	Ik	6897200	63.40327524	90	0	6.009062154	6.83867282
Q9CQ36	DNA polymerase epsilon subunit 4	Pole4	Pole4	664935	46.09133366	80	0	5.557389676	5.822779193
Q9CZ15	DNA replication complex GINS protein PSF1	Gins1	Gins1	1001635	35.10816857	70	0	5.174253343	6.000709492
P62852	40S ribosomal protein S25	Rps25	Rps25	403105000	855.7923821	100	0	9.742801843	8.605418185
Q9JIF0;Q6PAK3	Protein arginine N-methyltransferase 1	Prmt1	Prmt1	228400000	63.78268178	90	0	6.017536287	8.3586961
Q2NL51	Glycogen synthase kinase-3 alpha	Gsk3a	Gsk3a	3036350	21.7247646	50	0	4.506193445	6.482351831
Q9DC51;P20612;P18872;Q3V3I2;P50149	Guanine nucleotide-binding protein G(k) subunit alpha	Gnai3	Gnai3	6824800	43.99864388	80	0	5.491809619	6.834089929
P61979	Heterogeneous nuclear ribonucleoprotein K	Hnrnpk	Hnrnpk	506965000	156.6866356	100	0	7.300916583	8.704977977
Q9CQE7	Endoplasmic reticulum-Golgi intermediate compartment protein 3	Ergic3	Ergic3	795750	31.71794152	70	0	5.032010077	5.900776647
Q99KV1	DnaJ homolog subfamily B member 11	Dnajb11	Dnajb11	15487000	34.30032594	70	0	5.141609599	7.189967298
Q9DCJ5	NADH dehydrogenase [ubiquinone] 1 alpha subcomplex subunit 8	Ndufa8	Ndufa8	4501250	50.66299545	80	0	5.691059389	6.653333134
Q9D1H7	Golgi to ER traffic protein 4 homolog	Get4	Get4	14370000	35.00463151	70	0	5.170110597	7.157456768
Q9CQV8	14-3-3 protein beta/alpha;14-3-3 protein beta/alpha, N-terminally processed	Ywhab	Ywhab	69620000	18.2753905	50	0	4.268688183	7.842734019
P46061	Ran GTPase-activating protein 1	Rangap1	Rangap1	83551000	132.6335329	100	0	7.062138261	7.921951652
Q9DBG7	Signal recognition particle receptor subunit alpha	Srpr	Srpr	1547600	21.93549408	50	0	4.519510081	6.189658721
Q9Z0X1	Apoptosis-inducing factor 1, mitochondrial	Aifm1	Aifm1	58735000	17.8414118	40	0	4.235835166	7.768896973
Q922E4	Ethanolamine-phosphate cytidylyltransferase	Pcyt2	Pcyt2	1769900	21.37657874	50	1	4.483917567	6.247948729
Q9D3E6	Cohesin subunit SA-1	Stag1	Stag1	1880900	14.54388178	40	0	3.958274929	6.274365706
Q9EPV8	Ubiquitin-like protein 5	Ubl5	Ubl5	9512400	13.60358935	40	0	3.868251101	6.978290104
Q9CZ04	COP9 signalosome complex subunit 7a	Cops7a	Cops7a	17155000	60.34691854	80	0	5.938918974	7.234390722
Q99P72	Reticulon-4	Rtn4	Rtn4	44625000	73.53714809	90	0	6.219887715	7.649578229
O70503	Estradiol 17-beta-dehydrogenase 12	Hsd17b12	Hsd17b12	47716500	29.623117	60	0	4.936549231	7.678668581
Q8R0F6	Integrin-linked kinase-associated serine/threonine phosphatase 2C	Ilkap	Ilkap	2704600	41.94748799	70	0	5.424501845	6.432103044
Q9JK30	Origin recognition complex subunit 3	Orc3	Orc3	2922000	13.3856763	40	1	3.846561142	6.465680212
Q8JZM0	Dimethyladenosine transferase 1, mitochondrial	Tfb1m	Tfb1m	1739300	14.10061291	40	1	3.916535202	6.240374497
Q9WUV0	Origin recognition complex subunit 5	Orc5	Orc5	281230	21.07247113	50	0	4.464176251	5.449061647
Q9DCR2	AP-3 complex subunit sigma-1	Ap3s1	Ap3s1	631865	10.41251399	30	0	3.512544724	5.8006243
Q9D3D9	ATP synthase subunit delta, mitochondrial	Atp5d	Atp5d	20467500	50.05841407	80	0	5.674076822	7.311064799
O89013	Leptin receptor gene-related protein	Leprot	Leprot	127640	49.05731954	80	0	5.645509135	5.105986796
Q6DFW4	Nucleolar protein 58	Nop58	Nop58	30717500	149.3433824	100	0	7.232117557	7.487385867
Q6IRU2	Tropomyosin alpha-4 chain	Tpm4	Tpm4	2971650	34.02787066	70	0	5.130431385	6.472997657
P56371	Ras-related protein Rab-4A	Rab4a	Rab4a	2998600	12.75199389	30	0	3.781568904	6.476918537
Q07417	Short-chain specific acyl-CoA dehydrogenase, mitochondrial	Acads	Acads	26849500	44.86106172	80	0	5.51919785	7.428936203
Q91YQ5	Dolichyl-diphosphooligosaccharide--protein glycosyltransferase subunit 1	Rpn1	Rpn1	127845000	85.09952708	90	0	6.427933408	8.106683747
Q8K274	Ketosamine-3-kinase	Fn3krp	Fn3krp	163990	11.69251193	30	0	3.665905711	5.214817366
Q9CZY2	Transcription elongation factor A protein-like 8	Tceal8	Tceal8	106110	13.67041784	40	0	3.874838057	5.025756315
Q9D8M4	60S ribosomal protein L7-like 1	Rpl7l1	Rpl7l1	1753050	81.88738876	90	0	6.373080709	6.243794303
Q9ESW4	Acylglycerol kinase, mitochondrial	Agk	Agk	1175200	19.2433635	50	0	4.339377113	6.070111783
O70311	Glycylpeptide N-tetradecanoyltransferase 2	Nmt2	Nmt2	2693000	20.72347113	50	0	4.44118274	6.430236353
Q7TT18	Activating transcription factor 7-interacting protein 1	Atf7ip	Atf7ip	1655600	11.94055177	30	0	3.693827228	6.218955418
P97496	SWI/SNF complex subunit SMARCC1	Smarcc1	Smarcc1	77811500	18.4039781	50	0	4.278280552	7.891043787
Q8CIG8	Protein arginine N-methyltransferase 5	Prmt5	Prmt5	100840500	47.94587974	80	0	5.613115514	8.00363499
P97477	Aurora kinase A	Aurka	Aurka	3835200	74.53779578	90	0	6.239126781	6.583788017
O35459	Delta(3,5)-Delta(2,4)-dienoyl-CoA isomerase, mitochondrial	Ech1	Ech1	5593650	38.88502423	70	0	5.317775249	6.747695289
Q8BMI3	ADP-ribosylation factor-binding protein GGA3	Gga3	Gga3	814080	10.80140691	30	0	3.560886956	5.910667085
Q9D0R4	Probable ATP-dependent RNA helicase DDX56	Ddx56	Ddx56	4595250	70.53481464	90	0	6.16057364	6.662309144
P31938	Dual specificity mitogen-activated protein kinase kinase 1	Map2k1	Map2k1	39945000	80.4891185	90	0	6.348535519	7.601462425
Q80ZK9	WD and tetratricopeptide repeats protein 1	Wdtc1	Wdtc1	3525250	18.65301153	50	0	4.296678495	6.547189921
P23492	Purine nucleoside phosphorylase	Pnp	Pnp	140230000	18.71066394	50	0	4.300904468	8.146840934
P62743	AP-2 complex subunit sigma	Ap2s1	Ap2s1	3790650	51.97914147	80	0	5.72735256	6.578713687
Q9CPV2	Anaphase-promoting complex subunit 16	Anapc16	Anapc16	107020	8.285355999	20	0	3.214957224	5.029464947
A2RTL5	Arginine/serine-rich coiled-coil protein 2	Rsrc2	Rsrc2	518250	17.87605647	50	0	4.238485488	5.714539311
O54879	High mobility group protein B3	Hmgb3	Hmgb3	4029900	6.045535925	20	0	2.816709451	6.605294269
O35130	Ribosomal RNA small subunit methyltransferase NEP1	Emg1	Emg1	4515050	114.7752316	90	0	6.855182833	6.654662564
Q9D1Q6	Endoplasmic reticulum resident protein 44	Erp44	Erp44	5584850	9.730638319	30	0	3.423663993	6.747011513
Q8CCS6;Q5XFR0	Polyadenylate-binding protein 2	Pabpn1	Pabpn1	51218500	12.56960907	30	0	3.762307253	7.709426855
O70481	E3 ubiquitin-protein ligase UBR1	Ubr1	Ubr1	768950	6.580621971	20	0	2.922316223	5.885898101
P08228	Superoxide dismutase [Cu-Zn]	Sod1	Sod1	308185000	482.9042177	100	0	8.918577704	8.488811497
Q7TMM9	Tubulin beta-2A chain	Tubb2a	Tubb2a	7036250	56.08973823	80	1	5.835159542	6.847341262
Q9CZP7	Hsp90 co-chaperone Cdc37-like 1	Cdc37l1	Cdc37l1	839900	26.235032	60	0	4.767391657	5.924227581
Q9DC50	Peroxisomal carnitine O-octanoyltransferase	Crot	Crot	1492850	10.82654777	30	0	3.5639571	6.174016172
Q9D880	Mitochondrial import inner membrane translocase subunit TIM50	Timm50	Timm50	24178500	20.10838011	50	1	4.399743963	7.383429354
Q60809	CCR4-NOT transcription complex subunit 7	Cnot7	Cnot7	198890	7.967787288	20	0	3.164752058	5.298612948
P57787	Monocarboxylate transporter 4	Slc16a3	Slc16a3	2423600	10.70020975	30	0	3.548462488	6.384460944
B1AQJ2	Ubiquitin carboxyl-terminal hydrolase 36	Usp36	Usp36	353475	8.806418835	20	0	3.293726381	5.548358703
P40630	Transcription factor A, mitochondrial	Tfam	Tfam	2522000	20.81337249	50	0	4.447140933	6.401745082
Q99J45	Nuclear receptor-binding protein	Nrbp1	Nrbp1	2746750	19.99849317	50	0	4.3922139	6.438819133
P08207	Protein S100-A10	S100a10	S100a10	889685	27.5358128	60	0	4.834701752	5.949236268
Q9CSH3	Exosome complex exonuclease RRP44	Dis3	Dis3	55222000	17.58431185	40	0	4.216013363	7.742112132
P11157;Q6PEE3	Ribonucleoside-diphosphate reductase subunit M2	Rrm2	Rrm2	57605000	68.44025276	90	0	6.117700294	7.760460181
P63073	Eukaryotic translation initiation factor 4E	Eif4e	Eif4e	24896500	45.97453739	80	0	5.553807049	7.396138297
Q9QXY9	Peroxisomal biogenesis factor 3	Pex3	Pex3	998080	4.392623185	10	0	2.430987228	5.999165353
Q64674	Spermidine synthase	Srm	Srm	154190000	57.41481474	80	0	5.868262396	8.188056208
O55101	Synaptogyrin-2	Syngr2	Syngr2	3295650	26.03387723	60	0	4.756696535	6.517941083
Q8BMS1	Trifunctional enzyme subunit alpha, mitochondrial;Long-chain enoyl-CoA hydratase;Long chain 3-hydroxyacyl-CoA dehydrogenase	Hadha	Hadha	45946000	25.56074888	60	0	4.731223919	7.662247708
P63260	Actin, cytoplasmic 2;Actin, cytoplasmic 2, N-terminally processed	Actg1	Actg1	6725050000	154.2664201	100	0	7.278602038	9.827695518
Q99L47	Hsc70-interacting protein	St13	St13	240645000	111.9187868	90	0	6.819141723	8.381376843
Q9CQ79	Thioredoxin domain-containing protein 9	Txndc9	Txndc9	4459900	8.764465878	20	0	3.28754113	6.649325121
P25206	DNA replication licensing factor MCM3	Mcm3	Mcm3	279795000	153.2861098	100	0	7.269464374	8.446839949
P19536	Cytochrome c oxidase subunit 5B, mitochondrial	Cox5b	Cox5b	7700000	322.9773637	100	0	8.339749205	6.886490725
Q9D287	Pre-mRNA-splicing factor SPF27	Bcas2	Bcas2	6731900	52.3171156	80	0	5.736526829	6.828137656
P67984	60S ribosomal protein L22	Rpl22	Rpl22	214720000	204.8432147	100	0	7.685402083	8.331872498
Q99JF8;Q9JMG7	PC4 and SFRS1-interacting protein	Psip1	Psip1	10771400	35.13435502	70	0	5.175299238	7.032272154
P62488	DNA-directed RNA polymerase II subunit RPB7	Polr2g	Polr2g	3151700	90.10228035	90	0	6.509415261	6.498544872
Q8BJ05	Zinc finger CCCH domain-containing protein 14	Zc3h14	Zc3h14	313745	24.22698603	60	0	4.656895947	5.496576813
Q8K019	Bcl-2-associated transcription factor 1	Bclaf1	Bclaf1	17678500	52.10588542	80	0	5.73079985	7.247445413
Q9CZY3	Ubiquitin-conjugating enzyme E2 variant 1	Ube2v1	Ube2v1	74501500	0.640450308	10	0	0.714091893	7.872165017
P61804	Dolichyl-diphosphooligosaccharide--protein glycosyltransferase subunit DAD1	Dad1	Dad1	14701000	8.66380004	20	0	3.272590603	7.167346878
Q8K2Z8;Q7TSS2	Ubiquitin-conjugating enzyme E2 Q2;Ubiquitin-conjugating enzyme E2 Q1	Ube2q2;Ube2q1	Ube2q2	280190			#N/A		5.447452631
Q8C5H8	NAD kinase domain-containing protein 1, mitochondrial	Nadkd1	Nadkd1	1781050	30.46017394	60	1	4.975454742	6.250676112
Q3V3R1	Monofunctional C1-tetrahydrofolate synthase, mitochondrial	Mthfd1l	Mthfd1l	91937500	29.98375096	60	0	4.953439905	7.96349269
Q9CY57	Chromatin target of PRMT1 protein	Chtop	Chtop	9382850	78.08424776	90	0	6.305318458	6.972334773
P70296	Phosphatidylethanolamine-binding protein 1;Hippocampal cholinergic neurostimulating peptide	Pebp1	Pebp1	104579000	202.6843689	100	0	7.670191459	8.019444485
Q62036	5-azacytidine-induced protein 1	Azi1	Azi1	179400	18.4359177	50	0	4.280653324	5.253822439
Q1PSW8	E3 ubiquitin-protein ligase TRIM71	Trim71	Trim71	6192750	57.07906604	80	0	5.859946349	6.791883548
Q7TQH0	Ataxin-2-like protein	Atxn2l	Atxn2l	21739000	28.46915424	60	0	4.881133751	7.337239563
P85094	Isochorismatase domain-containing protein 2A, mitochondrial	Isoc2a	Isoc2a	578920	58.54082762	80	0	5.89580737	5.762618553
P63037	DnaJ homolog subfamily A member 1	Dnaja1	Dnaja1	76631000	19.58569491	50	0	4.363570245	7.884404493
P97311	DNA replication licensing factor MCM6	Mcm6	Mcm6	251525000	149.1351761	100	0	7.230118224	8.400581158
Q8R2Q4	Ribosome-releasing factor 2, mitochondrial	Gfm2	Gfm2	3624600	7.521326851	20	0	3.091078089	6.559260086
P56399	Ubiquitin carboxyl-terminal hydrolase 5	Usp5	Usp5	50128000	59.66355051	80	0	5.922758033	7.700080378
Q3UM45	Protein phosphatase 1 regulatory subunit 7	Ppp1r7	Ppp1r7	7515600	4.15590464	10	0	2.366225581	6.875963658
Q9CQH7	Transcription factor BTF3 homolog 4	Btf3l4	Btf3l4	3105145	11.65157572	30	0	3.661245175	6.492081885
Q9DC70	NADH dehydrogenase [ubiquinone] iron-sulfur protein 7, mitochondrial	Ndufs7	Ndufs7	2347450	47.22917361	80	0	5.591834185	6.370596351
Q80TA6	Myotubularin-related protein 12	Mtmr12	Mtmr12	1063600	21.61148154	50	0	4.498983618	6.026778329
Q9D1X9	Transmembrane protein 50B	Tmem50b	Tmem50b	65812	7.659677463	20	1	3.114313292	4.818305089
P02798;CON__P67983	Metallothionein-2	Mt2	Mt2	2020300	799.4498339	100	0	9.644667178	6.305415864
O08600	Endonuclease G, mitochondrial	Endog	Endog	967470	23.81217484	60	0	4.632976291	5.985637507
Q9CZW5	Mitochondrial import receptor subunit TOM70	Tomm70a	Tomm70a	43597500	75.52719514	90	1	6.257900618	7.639461586
Q91YJ2	Sorting nexin-4	Snx4	Snx4	1131720	43.12366012	80	0	5.463480564	6.053738991
Q5F2E7	Nuclear fragile X mental retardation-interacting protein 2	Nufip2	Nufip2	15925600	45.79059497	80	0	5.548146668	7.202095803
Q8BHG1	Nardilysin	Nrd1	Nrd1	28854000	11.56416372	30	0	3.651242743	7.460206027
O35381;Q64G17	Acidic leucine-rich nuclear phosphoprotein 32 family member A	Anp32a	Anp32a	130720000	82.72477844	90	0	6.387582748	8.116342039
P97386	DNA ligase 3	Lig3	Lig3	2569950	12.18211818	30	0	3.720510305	6.409924674
P19253	60S ribosomal protein L13a	Rpl13a	Rpl13a	314955000	850.9097197	100	0	9.73455674	8.498248507
O08663	Methionine aminopeptidase 2	Metap2	Metap2	9401850	24.59449335	60	0	4.677761543	6.973213318
Q6ZQ73	Cullin-associated NEDD8-dissociated protein 2	Cand2	Cand2	10565200	6.714555313	20	1	2.947582998	7.023877723
Q04750	DNA topoisomerase 1	Top1	Top1	13859800	11.14604743	30	0	3.602415003	7.141756963
Q3UMC0;Q9D3R6	Spermatogenesis-associated protein 5	Spata5	Spata5	39506000	20.87263145	50	1	4.451054893	7.596663059
Q80ZM7	Transcription initiation factor IIA subunit 2	Gtf2a2	Gtf2a2	1173225	11.32563053	30	0	3.623589546	6.069381309
Q99K48	Non-POU domain-containing octamer-binding protein	Nono	Nono	226840000	103.0320379	90	0	6.700884081	8.355719639
Q9D2G2	Dihydrolipoyllysine-residue succinyltransferase component of 2-oxoglutarate dehydrogenase complex, mitochondrial	Dlst	Dlst	22824500	32.20160376	70	0	5.053181026	7.358401273
Q69ZX6	MORC family CW-type zinc finger protein 2A	Morc2a	Morc2a	1754150	21.52164128	50	0	4.493240064	6.244066728
Q8BFW3	Protein phosphatase 1 regulatory subunit 15B	Ppp1r15b	Ppp1r15b	654680	21.68693953	50	0	4.503790098	5.816029074
Q6A4J8	Ubiquitin carboxyl-terminal hydrolase 7	Usp7	Usp7	89945000	75.8489933	90	0	6.263954456	7.953977026
Q61164	Transcriptional repressor CTCF	Ctcf	Ctcf	1759095	23.86086438	60	0	4.635804553	6.245289294
P50518;Q9D593	V-type proton ATPase subunit E 1	Atp6v1e1	Atp6v1e1	15509000	102.9246548	90	0	6.699394146	7.190583796
P26883	Peptidyl-prolyl cis-trans isomerase FKBP1A	Fkbp1a	Fkbp1a	33825000	6.524056029	20	0	2.911510592	7.529237805
Q91WM2	Cat eye syndrome critical region protein 5 homolog	Cecr5	Cecr5	5193100	13.4282606	40	1	3.850825481	6.715426686
Q8VE70	Programmed cell death protein 10	Pdcd10	Pdcd10	7269750	14.52348603	40	0	3.956380668	6.861519476
Q5I043	Ubiquitin carboxyl-terminal hydrolase 28	Usp28	Usp28	2888400	18.97266849	50	1	4.319955195	6.460657336
Q01405	Protein transport protein Sec23A	Sec23a	Sec23a	11575000	34.20439395	70	0	5.137683602	7.063521
P61087	Ubiquitin-conjugating enzyme E2 K	Ube2k	Ube2k	30513000	9.356175195	20	0	3.372419372	7.484484909
Q9CS74	Protein SGT1 homolog	Ecd	Ecd	755380	29.95745033	60	0	4.95221475	5.878165482
P62754	40S ribosomal protein S6	Rps6	Rps6	369340000	813.3926028	100	0	9.669580647	8.567426345
Q62376	U1 small nuclear ribonucleoprotein 70 kDa	Snrnp70	Snrnp70	49046000	312.2401043	100	0	8.291125123	7.690603594
P47811	Mitogen-activated protein kinase 14	Mapk14	Mapk14	8089450	17.53854825	40	0	4.212456366	6.907918995
Q9ERS2	NADH dehydrogenase [ubiquinone] 1 alpha subcomplex subunit 13	Ndufa13	Ndufa13	4986650	136.3839355	100	1	7.102069507	6.697808887
Q9D211	CDKN2AIP N-terminal-like protein	Cdkn2aipnl	Cdkn2aipnl	2722000	37.84311994	70	0	5.27958718	6.434888121
Q9JM62	Receptor expression-enhancing protein 6	Reep6	Reep6	2957600	2.405538228	10	1	1.767882827	6.470939438
Q61598	Rab GDP dissociation inhibitor beta	Gdi2	Gdi2	541480000	76.17781411	90	0	6.270114278	8.73358242
O08638	Myosin-11	Myh11	Myh11	729265	0.38698107	10	0	0.471948097	5.862885371
Q9D0M1	Phosphoribosyl pyrophosphate synthase-associated protein 1	Prpsap1	Prpsap1	9897200	29.35280382	60	0	4.923757885	6.995512346
Q9DAR7	m7GpppX diphosphatase	Dcps	Dcps	32236500	30.59220951	60	0	4.981496935	7.508347883
Q9CQ18	Ribonuclease H2 subunit C	Rnaseh2c	Rnaseh2c	1156515	26.51943165	60	0	4.78237877	6.06315127
Q9CQJ8	NADH dehydrogenase [ubiquinone] 1 beta subcomplex subunit 9	Ndufb9	Ndufb9	609810	179.2053012	100	0	7.493497642	5.785194542
P63280	SUMO-conjugating enzyme UBC9	Ube2i	Ube2i	20331000	42.97165635	80	0	5.458501973	7.30815874
Q9DCA2	28S ribosomal protein S11, mitochondrial	Mrps11	Mrps11	223170	10.1780669	30	0	3.482598809	5.348635813
Q9DAS9	Guanine nucleotide-binding protein G(I)/G(S)/G(O) subunit gamma-12	Gng12	Gng12	1315885	3.782594672	10	0	2.257793527	6.119217936
Q9EPU4	Cleavage and polyadenylation specificity factor subunit 1	Cpsf1	Cpsf1	25209500	43.49777495	80	0	5.475661293	7.401564232
P61961	Ubiquitin-fold modifier 1	Ufm1	Ufm1	2464050	5.498905724	20	0	2.70019682	6.391649516
O08583;Q9JJW6	THO complex subunit 4;RNA and export factor-binding protein 2	Alyref;Refbp2	Alyref	13203500			0		7.12068907
Q8CIV8	Tubulin-specific chaperone E	Tbce	Tbce	1042060	6.859885657	20	0	2.974508325	6.017892726
P80318	T-complex protein 1 subunit gamma	Cct3	Cct3	676575000	179.0362478	100	0	7.492143592	8.830315946
Q91V64	Isochorismatase domain-containing protein 1	Isoc1	Isoc1	3217550	20.72969373	50	0	4.441595936	6.507525304
Q9R1C7	Pre-mRNA-processing factor 40 homolog A	Prpf40a	Prpf40a	31597000	18.2117	50	0	4.26391328	7.49964585
Q8JZV7	Putative N-acetylglucosamine-6-phosphate deacetylase	Amdhd2	Amdhd2	739635	31.63310462	70	0	5.028264343	5.869017454
Q63844;Q6P5G0;Q61532	Mitogen-activated protein kinase 3	Mapk3	Mapk3	3575650	8.175048653	20	0	3.197715808	6.553355002
O54692	Centromere/kinetochore protein zw10 homolog	Zw10	Zw10	5289650	18.88771692	50	0	4.313805762	6.723426937
Q8R3N1	Nucleolar protein 14	Nop14	Nop14	3987250	24.24483047	60	0	4.657916084	6.600673467
Q07076	Annexin A7	Anxa7	Anxa7	31666000	35.100514	70	0	5.173947473	7.500593207
Q91YR9;REV__Q3TVC7	Prostaglandin reductase 1	Ptgr1	Ptgr1	783425	33.21683337	70	0	5.096634345	5.893997426
Q61206	Platelet-activating factor acetylhydrolase IB subunit beta	Pafah1b2	Pafah1b2	5180550	18.41750696	50	1	4.279286078	6.71437587
Q91YJ3	Thymocyte nuclear protein 1	Thyn1	Thyn1	5363150	31.71182671	70	0	5.03174042	6.729419944
Q9CQC6	Basic leucine zipper and W2 domain-containing protein 1	Bzw1	Bzw1	136320000	101.6690996	90	0	6.681858228	8.134559577
Q8JZQ9	Eukaryotic translation initiation factor 3 subunit B	Eif3b	Eif3b	233850000	65.21861154	90	0	6.049164856	8.368937374
P56391	Cytochrome c oxidase subunit 6B1	Cox6b1	Cox6b1	2475100	377.4054275	100	0	8.563788971	6.39359275
Q8BRN9	Coiled-coil and C2 domain-containing protein 1B	Cc2d1b	Cc2d1b	1452500	20.2980733	50	1	4.41265102	6.162116141
Q9CQZ1	Heat shock factor-binding protein 1	Hsbp1	Hsbp1	152160	49.0783589	80	0	5.64611538	5.1823005
O55242	Sigma non-opioid intracellular receptor 1	Sigmar1	Sigmar1	2596950	7.764780161	20	0	3.131717906	6.414463588
P35505	Fumarylacetoacetase	Fah	Fah	4891850	5.428705911	10	0	2.684528354	6.689473132
Q5SFM8	RNA-binding protein 27	Rbm27	Rbm27	947365	7.778766489	20	0	3.13401824	5.976517336
O88545	COP9 signalosome complex subunit 6	Cops6	Cops6	35274500	30.4920607	60	1	4.976916259	7.547460867
B1AZI6	THO complex subunit 2	Thoc2	Thoc2	32390000	8.811923293	20	0	3.294535955	7.510410948
P99024	Tubulin beta-5 chain	Tubb5	Tubb5	868970000	677.6151276	100	0	9.406449781	8.939004783
Q9EST1;Q32M21;Q5Y4Y6	Gasdermin-A;Gasdermin-A2;Gasdermin-A3	Gsdma;Gsdma2;Gsdma3	Gsdma	815910			#N/A		5.911642256
Q07139	Protein ECT2	Ect2	Ect2	536680	35.86878999	70	0	5.204328164	5.729715411
Q9DBR3	Armadillo repeat-containing protein 8	Armc8	Armc8	4065800	12.43454156	30	0	3.747875186	6.609146012
P56135	ATP synthase subunit f, mitochondrial	Atp5j2	Atp5j2	35316500	109.4556379	90	0	6.787323249	7.547977657
P97770	THUMP domain-containing protein 3	Thumpd3	Thumpd3	6484750	19.45271532	50	1	4.354220484	6.811893238
P28656	Nucleosome assembly protein 1-like 1	Nap1l1	Nap1l1	171025000	71.82986967	90	0	6.186458358	8.233059599
P53996	Cellular nucleic acid-binding protein	Cnbp	Cnbp	17811000	177.9059968	100	0	7.483057936	7.250688304
P29595	NEDD8	Nedd8	Nedd8	4353850	145.968636	100	0	7.199364498	6.638873463
Q9QYI3	DnaJ homolog subfamily C member 7	Dnajc7	Dnajc7	67429000	46.03395128	80	0	5.555630632	7.828846719
Q6PD03	Serine/threonine-protein phosphatase 2A 56 kDa regulatory subunit alpha isoform	Ppp2r5a	Ppp2r5a	1388850	31.26328937	70	0	5.011821629	6.142655343
P25444	40S ribosomal protein S2	Rps2	Rps2	626855000	2016.8027	100	0	10.9785694	8.797167094
Q61102	ATP-binding cassette sub-family B member 7, mitochondrial	Abcb7	Abcb7	4770500	15.68240255	40	0	4.060255171	6.6785639
Q9D554	Splicing factor 3A subunit 3	Sf3a3	Sf3a3	57663500	44.77906869	80	0	5.516616208	7.760900999
P84102	Small EDRK-rich factor 2	Serf2	Serf2	851795	4.248031947	10	0	2.391776502	5.930335086
Q9CRD0	OCIA domain-containing protein 1	Ociad1	Ociad1	884525	30.9148757	60	0	4.996157124	5.946710112
O08807	Peroxiredoxin-4	Prdx4	Prdx4	241100000	22.11595041	50	0	4.530816775	8.38219721
P53702	Cytochrome c-type heme lyase	Hccs	Hccs	1134200	7.658920569	20	0	3.114187188	6.054689643
Q921M7;Q8BHZ0	Protein FAM49B	Fam49b	Fam49b	29094500	23.10316632	50	0	4.591150774	7.463810898
Q9JKB3;Q9Z2C8	Y-box-binding protein 3	Ybx3	Ybx3	18065500	188.6727102	100	0	7.567368311	7.256849986
P35980	60S ribosomal protein L18	Rpl18	Rpl18	359350000	438.034249	100	0	8.778189678	8.555517649
Q91VN4	Coiled-coil-helix-coiled-coil-helix domain-containing protein 6, mitochondrial	Chchd6	Chchd6	354170	12.15250895	30	0	3.717266126	5.549211771
P56959	RNA-binding protein FUS	Fus	Fus	66441000	4.866727025	10	0	2.552555866	7.82243616
Q99MI1	ELKS/Rab6-interacting/CAST family member 1	Erc1	Erc1	1760455	5.257026259	10	1	2.645477159	6.245624928
Q9CQH3	NADH dehydrogenase [ubiquinone] 1 beta subcomplex subunit 5, mitochondrial	Ndufb5	Ndufb5	4022450	34.2451398	70	0	5.139352423	6.604490654
Q91VM9	Inorganic pyrophosphatase 2, mitochondrial	Ppa2	Ppa2	855665	12.32721895	30	0	3.736303853	5.932303768
O54988;O55098	STE20-like serine/threonine-protein kinase	Slk	Slk	9533050	18.40996965	50	0	4.278725957	6.979231871
Q8BPG6	Sulfatase-modifying factor 2	Sumf2	Sumf2	1331295	35.01860325	70	0	5.170670332	6.124274301
P53798	Squalene synthase	Fdft1	Fdft1	604220	53.21041769	80	0	5.760498218	5.781195097
Q5SUC9	Protein SCO1 homolog, mitochondrial	Sco1	Sco1	8479300	16.93588713	40	0	4.1647772	6.928360001
P46664;P28650	Adenylosuccinate synthetase isozyme 2	Adss	Adss	181520000	46.5184552	80	1	5.570416031	8.258924483
Q9R0Q7	Prostaglandin E synthase 3	Ptges3	Ptges3	51729000	178.4870696	100	0	7.487736105	7.713734083
Q31125	Zinc transporter SLC39A7	Slc39a7	Slc39a7	2350000	1.678312775	10	0	1.421324449	6.371067862
P40240	CD9 antigen	Cd9	Cd9	2965000	142.7258297	100	0	7.167175549	6.472024698
Q9D6K5	Synaptojanin-2-binding protein	Synj2bp	Synj2bp	2154000	4.303642168	10	0	2.406983441	6.333245699
Q922S8	Kinesin-like protein KIF2C	Kif2c	Kif2c	10875400	32.73836598	70	0	5.076318198	7.036445239
Q7TMF3	NADH dehydrogenase [ubiquinone] 1 alpha subcomplex subunit 12	Ndufa12	Ndufa12	6938250	55.51953785	80	0	5.820677764	6.841249944
Q9DBL1	Short/branched chain specific acyl-CoA dehydrogenase, mitochondrial	Acadsb	Acadsb	1659515	6.405770522	20	0	2.888649846	6.219981182
Q8R0X7	Sphingosine-1-phosphate lyase 1	Sgpl1	Sgpl1	10397550	20.08074101	50	0	4.397853675	7.016931017
P35123	Ubiquitin carboxyl-terminal hydrolase 4	Usp4	Usp4	2523020	39.32717698	70	0	5.333680511	6.401920693
P33610	DNA primase large subunit	Prim2	Prim2	6447100	26.59781537	60	0	4.786482163	6.809364407
Q9JIF7	Coatomer subunit beta	Copb1	Copb1	108807000	39.00028038	70	0	5.321938207	8.036656836
Q8R2Y9	SOSS complex subunit B1	Nabp2	Nabp2	658720	4.918083113	10	0	2.565129958	5.81870085
Q9D8E6	60S ribosomal protein L4	Rpl4	Rpl4	1566900000	1712.384703	100	0	10.7426334	9.195041281
Q8K298	Actin-binding protein anillin	Anln	Anln	7727350	31.15853297	60	0	5.007129689	6.888030583
Q3UPE3	RecQ-mediated genome instability protein 2	Rmi2	Rmi2	1593300	1.805470427	10	0	1.488242705	6.202297556
Q60838	Segment polarity protein dishevelled homolog DVL-2	Dvl2	Dvl2	659700	28.39367769	60	0	4.877433973	5.819346484
Q3TLD5	Unconventional prefoldin RPB5 interactor	Uri1	Uri1	390260	26.78964201	60	0	4.796475344	5.59135404
O88342	WD repeat-containing protein 1	Wdr1	Wdr1	53537500	53.04198314	80	0	5.756008712	7.728658087
Q8R3P6	von Willebrand factor A domain-containing protein 9	Vwa9	Vwa9	196000	10.90436151	30	0	3.573418339	5.292256071
Q80SW1;Q68FL4	Putative adenosylhomocysteinase 2;Putative adenosylhomocysteinase 3	Ahcyl1;Ahcyl2	Ahcyl1	3460950			0		6.539195325
Q8VBT9	Tether containing UBX domain for GLUT4	Aspscr1	Aspscr1	9286350	17.20919327	40	0	4.186595102	6.967845048
Q64727	Vinculin	Vcl	Vcl	78295000	15.63479222	40	0	4.056131941	7.893734028
Q3THK7	GMP synthase [glutamine-hydrolyzing]	Gmps	Gmps	101163500	11.48527238	30	0	3.642155391	8.005023846
Q9CQQ8	U6 snRNA-associated Sm-like protein LSm7	Lsm7	Lsm7	3767750	173.7915407	100	0	7.449491555	6.576082079
Q9WVG6	Histone-arginine methyltransferase CARM1	Carm1	Carm1	8946150	12.6156735	30	0	3.767196442	6.951636176
P56960	Exosome component 10	Exosc10	Exosc10	2709850	30.55325868	60	0	4.979717103	6.432945252
Q91W53	Golgin subfamily A member 7	Golga7	Golga7	694180	31.45058042	70	0	5.020172378	5.841472097
Q8BJM7	tRNA wybutosine-synthesizing protein 1 homolog	Tyw1	Tyw1	344515	9.011940928	20	1	3.323649779	5.537208136
Q9D483	DNA-directed RNA polymerase III subunit RPC3	Polr3c	Polr3c	393120	7.386470012	20	0	3.068063687	5.594525139
Q8R059	UDP-glucose 4-epimerase	Gale	Gale	1355600	7.299360962	20	0	3.053000255	6.13213156
Q9DB29	Isoamyl acetate-hydrolyzing esterase 1 homolog	Iah1	Iah1	1600705	39.92231955	70	0	5.354816017	6.204311302
Q91X96	Guanine nucleotide exchange factor MSS4	Rabif	Rabif	2038300	24.28158632	60	0	4.660015084	6.309268104
P51859	Hepatoma-derived growth factor	Hdgf	Hdgf	32178000	142.4171737	100	0	7.164073982	7.507559047
Q99LC3	NADH dehydrogenase [ubiquinone] 1 alpha subcomplex subunit 10, mitochondrial	Ndufa10	Ndufa10	3718400	51.1661907	80	0	5.705043183	6.570356106
P14901	Heme oxygenase 1	Hmox1	Hmox1	96452500	20.5016639	50	0	4.426376402	7.984313489
P17665	Cytochrome c oxidase subunit 7C, mitochondrial	Cox7c	Cox7c	3997400	213.8225758	100	0	7.747001805	6.601777608
Q9DBC7;P12849	cAMP-dependent protein kinase type I-alpha regulatory subunit;cAMP-dependent protein kinase type I-alpha regulatory subunit, N-terminally processed	Prkar1a	Prkar1a	2293700	17.13054241	40	0	4.180350181	6.360536615
Q9JHS9	Spliceosome-associated protein CWC15 homolog	Cwc15	Cwc15	5970650	64.00932638	90	0	6.0225748	6.776021614
Q9DBH5	Vesicular integral-membrane protein VIP36	Lman2	Lman2	13298000	44.0559468	80	0	5.493645631	7.123786329
Q9JKR6	Hypoxia up-regulated protein 1	Hyou1	Hyou1	76261000	25.17662214	60	0	4.710207037	7.882302496
Q9D0B6	Protein PBDC1	Pbdc1	Pbdc1	21701500	7.601106878	20	0	3.104522332	7.336489753
P63323	40S ribosomal protein S12	Rps12	Rps12	124603000	2965.11491	100	0	11.53435877	8.095528499
Q64327	Male-enhanced antigen 1	Mea1	Mea1	952955	68.06936156	90	0	6.109973983	5.979072393
Q9CQV1	Mitochondrial import inner membrane translocase subunit TIM16	Pam16	Pam16	2744830	19.95679554	50	0	4.389346229	6.438515452
Q7TNP2	Serine/threonine-protein phosphatase 2A 65 kDa regulatory subunit A beta isoform	Ppp2r1b	Ppp2r1b	20499500	15.75484602	40	0	4.066506523	7.311743268
Q9Z2Q5	39S ribosomal protein L40, mitochondrial	Mrpl40	Mrpl40	1392225	49.17115134	80	0	5.648786141	6.143709428
Q99KK7	Dipeptidyl peptidase 3	Dpp3	Dpp3	64358500	58.55323461	80	0	5.896107964	7.808605913
Q91WD5	NADH dehydrogenase [ubiquinone] iron-sulfur protein 2, mitochondrial	Ndufs2	Ndufs2	5491200	122.1359506	100	0	6.944108221	6.739667262
Q8VEH6	COBW domain-containing protein 1	Cbwd1	Cbwd1	3829600	16.99010269	40	0	4.169131517	6.583153414
Q8BJW5	Nucleolar protein 11	Nol11	Nol11	1648500	24.00981561	60	0	4.644422516	6.217088951
Q9DCT2	NADH dehydrogenase [ubiquinone] iron-sulfur protein 3, mitochondrial	Ndufs3	Ndufs3	7173850	32.89336034	70	0	5.082930774	6.855752292
P32921	Tryptophan--tRNA ligase, cytoplasmic;T1-TrpRS;T2-TrpRS	Wars	Wars	43297000	57.59456398	80	0	5.872694922	7.636457806
Q8BX22	Sal-like protein 4	Sall4	Sall4	3370050	38.33108634	70	0	5.297598129	6.527636344
Q9DBG6	Dolichyl-diphosphooligosaccharide--protein glycosyltransferase subunit 2	Rpn2	Rpn2	68801500	74.67100639	90	0	6.241668727	7.837597907
Q5NCX5	Neuralized-like protein 4	Neurl4	Neurl4	126015	31.59541866	70	0	5.0265973	5.100422244
Q99LD9	Translation initiation factor eIF-2B subunit beta	Eif2b2	Eif2b2	9623250	23.3020002	60	0	4.603003156	6.983321768
Q9DB43	Zinc finger protein-like 1	Zfpl1	Zfpl1	480560	13.46652256	40	0	3.854646265	5.681747619
Q9CY21	Uncharacterized methyltransferase WBSCR22	Wbscr22	Wbscr22	561895	20.81594872	50	0	4.447311309	5.749655168
Q9ESJ0	Exportin-4	Xpo4	Xpo4	12168000	10.12989561	30	0	3.476368157	7.085219201
Q99ME9	Nucleolar GTP-binding protein 1	Gtpbp4	Gtpbp4	31965000	71.107077	90	1	6.172068956	7.504674709
Q9D0M5	Dynein light chain 2, cytoplasmic	Dynll2	Dynll2	6248900	21.90336341	50	0	4.517487572	6.795803575
Q8BG05	Heterogeneous nuclear ribonucleoprotein A3	Hnrnpa3	Hnrnpa3	283020000	32.17260829	70	0	5.051920547	8.451817127
Q5H8C4	Vacuolar protein sorting-associated protein 13A	Vps13a	Vps13a	275160	7.599885614	20	0	3.104317471	5.439585301
O54962	Barrier-to-autointegration factor	Banf1	Banf1	12209350	134.8091911	100	0	7.08543731	7.086692544
Q922Y1	UBX domain-containing protein 1	Ubxn1	Ubxn1	24967500	266.6218322	100	0	8.064052003	7.397375059
Q9CPP6	NADH dehydrogenase [ubiquinone] 1 alpha subcomplex subunit 5	Ndufa5	Ndufa5	1162605	26.64439246	60	0	4.788914961	6.065432186
P15626	Glutathione S-transferase Mu 2	Gstm2	Gstm2	2306350	18.1040219	50	0	4.255804491	6.362925214
Q60737	Casein kinase II subunit alpha	Csnk2a1	Csnk2a1	141465000	55.42043103	80	0	5.818145782	8.150649004
Q9EPQ7	StAR-related lipid transfer protein 5	Stard5	Stard5	353595	5.04422673	10	0	2.59555778	5.548506115
Q9ERB0	Synaptosomal-associated protein 29	Snap29	Snap29	668090	3.521582084	10	0	2.176827654	5.824834971
Q6A026	Sister chromatid cohesion protein PDS5 homolog A	Pds5a	Pds5a	33963000	50.56199253	80	0	5.68823611	7.531006045
P70122	Ribosome maturation protein SBDS	Sbds	Sbds	15624500	27.4847842	60	0	4.832119571	7.193806128
Q8K0V4	CCR4-NOT transcription complex subunit 3	Cnot3	Cnot3	9847000	6.74257029	20	0	2.952812575	6.993303938
Q99LE6	ATP-binding cassette sub-family F member 2	Abcf2	Abcf2	113950000	95.47478174	90	0	6.59207997	8.05671433
Q61990;P57722	Poly(rC)-binding protein 2;Poly(rC)-binding protein 3	Pcbp2;Pcbp3	Pcbp2	149095000			#N/A		8.173463079
O88455	7-dehydrocholesterol reductase	Dhcr7	Dhcr7	1799980	6.126656815	20	0	2.833225453	6.25526768
P58742	Aladin	Aaas	Aaas	7150650	39.94052331	70	0	5.355457638	6.854345521
Q8VBV3	Exosome complex component RRP4	Exosc2	Exosc2	5859300	41.82203945	70	0	5.420281602	6.767845735
Q6PFR5	Transformer-2 protein homolog alpha	Tra2a	Tra2a	5353150	94.32942017	90	0	6.574849616	6.728609413
P10833	Ras-related protein R-Ras	Rras	Rras	86165	13.17291753	30	0	3.825064866	4.935330892
O35166	Golgi SNAP receptor complex member 2	Gosr2	Gosr2	953015	20.36935021	50	1	4.417471135	5.979099736
P51660	Peroxisomal multifunctional enzyme type 2;(3R)-hydroxyacyl-CoA dehydrogenase;Enoyl-CoA hydratase 2	Hsd17b4	Hsd17b4	28027000	31.10444969	60	0	5.004701364	7.447576614
Q9CQ49	Nuclear cap-binding protein subunit 2	Ncbp2	Ncbp2	3742600	19.00258017	50	0	4.322114202	6.573173413
P14869	60S acidic ribosomal protein P0	Rplp0	Rplp0	471540000	988.4668972	100	0	9.950507632	8.673518539
Q9CWJ9	Bifunctional purine biosynthesis protein PURH;Phosphoribosylaminoimidazolecarboxamide formyltransferase;IMP cyclohydrolase	Atic	Atic	196075000	28.97437482	60	0	4.905657758	8.292422224
Q6P5E6	ADP-ribosylation factor-binding protein GGA2	Gga2	Gga2	6280500	26.68466549	60	0	4.791015185	6.79799422
Q61550	Double-strand-break repair protein rad21 homolog	Rad21	Rad21	1518600	36.5891723	70	0	5.232245243	6.181443396
Q91V61	Sideroflexin-3	Sfxn3	Sfxn3	2295150	3.998793781	10	0	2.321580012	6.360811074
P30681	High mobility group protein B2	Hmgb2	Hmgb2	188280000	133.3087912	100	0	7.069409929	8.27480419
Q80XP8	Protein FAM76B	Fam76b	Fam76b	1099065	12.62977903	30	0	3.768690268	6.041023378
P14115	60S ribosomal protein L27a	Rpl27a	Rpl27a	142860000	337.0444637	100	0	8.40106921	8.154910646
P08030	Adenine phosphoribosyltransferase	Aprt	Aprt	37847500	114.5599377	90	0	6.852497521	7.578037198
Q9Z321	DNA topoisomerase 3-beta-1	Top3b	Top3b	1190120	20.38319372	50	0	4.41840544	6.075590754
Q8K3H0	DCC-interacting protein 13-alpha	Appl1	Appl1	635720	7.224269169	20	0	3.039887483	5.803265875
O88477	Insulin-like growth factor 2 mRNA-binding protein 1	Igf2bp1	Igf2bp1	236515000	46.3554367	80	0	5.56545816	8.373858689
Q6Y7W8	PERQ amino acid-rich with GYF domain-containing protein 2	Gigyf2	Gigyf2	3575250	15.57411444	40	0	4.050859884	6.553306415
P29758	Ornithine aminotransferase, mitochondrial	Oat	Oat	51766500	50.58900597	80	0	5.688991744	7.714048803
Q9D2M8	Ubiquitin-conjugating enzyme E2 variant 2	Ube2v2	Ube2v2	9263550	13.89331656	40	0	3.896593155	6.96677745
Q9CRB9	Coiled-coil-helix-coiled-coil-helix domain-containing protein 3, mitochondrial	Chchd3	Chchd3	9429100	29.99512253	60	1	4.953969302	6.974470242
Q6P2B1;REV__Q9CR25	Transportin-3	Tnpo3	Tnpo3	38475000	17.52462741	40	0	4.211372621	7.585178629
Q9WUL7	ADP-ribosylation factor-like protein 3	Arl3	Arl3	10814950	31.61444924	70	0	5.027439361	7.034024516
Q99LI8	Hepatocyte growth factor-regulated tyrosine kinase substrate	Hgs	Hgs	2588200	21.7984456	50	0	4.51086356	6.412997833
Q9JHS4	ATP-dependent Clp protease ATP-binding subunit clpX-like, mitochondrial	Clpx	Clpx	12081300	19.48097626	50	0	4.35621258	7.082113669
Q9R1K9;P41209	Centrin-2	Cetn2	Cetn2	217415	10.39745437	30	0	3.510639728	5.337289504
P62915	Transcription initiation factor IIB	Gtf2b	Gtf2b	4583200	26.46501708	60	0	4.779523284	6.661168809
Q9DC23	DnaJ homolog subfamily C member 10	Dnajc10	Dnajc10	1843750	16.58157063	40	0	4.135992053	6.265702033
Q0P5W1	Vacuolar protein sorting-associated protein 8 homolog	Vps8	Vps8	622430	4.953131625	10	0	2.573648793	5.794090517
P47955	60S acidic ribosomal protein P1	Rplp1	Rplp1	1654940	6026.791878	100	0	12.55741389	6.218782253
O54984	ATPase Asna1	Asna1	Asna1	40484500	220.2604901	100	0	7.789602046	7.60728878
O35344	Importin subunit alpha-3	Kpna3	Kpna3	52682500	19.31523097	50	1	4.344489862	7.721666376
O35566	CD151 antigen	Cd151	Cd151	227300	36.41078009	70	0	5.225382144	5.356599436
Q64092;Q9WTW4;Q9R210;Q08874	Transcription factor E3;Transcription factor EC;Transcription factor EB;Microphthalmia-associated transcription factor	Tfe3;Tfec;Tfeb;Mitf	Tfe3	792670			0		5.899092422
Q9QZN4	F-box only protein 6	Fbxo6	Fbxo6	42989	29.14834188	60	0	4.914006753	4.633357343
Q99JW4	LIM and senescent cell antigen-like-containing domain protein 1	Lims1	Lims1	880780	18.12156381	50	0	4.25712861	5.944867444
P36916	Guanine nucleotide-binding protein-like 1	Gnl1	Gnl1	3747950	52.05174653	80	1	5.729328342	6.573793788
Q9WUK2	Eukaryotic translation initiation factor 4H	Eif4h	Eif4h	36447000	158.8024101	100	0	7.320145357	7.561661787
Q9CQN1	Heat shock protein 75 kDa, mitochondrial	Trap1	Trap1	113155000	76.18468835	90	0	6.270242774	8.053673749
P70388	DNA repair protein RAD50	Rad50	Rad50	16625500	19.24233453	50	0	4.339303779	7.220774715
Q9D051	Pyruvate dehydrogenase E1 component subunit beta, mitochondrial	Pdhb	Pdhb	85699500	129.9398289	100	0	7.032760189	7.932978288
Q8CGC6	RNA-binding protein 28	Rbm28	Rbm28	3887050	23.67373817	60	0	4.624904401	6.589620127
A2ASQ1	Agrin;Agrin N-terminal 110 kDa subunit;Agrin C-terminal 110 kDa subunit;Agrin C-terminal 90 kDa fragment;Agrin C-terminal 22 kDa fragment	Agrn	Agrn	102850	32.80293232	70	0	5.079076497	5.012204296
Q8C1Z8	tRNA methyltransferase 10 homolog A	Trmt10a	Trmt10a	183140	2.950172113	10	0	1.981915514	5.26278321
Q60715	Prolyl 4-hydroxylase subunit alpha-1	P4ha1	P4ha1	4208550	16.6350629	40	0	4.140374816	6.624132491
P62267	40S ribosomal protein S23	Rps23	Rps23	144930000	1779.694689	100	0	10.79822446	8.161158292
P0C7N9	Proteasome assembly chaperone 4	Psmg4	Psmg4	1950695	68.91782584	90	0	6.127588418	6.290189371
Q4VBE8	WD repeat-containing protein 18	Wdr18	Wdr18	45775000	64.33185835	90	0	6.029714772	7.660628353
Q9D823	60S ribosomal protein L37	Rpl37	Rpl37	5078150	668.5386981	100	0	9.387023633	6.705705525
P62843	40S ribosomal protein S15	Rps15	Rps15	66982000	1378.123356	100	0	10.42953579	7.825958111
P30285	Cyclin-dependent kinase 4	Cdk4	Cdk4	7679700	87.22930012	90	0	6.463185936	6.885344255
Q8BMC4	Nucleolar protein 9	Nop9	Nop9	2120050	29.50553849	60	0	4.930999293	6.326346104
O55128	Histone deacetylase complex subunit SAP18	Sap18	Sap18	851685	22.46850221	50	0	4.552653865	5.930278998
Q7TQI3	Ubiquitin thioesterase OTUB1	Otub1	Otub1	34537500	52.43584421	80	0	5.739735906	7.538290898
Q8K2T8	RNA polymerase II-associated factor 1 homolog	Paf1	Paf1	6283700	22.22739766	50	0	4.537755622	6.798215443
P18572	Basigin	Bsg	Bsg	9309150	161.391333	100	0	7.343330826	6.968910028
Q922R5	Serine/threonine-protein phosphatase 4 regulatory subunit 3B	Smek2	Smek2	1108000	18.37692992	50	0	4.276268103	6.04453976
Q9QZE5	Coatomer subunit gamma-1	Copg1	Copg1	55886500	19.29894757	50	0	4.343333026	7.747306912
Q80VJ2	Steroid receptor RNA activator 1	Sra1	Sra1	934590	22.52996717	50	0	4.556427403	5.97062113
Q8K4F6	Putative methyltransferase NSUN5	Nsun5	Nsun5	1403075	9.933638213	30	0	3.450701638	6.147080886
Q06180	Tyrosine-protein phosphatase non-receptor type 2	Ptpn2	Ptpn2	1870015	20.41773081	50	0	4.420733731	6.27184509
Q6PB66	Leucine-rich PPR motif-containing protein, mitochondrial	Lrpprc	Lrpprc	182855000	27.05885029	60	0	4.81038399	8.26210684
Q8JZQ2	AFG3-like protein 2	Afg3l2	Afg3l2	10079250	27.01731816	60	1	4.808246961	7.003428217
Q9QY39	PDZ domain-containing protein 4	Pdzd4	Pdzd4	115570	4.330170012	10	1	2.41418155	5.062845113
Q64324	Syntaxin-binding protein 2	Stxbp2	Stxbp2	3820200	21.3266598	50	0	4.480695526	6.5820861
Q61578	NADPH:adrenodoxin oxidoreductase, mitochondrial	Fdxr	Fdxr	357900	18.16529439	50	1	4.260424254	5.553761698
Q505D1	Serine/threonine-protein phosphatase 6 regulatory ankyrin repeat subunit A	Ankrd28	Ankrd28	992285	15.66223798	40	1	4.058510283	5.996636426
P63028	Translationally-controlled tumor protein	Tpt1	Tpt1	149058000	148.9887139	100	0	7.228710137	8.17335529
P62702	40S ribosomal protein S4, X isoform	Rps4x	Rps4x	747825000	882.9100513	100	0	9.787755755	8.87379998
Q9CX34	Suppressor of G2 allele of SKP1 homolog	Sugt1	Sugt1	87286500	68.0502313	90	0	6.109574342	7.94094708
Q9DBR7	Protein phosphatase 1 regulatory subunit 12A	Ppp1r12a	Ppp1r12a	1517255	56.74780932	80	0	5.851694313	6.181058577
Q8VE47	Ubiquitin-like modifier-activating enzyme 5	Uba5	Uba5	4137150	23.64464851	60	0	4.6232025	6.616701267
Q9CPQ1	Cytochrome c oxidase subunit 6C	Cox6c	Cox6c	19127000	53.00968725	80	0	5.755146289	7.281646858
Q8BP27	Swi5-dependent recombination DNA repair protein 1 homolog	Sfr1	Sfr1	7193950	91.35267605	90	0	6.529081861	6.856967415
P47791	Glutathione reductase, mitochondrial	Gsr	Gsr	28819000	65.39344601	90	1	6.052968929	7.459678907
Q9CQ39	Mediator of RNA polymerase II transcription subunit 21	Med21	Med21	310440	11.69377174	30	0	3.6660489	5.491977675
Q8VH51	RNA-binding protein 39	Rbm39	Rbm39	46538000	79.6602995	90	0	6.333786858	7.667807715
Q9DCU6	39S ribosomal protein L4, mitochondrial	Mrpl4	Mrpl4	1614000	55.06049085	80	0	5.808912471	6.20790353
Q8C854	Myelin expression factor 2	Myef2	Myef2	17793500	22.21845971	50	0	4.537200363	7.250261383
Q9CZU4	GTPase Era, mitochondrial	Eral1	Eral1	8892500	27.03089515	60	0	4.808945912	6.949023874
Q9CXZ1	NADH dehydrogenase [ubiquinone] iron-sulfur protein 4, mitochondrial	Ndufs4	Ndufs4	1538200	50.61011093	80	0	5.689581826	6.187012807
O35864	COP9 signalosome complex subunit 5	Cops5	Cops5	28487500	18.17566311	50	0	4.261204563	7.454654338
Q9ERF3	WD repeat-containing protein 61	Wdr61	Wdr61	13013000	15.34526764	40	0	4.030801095	7.11437743
Q9QZB9	Dynactin subunit 5	Dctn5	Dctn5	496200	15.89327562	40	0	4.07837719	5.69565676
Q91VD9	NADH-ubiquinone oxidoreductase 75 kDa subunit, mitochondrial	Ndufs1	Ndufs1	26789000	36.13443429	70	0	5.214685695	7.427956502
P97384	Annexin A11	Anxa11	Anxa11	18755000	5.438059362	20	0	2.686625879	7.273117068
Q9CR62	Mitochondrial 2-oxoglutarate/malate carrier protein	Slc25a11	Slc25a11	19052500	40.78699544	70	0	5.384982125	7.27995197
Q3THS6;Q91X83	S-adenosylmethionine synthase isoform type-2	Mat2a	Mat2a	166150000	51.95905901	80	1	5.726805583	8.220500346
Q80U78;Q80U58	Pumilio homolog 1	Pum1	Pum1	5794600	39.64700522	70	0	5.345077157	6.763023462
P97372	Proteasome activator complex subunit 2	Psme2	Psme2	12001750	18.68069279	50	0	4.298709101	7.079244576
Q9JMH9	Unconventional myosin-XVIIIa	Myo18a	Myo18a	2318600	9.523018266	30	0	3.39547666	6.365225832
Q8BQZ5	Cleavage and polyadenylation specificity factor subunit 4	Cpsf4	Cpsf4	1049800	29.96625218	60	0	4.95262488	6.021106568
O35623	BET1 homolog	Bet1	Bet1	288140	4.536823649	10	0	2.469058572	5.459603552
Q921Y0	MOB kinase activator 1A	Mob1a	Mob1a	5350050	20.42092446	50	0	4.420948839	6.728357841
Q9DBY8	Nuclear valosin-containing protein-like	Nvl	Nvl	10451500	36.5598783	70	0	5.231120483	7.019178625
Q80XC2	tRNA (adenine(58)-N(1))-methyltransferase catalytic subunit TRMT61A	Trmt61a	Trmt61a	2031900	18.94698926	50	1	4.318099102	6.30790233
O88796	Ribonuclease P protein subunit p30	Rpp30	Rpp30	6351150	18.37622554	50	0	4.276215658	6.80285237
P53395	Lipoamide acyltransferase component of branched-chain alpha-keto acid dehydrogenase complex, mitochondrial	Dbt	Dbt	13301500	18.55145791	50	0	4.289204285	7.123900619
Q9ERI2;Q99P58	Ras-related protein Rab-27A	Rab27a	Rab27a	334280	1.915010642	10	1	1.543501151	5.524110393
O08740	DNA-directed RNA polymerase II subunit RPB11	Polr2j	Polr2j	1044495	30.06445847	60	0	4.957193	6.018906365
Q924W5	Structural maintenance of chromosomes protein 6	Smc6	Smc6	681100	15.95332321	40	1	4.083496195	5.83321088
O70493	Sorting nexin-12	Snx12	Snx12	10611000	10.83946673	30	1	3.565532196	7.025756315
P52503	NADH dehydrogenase [ubiquinone] iron-sulfur protein 6, mitochondrial	Ndufs6	Ndufs6	1558660	71.59720124	90	0	6.181842026	6.19275139
Q9D0T2	Dual specificity protein phosphatase 12	Dusp12	Dusp12	1182405	6.649523668	20	0	2.935369915	6.072766258
Q9Z0N1;Q9Z0N2	Eukaryotic translation initiation factor 2 subunit 3, X-linked;Eukaryotic translation initiation factor 2 subunit 3, Y-linked	Eif2s3x;Eif2s3y	Eif2s3x	453135000			0		8.656227608
Q8R1Q8	Cytoplasmic dynein 1 light intermediate chain 1	Dync1li1	Dync1li1	19586000	65.62979354	90	0	6.058095518	7.29194575
P51410	60S ribosomal protein L9	Rpl9	Rpl9	182740000	398.7330345	100	0	8.642892994	8.261833621
Q60862	Origin recognition complex subunit 2	Orc2	Orc2	1946200	34.1960017	70	1	5.137339642	6.289187468
Q7TNG5	Echinoderm microtubule-associated protein-like 2	Eml2	Eml2	656930	23.44233663	60	0	4.611310305	5.817519095
O08547	Vesicle-trafficking protein SEC22b	Sec22b	Sec22b	9162150	15.09648801	40	0	4.008674045	6.961997398
P70460	Vasodilator-stimulated phosphoprotein	Vasp	Vasp	19932500	86.30536271	90	0	6.447998369	7.299561773
O88569	Heterogeneous nuclear ribonucleoproteins A2/B1	Hnrnpa2b1	Hnrnpa2b1	246215000	106.6552083	90	0	6.750274308	8.391314508
Q9QZN0	F-box only protein 15	Fbxo15	Fbxo15	357580	244.1432683	100	1	7.937481335	5.55337322
Q9CXF4	TBC1 domain family member 15	Tbc1d15	Tbc1d15	7244450	5.437647797	20	0	2.686533649	6.860005419
P61089	Ubiquitin-conjugating enzyme E2 N	Ube2n	Ube2n	81283500	17.10292028	40	0	4.17815054	7.910002396
Q5SF07	Insulin-like growth factor 2 mRNA-binding protein 2	Igf2bp2	Igf2bp2	6889850	8.168123615	20	0	3.196626496	6.838209767
Q7TMY8	E3 ubiquitin-protein ligase HUWE1	Huwe1	Huwe1	95727000	17.19145761	40	0	4.18518924	7.981034449
Q9R0Q3	Transmembrane emp24 domain-containing protein 2	Tmed2	Tmed2	1024450	75.29324995	90	0	6.253483515	6.010490767
Q8JZS9	39S ribosomal protein L48, mitochondrial	Mrpl48	Mrpl48	1365290	3.322969599	10	0	2.112022691	6.135224909
Q9D125	28S ribosomal protein S25, mitochondrial	Mrps25	Mrps25	1455500	7.803185313	20	0	3.138025638	6.16301221
Q9D083	Kinetochore protein Spc24	Spc24	Spc24	1946750	136.9510495	100	0	7.108012622	6.289310183
Q61458	Cyclin-H	Ccnh	Ccnh	1523000	10.29876546	30	0	3.498093242	6.182699903
Q9CVB6	Actin-related protein 2/3 complex subunit 2	Arpc2	Arpc2	45830500	66.95822572	90	0	6.086576281	7.661154595
Q60930	Voltage-dependent anion-selective channel protein 2	Vdac2	Vdac2	166820000	60.36195627	80	0	5.939272573	8.222248117
Q8R050	Eukaryotic peptide chain release factor GTP-binding subunit ERF3A	Gspt1	Gspt1	47069000	31.57344508	70	0	5.025624407	7.672734972
Q8CFI0	E3 ubiquitin-protein ligase NEDD4-like	Nedd4l	Nedd4l	12718050	5.511298895	20	0	2.702945366	7.104420528
Q9DC40	Telomere length regulation protein TEL2 homolog	Telo2	Telo2	727130	6.890696162	20	0	2.980152589	5.861612063
Q9CWZ7	Gamma-soluble NSF attachment protein	Napg	Napg	903660	8.734053254	20	1	3.283040667	5.956005059
Q9Z2Z6	Mitochondrial carnitine/acylcarnitine carrier protein	Slc25a20	Slc25a20	13225000	56.1885832	80	0	5.837655259	7.121395681
A2ASS6	Titin	Ttn	Ttn	3419150	2.384196829	10	1	1.75881348	6.533918154
Q9WTL7	Acyl-protein thioesterase 2	Lypla2	Lypla2	3223950	11.43067817	30	0	3.635833102	6.508388298
Q3TAS6	ER membrane protein complex subunit 10	Emc10	Emc10	313110	35.63957498	70	0	5.195330863	5.495696938
Q9CQF9	Prenylcysteine oxidase	Pcyox1	Pcyox1	795430	12.29442498	30	0	3.732749473	5.900601967
Q9WV32	Actin-related protein 2/3 complex subunit 1B	Arpc1b	Arpc1b	17196000	46.99636276	80	0	5.584853175	7.235427436
Q8R0G7	Protein spinster homolog 1	Spns1	Spns1	769480	59.18937036	80	0	5.91143682	5.886197336
Q60953	Protein PML	Pml	Pml	7451450	13.16410206	30	0	3.824167239	6.872240792
Q02395	Metal-response element-binding transcription factor 2	Mtf2	Mtf2	632815	89.41416228	90	0	6.498476866	5.801276765
Q3U0K8	2-oxoglutarate and iron-dependent oxygenase domain-containing protein 1	Ogfod1	Ogfod1	321620	8.210826811	20	1	3.203330666	5.507343048
Q9CQ48	NudC domain-containing protein 2	Nudcd2	Nudcd2	14494500	101.4398972	90	0	6.678633899	7.161203239
Q8VC85	U6 snRNA-associated Sm-like protein LSm1	Lsm1	Lsm1	402990	9.776572418	30	0	3.429826484	5.605294269
Q9DAA6	Exosome complex component CSL4	Exosc1	Exosc1	3477950	18.05732442	50	0	4.252273679	6.541323334
O08582	GTP-binding protein 1	Gtpbp1	Gtpbp1	9070300	24.73053669	60	0	4.685409644	6.957621652
Q99K01	Pyridoxal-dependent decarboxylase domain-containing protein 1	Pdxdc1	Pdxdc1	4685850	15.41117051	40	0	4.036606236	6.670788382
P47877	Insulin-like growth factor-binding protein 2	Igfbp2	Igfbp2	1127450	700.4297949	100	0	9.454154903	6.052097291
Q9D666	SUN domain-containing protein 1	Sun1	Sun1	329051	39.39091651	70	0	5.335958977	5.517263215
P97461	40S ribosomal protein S5;40S ribosomal protein S5, N-terminally processed	Rps5	Rps5	157620000	898.1131896	100	0	9.812358938	8.197611323
Q9JKX6	ADP-sugar pyrophosphatase	Nudt5	Nudt5	18477000	7.788136844	20	0	3.135557335	7.266631459
Q8VED9	Galectin-related protein	Lgalsl	Lgalsl	461784	12.01099125	30	0	3.701658973	5.664438881
P58137	Acyl-coenzyme A thioesterase 8	Acot8	Acot8	3334250	21.33524726	50	0	4.481250321	6.52299816
Q8R4X3	RNA-binding protein 12	Rbm12	Rbm12	12064700	5.155104224	10	0	2.621783286	7.081516527
Q6ZWU9	40S ribosomal protein S27	Rps27	Rps27	120545500	326.6943684	100	0	8.356207069	8.081151003
P47757	F-actin-capping protein subunit beta	Capzb	Capzb	65544000	39.02921749	70	0	5.322981508	7.816532942
Q9CXY6	Interleukin enhancer-binding factor 2	Ilf2	Ilf2	86020000	104.8089199	90	0	6.725317444	7.934599438
Q9R1P0	Proteasome subunit alpha type-4	Psma4	Psma4	108690500	75.46212117	90	0	6.256673318	8.036191587
Q99MU3	Double-stranded RNA-specific adenosine deaminase	Adar	Adar	89644	10.79538744	30	0	3.560150901	4.952521227
Q6PR54	Telomere-associated protein RIF1	Rif1	Rif1	20479500	74.35789205	90	0	6.235686705	7.311319349
Q91VN6	Probable ATP-dependent RNA helicase DDX41	Ddx41	Ddx41	2991350	43.16864723	80	0	5.464950742	6.47586723
P62874	Guanine nucleotide-binding protein G(I)/G(S)/G(T) subunit beta-1	Gnb1	Gnb1	39696000	18.94617761	50	0	4.318040397	7.598746747
Q8BVQ5	Protein phosphatase methylesterase 1	Ppme1	Ppme1	2842450	15.14445551	40	0	4.01296688	6.453692834
Q8K2C7	Protein OS-9	Os9	Os9	67350	15.48923948	40	0	4.043452955	4.8283376
Q8R1I1	Cytochrome b-c1 complex subunit 9	Uqcr10	Uqcr10	6803450	542.1855646	100	0	9.08530133	6.832729197
Q9CQW2	ADP-ribosylation factor-like protein 8B	Arl8b	Arl8b	5017100	16.80335065	40	0	4.154076881	6.700452757
Q6EDY6	Leucine-rich repeat-containing protein 16A	Lrrc16a	Lrrc16a	1299550	2.158391399	10	0	1.659189966	6.113792994
Q6PGH2	Hematological and neurological expressed 1-like protein	Hn1l	Hn1l	10861650	77.23771464	90	0	6.289792324	7.035895804
P47963	60S ribosomal protein L13	Rpl13	Rpl13	427005000	803.1526473	100	0	9.651325575	8.63043296
B1AUE5	Peroxisome biogenesis factor 10	Pex10	Pex10	867040	5.924780587	20	0	2.79176836	5.938039134
Q80WJ7	Protein LYRIC	Mtdh	Mtdh	6148300	13.06160242	30	0	3.813689104	6.78875505
Q9CQ22	Ragulator complex protein LAMTOR1	Lamtor1	Lamtor1	2425100	48.53721574	80	0	5.630440878	6.384729652
P62878	E3 ubiquitin-protein ligase RBX1	Rbx1	Rbx1	22906000	52.54893496	80	0	5.742785976	7.359949256
P48760	Folylpolyglutamate synthase, mitochondrial	Fpgs	Fpgs	5058350	21.62752753	50	0	4.500007048	6.704008876
Q9DBP5	UMP-CMP kinase	Cmpk1	Cmpk1	11188050	12.02587521	30	0	3.703308405	7.048754399
Q9R190	Metastasis-associated protein MTA2	Mta2	Mta2	20570500	53.44834845	80	0	5.766816384	7.313244848
O55234	Proteasome subunit beta type-5	Psmb5	Psmb5	140370000	188.4447917	100	0	7.565633667	8.1472743
Q9CQ89	Protein CutA	Cuta	Cuta	669915	31.93806301	70	0	5.041683812	5.826019702
P28740	Kinesin-like protein KIF2A	Kif2a	Kif2a	4842500	2.958736736	10	1	1.985040129	6.685069629
P62245	40S ribosomal protein S15a	Rps15a	Rps15a	176806000	126.4065992	100	0	6.993296196	8.247496999
P16110	Galectin-3	Lgals3	Lgals3	2972650	2.454510879	10	0	1.788481455	6.473143778
Q99NB8	Ubiquilin-4	Ubqln4	Ubqln4	7089100	47.87881552	80	1	5.61113742	6.850591103
Q3UA06	Pachytene checkpoint protein 2 homolog	Trip13	Trip13	27584500	27.79669984	60	0	4.84783158	7.440665116
Q8BTU1	UPF0468 protein C16orf80 homolog	Gtl3	Gtl3	6792400	32.88134516	70	0	5.082419249	6.832023253
P61600	N-alpha-acetyltransferase 20	Naa20	Naa20	6946250	13.77982305	40	0	3.885557092	6.84175041
Q3UJD6	Ubiquitin carboxyl-terminal hydrolase 19	Usp19	Usp19	2689100	32.73989458	70	0	5.076383561	6.429606953
Q99KJ8	Dynactin subunit 2	Dctn2	Dctn2	12838000	86.38270856	90	0	6.44927592	7.108497371
P56873	Sjoegren syndrome/scleroderma autoantigen 1 homolog	Sssca1	Sssca1	3701350	4.612671719	10	0	2.48868768	6.568360154
Q9CXT8	Mitochondrial-processing peptidase subunit beta	Pmpcb	Pmpcb	5750150	18.90130191	50	0	4.314790908	6.759679174
P47758	Signal recognition particle receptor subunit beta	Srprb	Srprb	9964000	8.34726046	20	0	3.224543595	6.998433719
Q91ZR1	Ras-related protein Rab-4B	Rab4b	Rab4b	654390	0.695873442	10	0	0.762028509	5.815836654
Q9D8C6	Mediator of RNA polymerase II transcription subunit 11	Med11	Med11	593620	20.15872174	50	0	4.403180568	5.773508525
Q810A7	ATP-dependent RNA helicase DDX42	Ddx42	Ddx42	23828000	50.87204735	80	0	5.696885408	7.377087591
Q64127	Transcription intermediary factor 1-alpha	Trim24	Trim24	6475435	23.20772356	50	0	4.597395513	6.811268948
Q61733	28S ribosomal protein S31, mitochondrial	Mrps31	Mrps31	2759555	29.77748653	60	0	4.943803512	6.440839054
Q9D5V5	Cullin-5	Cul5	Cul5	9449850	17.13882302	40	0	4.181008941	6.975424915
Q91WG2	Rab GTPase-binding effector protein 2	Rabep2	Rabep2	798450	10.09113796	30	1	3.471335489	5.902247725
Q8VEM8	Phosphate carrier protein, mitochondrial	Slc25a3	Slc25a3	189260000	71.64573536	90	0	6.182806202	8.277058836
Q60973	Histone-binding protein RBBP7	Rbbp7	Rbbp7	263910000	89.10458294	90	0	6.493528582	8.421455847
Q6NVF9	Cleavage and polyadenylation specificity factor subunit 6	Cpsf6	Cpsf6	17459000	18.06511708	50	0	4.252863485	7.242019365
Q9EST5	Acidic leucine-rich nuclear phosphoprotein 32 family member B	Anp32b	Anp32b	92981500	36.02784042	70	0	5.210538505	7.968396548
P47915	60S ribosomal protein L29	Rpl29	Rpl29	83888000	294.8100732	100	1	8.208527371	7.92369984
P05132	cAMP-dependent protein kinase catalytic subunit alpha	Prkaca	Prkaca	899235	20.34537579	50	0	4.415851657	5.953873202
Q99LG2	Transportin-2	Tnpo2	Tnpo2	4707950	50.38363225	80	0	5.683236971	6.672831842
Q7TQK1	Integrator complex subunit 7	Ints7	Ints7	2314850	19.75177784	50	1	4.375163034	6.364522854
P09925	Surfeit locus protein 1	Surf1	Surf1	1030900	15.77146745	40	0	4.06793702	6.01321654
Q9D753	Exosome complex component RRP43	Exosc8	Exosc8	5504450	18.74122271	50	0	4.303139443	6.740713931
Q9CQ28	Diphthine--ammonia ligase	Atpbd4	Atpbd4	600210	2.11733774	10	0	1.640314468	5.778303227
Q8C0E2	Vacuolar protein sorting-associated protein 26B	Vps26b	Vps26b	2305400	8.737283121	20	0	3.28351929	6.362746289
P62880;Q61011	Guanine nucleotide-binding protein G(I)/G(S)/G(T) subunit beta-2	Gnb2	Gnb2	5147500	26.23510269	60	0	4.767395402	6.711596355
P35831	Tyrosine-protein phosphatase non-receptor type 12	Ptpn12	Ptpn12	120360	6.137781131	20	1	2.835475664	5.080482179
Q8BVU5	ADP-ribose pyrophosphatase, mitochondrial	Nudt9	Nudt9	3124650	22.15698695	50	1	4.533375645	6.494801378
Q80YQ8;Q91YQ7	Protein RMD5 homolog A;Protein RMD5 homolog B	Rmnd5a;Rmnd5b	Rmnd5a	398430			#N/A		5.600352031
A6PWY4	WD repeat-containing protein 76	Wdr76	Wdr76	1624050	11.64335959	30	0	3.660307961	6.210599396
Q689Z5;Q7TNB8	Protein strawberry notch homolog 1	Sbno1	Sbno1	11443450	18.6937831	50	0	4.299668369	7.058556976
P54731	FAS-associated factor 1	Faf1	Faf1	16081000	38.83053337	70	0	5.315802894	7.206313052
Q8R570	Synaptosomal-associated protein 47	Snap47	Snap47	1047847	31.66316736	70	0	5.029592791	6.020297874
Q9CR21	Acyl carrier protein, mitochondrial	Ndufab1	Ndufab1	3725300	11.34472488	30	0	3.625822779	6.571161252
Q8K363	ATP-dependent RNA helicase DDX18	Ddx18	Ddx18	35402500	25.5698016	60	0	4.73171555	7.549033931
P70303	CTP synthase 2	Ctps2	Ctps2	1877000	4.897697139	10	0	2.560151738	6.273464273
P38647	Stress-70 protein, mitochondrial	Hspa9	Hspa9	591515000	335.0506397	100	0	8.39253484	8.771965762
P55264	Adenosine kinase	Adk	Adk	6251300	10.14867304	30	0	3.4788001	6.795970341
Q8QZX2	HAUS augmin-like complex subunit 3	Haus3	Haus3	1622800	15.96584497	40	0	4.084561379	6.210264999
Q3UQ84	Threonine--tRNA ligase, mitochondrial	Tars2	Tars2	1355250	21.29533534	50	0	4.478669994	6.132019416
Q9Z2W1	Serine/threonine-protein kinase 25	Stk25	Stk25	189340	32.4361434	70	0	5.063336548	5.277242373
Q99JX7	Nuclear RNA export factor 1	Nxf1	Nxf1	22656000	29.07121585	60	0	4.910311296	7.355183236
Q99LH1	Nucleolar GTP-binding protein 2	Gnl2	Gnl2	7471450	31.18434481	70	0	5.008287194	6.873404894
Q9DCZ4	Apolipoprotein O	Apoo	Apoo	1830295	8.018992254	20	0	3.172966242	6.262521093
Q11136	Xaa-Pro dipeptidase	Pepd	Pepd	10257700	23.73808088	60	0	4.628661679	7.011049993
P26039	Talin-1	Tln1	Tln1	101639500	35.35774267	70	0	5.184190725	8.00706252
Q80SZ7	Guanine nucleotide-binding protein G(I)/G(S)/G(O) subunit gamma-5	Gng5	Gng5	3905550	11.93726376	30	0	3.693460614	6.591682202
P70295	Ancient ubiquitous protein 1	Aup1	Aup1	89612	22.84255009	50	0	4.575466643	4.95236617
P20357	Microtubule-associated protein 2	Map2	Map2	127440	0.095095993	10	0	0.131057338	5.105305763
O08579	Emerin	Emd	Emd	26957500	15.82681468	40	0	4.072690195	7.430679614
P62858	40S ribosomal protein S28	Rps28	Rps28	80526500	596.1710183	100	0	9.222000341	7.905938823
Q61235	Beta-2-syntrophin	Sntb2	Sntb2	678190	15.70257852	40	0	4.061998936	5.831351382
Q3V1V3	ESF1 homolog	Esf1	Esf1	6359750	16.675082	40	0	4.143645003	6.803440044
Q80XL6	Acyl-CoA dehydrogenase family member 11	Acad11	Acad11	2354350	10.31760605	30	0	3.50049692	6.371871026
Q9WUD8	Fas apoptotic inhibitory molecule 1	Faim	Faim	297620	24.86228816	60	0	4.692778018	5.473662112
P62264	40S ribosomal protein S14	Rps14	Rps14	313365000	1270.498892	100	0	10.31231449	8.496050488
O35127	Protein C10	Grcc10	Grcc10	1159700	1.857989399	10	0	1.515000565	6.064345657
Q8VEK3	Heterogeneous nuclear ribonucleoprotein U	Hnrnpu	Hnrnpu	389270000	178.8984251	100	0	7.491038747	8.590250935
Q7TSC1	Protein PRRC2A	Prrc2a	Prrc2a	940105	20.61437863	50	0	4.433919457	5.973176363
P61080	Ubiquitin-conjugating enzyme E2 D1	Ube2d1	Ube2d1	960770	0.754691042	10	0	0.81121703	5.982619434
P08752	Guanine nucleotide-binding protein G(i) subunit alpha-2	Gnai2	Gnai2	33549500	120.7101805	100	0	6.927306038	7.525686052
P60710;CON__P60712	Actin, cytoplasmic 1;Actin, cytoplasmic 1, N-terminally processed	Actb	Actb	108135000	966.2688217	100	0	9.917773087	8.033966285
P70349	Histidine triad nucleotide-binding protein 1	Hint1	Hint1	33593000	326.0199881	100	0	8.353235008	7.52624879
Q8C7E9	Cleavage stimulation factor subunit 2 tau variant	Cstf2t	Cstf2t	143990	21.58846946	50	1	4.497514615	5.158332332
P99029	Peroxiredoxin-5, mitochondrial	Prdx5	Prdx5	6795950	21.34395445	50	0	4.481812632	6.832250175
O35691	Pinin	Pnn	Pnn	11573150	29.22908262	60	0	4.917865292	7.063451582
O35841	Apoptosis inhibitor 5	Api5	Api5	52007500	33.38914912	70	1	5.103881515	7.716065978
Q3UDE2	Tubulin--tyrosine ligase-like protein 12	Ttll12	Ttll12	19463500	12.96564463	30	0	3.803810262	7.289220939
Q9JLC8	Sacsin	Sacs	Sacs	873280	4.000682774	10	1	2.322125088	5.941153514
Q9JHQ5	Leucine zipper transcription factor-like protein 1	Lztfl1	Lztfl1	364615	1.189455974	10	0	1.13057244	5.561834531
Q3UM29	Conserved oligomeric Golgi complex subunit 7	Cog7	Cog7	488040	18.67535537	50	0	4.298317788	5.688455418
Q9ES56	Trafficking protein particle complex subunit 4	Trappc4	Trappc4	1559600	37.69064333	70	0	5.273912812	6.193013227
Q9JIX0	Enhancer of yellow 2 transcription factor homolog	Eny2	Eny2	3287300	6.242232321	20	0	2.856434457	6.51683934
Q9CPW4	Actin-related protein 2/3 complex subunit 5	Arpc5	Arpc5	9301550	32.12744858	70	0	5.049955188	6.968555325
Q9WUD1	STIP1 homology and U box-containing protein 1	Stub1	Stub1	11834800	28.19634717	60	0	4.867715976	7.073160923
Q8CFK2	Transcription factor IIIB 90 kDa subunit	Brf1	Brf1	1344255	9.914145678	30	0	3.4481273	6.128481661
Q921M4	Golgin subfamily A member 2	Golga2	Golga2	1186300	9.429991548	20	0	3.382666084	6.07419453
Q8BU04	Putative E3 ubiquitin-protein ligase UBR7	Ubr7	Ubr7	1052645	30.26911874	60	0	4.966666655	6.022281932
P62492	Ras-related protein Rab-11A	Rab11a	Rab11a	1102000	9.421406366	20	0	3.381478077	6.042181595
P59016	Vacuolar protein sorting-associated protein 33B	Vps33b	Vps33b	442240	8.253804497	20	0	3.21004662	5.645658021
P07607	Thymidylate synthase	Tyms	Tyms	8658150	12.37689117	30	0	3.741670963	6.937425106
Q3UVL4	Vacuolar protein sorting-associated protein 51 homolog	Vps51	Vps51	268860	7.688814866	20	0	3.11915941	5.429526194
Q569Z6	Thyroid hormone receptor-associated protein 3	Thrap3	Thrap3	17621000	31.9276366	70	0	5.04122706	7.246030551
Q8BGI5	Peroxisome assembly protein 26	Pex26	Pex26	5880400	3.708128415	10	1	2.235153671	6.769406869
Q923E4	NAD-dependent protein deacetylase sirtuin-1;SirtT1 75 kDa fragment	Sirt1	Sirt1	5564250	19.7687811	50	0	4.376344643	6.745406634
P42227	Signal transducer and activator of transcription 3	Stat3	Stat3	6673900	11.57583673	30	0	3.652582487	6.824379695
Q99LJ6	Glutathione peroxidase 7	Gpx7	Gpx7	307000	9.429623694	20	0	3.3826152	5.487138375
Q9JI44	DNA methyltransferase 1-associated protein 1	Dmap1	Dmap1	588160	23.15434043	50	0	4.594210553	5.769495485
Q9D1C9	Ribosomal RNA-processing protein 7 homolog A	Rrp7a	Rrp7a	6239650	15.72060077	40	0	4.063554779	6.79516023
Q9D0B0	Serine/arginine-rich splicing factor 9	Srsf9	Srsf9	1275050	84.78156259	90	0	6.422595691	6.105527216
P62889	60S ribosomal protein L30	Rpl30	Rpl30	170288500	190.2655079	100	0	7.579432917	8.23118532
Q9CRD2	ER membrane protein complex subunit 2	Emc2	Emc2	6690450	35.69325896	70	0	5.19744314	6.825455329
Q99KI0	Aconitate hydratase, mitochondrial	Aco2	Aco2	143915000	134.6275927	100	0	7.083506907	8.158106062
Q8JZM7	Parafibromin	Cdc73	Cdc73	7385400	1.985452909	10	0	1.577949812	6.868374022
Q99LL5	Periodic tryptophan protein 1 homolog	Pwp1	Pwp1	8247500	34.30603463	70	0	5.14184289	6.916322324
Q99JX3;Q91X51	Golgi reassembly-stacking protein 2	Gorasp2	Gorasp2	6179900	12.34723798	30	0	3.738469323	6.790981448
Q7TT37	Elongator complex protein 1	Ikbkap	Ikbkap	53091500	28.13407412	60	1	4.864635557	7.725024996
P46467;Q8VEJ9	Vacuolar protein sorting-associated protein 4B	Vps4b	Vps4b	13618500	10.23381574	30	1	3.489776139	7.134129275
Q9QY81	Nuclear pore membrane glycoprotein 210	Nup210	Nup210	12483000	21.2996754	50	1	4.478950805	7.096318971
P25976	Nucleolar transcription factor 1	Ubtf	Ubtf	12187050	75.95874053	90	0	6.266013284	7.085898593
Q9JIK5	Nucleolar RNA helicase 2	Ddx21	Ddx21	266820000	55.32465178	80	1	5.815694584	8.42621838
Q80W14	Pre-mRNA-processing factor 40 homolog B	Prpf40b	Prpf40b	135840	12.93784944	30	0	3.80093607	5.133027673
P70441	Na(+)/H(+) exchange regulatory cofactor NHE-RF1	Slc9a3r1	Slc9a3r1	37602500	27.91567386	60	0	4.853779818	7.57521672
Q9CPT4	UPF0556 protein C19orf10 homolog	D17Wsu104e	D17Wsu104e	4512755	31.78621699	70	0	5.035017542	6.654441756
Q9CZG9	PDZ domain-containing protein 11	Pdzd11	Pdzd11	495420	6.592595315	20	1	2.924593115	5.694973535
P84084	ADP-ribosylation factor 5	Arf5	Arf5	8162550	49.90999055	80	0	5.669876893	6.911825855
Q00612;P97324;REV__P46662	Glucose-6-phosphate 1-dehydrogenase X	G6pdx	G6pdx	129340000	10.9881627	30	0	3.583538663	8.111732857
Q07231;Q571J5;Q8C827	Zinc finger and SCAN domain-containing protein 21;Zinc finger protein 354C;Zinc finger protein 62	Zscan21;Znf354c;Zfp62	Zscan21	455290			#N/A		5.658288112
Q80U72	Protein scribble homolog	Scrib	Scrib	3307200	42.09657481	70	0	5.429501308	6.519460459
Q9CQD1	Ras-related protein Rab-5A	Rab5a	Rab5a	38310000	48.93292302	80	1	5.641919458	7.583312152
Q99PP7	E3 ubiquitin-protein ligase TRIM33	Trim33	Trim33	7531750	17.19386933	40	1	4.185380492	6.876895896
Q9D2R8	28S ribosomal protein S33, mitochondrial	Mrps33	Mrps33	605810	15.97638126	40	0	4.085457057	5.782336438
Q9CQA5	Mediator of RNA polymerase II transcription subunit 4	Med4	Med4	1037000	30.9700184	60	0	4.998647669	6.015778756
O54833	Casein kinase II subunit alpha	Csnk2a2	Csnk2a2	13415000	5.210742215	10	1	2.634765688	7.127590677
A2A4P0	ATP-dependent RNA helicase DHX8	Dhx8	Dhx8	2481700	19.3470099	50	0	4.346744893	6.394749281
Q8VCI5	Peroxisomal biogenesis factor 19	Pex19	Pex19	637670	17.96684439	50	0	4.245407765	5.804595986
P48453;P48455	Serine/threonine-protein phosphatase 2B catalytic subunit beta isoform	Ppp3cb	Ppp3cb	91125	7.189969303	20	0	3.033858045	4.959637541
Q8BRT1	CLIP-associating protein 2	Clasp2	Clasp2	5109185	21.64735173	50	0	4.501270454	6.708351628
Q7TMY7	Importin-8	Ipo8	Ipo8	4602600	11.15489884	30	0	3.603465981	6.663003233
Q62074	Protein kinase C iota type	Prkci	Prkci	1344330	36.41404284	70	0	5.225507962	6.12850589
Q8BNU0	Armadillo repeat-containing protein 6	Armc6	Armc6	1115900	5.641957901	20	0	2.731608579	6.047625278
Q8BK30	NADH dehydrogenase [ubiquinone] flavoprotein 3, mitochondrial	Ndufv3	Ndufv3	442770	45.89112538	80	0	5.551242999	5.646178187
Q14C51	Pentatricopeptide repeat domain-containing protein 3, mitochondrial	Ptcd3	Ptcd3	12232200	52.14545988	80	0	5.731874545	7.087504573
Q61584	Fragile X mental retardation syndrome-related protein 1	Fxr1	Fxr1	68130500	185.1744818	100	0	7.540511531	7.833341576
Q9CQ56	Vesicle transport protein USE1	Use1	Use1	987235	33.34730711	70	0	5.102125089	5.994420544
Q9R0E2	Procollagen-lysine,2-oxoglutarate 5-dioxygenase 1	Plod1	Plod1	1512710	12.60146324	30	0	3.765689959	6.179755678
Q925B0	PRKC apoptosis WT1 regulator protein	Pawr	Pawr	285940	60.74692818	80	0	5.948295461	5.456274913
Q99LT0	Protein dpy-30 homolog	Dpy30	Dpy30	10346200	73.04788512	90	0	6.210386626	7.014780869
Q9R0A0	Peroxisomal membrane protein PEX14	Pex14	Pex14	3074950	3.728311144	10	0	2.241324974	6.487838058
Q8VCT3	Aminopeptidase B	Rnpep	Rnpep	19726900	17.84578569	40	0	4.236170038	7.295058843
O88696	Putative ATP-dependent Clp protease proteolytic subunit, mitochondrial	Clpp	Clpp	16250500	101.9048957	90	0	6.68516781	7.210866728
Q91VR8	Protein BRICK1	Brk1	Brk1	2303650	71.21589237	90	0	6.174244457	6.362416496
Q9DCL9	Multifunctional protein ADE2;Phosphoribosylaminoimidazole-succinocarboxamide synthase;Phosphoribosylaminoimidazole carboxylase	Paics	Paics	442685000	195.8305108	100	0	7.62081006	8.646094807
Q9Z2X2	26S proteasome non-ATPase regulatory subunit 10	Psmd10	Psmd10	3362100	14.59722193	40	0	3.963217184	6.526610627
O55126	Protein NipSnap homolog 2	Gbas	Gbas	3205800	18.52008196	50	1	4.286887206	6.505936425
Q921J2	GTP-binding protein Rheb	Rheb	Rheb	7310200	14.10397549	40	0	3.916856424	6.863929259
P57780	Alpha-actinin-4	Actn4	Actn4	520035000	27.49518383	60	0	4.832646195	8.716032574
Q8C8T8	Pre-rRNA-processing protein TSR2 homolog	Tsr2	Tsr2	1802000	8.433773103	20	0	3.237834902	6.255754787
P35486	Pyruvate dehydrogenase E1 component subunit alpha, somatic form, mitochondrial	Pdha1	Pdha1	169980000	72.75684125	90	0	6.204704966	8.230397825
Q8BWW4	La-related protein 4	Larp4	Larp4	12095800	38.14258707	70	0	5.290667207	7.082634597
P63154	Crooked neck-like protein 1	Crnkl1	Crnkl1	7868900	18.5305083	50	0	4.287657592	6.895914026
Q80X95;Q6NTA4	Ras-related GTP-binding protein A;Ras-related GTP-binding protein B	Rraga;Rragb	Rraga	1793200			#N/A		6.25362873
Q99PV0	Pre-mRNA-processing-splicing factor 8	Prpf8	Prpf8	255170000	67.00799282	90	0	6.087632408	8.406829614
Q9CR51	V-type proton ATPase subunit G 1	Atp6v1g1	Atp6v1g1	8300200	129.7876012	100	0	7.031081968	6.919088557
P09671	Superoxide dismutase [Mn], mitochondrial	Sod2	Sod2	46708000	66.98351953	90	0	6.087113148	7.669391272
Q9CZ44	NSFL1 cofactor p47	Nsfl1c	Nsfl1c	100561000	33.9277633	70	0	5.126302354	8.002429583
Q8R1U1	Conserved oligomeric Golgi complex subunit 4	Cog4	Cog4	864230	27.152857	60	0	4.815209432	5.936629338
Q99JW2	Aminoacylase-1	Acy1	Acy1	10272250	30.31371544	60	0	4.968722792	7.01166558
P97823	Acyl-protein thioesterase 1	Lypla1	Lypla1	18357000	17.49847064	40	0	4.209334096	7.263801708
Q60949	TBC1 domain family member 1	Tbc1d1	Tbc1d1	161000	14.54510099	40	0	3.958388084	5.206825876
Q9D6L8	Peptidyl-prolyl cis-trans isomerase-like 3	Ppil3	Ppil3	2401000	7.793418068	20	0	3.136424061	6.38039216
Q6P6J9	Thioredoxin domain-containing protein 15	Txndc15	Txndc15	168195	23.94623055	60	1	4.640749931	5.225813081
Q6P3A8	2-oxoisovalerate dehydrogenase subunit beta, mitochondrial	Bckdhb	Bckdhb	10129350	38.186675	70	0	5.29229126	7.005581578
Q61823	Programmed cell death protein 4	Pdcd4	Pdcd4	412410	11.11269346	30	0	3.598447803	5.615329187
Q3UFF7	Lysophospholipase-like protein 1	Lyplal1	Lyplal1	1444800	7.177747734	20	0	3.031703559	6.159807733
Q8C878	NEDD8-activating enzyme E1 catalytic subunit	Uba3	Uba3	11121300	43.75237014	80	0	5.483892186	7.046155556
P29037;Q6SJ95	TATA-box-binding protein;TATA box-binding protein-like protein 2	Tbp;Tbpl2	Tbp	1071400			0		6.029951642
O88384	Vesicle transport through interaction with t-SNAREs homolog 1B	Vti1b	Vti1b	1503800	29.46883123	60	0	4.929262255	6.17719008
Q80XU3	Nuclear ubiquitous casein and cyclin-dependent kinase substrate 1	Nucks1	Nucks1	546310	95.75917249	90	0	6.596326526	5.73743915
P10649	Glutathione S-transferase Mu 1	Gstm1	Gstm1	30313000	19.42469647	50	0	4.352242734	7.48162892
Q3V0C5	Ubiquitin carboxyl-terminal hydrolase 48	Usp48	Usp48	13129550	77.52985774	90	0	6.295169378	7.118249841
[truncated: 1,970 more rows]
