# Supplementary material for: Dynamic regulation of N6,2′-O-dimethyladenosine (m6Am) in obesity
Source: Nat Commun. 2021 Dec 10;12:7185. doi: 10.1038/s41467-021-27421-2 (PMC8664860; doi:10.1038/s41467-021-27421-2)
Supplement: Supplementary file 10 — Source data file [file 41467_2021_27421_MOESM10_ESM.zip › Source data revision2/S2a.txt]

mouse number	gender	diet	liver weight
6	Male	HFD	2.24
7	Male	HFD	2.67
8	Male	HFD	1.58
9	Male	HFD	2.08
10	Male	HFD	2.38
13	Male	Chow	1.71
14	Male	Chow	1.74
15	Male	Chow	1.96
16	Male	Chow	1.76
19	Male	Chow	1.64
