# Supplementary material for: Dynamic regulation of N6,2′-O-dimethyladenosine (m6Am) in obesity
Source: Nat Commun. 2021 Dec 10;12:7185. doi: 10.1038/s41467-021-27421-2 (PMC8664860; doi:10.1038/s41467-021-27421-2)
Supplement: Supplementary file 10 — Source data file [file 41467_2021_27421_MOESM10_ESM.zip › Source data revision2/S2b.txt]

mouse number	gender	diet	glucose
6	Male	HFD	151
7	Male	HFD	126
8	Male	HFD	134
9	Male	HFD	126
10	Male	HFD	140
13	Male	Chow	119
14	Male	Chow	94
15	Male	Chow	113
16	Male	Chow	123
19	Male	Chow	94
