# Supplementary material for: Dynamic regulation of N6,2′-O-dimethyladenosine (m6Am) in obesity
Source: Nat Commun. 2021 Dec 10;12:7185. doi: 10.1038/s41467-021-27421-2 (PMC8664860; doi:10.1038/s41467-021-27421-2)
Supplement: Supplementary file 10 — Source data file [file 41467_2021_27421_MOESM10_ESM.zip › Source data revision2/S3b.txt]

Gene	chow1	chow2	chow3	Average FPKM	RNA_PERCENTILE	m6Am=1/ m6A=2/ else=0
Jun	8.59217	11.7451	19.859	13.39875667	90	1
0610009B22Rik	3.10381	6.23475	2.53622	3.95826	70	2
0610040J01Rik	6.03839	4.74232	6.21819	5.6663	80	2
1110065P20Rik	4.6596	9.66619	7.06995	7.131913333	80	2
1190002N15Rik	4.22791	5.62888	5.21211	5.022966667	70	2
1300017J02Rik	93.6504	96.1564	68.0906	85.9658	100	1
1600002H07Rik	10.6857	10.4561	13.0222	11.388	90	2
1600012H06Rik	4.52808	4.80443	3.47522	4.269243333	70	2
1600014C10Rik	35.3029	38.1681	43.9236	39.13153333	100	1
1700017B05Rik	2.92996	2.12168	3.24945	2.76703	60	2
1700066M21Rik	1.83033	3.24988	2.15264	2.41095	60	2
1700123O20Rik	7.01703	4.55792	3.39035	4.988433333	70	2
1810011O10Rik	3.94801	2.44147	4.50236	3.630613333	70	2
1810013L24Rik	5.91253	5.68531	7.91572	6.50452	80	2
2210018M11Rik	2.98061	1.45557	2.47758	2.304586667	60	2
2310022A10Rik	0.965927	1.15635	0.871191	0.997822667	50	2
2310044G17Rik	4.61837	3.3755	2.60792	3.53393	70	2
2410002F23Rik	4.85699	4.71735	14.0756	7.883313333	80	2
2410016O06Rik	1.47483	0.880265	0.699821	1.018305333	50	2
2510002D24Rik	5.56757	16.1941	5.94119	9.234286667	80	2
2510039O18Rik	4.05801	4.66039	4.48874	4.40238	70	2
2610507B11Rik	30.3817	24.7489	21.1298	25.42013333	100	2
2610528J11Rik	3.51314	3.00527	4.13752	3.551976667	70	2
2810408M09Rik	0.699274	0.320186	0.23092	0.416793333	30	2
2810459M11Rik	11.4535	11.2658	9.1472	10.62216667	90	2
4921514A10Rik	2.52529	2.83893	3.61227	2.992163333	60	1
4930444A02Rik	1.38666	1.26148	1.18828	1.278806667	50	2
4930506M07Rik	6.39443	4.64226	5.38028	5.472323333	70	2
4931406P16Rik	7.23268	5.66	2.64061	5.177763333	70	2
6430573F11Rik	8.21369	2.6617	1.40669	4.094026667	70	2
8430408G22Rik	95.1343	61.4655	20.7934	59.13106667	100	2
9130019O22Rik	0.544891	0.0843489	0.157849	0.262362967	30	2
9430020K01Rik	1.48962	0.962887	1.43453	1.295679	50	2
9530068E07Rik	38.3025	31.2661	35.3166	34.96173333	100	1
9630033F20Rik	1.60102	0.987542	1.48251	1.357024	50	2
A130010J15Rik	1.97912	1.09548	0.591007	1.221869	50	2
A230046K03Rik	3.10575	2.31596	1.29278	2.238163333	60	2
A330041J22Rik	1.10828	11.6767	4.26166	5.682213333	80	2
A630007B06Rik	3.2686	4.2785	3.9374	3.828166667	70	2
A730061H03Rik	0.750544	2.80596	2.22585	1.927451333	60	2
Aadac	171.043	142.51	151.227	154.9266667	100	1
Aatk	1.19545	1.94311	3.00996	2.049506667	60	2
Abcd1	4.68891	3.95222	3.5255	4.055543333	70	2
Abcg1	2.06098	2.1881	2.32541	2.191496667	60	2
Abcg8	20.85	12.4858	9.6801	14.33863333	90	2
Abhd13	2.20116	2.21617	1.29551	1.90428	60	2
Abhd15	5.98317	6.97367	4.07296	5.6766	80	1
Abhd17a	22.3393	24.5944	15.9466	20.9601	90	2
Abl1	15.0789	8.49514	14.7501	12.77471333	90	2
Abl2	4.20967	3.10411	4.55192	3.955233333	70	2
Ablim1	14.9777	9.38605	8.89027	11.08467333	90	2
Abtb1	5.78789	5.00274	2.89671	4.562446667	70	1
Abtb2	5.16425	6.52079	4.69257	5.459203333	70	2
Acads	62.9378	46.5593	40.5487	50.01526667	100	2
Acadvl	92.6245	64.9476	68.6781	75.41673333	100	2
Acbd5	45.1557	32.4126	46.7041	41.42413333	100	2
Acnat1	35.7664	20.5385	26.8214	27.70876667	100	2
Acnat2	2.84955	3.0153	2.07465	2.6465	60	2
Acot1	2.55863	3.04415	0.884042	2.162274	60	2
Acot4	3.44014	3.26929	0.622007	2.443812333	60	2
Acsl1	276.114	263.966	182.449	240.843	100	2
Acvr1	9.69752	3.19404	3.06456	5.318706667	70	2
Acvr2a	5.83007	3.00512	2.45425	3.763146667	70	2
Adam17	9.41089	2.85472	4.60781	5.624473333	70	2
Adamts1	2.84477	2.56845	2.48421	2.632476667	60	2
Adamts5	0.4562	0.384943	0.29592	0.379021	30	2
Adap2	17.8271	14.7732	14.2683	15.62286667	90	1
Adar	8.82599	5.7643	6.03721	6.875833333	80	1
Adarb1	2.01552	2.11987	1.73896	1.958116667	60	2
Adcy9	8.44901	6.56844	6.7842	7.267216667	80	2
Adh5	105.472	69.8309	72.7184	82.67376667	100	1
Adh7	6.34466	4.43716	3.53951	4.773776667	70	2
Adipor2	65.5272	62.8063	54.3929	60.9088	100	1
Adnp	7.0944	10.3983	3.32413	6.938943333	80	2
Adnp2	2.01684	1.47337	2.14458	1.878263333	60	2
Ado	2.18638	4.24784	3.16821	3.20081	60	2
Adora1	1.97394	1.39215	2.58875	1.984946667	60	2
Adpgk	2.03437	2.0655	2.18085	2.093573333	60	2
Adprhl2	2.22785	3.50869	1.58984	2.442126667	60	2
Adprm	16.0855	2.60282	8.12233	8.936883333	80	2
Adra1b	30.2726	27.649	19.7646	25.8954	100	2
Adra2b	1.32448	1.61767	0.73101	1.224386667	50	2
Adrb2	0.367765	0.548467	0.123047	0.346426333	30	2
Adrb3	4.35355	1.55309	0.903633	2.270091	60	2
Adtrp	27.2478	20.6728	19.4856	22.46873333	90	1
Aen	3.11394	3.93688	2.38624	3.145686667	60	2
Aff1	10.2607	7.37227	7.75444	8.46247	80	2
Aff4	59.1194	27.3665	32.9395	39.80846667	100	2
Afg3l2	11.0382	10.8835	8.73908	10.22026	90	2
Aftph	10.5045	7.6933	8.91855	9.038783333	80	2
Aggf1	6.9813	5.96609	4.6431	5.863496667	80	2
Agpat3	52.3555	65.8285	56.9933	58.39243333	100	1
Agt	119.525	96.165	93.4036	103.0312	100	2
Agtr1a	15.06	15.6518	13.2591	14.65696667	90	1
Ahctf1	11.7386	13.3968	4.5312	9.888866667	80	2
Ahdc1	8.76259	8.89084	10.0902	9.247876667	80	1
Ahnak	4.87159	2.39803	3.2318	3.500473333	70	2
Ahr	13.3688	9.09048	10.0766	10.84529333	90	2
AI317395	7.9864	13.686	8.35814	10.01018	80	2
AI464131	8.52112	7.22708	8.89154	8.213246667	80	2
AI837181	4.67624	4.65506	3.2206	4.183966667	70	2
Ajuba	1.30328	1.63231	1.43864	1.458076667	50	2
Akap1	23.698	24.0359	24.3439	24.02593333	90	2
Akap11	4.32118	3.08459	3.429	3.61159	70	2
Akap12	1.60005	0.948167	1.33442	1.294212333	50	2
Akap13	24.5246	14.8788	17.8343	19.07923333	90	2
Akap2	5.54846	2.12854	2.17095	3.28265	60	2
Akap8	7.40764	3.92069	6.532	5.953443333	80	2
Akna	0.799176	0.86	1.10701	0.922062	40	2
Akr7a5	48.5931	56.9412	31.4905	45.67493333	100	2
Aldh1b1	27.4273	20.7967	19.5827	22.60223333	90	2
Aldh8a1	76.1857	64.8509	53.8129	64.94983333	100	2
Amacr	30.6212	21.5254	24.1726	25.43973333	100	2
Ambra1	9.39509	6.92529	12.867	9.729126667	80	2
Amigo1	1.43996	1.72864	2.14935	1.77265	50	2
Amotl1	5.26992	3.58106	3.942	4.264326667	70	2
Amotl2	16.1844	15.2553	8.84546	13.42838667	90	1
Anapc2	22.612	6.12014	12.5316	13.75458	90	2
Angptl2	3.77692	2.74262	1.72858	2.749373333	60	1
Angptl3	240.398	117.013	160.505	172.6386667	100	1
Ank3	15.9576	7.8231	15.3773	13.05266667	90	2
Ankhd1	20.9176	18.552	18.4303	19.29996667	90	1
Ankib1	3.81259	3.12892	3.56488	3.50213	70	2
Ankle2	3.78363	4.19757	3.49624	3.825813333	70	2
Ankrd33b	6.82154	6.70101	6.30802	6.61019	80	2
Ankrd40	20.8753	16.9236	17.5446	18.44783333	90	2
Ankrd50	3.77593	3.03696	2.92397	3.24562	60	2
Ankrd9	1.07128	0.565154	0.625055	0.753829667	40	2
Anks4b	19.9502	14.4668	15.311	16.576	90	1
Ap1g1	13.83485	6.382515	10.04386	10.087075	80	2
Ap2s1	23.2727	20.5248	21.053	21.61683333	90	2
Ap4m1	6.24313	4.85588	3.5148	4.87127	70	2
Ap5b1	0.925028	1.21005	1.36218	1.165752667	50	2
Ap5s1	6.41982	5.88476	4.4431	5.58256	70	2
Ap5z1	2.36339	2.15474	1.83486	2.117663333	60	2
Apc	6.09168	8.12896	5.78942	6.67002	80	2
Apcs	16.6726	15.0045	5.46963	12.38224333	90	1
Apoa4	13.7954	11.3751	9.14247	11.43765667	90	2
Apoa5	150.552	192.436	152.471	165.153	100	2
Apob	895.748	675.589	709.407	760.248	100	2
Apof	79.4347	68.101	60.1285	69.2214	100	1
Apol7a	20.8286	26.4772	15.6751	20.99363333	90	2
Apol9a	10.9091	7.38692	15.9653	11.42044	90	2
Apol9b	19.5143	12.0145	21.2261	17.58496667	90	2
Apon	100.736	78.5936	67.9712	82.4336	100	2
Aqp11	6.03448	6.74766	4.31993	5.70069	80	2
Aqp9	85.0133	64.2393	59.4833	69.57863333	100	1
Arf6	8.6697	14.0709	10.7524	11.16433333	90	2
Arfgap1	9.7208	9.86882	12.9391	10.84290667	90	2
Arg1	251.974	172.46	156.963	193.799	100	2
Arhgap12	8.60941	8.55328	8.10815	8.423613333	80	1
Arhgap21	17.3425	15.1905	9.8552	14.1294	90	2
Arhgap23	3.91419	4.86806	3.90163	4.22796	70	1
Arhgap24	3.89023	3.43701	4.50254	3.94326	70	2
Arhgap29	16.6472	16.1323	14.0439	15.6078	90	1
Arhgap31	2.5727	1.85827	2.92232	2.451096667	60	2
Arhgap32	10.4302	7.72838	7.40156	8.520046667	80	2
Arhgap5	3.48152	7.59531	4.73697	5.271266667	70	2
Arhgap6	1.63498	1.28298	0.490898	1.136286	50	2
Arhgdia	30.3939	23.0623	25.0996	26.18526667	100	2
Arhgef17	0.645064	0.64026	0.647532	0.644285333	40	2
Arhgef26	8.41589	9.5534	8.66324	8.87751	80	2
Arhgef3	3.91196	3.10269	4.22777	3.747473333	70	2
Arid1a	38.2891	14.1295	71.4309	41.28316667	100	1
Arid1b	15.7609	19.0693	15.6258	16.81866667	90	1
Arid2	5.70065	9.25122	4.50324	6.485036667	80	2
Arid4b	8.03454	8.73164	8.06978	8.278653333	80	2
Arid5b	19.7536	10.0464	11.3844	13.72813333	90	2
Arl4a	7.5653	7.67438	4.61707	6.618916667	80	1
Arl4d	16.95	8.23162	7.99226	11.05796	90	2
Armc1	3.31974	4.46983	3.24677	3.67878	70	2
Arpc5l	8.88337	9.97802	7.01688	8.62609	80	2
Arsa	12.4189	11.7944	17.5337	13.91566667	90	1
Asb6	5.11884	4.29119	4.44114	4.617056667	70	2
Asb8	4.28448	5.94583	3.95035	4.726886667	70	2
Ash1l	8.22309	5.10599	5.89547	6.408183333	80	2
Asxl1	14.9178	3.76142	2.98618	7.2218	80	2
Asxl2	10.2372	6.87783	4.71335	7.276126667	80	2
Atf6	8.63815	7.09726	8.25847	7.99796	80	2
Atf7ip	3.7376405	3.824955	3.2842395	3.615611667	70	2
Atg2a	11.9298	9.94856	7.91879	9.932383333	80	2
Atl3	13.4532	11.2929	10.0158	11.5873	90	2
Atp2b4	2.22395	1.31136	1.2841	1.60647	50	2
Atp5l	21.2667	32.8188	7.94565	20.67705	90	2
Atraid	41.5578	22.6489	38.0527	34.08646667	100	2
Atrip	2.2054	2.05783	0.613678	1.625636	50	2
Atxn1	4.21989	4.03766	4.28062	4.17939	70	1
Atxn1l	3.05578	2.3843	2.95558	2.798553333	60	2
Atxn7	4.02319	3.86975	3.49717	3.796703333	70	2
Atxn7l1	20.8757	9.09867	9.48496	13.15311	90	2
Atxn7l3	3.1872	3.33801	2.38308	2.96943	60	2
AU022252	15.5024	11.368	10.8055	12.55863333	90	2
Avl9	3.16996	4.10572	2.98309	3.41959	70	2
Avpr1a	8.27325	4.73935	4.77321	5.928603333	80	2
Axin1	22.2272	14.0563	16.3275	17.537	90	2
Azi2	13.0455	14.3568	7.1526	11.5183	90	2
B230120H23Rik	3.88336	4.86693	6.82806	5.192783333	70	2
B230219D22Rik	4.68694	5.09808	2.21948	4.0015	70	2
B3galt1	10.8328	7.73991	3.05896	7.210556667	80	2
B3gnt2	11.0983	4.32336	10.3314	8.584353333	80	2
B3gnt3	0.834137	0.703956	1.1944	0.910831	40	2
Baat	50.567	48.7343	29.4749	42.9254	100	1
Bach1	8.52846	8.72978	8.17403	8.477423333	80	2
Bach2	17.4608	3.22718	6.52908	9.072353333	80	2
Bag3	14.6219	8.70225	10.7342	11.35278333	90	2
Bag4	6.44074	6.09464	7.75954	6.764973333	80	2
Bag5	2.4915	3.37159	1.43681	2.4333	60	2
Bahcc1	2.6716	3.13254	2.70155	2.83523	60	2
BC003965	3.23478	2.81472	3.67726	3.242253333	60	2
BC018507	2.81017	2.46304	1.60293	2.292046667	60	2
BC021891	0.449391	1.26936	0.961294	0.893348333	40	2
BC027231	1.81966	2.92522	2.16972	2.304866667	60	2
Bcar1	7.70553	8.58875	9.83392	8.7094	80	2
Bcar3	8.73313	8.9843	6.91729	8.211573333	80	2
Bche	18.5926	11.9839	9.00023	13.19224333	90	1
Bcl2l1	9.08616	6.89012	8.35609	8.11079	80	2
Bcl9	1.59271	2.01048	3.84036	2.481183333	60	2
Bcl9l	8.53698	7.18421	8.66258	8.127923333	80	2
Bcorl1	2.09317	1.6948	2.4651	2.084356667	60	2
Bcr	7.00929	5.86101	5.64635	6.172216667	80	2
Bdh1	67.3289	55.2985	58.1005	60.24263333	100	1
Bend3	1.06286	0.863789	1.0054	0.977349667	50	2
Bhlhe40	16.3739	29.8051	61.5962	35.92506667	100	2
Birc2	1.85729	1.9082	1.22517	1.663553333	50	2
Birc3	16.2481	9.11757	3.74704	9.704236667	80	2
Birc6	33.1521	23.0558	27.8497	28.0192	100	2
Bivm	7.04837	3.87265	1.03556	3.985526667	70	2
Bloc1s3	1.63682	2.90665	1.41282	1.98543	60	2
Bloc1s4	2.46473	4.637	0.995523	2.699084333	60	2
Bmi1	13.7262	7.37556	5.0972	8.732986667	80	2
Bmp1	22.0805	21.2657	16.056	19.80073333	90	2
Bmp10	1.09323	0.828528	0.757067	0.892941667	40	2
Bmp2	3.24802	5.20919	3.95301	4.13674	70	2
Bmp2k	2.57988	1.9791	1.71812	2.092366667	60	2
Bmpr2	10.9732	6.01266	7.22892	8.071593333	80	2
Bmyc	2.19224	2.79993	2.0837	2.358623333	60	2
Bod1	6.44902	4.28958	5.00003	5.24621	70	2
Bod1l	3.49383	2.38025	2.51651	2.796863333	60	2
Bptf	8.88332	7.42284	10.2143	8.840153333	80	2
Brap	60.6626	27.2534	46.9353	44.95043333	100	2
Brd3	16.0266	14.3556	22.3222	17.56813333	90	2
Brf2	1.6923	1.8178	2.01239	1.84083	60	2
Brpf3	17.6277	24.4834	8.66138	16.92416	90	2
Brwd1	8.85697	7.97456	21.052	12.62784333	90	2
Btbd11	0.309992	1.56805	1.23459	1.037544	50	2
Btbd3	0.924786	1.80261	0.967151	1.231515667	50	2
Btbd6	3.71008	4.11764	2.6902	3.505973333	70	2
Btbd7	4.08358	2.86512	2.08172	3.01014	60	2
Btd	15.6383	16.7387	6.50323	12.96007667	90	2
Btg1	4.91393	9.23659	4.22335	6.124623333	80	2
Bysl	3.17193	2.09789	3.19763	2.822483333	60	2
C130074G19Rik	30.8703	19.8265	32.5282	27.74166667	100	2
C1galt1	5.0969	6.32716	6.17433	5.86613	80	2
C1galt1c1	3.56807	2.49336	2.00524	2.68889	60	2
C1qa	13.6388	15.3679	21.4399	16.81553333	90	1
C1qb	21.3421	18.1885	21.3082	20.2796	90	2
C1qbp	19.3716	20.299	15.5823	18.41763333	90	2
C1qtnf1	8.99061	10.3775	2.68715	7.351753333	80	2
C1ra	69.5023	54.897	59.6201	61.3398	100	1
C1rl	24.2513	18.8829	18.3835	20.5059	90	1
C230081A13Rik	3.63369	2.30129	2.75278	2.89592	60	2
C8a	152.585	109.16	129.38	130.375	100	2
Camk1d	36.8132	25.03	18.1453	26.66283333	100	2
Cand1	22.8726	15.4757	21.3276	19.89196667	90	2
Cant1	5.22145	5.27291	5.13004	5.208133333	70	2
Card6	2.78219	1.82043	2.0837	2.228773333	60	2
Carhsp1	9.29436	7.24017	8.26363	8.266053333	80	1
Casc3	4.88805	7.91723	5.09348	5.966253333	80	2
Caskin2	3.23225	4.72224	2.21051	3.388333333	70	2
Cbll1	2.10589	3.36871	2.91557	2.796723333	60	2
Cbx4	4.6038	5.45674	5.41101	5.157183333	70	2
Cbx8	1.8701	3.08662	4.22785	3.061523333	60	2
Ccbe1	0.850732	1.30887	0.59135	0.916984	40	2
Ccdc117	3.36042	4.40439	4.63577	4.133526667	70	2
Ccdc55	3.93294	1.92569	4.15718	3.338603333	70	2
Ccdc71	3.40643	2.53303	1.60399	2.514483333	60	2
Ccdc80	1.92009	2.79736	3.56843	2.76196	60	2
Ccdc85b	1.08183	5.24254	3.64132	3.321896667	70	2
Ccm2	6.22825	7.44131	2.73195	5.46717	70	2
Ccnt2	4.31956	6.07207	2.75407	4.3819	70	2
Ccrn4l	1.40472	1.8637	3.78727	2.351896667	60	2
Ccser2	7.27097	7.34172	8.66382	7.758836667	80	2
Cd163	3.34938	3.20352	5.79854	4.117146667	70	2
Cd164	55.7995	56.5879	56.3938	56.2604	100	2
Cdc26	6.48382	5.51339	3.1104	5.03587	70	2
Cdc34	14.8148	20.5548	14.225	16.53153333	90	2
Cdc42ep1	7.01201	5.7246	10.5007	7.74577	80	2
Cdc42ep4	9.66687	10.7424	15.3123	11.90719	90	2
Cdca4	0.468233	0.416188	0.523656	0.469359	30	2
Cdh2	23.3128	17.6168	18.4616	19.79706667	90	2
Cdh5	7.90163	6.19594	8.61675	7.57144	80	2
Cdk12	11.4949	9.9857	6.49237	9.324323333	80	2
Cdk13	6.23217	7.10825	5.38648	6.2423	80	2
Cdk9	25.0841	12.6265	15.1331	17.61456667	90	2
Cdkn2aip	2.04771	2.55974	1.8592	2.15555	60	2
Cdr2l	0.738407	0.874625	0.771889	0.794973667	40	2
Cebpa	56.6083	95.991	62.2193	71.6062	100	2
Cebpb	12.9814	57.7048	24.5445	31.74356667	100	2
Cebpg	9.89176	9.07688	9.44005	9.469563333	80	2
Cenpb	11.9834	15.198	9.10638	12.09592667	90	2
Cep170b	5.83144	5.4092	5.76492	5.66852	80	2
Cep250	1.75323	5.84176	2.72782	3.440936667	70	2
Cep350	6.3916	5.45917	3.65532	5.168696667	70	2
Cep68	3.14593	2.24174	2.45238	2.61335	60	2
Cep85	13.9943	19.7803	10.3102	14.69493333	90	2
Cep85l	7.92232	4.69157	5.95575	6.18988	80	2
Cers2	155.86	104.497	118.815	126.3906667	100	1
Ces1b	18.6828	6.99896	8.07035	11.25070333	90	2
Ces1g	50.0389	32.9619	34.2894	39.09673333	100	1
Cfb	264.686	229.708	211.668	235.354	100	2
Cflar	19.8085	21.2945	16.2974	19.13346667	90	2
Cgrrf1	10.9858	5.96762	8.35582	8.436413333	80	2
Chac2	3.87139	4.69224	13.239	7.267543333	80	2
Chd2	17.8951	16.597	18.7333	17.7418	90	2
Chd6	11.7988	7.9358	4.34025	8.02495	80	2
Chd7	8.55699	5.5061	4.29624	6.119776667	80	2
Chd8	9.77594	12.5111	6.50465	9.59723	80	2
Chdh	27.8383	26.5256	23.6981	26.02066667	100	1
Chpf2	2.96853	3.08553	2.16828	2.74078	60	2
Chst12	0.692238	0.404088	1.1809	0.759075333	40	2
Chst13	0.8399	1.62805	0.678574	1.048841333	50	2
Chst15	3.44831	2.61143	2.21914	2.759626667	60	2
Chst2	0.317557	0.643324	0.356473	0.439118	30	2
Chsy1	0.708361	0.854334	0.546042	0.702912333	40	2
Chtf8	13.3025	7.59602	6.90832	9.268946667	80	2
Cic	24.4914	14.9343	19.9331	19.78626667	90	2
Cish	9.99685	11.7631	8.13033	9.963426667	80	1
Cited2	7.97869	8.71349	7.68087	8.12435	80	2
Ckap4	0.535133	0.990865	0.55237	0.692789333	40	2
Clcc1	15.2983	13.6254	5.96742	11.63037333	90	2
Clcn3	8.45692	7.46176	8.70977	8.209483333	80	2
Cldn1	15.223	15.2496	9.59613	13.35624333	90	2
Cldn12	18.5294	16.303	10.3555	15.06263333	90	1
Cldn14	1.38482	5.32044	2.22643	2.97723	60	2
Cldn2	20.9159	23.727	11.3744	18.67243333	90	2
Cldn3	52.1106	43.8878	40.3079	45.43543333	100	1
Cldn5	2.0094	2.48739	2.10568	2.200823333	60	2
Clec14a	2.10732	2.07289	1.64473	1.941646667	60	2
Clec4f	26.5086	33.9525	21.4665	27.3092	100	2
Clic4	14.8391	10.1869	14.887	13.30433333	90	1
Clint1	15.6903	12.2806	13.7902	13.92036667	90	2
Clip1	9.75541	8.01656	7.19517	8.32238	80	2
Clip2	0.610851	0.537673	0.757341	0.635288333	40	2
Cln8	9.47884	12.458	4.69395	8.87693	80	2
Clp1	2.08508	3.35402	2.9338	2.790966667	60	2
Cluh	68.1936	74.0568	41.607	61.2858	100	2
Cnksr3	1.80463	2.26907	2.3394	2.1377	60	2
Cnnm2	1.77423	1.90332	1.55843	1.745326667	50	2
Cnnm3	6.13473	7.44508	5.25368	6.27783	80	2
Cnst	2.60517	2.6252	1.65728	2.295883333	60	2
Coasy	32.7374	30.9571	20.9886	28.2277	100	2
Cog8	7.66275	5.21125	5.8975	6.257166667	80	2
Col18a1	198.21	165.407	147.989	170.5353333	100	2
Colec11	7.17155	8.56389	8.2081	7.98118	80	2
Colec12	11.0124	6.84656	9.31863	9.059196667	80	1
Colgalt1	9.45275	8.44693	8.41816	8.772613333	80	2
Commd5	4.11578	3.60775	3.81093	3.84482	70	2
Copa	39.2417	40.6698	29.5243	36.4786	100	2
Cops2	12.2847	6.89138	7.7546	8.976893333	80	2
Cox10	4.99618	1.70398	2.02222	2.90746	60	2
Cox15	4.30057	3.43526	2.87805	3.53796	70	2
Cpeb2	12.5677	13.8154	17.2516	14.5449	90	1
Cpn2	52.2418	37.356	47.9072	45.835	100	2
Cpne1	10.2781	6.74332	7.64446	8.22196	80	2
Cpped1	19.0359	13.6198	12.1451	14.9336	90	1
Cpt1a	44.8685	32.4271	34.9475	37.41436667	100	2
Cpt2	56.7925	44.0812	56.708	52.52723333	100	2
Creb3l3	49.7011	60.4298	44.8513	51.66073333	100	1
Crebbp	12.6078	8.60328	10.7683	10.65979333	90	2
Crebrf	11.8371	9.42844	5.01826	8.761266667	80	2
Crebzf	17.0506	14.8924	7.22116	13.05472	90	1
Crem	16.7685	14.8102	9.81185	13.79685	90	2
Crk	18.0739	21.6081	12.57	17.41733333	90	2
Crkl	6.35038	4.73658	4.75182	5.279593333	70	2
Crp	111.517	74.8827	106.421	97.6069	100	2
Crtc3	19.7589	8.34168	18.2334	15.44466	90	2
Csf1	2.80411	2.13593	6.02779	3.655943333	70	2
Csf1r	11.6296	12.9049	11.7073	12.0806	90	2
Csrnp1	0.893338	2.0366	1.43097	1.453636	50	2
Csrp2bp	10.202	5.41187	3.3041	6.30599	80	2
Cstf1	5.00154	4.25481	2.71871	3.991686667	70	2
Cstf2t	5.00625	4.66315	3.09902	4.25614	70	2
Ctcf	9.75334	10.4668	10.2813	10.16714667	80	2
Ctdsp2	6.93524	8.06521	5.10707	6.702506667	80	2
Ctif	2.53285	2.80539	2.54115	2.626463333	60	2
Ctsz	47.7842	44.8527	42.5648	45.06723333	100	2
Cyhr1	12.0554	15.3785	7.72285	11.71891667	90	2
Cyp1a1	0.030418133	0.0912544	0.030418133	0.050696889	10	2
Cyp1a2	185.655	116.832	122.979	141.822	100	2
Cyp2j6	12.9881	10.4505	9.00454	10.81438	90	2
Cyp2u1	13.3212	7.79801	9.29385	10.13768667	80	2
Cyp8b1	102.922	87.2981	47.1898	79.13663333	100	2
Cyr61	2.8783	4.14926	4.56437	3.863976667	70	1
D10Wsu52e	13.6266	10.1013	9.28196	11.00328667	90	2
D130043K22Rik	3.71022	9.11195	5.34981	6.057326667	80	2
D17H6S53E	3.30049	6.81865	4.44247	4.85387	70	2
D17H6S56E-5	0.0813354	0.351153	0.763534	0.398674133	30	0
D17Wsu92e	37.7121	31.3077	37.2171	35.4123	100	2
D1Ertd622e	3.73378	2.11725	2.09658	2.649203333	60	2
D2hgdh	4.46567	7.62621	4.28563	5.45917	70	2
D830050J10Rik	3.84191	6.45896	3.12001	4.473626667	70	2
D8Ertd738e	38.4426	29.1338	20.8918	29.4894	100	2
D930015E06Rik	2.88386	3.05029	2.11817	2.684106667	60	2
Daam1	8.04956	6.36742	8.66632	7.694433333	80	2
Dab2	10.4615	7.82095	7.14939	8.47728	80	2
Dab2ip	3.93809	3.29706	4.61825	3.951133333	70	2
Dact1	0.148479	0.367526	0.138656	0.218220333	20	2
Dact2	3.51522	3.26117	2.36857	3.04832	60	2
Dag1	24.0269	15.0434	18.362	19.1441	90	2
Dapk1	18.5183	16.0612	11.3076	15.2957	90	2
Daxx	6.33928	3.72206	4.33306	4.798133333	70	2
Dbf4	1.22864	1.0776	0.666637	0.990959	50	2
Dbr1	3.28215	1.48793	1.74029	2.170123333	60	2
Dcaf10	3.22119	6.47755	3.73362	4.477453333	70	2
Dcaf5	5.65665	4.68676	5.0406	5.128003333	70	2
Dchs1	1.15501	0.67808	0.675961	0.836350333	40	2
Dcun1d3	3.70094	2.38437	9.32419	5.1365	70	2
Ddx24	7.73748	6.2499	3.78423	5.92387	80	1
Ddx28	4.48259	3.29437	1.79478	3.19058	60	2
Ddx42	9.6924	4.68588	6.46336	6.947213333	80	2
Dedd	11.1353	3.60513	11.1424	8.62761	80	2
Dedd2	2.27333	6.40375	2.90349	3.86019	70	2
Degs1	19.4773	19.3702	15.5048	18.11743333	90	2
Dennd5b	26.9718	22.7275	17.4506	22.3833	90	2
Dennd6a	2.47284	2.84911	2.64984	2.657263333	60	2
Derl2	19.1061	19.4865	12.943	17.17853333	90	1
Dexi	5.66806	8.57302	6.0317	6.757593333	80	2
Dgcr14	0.846816	0.744474	1.52269	1.037993333	50	2
Dgkz	9.8035	19.9724	13.5346	14.43683333	90	2
Dhcr7	36.6193	47.1066	33.4405	39.05546667	100	1
Dhrs13	1.73668	3.57226	1.60222	2.30372	60	2
Dhx32	12.1405	9.16026	8.99185	10.09753667	80	1
Dhx34	2.05437	1.73071	1.55025	1.778443333	50	2
Dicer1	4.24633	3.40723	3.98036	3.877973333	70	2
Dido1	11.2214	9.85891	7.49511	9.52514	80	2
Dip2b	2.1082	1.98727	1.90225	1.99924	60	2
Dlc1	15.2562	14.9578	16.6711	15.62836667	90	2
Dll4	1.73975	2.12683	1.85403	1.90687	60	2
Dmwd	5.4145	5.7636	3.52724	4.90178	70	2
Dmxl1	4.0221	4.04667	2.84942	3.639396667	70	2
Dnaja2	25.6385	14.4192	29.6374	23.2317	90	2
Dnajb1	3.48333	2.82899	2.70632	3.006213333	60	1
Dnajb12	16.8282	14.8485	15.4917	15.7228	90	2
Dnajb4	9.18791	3.62554	10.4531	7.755516667	80	2
Dnajb9	10.0443	8.37427	10.1286	9.515723333	80	2
Dnajc14	5.35601	4.04589	4.74573	4.715876667	70	2
Dnajc16	2.29871	1.79457	2.90769	2.333656667	60	2
Dnajc22	32.8198	27.2622	19.9518	26.67793333	100	1
Dnajc25	5.9428	7.26424	6.70361	6.636883333	80	2
Dnlz	1.88728	2.10679	2.81852	2.270863333	60	2
Dnmbp	4.75489	4.70427	3.542	4.33372	70	2
Dolk	2.8461	3.62854	3.92372	3.46612	70	2
Dot1l	9.88104	10.2607	6.90017	9.01397	80	2
Dpp4	15.2367	16.1269	19.3289	16.8975	90	2
Dsc2	9.68731	8.18917	10.0353	9.303926667	80	2
Dse	1.52469	1.37932	1.4402	1.44807	50	2
Dstyk	2.2397	1.56678	1.59984	1.802106667	50	2
Dtx3l	9.40515	5.23632	7.59713	7.412866667	80	2
Dtx4	2.85257	2.37208	2.95466	2.726436667	60	2
Dusp11	18.1721	14.7485	15.1621	16.02756667	90	2
Dusp16	9.06258	6.21999	4.62071	6.634426667	80	2
Dusp23	5.20608	4.40772	3.14306	4.252286667	70	2
Dusp3	9.41631	18.5141	16.9824	14.97093667	90	2
Dusp6	16.7253	12.5752	18.1017	15.80073333	90	1
Dusp8	0.686047	0.559324	0.45767	0.567680333	40	2
Dync1h1	20.2355	13.9759	35.7528	23.3214	90	2
Dynll1	4.62505	5.85503	7.81886	6.099646667	80	1
Dynll2	62.5476	47.4321	64.4213	58.13366667	100	2
Dyrk1a	6.80578	6.36636	5.71487	6.29567	80	2
Dyrk2	7.65253	9.26109	5.79707	7.57023	80	2
E130309D02Rik	3.04916	3.79731	2.74362	3.196696667	60	2
E2f3	8.16149	15.3355	0.515162	8.004050667	80	2
E430018J23Rik	1.01669	2.72287	0.798117	1.512559	50	2
Ece1	227.938	282.2	229.41	246.516	100	1
Eci2	106.25	45.4195	78.3309	76.6668	100	2
Edem3	5.08216	4.43918	5.42532	4.98222	70	2
Eepd1	6.14696	7.3316	4.40523	5.961263333	80	1
Egfr	314.022	310.982	272.627	299.2103333	100	1
Egr1	51.5481	24.8081	21.7873	32.7145	100	1
Ehbp1l1	1.87982	1.43474	1.82314	1.712566667	50	2
Ehd1	15.2552	18.2734	14.5436	16.02406667	90	2
Ehd3	12.3735	11.4655	11.7419	11.8603	90	2
Ehhadh	69.9157	47.8416	50.9279	56.2284	100	1
Eif1a	13.4691	8.10644	9.6251	10.40021333	90	2
Eif2a	14.8514	8.49423	9.9343	11.09331	90	2
Eif2ak3	14.7873	17.4599	2.32499	11.52406333	90	2
Eif3a	42.8334	20.4787	42.4618	35.25796667	100	2
Eif3j1	5.14476	6.47991	3.06444	4.89637	70	2
Eif4g1	93.5301	85.4975	99.6289	92.8855	100	2
Elf1	6.04463	5.13827	5.35369	5.512196667	70	1
Elf2	8.28602	5.96551	10.594	8.281843333	80	2
Elk3	7.0224	4.2854	4.94768	5.418493333	70	2
Elk4	23.8428	23.0959	29.4649	25.46786667	100	1
Elmo2	2.89257	2.78404	2.58742	2.754676667	60	2
Elmsan1	2.20205	1.97418	3.3095	2.495243333	60	2
Elof1	7.83171	6.25126	6.56728	6.883416667	80	2
Elovl1	17.7744	16.9922	10.5772	15.1146	90	1
Elovl3	108.517	92.9256	36.3005	79.2477	100	2
Elovl5	238.564	168.991	147.378	184.9776667	100	2
Elovl6	9.06815	6.87885	6.03763	7.32821	80	2
Emc1	8.3818	10.2229	6.09756	8.234086667	80	2
Emc6	14.9229	22.9928	10.6329	16.18286667	90	1
Emilin1	10.1978	6.63824	3.71003	6.84869	80	2
Eml4	3.2377	3.26544	1.91875	2.807296667	60	2
Enpp4	1.8113	2.02392	2.1418	1.99234	60	2
Ep300	6.16583	5.00531	5.20174	5.457626667	70	1
Epc2	3.24593	3.96128	3.60471	3.603973333	70	2
Epha2	5.15633	15.8558	9.09643	10.03618667	80	1
Ephb4	5.21697	5.12295	3.69242	4.677446667	70	2
Epm2aip1	3.69435	3.54802	2.97167	3.40468	70	2
Ept1	13.0261	13.0139	7.4249	11.15496667	90	2
Erbb3	24.822	22.8234	17.6111	21.75216667	90	2
Erc2	1.96864	1.41562	1.36264	1.5823	50	2
Ercc4	2.01698	2.96494	3.779	2.920306667	60	2
Erf	7.98706	4.60778	6.06209	6.218976667	80	2
Erlin2	5.84456	4.62825	4.50033	4.991046667	70	2
Erp29	13.97	16.7535	19.489	16.7375	90	2
Errfi1	143.221	273.401	253.196	223.2726667	100	2
Etf1	9.82599	8.10098	9.44731	9.12476	80	1
Ethe1	28.7026	18.5432	15.7865	21.01076667	90	2
Ets1	5.37718	6.43294	6.4547	6.088273333	80	1
Ets2	12.0122	10.5525	9.09514	10.55328	90	2
Etv3	4.09442	3.71881	4.46092	4.091383333	70	2
Etv6	16.6777	8.53312	25.631	16.94727333	90	2
Eva1a	21.8931	20.5953	25.6618	22.71673333	90	2
Eva1b	1.45244	2.74952	2.40336	2.201773333	60	2
Exoc3	4.49286	3.07497	2.83814	3.468656667	70	2
Exoc8	1.43812	1.68116	1.82603	1.648436667	50	2
Exosc4	5.89616	6.6454	5.61281	6.051456667	80	2
Exph5	7.94753	4.41406	5.14495	5.835513333	80	2
Ext1	9.19354	5.28759	7.65133	7.377486667	80	2
Extl3	4.70555	4.54399	4.25825	4.502596667	70	2
F10	137.62	93.8111	109.922	113.7843667	100	1
F2r	6.36319	6.27983	3.75142	5.464813333	70	1
F7	24.8887	17.4288	18.9832	20.43356667	90	2
F9	26.9664	18.0692	21.0274	22.021	90	1
Fads6	22.7363	17.35	16.7824	18.95623333	90	2
Faf2	13.0669	16.3151	8.41361	12.59853667	90	1
Fahd1	17.0702	11.0027	12.3698	13.4809	90	1
Fam105b	9.4919	11.3195	4.94641	8.585936667	80	2
Fam109a	0.594825	1.37734	1.05019	1.007451667	50	2
Fam117b	1.78191	1.8435	1.52043	1.71528	50	2
Fam120b	3.74432	2.24051	2.89561	2.960146667	60	2
Fam124a	10.0242	6.43569	7.55734	8.005743333	80	2
Fam129b	2.87773	4.32695	2.34043	3.181703333	60	2
Fam134b	17.2702	11.5051	12.3118	13.6957	90	2
Fam134c	13.6771	14.4433	11.3657	13.16203333	90	2
Fam136a	10.586	7.97238	6.7407	8.433026667	80	2
Fam171b	0.274824	0.129177	0.118693	0.174231333	20	2
Fam175b	17.2713	8.56879	9.50673	11.78227333	90	2
Fam179b	1.87416	1.72241	1.79804	1.798203333	50	2
Fam193b	7.54689	7.01222	5.2451	6.601403333	80	2
Fam198a	2.70145	2.72384	2.31691	2.580733333	60	2
Fam207a	4.0438	3.44297	3.28279	3.589853333	70	2
Fam20a	12.0393	12.0104	12.9766	12.3421	90	2
Fam210a	15.4495	10.1883	7.55417	11.06399	90	2
Fam214a	14.9938	11.6017	11.8111	12.8022	90	2
Fam214b	10.7949	4.70491	6.65243	7.38408	80	2
Fam220a	1.203733	0.8142945	0.666657	0.894894833	40	2
Fam222a	1.12054	1.29601	0.973546	1.130032	50	2
Fam222b	5.04665	4.45906	5.02089	4.8422	70	2
Fam35a	3.47587	3.59081	2.80545	3.29071	70	2
Fam43a	1.43098	2.02804	1.59482	1.684613333	50	2
Fam46a	1.15976	1.07844	0.974928	1.071042667	50	2
Fam53a	6.27093	12.2719	6.283	8.275276667	80	2
Fam53b	6.33728	3.38619	3.15946	4.29431	70	2
Fam53c	2.20766	3.40074	3.21357	2.940656667	60	2
Fam57a	1.19477	1.12953	0.653016	0.992438667	50	2
Fam58b	2.40909	2.11286	1.47038	1.997443333	60	2
Fam63a	35.3175	26.0065	33.9331	31.75236667	100	1
Fam69a	1.64659	2.5856	2.32045	2.184213333	60	2
Fam83h	3.19539	3.79429	2.81501	3.26823	60	2
Fam84b	0.562237	0.469717	0.639643	0.557199	40	2
Fam89a	1.55023	3.97343	1.59818	2.373946667	60	2
Fancf	0.604672	2.10807	0.482725	1.065155667	50	2
Farp2	8.44704	5.76098	5.72557	6.64453	80	2
Fat1	6.7286	4.28237	4.33082	5.11393	70	2
Fat4	0.665896	0.601802	0.815515	0.694404333	40	2
Fbxl14	1.64181	1.52973	1.56719	1.579576667	50	2
Fbxl18	2.92067	2.51565	2.80645	2.74759	60	2
Fbxl3	14.1262	11.1622	10.051	11.7798	90	1
Fbxl5	4.42428	4.11515	4.07992	4.20645	70	2
Fbxo21	17.5959	15.9891	14.1914	15.92546667	90	2
Fbxo28	2.67752	1.55521	1.12838	1.787036667	50	2
Fbxo33	5.38246	3.37341	2.70234	3.819403333	70	2
Fbxo34	4.11803	3.08979	3.0276	3.411806667	70	1
Fbxo38	5.08527	3.48982	4.53049	4.368526667	70	2
Fbxo45	1.59707	1.31976	0.924603	1.280477667	50	2
Fbxo46	2.04249	1.366	1.09539	1.501293333	50	2
Fbxo8	10.874	10.6963	10.1833	10.58453333	90	1
Fbxw2	11.8537	9.62391	9.006	10.16120333	80	1
Fbxw7	3.32954	1.62388	2.64313	2.532183333	60	2
Fcgr1	0.0533656	0.51295	0.35184	0.306051867	30	2
Fem1a	2.74157	2.40921	2.47088	2.540553333	60	2
Fem1c	2.86282	3.87836	2.51139	3.08419	60	2
Fga	802.931	638.015	584.719	675.2216667	100	2
Fgd5	2.25712	3.01926	3.07448	2.78362	60	2
Fgd6	9.5499	12.9268	6.97343	9.81671	80	2
Fgfr1op2	18.8257	9.16883	13.8874	13.96064333	90	2
Fgl2	1.00928	0.550653	0.727806	0.762579667	40	2
Fignl2	1.35928	3.41316	1.80542	2.19262	60	2
Filip1l	1.37065	1.31156	1.12438	1.268863333	50	2
Fitm2	6.13625	5.62403	5.02002	5.593433333	70	2
Fiz1	2.75755	3.28306	2.52781	2.85614	60	2
Fkbpl	2.1459	1.6742	1.43419	1.75143	50	2
Fkrp	2.2574	3.29824	2.03897	2.531536667	60	2
Fktn	2.10845	1.18918	0.708774	1.335468	50	2
Flnb	11.2159	8.29625	7.68915	9.0671	80	2
Flt4	4.63582	5.17314	4.45484	4.7546	70	1
Fnip2	9.21879	7.00135	3.66106	6.627066667	80	2
Fosl2	2.08125	2.86321	2.30565	2.416703333	60	2
Foxa1	5.04296	5.78996	4.88458	5.239166667	70	2
Foxa2	10.9437	12.3853	11.237	11.522	90	2
Foxa3	8.3027	12.4816	10.8693	10.5512	90	2
Foxn2	4.14391	2.94765	4.15206	3.747873333	70	2
Foxn3	24.8098	18.81	30.8591	24.8263	100	2
Foxo1	4.4389	6.0949	2.30142	4.278406667	70	2
Foxo3	11.0841	23.434	12.2955	15.60453333	90	2
Fpgt	0.688425	1.8272	0.609189	1.041604667	50	2
Fpr1	1.21144	0.844339	0.394819	0.816866	40	2
Frmd4b	22.3421	15.7244	21.4589	19.8418	90	2
Frs2	4.86633	2.51139	3.89715	3.75829	70	2
Ftsj2	1.52113	1.3161	1.9744	1.603876667	50	2
Ftsj3	14.9852	9.82561	11.857	12.22260333	90	2
Furin	54.6895	68.1506	51.2793	58.0398	100	2
Fzd4	3.68457	2.78685	3.1677	3.21304	60	2
Fzd5	1.02014	2.02965	1.53367	1.52782	50	2
Fzd7	4.15412	3.82674	3.78919	3.92335	70	1
Fzd8	3.36835	3.84414	2.88864	3.367043333	70	2
G0s2	16.771	48.4482	44.3941	36.53776667	100	1
G630090E17Rik	3.66675	3.09128	3.91737	3.558466667	70	0
G6pc	42.693	91.2758	72.3483	68.77236667	100	2
Gab1	3.06905	3.38623	2.91667	3.123983333	60	2
Gabpa	20.7648	9.84685	14.8165	15.14271667	90	2
Galnt1	16.2011	11.3194	13.7039	13.74146667	90	2
Galnt4	2.40281	1.38833	1.41598	1.735706667	50	2
Gas1	3.44336	4.59696	1.82162	3.287313333	70	2
Gas2l1	6.16993	11.5314	7.224	8.308443333	80	2
Gatad1	12.6286	12.908	12.6072	12.7146	90	2
Gcc1	5.33858	5.63969	8.85299	6.61042	80	2
Gcnt2	3.19428	3.12694	3.98123	3.43415	70	2
Gcom1	0.0737562	0.196431	0.0820314	0.1174062	20	2
Gde1	9.93117	9.50396	6.99749	8.810873333	80	2
Gdf10	2.11033	1.37761	1.11428	1.534073333	50	2
Gdf15	7.3992	12.5648	3.24041	7.734803333	80	2
Gdf2	2.92561	2.49493	1.99315	2.47123	60	2
Gemin4	0.000270485	2.85233E-10	0.506693	0.168987828	20	2
Gemin7	8.24119	10.7368	5.603	8.193663333	80	2
Gfm1	26.3764	22.6681	20.6928	23.24576667	90	2
Gfod2	4.02355	1.98526	4.45744	3.48875	70	2
Ggt6	7.22882	6.2382	3.15912	5.542046667	70	1
Ghr	177.474	179.556	135.778	164.2693333	100	2
Gid8	11.7574	11.8665	12.3585	11.99413333	90	2
Gimap6	3.52921	7.11952	7.05871	5.90248	80	2
Gimap8	0.973326	0.739388	0.95225	0.888321333	40	2
Gja1	1.85289	0.603413	1.14702	1.201107667	50	2
Gja4	1.18222	0.699475	1.96014	1.280611667	50	2
Gjb1	249.94	167.642	224.077	213.8863333	100	2
Gjb2	70.4207	65.2934	60.0929	65.269	100	2
Glce	3.64186	3.01617	3.59468	3.41757	70	2
Glis2	2.06861	2.69148	1.49966	2.086583333	60	2
Glrx5	22.9322	37.3831	23.2832	27.86616667	100	2
Gltpd1	4.72501	7.78503	5.14603	5.885356667	80	2
Gltpd2	17.4005	31.2608	17.8516	22.17096667	90	1
Gltscr1	2.10262	2.41541	2.78638	2.434803333	60	2
Gltscr1l	2.54831	2.35869	2.39307	2.433356667	60	2
Glyat	36.188	54.6243	30.4626	40.42496667	100	1
Glyctk	40.2201	46.7244	35.7251	40.88986667	100	1
Gm10382	14.7573	21.3654	23.4246	19.8491	90	2
Gm10392	6.00149	5.51612	3.33639	4.951333333	70	2
Gm10518	1.67838	6.89047	2.33906	3.63597	70	2
Gm10715	1.384003333	4.15201	1.384003333	2.306672222	60	2
Gm10717	23.27949667	66.9089	2.92959	31.03932889	100	2
Gm10718	6.095563333	12.6956	5.59109	8.127417778	80	2
Gm10719	1.53877	35.473	6.02344	14.34507	90	2
Gm10720	0.501946667	1.50584	0.501946667	0.836577778	40	2
Gm10721	0.253962	0.761886	0.253962	0.42327	30	2
Gm10800	103.63	1633.34	95.4143	610.7947667	100	1
Gm10801	15.7373	492.078	33.1736	180.3296333	100	2
Gm11168	1.51498	38.1263	13.21376	17.61834667	90	2
Gm11175	62.4856	100.483	70.2855	77.75136667	100	1
Gm14403	2.21457	4.25847	2.44045	2.971163333	60	2
Gm16286	13.464	16.4663	13.0934	14.34123333	90	2
Gm17484	0.063837333	0.191512	0.063837333	0.106395556	20	2
Gm17535	1.15816	3.47448	1.15816	1.930266667	60	2
Gm20459	0.832857	0.770104	0.597385	0.733448667	40	2
Gm20481	0.208139667	0.624419	0.208139667	0.346899444	30	2
Gm21738	6.1728	14.3222	6.831666667	9.108888889	80	2
Gm21974	1.06141	0.360911	0.439528	0.620616333	40	2
Gm21992	8.77388	10.7569	8.98888	9.506553333	80	2
Gm4070	2.43974	3.54796	1.80415	2.597283333	60	1
Gm4951	18.7341	19.3425	14.6686	17.58173333	90	2
Gm4952	44.4792	41.6366	24.6341	36.91663333	100	1
Gm4980	1.43448	1.52632	1.37889	1.446563333	50	2
Gm608	11.3196	7.09831	8.58516	9.001023333	80	2
Gm7292	12.328	16.9944	12.0998	13.8074	90	2
Gm7694	1.22219	0.534865	1.23114	0.996065	50	2
Gm9887	0.33784	1.29573	0.97929	0.870953333	40	0
Gm9920	2.40898	3.21486	0.540648	2.054829333	60	2
Gmeb1	2.21196	2.94751	1.77348	2.310983333	60	2
Gmeb2	3.69384	4.09348	4.22449	4.003936667	70	2
Gna12	17.4322	15.6234	15.8672	16.3076	90	2
Gna13	7.7543	8.38897	5.17767	7.10698	80	2
Gnat1	7.38135	3.67244	4.1165	5.056763333	70	2
Gne	68.6439	53.2672	47.0386	56.31656667	100	2
Gng11	0.956697	2.21241	1.13928	1.436129	50	2
Golga3	5.78166	4.42608	4.50927	4.90567	70	2
Golga4	11.9412	9.77693	11.3903	11.03614333	90	2
Golph3	11.0278	17.147	10.1903	12.78836667	90	2
Golph3l	3.31036	2.794	1.02371	2.376023333	60	2
Gon4l	1.29763	1.00998	1.06537	1.124326667	50	1
Gosr1	22.2559	11.8168	9.5065	14.5264	90	2
Gpatch2l	1.78554	2.60454	2.68805	2.359376667	60	2
Gpd1	87.8144	75.6819	86.8067	83.43433333	100	2
Gpr116	4.51579	3.26789	3.35494	3.712873333	70	2
Gpr125	5.81101	5.76544	4.99761	5.524686667	70	2
Gpr146	9.88379	9.25938	8.46443	9.202533333	80	2
Gpr182	6.83153	5.47399	6.36609	6.22387	80	1
Gpr19	0.775612	1.09255	2.54776	1.471974	50	2
Gpr39	1.77264	0.463415	0.619525	0.95186	40	2
Gprc5c	18.9691	16.5661	20.7519	18.76236667	90	1
Gprin3	8.13653	7.53076	6.02479	7.230693333	80	2
Gpt2	146.159	129.75	96.6907	124.1999	100	2
Grhpr	85.2765	107.012	63.6574	85.3153	100	2
Grlf1	18.7622	10.8041	13.0509	14.20573333	90	2
Grn	81.7874	62.0997	115.891	86.5927	100	1
Grpel2	5.24653	3.74906	2.63297	3.876186667	70	2
Gtdc2	0.699822	0.988505	0.493202	0.727176333	40	2
Gtf2ird2	1.51532	1.48471	2.57663	1.858886667	60	2
Gtf3a	1.83788	1.42077	2.33456	1.864403333	60	2
Gtf3c1	8.06563	6.4275	7.21475	7.23596	80	2
Gtf3c2	14.4411	13.4631	10.7851	12.89643333	90	2
Gtf3c4	3.66235	5.62644	3.26385	4.184213333	70	2
Gtpbp2	27.3599	27.6038	26.3039	27.0892	100	2
Gucd1	46.4754	45.524	42.0547	44.6847	100	1
Gucy1a3	1.73214	1.02446	0.769766	1.175455333	50	2
Gvin1	0.0756321	0.15536	0.076997367	0.102663156	20	1
Gypc	2.27675	1.7657	1.6088	1.88375	60	2
H1f0	20.181	23.2659	21.3524	21.59976667	90	2
H3f3a	48.671	22.1931	23.0421	31.30206667	100	1
H6pd	80.2313	78.6744	65.9267	74.94413333	100	2
Hal	133.619	100.484	90.8454	108.3161333	100	2
Hao1	74.6559	38.1894	65.8479	59.5644	100	1
Harbi1	2.71257	3.40041	1.92657	2.67985	60	2
Heatr6	4.03017	4.25801	2.72901	3.672396667	70	2
Heca	5.80152	7.32688	6.00708	6.378493333	80	1
Hectd1	18.0788	16.787	14.4675	16.44443333	90	2
Hecw2	1.89525	1.24233	0.573996	1.237192	50	2
Heg1	4.92011	4.79431	4.94972	4.888046667	70	2
Helz2	16.5934	16.7997	13.4433	15.61213333	90	2
Herc2	5.77808	4.4141	4.44774	4.879973333	70	2
Herpud2	9.35268	7.60618	8.55383	8.50423	80	2
Hes1	3.93056	15.1612	6.54242	8.544726667	80	2
Hexim1	11.0697	8.78303	14.3315	11.39474333	90	2
Hfe2	17.839	20.7486	18.7333	19.10696667	90	2
Hic1	2.18418	1.44568	1.34764	1.659166667	50	2
Hinfp	1.62775	1.22895	1.16771	1.34147	50	2
Hint2	49.724	41.4911	28.6648	39.95996667	100	1
Hipk2	24.867	15.5437	25.8952	22.10196667	90	2
Hivep1	5.12325	2.67859	3.50369	3.76851	70	2
Hivep2	2.16979	0.872946	1.10904	1.383925333	50	2
Hjurp	35.8019	34.143	23.4854	31.14343333	100	2
Hlx	1.42037	1.701	2.46907	1.86348	60	2
Hmox2	11.7617	20.9875	5.06329	12.60416333	90	2
Hnrnpa0	12.106	31.5004	18.9322	20.8462	90	2
Hnrnpm	33.1975	21.3126	15.5914	23.36716667	90	2
Hps4	4.46274	3.63152	2.03347	3.37591	70	2
Hps6	0.634678	0.570383	0.507588	0.570883	40	2
Hrg	288.947	178.679	231.39	233.0053333	100	1
Hs2st1	2.17587	2.69231	1.99173	2.286636667	60	2
Hs3st3a1	0.357749	0.181924	0.0469097	0.195527567	20	2
Hs3st3b1	14.9212	16.5943	14.5949	15.37013333	90	1
Hs6st1	19.0393	19.072	20.2298	19.44703333	90	2
Hsd3b5	77.1553	47.266	37.8351	54.08546667	100	2
Hsd3b7	199.783	206.476	176.431	194.23	100	1
Hspa13	5.34544	5.65699	6.23456	5.745663333	80	2
Hspa1b	0.876586	0.559921	0.539712	0.658739667	40	1
Hspa5	186.229	219.263	203.371	202.9543333	100	2
Hspd1	121.118	54.9605	96.4293	90.83593333	100	2
Hyal1	13.3617	9.7162	7.67233	10.25007667	90	1
Hyal2	7.5098	10.3464	6.74822	8.201473333	80	2
Iba57	3.19332	3.07043	3.06399	3.109246667	60	2
Ibtk	9.1472	6.66609	8.51965	8.11098	80	2
Icam1	1.78756	2.14662	1.52095	1.818376667	50	2
Icmt	4.27463	4.76912	5.76159	4.935113333	70	2
Idi1	44.0727	25.2968	27.9339	32.43446667	100	2
Ido2	16.7892	13.7309	14.3574	14.95916667	90	1
Ier2	12.8416	11.4451	13.7947	12.6938	90	2
Ier5	0.735008	1.66699	0.907371	1.103123	50	2
Ifi47	9.57302	4.82253	3.81132	6.068956667	80	2
Ifit1	1.99935	1.07874	1.26412	1.447403333	50	2
Ifit2	0.793455	0.670223	0.430524	0.631400667	40	2
Ifnar1	7.06286	6.87104	3.5899	5.841266667	80	2
Ifnar2	26.0252	25.1445	23.9348	25.03483333	100	2
Ifngr1	4.53041	3.03393	5.39013	4.318156667	70	2
Igf1r	0.651725	0.499131	0.497977	0.549611	40	2
Igfals	36.5733	27.4416	32.3104	32.10843333	100	1
Igsf11	6.63609	7.60756	4.35022	6.197956667	80	2
Igtp	7.12598	5.41827	10.8137	7.785983333	80	2
Iigp1	46.5968	34.8913	81.7835	54.42386667	100	2
Ikzf1	0.834882	1.3421	14.2008	5.459260667	70	2
Il10ra	0.815258	0.573797	1.32682	0.905291667	40	2
Il16	1.57342	1.02619	1.01389	1.2045	50	2
Il17ra	2.34049	2.40311	2.30474	2.349446667	60	2
Il1r1	3.00257	2.0482	3.62491	2.891893333	60	2
Il1rap	33.7519	32.6604	21.007	29.13976667	100	2
Il4ra	3.91224	4.15845	3.76236	3.94435	70	2
Il6st	24.5391	20.0035	21.9959	22.1795	90	2
Imp3	9.91903	11.1301	7.82652	9.625216667	80	1
Impad1	4.43115	6.04166	4.08439	4.8524	70	2
Ing1	2.34955	2.23078	1.96553	2.181953333	60	2
Ing2	4.48007	3.41364	2.951	3.614903333	70	1
Ing3	4.16335	4.21703	5.56226	4.647546667	70	2
Inhba	2.47813	2.45718	4.06266	2.999323333	60	2
Inhbb	0.672039	0.510921	0.66635	0.616436667	40	2
Inhbc	20.3948	14.7792	19.4333	18.20243333	90	1
Inhbe	8.13946	8.10996	10.5736	8.941006667	80	2
Ino80d	5.73243	4.50108	4.39155	4.87502	70	2
Inpp1	6.75408	3.32967	4.49669	4.860146667	70	2
Ints5	2.58041	2.1599	0.981729	1.907346333	60	2
Ip6k1	15.8375	74.9767	114.852	68.5554	100	1
Ip6k2	9.07136	7.58219	6.93409	7.862546667	80	1
Ipmk	12.8519	14.5401	11.8077	13.06656667	90	2
Iqsec1	11.1521	22.6905	29.7113	21.18463333	90	2
Irf2bp1	3.52197	4.37384	4.21943	4.038413333	70	2
Irf2bp2	17.272	32.0753	26.5302	25.2925	100	2
Irf2bpl	4.24882	5.61678	6.19183	5.352476667	70	2
Irf6	6.6091	9.2458	8.96313	8.272676667	80	2
Irgm1	16.7118	8.39514	14.9074	13.33811333	90	2
Irgm2	10.4976	8.32109	17.8697	12.22946333	90	1
Irgq	3.42775	3.73237	3.31453	3.49155	70	2
Irs1	5.59599	6.10814	6.3313	6.01181	80	2
Irs2	7.47679	13.5978	5.89936	8.991316667	80	2
Isca1	5.59783	4.37891	5.9779	5.318213333	70	2
Isg15	3.16919	8.99588	4.58118	5.582083333	70	2
Isg20l2	3.89649	3.69242	3.73805	3.775653333	70	2
Itgb5	20.7165	22.4963	21.8399	21.68423333	90	2
Itih5	1.60268	1.35299	1.44188	1.46585	50	2
Itpk1	11.2295	6.98238	4.22524	7.47904	80	2
Itpkb	2.89929	2.4025	2.18557	2.495786667	60	2
Itpripl2	1.09525	0.989369	2.3166	1.467073	50	2
Iws1	4.32803	2.74381	3.79456	3.622133333	70	2
Jag1	1.37948	1.45776	1.25304	1.363426667	50	2
Jagn1	8.20781	6.25973	7.43439	7.300643333	80	2
Jak2	2.85178	1.7519	2.77916	2.460946667	60	2
Junb	6.6008	13.7798	10.9564	10.44566667	90	2
Jund	4.84636	16.3199	8.90896	10.02507333	80	2
Kank1	18.4281	11.2907	17.3037	15.67416667	90	2
Kank2	6.07776	5.28997	4.29215	5.21996	70	2
Kank3	2.33757	2.80159	0.60658	1.915246667	60	2
Kansl1	11.5093	10.2507	4.31266	8.690886667	80	2
Kat6a	6.0673	3.40499	4.07221	4.514833333	70	2
Kat6b	13.6923	6.28513	8.24389	9.407106667	80	2
Kbtbd2	4.37659	5.692	3.05867	4.375753333	70	2
Kbtbd7	1.61833	0.975931	0.463783	1.019348	50	2
Kcnj8	0.729786	0.545453	0.904889	0.726709333	40	2
Kcnk5	2.05876	3.00429	4.19525	3.0861	60	2
Kctd11	0.40963	0.10428	0.505581	0.339830333	30	2
Kctd15	1.06494	1.4613	1.7349	1.42038	50	2
Kctd20	11.404	6.32003	3.24502	6.989683333	80	2
Kctd3	1.92212	2.07464	2.00338	2.000046667	60	2
Kctd6	3.304	1.50947	2.5925	2.468656667	60	2
Kdm2a	22.7702	16.5286	17.092	18.79693333	90	2
Kdm3a	2.4617	2.03587	2.14122	2.21293	60	2
Kdm3b	5.55422	4.93687	4.55023	5.013773333	70	2
Kdm5b	10.4048	5.97748	7.56041	7.980896667	80	1
Kdm5c	13.2612	11.4632	10.4392	11.7212	90	2
Kdm6b	6.29116	6.37281	8.87798	7.18065	80	2
Kdr	10.7634	7.89534	10.6098	9.75618	80	2
Keg1	62.2116	43.5993	53.4746	53.09516667	100	2
Kif13a	2.25918	2.58189	1.89107	2.244046667	60	2
Kif13b	8.62675	7.06973	5.92069	7.205723333	80	2
Kif1b	58.9383	44.6083	39.1322	47.5596	100	1
Kif26a	0.232417	0.410667	0.234914	0.292666	30	2
Klb	7.51406	6.24003	4.11663	5.956906667	80	2
Klf10	2.51719	4.96612	9.12381	5.535706667	70	2
Klf12	9.63911	7.76313	9.27119	8.891143333	80	2
Klf15	25.8133	27.9245	24.2838	26.0072	100	2
Klf2	2.76056	5.11871	2.7223	3.533856667	70	2
Klf3	15.419	10.881	18.8027	15.03423333	90	1
Klf6	1.35478	2.0298	1.54105	1.641876667	50	2
Klf7	3.48713	2.48082	3.28626	3.084736667	60	2
Klf9	15.6353	19.0425	16.7874	17.15506667	90	2
Klhdc7a	3.54923	3.70733	3.52149	3.592683333	70	2
Klhl11	1.3945	2.06303	3.08135	2.179626667	60	2
Klhl25	1.86736	2.15311	1.80875	1.943073333	60	2
Klhl26	1.51292	0.890794	0.79147	1.065061333	50	2
Klhl42	2.07996	1.3869	1.2394	1.568753333	50	2
Klhl9	5.93632	4.61991	5.90675	5.48766	70	2
Kng1	559.37	323.125	306.156	396.217	100	1
Krba1	4.73208	3.11465	6.33198	4.726236667	70	2
L3mbtl2	6.83996	2.83617	4.43318	4.703103333	70	2
Lactb	9.55258	10.156	5.54571	8.418096667	80	1
Lamc1	6.38421	4.21221	6.11739	5.57127	70	2
Laptm4a	29.7056	25.9427	21.6793	25.77586667	100	2
Larp1	28.0311	28.9637	25.5581	27.51763333	100	2
Larp4	6.39997	6.13549	5.73241	6.08929	80	2
Lats1	9.40684	5.99671	6.22272	7.208756667	80	2
Lats2	2.60879	5.00135	3.75298	3.787706667	70	2
Lcmt2	4.71929	3.10999	2.53019	3.453156667	70	2
Lcor	4.40039	3.71398	3.95486	4.023076667	70	2
Ldlrad4	1.8967	1.86424	3.11807	2.293003333	60	2
Ldlrap1	8.86742	6.60846	3.67409	6.383323333	80	2
Leng9	2.29437	1.62384	1.69504	1.871083333	60	2
Leprotl1	4.35731	3.34022	3.26566	3.654396667	70	2
Lgals3bp	34.4873	24.8398	16.1466	25.1579	100	1
Lgr4	11.0063	13.4461	7.74033	10.73091	90	2
Lifr	85.4506	51.3526	44.5787	60.46063333	100	2
Lig3	6.64133	6.44203	7.77208	6.951813333	80	2
Limd1	4.03777	4.35669	2.58411	3.659523333	70	2
Lipa	38.314	33.5609	27.8336	33.23616667	100	2
Llph	1.19755	1.45834	3.99193	2.21594	60	1
Lmtk2	2.94401	2.84917	2.19665	2.663276667	60	2
Lonrf1	0.937736	1.24193	0.609369	0.929678333	40	2
Lpar6	4.87944	4.42765	1.79401	3.700366667	70	2
Lphn1	6.1516	3.94013	3.38433	4.49202	70	2
Lphn2	16.1576	14.7572	12.6328	14.51586667	90	2
Lrat	3.82678	2.18151	1.83544	2.614576667	60	2
Lrfn3	2.3939	2.50803	3.04583	2.649253333	60	2
Lrg1	82.4872	147.837	115.793	115.3724	100	2
Lrig3	1.64437	1.75257	1.13657	1.51117	50	2
Lrp10	7.05507	8.45762	5.32957	6.94742	80	2
Lrp12	0.575151	0.851368	0.678621	0.701713333	40	2
Lrp3	2.86046	4.11894	3.05443	3.34461	70	2
Lrp5	19.1269	15.4165	12.8598	15.80106667	90	2
Lrp6	13.2095	17.6793	11.9489	14.27923333	90	2
Lrrc3	12.3138	10.5099	9.92142	10.91504	90	1
Lrrc32	2.6046	1.96196	2.94277	2.50311	60	2
Lrrc33	1.6447	2.25304	2.75263	2.21679	60	2
Lrrc41	13.0726	7.7362	11.3846	10.73113333	90	2
Lrrc8a	7.23373	6.14842	7.93435	7.1055	80	1
Lrrc8d	9.52848	11.284	9.14424	9.985573333	80	2
Lsm10	4.97722	6.10881	8.85559	6.647206667	80	1
Ltbr	54.6012	34.6949	47.3994	45.56516667	100	2
Lurap1l	6.07389	7.5932	5.7832	6.48343	80	2
Luzp1	3.70049	1.68816	4.03107	3.139906667	60	2
Lysmd3	3.92361	4.49025	3.53507	3.982976667	70	2
Lysmd4	1.2879	1.07581	1.23215	1.19862	50	2
Lzts2	1.83857	2.65561	2.72515	2.406443333	60	2
Lzts3	5.26858	4.26353	4.41973	4.650613333	70	2
Macf1	29.2216	19.4966	17.1187	21.94563333	90	2
Mad2l1bp	2.72766	2.72669	1.09056	2.181636667	60	2
Maf	7.25756	10.2923	8.02221	8.524023333	80	1
Magi1	6.25346	4.617	5.3114	5.393953333	70	2
Maml1	3.73865	3.23578	2.25544	3.076623333	60	2
Maml2	0.447369	0.473567	0.334877	0.418604333	30	2
Man1a2	19.9603	16.8206	25.8932	20.89136667	90	2
Manba	5.78159	9.32742	4.49958	6.536196667	80	2
Manf	61.0823	42.998	81.6736	61.91796667	100	2
Map1s	2.00849	1.39463	1.42541	1.60951	50	2
Map3k1	5.78676	8.59772	9.63653	8.007003333	80	2
Map3k10	2.46555	4.52199	2.48169	3.15641	60	2
Map3k11	5.85402	7.38716	6.20421	6.481796667	80	2
Map3k13	3.74478	2.28261	4.16218	3.396523333	70	2
Map3k2	2.43955	2.36267	3.69889	2.833703333	60	2
Map3k3	4.611	4.43472	3.91033	4.318683333	70	2
Mapk1ip1l	17.9105	9.3858	14.6388	13.97836667	90	2
Marc1	100.749	102.594	74.4697	92.60423333	100	2
March5	16.7777	24.8	20.3338	20.63716667	90	2
March8	23.5108	18.7207	11.7977	18.00973333	90	2
Marcks	3.3102	8.24487	4.19239	5.249153333	70	2
Marf1	12.8602	7.91921	9.59643	10.12528	80	2
Mars2	1.13526	0.724953	0.694394	0.851535667	40	2
Masp2	115.518	72.9524	100.33	96.2668	100	1
Mast2	14.4077	5.8567	14.3554	11.53993333	90	2
Mavs	28.67	20.4898	22.0036	23.72113333	90	2
Mb21d2	4.9891	4.01876	3.547	4.184953333	70	2
Mbl1	79.4972	53.5868	54.9005	62.6615	100	2
Mblac2	1.58761	1.87177	1.04805	1.502476667	50	2
Mboat7	7.54088	12.0289	9.06671	9.545496667	80	2
Mccc1	17.2405	12.7308	16.0561	15.34246667	90	2
Mcl1	17.9335	39.2352	19.5973	25.58866667	100	2
Mdfic	8.91329	4.814	7.79888	7.17539	80	2
Mdm2	13.4047	11.3516	4.86818	9.874826667	80	2
Mecp2	2.74558	2.72462	3.47464	2.981613333	60	2
Med13	6.37508	9.06851	9.21751	8.220366667	80	2
Med18	1.22952	0.598479	0.540102	0.789367	40	2
Med20	3.95932	2.70489	2.79147	3.151893333	60	2
Med26	2.1048	1.93772	1.39182	1.811446667	50	2
Megf8	1.48765	1.84045	1.34663	1.558243333	50	2
Megf9	6.14872	6.97487	8.7837	7.30243	80	2
Mepce	4.7243	4.72213	6.48381	5.31008	70	2
Mertk	3.99972	3.6702	3.87601	3.848643333	70	2
Mesdc1	1.19103	2.23569	1.38278	1.603166667	50	2
Mesdc2	11.3072	9.72162	9.69238	10.2404	90	2
Metrnl	0.549734	1.32786	1.48944	1.122344667	50	2
Mettl13	3.13656	1.92053	3.29012	2.782403333	60	2
Mettl20	12.7637	17.1622	6.46867	12.13152333	90	2
Mettl6	1.85578	1.12674	1.41348	1.465333333	50	2
Mettl7b	206.501	171.292	123.839	167.2106667	100	2
Mettl9	6.16456	10.3781	8.04381	8.19549	80	2
Mex3c	3.20656	3.68695	1.68567	2.859726667	60	2
Mfap3	2.5737	2.51632	2.94559	2.678536667	60	2
Mfhas1	5.14332	5.197	4.63327	4.991196667	70	2
Mfsd5	6.2629	5.23762	3.64499	5.048503333	70	2
Mga	10.3141	9.18506	7.17704	8.892066667	80	2
Mgat1	28.0713	27.7077	29.8337	28.53756667	100	2
Mgat2	7.4836	8.86482	8.10117	8.149863333	80	1
Mgat5	3.61398	2.6043	2.14637	2.788216667	60	2
Mgea5	6.78129	8.64587	6.45421	7.29379	80	2
Mia3	28.7394	19.2569	22.5781	23.5248	90	2
Mier1	18.5404	16.7614	10.9382	15.41333333	90	2
Minpp1	5.72995	5.49046	5.28941	5.503273333	70	2
Mis12	5.72078	5.08409	8.23587	6.346913333	80	2
Mitf	1.60507	1.0557	1.50199	1.387586667	50	2
Mkl1	3.66749	8.06147	3.08304	4.937333333	70	2
Mkl2	8.46972	6.95051	5.08236	6.834196667	80	2
Mll1	7.74409	3.63586	6.56893	5.98296	80	2
Mll2	8.4161	8.79674	8.03546	8.4161	80	2
Mll3	7.7019	7.57628	7.65041	7.642863333	80	2
Mll5	11.5906	7.4078	9.18913	9.395843333	80	2
Mmaa	4.69855	1.90713	2.29181	2.96583	60	2
Mmp19	10.5553	7.35906	7.34051	8.41829	80	2
Mmrn2	2.07262	1.78243	2.00204	1.952363333	60	2
Mn1	3.20907	16.9316	6.25554	8.798736667	80	1
Mocs3	1.21368	3.0974	2.20186	2.17098	60	2
Mon1a	4.34302	2.91317	3.29661	3.5176	70	2
Mon1b	1.75062	1.19585	1.18763	1.378033333	50	2
Mpc2	35.0932	49.1751	29.7278	37.9987	100	2
Mpeg1	11.8862	10.0891	14.2434	12.0729	90	2
Mpp5	2.45378	2.1219	2.94689	2.507523333	60	2
Mpst	37.9908	32.7491	26.6644	32.4681	100	1
Mrp63	4.8997	5.50764	4.12273	4.843356667	70	1
Mrpl12	29.5378	25.958	24.6645	26.7201	100	1
Mrpl16	10.9601	10.5007	9.36403	10.27494333	90	2
Mrpl41	12.9664	4.84841	14.3385	10.71777	90	2
Mrpl43	15.5407	8.40106	12.7008	12.21418667	90	2
Mrps2	10.4326	9.57016	6.17311	8.72529	80	1
Mrps34	9.57902	15.8913	9.43338	11.63456667	90	2
Mrps7	20.6382	21.0782	11.3519	17.68943333	90	2
Msantd4	5.04968	3.08285	4.59424	4.242256667	70	2
Msl1	20.294	12.3373	10.587	14.4061	90	2
Msl2	5.93618	6.18088	6.02258	6.046546667	80	2
Mtf1	3.91197	2.4081	2.0856	2.80189	60	1
Mtif3	19.122	9.81987	9.5256	12.82249	90	2
Mtmr10	4.08824	6.59775	8.51219	6.399393333	80	2
Mtmr12	1.54084	1.23549	2.05373	1.61002	50	2
Mtmr3	7.1889	6.14487	5.22686	6.186876667	80	2
Mtmr4	10.6797	9.71534	6.69342	9.029486667	80	2
Mtus1	101.441	58.8584	80.9639	80.4211	100	2
Mul1	15.8729	14.9371	11.2814	14.03046667	90	1
Myadm	3.780265	2.7707	2.65012	3.067028333	60	2
Myo10	35.0394	25.4999	26.8915	29.1436	100	2
Myo9b	4.08566	3.78731	3.16252	3.678496667	70	2
N4bp1	2.32933	2.16001	2.58976	2.3597	60	2
N4bp2	5.01219	7.68791	8.46104	7.053713333	80	2
Naa30	1.41444	5.04748	2.3873	2.94974	60	2
Nacc1	5.34939	3.50853	5.41422	4.75738	70	2
Nadkd1	30.6895	27.2034	25.7843	27.8924	100	2
Naglu	6.73141	7.66335	4.45702	6.283926667	80	2
Nags	20.107	17.1442	16.0344	17.76186667	90	2
Narfl	7.91159	10.1515	4.07315	7.378746667	80	2
Nat6	18.14	17.9366	18.4269	18.16783333	90	2
Nav1	1.368285	0.9542865	1.1904	1.1709905	50	2
Nbr1	55.0146	72.8313	44.3455	57.39713333	100	2
Nceh1	10.3207	6.29505	4.9395	7.185083333	80	2
Nck1	4.81981	3.25192	6.10967	4.727133333	70	2
Ncoa2	25.8738	21.2042	14.1944	20.42413333	90	2
Ncoa6	5.89324	8.02837	7.04866	6.99009	80	2
Ncor2	13.3808	18.6559	14.6041	15.54693333	90	1
Ndnl2	2.36336	2.29237	1.25692	1.970883333	60	2
Ndst1	27.2758	23.742	23.3047	24.77416667	100	2
Ndst2	4.34644	4.48981	3.6849	4.173716667	70	2
Ndufa9	28.3251	20.2561	15.1497	21.24363333	90	2
Ndufaf1	6.2194	4.66198	5.78554	5.55564	70	2
Ndufv2	32.1996	33.2841	20.9206	28.80143333	100	1
Nedd9	1.32768	1.08984	0.742053	1.053191	50	2
Nek9	6.52357	6.42749	4.07713	5.676063333	80	1
Neu3	1.03379	0.369781	0.470014	0.624528333	40	2
Neurl3	1.79514	2.50515	1.09055	1.796946667	50	2
Nfatc3	5.8774	5.05549	3.63483	4.855906667	70	2
Nfe2l1	45.3625	42.2191	43.4243	43.66863333	100	1
Nfe2l2	17.1723	15.2655	11.2205	14.55276667	90	1
Nfic	41.6996	26.4187	65.0488	44.38903333	100	1
Nfil3	13.2114	11.2179	5.5344	9.9879	80	2
Nhsl1	4.75133	3.52396	3.20833	3.827873333	70	2
Nisch	58.7231	57.0311	35.5426	50.43226667	100	2
Nlrc5	8.32913	3.92988	3.93993	5.399646667	70	2
Nlrp12	1.148645	1.218425	0.778595	1.048555	50	2
Nlrp6	28.2854	23.469	20.5381	24.0975	90	2
Nlrx1	2.1257	3.0679	1.70131	2.298303333	60	2
Nod1	3.00602	3.04604	2.57917	2.877076667	60	2
Nol12	9.90636	5.16366	7.29237	7.45413	80	2
Nol7	11.1517	9.76591	11.3374	10.75167	90	1
Nop2	3.45601	3.10027	2.70631	3.08753	60	2
Notch2	8.39374	7.41154	7.21013	7.671803333	80	2
Nploc4	23.5952	18.5681	27.4957	23.21966667	90	2
Npr1	4.61988	3.42977	4.07155	4.0404	70	1
Nr0b2	32.2349	24.0964	23.6096	26.64696667	100	1
Nr1d2	11.5951	10.7724	9.75164	10.70638	90	2
Nr1h4	35.161	24.6682	30.2403	30.02316667	100	2
Nr2f2	12.1313	10.879	7.00209	10.00413	80	2
Nr2f6	32.2278	70.3576	49.4622	50.68253333	100	1
Nr3c1	20.6357	16.7065	14.6781	17.3401	90	2
Nr5a2	12.6749	8.93121	10.0747	10.56027	90	2
Nrbf2	7.50237	3.4122	2.69169	4.53542	70	2
Nrde2	1.96012	1.43938	1.89952	1.76634	50	2
Nrip1	7.6528	8.25253	5.63199	7.179106667	80	2
Nrp1	10.4945	9.22923	7.38214	9.03529	80	2
Nsd1	8.18573	6.12391	6.67938	6.99634	80	2
Ntn3	0.801123	1.3351	1.35403	1.163417667	50	2
Ntn4	2.4604	2.21901	1.85141	2.17694	60	2
Ntng2	1.76124	2.19273	1.54897	1.834313333	60	2
Nuak1	0.673658	0.656182	2.06782	1.132553333	50	2
Nudt1	6.19831	14.5251	6.61078	9.111396667	80	2
Nudt19	6.42693	9.41071	12.2523	9.363313333	80	2
Nudt7	178.499	143.765	147.526	156.5966667	100	1
Nufip2	16.1856	8.77328	13.7966	12.91849333	90	2
Nup153	12.9472	11.3199	4.8307	9.699266667	80	2
Nup50	4.56785	2.9218	2.74881	3.41282	70	2
Nup62	3.32046	3.13909	2.00325	2.820933333	60	2
Nxpe2	9.65113	4.56352	8.23412	7.482923333	80	2
Nxt1	1.2025	1.31507	1.94819	1.488586667	50	2
Oaf	43.8823	48.326	42.9064	45.03823333	100	2
Oat	322.706	201.157	166.332	230.065	100	2
Ocln	4.67443	4.68005	7.95234	5.76894	80	2
Ogdh	37.307	24.8629	31.0402	31.07003333	100	1
Ogfrl1	2.68115	2.29459	1.41842	2.131386667	60	2
Oit3	7.22314	6.82772	15.7228	9.924553333	80	2
Olig1	2.72969	3.90768	1.70793	2.781766667	60	1
Onecut1	28.8863	18.034	25.0236	23.9813	90	1
Orai1	4.29012	4.21442	4.20415	4.23623	70	2
Orai3	8.64811	5.9001	3.22771	5.925306667	80	2
Osbp	13.6517	11.9128	11.9328	12.4991	90	2
Osbpl11	4.11267	2.99061	3.15926	3.420846667	70	2
Osgin1	234.08	138.468	211.257	194.6016667	100	2
Otud1	0.747123	2.32972	1.74054	1.605794333	50	2
Otud7b	6.95814	10.3499	4.56864	7.292226667	80	2
Oxld1	2.79215	4.78235	3.03131	3.53527	70	2
Oxnad1	14.1138	17.9362	5.25125	12.43375	90	2
Oxr1	11.1353	8.97987	9.82091	9.978693333	80	2
Oxsm	8.65322	7.95441	7.89511	8.16758	80	2
P2ry2	2.59308	2.29911	3.20837	2.700186667	60	2
P2ry4	4.57894	2.99979	2.06555	3.21476	60	2
Pacs2	2.98487	2.10343	2.51273	2.533676667	60	2
Pag1	2.34729	2.3384	1.94233	2.20934	60	2
Pah	280.962	209.114	157.214	215.7633333	100	1
Pank1	37.3942	29.2519	21.4489	29.365	100	2
Pank2	5.22363	6.09752	2.93375	4.751633333	70	2
Paox	2.00583	3.10008	1.06549	2.057133333	60	2
Paqr7	10.6219	9.25814	9.26337	9.71447	80	2
Paqr9	68.6552	109.427	52.4825	76.8549	100	2
Pard3	36.0035	48.9128	38.9626	41.29296667	100	1
Pard6b	1.14719	1.72945	1.40796	1.4282	50	2
Parp10	4.9051	4.42689	4.51968	4.617223333	70	2
Parp14	9.66111	6.05058	8.76188	8.157856667	80	2
Pcbp1	49.2077	60.8944	55.8846	55.3289	100	2
Pcdh1	25.2051	19.2437	24.023	22.82393333	90	1
Pcdh12	1.43527	1.14981	0.879028	1.154702667	50	2
Pcnx	4.62336	3.39806	3.64335	3.888256667	70	2
Pcnxl3	12.3136	21.1075	18.1672	17.1961	90	2
Pcsk7	4.95293	3.21683	3.18572	3.78516	70	2
Pcyox1	25.9863	34.0563	33.0052	31.01593333	100	1
Pcyt1a	18.7678	13.029	12.7575	14.85143333	90	1
Pdcl	8.39699	5.60609	6.44439	6.815823333	80	2
Pde3b	9.85081	12.7385	11.5101	11.36647	90	2
Pde4b	9.44406	2.5848	4.85969	5.629516667	70	2
Pde4dip	19.5796	13.2113	14.199	15.6633	90	1
Pdf	2.44277	7.01403	4.08719	4.514663333	70	2
Pdia4	56.4695	48.1778	43.2084	49.28523333	100	2
Pdik1l	1.32	1.97829	2.6586	1.98563	60	2
Pdp2	7.41792	5.97674	7.38973	6.92813	80	2
Pdzd8	5.45967	6.30241	6.0722	5.94476	80	2
Pear1	4.74145	3.50033	3.23126	3.824346667	70	2
Peli1	6.04567	7.19136	3.9562	5.731076667	80	2
Peli2	3.36118	2.85403	2.86098	3.025396667	60	2
Pelo	7.9107	5.80496	6.42949	6.71505	80	2
Peo1	4.51523	2.7655	3.77739	3.68604	70	1
Pet112	6.36838	6.97064	3.72131	5.686776667	80	2
Pex11a	42.696	39.5399	21.7982	34.67803333	100	2
Pex13	21.5787	22.4973	22.0746	22.0502	90	1
Pex19	41.7668	30.5231	33.1398	35.14323333	100	1
Pex2	7.41395	6.82076	6.67924	6.971316667	80	1
Pglyrp2	37.5332	29.5743	27.7831	31.6302	100	2
Pgrmc2	24.2219	20.5274	19.9264	21.55856667	90	2
Phactr4	7.98123	6.30326	7.83838	7.37429	80	1
Phax	8.28308	4.68594	6.34341	6.437476667	80	2
Phf12	25.1622	9.33637	17.7127	17.40375667	90	1
Phf15	0.982928	1.56621	1.66124	1.403459333	50	2
Phf17	4.2741	3.52488	4.13129	3.976756667	70	2
Phf21a	23.212	18.7845	12.9007	18.29906667	90	2
Phf23	4.76273	5.63144	5.32429	5.239486667	70	2
Phf3	7.93267	5.10829	6.62808	6.556346667	80	2
Phip	3.34891	1.72506	1.92547	2.333146667	60	2
Phldb1	3.6778	1.83206	5.17436	3.561406667	70	2
Phlpp1	3.82554	10.68	9.07993	7.861823333	80	2
Phospho1	8.53256	7.24692	1.88652	5.888666667	80	2
Phrf1	5.06854	5.61656	3.7203	4.8018	70	2
Pi4kb	7.53638	14.0096	5.20804	8.918006667	80	2
Pias1	4.32961	3.99769	2.62897	3.65209	70	1
Pid1	38.506	30.5339	37.6816	35.57383333	100	1
Pigc	4.18566	2.957	4.61448	3.919046667	70	2
Pigr	268.83	171.136	176.294	205.42	100	1
Pik3c2a	4.15383	3.47372	2.99744	3.541663333	70	2
Pik3c2b	1.39061	0.991452	0.857364	1.079808667	50	2
Pik3ca	4.61753	3.37859	4.34962	4.115246667	70	2
Pik3r1	13.6344	7.7493	12.2357	11.20646667	90	2
Pik3r4	4.37124	3.31044	3.54346	3.741713333	70	2
Pim3	4.2677	14.2519	9.39833	9.305976667	80	2
Pitpnm2	13.6618	15.5449	12.4624	13.8897	90	2
Pkd1	2.39185	2.2894	2.18389	2.28838	60	2
Pkn2	11.8063	9.60899	11.7473	11.05419667	90	2
Pkp4	27.8314	22.7479	27.3709	25.9834	100	2
Pla2g15	3.9224	2.7131	3.38409	3.339863333	70	2
Plcl2	2.679	2.6969	2.03082	2.468906667	60	2
Plcxd2	16.8167	11.0037	12.3246	13.38166667	90	2
Pld1	2.96379	3.22489	2.34167	2.84345	60	2
Plec	17.2524	15.6795	13.5856	15.50583333	90	1
Plekha1	4.17186	3.38681	4.75145	4.103373333	70	2
Plekhf1	3.14138	2.67997	2.01125	2.610866667	60	2
Plekhf2	2.50911	3.4186	4.20146	3.37639	70	2
Plekhg1	3.67349	2.13355	1.30089	2.36931	60	2
Plekhg2	1.67367	1.97083	1.7271	1.790533333	50	2
Plekhg3	4.86498	5.33835	3.62867	4.610666667	70	2
Plekhh3	2.3305	2.956	2.1946	2.4937	60	2
Plekhm1	3.63561	4.00388	3.32352	3.654336667	70	2
Plekho1	2.12775	6.13588	2.53649	3.60004	70	2
Plekho2	1.81934	2.52959	2.42366	2.25753	60	2
Plin4	1.75939	1.63714	1.28829	1.561606667	50	2
Plin5	6.97967	6.78497	5.34292	6.369186667	80	2
Plvap	11.656	12.798	11.6114	12.0218	90	1
Plxna1	2.1431	1.89417	1.96852	2.00193	60	2
Plxna2	6.96671	6.49975	4.50358	5.990013333	80	2
Plxnb1	8.04158	6.43198	8.58849	7.68735	80	2
Plxnb2	37.5105	24.4704	38.5455	33.5088	100	2
Pmepa1	1.67372	1.30323	2.96002	1.97899	60	2
Pml	13.6396	14.8155	15.0541	14.50306667	90	2
Pnpla8	18.4976	15.3801	21.501	18.45956667	90	2
Pnrc1	25.9765	54.5556	32.3157	37.61593333	100	2
Pogk	0.827973	1.74955	1.23913	1.272217667	50	2
Pogz	6.31917	11.6916	18.1705	12.06042333	90	2
Poll	1.34914	1.19266	0.864269	1.135356333	50	2
Polr1b	8.08843	5.25913	3.76628	5.704613333	80	2
Polr1d	7.44707	6.86605	6.24454	6.852553333	80	2
Polr2l	5.32973	3.36993	2.24661	3.648756667	70	2
Polr2m	24.2616	13.0869	20.7974	19.38196667	90	2
Polrmt	18.8957	7.43626	6.02989	10.78728333	90	2
Pomt2	2.4503	2.00805	1.34548	1.93461	60	2
Pop5	14.0568	17.0598	15.6536	15.59006667	90	2
Ppara	25.6605	28.3458	15.9253	23.31053333	90	2
Ppat	6.06147	3.99256	3.60875	4.55426	70	2
Ppm1a	18.3032	17.8232	12.5707	16.23236667	90	2
Ppm1b	42.3211	37.7699	31.1587	37.08323333	100	2
Ppm1g	7.47955	6.53653	5.60913	6.541736667	80	2
Ppp1r15b	14.8503	9.63372	8.49839	10.99413667	90	2
Ppp1r37	11.5205	12.3146	10.1501	11.3284	90	2
Ppp1r3b	27.3351	19.4184	21.0127	22.58873333	90	1
Ppp1r3c	13.4485	11.0051	16.0601	13.50456667	90	2
Ppp1r8	4.03231	1.54465	2.27887	2.61861	60	2
Ppp1r9b	2.3316	3.99054	4.473	3.59838	70	2
PPP4R2	24.730995	17.583815	20.989155	21.10132167	90	2
Pprc1	7.56617	13.2116	7.49477	9.42418	80	1
Prdm2	18.1341	5.4935	5.9815	9.8697	80	2
Prdm4	2.05248	1.21691	0.649213	1.306201	50	2
Prelp	14.8078	11.962	14.8018	13.8572	90	1
Prhoxnb	23.6517	18.3271	28.9851	23.65463333	90	2
Prkar2a	16.3376	13.9938	12.0666	14.13266667	90	2
Prkrir	7.27195	3.82921	6.61233	5.904496667	80	2
Prmt10	3.20619	1.86429	1.42069	2.163723333	60	2
Proser2	6.98122	4.72278	5.81012	5.83804	80	2
Prox1	25.7599	21.0026	25.5799	24.11413333	90	2
Proz	83.0457	52.9185	56.1585	64.0409	100	1
Prps1l3	8.13561	4.87484	5.14563	6.052026667	80	2
Prr12	3.04894	3.00871	3.49375	3.1838	60	2
Prr14l	19.3037	7.70224	5.17333	10.72642333	90	2
Prr16	8.20706	5.35044	5.90632	6.48794	80	2
Prr5l	1.13008	2.66667	0.802912	1.533220667	50	2
Prrc2a	34.3446	24.5546	33.7123	30.8705	100	1
Prrc2b	14.1183	14.6931	12.3446	13.71866667	90	2
Prss23	0.389436	0.332676	0.518018	0.413376667	30	2
Prune	2.77562	2.47963	1.79261	2.349286667	60	2
Psd3	23.4708	18.2579	17.1929	19.64053333	90	2
Psen2	101.548	83.8159	40.2419	75.20193333	100	2
Pskh1	5.39133	5.9339	4.94455	5.42326	70	1
Psmc2	26.3598	19.16	16.3029	20.60756667	90	2
Psmd5	6.84753	10.4364	3.65591	6.979946667	80	2
Ptar1	2.60166	1.13635	0.572756	1.436922	50	2
Ptch1	3.8022	2.92384	3.80218	3.509406667	70	1
Pten	17.9905	27.4247	33.5673	26.3275	100	2
Pter	27.1183	18.871	16.3878	20.79236667	90	1
Ptger1	2.58713	3.51905	4.04097	3.382383333	70	2
Pth1r	2.89096	2.51029	2.00658	2.469276667	60	2
Ptpn1	7.41246	8.05005	12.7554	9.40597	80	2
Ptpn12	7.57022	6.76435	7.37553	7.2367	80	2
Ptprf	33.0941	32.7103	31.9048	32.56973333	100	2
Ptprg	22.9998	18.1766	6.40825	15.86155	90	2
Ptrh2	4.31591	1.89293	2.21217	2.807003333	60	2
Puf60	12.5363	11.1706	7.99425	10.56705	90	2
Pura	3.09798	4.42664	4.86664	4.13042	70	2
Purg	1.06291	1.06161	1.87578	1.333433333	50	2
Pus1	6.63173	6.41561	3.62999	5.55911	70	2
Pvrl1	19.4947	16.4608	14.718	16.89116667	90	2
Pvrl2	11.1738	10.1711	8.03252	9.792473333	80	2
Pvrl3	7.95302	8.81276	6.75379	7.839856667	80	2
Pwwp2a	4.73192	2.87931	5.95569	4.522306667	70	2
Pxmp2	127.237	62.0625	58.9952	82.7649	100	2
Qprt	43.3355	43.2747	38.9247	41.84496667	100	1
Qrich1	10.8774	8.54053	9.07342	9.497116667	80	2
Qser1	3.69451	2.42108	2.24717	2.787586667	60	2
Rab20	3.14065	1.21638	2.04212	2.13305	60	2
Rab35	7.57095	3.8875	5.87502	5.777823333	80	2
Rab40c	3.2994	2.17296	2.30655	2.59297	60	2
Rab43	20.9178	20.2868	20.3928	20.53246667	90	2
Rab9	15.6885	6.93573	7.93819	10.18747333	80	2
Rabgef1	5.95731	4.75937	3.38731	4.70133	70	2
Rabif	3.54152	2.63241	2.96374	3.04589	60	2
Rad54l2	5.4015	4.07853	4.02758	4.502536667	70	2
Rai1	3.9501	6.8342	3.65898	4.814426667	70	2
Ralgapa2	14.2062	26.4043	9.4206	16.67703333	90	2
Ranbp2	10.5344	7.54376	9.94588	9.341346667	80	2
Rap2a	3.69793	3.12392	2.43027	3.08404	60	2
Rapgef4	41.4686	52.1996	27.472	40.38006667	100	2
Rapgef6	8.20045	6.07864	4.15824	6.145776667	80	2
Raph1	21.29	30.7765	15.1085	22.39166667	90	2
Rara	4.86602	5.88763	6.29059	5.681413333	80	2
Rassf8	15.2242	9.27269	11.7783	12.09173	90	2
Rbbp6	7.42778	6.19852	13.4056	9.010633333	80	1
Rbl2	7.39287	9.61367	5.3916	7.466046667	80	2
Rbm12	4.56635	4.09228	3.21955	3.959393333	70	2
Rbm14	5.22977	7.01182	4.49538	5.57899	70	2
Rbm15	6.98427	6.3763	7.27263	6.877733333	80	2
Rbm15b	2.16866	2.071525	2.030974	2.090386333	60	2
Rbm33	10.9511	14.5124	9.96161	11.80837	90	2
Rbm4	2.76595	2.38552	1.45884	2.203436667	60	2
Rbm4b	3.42063	11.0219	9.07704	7.839856667	80	2
Rbm6	10.4342	5.75983	4.2991	6.831043333	80	2
Rbm7	18.0989	8.82527	7.58157	11.50191333	90	2
Rbpj	2.34229	2.08249	1.39957	1.94145	60	2
Rcl1	21.7177	18.9055	15.2499	18.62436667	90	2
Repin1	19.7439	18.53	17.5657	18.6132	90	2
Rerg	1.43598	0.932634	4.36099	2.243201333	60	2
Rest	3.61105	2.77897	3.10276	3.16426	60	2
Rev1	1.36717	1.50842	1.9026	1.59273	50	2
Rexo1	13.3328	8.92499	12.0373	11.43169667	90	2
Rffl	5.58977	5.55501	3.20144	4.782073333	70	2
Rft1	6.84206	7.02347	4.48447	6.116666667	80	2
Rfwd3	1.95603	0.970056	1.88145	1.602512	50	2
Rfx5	5.57616	2.40123	5.94704	4.641476667	70	2
Rfxap	8.16229	8.42149	4.20841	6.93073	80	2
Rgl1	7.49677	9.59636	2.9624	6.685176667	80	2
Rgmb	0.712735	0.554818	0.965431	0.744328	40	2
Rgs16	1.61969	5.14676	1.42902	2.731823333	60	2
Rhbdf2	2.91067	5.1447	3.60321	3.886193333	70	2
Rhno1	3.66622	0.820548	2.80081	2.429192667	60	2
Rhob	3.99544	7.04383	5.57077	5.53668	70	2
Rhobtb1	28.3178	20.8602	17.6272	22.2684	90	2
Rhobtb2	1.91157	1.1263	0.743438	1.260436	50	2
Rhog	7.39251	5.27949	3.54979	5.407263333	70	2
Rhox8	0.0779635	0.0647995	0.047587667	0.063450222	10	2
Ric8b	3.54145	2.14643	2.72924	2.805706667	60	2
Rin2	5.76368	7.77285	2.2616	5.266043333	70	2
Rin3	7.36289	7.92622	7.00746	7.43219	80	2
Ripk1	6.31484	4.81398	5.66345	5.597423333	70	1
Ripk4	0.292834	0.717187	0.316044	0.442021667	30	2
Rit1	3.44798	4.09177	4.73269	4.090813333	70	2
Rlf	3.02266	1.7276	2.56928	2.439846667	60	2
Rlim	6.03023	5.51744	4.12825	5.225306667	70	1
Rnase4	176.854	125.493	153.919	152.0886667	100	2
Rnaset2b	0.468543	2.4436	0.807363	1.239835333	50	2
Rnd3	5.41125	3.37149	3.44386	4.075533333	70	2
Rnf103	17.2561	26.7189	14.0109	19.32863333	90	2
Rnf11	24.1371	20.7709	16.2488	20.3856	90	2
Rnf115	6.4995	4.86622	5.63337	5.666363333	80	2
Rnf121	10.5313	4.86163	6.00381	7.132246667	80	2
Rnf13	19.5193	16.1148	18.9757	18.20326667	90	2
Rnf135	7.37215	1.63683	6.10805	5.03901	70	2
Rnf139	2.89193	3.92857	3.43481	3.418436667	70	2
Rnf14	9.46317	6.02488	5.99221	7.160086667	80	1
Rnf144b	10.6311	8.888	5.97735	8.498816667	80	2
Rnf145	3.78402	7.44584	2.79773	4.675863333	70	2
Rnf146	12.2577	7.60789	12.0679	10.64449667	90	2
Rnf169	12.8067	12.5937	8.77443	11.39161	90	2
Rnf186	3.22734	5.20784	2.84588	3.760353333	70	2
Rnf19a	4.10493	4.4973	3.78082	4.127683333	70	2
Rnf213	11.2649	9.30955	9.4495	10.00798333	80	2
Rnf214	12.2425	9.54896	7.77465	9.85537	80	2
Rnmtl1	2.50121	2.56439	1.27724	2.11428	60	2
Rnpepl1	29.4807	29.1376	40.462	33.02676667	100	2
Rora	14.7716	11.0082	14.2896	13.35646667	90	2
Rpl24	87.4649	100.728	46.7578	78.3169	100	2
Rpl7l1	7.6545	5.89563	5.27618	6.275436667	80	2
Rpp25l	4.64027	5.50213	3.05352	4.39864	70	2
Rprd2	4.16705	2.48451	3.72979	3.46045	70	2
Rps6kc1	8.6973	6.17645	3.19965	6.024466667	80	2
Rragc	10.7579	9.90057	18.0041	12.88752333	90	2
Rreb1	15.3533	14.3821	13.8878	14.54106667	90	2
Rrs1	4.9795	5.07992	8.29509	6.11817	80	2
Rsbn1l	1.49689	2.3023	1.79994	1.866376667	60	2
Rsf1	5.12939	3.37891	3.71181	4.07337	70	2
Rspry1	3.50222	2.90276	4.65904	3.688006667	70	2
Rtn4rl1	2.59981	2.24058	1.86874	2.236376667	60	2
Rtp4	3.68496	3.17041	3.0257	3.29369	70	2
Rundc1	1.76373	2.38935	1.1032	1.752093333	50	2
Rusc2	12.24	5.05827	17.2272	11.50849	90	2
Rwdd3	2.94528	2.88465	0.557641	2.129190333	60	2
S1pr1	14.2479	8.78746	9.95598	10.99711333	90	1
S1pr2	1.0407	1.0042	0.463759	0.836219667	40	2
S1pr5	0.970932	1.06638	1.20183	1.079714	50	2
Saa4	35.6593	34.2662	27.2331	32.3862	100	2
Sac3d1	1.22651	1.78813	1.2599	1.424846667	50	2
Sall1	3.52788	2.89879	3.97534	3.467336667	70	2
Samd4	1.6606	2.21587	7.81279	3.89642	70	2
Sar1a	15.0146	9.74606	8.28197	11.01421	90	2
Sash1	7.32741	6.87233	6.94709	7.048943333	80	2
Sav1	3.59101	2.78106	2.76205	3.044706667	60	2
Sc4mol	57.32	79.8453	35.8374	57.66756667	100	2
Scaf1	8.17575	11.2204	12.6329	10.67635	90	2
Scaf11	9.05267	6.73159	7.11027	7.63151	80	2
Scaf8	6.58973	4.74206	4.62193	5.317906667	70	1
Scara5	0.898046	1.2715	1.17158	1.113708667	50	2
Scyl2	6.87544	4.15392	5.72625	5.585203333	70	2
Scyl3	7.57763	3.86598	1.70486	4.382823333	70	2
Sdc3	15.5761	19.9667	47.9772	27.84	100	2
Sdccag3	14.6546	11.8104	11.6007	12.68856667	90	2
Sde2	2.60502	1.93643	2.6485	2.39665	60	2
Sdf2	4.66052	9.61765	6.36203	6.880066667	80	2
Sdf2l1	8.97702	16.1156	11.8328	12.30847333	90	1
Sdhc	57.1018	95.4676	34.7568	62.44206667	100	1
Sdpr	4.32641	2.28509	4.54302	3.718173333	70	2
Sdr42e1	34.5714	21.0624	18.4235	24.68576667	100	2
Sdr9c7	26.128	14.8252	23.9624	21.63853333	90	2
Sec14l4	28.1165	33.0727	24.186	28.4584	100	1
Sec62	20.1824	12.1628	22.6873	18.34416667	90	2
Secisbp2l	10.8882	11.5654	8.85538	10.43632667	90	2
Selrc1	11.106	9.12699	19.205	13.14599667	90	2
Sema4g	64.7932	56.1504	35.5211	52.1549	100	1
Sema6a	3.17746	2.27542	2.78325	2.745376667	60	2
Sema6d	4.24028	4.26539	3.65355	4.053073333	70	2
Senp6	24.9225	19.1736	16.4716	20.18923333	90	2
Sep15	30.8767	34.9778	21.8585	29.23766667	100	2
Sephs2	236.978	239.083	177.308	217.7896667	100	2
Serinc3	28.5585	32.8001	21.9487	27.7691	100	1
Serpina10	32.3084	29.5522	27.1593	29.6733	100	2
Serpina11	20.3958712	10.3819417	7.830465	12.86942597	90	2
Serpina3n	54.9792	38.5363	43.5468	45.68743333	100	2
Serpind1	115.27	76.3849	82.9666	91.5405	100	2
Sertad1	0.79747	3.64967	1.08712	1.844753333	60	2
Sertad2	1.73648	3.03531	3.09928	2.62369	60	2
Sertad3	1.15007	1.04549	1.03455	1.076703333	50	2
Setd1a	5.97257	8.71655	4.11761	6.26891	80	2
Setd1b	6.54944	6.76635	5.73061	6.3488	80	2
Setd2	11.1129	10.0744	12.3999	11.19573333	90	1
Setd5	13.7324	7.76716	8.72949	10.07635	80	2
Setdb1	4.81097	3.27247	3.63031	3.904583333	70	1
Setx	6.80563	4.8792	5.5738	5.752876667	80	2
Sft2d3	1.28288	2.03175	1.22187	1.512166667	50	2
Sgk2	20.6999	15.4651	12.5801	16.24836667	90	2
Sgms1	8.6722	7.47877	7.10044	7.75047	80	2
Sgms2	15.8514	10.0088	13.4177	13.09263333	90	2
Sgsh	2.23217	0.980946	2.94422	2.052445333	60	2
Sh2b1	5.10956	5.82109	4.7109	5.21385	70	2
Sh3bp4	1.74109	0.35191	0.270405	0.787801667	40	2
Sh3bp5l	2.89112	3.7156	1.80791	2.804876667	60	2
Sh3d19	24.4752	32.4992	18.4856	25.15333333	100	2
Sh3pxd2a	6.58228	5.25592	5.63367	5.823956667	80	2
Sh3tc1	2.94936	1.98342	3.69721	2.876663333	60	2
Shank2	8.68339	5.68431	4.21459	6.194096667	80	2
Shank3	3.60748	4.00406	2.23353	3.28169	60	2
Shb	20.8122	26.7411	15.1349	20.89606667	90	2
Shroom1	14.2508	29.723	16.0666	20.01346667	90	2
Shroom2	5.1036	4.73597	5.32012	5.05323	70	2
Siah2	1.99748	6.5101	2.33702	3.614866667	70	1
Sigmar1	100.001	77.4862	60.9173	79.46816667	100	1
Sik1	2.82069	7.51491	6.98848	5.774693333	80	2
Sik3	14.7805	19.1286	19.5096	17.80623333	90	2
Sil1	16.8569	14.8729	8.77865	13.50281667	90	2
Sin3b	11.6448	9.52578	7.22712	9.4659	80	2
Sipa1l1	7.97442	4.63875	4.87738	5.830183333	80	2
Six5	1.0815	1.3372	0.780466	1.066388667	50	2
Ski	7.10666	6.32314	5.31728	6.249026667	80	2
Skil	4.42718	3.20363	4.17228	3.934363333	70	2
Slc10a1	149.633	113.985	91.7818	118.4666	100	2
Slc15a4	11.9229	12.6419	9.88564	11.48348	90	2
Slc19a2	41.7796	27.2718	24.0205	31.02396667	100	2
Slc22a23	31.268	17.3404	27.3646	25.32433333	100	2
Slc25a13	34.1564	38.7007	25.3962	32.7511	100	1
Slc25a15	43.2598	38.6	37.5318	39.7972	100	2
Slc25a25	10.9154	89.4314	91.8552	64.06733333	100	2
Slc25a37	6.46565	4.88819	4.91789	5.42391	70	2
Slc25a44	10.5554	9.20997	7.13275	8.96604	80	2
Slc25a46	2.49032	2.1954	3.12757	2.60443	60	2
Slc25a47	57.1406	93.713	90.8231	80.5589	100	1
Slc25a51	17.1167	15.4545	18.8794	17.1502	90	2
Slc26a1	40.1947	30.2318	29.6094	33.3453	100	1
Slc30a1	6.46187	7.21564	5.16717	6.28156	80	2
Slc30a10	5.14604	5.99376	4.42394	5.187913333	70	2
Slc33a1	8.64391	6.08302	3.0884	5.938443333	80	1
Slc35b4	4.26861	4.25042	2.72476	3.74793	70	2
Slc35e1	7.9773	8.14964	15.8775	10.66814667	90	2
Slc35e2	14.9282	10.3924	14.9834	13.43466667	90	2
Slc35f6	2.84524	4.29701	4.70636	3.949536667	70	2
Slc35g1	1.98186	3.03189	2.38221	2.46532	60	2
Slc38a10	22.4585	18.0878	20.7346	20.42696667	90	2
Slc39a1	13.384	12.3248	15.8702	13.85966667	90	2
Slc39a14	40.3663	57.5255	47.7305	48.54076667	100	2
Slc39a7	21.1648	29.5514	25.9696	25.56193333	100	1
Slc3a1	7.56881	8.83531	5.70523	7.369783333	80	2
Slc40a1	17.131	14.9686	15.5309	15.87683333	90	2
Slc43a2	3.11473	9.04907	6.81863	6.327476667	80	2
Slc45a3	4.92148	6.82997	4.45929	5.40358	70	2
Slc45a4	5.04463	3.3225	4.3891	4.252076667	70	2
Slc46a1	16.4799	11.7352	15.8584	14.69116667	90	1
Slc6a9	10.1271	11.5722	7.99432	9.897873333	80	1
Slc7a2	95.3321	78.5677	69.4118	81.10386667	100	2
Slco2a1	19.7679	14.4279	13.3646	15.85346667	90	2
Slfn5	6.70111	1.56914	5.7724	4.680883333	70	2
Smad1	7.14698	5.34597	3.72177	5.404906667	70	2
Smad6	4.71385	7.7944	10.2426	7.583616667	80	2
Smad7	3.5271	5.92671	6.10325	5.185686667	70	1
Smcr7	4.47582	8.24838	15.6722	9.465466667	80	2
Smcr7l	8.3627	6.08649	5.76445	6.73788	80	2
Smcr8	5.61094	3.70592	4.17229	4.496383333	70	2
Smim12	5.10838	4.93969	2.21331	4.087126667	70	2
Smim15	4.80544	1.8366	2.02033	2.887456667	60	2
Smpd1	9.74739	8.73931	4.85748	7.781393333	80	2
Snap47	17.6594	14.1965	17.3681	16.408	90	2
Snrk	38.9001	44.3533	36.6931	39.98216667	100	1
Snx18	3.37644	5.18784	2.66129	3.741856667	70	2
Snx19	4.89059	3.33714	2.88781	3.70518	70	2
Snx33	4.67778	3.76928	4.19027	4.212443333	70	2
Socs5	1.32028	1.03847	0.556084	0.971611333	50	2
Socs6	3.583	5.23091	3.4501	4.088003333	70	2
Socs7	3.76181	2.99877	4.31999	3.693523333	70	2
Sod3	8.24949	6.61955	9.08934	7.986126667	80	2
Soga1	1.12344	1.79053	3.6665	2.19349	60	2
Solh	3.80579	3.2151	2.5754	3.198763333	60	2
Son	35.087	29.1479	34.7349	32.98993333	100	2
Sos1	6.26928	5.97231	5.93551	6.059033333	80	2
Sowahb	0.834587	0.918279	0.835889	0.862918333	40	2
Sowahc	0.896082	0.722079	0.367081	0.661747333	40	2
Sox12	0.31044	0.526364	0.653067	0.496623667	40	2
Sox18	2.66538	5.18117	3.89823	3.914926667	70	1
Sox5	17.5125	6.91373	13.5963	12.67417667	90	2
Sp1	23.3897	14.235	13.7964	17.14036667	90	2
Sp3	11.7719	7.78016	15.7445	11.76552	90	2
Spen	13.7888	9.16586	15.1972	12.71728667	90	2
Sphk2	15.1541	11.7359	13.6017	13.49723333	90	1
Spop	26.8904	18.5508	22.9625	22.80123333	90	2
Sppl2a	25.8568	28.1761	34.8278	29.62023333	100	2
Spr	25.5736	30.3542	19.5633	25.1637	100	2
Spred1	3.17825	2.8375	1.52232	2.51269	60	2
Spred2	4.54427	4.17212	3.27144	3.995943333	70	2
Spry1	1.35533	1.38108	1.49193	1.409446667	50	2
Spryd4	6.0934	5.66345	6.11482	5.957223333	80	2
Spryd7	5.06326	3.41997	7.00094	5.16139	70	2
Spsb2	4.35524	6.60788	8.33006	6.43106	80	2
Sptbn1	24.1755	12.6297	25.5717	20.7923	90	2
Sptbn2	10.4076	9.96241	8.32023	9.563413333	80	2
Spty2d1	3.47574	1.99162	2.72717	2.73151	60	2
Sqrdl	71.262	59.6684	41.9837	57.63803333	100	1
Srfbp1	1.60251	0.901102	2.23534	1.579650667	50	2
Srgap2	3.27849	2.7487	3.21666	3.081283333	60	2
Srrm2	50.3468	37.4021	33.025	40.25796667	100	2
Srxn1	11.4077	12.5104	11.5552	11.82443333	90	2
Ssfa2	8.25679	7.84752	8.08816	8.064156667	80	2
Ssh1	3.212	2.6255	3.05834	2.96528	60	2
Ssh2	9.32919	6.19885	4.51169	6.67991	80	2
St3gal5	10.3907	11.1434	15.1464	12.22683333	90	2
St5	10.8899	10.9732	9.07576	10.31295333	90	2
St6gal1	17.8752	17.0565	12.191	15.70756667	90	2
Stard13	8.88172	10.752	7.96498	9.199566667	80	2
Stard7	32.1632	49.5078	21.4915	34.3875	100	1
Stard9	2.19188	1.26885	2.34971	1.936813333	60	2
Stat2	9.43402	5.20161	7.37356	7.336396667	80	2
Stbd1	8.24542	11.7267	6.92713	8.966416667	80	2
Steap3	3.21693	8.2016	4.01137	5.1433	70	2
Stk11	37.6636	29.5109	25.5446	30.90636667	100	1
Stk35	2.35985	2.89184	3.44554	2.899076667	60	2
Ston1	7.64145	3.57693	5.23571	5.484696667	70	2
Sucnr1	11.5943	14.164	6.3671	10.70846667	90	2
Suox	36.3241	22.0353	24.2266	27.52866667	100	2
Surf4	38.5816	49.0474	29.2151	38.94803333	100	2
Suv420h1	21.5364	15.5543	9.94328	15.67799333	90	2
Synj1	11.0103	7.78501	4.8424	7.879236667	80	2
Synpo	3.12047	2.50986	2.3212	2.65051	60	2
Szt2	5.2859	8.81591	3.00041	5.70074	80	2
Tab2	23.0338	13.1286	27.184	21.11546667	90	2
Tacc2	3.89671	3.51691	2.99787	3.470496667	70	2
Tada2b	4.96506	6.1542	5.54695	5.555403333	70	2
Taf3	2.03122	0.902125	2.39137	1.774905	50	2
Tagap	0.034185	0.102555	0.034185	0.056975	10	2
Tagap1	0.259652	0.272335	0.197958	0.243315	30	2
Tanc1	5.69877	5.51072	5.2664	5.491963333	70	2
Taok2	15.0175	16.112	13.3701	14.8332	90	2
Tap2	8.49164	14.7436	6.0992	9.778146667	80	2
Tapt1	6.62358	9.16152	5.05853	6.947876667	80	2
Tatdn2	7.82721	5.1206	7.07346	6.673756667	80	2
Tbc1d1	2.24264	1.63651	1.45386	1.77767	50	2
Tbc1d10b	7.71024	4.51734	2.13427	4.787283333	70	2
Tbc1d24	3.04128	1.81212	1.45201	2.101803333	60	2
Tbc1d8	2.16014	1.68054	1.42127	1.753983333	50	2
Tbc1d9b	25.1525	25.4817	20.7757	23.8033	90	2
Tbcc	1.4425	2.39112	1.94185	1.925156667	60	2
Tbccd1	2.55105	2.33807	2.2723	2.38714	60	2
Tbx2	1.18776	1.674	1.69944	1.5204	50	2
Tbx3	11.6358	20.9038	11.9493	14.82963333	90	2
Tcf20	8.79145	6.1246	6.64511	7.187053333	80	2
Tdrd3	5.10397	2.42982	5.88811	4.473966667	70	2
Tdrd7	8.16618	6.88825	5.14013	6.73152	80	2
Tecpr2	1.45358	1.39314	1.06824	1.304986667	50	2
Tef	34.8359	20.1806	64.7877	39.93473333	100	2
Tenc1	10.9644	10.7458	10.6877	10.7993	90	2
Tenm3	8.0098	9.04734	7.29597	8.117703333	80	2
Terf2	3.43618	2.50357	3.43453	3.12476	60	2
Terf2ip	2.87615	1.80628	1.50267	2.0617	60	2
Tesk1	4.1898	3.85124	2.70032	3.580453333	70	2
Tesk2	3.40639	2.8403	2.33307	2.85992	60	2
Tet2	3.25719	1.91102	2.03602	2.40141	60	2
Tet3	5.87342	3.50839	4.47339	4.6184	70	2
Tex2	48.2601	38.7492	32.8308	39.9467	100	1
Tgfbr2	5.23279	3.21538	4.55196	4.333376667	70	2
Tgfbrap1	5.258	3.77492	4.50561	4.512843333	70	2
Tgif1	9.82593	7.83794	9.89286	9.185576667	80	2
Tgoln1	22.0874	18.8096	19.0272	19.97473333	90	2
Tgtp1	0.364203	0.273488	3.16501	1.267567	50	2
Tgtp2	1.20156	0.782377	3.65996	1.881299	60	2
Thap7	6.75625	7.52924	6.14771	6.811066667	80	2
Thbd	1.53982	0.85606	1.01339	1.136423333	50	2
Themis2	1.28079	1.10883	1.87573	1.421783333	50	1
Thoc3	5.50183	6.38586	8.12877	6.672153333	80	2
Thpo	6.26842	4.02454	4.95771	5.083556667	70	2
Thtpa	4.54109	3.91185	3.78297	4.078636667	70	2
Ticam1	4.05938	2.65496	3.38891	3.36775	70	2
Tifa	6.35805	4.525	4.39561	5.092886667	70	2
Tirap	7.04224	5.24791	3.60001	5.29672	70	2
Tjp2	5.00238	4.56586	4.14496	4.571066667	70	2
Tlcd1	15.0395	24.9148	5.68495	15.21308333	90	1
Tm2d2	14.5035	10.638	9.80019	11.64723	90	2
Tm9sf4	18.9259	15.0551	24.342	19.441	90	2
Tmcc1	18.7561	15.9476	10.189	14.96423333	90	2
Tmcc2	3.19655	0.926317	0.812706	1.645191	50	2
Tmcc3	2.98893	3.93586	1.27055	2.73178	60	2
Tmco4	3.9229	3.27377	3.84859	3.681753333	70	2
Tmem102	2.2017	1.80387	3.96509	2.656886667	60	2
Tmem106b	32.432	31.5423	33.0794	32.35123333	100	1
Tmem11	5.40792	4.74568	10.0568	6.7368	80	2
Tmem115	5.99	4.5291	3.29714	4.605413333	70	2
Tmem126b	4.39928	2.88811	4.73486	4.007416667	70	2
Tmem132e	1.06329	0.526577	0.774096	0.787987667	40	2
Tmem168	6.04124	3.39221	4.76828	4.73391	70	2
Tmem175	2.54618	1.90769	1.07	1.84129	60	2
Tmem186	2.66313	3.06102	1.9852	2.569783333	60	2
Tmem189	2.19716	3.50586	3.5429	3.081973333	60	2
Tmem2	3.31771	2.85096	3.17496	3.114543333	60	2
Tmem200b	1.25401	1.39032	0.874239	1.172856333	50	2
Tmem204	2.86533	2.97665	4.06068	3.300886667	70	2
Tmem214	25.6603	12.8363	14.8217	17.77276667	90	2
Tmem259	28.6815	26.8434	31.4829	29.0026	100	2
Tmem30b	9.42168	9.83864	8.94804	9.402786667	80	2
Tmem37	10.822	12.0457	7.72524	10.19764667	80	1
Tmem51	1.37801	1.99164	1.64111	1.670253333	50	2
Tmem53	7.09466	4.98223	7.3993	6.492063333	80	2
Tmem64	5.90717	7.74125	7.0868	6.91174	80	1
Tmem86a	1.84381	1.97281	2.34618	2.054266667	60	2
Tmem97	20.3473	11.9366	12.7296	15.0045	90	2
Tmf1	8.24044	6.90747	6.48762	7.211843333	80	2
Tmppe	1.0972	1.22286	1.12963	1.149896667	50	2
Tnfaip8l1	4.52598	5.48596	2.65303	4.221656667	70	1
Tnfaip8l2	0.907752	0.543707	1.30985	0.920436333	40	2
Tnfrsf11b	0.772563	0.338045	0.966762	0.692456667	40	2
Tnfrsf1a	23.5498	25.4424	54.3703	34.45416667	100	2
Tnfrsf1b	5.32243	9.41436	6.85495	7.197246667	80	2
Tnfrsf21	1.25804	1.50907	1.30476	1.35729	50	2
Tnfsf10	1.59382	0.959416	2.36919	1.640808667	50	2
Tnks1bp1	8.58725	8.81064	10.0957	9.16453	80	2
Tnrc18	12.3044	10.7769	12.1291	11.7368	90	2
Tnrc6a	6.89931	5.61483	7.28371	6.599283333	80	2
Tnrc6b	5.50688	4.48627	4.76853	4.92056	70	2
Tnrc6c	6.34095	5.73386	4.25581	5.44354	70	1
Tns1	13.8224	9.11025	11.0936	11.34208333	90	2
Tns3	7.66673	6.49393	7.53193	7.230863333	80	2
Tnxb	1.3999	1.46291	1.50671	1.456506667	50	2
Tob1	33.5924	39.7937	57.9899	43.792	100	2
Toe1	6.19116	4.6472	0.831536	3.889965333	70	2
Tom1l2	6.67887	8.80591	5.5007	6.99516	80	2
Tomm40	12.1734	11.1239	7.72652	10.34127333	90	2
Tomm6	38.5096	32.0348	28.4425	32.99563333	100	1
Tor1a	15.2476	14.6574	19.873	16.59266667	90	2
Tor1aip1	18.3561	15.8585	13.5908	15.93513333	90	1
Tor1aip2	52.6587	75.3018	72.716	66.89216667	100	1
Tor4a	1.71993	1.20129	2.79376	1.904993333	60	2
Tpgs1	5.58371	9.03659	5.62588	6.748726667	80	2
Tpst2	10.643	20.5147	13.1701	14.77593333	90	2
Traf4	9.07683	11.7422	7.96529	9.594773333	80	2
Traf6	3.59567	2.30723	5.00593	3.636276667	70	2
Trak1	9.00814	6.7033	7.54618	7.75254	80	2
Trak2	5.28772	3.3343	8.03855	5.553523333	70	2
Trappc5	3.55288	2.56541	3.0944	3.070896667	60	2
Trex1	2.19341	2.21889	4.81386	3.075386667	60	2
Trib1	8.82662	7.55599	6.4971	7.62657	80	2
Trim2	27.0829	18.9256	19.3149	21.77446667	90	2
Trim21	1.19492	1.01556	1.02297	1.077816667	50	2
Trim25	18.7897	17.935	19.9375	18.8874	90	2
Trim26	13.1459	11.5979	13.3376	12.6938	90	2
Trim39	4.47647	2.32747	2.40104	3.068326667	60	2
Trim41	9.32401	9.96642	8.77048	9.353636667	80	1
Trim56	4.35296	6.34346	3.70444	4.800286667	70	2
Trim7	7.36011	2.29004	2.2511	3.967083333	70	2
Trim8	6.61641	7.67354	7.02987	7.106606667	80	2
Trio	4.16569	3.50664	3.62043	3.764253333	70	2
Trip12	14.0673	10.3523	12.0871	12.1689	90	2
Trp53bp1	6.1099	8.05449	4.53429	6.232893333	80	2
Trp53i13	1.15208	1.21551	0.997097	1.121562333	50	2
Trrap	9.08907	16.3244	6.78037	10.73128	90	2
Tsc1	7.53091	4.70761	5.01929	5.752603333	80	2
Tsc22d1	22.9773	22.2816	26.0264	23.76176667	90	1
Tsc22d2	2.7863	3.61784	4.69271	3.69895	70	2
Tshz1	3.41568	2.63171	3.76441	3.2706	60	2
Tshz2	0.525489	1.01283	0.745013	0.761110667	40	2
Tshz3	1.67997	1.51518	0.225139	1.140096333	50	2
Tsku	10.4679	6.39522	9.86174	8.908286667	80	2
Tspyl1	5.92568	6.43109	6.77962	6.378796667	80	2
Tssc4	3.81261	5.58378	3.05663	4.151006667	70	2
Ttc33	12.1252	6.92619	13.3826	10.81133	90	2
Ttc39b	10.7375	7.94531	6.0954	8.259403333	80	2
Tuba4a	54.4464	34.3643	31.1066	39.97243333	100	1
Tubb2a	28.8251	26.2774	26.2959	27.1328	100	2
Tubb4b	31.8062	22.0132	25.5345	26.4513	100	2
Tulp4	13.7605	12.7116	15.615	14.02903333	90	2
Tut1	3.60725	2.56115	2.34313	2.837176667	60	2
Twistnb	1.14004	2.33706	2.23365	1.903583333	60	2
Twsg1	7.54132	6.48108	7.45231	7.158236667	80	2
Txlna	7.63273	4.47946	6.63354	6.248576667	80	2
Txndc11	11.0557	14.1997	9.00097	11.41879	90	2
Txnl4a	7.04908	8.08912	5.49282	6.877006667	80	2
Tysnd1	8.64303	14.3402	13.5851	12.18944333	90	2
Ubap1	26.6546	24.0762	9.57128	20.10069333	90	2
Ube2j2	10.724	13.9024	8.55082	11.05907333	90	2
Ube2l3	11.2231	8.61362	7.80176	9.212826667	80	1
Ube2o	2.07799	4.67271	1.91983	2.890176667	60	2
Ube3a	6.56239	5.95287	9.89781	7.471023333	80	1
Ubl3	13.5747	15.1124	8.90296	12.53002	90	2
Ubn1	4.26243	3.51038	3.46203	3.744946667	70	2
Ubox5	1.08618	1.38078	0.677392	1.048117333	50	2
Ubtd1	1.46601	1.55902	1.77846	1.601163333	50	2
Uckl1	20.8876	16.8879	17.536	18.43716667	90	2
Uggt1	26.4835	16.9876	8.4952	17.3221	90	2
Ugt1a1	162.861	109.683	133.365	135.303	100	2
Ugt1a5	14.8692	23.9697	11.3253	16.7214	90	1
Ugt1a6a	46.2965	31.5804	29.1858	35.68756667	100	1
Ugt1a6b	22.1831	12.354	18.3186	17.61856667	90	1
Ugt2a3	53.0746	39.5643	33.4156	42.01816667	100	1
Ugt2b1	71.6971	78.0043	37.2315	62.31096667	100	1
Ugt2b36	121.185	102.829	72.0736	98.69586667	100	2
Ugt2b37	0.172591	0.057530333	0.057530333	0.095883889	10	2
Upf2	3.65722	1.79658	3.51552	2.989773333	60	2
Urgcp	6.04905	5.63513	3.26298	4.982386667	70	2
Usf1	12.5075	19.366	14.3436	15.4057	90	2
Usp1	2.42266	14.0593	2.65974	6.380566667	80	2
Usp16	29.3338	6.09745	15.8236	17.08495	90	2
Usp25	8.5694	5.0018	6.1144	6.561866667	80	2
Usp31	0.751013	0.855719	0.463728	0.690153333	40	2
Usp47	15.3589	8.25692	11.7773	11.79770667	90	1
Usp53	2.15401	1.30734	1.09681	1.519386667	50	2
Uspl1	3.17729	2.17879	2.21314	2.523073333	60	2
Uvrag	5.72544	4.55157	5.22036	5.16579	70	2
Vamp5	1.48386	1.03229	1.14474	1.220296667	50	2
Vcpip1	4.85779	3.37921	4.04493	4.093976667	70	2
Vps13b	6.06885	4.84146	4.9229	5.277736667	70	2
Vps13d	17.49135	6.96115	15.6409	13.36446667	90	2
Vps18	3.64183	2.93195	2.09115	2.88831	60	2
Vps37b	3.09476	4.52838	3.90796	3.8437	70	2
Wbp1l	41.6438	39.5073	37.0721	39.40773333	100	2
Wbp7	11.1219	6.17097	9.86908	9.053983333	80	2
Wdfy3	13.5823	18.1431	10.2155	13.9803	90	2
Wdfy4	3.68446	0.772986	0.874438	1.777294667	50	2
Wdr20a	2.25018	2.67196	1.80111	2.241083333	60	2
Wdr33	6.45608	3.50222	7.90038	5.952893333	80	2
Wdr6	3.61111	3.539	2.29178	3.147296667	60	2
Wdr81	14.8832	12.0437	14.3939	13.7736	90	1
Wdr85	2.73122	1.04972	1.41242	1.73112	50	2
Wfs1	2.6327	2.51278	2.25918	2.46822	60	2
Wibg	3.12215	3.37868	3.23736	3.246063333	60	2
Wipf2	3.55944	4.86151	4.68182	4.36759	70	2
Wipi2	13.7815	13.0347	12.5886	13.13493333	90	2
Wnk1	41.6154	23.2517	24.6384	29.83516667	100	1
Wtap	6.92721	6.42171	5.52907	6.292663333	80	2
Xiap	28.1312	15.0535	29.3714	24.18536667	90	2
Xxylt1	3.23118	0.389169	1.34943	1.656593	50	2
Xylt2	3.06837	7.16402	5.1203	5.117563333	70	2
Yeats4	3.30962	6.11322	2.75659	4.05981	70	2
Yipf5	8.43095	5.45757	9.10442	7.664313333	80	2
Ythdf1	14.6234	6.97251	5.77465	9.12352	80	2
Ythdf2	6.69117	7.53613	3.96601	6.064436667	80	2
Ythdf3	10.362	11.8801	9.69766	10.64658667	90	2
Ywhag	22.6442	18.6404	17.2734	19.51933333	90	2
Ywhah	9.96749	8.2664	14.0833	10.77239667	90	2
Ywhaq	9.30384	8.24656	5.25749	7.60263	80	2
Ywhaz	16.2553	31.718	28.8548	25.60936667	100	1
Zadh2	18.1138	11.5578	14.8864	14.85266667	90	2
Zbtb1	1.07908	0.825849	0.906077	0.937002	40	2
Zbtb10	0.976101	1.26595	1.58768	1.276577	50	2
Zbtb14	1.48046	1.01711	1.34657	1.28138	50	2
Zbtb16	2.79955	3.18404	3.19131	3.0583	60	2
Zbtb18	4.49435	3.06515	3.54288	3.700793333	70	2
Zbtb2	1.08381	1.38255	0.827194	1.097851333	50	2
Zbtb21	2.89016	2.86382	1.88271	2.545563333	60	2
Zbtb22	2.59456	6.42581	3.43037	4.150246667	70	2
Zbtb24	2.28145	1.09946	1.73735	1.706086667	50	2
Zbtb39	2.10133	1.93675	1.93924	1.99244	60	2
Zbtb4	7.69605	6.55471	5.19373	6.481496667	80	2
Zbtb41	3.28758	1.71395	3.19286	2.731463333	60	2
Zbtb43	7.88789	7.76023	6.48409	7.377403333	80	2
Zbtb44	15.666	10.6275	11.4143	12.56926667	90	2
Zbtb46	3.55147	1.40217	1.00865	1.98743	60	2
Zbtb48	4.18212	3.30995	3.86625	3.786106667	70	2
Zbtb5	3.44215	3.08887	2.5477	3.02624	60	2
Zbtb7a	7.53042	11.4012	10.4435	9.791706667	80	2
Zbtb7b	40.6585	29.5917	34.979	35.0764	100	2
Zbtb9	1.0886	1.35881	0.82135	1.089586667	50	2
Zc3h10	5.30307	1.96649	2.55761	3.275723333	60	2
Zc3h12c	1.47423	1.02927	2.05905	1.52085	50	2
Zc3h13	5.01996	2.48267	5.14853	4.217053333	70	2
Zc3h15	20.5536	21.8506	26.3625	22.92223333	90	2
Zc3h4	4.85333	3.77175	4.87906	4.50138	70	2
Zcchc2	9.27864	6.68493	5.34469	7.102753333	80	2
Zcchc8	2.92377	2.31465	2.58285	2.60709	60	2
Zeb1	11.2103	9.79255	6.44627	9.149706667	80	2
Zeb2	11.5758	11.6441	10.545	11.25496667	90	2
Zfand4	9.29885	6.94597	11.7015	9.31544	80	2
Zfc3h1	6.48964	6.15076	4.11304	5.58448	70	1
Zfhx3	4.26467	4.1358	4.03295	4.144473333	70	2
Zfp106	53.3289	53.2106	43.3909	49.9768	100	2
Zfp146	5.58475	4.12596	4.69779	4.802833333	70	2
Zfp148	8.06787	4.40456	6.23407	6.2355	80	2
Zfp191	4.42733	3.36995	2.14953	3.315603333	70	2
Zfp213	1.24259	1.04402	1.18891	1.158506667	50	2
Zfp217	2.71898	3.48169	1.74001	2.646893333	60	2
Zfp26	2.53806	2.05995	2.81409	2.4707	60	2
Zfp263	3.63984	2.84852	1.88574	2.791366667	60	2
Zfp281	3.73334	3.49155	4.22113	3.81534	70	2
Zfp282	1.34367	1.41324	0.964389	1.240433	50	2
Zfp292	2.12583	2.41448	2.17154	2.237283333	60	2
Zfp318	4.79734	5.48031	5.91339	5.397013333	70	2
Zfp35	0.776909	1.76639	0.773145	1.105481333	50	2
Zfp36	40.7153	39.6986	29.2891	36.56766667	100	1
Zfp366	0.60175	0.556324	0.563691	0.573921667	40	2
Zfp36l2	9.05173	17.4699	16.3663	14.29597667	90	2
Zfp407	4.1827	2.83215	3.18352	3.399456667	70	2
Zfp445	15.0056	11.1744	9.42706	11.86902	90	2
Zfp451	5.37693	4.83417	3.386	4.532366667	70	2
Zfp467	10.1214	5.72781	8.35312	8.067443333	80	2
Zfp503	0.734678	0.78024	0.53882	0.684579333	40	2
Zfp507	3.36536	3.0561	2.3343	2.918586667	60	2
Zfp526	0.832605	1.06186	0.71787	0.870778333	40	2
Zfp574	2.98019	3.30854	3.74044	3.343056667	70	2
Zfp592	14.1172	11.198	17.9008	14.40533333	90	2
Zfp608	0.852117	0.573914	0.621937	0.682656	40	2
Zfp609	6.63239	6.17036	8.1232	6.975316667	80	2
Zfp623	3.04351	2.62445	2.66116	2.776373333	60	2
Zfp629	16.0562	2.54491	2.4529	7.018003333	80	2
Zfp639	1.74294	1.87044	2.99647	2.203283333	60	2
Zfp64	3.85351	3.23238	1.80793	2.964606667	60	2
Zfp646	3.79569	3.65085	2.74922	3.398586667	70	2
Zfp652	12.5561	9.63916	10.34	10.84508667	90	2
Zfp655	9.77699	7.58869	5.8419	7.73586	80	2
Zfp668	2.71266	1.76827	2.90616	2.462363333	60	2
Zfp687	7.36259	7.99135	2.74338	6.03244	80	2
Zfp703	1.17016	2.8855	2.67516	2.243606667	60	2
Zfp707	13.4823	16.3807	6.22346	12.02882	90	1
Zfp710	2.59045	2.81445	2.65287	2.685923333	60	2
Zfp746	2.55638	3.27958	2.21328	2.68308	60	2
Zfp747	0.819942	0.563072	0.476811	0.619941667	40	2
Zfp771	2.40635	25.9618	3.39019	10.58611333	90	2
Zfp777	4.26663	3.62363	4.46871	4.119656667	70	2
Zfp790	2.76422	1.10606	1.68166	1.850646667	60	2
Zfp800	2.50854	6.14403	3.35769	4.00342	70	2
Zfp809	5.72815	5.84729	5.15409	5.57651	70	1
Zfp839	1.79083	1.91429	1.15715	1.620756667	50	2
Zfp865	3.03134	2.81704	3.78432	3.2109	60	2
Zfp871	9.9587	10.4922	3.98479	8.14523	80	1
Zfp91	9.73619	10.8755	9.23891	9.9502	80	2
Zfx	2.08853	2.72686	4.39925	3.071546667	60	2
Zfyve1	13.526	12.6344	7.45213	11.20417667	90	1
Zfyve20	3.80612	2.25387	2.29375	2.78458	60	2
Zfyve26	5.04659	5.65408	3.93951	4.88006	70	2
Zhx2	6.9139	3.80417	5.94598	5.554683333	70	2
Zhx3	22.4703	20.5853	21.33	21.46186667	90	2
Zkscan17	3.42211	2.44268	3.2014	3.022063333	60	2
Zmym2	3.08963	2.42359	3.54862	3.020613333	60	2
Zmynd8	17.7945	9.68706	12.0087	13.16342	90	2
Znf512b	9.47283	17.7752	9.93016	12.39273	90	2
Znfx1	11.7669	7.49298	9.80848	9.689453333	80	2
Znhit2	4.03242	6.61091	4.44623	5.029853333	70	2
Znrf3	1.924	4.06251	1.36973	2.45208	60	2
Zranb1	10.4749	6.26369	7.1221	7.953563333	80	1
Zscan22	2.66556	1.56703	1.32056	1.85105	60	2
Zscan25	1.70552	1.35686	1.3556	1.47266	50	2
Zscan26	13.3003	9.77496	9.8251	10.96678667	90	2
Zscan29	4.26456	2.37363	3.46134	3.36651	70	2
Zswim6	1.11266	0.965413	0.806361	0.961478	40	2
Zxdb	0.0292572	0.0467976	0.0253516	0.033802133	10	2
Zxdc	2.7232	2.87025	3.08024	2.89123	60	2
Zyg11b	4.50468	4.21455	3.17768	3.965636667	70	1
Zzz3	4.8574	6.84416	3.12441	4.94199	70	2
Nov	0.326341	0.107614	0.144651667	0.192868889	20	0
0610005C13Rik	64.7104	56.8348	49.5276	57.02426667	100	1
0610007P14Rik	60.4672	29.8046	29.8245	40.0321	100	0
0610008F07Rik	4.38835	2.52725	5.31023	4.075276667	70	0
0610009D07Rik	7.56994	4.29344	4.93415	5.599176667	70	0
0610009E02Rik	0.874638	1.68743	0.854022667	1.138696889	50	2
0610009L18Rik	0.318188	0.735976	0.351388	0.468517333	30	0
0610009O20Rik	6.25956	5.50406	3.32839	5.03067	70	0
0610010F05Rik	5.999	5.79219	4.33463	5.375273333	70	0
0610010K14Rik	10.0341	6.7396	7.54347	8.105723333	80	0
0610011F06Rik	79.8534	98.213	55.3086	77.79166667	100	0
0610012G03Rik	22.6895	19.0419	11.4806	17.73733333	90	0
0610012H03Rik	9.23409	8.03233	7.72798	8.331466667	80	0
0610030E20Rik	4.45427	5.58694	4.33174	4.790983333	70	0
0610031J06Rik	39.7229	41.6461	26.4307	35.93323333	100	0
0610037L13Rik	10.5626	10.2977	5.06313	8.641143333	80	0
0610038L08Rik	0.0715567	0.0770521	0.137618	0.095408933	10	0
0610038P03Rik	1.50553	1.00502	1.28362E-94	0.83685	40	0
0610039K10Rik	0.87273	2.83653	1.91394	1.8744	60	2
0610040B10Rik	1.85943	0.426388	0.728794	1.004870667	50	0
0610040F04Rik	0.058075667	0.058075667	0.174227	0.096792778	10	0
0610043K17Rik	4.30549	0.683616	4.26056	3.083222	60	0
1100001G20Rik	315.99	249.973	201.944	255.969	100	0
1110001A16Rik	2.37303	2.28374	1.5434	2.066723333	60	0
1110001J03Rik	11.8466	15.2158	7.23724	11.43321333	90	0
1110002E22Rik	0.267164	0.0210053	0.096056433	0.128075244	20	0
1110002L01Rik	1.46496	1.31253	0.682792	1.153427333	50	0
1110004E09Rik	6.66673	8.81866	6.46888	7.31809	80	0
1110004F10Rik	8.04572	7.58952	7.06444	7.56656	80	1
1110006G14Rik	0.40764	1.22292	0.40764	0.6794	40	0
1110007C09Rik	3.67225	3.57526	2.87149	3.373	70	0
1110008F13Rik	18.7989	24.8947	14.0694	19.25433333	90	0
1110008J03Rik	0.908412	0.675644	1.4915	1.025185333	50	0
1110008L16Rik	1.94745	1.28667	0.888068	1.374062667	50	0
1110008P14Rik	4.43254	7.71891	3.9829	5.378116667	70	0
1110012L19Rik	4.93628	1.61566	1.3632	2.63838	60	0
1110017D15Rik	0.135695667	0.407087	0.135695667	0.226159444	20	0
1110018G07Rik	14.3805	8.56004	9.58704	10.84252667	90	2
1110018N20Rik	0.114905333	0.344716	0.114905333	0.191508889	20	0
1110028F11Rik	4.68331	0.941892	1.29133	2.305510667	60	0
1110032A03Rik	13.1005	13.8418	7.12258	11.35496	90	0
1110032F04Rik	0.016905467	0.0507164	0.016905467	0.028175778	10	0
1110034G24Rik	2.86675	0.836829	1.16686	1.623479667	50	0
1110035H17Rik	0.451127	1.30389	0.967963	0.90766	40	0
1110037F02Rik	4.3015	2.91679	3.1934	3.470563333	70	0
1110038B12Rik	6.75137	8.37069	11.7398	8.953953333	80	0
1110038F14Rik	1.75119	3.22505	2.99453	2.656923333	60	0
1110046J04Rik	1.24116	1.63943	0.114841	0.998477	50	0
1110051M20Rik	4.99353	5.6213	2.87376	4.496196667	70	0
1110057K04Rik	9.128	5.43147	3.33451	5.96466	80	0
1110058L19Rik	6.69438	5.10662	2.51302	4.77134	70	0
1110059E24Rik	3.25547	5.9923	1.84166	3.696476667	70	0
1110059G10Rik	2.85737	3.4371	0.638273	2.310914333	60	0
1190003J15Rik	86.0975	66.4463	89.7645	80.76943333	100	1
1190007I07Rik	8.92606	2.78422	1.84512	4.518466667	70	0
1200007C13Rik	0.014491667	0.043475	0.014491667	0.024152778	10	0
1200011I18Rik	2.83984	2.28039	1.64053	2.253586667	60	0
1200014J11Rik	3.52512	3.1613	4.02353	3.569983333	70	0
1300002K09Rik	37.1107	28.4965	22.0547	29.22063333	100	1
1300015D01Rik	7.18423	10.6092	6.52325	8.10556	80	0
1300018J18Rik	9.56011	11.7636	6.9406	9.421436667	80	0
1500002C15Rik	0.961921	1.91154	0.708367	1.193942667	50	0
1500011B03Rik	0.460294	0.7913435	0.09111	0.4475825	30	0
1500011K16Rik	4.17755	4.0449	2.6895	3.637316667	70	0
1500012F01Rik	1.40679	5.42286	6.24471	4.35812	70	0
1500015L24Rik	0.201107	0.199572	0.403749	0.268142667	30	0
1500015O10Rik	0.251724	0.083908	0.083908	0.139846667	20	0
1500017E21Rik	21.0511	16.6427	13.8655	17.18643333	90	0
1500035N22Rik	1.59177	2.43227	1.291	1.77168	50	0
1600002K03Rik	2.57216	1.58528	1.385813333	1.847751111	60	0
1600010F14Rik	2.80694	0.935646667	0.935646667	1.559411111	50	0
1600016N20Rik	0.173239	0.323315	0.236722	0.244425333	30	0
1600029D21Rik	1.02289	0.600323	1.33386	0.985691	50	0
1600029I14Rik	0.405414	0.135138	0.135138	0.22523	20	0
1600029O15Rik	0.193201	0.064400333	0.064400333	0.107333889	20	0
1700001C19Rik	6.86601	5.18205	3.13652	5.061526667	70	0
1700001G11Rik	0.633107	0.211035667	0.211035667	0.351726111	30	0
1700001K19Rik	0.14777	0.049256667	0.049256667	0.082094444	10	0
1700001L05Rik	1.5706	0.567673	3.00329	1.713854333	50	0
1700001P01Rik	0.240617	0.254992	0.466859	0.320822667	30	0
1700003D09Rik	0.043241	0.043241	0.129723	0.072068333	10	0
1700003E16Rik	0.643608	0.345395	0.253379	0.414127333	30	0
1700003F12Rik	0.050178333	0.150535	0.050178333	0.083630556	10	0
1700003F17Rik	0.463367	0.868769	0.521332	0.617822667	40	0
1700006J14Rik	0.381276	0.313987	0.104019	0.266427333	30	0
1700007J10Rik	6.92068	4.37231	4.99896	5.43065	70	0
1700007K13Rik	0.380773	0.126924333	0.126924333	0.211540556	20	0
1700008F21Rik	0.220048	0.344745	0.56522	0.376671	30	0
1700008O03Rik	0.144770667	0.434312	0.144770667	0.241284444	30	0
1700009J07Rik	0.042523667	0.127571	0.042523667	0.070872778	10	0
1700009P17Rik	3.29173	1.93895	1.47841	2.236363333	60	0
1700010I14Rik	0.132593	0.163619	0.358264	0.218158667	20	0
1700011H14Rik	0.049205667	0.147617	0.049205667	0.082009444	10	0
1700011J10Rik	1.8297	8.42752	3.419073333	4.558764444	70	0
1700011L22Rik	0.040842	0.122526	0.040842	0.06807	10	0
1700012B15Rik	2.83166	3.71186	2.97766	3.173726667	60	0
1700015E13Rik	0.196494	0.69827	0.485567	0.460110333	30	0
1700016D06Rik	0.284974	0.510562	0.265178667	0.353571556	30	0
1700016G14Rik	0.135229	0.135229	0.405687	0.225381667	20	0
1700018A04Rik	0.217481333	0.217481333	0.652444	0.362468889	30	0
1700018M17Rik	1.36702	4.43588	0.601768	2.134889333	60	0
1700019D03Rik	0.017282367	0.0518471	0.017282367	0.028803944	10	0
1700019G06Rik	4.05106	0.297523	8.64135	4.329977667	70	2
1700019G17Rik	1.19727	1.51608	0.48549	1.06628	50	0
[truncated: 35,886 more rows]
