# Supplementary material for: Dynamic regulation of N6,2′-O-dimethyladenosine (m6Am) in obesity
Source: Nat Commun. 2021 Dec 10;12:7185. doi: 10.1038/s41467-021-27421-2 (PMC8664860; doi:10.1038/s41467-021-27421-2)
Supplement: Supplementary file 10 — Source data file [file 41467_2021_27421_MOESM10_ESM.zip › Source data revision2/S4a.txt]

Protein Description	Accession	Uniprot Gene Name	m6Am Specific	Chow1 protein LFQ	Chow2 protein LFQ	HFD1 protein LFQ	HFD2 protein LFQ	up/down >1.5	Is in RNA >1.5 FC m6Am list?
tr|Q9WUD0|Q9WUD0_MOUSE Cytochrome P450 2B10 OS=Mus musculus GN=Cyp2b10 PE=1 SV=1	Q9WUD0	Cyp2b10	hfd	41646460928	35862138880	1.96462E+11	1.97593E+11	HFD UP	1
sp|Q05816|FABP5_MOUSE Fatty acid-binding protein, epidermal OS=Mus musculus GN=Fabp5 PE=1 SV=3	Q05816	Fabp5		62490636288	41472868352	19464548352	17469966336	Chow up	1
sp|P12790|CP2B9_MOUSE Cytochrome P450 2B9 OS=Mus musculus GN=Cyp2b9 PE=1 SV=2	P12790	Cyp2b9		1887738240	2709800192	34223376384	28784306176	HFD UP	0
sp|Q91VK1|BZW2_MOUSE Basic leucine zipper and W2 domain-containing protein 2 OS=Mus musculus GN=Bzw2 PE=1 SV=1	Q91VK1	Bzw2		1.55361E+11	2.146E+11	8.63254E+11	8.10019E+11	HFD UP	0
sp|Q9D7E3|OVCA2_MOUSE Ovarian cancer-associated gene 2 protein homolog OS=Mus musculus GN=Ovca2 PE=1 SV=1	Q9D7E3	Ovca2		2776575488	2246622976	4895993344	5604029952	HFD UP	0
sp|P01843|LAC1_MOUSE Ig lambda-1 chain C region OS=Mus musculus PE=1 SV=1	P01843			545772480	764948096	2580186880	1727441280	HFD UP	0
sp|P97350|PKP1_MOUSE Plakophilin-1 OS=Mus musculus GN=Pkp1 PE=1 SV=1	P97350	Pkp1		4167190272	3344548608	318512640	370336224	Chow up	0
sp|Q3V0K9|PLSI_MOUSE Plastin-1 OS=Mus musculus GN=Pls1 PE=1 SV=1	Q3V0K9	Pls1		243649824	201103792	479235680	502383584	HFD UP	0
sp|P06330|HVM51_MOUSE Ig heavy chain V region AC38 205.12 OS=Mus musculus PE=1 SV=1	P06330			24615821312	28591714304	48352505856	57385431040	HFD UP	0
sp|Q8BWN8|ACOT4_MOUSE Acyl-coenzyme A thioesterase 4 OS=Mus musculus GN=Acot4 PE=1 SV=1	Q8BWN8	Acot4		25758019584	23161692160	36679954432	39090487296	HFD UP	0
sp|O35639|ANXA3_MOUSE Annexin A3 OS=Mus musculus GN=Anxa3 PE=1 SV=4	O35639	Anxa3		27138349056	24190138368	16051916800	14061902848	Chow up	0
sp|Q8BXZ1|TMX3_MOUSE Protein disulfide-isomerase TMX3 OS=Mus musculus GN=Tmx3 PE=1 SV=2	Q8BXZ1	Tmx3		40800587776	38326116352	65548558336	61909168128	HFD UP	0
sp|A2A7S8|K1522_MOUSE Uncharacterized protein KIAA1522 OS=Mus musculus GN=Kiaa1522 PE=1 SV=1	A2A7S8	Kiaa1522		1.48876E+11	1.57419E+11	2.82565E+11	2.75724E+11	HFD UP	0
sp|Q9CYZ6|CS060_MOUSE Uncharacterized protein C19orf60 homolog OS=Mus musculus PE=1 SV=1	Q9CYZ6			60799782912	63422808064	36863471616	35901071360	Chow up	0
sp|D0QMC3|MNDAL_MOUSE Myeloid cell nuclear differentiation antigen-like protein OS=Mus musculus GN=Mndal PE=1 SV=1	D0QMC3	Mndal		24791973888	21480060928	36547612672	42106232832	HFD UP	0
sp|P00405|COX2_MOUSE Cytochrome c oxidase subunit 2 OS=Mus musculus GN=Mtco2 PE=1 SV=1	P00405	Mtco2		1.32962E+11	1.55069E+11	86757949440	77852999680	Chow up	0
sp|Q91UZ5|IMPA2_MOUSE Inositol monophosphatase 2 OS=Mus musculus GN=Impa2 PE=1 SV=1	Q91UZ5	Impa2		1769832960	1808684160	3695373056	3201402112	HFD UP	0
sp|Q9ERU3|ZNF22_MOUSE Zinc finger protein 22 OS=Mus musculus GN=Znf22 PE=1 SV=2	Q9ERU3	Znf22		701667904	759891584	1085358080	1120955136	HFD UP	0
tr|A0A0A6YVW3|A0A0A6YVW3_MOUSE Protein Ighv1-23 (Fragment) OS=Mus musculus GN=Ighv1-23 PE=4 SV=1	A0A0A6YVW3	Ighv1		57211629568	49317138432	87308140544	79468429312	HFD UP	0
sp|P08103|HCK_MOUSE Tyrosine-protein kinase HCK OS=Mus musculus GN=Hck PE=1 SV=4	P08103	Hck		3.08996E+11	3.60248E+11	2.24369E+11	2.0999E+11	Chow up	0
sp|P62488|RPB7_MOUSE DNA-directed RNA polymerase II subunit RPB7 OS=Mus musculus GN=Polr2g PE=1 SV=1	P62488	Polr2g		2558114304	3247995904	5610591744	5131665920	HFD UP	0
sp|Q3UY34|CL043_MOUSE Uncharacterized protein C12orf43 homolog OS=Mus musculus PE=2 SV=1	Q3UY34			1296530176	1052069376	599374848	652935552	Chow up	0
sp|Q8BHZ0|FA49A_MOUSE Protein FAM49A OS=Mus musculus GN=Fam49a PE=1 SV=1	Q8BHZ0	Fam49a		13161782272	12409239552	20800139264	23218374656	HFD UP	0
sp|Q9Z0F7|SYUG_MOUSE Gamma-synuclein OS=Mus musculus GN=Sncg PE=1 SV=1	Q9Z0F7	Sncg		8182515712	8991261696	5246528000	5811862528	Chow up	0
sp|A2APY7|NDUF5_MOUSE NADH dehydrogenase [ubiquinone] 1 alpha subcomplex assembly factor 5 OS=Mus musculus GN=Ndufaf5 PE=1 SV=1	A2APY7	Ndufaf5		473602240	393827488	57302412	48809384	Chow up	0
sp|P03911|NU4M_MOUSE NADH-ubiquinone oxidoreductase chain 4 OS=Mus musculus GN=Mtnd4 PE=1 SV=1	P03911	Mtnd4		47836600	52810648	3358546176	3938479360	HFD UP	0
sp|P06339|HA15_MOUSE H-2 class I histocompatibility antigen, D-37 alpha chain OS=Mus musculus GN=H2-T23 PE=1 SV=1	P06339	H2		61424336	47304664	152711104	259169920	HFD UP	0
sp|P61600|NAA20_MOUSE N-alpha-acetyltransferase 20 OS=Mus musculus GN=Naa20 PE=1 SV=1	P61600	Naa20		1396380288	1186679680	2934110720	2329624320	HFD UP	0
sp|P70313|NOS3_MOUSE Nitric oxide synthase, endothelial OS=Mus musculus GN=Nos3 PE=1 SV=4	P70313	Nos3		532796096	423748544	235447728	203656880	Chow up	0
sp|Q61908|CMC4_MOUSE Cx9C motif-containing protein 4 OS=Mus musculus GN=Cmc4 PE=2 SV=1	Q61908	Cmc4		3745744640	4070517760	5550787584	6567662592	HFD UP	0
sp|Q62193|RFA2_MOUSE Replication protein A 32 kDa subunit OS=Mus musculus GN=Rpa2 PE=1 SV=1	Q62193	Rpa2		509897920	424786208	935050240	1057515328	HFD UP	0
sp|Q6RT24|CENPE_MOUSE Centromere-associated protein E OS=Mus musculus GN=Cenpe PE=1 SV=1	Q6RT24	Cenpe		97193312256	80555909120	1.41154E+11	1.31987E+11	HFD UP	0
sp|Q8BNU0|ARMC6_MOUSE Armadillo repeat-containing protein 6 OS=Mus musculus GN=Armc6 PE=1 SV=1	Q8BNU0	Armc6		1942093184	2347725312	1080612096	924323072	Chow up	0
sp|Q8C2L6|T161B_MOUSE Transmembrane protein 161B OS=Mus musculus GN=Tmem161b PE=2 SV=1	Q8C2L6	Tmem161b		54392752	54666804				0
sp|Q8R1F6|HID1_MOUSE Protein HID1 OS=Mus musculus GN=Hid1 PE=1 SV=1	Q8R1F6	Hid1		119301904	153972544	234312720	239505792	HFD UP	0
sp|Q99J10|CTU1_MOUSE Cytoplasmic tRNA 2-thiolation protein 1 OS=Mus musculus GN=Ctu1 PE=2 SV=1	Q99J10	Ctu1		36406004	28777240	68023008	77052920	HFD UP	0
sp|Q9DCT6|BAP18_MOUSE Chromatin complexes subunit BAP18 OS=Mus musculus GN=Bap18 PE=1 SV=1	Q9DCT6	Bap18		2058874624	2223550976	3353808640	3049609216		0
tr|A0A075B5J7|A0A075B5J7_MOUSE Protein Igkv14-130 OS=Mus musculus GN=Igkv14-130 PE=4 SV=5	A0A075B5J7	Igkv14		2.88973E+11	2.93022E+11	1.99628E+11	1.84791E+11	Chow up	0
tr|A0A075B5P9|A0A075B5P9_MOUSE Protein Ighv5-4 (Fragment) OS=Mus musculus GN=Ighv5-4 PE=4 SV=1	A0A075B5P9	Ighv5		24253779968	26324570112	9136144384	9687753728	Chow up	0
tr|A0A075B666|A0A075B666_MOUSE Protein Igkv12-47 (Fragment) OS=Mus musculus GN=Igkv12-47 PE=4 SV=3	A0A075B666	Igkv12		2029201024	1583287168	4177280000	3967533312	HFD UP	0
tr|A0A075B680|A0A075B680_MOUSE Protein Ighv1-62-2 OS=Mus musculus GN=Ighv1-62-2 PE=4 SV=1	A0A075B680	Ighv1		1.15883E+11	1.1901E+11	53874372608	66469163008	Chow up	0
tr|A0A0B4J1J2|A0A0B4J1J2_MOUSE Protein Igkv5-43 (Fragment) OS=Mus musculus GN=Igkv5-43 PE=1 SV=1	A0A0B4J1J2	Igkv5		957152000	841179264	2519528448	2224444160	HFD UP	0
tr|D3Z286|D3Z286_MOUSE Protein Tmppe OS=Mus musculus GN=Tmppe PE=1 SV=2	D3Z286	Tmppe		141498144	66477556	1923579	4780508.5	Chow up	0
tr|Q5DT36|Q5DT36_MOUSE Killer cell lectin-like receptor family I member 2 OS=Mus musculus GN=Klri2 PE=2 SV=1	Q5DT36	Klri2		3426726656	3499827456	2011311104	2002041600	Chow up	0
tr|Q6GTM0|Q6GTM0_MOUSE Ifit2 protein OS=Mus musculus GN=Ifit2 PE=1 SV=1	Q6GTM0	Ifit2		36769873920	34146758656	61118824448	57708060672	HFD UP	0
sp|Q05920|PYC_MOUSE Pyruvate carboxylase, mitochondrial OS=Mus musculus GN=Pc PE=1 SV=1	Q05920	Pc		1.60306E+12	1.77902E+12	1.20577E+12	1.22173E+12		0
sp|P08032|SPTA1_MOUSE Spectrin alpha chain, erythrocytic 1 OS=Mus musculus GN=Spta1 PE=1 SV=3	P08032	Spta1		1.26205E+11	1.3751E+11	1.09099E+11	6.39432E+11	HFD UP	0
sp|Q8R0W0|EPIPL_MOUSE Epiplakin OS=Mus musculus GN=Eppk1 PE=1 SV=2	Q8R0W0	Eppk1		8.65457E+11	9.54044E+11	8.85224E+11	8.1441E+11		0
tr|E9Q397|E9Q397_MOUSE Spectrin beta chain, erythrocytic OS=Mus musculus GN=Sptb PE=1 SV=1	E9Q397	Sptb		10650464256	11029700608	16099792896	13476647936		0
sp|Q9D0F9|PGM1_MOUSE Phosphoglucomutase-1 OS=Mus musculus GN=Pgm1 PE=1 SV=4	Q9D0F9	Pgm1		9.612E+11	8.93211E+11	1.07053E+12	9.36556E+11		0
sp|P16015|CAH3_MOUSE Carbonic anhydrase 3 OS=Mus musculus GN=Ca3 PE=1 SV=3	P16015	Ca3		8.19152E+12	7.96495E+12	1.10942E+13	1.07252E+13		0
tr|A8DUK4|A8DUK4_MOUSE Beta-globin OS=Mus musculus GN=Hbbt1 PE=1 SV=1	A8DUK4	Hbbt1		1.7666E+13	1.4299E+13	9.66934E+12	1.0903E+13	Chow up	0
sp|Q02357|ANK1_MOUSE Ankyrin-1 OS=Mus musculus GN=Ank1 PE=1 SV=2	Q02357	Ank1		1.22336E+11	1.12512E+11	1.32941E+11	1.07843E+11		0
sp|Q8VC30|TKFC_MOUSE Triokinase/FMN cyclase OS=Mus musculus GN=Tkfc PE=1 SV=1	Q8VC30	Tkfc	hfd	1.66757E+12	1.71992E+12	2.30982E+12	2.43284E+12		0
sp|Q8VCC2|EST1_MOUSE Liver carboxylesterase 1 OS=Mus musculus GN=Ces1 PE=1 SV=1	Q8VCC2	Ces1		8.70028E+11	8.76046E+11	1.07912E+12	9.38397E+11		0
sp|Q99LF4|RTCB_MOUSE tRNA-splicing ligase RtcB homolog OS=Mus musculus GN=Rtcb PE=1 SV=1	Q99LF4	Rtcb		96642220032	92602859520	89898565632	85458436096		0
sp|P05213|TBA1B_MOUSE Tubulin alpha-1B chain OS=Mus musculus GN=Tuba1b PE=1 SV=2	P05213	Tuba1b		6.5081E+11	6.08097E+11	7.38235E+11	7.0274E+11		0
sp|P06745|G6PI_MOUSE Glucose-6-phosphate isomerase OS=Mus musculus GN=Gpi PE=1 SV=4	P06745	Gpi		5.52413E+11	6.22071E+11	3.24037E+11	4.06189E+11	Chow up	0
tr|L7N451|L7N451_MOUSE Interferon-induced very large GTPase 1 OS=Mus musculus GN=Gvin1 PE=1 SV=1	L7N451	Gvin1		39011598336	22825035776	38787473408	43479474176		1
sp|Q8CG76|ARK72_MOUSE Aflatoxin B1 aldehyde reductase member 2 OS=Mus musculus GN=Akr7a2 PE=1 SV=3	Q8CG76	Akr7a2		3.09473E+11	2.54724E+11	3.31694E+11	3.56482E+11		0
tr|G3UYJ7|G3UYJ7_MOUSE Protein Gm20441 (Fragment) OS=Mus musculus GN=Gm20441 PE=4 SV=1	G3UYJ7	Gm20441		1.1016E+12	1.03018E+12	7.71498E+11	8.09832E+11		0
sp|P04919|B3AT_MOUSE Band 3 anion transport protein OS=Mus musculus GN=Slc4a1 PE=1 SV=1	P04919	Slc4a1		1.39166E+11	1.31506E+11	1.33551E+11	1.30451E+11		0
sp|P08226|APOE_MOUSE Apolipoprotein E OS=Mus musculus GN=Apoe PE=1 SV=2	P08226	Apoe		2.62156E+11	3.33244E+11	4.08102E+11	3.84226E+11		0
sp|Q8BH86|CN159_MOUSE UPF0317 protein C14orf159 homolog, mitochondrial OS=Mus musculus PE=1 SV=1	Q8BH86			1.44798E+11	1.45049E+11	1.25509E+11	1.41673E+11		0
sp|Q8K2Q9|SHOT1_MOUSE Shootin-1 OS=Mus musculus GN=Shtn1 PE=1 SV=1	Q8K2Q9	Shtn1		24179404800	20694579200	26336155648	27049433088		0
sp|P06684|CO5_MOUSE Complement C5 OS=Mus musculus GN=C5 PE=1 SV=2	P06684	C5		69380784128	62565027840	77772406784	59120087040		0
sp|P97807|FUMH_MOUSE Fumarate hydratase, mitochondrial OS=Mus musculus GN=Fh PE=1 SV=3	P97807	Fh		4.49745E+11	4.72734E+11	3.44965E+11	3.42858E+11		0
sp|Q64516|GLPK_MOUSE Glycerol kinase OS=Mus musculus GN=Gk PE=1 SV=2	Q64516	Gk		1.24874E+11	1.03712E+11	1.07413E+11	1.05523E+11		0
sp|Q6IFX2|K1C42_MOUSE Keratin, type I cytoskeletal 42 OS=Mus musculus GN=Krt42 PE=1 SV=1	Q6IFX2	Krt42		4.01048E+11	48678830080	19189200896	19961944064	Chow up	0
tr|B8JJN0|B8JJN0_MOUSE Protein Gm20547 OS=Mus musculus GN=Gm20547 PE=3 SV=1	B8JJN0	Gm20547		41918214144	42576015360	46453014528	34047483904		0
sp|Q8C5H8|NAKD2_MOUSE NAD kinase 2, mitochondrial OS=Mus musculus GN=Nadk2 PE=1 SV=2	Q8C5H8	Nadk2		1.4036E+11	1.27292E+11	1.09738E+11	1.06504E+11		0
sp|Q925I1|ATAD3_MOUSE ATPase family AAA domain-containing protein 3 OS=Mus musculus GN=Atad3 PE=1 SV=1	Q925I1	Atad3		77170941952	71356817408	89157419008	76943056896		0
tr|E9QPE7|E9QPE7_MOUSE Myosin-11 OS=Mus musculus GN=Myh11 PE=1 SV=1	E9QPE7	Myh11		1.62905E+11	2.68822E+11	2.58622E+11	1.57368E+11		0
sp|P01899|HA11_MOUSE H-2 class I histocompatibility antigen, D-B alpha chain OS=Mus musculus GN=H2-D1 PE=1 SV=2	P01899	H2		74720051200	89763463168	1.10469E+11	91189035008		0
sp|P31001|DESM_MOUSE Desmin OS=Mus musculus GN=Des PE=1 SV=3	P31001	Des		4.36286E+11	5.14899E+11	5.26396E+11	4.25762E+11		0
sp|P48193|41_MOUSE Protein 4.1 OS=Mus musculus GN=Epb41 PE=1 SV=2	P48193	Epb41	chow	1.30997E+11	1.34419E+11	1.62948E+11	1.58417E+11		0
sp|Q6PDI5|ECM29_MOUSE Proteasome-associated protein ECM29 homolog OS=Mus musculus GN=Ecm29 PE=1 SV=3	Q6PDI5	Ecm29		27579793408	22923696128	28926453760	29254995968		0
sp|Q9DBD0|ICA_MOUSE Inhibitor of carbonic anhydrase OS=Mus musculus GN=Ica PE=1 SV=1	Q9DBD0	Ica		95596355584	90561576960	1.01358E+11	1.25603E+11		0
sp|O70318|E41L2_MOUSE Band 4.1-like protein 2 OS=Mus musculus GN=Epb41l2 PE=1 SV=2	O70318	Epb41l2		6119486976	6028013568	8278568960	6891128320		0
sp|P00920|CAH2_MOUSE Carbonic anhydrase 2 OS=Mus musculus GN=Ca2 PE=1 SV=4	P00920	Ca2		3.14678E+11	3.62529E+11	3.51243E+11	3.7487E+11		0
sp|P97351|RS3A_MOUSE 40S ribosomal protein S3a OS=Mus musculus GN=Rps3a PE=1 SV=3	P97351	Rps3a		2.82654E+11	2.94454E+11	3.21969E+11	3.07267E+11		0
sp|Q5U5V2|HYKK_MOUSE Hydroxylysine kinase OS=Mus musculus GN=Hykk PE=1 SV=2	Q5U5V2	Hykk		52765130752	64821530624	62756327424	1.02351E+11		0
sp|Q9DBC0|SELO_MOUSE Selenoprotein O OS=Mus musculus GN=Selo PE=1 SV=4	Q9DBC0	Selo		94795538432	79940558848	97913094144	1.58445E+11		0
tr|Q8BGL3|Q8BGL3_MOUSE Sulfotransferase OS=Mus musculus GN=Sult2a8 PE=1 SV=1	Q8BGL3	Sult2a8		4.86976E+11	4.31639E+11	5.43141E+11	4.97538E+11		0
sp|P14576|SRP54_MOUSE Signal recognition particle 54 kDa protein OS=Mus musculus GN=Srp54 PE=1 SV=2	P14576	Srp54		62885093376	54163722240	51780399104	56928706560		0
sp|Q02788|CO6A2_MOUSE Collagen alpha-2(VI) chain OS=Mus musculus GN=Col6a2 PE=1 SV=3	Q02788	Col6a2		87275888640	77655433216	94781997056	78754226176		0
sp|Q8BWU8|AT2L1_MOUSE Ethanolamine-phosphate phospho-lyase OS=Mus musculus GN=Etnppl PE=2 SV=1	Q8BWU8	Etnppl		55902031872	58644316160	74375233536	91460321280		0
sp|Q8CC86|PNCB_MOUSE Nicotinate phosphoribosyltransferase OS=Mus musculus GN=Naprt PE=1 SV=1	Q8CC86	Naprt		1.21408E+11	1.37167E+11	1.3864E+11	1.12986E+11		0
sp|Q9DBW0|CP4V2_MOUSE Cytochrome P450 4V2 OS=Mus musculus GN=Cyp4v2 PE=1 SV=1	Q9DBW0	Cyp4v2		3.86516E+11	4.04061E+11	4.71238E+11	4.05952E+11		0
tr|E9PV41|E9PV41_MOUSE Protein diaphanous homolog 1 OS=Mus musculus GN=Diaph1 PE=1 SV=1	E9PV41	Diaph1		25728696320	20265947136	25365770240	39852888064		0
sp|Q8K0C4|CP51A_MOUSE Lanosterol 14-alpha demethylase OS=Mus musculus GN=Cyp51a1 PE=1 SV=1	Q8K0C4	Cyp51a1		41954697216	66474639360	61674524672	12466369536		0
sp|Q920A7|AFG31_MOUSE AFG3-like protein 1 OS=Mus musculus GN=Afg3l1 PE=1 SV=2	Q920A7	Afg3l1		1.04614E+11	84508352512	94357954560	97490264064		0
sp|Q922Q1|MARC2_MOUSE Mitochondrial amidoxime reducing component 2 OS=Mus musculus GN=Marc2 PE=1 SV=1	Q922Q1	42431		3.24118E+11	3.3842E+11	3.97144E+11	3.72456E+11		0
tr|Q91VB8|Q91VB8_MOUSE Alpha globin 1 OS=Mus musculus GN=Hba-a1 PE=1 SV=1	Q91VB8	Hba		8.65188E+12	7.1326E+12	7.84393E+12	9.30252E+12		0
sp|O55137|ACOT1_MOUSE Acyl-coenzyme A thioesterase 1 OS=Mus musculus GN=Acot1 PE=1 SV=1	O55137	Acot1		1.17521E+11	1.33173E+11	1.71349E+11	1.6123E+11		0
sp|P19783|COX41_MOUSE Cytochrome c oxidase subunit 4 isoform 1, mitochondrial OS=Mus musculus GN=Cox4i1 PE=1 SV=2	P19783	Cox4i1		4.51811E+11	6.1674E+11	4.77555E+11	4.23204E+11		0
sp|P35441|TSP1_MOUSE Thrombospondin-1 OS=Mus musculus GN=Thbs1 PE=1 SV=1	P35441	Thbs1		54063177728	51967668224	72252203008	61379248128		0
sp|Q80UG5|SEPT9_MOUSE Septin-9 OS=Mus musculus GN=Sept9 PE=1 SV=1	Q80UG5	42622		1.22928E+11	1.27176E+11	1.29587E+11	1.05733E+11		0
sp|Q8C7R4|UBA6_MOUSE Ubiquitin-like modifier-activating enzyme 6 OS=Mus musculus GN=Uba6 PE=1 SV=1	Q8C7R4	Uba6		74319953920	72591704064	76365815808	84931461120		0
sp|Q91V76|CK054_MOUSE Ester hydrolase C11orf54 homolog OS=Mus musculus PE=1 SV=1	Q91V76			2.94098E+11	3.25083E+11	3.97679E+11	3.84907E+11		0
sp|Q921F4|HNRLL_MOUSE Heterogeneous nuclear ribonucleoprotein L-like OS=Mus musculus GN=Hnrnpll PE=1 SV=3	Q921F4	Hnrnpll		13124941824	14564606976	15749080064	9932112896		0
sp|O55131|SEPT7_MOUSE Septin-7 OS=Mus musculus GN=Sept7 PE=1 SV=1	O55131	42620		46902132736	51498835968	57361657856	57044058112		0
sp|Q60854|SPB6_MOUSE Serpin B6 OS=Mus musculus GN=Serpinb6 PE=1 SV=1	Q60854	Serpinb6		46783250432	49658384384	45812535296	35908808704		0
sp|Q9DCS2|CP013_MOUSE UPF0585 protein C16orf13 homolog OS=Mus musculus PE=1 SV=1	Q9DCS2			1.409E+11	1.12949E+11	1.22246E+11	1.46306E+11		0
tr|A0A075B5P3|A0A075B5P3_MOUSE Protein Ighg2b (Fragment) OS=Mus musculus GN=Ighg2b PE=1 SV=1	A0A075B5P3	Ighg2b		1.85808E+11	2.01677E+11	2.87655E+11	2.88175E+11		0
tr|Q5SW88|Q5SW88_MOUSE Protein Rab1a OS=Mus musculus GN=Rab1a PE=1 SV=1	Q5SW88	Rab1a		2.13795E+11	1.86148E+11	2.07044E+11	2.13184E+11		0
sp|P10639|THIO_MOUSE Thioredoxin OS=Mus musculus GN=Txn PE=1 SV=3	P10639	Txn		7.78598E+11	7.16692E+11	6.59864E+11	7.06241E+11		0
sp|P17879|HS71B_MOUSE Heat shock 70 kDa protein 1B OS=Mus musculus GN=Hspa1b PE=1 SV=3	P17879	Hspa1b	chow	17397784576	21045504000	18262902784	20378189824		0
sp|P51150|RAB7A_MOUSE Ras-related protein Rab-7a OS=Mus musculus GN=Rab7a PE=1 SV=2	P51150	Rab7a		94749818880	83565363200	64480464896	64001503232		0
sp|Q3TIU4|PDE12_MOUSE 2',5'-phosphodiesterase 12 OS=Mus musculus GN=Pde12 PE=1 SV=2	Q3TIU4	Pde12		1.21851E+11	1.01282E+11	1.06983E+11	1.077E+11		0
sp|Q8C2E7|STRUM_MOUSE WASH complex subunit strumpellin OS=Mus musculus GN=Kiaa0196 PE=1 SV=2	Q8C2E7	Kiaa0196		24505976832	21637947392	14925019136	19462864896		0
sp|Q91YM2|RHG35_MOUSE Rho GTPase-activating protein 35 OS=Mus musculus GN=Arhgap35 PE=1 SV=3	Q91YM2	Arhgap35		14909074432	15225489408	14965860352	13590049792		0
sp|Q9D020|5NT3A_MOUSE Cytosolic 5'-nucleotidase 3A OS=Mus musculus GN=Nt5c3a PE=1 SV=4	Q9D020	Nt5c3a		1.31538E+11	1.02554E+11	1.21616E+11	1.54734E+11		0
sp|Q9QWL7|K1C17_MOUSE Keratin, type I cytoskeletal 17 OS=Mus musculus GN=Krt17 PE=1 SV=3	Q9QWL7	Krt17		68471185408	7388182528	5572696576	4523166208	Chow up	0
sp|P00493|HPRT_MOUSE Hypoxanthine-guanine phosphoribosyltransferase OS=Mus musculus GN=Hprt1 PE=1 SV=3	P00493	Hprt1		67041751040	69133008896	74049437696	66022457344		0
sp|P45376|ALDR_MOUSE Aldose reductase OS=Mus musculus GN=Akr1b1 PE=1 SV=3	P45376	Akr1b1		1.34463E+11	1.43996E+11	1.87624E+11	1.47971E+11		0
sp|P47963|RL13_MOUSE 60S ribosomal protein L13 OS=Mus musculus GN=Rpl13 PE=1 SV=3	P47963	Rpl13		6.95868E+11	7.45154E+11	8.03971E+11	6.69614E+11		0
sp|P49222|EPB42_MOUSE Erythrocyte membrane protein band 4.2 OS=Mus musculus GN=Epb42 PE=1 SV=3	P49222	Epb42		13380542464	10005686272	16790514688	17045202944		0
sp|P50446|K2C6A_MOUSE Keratin, type II cytoskeletal 6A OS=Mus musculus GN=Krt6a PE=1 SV=3	P50446	Krt6a		2.70739E+11	30753220608	13053443072	19635009536	Chow up	0
sp|Q3U5Q7|CMPK2_MOUSE UMP-CMP kinase 2, mitochondrial OS=Mus musculus GN=Cmpk2 PE=1 SV=2	Q3U5Q7	Cmpk2		13275020288	15414468608	14967550976	15071285248		0
sp|Q3URE1|ACSF3_MOUSE Acyl-CoA synthetase family member 3, mitochondrial OS=Mus musculus GN=Acsf3 PE=1 SV=2	Q3URE1	Acsf3		29878861824	23729446912	31573325824	33807298560		0
sp|Q61292|LAMB2_MOUSE Laminin subunit beta-2 OS=Mus musculus GN=Lamb2 PE=1 SV=2	Q61292	Lamb2		7348356608	11124773888	8280582144	8043938816		0
sp|Q80YR4|ZN598_MOUSE Zinc finger protein 598 OS=Mus musculus GN=Znf598 PE=1 SV=1	Q80YR4	Znf598		54036418560	17584691200	17495869440	18580873216	Chow up	0
sp|Q8BMK4|CKAP4_MOUSE Cytoskeleton-associated protein 4 OS=Mus musculus GN=Ckap4 PE=1 SV=2	Q8BMK4	Ckap4		88271478784	63744233472	1.16385E+11	7418102784		0
sp|Q8BWQ6|CP062_MOUSE UPF0505 protein C16orf62 homolog OS=Mus musculus PE=1 SV=2	Q8BWQ6			25210089472	23095005184	22157674496	22035625984		0
sp|Q8VDP4|CCAR2_MOUSE Cell cycle and apoptosis regulator protein 2 OS=Mus musculus GN=Ccar2 PE=1 SV=2	Q8VDP4	Ccar2		13660954624	8939098112	11368105984	22185336832		0
sp|Q9JI39|ABCBA_MOUSE ATP-binding cassette sub-family B member 10, mitochondrial OS=Mus musculus GN=Abcb10 PE=1 SV=1	Q9JI39	Abcb10		17508290560	17512542208	17735628800	21721952256		0
tr|L7N466|L7N466_MOUSE 5-formyltetrahydrofolate cyclo-ligase OS=Mus musculus GN=Mthfsl PE=1 SV=1	L7N466	Mthfsl		52145020928	48355807232	55238479872	57115611136		0
sp|P19001|K1C19_MOUSE Keratin, type I cytoskeletal 19 OS=Mus musculus GN=Krt19 PE=1 SV=1	P19001	Krt19		38559129600	33779109888	32915380224	35388305408		0
sp|P50427|STS_MOUSE Steryl-sulfatase OS=Mus musculus GN=Sts PE=1 SV=1	P50427	Sts		58986811392	54540242944	45048516608	45118447616		0
sp|Q4PJX1|ODR4_MOUSE Protein odr-4 homolog OS=Mus musculus GN=Odr4 PE=1 SV=2	Q4PJX1	Odr4		10195596288	18253737984	19607275520	20994545664		0
sp|Q64133|AOFA_MOUSE Amine oxidase [flavin-containing] A OS=Mus musculus GN=Maoa PE=1 SV=3	Q64133	Maoa		59241005056	44703027200	42485833728	47801753600		0
sp|Q8C1B7|SEP11_MOUSE Septin-11 OS=Mus musculus GN=Sept11 PE=1 SV=4	Q8C1B7	42624		15064007680	14223196160	20281008128	19141607424		0
sp|Q8R2E9|ERO1B_MOUSE ERO1-like protein beta OS=Mus musculus GN=Ero1b PE=1 SV=1	Q8R2E9	Ero1b		33014900736	28239097856	33419741184	33877090304		0
sp|Q8VHQ9|ACO11_MOUSE Acyl-coenzyme A thioesterase 11 OS=Mus musculus GN=Acot11 PE=1 SV=1	Q8VHQ9	Acot11		6281006080	7058248704	11937072128	9420155904	HFD UP	0
tr|Q62293|Q62293_MOUSE Interferon-gamma-inducible GTPase Ifggb5 protein OS=Mus musculus GN=Tgtp2 PE=1 SV=1	Q62293	Tgtp2		82826354688	96026796032	83464790016	76579979264		0
sp|A6H630|ARMT1_MOUSE Protein-glutamate O-methyltransferase OS=Mus musculus GN=Armt1 PE=1 SV=1	A6H630	Armt1		26786199552	24716328960	26428858368	26786994176		0
sp|P01837|IGKC_MOUSE Ig kappa chain C region OS=Mus musculus PE=1 SV=1	P01837			3.0697E+11	3.3668E+11	2.82514E+11	2.64881E+11		0
sp|P01868|IGHG1_MOUSE Ig gamma-1 chain C region secreted form OS=Mus musculus GN=Ighg1 PE=1 SV=1	P01868	Ighg1		1.33047E+11	52502593536	65957928960	43864043520	Chow up	0
sp|P01901|HA1B_MOUSE H-2 class I histocompatibility antigen, K-B alpha chain OS=Mus musculus GN=H2-K1 PE=1 SV=1	P01901	H2		42309783552	42661584896	45120393216	89278341120	HFD UP	0
sp|P10107|ANXA1_MOUSE Annexin A1 OS=Mus musculus GN=Anxa1 PE=1 SV=2	P10107	Anxa1		17763715072	12297873408	12036465664	8497959424		0
sp|P13745|GSTA1_MOUSE Glutathione S-transferase A1 OS=Mus musculus GN=Gsta1 PE=1 SV=2	P13745	Gsta1		2.27233E+11	3.91019E+11	92989612032	1.16317E+11	Chow up	0
sp|P14483|HB2A_MOUSE H-2 class II histocompatibility antigen, A beta chain OS=Mus musculus GN=H2-Ab1 PE=1 SV=1	P14483	H2		2705234944	4440221696	5141091328	3518554880		0
sp|P23589|CAH5A_MOUSE Carbonic anhydrase 5A, mitochondrial OS=Mus musculus GN=Ca5a PE=1 SV=2	P23589	Ca5a		89768091648	83402121216	82044960768	79627313152		0
sp|P52479|UBP10_MOUSE Ubiquitin carboxyl-terminal hydrolase 10 OS=Mus musculus GN=Usp10 PE=1 SV=3	P52479	Usp10		30504280064	30697564160	30634825728	23773089792		0
sp|Q3UNZ8|QORL2_MOUSE Quinone oxidoreductase-like protein 2 OS=Mus musculus PE=1 SV=1	Q3UNZ8			16731901952	21995978752	13708211200	34732482560		0
sp|Q3UUQ7|PGAP1_MOUSE GPI inositol-deacylase OS=Mus musculus GN=Pgap1 PE=1 SV=3	Q3UUQ7	Pgap1		5937284096	8184143872	6856091648	7290178048		0
sp|Q64435|UD16_MOUSE UDP-glucuronosyltransferase 1-6 OS=Mus musculus GN=Ugt1a6 PE=1 SV=1	Q64435	Ugt1a6		2.17928E+11	2.24248E+11	2.87939E+11	2.50609E+11		0
sp|Q7TQ95|LNP_MOUSE Protein lunapark OS=Mus musculus GN=Lnp PE=1 SV=1	Q7TQ95	Lnp		32746514432	20501039104	16857240576	20854315008		0
sp|Q8C0N2|GPAT3_MOUSE Glycerol-3-phosphate acyltransferase 3 OS=Mus musculus GN=Gpat3 PE=1 SV=1	Q8C0N2	Gpat3		3707175168	3459832064	4601559552	5404393984		0
sp|Q8CGB6|TNS2_MOUSE Tensin-2 OS=Mus musculus GN=Tns2 PE=1 SV=1	Q8CGB6	Tns2		22124206080	36378345472	16635824128	26417086464		0
sp|Q8CI94|PYGB_MOUSE Glycogen phosphorylase, brain form OS=Mus musculus GN=Pygb PE=1 SV=3	Q8CI94	Pygb		44951724032	63827283968	55809499136	43921408000		0
sp|Q8R3N6|THOC1_MOUSE THO complex subunit 1 OS=Mus musculus GN=Thoc1 PE=1 SV=1	Q8R3N6	Thoc1		11054539776	10580846592	13033456640	16386273280		0
sp|Q8VD75|HIP1_MOUSE Huntingtin-interacting protein 1 OS=Mus musculus GN=Hip1 PE=1 SV=2	Q8VD75	Hip1		8559647232	8786551808	9802686464	7168622592		0
sp|Q91VN4|MIC25_MOUSE MICOS complex subunit Mic25 OS=Mus musculus GN=Chchd6 PE=1 SV=2	Q91VN4	Chchd6		7559926784	7656929792	6566345728	6075925504		0
sp|Q9CW42|MARC1_MOUSE Mitochondrial amidoxime-reducing component 1 OS=Mus musculus GN=Marc1 PE=1 SV=2	Q9CW42	42430		1.97522E+11	2.1004E+11	2.08379E+11	2.22657E+11		0
sp|Q9D8T2|GSDMD_MOUSE Gasdermin-D OS=Mus musculus GN=Gsdmdc1 PE=1 SV=1	Q9D8T2	Gsdmdc1		38295662592	39254061056	35898445824	31863255040		0
sp|Q9D8V0|HM13_MOUSE Minor histocompatibility antigen H13 OS=Mus musculus GN=Hm13 PE=1 SV=1	Q9D8V0	Hm13		34048501760	35373477888	38805413888	36823351296		0
sp|Q9DCT1|AKCL2_MOUSE 1,5-anhydro-D-fructose reductase OS=Mus musculus GN=Akr1e2 PE=1 SV=1	Q9DCT1	Akr1e2		35827949568	23328776192	45267038208	86086148096	HFD UP	0
tr|O08797|O08797_MOUSE Protein Serpinb9 OS=Mus musculus GN=Serpinb9 PE=1 SV=1	O08797	Serpinb9		33103646720	42907631616	39672340480	34611224576		0
sp|O55201|SPT5H_MOUSE Transcription elongation factor SPT5 OS=Mus musculus GN=Supt5h PE=1 SV=1	O55201	Supt5h		11151351808	8876173312	9805192192	9575877632		0
sp|O70251|EF1B_MOUSE Elongation factor 1-beta OS=Mus musculus GN=Eef1b PE=1 SV=5	O70251	Eef1b		1.79998E+11	2.11971E+11	1.98038E+11	1.56789E+11		0
sp|O70378|EMC8_MOUSE ER membrane protein complex subunit 8 OS=Mus musculus GN=Emc8 PE=1 SV=1	O70378	Emc8		5.9578E+11	6.60437E+11	7.23125E+11	5.70836E+11		0
sp|O88746|TOM1_MOUSE Target of Myb protein 1 OS=Mus musculus GN=Tom1 PE=1 SV=1	O88746	Tom1		20608530432	21146851328	20145459200	21468522496		0
sp|P03987|IGHG3_MOUSE Ig gamma-3 chain C region OS=Mus musculus PE=1 SV=2	P03987			1.04986E+11	1.04628E+11	1.15264E+11	1.14812E+11		0
sp|P08071|TRFL_MOUSE Lactotransferrin OS=Mus musculus GN=Ltf PE=1 SV=4	P08071	Ltf		23183380480	23617390592	23299866624	20182573056		0
sp|P08607|C4BPA_MOUSE C4b-binding protein OS=Mus musculus GN=C4bpa PE=1 SV=3	P08607	C4bpa		89149505536	86838435840	84567277568	93278945280		0
sp|P13634|CAH1_MOUSE Carbonic anhydrase 1 OS=Mus musculus GN=Ca1 PE=1 SV=4	P13634	Ca1		58122747904	71154663424	64496099328	61268455424		0
sp|P17710|HXK1_MOUSE Hexokinase-1 OS=Mus musculus GN=Hk1 PE=1 SV=3	P17710	Hk1		90074611712	98606882816	1.08136E+11	74200481792		0
sp|P45700|MA1A1_MOUSE Mannosyl-oligosaccharide 1,2-alpha-mannosidase IA OS=Mus musculus GN=Man1a1 PE=1 SV=1	P45700	Man1a1		18453088256	17840547840	20617672704	21155530752		0
sp|P56395|CYB5_MOUSE Cytochrome b5 OS=Mus musculus GN=Cyb5a PE=1 SV=2	P56395	Cyb5a	chow	1.6164E+12	1.23166E+12	1.86429E+12	1.88198E+12		0
sp|P68033|ACTC_MOUSE Actin, alpha cardiac muscle 1 OS=Mus musculus GN=Actc1 PE=1 SV=1	P68033	Actc1		4.02359E+11	3.55576E+11	5.84132E+11	4.58182E+11		0
sp|P70698|PYRG1_MOUSE CTP synthase 1 OS=Mus musculus GN=Ctps1 PE=1 SV=2	P70698	Ctps1		64471101440	68348047360	70557917184	56298737664		0
sp|P81117|NUCB2_MOUSE Nucleobindin-2 OS=Mus musculus GN=Nucb2 PE=1 SV=2	P81117	Nucb2		2854079232	3243288576	3500125440	17980848128	HFD UP	0
sp|Q0P678|ZCH18_MOUSE Zinc finger CCCH domain-containing protein 18 OS=Mus musculus GN=Zc3h18 PE=1 SV=1	Q0P678	Zc3h18		20185059328	15905458176	18232297472	19390566400		0
sp|Q283N4|URAD_MOUSE 2-oxo-4-hydroxy-4-carboxy-5-ureidoimidazoline decarboxylase OS=Mus musculus GN=Urad PE=1 SV=1	Q283N4	Urad		1.11141E+11	1.08476E+11	1.1121E+11	1.06706E+11		0
sp|Q3UMB9|WASH7_MOUSE WASH complex subunit 7 OS=Mus musculus GN=Kiaa1033 PE=1 SV=2	Q3UMB9	Kiaa1033		3393409024	3332806144	2670552320	2283170048		0
sp|Q6P2K6|P4R3A_MOUSE Serine/threonine-protein phosphatase 4 regulatory subunit 3A OS=Mus musculus GN=Ppp4r3a PE=1 SV=1	Q6P2K6	Ppp4r3a		7588623360	10429330432	13446477824	7751577600		0
sp|Q80YX1|TENA_MOUSE Tenascin OS=Mus musculus GN=Tnc PE=1 SV=1	Q80YX1	Tnc		2.04788E+11	2.08161E+11	1.97813E+11	2.27758E+11		0
sp|Q8K215|LYRM4_MOUSE LYR motif-containing protein 4 OS=Mus musculus GN=Lyrm4 PE=1 SV=1	Q8K215	Lyrm4		1.62088E+11	2.00369E+11	1.73444E+11	1.58294E+11		0
sp|Q8K2C9|HACD3_MOUSE Very-long-chain (3R)-3-hydroxyacyl-CoA dehydratase 3 OS=Mus musculus GN=Hacd3 PE=1 SV=2	Q8K2C9	Hacd3		3.05972E+11	4.57777E+11	3.62663E+11	3.01176E+11		0
sp|Q8K2T1|NMRL1_MOUSE NmrA-like family domain-containing protein 1 OS=Mus musculus GN=Nmral1 PE=1 SV=1	Q8K2T1	Nmral1		16806395904	23522353152	22286962688	13472956416		0
sp|Q8K2Y7|RM47_MOUSE 39S ribosomal protein L47, mitochondrial OS=Mus musculus GN=Mrpl47 PE=1 SV=2	Q8K2Y7	Mrpl47		17576306688	13875369984	16328395776	19953963008		0
sp|Q8R0G9|NU133_MOUSE Nuclear pore complex protein Nup133 OS=Mus musculus GN=Nup133 PE=1 SV=2	Q8R0G9	Nup133		33875154944	32240316416	27198232576	23054243840		0
sp|Q8R3Q0|SARAF_MOUSE Store-operated calcium entry-associated regulatory factor OS=Mus musculus GN=Saraf PE=1 SV=2	Q8R3Q0	Saraf		27325153280	18264387584	31066853376	38608912384	HFD UP	0
sp|Q99LD8|DDAH2_MOUSE N(G),N(G)-dimethylarginine dimethylaminohydrolase 2 OS=Mus musculus GN=Ddah2 PE=1 SV=1	Q99LD8	Ddah2		32118085632	32528674816	47372877824	25972983808		0
sp|Q9CPT4|MYDGF_MOUSE Myeloid-derived growth factor OS=Mus musculus GN=Mydgf PE=1 SV=1	Q9CPT4	Mydgf		30955333632	28573902848	31287001088	39653126144		0
sp|Q9D154|ILEUA_MOUSE Leukocyte elastase inhibitor A OS=Mus musculus GN=Serpinb1a PE=1 SV=1	Q9D154	Serpinb1a		29657718784	32583268352	30341574656	27248340992		0
sp|Q9DB27|MCTS1_MOUSE Malignant T-cell-amplified sequence 1 OS=Mus musculus GN=Mcts1 PE=1 SV=1	Q9DB27	Mcts1		29422536704	25448327168	31178897408	28037974016		0
sp|Q9Z2K1|K1C16_MOUSE Keratin, type I cytoskeletal 16 OS=Mus musculus GN=Krt16 PE=1 SV=3	Q9Z2K1	Krt16		60789530624	6555963392	5545820672	5099794944	Chow up	0
tr|A0A0A6YY53|A0A0A6YY53_MOUSE Protein Ighg2c (Fragment) OS=Mus musculus GN=Ighg2c PE=1 SV=1	A0A0A6YY53	Ighg2c		45698072576	99489808384	1.98076E+11	2.13375E+11	HFD UP	0
tr|E9Q3V6|E9Q3V6_MOUSE Septin-2 OS=Mus musculus GN=Sept2 PE=1 SV=1	E9Q3V6	42615		38581768192	42773041152	47476277248	42581684224		0
tr|G5E898|G5E898_MOUSE Periplakin OS=Mus musculus GN=Ppl PE=1 SV=1	G5E898	Ppl		15420189696	11658427392	12442241024	12849215488		0
sp|P28651|CAH8_MOUSE Carbonic anhydrase-related protein OS=Mus musculus GN=Ca8 PE=1 SV=5	P28651	Ca8		14518996992	13532361728	12618780672	12223026176		0
sp|P28661|SEPT4_MOUSE Septin-4 OS=Mus musculus GN=Sept4 PE=1 SV=1	P28661	42617		7571547136	8996572160	7450423296	7505187328		0
sp|P50171|DHB8_MOUSE Estradiol 17-beta-dehydrogenase 8 OS=Mus musculus GN=Hsd17b8 PE=1 SV=2	P50171	Hsd17b8		1.16217E+11	1.27103E+11	1.24278E+11	1.24079E+11		0
sp|P57016|LAD1_MOUSE Ladinin-1 OS=Mus musculus GN=Lad1 PE=1 SV=1	P57016	Lad1		24759345152	20980674560	21145382912	16581011456		0
sp|Q06185|ATP5I_MOUSE ATP synthase subunit e, mitochondrial OS=Mus musculus GN=Atp5i PE=1 SV=2	Q06185	Atp5i		6.37785E+11	6.90388E+11	5.16112E+11	4.74485E+11		0
sp|Q08879|FBLN1_MOUSE Fibulin-1 OS=Mus musculus GN=Fbln1 PE=1 SV=2	Q08879	Fbln1		4724386816	4354722816	6405618176	4838662144		0
sp|Q3ULF4|SPG7_MOUSE Paraplegin OS=Mus musculus GN=Spg7 PE=1 SV=1	Q3ULF4	Spg7		5236747776	5521978368	5997235200	5594755584		0
sp|Q3URS9|CCD51_MOUSE Coiled-coil domain-containing protein 51 OS=Mus musculus GN=Ccdc51 PE=1 SV=1	Q3URS9	Ccdc51		19852322816	17570848768	27516973056	33215471616	HFD UP	0
sp|Q60770|STXB3_MOUSE Syntaxin-binding protein 3 OS=Mus musculus GN=Stxbp3 PE=1 SV=1	Q60770	Stxbp3		13587699712	9068457984	9652570112	10857924608		0
sp|Q60994|ADIPO_MOUSE Adiponectin OS=Mus musculus GN=Adipoq PE=1 SV=2	Q60994	Adipoq		9734510592	10396386304	10734014464	10189325312		0
sp|Q7TNE1|SUCHY_MOUSE Succinate--hydroxymethylglutarate CoA-transferase OS=Mus musculus GN=Sugct PE=1 SV=2	Q7TNE1	Sugct		39303213056	48122490880	38905389056	37688610816		0
sp|Q8BGB2|TTC7A_MOUSE Tetratricopeptide repeat protein 7A OS=Mus musculus GN=Ttc7a PE=1 SV=1	Q8BGB2	Ttc7a		37034176512	35942191104	38878658560	23939905536		0
sp|Q8BHE8|CB047_MOUSE Uncharacterized protein C2orf47 homolog, mitochondrial OS=Mus musculus PE=1 SV=1	Q8BHE8			97428840448	19860361216	21856598016	16515516416	Chow up	0
sp|Q8BVA5|LDAH_MOUSE Lipid droplet-associated hydrolase OS=Mus musculus GN=Ldah PE=1 SV=1	Q8BVA5	Ldah		5711654400	4920058368	8226716160	7399760896		0
sp|Q8CFI5|SYPM_MOUSE Probable proline--tRNA ligase, mitochondrial OS=Mus musculus GN=Pars2 PE=1 SV=2	Q8CFI5	Pars2		11188064256	33038041088	14591345664	9562356736	Chow up	0
sp|Q8K1E0|STX5_MOUSE Syntaxin-5 OS=Mus musculus GN=Stx5 PE=1 SV=3	Q8K1E0	Stx5		40334245888	38646722560	39267799040	43628781568		0
sp|Q8R1K4|AT2L2_MOUSE 5-phosphohydroxy-L-lysine phospho-lyase OS=Mus musculus GN=Phykpl PE=1 SV=1	Q8R1K4	Phykpl		64936140800	64474120192	67079757824	59328008192		0
sp|Q8R3L2|TCF25_MOUSE Transcription factor 25 OS=Mus musculus GN=Tcf25 PE=1 SV=2	Q8R3L2	Tcf25		12549464064	8765466624	12724393984	11890315264		0
sp|Q8VDC0|SYLM_MOUSE Probable leucine--tRNA ligase, mitochondrial OS=Mus musculus GN=Lars2 PE=1 SV=1	Q8VDC0	Lars2		4881641984	6484697600	5813970432	4765692928		0
sp|Q8VE95|CH082_MOUSE UPF0598 protein C8orf82 homolog OS=Mus musculus PE=1 SV=1	Q8VE95			10972018688	12942077952	12208696320	10879716352		0
sp|Q91VY9|ZN622_MOUSE Zinc finger protein 622 OS=Mus musculus GN=Znf622 PE=1 SV=1	Q91VY9	Znf622		4354635776	3876345600	3690513408	2355389184		0
sp|Q922U2|K2C5_MOUSE Keratin, type II cytoskeletal 5 OS=Mus musculus GN=Krt5 PE=1 SV=1	Q922U2	Krt5		22025179136	10474547200	10400304128	6826648576	Chow up	0
sp|Q9CQE8|CN166_MOUSE UPF0568 protein C14orf166 homolog OS=Mus musculus PE=1 SV=1	Q9CQE8			36952121344	38363332608	44601597952	39015198720		0
sp|Q9CRB3|HIUH_MOUSE 5-hydroxyisourate hydrolase OS=Mus musculus GN=Urah PE=1 SV=1	Q9CRB3	Urah		3.57349E+11	3.32601E+11	3.55895E+11	4.1702E+11		0
sp|Q9CYS6|CB072_MOUSE Uncharacterized protein C2orf72 homolog OS=Mus musculus PE=1 SV=2	Q9CYS6			77241524224	70377472000	73529737216	63790555136		0
sp|Q9DCJ9|NPL_MOUSE N-acetylneuraminate lyase OS=Mus musculus GN=Npl PE=1 SV=1	Q9DCJ9	Npl		5796937728	5663073280	6193636352	6234817536		0
sp|Q9ESL4|MLTK_MOUSE Mitogen-activated protein kinase kinase kinase MLT OS=Mus musculus GN=Zak PE=1 SV=1	Q9ESL4	Zak		2828580608	2292383488	2045107712	1757621504		0
sp|Q9ESW4|AGK_MOUSE Acylglycerol kinase, mitochondrial OS=Mus musculus GN=Agk PE=1 SV=1	Q9ESW4	Agk		29595998208	30473129984	41241124864	40939782144		0
sp|Q9QYB8|ADDB_MOUSE Beta-adducin OS=Mus musculus GN=Add2 PE=1 SV=4	Q9QYB8	Add2		6770461184	10515600384	6330916352	4863275520	Chow up	0
sp|Q9WVA2|TIM8A_MOUSE Mitochondrial import inner membrane translocase subunit Tim8 A OS=Mus musculus GN=Timm8a1 PE=1 SV=1	Q9WVA2	Timm8a1		88988311552	1.01159E+11	1.16601E+11	85924872192		0
tr|A0A075B5M7|A0A075B5M7_MOUSE Protein Igkv5-39 OS=Mus musculus GN=Igkv5-39 PE=4 SV=5	A0A075B5M7	Igkv5		55813140480	14021530624	35181400064	10160163840	Chow up	0
tr|B2RT89|B2RT89_MOUSE Predicted gene, EG434674 OS=Mus musculus GN=Slc22a28 PE=1 SV=1	B2RT89	Slc22a28		64797700096	59493855232	51166269440	62027292672		0
tr|D3YXF5|D3YXF5_MOUSE Oxidation resistance protein 1 OS=Mus musculus GN=C7 PE=1 SV=2	D3YXF5	C7		12237094912	6506337792	10352834560	11667847168		0
tr|G3UZ63|G3UZ63_MOUSE Kelch domain-containing protein 4 OS=Mus musculus GN=Klhdc4 PE=1 SV=1	G3UZ63	Klhdc4		3385855232	4452730368	4074012416	3692964608		0
sp|O08692|NGP_MOUSE Neutrophilic granule protein OS=Mus musculus GN=Ngp PE=1 SV=1	O08692	Ngp		10668648448	8905869312	9428497408	10576869376		0
sp|O35744|CHIL3_MOUSE Chitinase-like protein 3 OS=Mus musculus GN=Chil3 PE=1 SV=2	O35744	Chil3		40222588928	32627431424	48980844544	50122788864		0
sp|O54865|GCYB1_MOUSE Guanylate cyclase soluble subunit beta-1 OS=Mus musculus GN=Gucy1b3 PE=1 SV=1	O54865	Gucy1b3		72190697472	65332252672	69282209792	76583870464		0
sp|O70566|DIAP2_MOUSE Protein diaphanous homolog 2 OS=Mus musculus GN=Diaph2 PE=1 SV=2	O70566	Diaph2		1840900992	1916715264	2395619584	2124551168		0
sp|P03953|CFAD_MOUSE Complement factor D OS=Mus musculus GN=Cfd PE=1 SV=1	P03953	Cfd		5569853952	3693147392	5375683072	5470946304		0
sp|P08030|APT_MOUSE Adenine phosphoribosyltransferase OS=Mus musculus GN=Aprt PE=1 SV=2	P08030	Aprt		13860093952	16953673728	13409503232	12022300672		0
sp|P30677|GNA14_MOUSE Guanine nucleotide-binding protein subunit alpha-14 OS=Mus musculus GN=Gna14 PE=1 SV=2	P30677	Gna14		1810081792	1406923008	2536924672	2507082752	HFD UP	0
sp|P43276|H15_MOUSE Histone H1.5 OS=Mus musculus GN=Hist1h1b PE=1 SV=2	P43276	Hist1h1b		20025094144	37377867776	90288398336	55462178816	HFD UP	0
sp|P51885|LUM_MOUSE Lumican OS=Mus musculus GN=Lum PE=1 SV=2	P51885	Lum		20520802304	21262727168	28517646336	19713257472		0
sp|P61759|PFD3_MOUSE Prefoldin subunit 3 OS=Mus musculus GN=Vbp1 PE=1 SV=2	P61759	Vbp1		9486653440	7717658624	8208853504	10662991872		0
sp|P62342|SELT_MOUSE Selenoprotein T OS=Mus musculus GN=Selt PE=1 SV=2	P62342	Selt		6437818368	5789872128	8573941248	7036360192		0
sp|P70452|STX4_MOUSE Syntaxin-4 OS=Mus musculus GN=Stx4 PE=1 SV=1	P70452	Stx4		5845718016	4564271616	6923040256	7190485504		0
sp|Q148V7|K1468_MOUSE LisH domain and HEAT repeat-containing protein KIAA1468 OS=Mus musculus GN=Kiaa1468 PE=1 SV=1	Q148V7	Kiaa1468		1959590528	1662570880	1935161984	2209386496		0
sp|Q3UVG3|F91A1_MOUSE Protein FAM91A1 OS=Mus musculus GN=Fam91a1 PE=1 SV=1	Q3UVG3	Fam91a1		8353040384	13221209088	10866688000	8015991296		0
sp|Q5EBG8|CA050_MOUSE Uncharacterized protein C1orf50 homolog OS=Mus musculus PE=1 SV=1	Q5EBG8			7483812864	6762594816	6812519936	10323704832		0
sp|Q62192|CD180_MOUSE CD180 antigen OS=Mus musculus GN=Cd180 PE=1 SV=2	Q62192	Cd180		847710080	809776256	2593239552	1311261568	HFD UP	0
sp|Q62383|SPT6H_MOUSE Transcription elongation factor SPT6 OS=Mus musculus GN=Supt6h PE=1 SV=2	Q62383	Supt6h		787094848	878844032	899087040	765513472		0
sp|Q6PB93|GALT2_MOUSE Polypeptide N-acetylgalactosaminyltransferase 2 OS=Mus musculus GN=Galnt2 PE=1 SV=1	Q6PB93	Galnt2		20486678528	21059469312	20248246272	17255049216		0
sp|Q8BFZ3|ACTBL_MOUSE Beta-actin-like protein 2 OS=Mus musculus GN=Actbl2 PE=1 SV=1	Q8BFZ3	Actbl2		1.33806E+11	1.3629E+11	2.24481E+11	1.80842E+11	HFD UP	0
sp|Q8BL86|MBLC2_MOUSE Metallo-beta-lactamase domain-containing protein 2 OS=Mus musculus GN=Mblac2 PE=1 SV=2	Q8BL86	Mblac2		2427626752	1814380672	1333564672	1013124032	Chow up	0
sp|Q8BTX9|HSDL1_MOUSE Inactive hydroxysteroid dehydrogenase-like protein 1 OS=Mus musculus GN=Hsdl1 PE=1 SV=1	Q8BTX9	Hsdl1		4794518016	4576362496	3572961792	2347919360	Chow up	0
sp|Q8C3I8|HGH1_MOUSE Protein HGH1 homolog OS=Mus musculus GN=Hgh1 PE=1 SV=1	Q8C3I8	Hgh1		1948681856	2317661184	2729491712	2041665408		0
sp|Q8C650|SEP10_MOUSE Septin-10 OS=Mus musculus GN=Sept10 PE=1 SV=1	Q8C650	42623		2555894016	2682719232	2944325888	2902982400		0
sp|Q8CG14|CS1A_MOUSE Complement C1s-A subcomponent OS=Mus musculus GN=C1sa PE=2 SV=2	Q8CG14	C1sa		8251063808	8271415296	5911567360	6019752960		0
sp|Q8K354|CBR3_MOUSE Carbonyl reductase [NADPH] 3 OS=Mus musculus GN=Cbr3 PE=1 SV=1	Q8K354	Cbr3		74291798016	67315343360	77642768384	1.09855E+11		0
sp|Q91XV3|BASP1_MOUSE Brain acid soluble protein 1 OS=Mus musculus GN=Basp1 PE=1 SV=3	Q91XV3	Basp1		870067648	2332137216	2796647424	3116180480	HFD UP	0
sp|Q99JF5|MVD1_MOUSE Diphosphomevalonate decarboxylase OS=Mus musculus GN=Mvd PE=1 SV=2	Q99JF5	Mvd		6959975424	7616589312	5295908864	2883326208	Chow up	0
sp|Q9CPT3|NANP_MOUSE N-acylneuraminate-9-phosphatase OS=Mus musculus GN=Nanp PE=1 SV=1	Q9CPT3	Nanp		3887950592	2990548480	3025560576	4764142592		0
sp|Q9D0T1|NH2L1_MOUSE NHP2-like protein 1 OS=Mus musculus GN=Snu13 PE=1 SV=4	Q9D0T1	Snu13		55213715456	55227346944	58908086272	48775483392		0
sp|Q9D1I2|CAR19_MOUSE Caspase recruitment domain-containing protein 19 OS=Mus musculus GN=CARD19 PE=1 SV=1	Q9D1I2	CARD19		1549572736	1544029952	1600071040	1805196544		0
sp|Q9DBS2|TPRGL_MOUSE Tumor protein p63-regulated gene 1-like protein OS=Mus musculus GN=Tprg1l PE=1 SV=1	Q9DBS2	Tprg1l		70209814528	61267910656	71802101760	65985015808		0
sp|Q9DBX3|SUSD2_MOUSE Sushi domain-containing protein 2 OS=Mus musculus GN=Susd2 PE=1 SV=1	Q9DBX3	Susd2		3605122560	3183296000	4080924416	3292701184		0
sp|Q9ERL9|GCYA3_MOUSE Guanylate cyclase soluble subunit alpha-3 OS=Mus musculus GN=Gucy1a3 PE=1 SV=2	Q9ERL9	Gucy1a3		2288071680	2970782720	3287486976	2261262080		0
sp|Q9ERY9|ERG28_MOUSE Probable ergosterol biosynthetic protein 28 OS=Mus musculus GN=ORF11 PE=2 SV=1	Q9ERY9	ORF11		54684340224	45256048640	36743184384	31141844992		0
sp|Q9QYS9|QKI_MOUSE Protein quaking OS=Mus musculus GN=Qki PE=1 SV=1	Q9QYS9	Qki		35291344896	25314824192	28601669632	35649626112		0
sp|Q9R0M6|RAB9A_MOUSE Ras-related protein Rab-9A OS=Mus musculus GN=Rab9a PE=1 SV=1	Q9R0M6	Rab9a		17867911168	14670849024	13116640256	14570055680		0
sp|Q9R0X4|ACOT9_MOUSE Acyl-coenzyme A thioesterase 9, mitochondrial OS=Mus musculus GN=Acot9 PE=1 SV=1	Q9R0X4	Acot9		2352806656	3035318016	4061465856	2808940032		0
sp|Q9WTX5|SKP1_MOUSE S-phase kinase-associated protein 1 OS=Mus musculus GN=Skp1 PE=1 SV=3	Q9WTX5	Skp1		32696082432	24099551232	17996816384	11716048896	Chow up	0
sp|Q9Z0E6|GBP2_MOUSE Guanylate-binding protein 1 OS=Mus musculus GN=Gbp2 PE=1 SV=1	Q9Z0E6	Gbp2		22917201920	26433466368	25580838912	21045585920		0
sp|Q9Z0P5|TWF2_MOUSE Twinfilin-2 OS=Mus musculus GN=Twf2 PE=1 SV=1	Q9Z0P5	Twf2		27727943680	34551992320	42530811904	45787664384		0
sp|Q9Z0W3|NU160_MOUSE Nuclear pore complex protein Nup160 OS=Mus musculus GN=Nup160 PE=1 SV=2	Q9Z0W3	Nup160		31602108416	31073867776	25699485696	21752221696		0
tr|A0A075B5N7|A0A075B5N7_MOUSE Protein Igkv6-13 OS=Mus musculus GN=Igkv6-13 PE=1 SV=5	A0A075B5N7	Igkv6		3108211712	3349458688	2508760320	2916691456		0
tr|A0A075B5T2|A0A075B5T2_MOUSE Protein Ighv6-3 (Fragment) OS=Mus musculus GN=Ighv6-3 PE=4 SV=5	A0A075B5T2	Ighv6		33693722624	27674372096	45485879296	38593126400		0
tr|A0A0B4J1N0|A0A0B4J1N0_MOUSE Protein Ighv1-76 OS=Mus musculus GN=Ighv1-76 PE=4 SV=1	A0A0B4J1N0	Ighv1		6309504000	7458012672	13819292672	52930613248	HFD UP	0
tr|A0A0G2JFV3|A0A0G2JFV3_MOUSE Adhesion G protein-coupled receptor L2 OS=Mus musculus GN=Adgrl2 PE=1 SV=1	A0A0G2JFV3	Adgrl2		2405712128	2999510784	3117202944	1687272064		0
tr|D3Z7X0|D3Z7X0_MOUSE MCG142036 OS=Mus musculus GN=Acad12 PE=1 SV=1	D3Z7X0	Acad12		3055096832	2740739072	3411352832	3814063616		0
tr|Q99LB4|Q99LB4_MOUSE Capping protein (Actin filament), gelsolin-like OS=Mus musculus GN=Capg PE=1 SV=1	Q99LB4	Capg		12461719552	14267494400	15605611520	14362458112		0
sp|A6BLY7|K1C28_MOUSE Keratin, type I cytoskeletal 28 OS=Mus musculus GN=Krt28 PE=1 SV=1	A6BLY7	Krt28		34984484864	28758738944	28834213888	26537932800		0
sp|O08528|HXK2_MOUSE Hexokinase-2 OS=Mus musculus GN=Hk2 PE=1 SV=1	O08528	Hk2		618687296	1046992000	1174354560	559569664		0
sp|O08532|CA2D1_MOUSE Voltage-dependent calcium channel subunit alpha-2/delta-1 OS=Mus musculus GN=Cacna2d1 PE=1 SV=1	O08532	Cacna2d1		1623350016	954045824	1015708736	1073570496		0
sp|O54879|HMGB3_MOUSE High mobility group protein B3 OS=Mus musculus GN=Hmgb3 PE=1 SV=3	O54879	Hmgb3		3293870080	4202459904	5069387264	3844109312		0
sp|O54890|ITB3_MOUSE Integrin beta-3 OS=Mus musculus GN=Itgb3 PE=1 SV=2	O54890	Itgb3		859404992	1504534016	1731459200	1515080832		0
sp|O70172|PI42A_MOUSE Phosphatidylinositol 5-phosphate 4-kinase type-2 alpha OS=Mus musculus GN=Pip4k2a PE=1 SV=1	O70172	Pip4k2a		9977338880	6983803392	6249033728	7966477312		0
sp|O88291|ZN326_MOUSE DBIRD complex subunit ZNF326 OS=Mus musculus GN=Znf326 PE=1 SV=1	O88291	Znf326		3630338304	3839139840	4475693568	4687209984		0
sp|O89106|FHIT_MOUSE Bis(5'-adenosyl)-triphosphatase OS=Mus musculus GN=Fhit PE=1 SV=3	O89106	Fhit		91277254656	83316449280	1.05015E+11	1.36584E+11		0
sp|P01592|IGJ_MOUSE Immunoglobulin J chain OS=Mus musculus GN=Jchain PE=1 SV=4	P01592	Jchain		29633968128	32118067200	19841054720	15035620352	Chow up	0
sp|P01638|KV5A6_MOUSE Ig kappa chain V-V region L6 (Fragment) OS=Mus musculus PE=4 SV=1	P01638			59101298688	41480851456	59415494656	59577872384		0
sp|P01898|HA10_MOUSE H-2 class I histocompatibility antigen, Q10 alpha chain OS=Mus musculus GN=H2-Q10 PE=1 SV=3	P01898	H2		6970777600	5655304704	10106418176	12536938496	HFD UP	0
sp|P03888|NU1M_MOUSE NADH-ubiquinone oxidoreductase chain 1 OS=Mus musculus GN=Mtnd1 PE=1 SV=3	P03888	Mtnd1		11805874176	7793103360	9840742400	12094435328		0
sp|P03921|NU5M_MOUSE NADH-ubiquinone oxidoreductase chain 5 OS=Mus musculus GN=Mtnd5 PE=1 SV=3	P03921	Mtnd5		14913089536	16216074240	13901470720	11886678016		0
sp|P03930|ATP8_MOUSE ATP synthase protein 8 OS=Mus musculus GN=Mtatp8 PE=1 SV=1	P03930	Mtatp8		58775429120	1.02772E+11	64429125632	53034577920		0
sp|P11247|PERM_MOUSE Myeloperoxidase OS=Mus musculus GN=Mpo PE=1 SV=2	P11247	Mpo		1631193728	1897105664	1969465728	1619509888		0
sp|P16125|LDHB_MOUSE L-lactate dehydrogenase B chain OS=Mus musculus GN=Ldhb PE=1 SV=2	P16125	Ldhb		7470587392	6600105472	8388315648	7141434880		0
sp|P17156|HSP72_MOUSE Heat shock-related 70 kDa protein 2 OS=Mus musculus GN=Hspa2 PE=1 SV=2	P17156	Hspa2		43612598272	40900182016	36450283520	36001882112		0
sp|P18826|KPB1_MOUSE Phosphorylase b kinase regulatory subunit alpha, skeletal muscle isoform OS=Mus musculus GN=Phka1 PE=1 SV=3	P18826	Phka1		14957979648	19137204224	24993894400	28196878336	HFD UP	0
sp|P21126|UBL4A_MOUSE Ubiquitin-like protein 4A OS=Mus musculus GN=Ubl4a PE=1 SV=1	P21126	Ubl4a		1.08428E+11	1.0734E+11	1.1899E+11	1.11742E+11		0
sp|P30681|HMGB2_MOUSE High mobility group protein B2 OS=Mus musculus GN=Hmgb2 PE=1 SV=3	P30681	Hmgb2		2039055104	2971685120	5570024448	2757307904	HFD UP	0
sp|P31428|DPEP1_MOUSE Dipeptidase 1 OS=Mus musculus GN=Dpep1 PE=1 SV=2	P31428	Dpep1		10914141184	12690659328	11472663552	7086740480		0
sp|P47968|RPIA_MOUSE Ribose-5-phosphate isomerase OS=Mus musculus GN=Rpia PE=1 SV=2	P47968	Rpia		6830162432	7847259648	8406637568	6091581952		0
sp|P48962|ADT1_MOUSE ADP/ATP translocase 1 OS=Mus musculus GN=Slc25a4 PE=1 SV=4	P48962	Slc25a4		20120309760	21514858496	25535948800	21224474624		0
sp|P49290|PERE_MOUSE Eosinophil peroxidase OS=Mus musculus GN=Epx PE=1 SV=2	P49290	Epx		1776046976	1324412288	1477717888	1561695744		0
sp|P49717|MCM4_MOUSE DNA replication licensing factor MCM4 OS=Mus musculus GN=Mcm4 PE=1 SV=1	P49717	Mcm4		69194031104	64429158400	66595749888	69128536064		0
sp|P49813|TMOD1_MOUSE Tropomodulin-1 OS=Mus musculus GN=Tmod1 PE=1 SV=2	P49813	Tmod1		486795392	798590976	680938752	520257728		0
sp|P51910|APOD_MOUSE Apolipoprotein D OS=Mus musculus GN=Apod PE=1 SV=1	P51910	Apod		12017264640	12199977984	13079749632	12366386176		0
sp|P56371|RAB4A_MOUSE Ras-related protein Rab-4A OS=Mus musculus GN=Rab4a PE=1 SV=2	P56371	Rab4a		15568390144	7726551040	7126438400	14440193024		0
sp|P56542|DNS2A_MOUSE Deoxyribonuclease-2-alpha OS=Mus musculus GN=Dnase2 PE=1 SV=1	P56542	Dnase2		4789017600	5099281920	4767077376	4342498816		0
sp|P70280|VAMP7_MOUSE Vesicle-associated membrane protein 7 OS=Mus musculus GN=Vamp7 PE=1 SV=1	P70280	Vamp7		55817420800	63001714688	65607954432	57491611648		0
sp|P97313|PRKDC_MOUSE DNA-dependent protein kinase catalytic subunit OS=Mus musculus GN=Prkdc PE=1 SV=3	P97313	Prkdc		10929658880	12419250176	13298583552	9345879040		0
sp|P97927|LAMA4_MOUSE Laminin subunit alpha-4 OS=Mus musculus GN=Lama4 PE=1 SV=2	P97927	Lama4		8374029312	8524416512	7553641472	6966008320		0
sp|Q03958|PFD6_MOUSE Prefoldin subunit 6 OS=Mus musculus GN=Pfdn6 PE=1 SV=1	Q03958	Pfdn6		9104106496	10422053888	9824326656	8805212160		0
sp|Q3U308|CTU2_MOUSE Cytoplasmic tRNA 2-thiolation protein 2 OS=Mus musculus GN=Ctu2 PE=1 SV=1	Q3U308	Ctu2		3679925760	5363034112	3284449280	2413471488	Chow up	0
sp|Q3UCV8|OTUL_MOUSE Ubiquitin thioesterase otulin OS=Mus musculus GN=Otulin PE=1 SV=1	Q3UCV8	Otulin		90481713152	96521347072	84800749568	1.15843E+11		0
sp|Q571E4|GALNS_MOUSE N-acetylgalactosamine-6-sulfatase OS=Mus musculus GN=Galns PE=1 SV=2	Q571E4	Galns		2.1278E+11	1.99797E+11	2.75538E+11	2.54922E+11		0
sp|Q571H0|NPA1P_MOUSE Nucleolar pre-ribosomal-associated protein 1 OS=Mus musculus GN=Urb1 PE=1 SV=2	Q571H0	Urb1		576558720	563537664	665508608	569122176		0
sp|Q5SGK3|AOXB_MOUSE Aldehyde oxidase 2 OS=Mus musculus GN=Aox2 PE=1 SV=2	Q5SGK3	Aox2		39837548544	51475226624	62241132544	54577819648		0
sp|Q5SS80|DHR13_MOUSE Dehydrogenase/reductase SDR family member 13 OS=Mus musculus GN=Dhrs13 PE=1 SV=1	Q5SS80	Dhrs13		1.0285E+11	94106132480	1.40146E+11	2.01813E+11	HFD UP	0
sp|Q61503|5NTD_MOUSE 5'-nucleotidase OS=Mus musculus GN=Nt5e PE=1 SV=2	Q61503	Nt5e		1102413312	1749421696	2035404544	2549544960	HFD UP	0
sp|Q61549|AGRE1_MOUSE Adhesion G protein-coupled receptor E1 OS=Mus musculus GN=Adgre1 PE=1 SV=1	Q61549	Adgre1		15821996032	14669097984	16567248896	14988184576		0
sp|Q61753|SERA_MOUSE D-3-phosphoglycerate dehydrogenase OS=Mus musculus GN=Phgdh PE=1 SV=3	Q61753	Phgdh		6802877952	5077288960	7230587904	7433355776		0
sp|Q62384|ZPR1_MOUSE Zinc finger protein ZPR1 OS=Mus musculus GN=Zpr1 PE=1 SV=1	Q62384	Zpr1		1.31008E+11	1.47903E+11	1.17875E+11	1.15521E+11		0
sp|Q69Z99|ZN512_MOUSE Zinc finger protein 512 OS=Mus musculus GN=Znf512 PE=2 SV=2	Q69Z99	Znf512		4564060160	7244947968	4926408192	4349722112		0
sp|Q69ZN7|MYOF_MOUSE Myoferlin OS=Mus musculus GN=Myof PE=1 SV=2	Q69ZN7	Myof		2226308096	1808811648	2576889344	3305207552		0
sp|Q69ZQ1|K1161_MOUSE Uncharacterized family 31 glucosidase KIAA1161 OS=Mus musculus GN=Kiaa1161 PE=1 SV=2	Q69ZQ1	Kiaa1161		11679766528	10950389760	8836461568	9567167488		0
sp|Q69ZR9|TASOR_MOUSE Protein TASOR OS=Mus musculus GN=Fam208a PE=1 SV=2	Q69ZR9	Fam208a		5690422784	6683702272	7751604736	5077762048		0
sp|Q6P3D0|NUD16_MOUSE U8 snoRNA-decapping enzyme OS=Mus musculus GN=Nudt16 PE=1 SV=1	Q6P3D0	Nudt16		1178323456	1050209280	1142572544	1798658304		0
sp|Q6P8M1|TATD1_MOUSE Putative deoxyribonuclease TATDN1 OS=Mus musculus GN=Tatdn1 PE=1 SV=1	Q6P8M1	Tatdn1		2855100928	2514804480	2332961280	2109999616		0
sp|Q6PD19|CJ076_MOUSE UPF0668 protein C10orf76 homolog OS=Mus musculus PE=1 SV=2	Q6PD19			478823712	665911040	1237972864	572785856	HFD UP	0
sp|Q6ZPU9|KBP_MOUSE KIF1-binding protein OS=Mus musculus GN=Kif1bp PE=1 SV=2	Q6ZPU9	Kif1bp		5441394176	1444199168	1097932288	1135653504	Chow up	0
sp|Q80TE0|RPAP1_MOUSE RNA polymerase II-associated protein 1 OS=Mus musculus GN=Rpap1 PE=1 SV=2	Q80TE0	Rpap1		1607358336	1620740608	1184534528	1200125696		0
sp|Q80VQ0|AL3B1_MOUSE Aldehyde dehydrogenase family 3 member B1 OS=Mus musculus GN=Aldh3b1 PE=1 SV=1	Q80VQ0	Aldh3b1		3884615936	4382187520	6941158912	4443739136		0
sp|Q8BGP6|S2540_MOUSE Solute carrier family 25 member 40 OS=Mus musculus GN=Slc25a40 PE=1 SV=1	Q8BGP6	Slc25a40		6383372288	5324487168	7465242624	7061076480		0
sp|Q8BH55|THNS1_MOUSE Threonine synthase-like 1 OS=Mus musculus GN=Thnsl1 PE=1 SV=1	Q8BH55	Thnsl1		1079701120	1280404224	751364672	618929792	Chow up	0
sp|Q8BH74|NU107_MOUSE Nuclear pore complex protein Nup107 OS=Mus musculus GN=Nup107 PE=1 SV=1	Q8BH74	Nup107		16639276032	8299303936	46020837376	73278889984	HFD UP	0
sp|Q8BHG2|CA123_MOUSE UPF0587 protein C1orf123 homolog OS=Mus musculus PE=1 SV=1	Q8BHG2			6922193408	7740687360	10125986816	8553735680		0
sp|Q8BIG7|CMTD1_MOUSE Catechol O-methyltransferase domain-containing protein 1 OS=Mus musculus GN=Comtd1 PE=1 SV=1	Q8BIG7	Comtd1		5520635392	6726097920	5200823296	5364637184		0
sp|Q8BR90|CE051_MOUSE UPF0600 protein C5orf51 homolog OS=Mus musculus PE=1 SV=1	Q8BR90			28232480768	1210774784	4785689088	37036797952		0
sp|Q8BRV5|K1671_MOUSE Uncharacterized protein KIAA1671 OS=Mus musculus GN=Kiaa1671 PE=2 SV=1	Q8BRV5	Kiaa1671		10114137088	7954305536	11652019200	8962938880		0
sp|Q8BTW3|EXOS6_MOUSE Exosome complex component MTR3 OS=Mus musculus GN=Exosc6 PE=1 SV=1	Q8BTW3	Exosc6		3044393472	3387453440	3098461952	2531046656		0
sp|Q8BZF8|PGM5_MOUSE Phosphoglucomutase-like protein 5 OS=Mus musculus GN=Pgm5 PE=1 SV=2	Q8BZF8	Pgm5		32453154816	4691563008	72950628352	81973354496	HFD UP	0
sp|Q8CAK3|CS066_MOUSE UPF0515 protein C19orf66 homolog OS=Mus musculus PE=2 SV=1	Q8CAK3			10140190720	8489549312	10267469824	12901972992		0
sp|Q8CCK0|H2AW_MOUSE Core histone macro-H2A.2 OS=Mus musculus GN=H2afy2 PE=1 SV=3	Q8CCK0	H2afy2		6429014528	5159050752	6238732800	6524976640		0
sp|Q8CD92|TTC27_MOUSE Tetratricopeptide repeat protein 27 OS=Mus musculus GN=Ttc27 PE=1 SV=2	Q8CD92	Ttc27		2.03984E+11	1.64379E+11	1.47781E+11	1.62968E+11		0
sp|Q8CG48|SMC2_MOUSE Structural maintenance of chromosomes protein 2 OS=Mus musculus GN=Smc2 PE=1 SV=2	Q8CG48	Smc2		740459776	1017878080	1352352000	1285130112	HFD UP	0
sp|Q8CHH9|SEPT8_MOUSE Septin-8 OS=Mus musculus GN=Sept8 PE=1 SV=4	Q8CHH9	42621		2340687360	2815303168	3727072256	2072762240		0
sp|Q8K0P3|TLDC1_MOUSE TLD domain-containing protein 1 OS=Mus musculus GN=Tldc1 PE=2 SV=1	Q8K0P3	Tldc1		3099981568	3150058240	2734508288	2340454912		0
sp|Q8K2C8|GPAT4_MOUSE Glycerol-3-phosphate acyltransferase 4 OS=Mus musculus GN=Gpat4 PE=1 SV=1	Q8K2C8	Gpat4		5947796992	5517124096	8916324352	12929297408	HFD UP	0
sp|Q8R180|ERO1A_MOUSE ERO1-like protein alpha OS=Mus musculus GN=Ero1a PE=1 SV=2	Q8R180	Ero1a		19746555904	21326393344	24883382272	18777532416		0
sp|Q8VCB1|NDC1_MOUSE Nucleoporin NDC1 OS=Mus musculus GN=Ndc1 PE=1 SV=1	Q8VCB1	Ndc1		18473193472	14221980672	13973797888	14333675520		0
sp|Q8VDW0|DX39A_MOUSE ATP-dependent RNA helicase DDX39A OS=Mus musculus GN=Ddx39a PE=1 SV=1	Q8VDW0	Ddx39a		89772253184	1.18639E+11	1.21054E+11	1.21892E+11		0
sp|Q8VEH6|CBWD1_MOUSE COBW domain-containing protein 1 OS=Mus musculus GN=Cbwd1 PE=1 SV=1	Q8VEH6	Cbwd1		2696117504	2831497984	2623512064	2645428736		0
sp|Q91V61|SFXN3_MOUSE Sideroflexin-3 OS=Mus musculus GN=Sfxn3 PE=1 SV=1	Q91V61	Sfxn3		1462744576	1660823808	2827035648	1581213056		0
sp|Q91W61|FXL15_MOUSE F-box/LRR-repeat protein 15 OS=Mus musculus GN=Fbxl15 PE=1 SV=2	Q91W61	Fbxl15		5063204352	4003948288	3781243392	5837940736		0
sp|Q91Z58|CF132_MOUSE Uncharacterized protein C6orf132 homolog OS=Mus musculus PE=1 SV=2	Q91Z58			3216604160	3105508352	4774011392	4348531712		0
sp|Q91ZE0|TMLH_MOUSE Trimethyllysine dioxygenase, mitochondrial OS=Mus musculus GN=Tmlhe PE=1 SV=2	Q91ZE0	Tmlhe		72843608064	51414781952	46904213504	60199333888		0
sp|Q921H9|COA7_MOUSE Cytochrome c oxidase assembly factor 7 OS=Mus musculus GN=Coa7 PE=1 SV=1	Q921H9	Coa7		11861738496	13693305856	10680016896	13031622656		0
sp|Q921I1|TRFE_MOUSE Serotransferrin OS=Mus musculus GN=Tf PE=1 SV=1	Q921I1	Tf		1.6157E+11	1.88749E+11	2.53366E+11	1.64662E+11		0
sp|Q922H9|ZN330_MOUSE Zinc finger protein 330 OS=Mus musculus GN=Znf330 PE=1 SV=1	Q922H9	Znf330		19877529600	18073317376	20449933312	13254499328		0
sp|Q923S9|RAB30_MOUSE Ras-related protein Rab-30 OS=Mus musculus GN=Rab30 PE=1 SV=1	Q923S9	Rab30		4411680768	3155338752	5089036288	5291798528		0
sp|Q99JY8|PLPP3_MOUSE Phospholipid phosphatase 3 OS=Mus musculus GN=Plpp3 PE=1 SV=1	Q99JY8	Plpp3		49967771648	43631828992	42716631040	39567785984		0
sp|Q99LU0|CH1B1_MOUSE Charged multivesicular body protein 1b-1 OS=Mus musculus GN=Chmp1b1 PE=1 SV=1	Q99LU0	Chmp1b1		39633166336	58353528832	63852060672	48653692928		0
sp|Q9CQE5|RGS10_MOUSE Regulator of G-protein signaling 10 OS=Mus musculus GN=Rgs10 PE=1 SV=1	Q9CQE5	Rgs10		42125889536	35274870784	38542360576	48460943360		0
sp|Q9CQT9|CT024_MOUSE Uncharacterized protein C20orf24 homolog OS=Mus musculus PE=2 SV=1	Q9CQT9			14488460288	13800833024	13023004672	14954075136		0
sp|Q9CYI0|NJMU_MOUSE Protein Njmu-R1 OS=Mus musculus PE=1 SV=2	Q9CYI0			322475424	1463480832	1468742656	1270497920	HFD UP	0
sp|Q9CZJ2|HS12B_MOUSE Heat shock 70 kDa protein 12B OS=Mus musculus GN=Hspa12b PE=1 SV=1	Q9CZJ2	Hspa12b		7154808320	4752893952	5666129408	7447517696		0
sp|Q9CZN8|GATA_MOUSE Glutamyl-tRNA(Gln) amidotransferase subunit A, mitochondrial OS=Mus musculus GN=Qrsl1 PE=1 SV=1	Q9CZN8	Qrsl1		1569993600	1941665152	1952135552	1498477184		0
sp|Q9CZR2|NALD2_MOUSE N-acetylated-alpha-linked acidic dipeptidase 2 OS=Mus musculus GN=Naalad2 PE=1 SV=2	Q9CZR2	Naalad2		1737033216	1559438080	2433403392	2033845504		0
sp|Q9D3B1|HACD2_MOUSE Very-long-chain (3R)-3-hydroxyacyl-CoA dehydratase 2 OS=Mus musculus GN=Hacd2 PE=1 SV=1	Q9D3B1	Hacd2		17506695168	18879475712	19892269056	19317479424		0
sp|Q9D727|CF226_MOUSE Uncharacterized protein C6orf226 homolog OS=Mus musculus PE=1 SV=1	Q9D727			9170799616	10328887296	10380640256	6089284096		0
sp|Q9D882|CJ035_MOUSE Uncharacterized protein C10orf35 homolog OS=Mus musculus PE=1 SV=1	Q9D882			1720953600	2369079296	3125816320	2609078272		0
sp|Q9D939|ST1C2_MOUSE Sulfotransferase 1C2 OS=Mus musculus GN=Sult1c2 PE=1 SV=1	Q9D939	Sult1c2		6620644352	7765228544	9309139968	8598730752		0
sp|Q9DCV7|K2C7_MOUSE Keratin, type II cytoskeletal 7 OS=Mus musculus GN=Krt7 PE=1 SV=1	Q9DCV7	Krt7		10571856896	9488334848	11821097984	12353502208		0
sp|Q9ES46|PARVB_MOUSE Beta-parvin OS=Mus musculus GN=Parvb PE=1 SV=1	Q9ES46	Parvb		1430753792	1844420224	1932255488	1404914688		0
sp|Q9JME7|TPC2L_MOUSE Trafficking protein particle complex subunit 2-like protein OS=Mus musculus GN=Trappc2l PE=1 SV=1	Q9JME7	Trappc2l		8942652416	10775675904	10989802496	10487580672		0
sp|Q9WVH9|FBLN5_MOUSE Fibulin-5 OS=Mus musculus GN=Fbln5 PE=1 SV=1	Q9WVH9	Fbln5		5342167552	6877125632	9835871232	8384363008		0
sp|Q9Z126|PLF4_MOUSE Platelet factor 4 OS=Mus musculus GN=Pf4 PE=1 SV=1	Q9Z126	Pf4		16987654144	11941879808	17683001344	17562703872		0
sp|Q9Z2L7|CRLF3_MOUSE Cytokine receptor-like factor 3 OS=Mus musculus GN=Crlf3 PE=1 SV=1	Q9Z2L7	Crlf3		17363492864	18486407168	20930494464	19915018240		0
tr|A0A075B5R4|A0A075B5R4_MOUSE Protein Ighv14-1 (Fragment) OS=Mus musculus GN=Ighv14-1 PE=4 SV=1	A0A075B5R4	Ighv14		7670343680	6849501696	12224910336	8227745280		0
tr|A0A0B4J1H7|A0A0B4J1H7_MOUSE Protein Igkv1-135 (Fragment) OS=Mus musculus GN=Igkv1-135 PE=4 SV=1	A0A0B4J1H7	Igkv1		7092371456	8966538240	21947133952	9935825920	HFD UP	0
tr|A0A0B4J1J7|A0A0B4J1J7_MOUSE Protein Ighv1-82 OS=Mus musculus GN=Ighv1-82 PE=4 SV=1	A0A0B4J1J7	Ighv1		5544660992	2463666176	9089525760	11745157120	HFD UP	0
tr|A0A0N4SV80|A0A0N4SV80_MOUSE Protein Zfp638 OS=Mus musculus GN=Zfp638 PE=1 SV=1	A0A0N4SV80	Zfp638		7365792768	7879769600	8439196672	9385485312		0
tr|A2AGS2|A2AGS2_MOUSE Dual-specificity mitogen-activated protein kinase kinase 6 OS=Mus musculus GN=Map2k6 PE=1 SV=1	A2AGS2	Map2k6		1630542976	1980726144	1570561920	1459984128		0
tr|A4UUI2|A4UUI2_MOUSE Guanylate binding protein 1 OS=Mus musculus GN=Gbp2b PE=1 SV=1	A4UUI2	Gbp2b		2261058048	3919490304	2168258560	2017265792		0
tr|B1AWX8|B1AWX8_MOUSE Protein Stra6l OS=Mus musculus GN=Stra6l PE=1 SV=1	B1AWX8	Stra6l		3351136256	3173292032	4589963264	5597114368	HFD UP	0
tr|D3Z298|D3Z298_MOUSE Protein Ces1h OS=Mus musculus GN=Ces1h PE=4 SV=1	D3Z298	Ces1h		62431055872	54546751488	68330549248	65064071168		0
tr|E9PWE8|E9PWE8_MOUSE Dihydropyrimidinase-related protein 3 OS=Mus musculus GN=Dpysl3 PE=1 SV=1	E9PWE8	Dpysl3		80874332160	57903792128	48393584640	37255323648	Chow up	0
tr|E9PZS5|E9PZS5_MOUSE Nuclease EXOG, mitochondrial OS=Mus musculus GN=Exog PE=1 SV=1	E9PZS5	Exog		4851856384	5691568128	5058631680	4981043712		0
tr|E9Q6U4|E9Q6U4_MOUSE Prefoldin subunit 4 OS=Mus musculus GN=Pfdn4 PE=1 SV=1	E9Q6U4	Pfdn4		1339206912	1382995200	405715904	735236992	Chow up	0
tr|F6VQH5|F6VQH5_MOUSE Heterogeneous nuclear ribonucleoprotein D-like (Fragment) OS=Mus musculus GN=Hnrnpdl PE=1 SV=1	F6VQH5	Hnrnpdl		14413152256	12916490240	15170427904	14307303424		0
tr|G5E895|G5E895_MOUSE MCG142264, isoform CRA_b OS=Mus musculus GN=Akr1b10 PE=1 SV=1	G5E895	Akr1b10		30512535552	39955214336	43167883264	37859004416		0
tr|V9GX26|V9GX26_MOUSE Glycogenin-1 (Fragment) OS=Mus musculus GN=Gyg PE=1 SV=1	V9GX26	Gyg		11264760832	15458413568	25779542016	19946676224	HFD UP	0
sp|A6H584|CO6A5_MOUSE Collagen alpha-5(VI) chain OS=Mus musculus GN=Col6a5 PE=1 SV=4	A6H584	Col6a5		6318090240	6745147904	4988462592	5652903936		0
sp|B9EJR8|DAAF5_MOUSE Dynein assembly factor 5, axonemal OS=Mus musculus GN=Dnaaf5 PE=1 SV=1	B9EJR8	Dnaaf5		420447200	329324608	337323264	238420288		0
sp|O70165|FCN1_MOUSE Ficolin-1 OS=Mus musculus GN=Fcn1 PE=1 SV=1	O70165	Fcn1		7366277120	8766753792	9267879936	8323785728		0
sp|O88466|ZN106_MOUSE Zinc finger protein 106 OS=Mus musculus GN=Znf106 PE=1 SV=3	O88466	Znf106		8.51374E+11	6.87068E+11	6.98078E+11	7.83993E+11		0
sp|O89016|ABCD4_MOUSE ATP-binding cassette sub-family D member 4 OS=Mus musculus GN=Abcd4 PE=1 SV=2	O89016	Abcd4		5178183680	5574777344	5488014336	4795965952		0
sp|P01635|KV5A3_MOUSE Ig kappa chain V-V region K2 (Fragment) OS=Mus musculus PE=1 SV=1	P01635			11883102208	16850911232	17907806208	19814340608		0
sp|P01644|KV5AB_MOUSE Ig kappa chain V-V region HP R16.7 OS=Mus musculus PE=1 SV=1	P01644			48732631040	67519602688	38631235584	48265523200		0
sp|P01654|KV3A1_MOUSE Ig kappa chain V-III region PC 2880/PC 1229 OS=Mus musculus PE=1 SV=1	P01654			5283087360	3650490112	5782539776	6781952000		0
sp|P01844|LAC2_MOUSE Ig lambda-2 chain C region OS=Mus musculus GN=Iglc2 PE=1 SV=1	P01844	Iglc2		1936343808	1943247872	3817202944	2007832832	HFD UP	0
sp|P02104|HBE_MOUSE Hemoglobin subunit epsilon-Y2 OS=Mus musculus GN=Hbb-y PE=1 SV=2	P02104	Hbb		8.03356E+11	7.56265E+11	1.28299E+12	1.00592E+12		0
sp|P03958|ADA_MOUSE Adenosine deaminase OS=Mus musculus GN=Ada PE=1 SV=3	P03958	Ada		5435211264	6317014016	6403107328	4661297664		0
sp|P11928|OAS1A_MOUSE 2'-5'-oligoadenylate synthase 1A OS=Mus musculus GN=Oas1a PE=1 SV=2	P11928	Oas1a		6933191680	11355727872	13248021504	15381498880	HFD UP	0
sp|P14429|HA17_MOUSE H-2 class I histocompatibility antigen, Q7 alpha chain OS=Mus musculus GN=H2-Q7 PE=1 SV=1	P14429	H2		2428354816	4528627712	2618879744	1780463488	Chow up	0
sp|P14434|HA2B_MOUSE H-2 class II histocompatibility antigen, A-B alpha chain OS=Mus musculus GN=H2-Aa PE=1 SV=2	P14434	H2		5486416896	7673253888	7801797632	4936686592		0
sp|P25206|MCM3_MOUSE DNA replication licensing factor MCM3 OS=Mus musculus GN=Mcm3 PE=1 SV=2	P25206	Mcm3		3383062784	4313453568	2911804160	3338404096		0
sp|P35487|ODPAT_MOUSE Pyruvate dehydrogenase E1 component subunit alpha, testis-specific form, mitochondrial OS=Mus musculus GN=Pdha2 PE=1 SV=1	P35487	Pdha2		8095745024	6869518848	4928288256	5664733696		0
sp|P39749|FEN1_MOUSE Flap endonuclease 1 OS=Mus musculus GN=Fen1 PE=1 SV=1	P39749	Fen1		922845312	1241893888	1592257920	1066019008		0
sp|P47713|PA24A_MOUSE Cytosolic phospholipase A2 OS=Mus musculus GN=Pla2g4a PE=1 SV=1	P47713	Pla2g4a		406912256	664532288	1092819712	316984512		0
sp|P51880|FABP7_MOUSE Fatty acid-binding protein, brain OS=Mus musculus GN=Fabp7 PE=1 SV=2	P51880	Fabp7		3343403264	2687383808	4813298176	3845161216		0
sp|P51949|MAT1_MOUSE CDK-activating kinase assembly factor MAT1 OS=Mus musculus GN=Mnat1 PE=1 SV=2	P51949	Mnat1		629252032	600122496	815760640	1180694016	HFD UP	0
sp|P52431|DPOD1_MOUSE DNA polymerase delta catalytic subunit OS=Mus musculus GN=Pold1 PE=1 SV=2	P52431	Pold1		246557136	218542464	329218656	234025776		0
sp|P52624|UPP1_MOUSE Uridine phosphorylase 1 OS=Mus musculus GN=Upp1 PE=1 SV=2	P52624	Upp1		3524398080	4015899904	3664963072	3925283328		0
sp|P54227|STMN1_MOUSE Stathmin OS=Mus musculus GN=Stmn1 PE=1 SV=2	P54227	Stmn1		9479259136	9985575936	13036894208	10584561664		0
sp|P56375|ACYP2_MOUSE Acylphosphatase-2 OS=Mus musculus GN=Acyp2 PE=1 SV=2	P56375	Acyp2		5680397824	4330027008	5711599616	9125097472		0
sp|P56379|68MP_MOUSE 6.8 kDa mitochondrial proteolipid OS=Mus musculus GN=Mp68 PE=1 SV=1	P56379	Mp68		8969731072	12448750592	8704435200	13332108288		0
sp|P56656|CP239_MOUSE Cytochrome P450 2C39 OS=Mus musculus GN=Cyp2c39 PE=1 SV=2	P56656	Cyp2c39		757912128	550565888	1293527040	1041711680	HFD UP	0
sp|P63024|VAMP3_MOUSE Vesicle-associated membrane protein 3 OS=Mus musculus GN=Vamp3 PE=1 SV=1	P63024	Vamp3		6133935616	5725458432	7847630336	6872431616		0
sp|P63271|SPT4A_MOUSE Transcription elongation factor SPT4-A OS=Mus musculus GN=Supt4h1a PE=2 SV=1	P63271	Supt4h1a		691491136	1798048640	1337138304	863380224		0
sp|P70248|MYO1F_MOUSE Unconventional myosin-If OS=Mus musculus GN=Myo1f PE=1 SV=1	P70248	Myo1f		3578981632	3006492672	3737227008	3398400256		0
sp|P82343|RENBP_MOUSE N-acylglucosamine 2-epimerase OS=Mus musculus GN=Renbp PE=1 SV=3	P82343	Renbp		1895761536	2153853440	3212001024	1561928192		0
sp|Q3KNM2|MARH5_MOUSE E3 ubiquitin-protein ligase MARCH5 OS=Mus musculus GN=March5 PE=1 SV=1	Q3KNM2	42434		5800878592	6635605504	6008192000	9648832512		0
sp|Q3TIR3|RIC8A_MOUSE Synembryn-A OS=Mus musculus GN=Ric8a PE=1 SV=2	Q3TIR3	Ric8a		3477046272	16847964160	10662759424	501737536	Chow up	0
sp|Q3U3W5|ANM9_MOUSE Putative protein arginine N-methyltransferase 9 OS=Mus musculus GN=Prmt9 PE=2 SV=2	Q3U3W5	Prmt9		171874000	250933856	209893328	246194752		0
sp|Q3UFS4|GPT11_MOUSE G patch domain-containing protein 11 OS=Mus musculus GN=Gpatch11 PE=1 SV=2	Q3UFS4	Gpatch11		3900062208	3570124032	4498621440	3457513472		0
sp|Q3USZ8|DIA1_MOUSE Deleted in autism protein 1 homolog OS=Mus musculus PE=1 SV=2	Q3USZ8			2026518016	1957373184	3076643584	2254475264		0
sp|Q3V3R1|C1TM_MOUSE Monofunctional C1-tetrahydrofolate synthase, mitochondrial OS=Mus musculus GN=Mthfd1l PE=1 SV=2	Q3V3R1	Mthfd1l		607553216	519627968	652684224	256283792		0
sp|Q5U419|MFSD3_MOUSE Major facilitator superfamily domain-containing protein 3 OS=Mus musculus GN=Mfsd3 PE=2 SV=1	Q5U419	Mfsd3		5264138240	5276492800	5960218112	6388911104		0
sp|Q61024|ASNS_MOUSE Asparagine synthetase [glutamine-hydrolyzing] OS=Mus musculus GN=Asns PE=1 SV=3	Q61024	Asns		335171296	744625024	1017310656	493760768		0
sp|Q61469|PLPP1_MOUSE Phospholipid phosphatase 1 OS=Mus musculus GN=Plpp1 PE=1 SV=1	Q61469	Plpp1		4637598208	3536590848	4991738368	4087710208		0
sp|Q61624|ZN148_MOUSE Zinc finger protein 148 OS=Mus musculus GN=Znf148 PE=1 SV=2	Q61624	Znf148		288537888	477034688	670621952	406622592		0
sp|Q640N3|RHG30_MOUSE Rho GTPase-activating protein 30 OS=Mus musculus GN=Arhgap30 PE=1 SV=3	Q640N3	Arhgap30		421914912	190062624	1051406144	668050944	HFD UP	0
sp|Q65Z40|WAPL_MOUSE Wings apart-like protein homolog OS=Mus musculus GN=Wapl PE=1 SV=2	Q65Z40	Wapl		538946816	299535616	525483232	522571200		0
sp|Q6NTA4|RRAGB_MOUSE Ras-related GTP-binding protein B OS=Mus musculus GN=Rragb PE=2 SV=1	Q6NTA4	Rragb		3997258240	4820876800	5238729216	4163084288		0
sp|Q6P6M5|PX11C_MOUSE Peroxisomal membrane protein 11C OS=Mus musculus GN=Pex11g PE=1 SV=2	Q6P6M5	Pex11g		38526050304	42062647296	53966176256	46429667328		0
sp|Q6PIU9|YJ005_MOUSE Uncharacterized protein FLJ45252 homolog OS=Mus musculus PE=1 SV=2	Q6PIU9			6124613120	5654626304	7695683072	7303965696		0
sp|Q6ZQ89|MARH6_MOUSE E3 ubiquitin-protein ligase MARCH6 OS=Mus musculus GN=March6 PE=2 SV=2	Q6ZQ89	42435		2283621120	2456436992	2851151616	2373710848		0
sp|Q80UY1|CARME_MOUSE Carnosine N-methyltransferase OS=Mus musculus GN=Carnmt1 PE=1 SV=1	Q80UY1	Carnmt1		2112861184	2476252672	1836669440	4357339136		0
sp|Q80W37|SPN1_MOUSE Snurportin-1 OS=Mus musculus GN=Snupn PE=2 SV=1	Q80W37	Snupn		1039906752	725041344	716331392	839217472		0
sp|Q80WR5|CA174_MOUSE UPF0688 protein C1orf174 homolog OS=Mus musculus PE=1 SV=1	Q80WR5			1655354752	1300316928	2078900992	2157989888		0
sp|Q8BGQ1|SPE39_MOUSE Spermatogenesis-defective protein 39 homolog OS=Mus musculus GN=Vipas39 PE=1 SV=1	Q8BGQ1	Vipas39		68794392	114848320	57580316	81603456		0
sp|Q8BGS1|E41L5_MOUSE Band 4.1-like protein 5 OS=Mus musculus GN=Epb41l5 PE=1 SV=1	Q8BGS1	Epb41l5		7392673280	6098365952	6268046848	5763994624		0
sp|Q8BGX2|CS052_MOUSE Uncharacterized protein C19orf52 homolog OS=Mus musculus PE=1 SV=1	Q8BGX2			2731969792	2842684928	2025687040	2775731968		0
sp|Q8BH04|PCKGM_MOUSE Phosphoenolpyruvate carboxykinase [GTP], mitochondrial OS=Mus musculus GN=Pck2 PE=1 SV=1	Q8BH04	Pck2		45627252736	35420622848	29432397824	32861317120		0
sp|Q8BKS9|PUM3_MOUSE Pumilio homolog 3 OS=Mus musculus GN=Pum3 PE=1 SV=2	Q8BKS9	Pum3		766911936	833043776	937958528	659949120		0
sp|Q8BKY8|MTEF2_MOUSE Transcription termination factor 2, mitochondrial OS=Mus musculus GN=Mterf2 PE=1 SV=1	Q8BKY8	Mterf2		892874240	1126718976	1335105408	1050506112		0
sp|Q8BRH0|TMTC3_MOUSE Transmembrane and TPR repeat-containing protein 3 OS=Mus musculus GN=Tmtc3 PE=1 SV=2	Q8BRH0	Tmtc3		383403328	312098176	366764384	291610144		0
sp|Q8BS95|GPHR_MOUSE Golgi pH regulator OS=Mus musculus GN=Gpr89a PE=1 SV=2	Q8BS95	Gpr89a		1149657856	1069752000	1533437440	1197496960		0
sp|Q8BV49|IFIX_MOUSE Pyrin and HIN domain-containing protein 1 OS=Mus musculus GN=Pyhin1 PE=1 SV=1	Q8BV49	Pyhin1		4337396224	3297714176	5774812672	6543848448	HFD UP	0
sp|Q8BWP8|B4GA1_MOUSE Beta-1,4-glucuronyltransferase 1 OS=Mus musculus GN=B4gat1 PE=1 SV=1	Q8BWP8	B4gat1		167663056	305480000	310663424	559294592	HFD UP	0
sp|Q8BZW2|SWAHB_MOUSE Ankyrin repeat domain-containing protein SOWAHB OS=Mus musculus GN=Sowahb PE=1 SV=1	Q8BZW2	Sowahb		7969917440	4188605952	4767215616	7434316800		0
sp|Q8C3W1|CA198_MOUSE Uncharacterized protein C1orf198 homolog OS=Mus musculus PE=1 SV=1	Q8C3W1			991425728	1081497344	1035299456	1023757760		0
sp|Q8C3X2|CC90B_MOUSE Coiled-coil domain-containing protein 90B, mitochondrial OS=Mus musculus GN=Ccdc90b PE=1 SV=1	Q8C3X2	Ccdc90b		1702053248	1917443328	1776697472	1486764672		0
sp|Q8C7V8|CC134_MOUSE Coiled-coil domain-containing protein 134 OS=Mus musculus GN=Ccdc134 PE=1 SV=1	Q8C7V8	Ccdc134		26802950144	15669322752	11339532288	11560170496	Chow up	0
sp|Q8CHT3|INT5_MOUSE Integrator complex subunit 5 OS=Mus musculus GN=Ints5 PE=2 SV=1	Q8CHT3	Ints5		13651149824	7459383296	19437959168	39668195328	HFD UP	0
sp|Q8CI71|VPS50_MOUSE Syndetin OS=Mus musculus GN=Vps50 PE=1 SV=2	Q8CI71	Vps50		1361544960	615777984	769430592	1442845056		0
sp|Q8CIH5|PLCG2_MOUSE 1-phosphatidylinositol 4,5-bisphosphate phosphodiesterase gamma-2 OS=Mus musculus GN=Plcg2 PE=1 SV=1	Q8CIH5	Plcg2		2910402560	1616924288	5307700224	4131557888	HFD UP	0
sp|Q8K0G5|TSSC1_MOUSE Protein TSSC1 OS=Mus musculus GN=Tssc1 PE=1 SV=2	Q8K0G5	Tssc1		24757266432	29150396416	15508792320	9482684416	Chow up	0
sp|Q8K135|K319L_MOUSE Dyslexia-associated protein KIAA0319-like protein OS=Mus musculus GN=Kiaa0319l PE=1 SV=1	Q8K135	Kiaa0319l		520509696	851409472	861334208	349860832		0
sp|Q8K2T4|UQCC3_MOUSE Ubiquinol-cytochrome-c reductase complex assembly factor 3 OS=Mus musculus GN=Uqcc3 PE=1 SV=1	Q8K2T4	Uqcc3		3449093888	3379952896	5298819072	4264451328		0
sp|Q8K2X3|STN1_MOUSE CST complex subunit STN1 OS=Mus musculus GN=Obfc1 PE=1 SV=2	Q8K2X3	Obfc1		145231648	119642784	200076304	171727728		0
sp|Q8R2R6|MTG1_MOUSE Mitochondrial ribosome-associated GTPase 1 OS=Mus musculus GN=Mtg1 PE=1 SV=2	Q8R2R6	Mtg1		6833468928	7172789248	2969458176	4408000000	Chow up	0
sp|Q8R4R6|NUP53_MOUSE Nucleoporin NUP53 OS=Mus musculus GN=Nup35 PE=1 SV=2	Q8R4R6	Nup35		1567117568	2082243840	1488640768	93189512	Chow up	0
sp|Q8VC42|MIC1_MOUSE Uncharacterized protein C18orf8 homolog OS=Mus musculus GN=Mic1 PE=2 SV=1	Q8VC42	Mic1		1801068800	941410816	1670447872	1471755520		0
sp|Q8VDD8|WASH1_MOUSE WAS protein family homolog 1 OS=Mus musculus GN=Wash1 PE=1 SV=1	Q8VDD8	Wash1		2953130496	3026669056	2457130496	2914351872		0
sp|Q8VDI9|ALG9_MOUSE Alpha-1,2-mannosyltransferase ALG9 OS=Mus musculus GN=Alg9 PE=2 SV=1	Q8VDI9	Alg9		14684731392	6831456256	15620643840	31402098688	HFD UP	0
sp|Q8VDP2|CX056_MOUSE UPF0428 protein CXorf56 homolog OS=Mus musculus PE=1 SV=1	Q8VDP2			3224817920	3465912064	3548804608	2952754432		0
sp|Q8VED2|BL1S4_MOUSE Biogenesis of lysosome-related organelles complex 1 subunit 4 OS=Mus musculus GN=Bloc1s4 PE=1 SV=1	Q8VED2	Bloc1s4		2841756928	2381849856	2601147392	2466484736		0
sp|Q8WUR0|CS012_MOUSE Protein C19orf12 homolog OS=Mus musculus PE=1 SV=1	Q8WUR0			707641344	552877120	1076868480	965198912	HFD UP	0
sp|Q91VE6|MK67I_MOUSE MKI67 FHA domain-interacting nucleolar phosphoprotein OS=Mus musculus GN=Nifk PE=1 SV=1	Q91VE6	Nifk		804226816	755721792	647028864	603017152		0
sp|Q91X21|K2013_MOUSE Uncharacterized protein KIAA2013 OS=Mus musculus GN=Kiaa2013 PE=1 SV=1	Q91X21	Kiaa2013		1763085312	2400754944	1556230912	1442483072		0
sp|Q921W0|CHM1A_MOUSE Charged multivesicular body protein 1a OS=Mus musculus GN=Chmp1a PE=1 SV=1	Q921W0	Chmp1a		8349508608	7801068544	8302182400	8708676608		0
sp|Q922Q4|P5CR2_MOUSE Pyrroline-5-carboxylate reductase 2 OS=Mus musculus GN=Pycr2 PE=1 SV=1	Q922Q4	Pycr2		672990656	964004992	954479616	527886688		0
sp|Q922R1|CP070_MOUSE UPF0183 protein C16orf70 homolog OS=Mus musculus PE=1 SV=2	Q922R1			973969856	1456737792	842355648	1011249472		0
sp|Q99JI1|MSTN1_MOUSE Musculoskeletal embryonic nuclear protein 1 OS=Mus musculus GN=Mustn1 PE=1 SV=1	Q99JI1	Mustn1		266730704	669067776	1097326592	496351968	HFD UP	0
sp|Q99JT1|GATB_MOUSE Glutamyl-tRNA(Gln) amidotransferase subunit B, mitochondrial OS=Mus musculus GN=Gatb PE=1 SV=1	Q99JT1	Gatb		724374400	912396480	1104041088	1229484544		0
sp|Q99KU6|CF089_MOUSE Bombesin receptor-activated protein C6orf89 homolog OS=Mus musculus PE=2 SV=2	Q99KU6			1121932672	1190586240	909046208	704312832		0
sp|Q99LS3|SERB_MOUSE Phosphoserine phosphatase OS=Mus musculus GN=Psph PE=1 SV=1	Q99LS3	Psph		3551662592	4377533440	4557335552	3477334016		0
sp|Q99LX5|MMTA2_MOUSE Multiple myeloma tumor-associated protein 2 homolog OS=Mus musculus GN=Mmtag2 PE=2 SV=1	Q99LX5	Mmtag2		14514816000	17731108864	15601121280	13528385536		0
sp|Q99MD6|TRXR3_MOUSE Thioredoxin reductase 3 OS=Mus musculus GN=Txnrd3 PE=1 SV=3	Q99MD6	Txnrd3		1474072832	1563735424	1407763072	1159454464		0
sp|Q99PP6|TR34A_MOUSE Tripartite motif-containing protein 34A OS=Mus musculus GN=Trim34a PE=2 SV=2	Q99PP6	Trim34a		11270228992	9518519296	6551539712	7925538304		0
sp|Q9CQ01|RNT2_MOUSE Ribonuclease T2 OS=Mus musculus GN=Rnaset2 PE=1 SV=1	Q9CQ01	Rnaset2		9823156224	8500928512	8260664832	11369809920		0
sp|Q9CQF8|RT63_MOUSE Ribosomal protein 63, mitochondrial OS=Mus musculus GN=Mrpl57 PE=1 SV=1	Q9CQF8	Mrpl57		8671286272	10183294976	8516655616	6905043456		0
sp|Q9CQI3|GMFB_MOUSE Glia maturation factor beta OS=Mus musculus GN=Gmfb PE=1 SV=3	Q9CQI3	Gmfb		13198768128	16196488192	14779857920	12204490752		0
sp|Q9CQQ0|SMIM8_MOUSE Small integral membrane protein 8 OS=Mus musculus GN=Smim8 PE=1 SV=1	Q9CQQ0	Smim8		33168539648	32014211072	24761860096	29356097536		0
sp|Q9CQU1|MFAP1_MOUSE Microfibrillar-associated protein 1 OS=Mus musculus GN=Mfap1 PE=1 SV=1	Q9CQU1	Mfap1		844298112	1108072704	1448461568	1445620608		0
sp|Q9CR25|DPH2_MOUSE Diphthamide biosynthesis protein 2 OS=Mus musculus GN=Dph2 PE=1 SV=1	Q9CR25	Dph2		1417919744	467956960	413394624	216794480	Chow up	0
sp|Q9CRA4|MSMO1_MOUSE Methylsterol monooxygenase 1 OS=Mus musculus GN=Msmo1 PE=1 SV=1	Q9CRA4	Msmo1		12974279680	10165159936	8055009280	3746104576	Chow up	0
sp|Q9CWU6|UQCC1_MOUSE Ubiquinol-cytochrome-c reductase complex assembly factor 1 OS=Mus musculus GN=Uqcc1 PE=1 SV=1	Q9CWU6	Uqcc1		1339541632	1367315968	1812173696	1157075456		0
sp|Q9CXC3|MGME1_MOUSE Mitochondrial genome maintenance exonuclease 1 OS=Mus musculus GN=Mgme1 PE=2 SV=1	Q9CXC3	Mgme1		50797477888	55854432256	81111973888	1.17288E+11	HFD UP	0
sp|Q9D0A3|ARPIN_MOUSE Arpin OS=Mus musculus GN=Arpin PE=1 SV=1	Q9D0A3	Arpin		4281651968	5115460608	4506712064	4281303296		0
sp|Q9D5R2|WDR20_MOUSE WD repeat-containing protein 20 OS=Mus musculus GN=Wdr20 PE=2 SV=1	Q9D5R2	Wdr20		5678449152	6429349888	6333176320	5689729024		0
sp|Q9D735|CS043_MOUSE Uncharacterized protein C19orf43 homolog OS=Mus musculus PE=1 SV=1	Q9D735			19584485376	17021476864	18946437120	17027467264		0
sp|Q9D7S7|RL22L_MOUSE 60S ribosomal protein L22-like 1 OS=Mus musculus GN=Rpl22l1 PE=1 SV=1	Q9D7S7	Rpl22l1		31176501248	32573827072	42177470464	34678927360		0
sp|Q9D7V9|NAAA_MOUSE N-acylethanolamine-hydrolyzing acid amidase OS=Mus musculus GN=Naaa PE=1 SV=2	Q9D7V9	Naaa		1436761728	1574407552	2065530880	1477437696		0
sp|Q9D902|T2EB_MOUSE General transcription factor IIE subunit 2 OS=Mus musculus GN=Gtf2e2 PE=1 SV=2	Q9D902	Gtf2e2		124200544	199558048	104984024	206106416		0
sp|Q9D937|CK098_MOUSE Uncharacterized protein C11orf98 homolog OS=Mus musculus PE=1 SV=1	Q9D937			16938119168	21261422592	19665987584	20225466368		0
sp|Q9DBC3|CMTR1_MOUSE Cap-specific mRNA (nucleoside-2'-O-)-methyltransferase 1 OS=Mus musculus GN=Cmtr1 PE=1 SV=1	Q9DBC3	Cmtr1		11942974464	10859091968	8663085056	9260055552		0
sp|Q9EPB4|ASC_MOUSE Apoptosis-associated speck-like protein containing a CARD OS=Mus musculus GN=Pycard PE=1 SV=1	Q9EPB4	Pycard		92114845696	98026209280	1.23508E+11	1.00777E+11		0
sp|Q9JJS6|BCDO1_MOUSE Beta,beta-carotene 15,15'-dioxygenase OS=Mus musculus GN=Bco1 PE=1 SV=2	Q9JJS6	Bco1		226121712	276894016	313714528	304487360		0
sp|Q9JKJ9|CP39A_MOUSE 24-hydroxycholesterol 7-alpha-hydroxylase OS=Mus musculus GN=Cyp39a1 PE=1 SV=1	Q9JKJ9	Cyp39a1		18848149504	21639362560	20613634048	15041841152		0
sp|Q9JMD0|ZN207_MOUSE BUB3-interacting and GLEBS motif-containing protein ZNF207 OS=Mus musculus GN=Znf207 PE=1 SV=1	Q9JMD0	Znf207		36279058432	8558968832	8394730496	7302744064	Chow up	0
sp|Q9QXH4|ITAX_MOUSE Integrin alpha-X OS=Mus musculus GN=Itgax PE=1 SV=1	Q9QXH4	Itgax		2311803904	1869607040	2281356288	2215258112		0
sp|Q9QXS6|DREB_MOUSE Drebrin OS=Mus musculus GN=Dbn1 PE=1 SV=4	Q9QXS6	Dbn1		346257024	274991104	236309168	521136672		0
sp|Q9QYR9|ACOT2_MOUSE Acyl-coenzyme A thioesterase 2, mitochondrial OS=Mus musculus GN=Acot2 PE=1 SV=2	Q9QYR9	Acot2		6046789632	7363931136	7829370368	8214469632		0
sp|Q9WTQ5|AKA12_MOUSE A-kinase anchor protein 12 OS=Mus musculus GN=Akap12 PE=1 SV=1	Q9WTQ5	Akap12		514168192	388831840	306924384	341462752		0
sp|Q9WV69|DEMA_MOUSE Dematin OS=Mus musculus GN=Dmtn PE=1 SV=1	Q9WV69	Dmtn		1501046784	4513596416	5418118144	9063016448	HFD UP	0
sp|Q9WVT6|CAH14_MOUSE Carbonic anhydrase 14 OS=Mus musculus GN=Ca14 PE=1 SV=1	Q9WVT6	Ca14		20360839168	19644635136	21116186624	18636183552		0
sp|Q9Z1B5|MD2L1_MOUSE Mitotic spindle assembly checkpoint protein MAD2A OS=Mus musculus GN=Mad2l1 PE=1 SV=2	Q9Z1B5	Mad2l1		65593700352	74836131840	73032794112	65473982464		0
sp|Q9Z2A9|GGT5_MOUSE Gamma-glutamyltransferase 5 OS=Mus musculus GN=Ggt5 PE=1 SV=2	Q9Z2A9	Ggt5		620662976	631840000	584691136	400281920		0
tr|A0A023T672|A0A023T672_MOUSE RNA-binding protein 8A OS=Mus musculus GN=RBM8 PE=1 SV=1	A0A023T672	RBM8		1713689856	834267584	1025672896	2363449600		0
tr|A0A075B5J9|A0A075B5J9_MOUSE Protein Igkv17-127 OS=Mus musculus GN=Igkv17-127 PE=4 SV=5	A0A075B5J9	Igkv17		10836600832	6033435136	13723098112	10487261184		0
tr|A0A075B5M1|A0A075B5M1_MOUSE Protein Igkv4-63 OS=Mus musculus GN=Igkv4-63 PE=1 SV=1	A0A075B5M1	Igkv4		3961807360	4330534912	6842972672	5336772608		0
tr|A0A075B5N3|A0A075B5N3_MOUSE Protein Igkv8-28 OS=Mus musculus GN=Igkv8-28 PE=1 SV=5	A0A075B5N3	Igkv8		1660713344	3598387968	2328334336	1925166720		0
tr|A0A075B5Q6|A0A075B5Q6_MOUSE Protein Ighv5-9-1 OS=Mus musculus GN=Ighv5-9-1 PE=1 SV=1	A0A075B5Q6	Ighv5		204652432	201669184	496988320	296325312	HFD UP	0
tr|A0A075B5R2|A0A075B5R2_MOUSE Protein Ighv7-3 (Fragment) OS=Mus musculus GN=Ighv7-3 PE=4 SV=2	A0A075B5R2	Ighv7		22663036928	22727428096	18424539136	17625083904		0
tr|A0A075B5R5|A0A075B5R5_MOUSE Protein Ighv4-1 (Fragment) OS=Mus musculus GN=Ighv4-1 PE=1 SV=5	A0A075B5R5	Ighv4		68888846336	67675348992	56937705472	61618655232		0
tr|A0A075B5R7|A0A075B5R7_MOUSE Protein Ighv14-2 (Fragment) OS=Mus musculus GN=Ighv14-2 PE=4 SV=1	A0A075B5R7	Ighv14		4092359680	4566507008	6923427840	9420502016	HFD UP	0
tr|A0A075B5S2|A0A075B5S2_MOUSE Protein Ighv7-1 (Fragment) OS=Mus musculus GN=Ighv7-1 PE=1 SV=2	A0A075B5S2	Ighv7		763490944	566546112	1258878464	1701198976	HFD UP	0
tr|A0A075B5S9|A0A075B5S9_MOUSE Protein Ighv9-4 OS=Mus musculus GN=Ighv9-4 PE=4 SV=1	A0A075B5S9	Ighv9		1185756032	1075671424	2625899776	1297168896	HFD UP	0
tr|A0A087WQ86|A0A087WQ86_MOUSE Dedicator of cytokinesis protein 10 OS=Mus musculus GN=Dock10 PE=1 SV=1	A0A087WQ86	Dock10		51799228416	55454699520	42505814016	43245826048		0
tr|A0A0A6YYE7|A0A0A6YYE7_MOUSE Protein Igkv4-57 (Fragment) OS=Mus musculus GN=Igkv4-57 PE=4 SV=2	A0A0A6YYE7	Igkv4		6979297280	8048129024	8043880960	1938601344	Chow up	0
tr|A0A0B4J1M0|A0A0B4J1M0_MOUSE Protein Ighv1-77 OS=Mus musculus GN=Ighv1-77 PE=1 SV=1	A0A0B4J1M0	Ighv1		23123851264	29338341376	19088173056	21709778944		0
tr|A0A0R4J2B2|A0A0R4J2B2_MOUSE BTB/POZ domain-containing protein KCTD12 OS=Mus musculus GN=Kctd12 PE=4 SV=1	A0A0R4J2B2	Kctd12		4500595200	5777995776	7939957760	5089261568		0
tr|D3Z0Q4|D3Z0Q4_MOUSE Methenyltetrahydrofolate synthase domain-containing protein OS=Mus musculus GN=Mthfsd PE=1 SV=1	D3Z0Q4	Mthfsd		1365379328	617555264	729746112	2070138752		0
tr|E9Q987|E9Q987_MOUSE Protein Trim12c OS=Mus musculus GN=Trim12c PE=1 SV=1	E9Q987	Trim12c		1114779904	1008643328	1129203328	717516736		0
tr|F7AA26|F7AA26_MOUSE Protein Pakap (Fragment) OS=Mus musculus GN=Pakap PE=1 SV=1	F7AA26	Pakap		2271849472	2556649984	2804859136	2305306880		0
tr|F8VQK3|F8VQK3_MOUSE Protein Gucy1a2 OS=Mus musculus GN=Gucy1a2 PE=1 SV=1	F8VQK3	Gucy1a2		5872314880	5298871296	5178264576	5451666432		0
tr|F8WIX8|F8WIX8_MOUSE Histone H2A OS=Mus musculus GN=Hist1h2al PE=3 SV=1	F8WIX8	Hist1h2al		37331771392	32329461760	27343790080	31315435520		0
tr|K7N5X2|K7N5X2_MOUSE Protein Zfp825 OS=Mus musculus GN=Zfp825 PE=1 SV=1	K7N5X2	Zfp825		83174536	15958103	92565864	106837696	HFD UP	0
tr|Q3UI84|Q3UI84_MOUSE Replication factor C subunit 4 OS=Mus musculus GN=Rfc4 PE=1 SV=1	Q3UI84	Rfc4		2997748992	17599733760	7501792256	2316605952	Chow up	0
tr|Q3UU56|Q3UU56_MOUSE Protein Gm29609 OS=Mus musculus GN=Gm29609 PE=2 SV=1	Q3UU56	Gm29609		885671040	829240064	1038842368	1152355072		0
tr|Q3V460|Q3V460_MOUSE Gene model 561, (NCBI) OS=Mus musculus GN=Gm561 PE=1 SV=1	Q3V460	Gm561		4034201344	4299616256	3988255744	4463538688		0
tr|Q91X36|Q91X36_MOUSE Sulfotransferase OS=Mus musculus GN=Sult5a1 PE=1 SV=1	Q91X36	Sult5a1		1209901184	2821665536	1229091456	1184352896	Chow up	0
tr|Q9EQI5|Q9EQI5_MOUSE Chemokine (C-X-C motif) ligand 7, isoform CRA_b OS=Mus musculus GN=Ppbp PE=1 SV=1	Q9EQI5	Ppbp		11120811008	15004326912	15176078336	11656165376		0
tr|Q9Z1R9|Q9Z1R9_MOUSE MCG124046 OS=Mus musculus GN=Prss1 PE=1 SV=1	Q9Z1R9	Prss1		11582882816	8383727616	9085423616	9306338304		0
tr|V9GXJ1|V9GXJ1_MOUSE Protein Gm28036 OS=Mus musculus GN=Gm28036 PE=4 SV=1	V9GXJ1	Gm28036		3094301696	4017936128	2395957760	2432748544		0
sp|A2ASS6|TITIN_MOUSE Titin OS=Mus musculus GN=Ttn PE=1 SV=1	A2ASS6	Ttn		851646784	717359168	1557219584	828060160	HFD UP	0
sp|D3Z4S3|PTRD1_MOUSE Putative peptidyl-tRNA hydrolase PTRHD1 OS=Mus musculus GN=Ptrhd1 PE=1 SV=1	D3Z4S3	Ptrhd1		899256960	1080492672	1085476736	987297024		0
sp|F7BWT7|TSN15_MOUSE Tetraspanin-15 OS=Mus musculus GN=Tspan15 PE=1 SV=2	F7BWT7	Tspan15		626667520	964745600	572470080	529118528		0
sp|O08599|STXB1_MOUSE Syntaxin-binding protein 1 OS=Mus musculus GN=Stxbp1 PE=1 SV=2	O08599	Stxbp1		191399392	124939696	190665584	184544192		0
sp|O08848|RO60_MOUSE 60 kDa SS-A/Ro ribonucleoprotein OS=Mus musculus GN=Trove2 PE=1 SV=1	O08848	Trove2		331072352	123658224	82526704	94284608	Chow up	0
sp|O09117|SYPL1_MOUSE Synaptophysin-like protein 1 OS=Mus musculus GN=Sypl1 PE=1 SV=2	O09117	Sypl1		15965433856	14746080256	14197131264	15210457088		0
sp|O54818|TPD53_MOUSE Tumor protein D53 OS=Mus musculus GN=Tpd52l1 PE=1 SV=1	O54818	Tpd52l1		99127904	390837632	3480621.25		Chow up	0
sp|O54983|CRYM_MOUSE Ketimine reductase mu-crystallin OS=Mus musculus GN=Crym PE=1 SV=1	O54983	Crym		13033355264	8029306368	17563906048	26418581504	HFD UP	0
sp|O70279|DGC14_MOUSE Protein DGCR14 OS=Mus musculus GN=Dgcr14 PE=1 SV=2	O70279	Dgcr14		2374836736	1646779648	1373100416	1921303936		0
sp|O70423|AOC3_MOUSE Membrane primary amine oxidase OS=Mus musculus GN=Aoc3 PE=1 SV=3	O70423	Aoc3		467974912	641767936	757393344	717152576		0
sp|O88796|RPP30_MOUSE Ribonuclease P protein subunit p30 OS=Mus musculus GN=Rpp30 PE=1 SV=1	O88796	Rpp30		714336960	914144576	1078630016	486985760		0
sp|O88848|ARL6_MOUSE ADP-ribosylation factor-like protein 6 OS=Mus musculus GN=Arl6 PE=1 SV=1	O88848	Arl6		175888368	216273328	219975568	144872704		0
sp|O88879|APAF_MOUSE Apoptotic protease-activating factor 1 OS=Mus musculus GN=Apaf1 PE=1 SV=3	O88879	Apaf1		721321600	474174976	447583840	494830592		0
sp|O89100|GRAP2_MOUSE GRB2-related adaptor protein 2 OS=Mus musculus GN=Grap2 PE=1 SV=1	O89100	Grap2				197151664			0
sp|P00158|CYB_MOUSE Cytochrome b OS=Mus musculus GN=Mt-Cyb PE=1 SV=1	P00158	Mt		7555805184	6220841472	10184662016	8116187136		0
sp|P00416|COX3_MOUSE Cytochrome c oxidase subunit 3 OS=Mus musculus GN=mt-Co3 PE=1 SV=2	P00416	mt		63418507264	67171745792	66932154368	51107033088		0
sp|P00848|ATP6_MOUSE ATP synthase subunit a OS=Mus musculus GN=Mtatp6 PE=1 SV=1	P00848	Mtatp6		27002468352	25392349184	18409574400	19846502400		0
sp|P01631|KV2A7_MOUSE Ig kappa chain V-II region 26-10 OS=Mus musculus PE=1 SV=1	P01631			38466248704	46601170944	52506660864	40759365632		0
sp|P01634|KV5A2_MOUSE Ig kappa chain V-V region MOPC 21 OS=Mus musculus PE=1 SV=1	P01634			2993270784	694397952	944419328	1672068224		0
sp|P01636|KV5A4_MOUSE Ig kappa chain V-V region MOPC 149 OS=Mus musculus PE=1 SV=1	P01636			2257403392	4287417088	2426337024	1836198272	Chow up	0
sp|P01639|KV5A7_MOUSE Ig kappa chain V-V region MOPC 41 OS=Mus musculus GN=Gm5571 PE=1 SV=1	P01639	Gm5571		3387130112	3804893440	5147648000	5108704768		0
sp|P01665|KV3AD_MOUSE Ig kappa chain V-III region PC 7043 OS=Mus musculus PE=1 SV=1	P01665				29229094	150918832	15259529	HFD UP	0
sp|P01750|HVM06_MOUSE Ig heavy chain V region 102 OS=Mus musculus PE=1 SV=1	P01750			743261760	822996352	1696825216	1182004352	HFD UP	0
sp|P01819|HVM43_MOUSE Ig heavy chain V region MOPC 141 OS=Mus musculus PE=3 SV=1	P01819			4602398720	2607491072	3746425088	2959221504		0
sp|P01831|THY1_MOUSE Thy-1 membrane glycoprotein OS=Mus musculus GN=Thy1 PE=1 SV=1	P01831	Thy1		751832448	1140487424	1479022080	590071168		0
sp|P01897|HA1L_MOUSE H-2 class I histocompatibility antigen, L-D alpha chain OS=Mus musculus GN=H2-L PE=1 SV=2	P01897	H2		664981632	376519040	607869888	678320320		0
sp|P01900|HA12_MOUSE H-2 class I histocompatibility antigen, D-D alpha chain OS=Mus musculus GN=H2-D1 PE=1 SV=1	P01900	H2		336425792	454439808	709663488	544102336	HFD UP	0
sp|P02088|HBB1_MOUSE Hemoglobin subunit beta-1 OS=Mus musculus GN=Hbb-b1 PE=1 SV=2	P02088	Hbb		138531440	790651008	1053709440	487603168	HFD UP	0
sp|P02089|HBB2_MOUSE Hemoglobin subunit beta-2 OS=Mus musculus GN=Hbb-b2 PE=1 SV=2	P02089	Hbb		203296000	316592704	177978144	120991168	Chow up	0
sp|P03899|NU3M_MOUSE NADH-ubiquinone oxidoreductase chain 3 OS=Mus musculus GN=Mtnd3 PE=1 SV=3	P03899	Mtnd3		20370190336	21313286144	20038846464	16923027456		0
sp|P03976|KV2A5_MOUSE Ig kappa chain V-II region 17S29.1 OS=Mus musculus PE=1 SV=1	P03976			5773295104	4610903552	6609703424	8503165952		0
sp|P07091|S10A4_MOUSE Protein S100-A4 OS=Mus musculus GN=S100a4 PE=1 SV=1	P07091	S100a4		61693872	62320668	66149024	24102598		0
sp|P08043|ZFP2_MOUSE Zinc finger protein 2 OS=Mus musculus GN=Zfp2 PE=2 SV=2	P08043	Zfp2		511429504	295639456	155279600	255015904	Chow up	0
sp|P09041|PGK2_MOUSE Phosphoglycerate kinase 2 OS=Mus musculus GN=Pgk2 PE=1 SV=4	P09041	Pgk2		448297664	314791616	305647872	412156736		0
sp|P0DJF2|PT117_MOUSE Protein PET117 homolog, mitochondrial OS=Mus musculus GN=Pet117 PE=3 SV=1	P0DJF2	Pet117		672317696	171754848	516040864	708559424		0
sp|P0DN34|NDUB1_MOUSE NADH dehydrogenase [ubiquinone] 1 beta subcomplex subunit 1 OS=Mus musculus GN=Ndufb1 PE=3 SV=1	P0DN34	Ndufb1		9333568512	8750882816	11124852736	5800327168		0
sp|P11370|ENV2_MOUSE Retrovirus-related Env polyprotein from Fv-4 locus OS=Mus musculus GN=Fv4 PE=1 SV=2	P11370	Fv4		178650368	152437328	232804816	174625536		0
sp|P13705|MSH3_MOUSE DNA mismatch repair protein Msh3 OS=Mus musculus GN=Msh3 PE=2 SV=3	P13705	Msh3		1083287296	1206299008	938884608	10175995904	HFD UP	0
sp|P14234|FGR_MOUSE Tyrosine-protein kinase Fgr OS=Mus musculus GN=Fgr PE=1 SV=2	P14234	Fgr		110141848	174585872	487602368	109226496	HFD UP	0
sp|P17183|ENOG_MOUSE Gamma-enolase OS=Mus musculus GN=Eno2 PE=1 SV=2	P17183	Eno2		4314190336	1852608128	3288919040	8742364160	HFD UP	0
sp|P18181|CD48_MOUSE CD48 antigen OS=Mus musculus GN=Cd48 PE=1 SV=1	P18181	Cd48		1791689728	1806333824	2149488640	1698767488		0
sp|P18525|HVM54_MOUSE Ig heavy chain V region 5-84 OS=Mus musculus PE=1 SV=1	P18525			7428613120	8481648640	9021852672	7644247552		0
sp|P18527|HVM56_MOUSE Ig heavy chain V region 914 OS=Mus musculus PE=1 SV=1	P18527			22362368000	5701957632	6835619840	3873320448	Chow up	0
sp|P18528|HVM57_MOUSE Ig heavy chain V region 6.96 OS=Mus musculus PE=4 SV=1	P18528			83939844096	12511107072	8442695168	2663960064	Chow up	0
sp|P27870|VAV_MOUSE Proto-oncogene vav OS=Mus musculus GN=Vav1 PE=1 SV=1	P27870	Vav1		51326036	162951472	365434688	140901584	HFD UP	0
sp|P28481|CO2A1_MOUSE Collagen alpha-1(II) chain OS=Mus musculus GN=Col2a1 PE=1 SV=2	P28481	Col2a1		1949698432	2276301824	3142279680	3072508416		0
sp|P29452|CASP1_MOUSE Caspase-1 OS=Mus musculus GN=Casp1 PE=1 SV=1	P29452	Casp1		321406144	368808000	651761472	335191904		0
sp|P30412|PPIC_MOUSE Peptidyl-prolyl cis-trans isomerase C OS=Mus musculus GN=Ppic PE=1 SV=1	P30412	Ppic		585009664	745397568	772908608	520906688		0
sp|P33609|DPOLA_MOUSE DNA polymerase alpha catalytic subunit OS=Mus musculus GN=Pola1 PE=1 SV=2	P33609	Pola1		262797264	94870944	41162820	47084552	Chow up	0
sp|P39038|CADH4_MOUSE Cadherin-4 OS=Mus musculus GN=Cdh4 PE=2 SV=1	P39038	Cdh4		22074812416	25475162112	19848603648	18031726592		0
sp|P43025|TETN_MOUSE Tetranectin OS=Mus musculus GN=Clec3b PE=1 SV=2	P43025	Clec3b		1755083392	2227778048	2064566784	1531810816		0
sp|P45377|ALD2_MOUSE Aldose reductase-related protein 2 OS=Mus musculus GN=Akr1b8 PE=1 SV=2	P45377	Akr1b8		3833141760	7575736320	7245089280	857483072		0
sp|P46425|GSTP2_MOUSE Glutathione S-transferase P 2 OS=Mus musculus GN=Gstp2 PE=1 SV=2	P46425	Gstp2		1858766464	2203337216	2818091264	273654048		0
sp|P51437|CAMP_MOUSE Cathelicidin antimicrobial peptide OS=Mus musculus GN=Camp PE=1 SV=2	P51437	Camp		1101284736	1126796032	1787612160	223542656		0
sp|P54818|GALC_MOUSE Galactocerebrosidase OS=Mus musculus GN=Galc PE=1 SV=2	P54818	Galc		540952704	572021120	617458688	508469632		0
sp|P55194|3BP1_MOUSE SH3 domain-binding protein 1 OS=Mus musculus GN=Sh3bp1 PE=1 SV=2	P55194	Sh3bp1		81188064	220078992	101261176	396373664	HFD UP	0
sp|P56389|CDD_MOUSE Cytidine deaminase OS=Mus musculus GN=Cda PE=1 SV=2	P56389	Cda		6175877632	5015432192	5975872000	4757731328		0
sp|P56392|CX7A1_MOUSE Cytochrome c oxidase subunit 7A1, mitochondrial OS=Mus musculus GN=Cox7a1 PE=1 SV=1	P56392	Cox7a1		4193345536	4210899968	2876241664	2770406656		0
sp|P59235|NUP43_MOUSE Nucleoporin Nup43 OS=Mus musculus GN=Nup43 PE=1 SV=2	P59235	Nup43		386107040	437743488	539900032	320627136		0
sp|P59708|SF3B6_MOUSE Splicing factor 3B subunit 6 OS=Mus musculus GN=Sf3b6 PE=1 SV=1	P59708	Sf3b6		1923225856	2047176448	2402035968	2373846272		0
sp|P62311|LSM3_MOUSE U6 snRNA-associated Sm-like protein LSm3 OS=Mus musculus GN=Lsm3 PE=1 SV=2	P62311	Lsm3		5051469312	4417313280	5223150592	4075129344		0
sp|P62631|EF1A2_MOUSE Elongation factor 1-alpha 2 OS=Mus musculus GN=Eef1a2 PE=1 SV=1	P62631	Eef1a2		2163996160	1434474496	2362142976	2922649856		0
sp|P70202|LXN_MOUSE Latexin OS=Mus musculus GN=Lxn PE=1 SV=2	P70202	Lxn		372845088	528906464	784853952	412439264		0
sp|P97310|MCM2_MOUSE DNA replication licensing factor MCM2 OS=Mus musculus GN=Mcm2 PE=1 SV=3	P97310	Mcm2		2270130432	1825241984	2118278016	2195847168		0
sp|P97425|ECP2_MOUSE Eosinophil cationic protein 2 OS=Mus musculus GN=Ear2 PE=2 SV=1	P97425	Ear2			1388214	41629552	83670960	HFD UP	0
sp|Q32M08|DUS4L_MOUSE tRNA-dihydrouridine(20a/20b) synthase [NAD(P)+]-like OS=Mus musculus GN=Dus4l PE=2 SV=1	Q32M08	Dus4l		75104672	72554064	98022248	75888904		0
sp|Q3THF9|CQ10B_MOUSE Coenzyme Q-binding protein COQ10 homolog B, mitochondrial OS=Mus musculus GN=Coq10b PE=1 SV=1	Q3THF9	Coq10b		275374240	602502464	303620480	406310368		0
sp|Q3TLS3|GDPP1_MOUSE GDP-D-glucose phosphorylase 1 OS=Mus musculus GN=Gdpgp1 PE=1 SV=2	Q3TLS3	Gdpgp1		988002752	1036910976	1177977344	1081142400		0
sp|Q3TN34|MILK2_MOUSE MICAL-like protein 2 OS=Mus musculus GN=Micall2 PE=1 SV=1	Q3TN34	Micall2		118543656	226618016	231962368	92429376		0
sp|Q3TQI7|CI078_MOUSE Uncharacterized protein C9orf78 homolog OS=Mus musculus PE=1 SV=2	Q3TQI7			663766464	436338944	997703936	775772800	HFD UP	0
sp|Q3TVP5|F105A_MOUSE Inactive ubiquitin thioesterase FAM105A OS=Mus musculus GN=Fam105a PE=1 SV=1	Q3TVP5	Fam105a		84264104	94253584	263305072	82572944	HFD UP	0
sp|Q3TXT3|SOSSC_MOUSE SOSS complex subunit C OS=Mus musculus GN=Inip PE=3 SV=1	Q3TXT3	Inip		405237248	295081888	233160496	528598496		0
sp|Q3U3I9|ZN865_MOUSE Zinc finger protein 865 OS=Mus musculus GN=Znf865 PE=2 SV=1	Q3U3I9	Znf865		63555344	82883488	104503240	71271248		0
sp|Q3UQA7|SELH_MOUSE Selenoprotein H OS=Mus musculus GN=Selh PE=1 SV=2	Q3UQA7	Selh		302462272	363666880	710294080	478474624	HFD UP	0
sp|Q3URQ0|TEX10_MOUSE Testis-expressed sequence 10 protein OS=Mus musculus GN=Tex10 PE=1 SV=1	Q3URQ0	Tex10		149437808	109712768	151361600	163980272		0
sp|Q3USS3|DRC1_MOUSE Dynein regulatory complex protein 1 OS=Mus musculus GN=Drc1 PE=1 SV=1	Q3USS3	Drc1		86674505728	91356299264	97923866624	74315005952		0
sp|Q3UV17|K22O_MOUSE Keratin, type II cytoskeletal 2 oral OS=Mus musculus GN=Krt76 PE=1 SV=1	Q3UV17	Krt76		65906864128	13393677312	19988131840	9417027584	Chow up	0
sp|Q45VN2|DFA20_MOUSE Alpha-defensin 20 OS=Mus musculus GN=Defa20 PE=3 SV=2	Q45VN2	Defa20		2700478208	3248439296	512504000	93516264	Chow up	0
sp|Q5M8N0|CNRP1_MOUSE CB1 cannabinoid receptor-interacting protein 1 OS=Mus musculus GN=Cnrip1 PE=1 SV=1	Q5M8N0	Cnrip1		50692236	549866880	181509136	69609328	Chow up	0
sp|Q5SU73|COIL_MOUSE Coilin OS=Mus musculus GN=Coil PE=1 SV=1	Q5SU73	Coil		452434560	349524576	603819840	367475520		0
sp|Q5SX19|PIGL_MOUSE N-acetylglucosaminyl-phosphatidylinositol de-N-acetylase OS=Mus musculus GN=Pigl PE=2 SV=1	Q5SX19	Pigl		2543214080	3064665856	3197586176	3198106368		0
sp|Q5U4D8|SC5A6_MOUSE Sodium-dependent multivitamin transporter OS=Mus musculus GN=Slc5a6 PE=1 SV=2	Q5U4D8	Slc5a6		1033681664	1022026624	799115520	349723424	Chow up	0
sp|Q60714|S27A1_MOUSE Long-chain fatty acid transport protein 1 OS=Mus musculus GN=Slc27a1 PE=1 SV=1	Q60714	Slc27a1		1470596480	1192173440	1386297856	1248662400		0
sp|Q61107|GBP4_MOUSE Guanylate-binding protein 4 OS=Mus musculus GN=Gbp4 PE=1 SV=1	Q61107	Gbp4		1191417088	1037541760	965299776	653923776		0
sp|Q61334|BAP29_MOUSE B-cell receptor-associated protein 29 OS=Mus musculus GN=Bcap29 PE=1 SV=1	Q61334	Bcap29		564580928	713414400	297982080	525915712	Chow up	0
sp|Q61411|RASH_MOUSE GTPase HRas OS=Mus musculus GN=Hras PE=1 SV=2	Q61411	Hras		1608741760	1799062272	2101992704	1547677824		0
sp|Q61420|S35A1_MOUSE CMP-sialic acid transporter OS=Mus musculus GN=Slc35a1 PE=1 SV=2	Q61420	Slc35a1		2888820736	3443584000	3379485184	2434379264		0
sp|Q61495|DSG1A_MOUSE Desmoglein-1-alpha OS=Mus musculus GN=Dsg1a PE=2 SV=2	Q61495	Dsg1a		3136617.5	15207290	525617.5625	2129593.5	Chow up	0
sp|Q61739|ITA6_MOUSE Integrin alpha-6 OS=Mus musculus GN=Itga6 PE=1 SV=3	Q61739	Itga6		75971776	230035984	283991424	107590712		0
sp|Q61781|K1C14_MOUSE Keratin, type I cytoskeletal 14 OS=Mus musculus GN=Krt14 PE=1 SV=2	Q61781	Krt14		13942178816	2951562240	494250784	391354016	Chow up	0
sp|Q61878|PRG2_MOUSE Bone marrow proteoglycan OS=Mus musculus GN=Prg2 PE=1 SV=1	Q61878	Prg2		10944002048	5456704000	5056987648	2996644096	Chow up	0
sp|Q62048|PEA15_MOUSE Astrocytic phosphoprotein PEA-15 OS=Mus musculus GN=Pea15 PE=1 SV=1	Q62048	Pea15		717620608	190861568	480718784	1892658560	HFD UP	0
sp|Q64518|AT2A3_MOUSE Sarcoplasmic/endoplasmic reticulum calcium ATPase 3 OS=Mus musculus GN=Atp2a3 PE=1 SV=3	Q64518	Atp2a3		565211328	623306432	906202816	593733824		0
sp|Q66JV4|R12BB_MOUSE RNA-binding protein 12B-B OS=Mus musculus GN=Rbm12b2 PE=2 SV=2	Q66JV4	Rbm12b2		401592800	745225920	1070277504	1046743680	HFD UP	0
sp|Q69ZC8|GPAM1_MOUSE GPALPP motifs-containing protein 1 OS=Mus musculus GN=Gpalpp1 PE=1 SV=2	Q69ZC8	Gpalpp1		376964480	316195840	451059424	845011456	HFD UP	0
sp|Q6NWV3|IF122_MOUSE Intraflagellar transport protein 122 homolog OS=Mus musculus GN=Ift122 PE=1 SV=1	Q6NWV3	Ift122		1.08198E+11	88909242368	1.20943E+11	1.08741E+11		0
sp|Q6P1I3|CL066_MOUSE UPF0536 protein C12orf66 homolog OS=Mus musculus PE=1 SV=1	Q6P1I3			65938424	59181232	90496576	58329576		0
sp|Q6P5C5|SMUG1_MOUSE Single-strand selective monofunctional uracil DNA glycosylase OS=Mus musculus GN=Smug1 PE=1 SV=1	Q6P5C5	Smug1		4190825728	8845726720	7249955840	9834912768		0
sp|Q6P9Y7|ZFP82_MOUSE Zinc finger protein 82 OS=Mus musculus GN=Zfp82 PE=2 SV=1	Q6P9Y7	Zfp82		427900736	402016256	286984384	350354400		0
sp|Q6RUT7|CSMT1_MOUSE Protein CCSMST1 OS=Mus musculus GN=Ccsmst1 PE=1 SV=1	Q6RUT7	Ccsmst1		51493440	48662848	101933288	44337284		0
sp|Q6ZPF3|TIAM2_MOUSE T-lymphoma invasion and metastasis-inducing protein 2 OS=Mus musculus GN=Tiam2 PE=1 SV=2	Q6ZPF3	Tiam2		507526048	437281568	179036272	283429248	Chow up	0
sp|Q6ZPF4|FMNL3_MOUSE Formin-like protein 3 OS=Mus musculus GN=Fmnl3 PE=1 SV=2	Q6ZPF4	Fmnl3		78510528	89099984	117107520	85015328		0
sp|Q6ZWM4|LSM8_MOUSE U6 snRNA-associated Sm-like protein LSm8 OS=Mus musculus GN=Lsm8 PE=1 SV=3	Q6ZWM4	Lsm8		34118774784	37256462336	39298904064	32208302080		0
sp|Q7TQD2|TPPP_MOUSE Tubulin polymerization-promoting protein OS=Mus musculus GN=Tppp PE=1 SV=1	Q7TQD2	Tppp		1827593216	1589218304	2002174592	1660915072		0
sp|Q7TS68|NSUN6_MOUSE Putative methyltransferase NSUN6 OS=Mus musculus GN=Nsun6 PE=2 SV=2	Q7TS68	Nsun6		57770224	55595232	88152328	70447528		0
sp|Q80U35|ARHGH_MOUSE Rho guanine nucleotide exchange factor 17 OS=Mus musculus GN=Arhgef17 PE=1 SV=2	Q80U35	Arhgef17		15365353	28582248	66100880	48699368	HFD UP	0
sp|Q80X41|VRK1_MOUSE Serine/threonine-protein kinase VRK1 OS=Mus musculus GN=Vrk1 PE=1 SV=2	Q80X41	Vrk1		6132752896	4237693440	3635242240	3520393472		0
sp|Q80XC2|TRM61_MOUSE tRNA (adenine(58)-N(1))-methyltransferase catalytic subunit TRMT61A OS=Mus musculus GN=Trmt61a PE=1 SV=1	Q80XC2	Trmt61a		258290528	207239168	397866272	285735552		0
sp|Q80ZQ9|F206A_MOUSE Protein Simiate OS=Mus musculus GN=Fam206a PE=1 SV=2	Q80ZQ9	Fam206a		3282959104	3389678592	2433217536	3151426304		0
sp|Q8BGC1|CE022_MOUSE UPF0489 protein C5orf22 homolog OS=Mus musculus PE=1 SV=1	Q8BGC1			430571008	250313008	550832768	195352064		0
sp|Q8BGG7|UBS3B_MOUSE Ubiquitin-associated and SH3 domain-containing protein B OS=Mus musculus GN=Ubash3b PE=1 SV=1	Q8BGG7	Ubash3b		1698258.25	27455518	29145286	3495433.5		0
sp|Q8BGN2|CD033_MOUSE UPF0462 protein C4orf33 homolog OS=Mus musculus GN=D3Ertd751e PE=2 SV=1	Q8BGN2	D3Ertd751e		1185633152	1360238080	1184188416	1266815360		0
sp|Q8BGR6|ARL15_MOUSE ADP-ribosylation factor-like protein 15 OS=Mus musculus GN=Arl15 PE=1 SV=1	Q8BGR6	Arl15		472374240	521245760	665003648	584333312		0
sp|Q8BGZ7|K2C75_MOUSE Keratin, type II cytoskeletal 75 OS=Mus musculus GN=Krt75 PE=1 SV=1	Q8BGZ7	Krt75		3751416576	1295335424	1342738176	834701888	Chow up	0
sp|Q8BH61|F13A_MOUSE Coagulation factor XIII A chain OS=Mus musculus GN=F13a1 PE=1 SV=3	Q8BH61	F13a1		8000158720	4506885632	5870337024	10769204224		0
sp|Q8BH64|EHD2_MOUSE EH domain-containing protein 2 OS=Mus musculus GN=Ehd2 PE=1 SV=1	Q8BH64	Ehd2		1928045312	2094162688	1736669056	2310604032		0
sp|Q8BIV3|RNBP6_MOUSE Ran-binding protein 6 OS=Mus musculus GN=Ranbp6 PE=1 SV=3	Q8BIV3	Ranbp6		431956992	264603040	843857920	675205888	HFD UP	0
sp|Q8BK75|ELP6_MOUSE Elongator complex protein 6 OS=Mus musculus GN=Elp6 PE=2 SV=1	Q8BK75	Elp6		6754894336	5592207872	6623626240	6237223424		0
sp|Q8BKT3|GCFC2_MOUSE GC-rich sequence DNA-binding factor 2 OS=Mus musculus GN=Gcfc2 PE=1 SV=2	Q8BKT3	Gcfc2		213145024	166839328	158313888	288426624		0
sp|Q8BLY7|HPS6_MOUSE Hermansky-Pudlak syndrome 6 protein homolog OS=Mus musculus GN=Hps6 PE=1 SV=3	Q8BLY7	Hps6		69659304	98818344	91246064	63702740		0
sp|Q8BMD8|SCMC1_MOUSE Calcium-binding mitochondrial carrier protein SCaMC-1 OS=Mus musculus GN=Slc25a24 PE=1 SV=1	Q8BMD8	Slc25a24		115998592	157658560	141685952	69091648		0
sp|Q8BP01|VMAC_MOUSE Vimentin-type intermediate filament-associated coiled-coil protein OS=Mus musculus GN=Vmac PE=1 SV=1	Q8BP01	Vmac		2716932.25	4419722	7026233.5	51922840	HFD UP	0
sp|Q8BQU7|TMM74_MOUSE Transmembrane protein 74 OS=Mus musculus GN=Tmem74 PE=1 SV=1	Q8BQU7	Tmem74		154218192	73582272	459706336	310614208	HFD UP	0
sp|Q8BQY8|HUS1_MOUSE Checkpoint protein HUS1 OS=Mus musculus GN=Hus1 PE=2 SV=1	Q8BQY8	Hus1		370843648	356911776	414494848	419405216		0
sp|Q8BTE0|SDHF4_MOUSE Succinate dehydrogenase assembly factor 4, mitochondrial OS=Mus musculus GN=Sdhaf4 PE=3 SV=2	Q8BTE0	Sdhaf4		569933760	33677664	20260544	312594560	Chow up	0
sp|Q8BTE5|CEBOS_MOUSE Protein CEBPZOS OS=Mus musculus GN=Cebpzos PE=3 SV=2	Q8BTE5	Cebpzos		5144331.5	33303348	82055208	97735336	HFD UP	0
sp|Q8BWT5|DIP2A_MOUSE Disco-interacting protein 2 homolog A OS=Mus musculus GN=Dip2a PE=1 SV=3	Q8BWT5	Dip2a		735559104	574404032	603960896	464270432		0
sp|Q8BWY2|CLC1A_MOUSE C-type lectin domain family 1 member A OS=Mus musculus GN=Clec1a PE=1 SV=1	Q8BWY2	Clec1a		6310325248	6632091136	7774279680	8019162112		0
sp|Q8BY71|HAT1_MOUSE Histone acetyltransferase type B catalytic subunit OS=Mus musculus GN=Hat1 PE=1 SV=1	Q8BY71	Hat1		18060166					0
sp|Q8BYI6|PCAT2_MOUSE Lysophosphatidylcholine acyltransferase 2 OS=Mus musculus GN=Lpcat2 PE=1 SV=1	Q8BYI6	Lpcat2		84293056	628181568	835323456	392937312	HFD UP	0
sp|Q8BYW1|RHG25_MOUSE Rho GTPase-activating protein 25 OS=Mus musculus GN=Arhgap25 PE=1 SV=2	Q8BYW1	Arhgap25		17731088	38649804	111579168	88897600	HFD UP	0
sp|Q8BZA9|TIGAR_MOUSE Fructose-2,6-bisphosphatase TIGAR OS=Mus musculus GN=Tigar PE=1 SV=1	Q8BZA9	Tigar		5149313024	4151486976	5149967360	4380622336		0
sp|Q8BZR9|NCBP3_MOUSE Nuclear cap-binding protein subunit 3 OS=Mus musculus GN=Ncbp3 PE=1 SV=1	Q8BZR9	Ncbp3		2852983808	1809574272	4370471936	3716329216	HFD UP	0
sp|Q8C0J6|SWAHC_MOUSE Ankyrin repeat domain-containing protein SOWAHC OS=Mus musculus GN=Sowahc PE=1 SV=2	Q8C0J6	Sowahc		275134784	338900160	26962088	4941017.5	Chow up	0
sp|Q8C1A9|CD029_MOUSE Uncharacterized protein C4orf29 homolog OS=Mus musculus PE=2 SV=1	Q8C1A9			1682173184	1423460352	1550381952	1776635904		0
sp|Q8C398|PIGW_MOUSE Phosphatidylinositol-glycan biosynthesis class W protein OS=Mus musculus GN=Pigw PE=2 SV=1	Q8C398	Pigw		786728512	784022720	861138880	720151808		0
sp|Q8C436|MT21D_MOUSE Protein-lysine methyltransferase METTL21D OS=Mus musculus GN=Vcpkmt PE=2 SV=2	Q8C436	Vcpkmt		119220824	173962368	219069504	135368080		0
sp|Q8C522|ENDD1_MOUSE Endonuclease domain-containing 1 protein OS=Mus musculus GN=Endod1 PE=1 SV=2	Q8C522	Endod1		32562313216	21021140992	44914806784	48793346048	HFD UP	0
sp|Q8C5P7|TDRP_MOUSE Testis development-related protein OS=Mus musculus GN=Tdrp PE=1 SV=1	Q8C5P7	Tdrp		110742464	170429856	210088864	43476244		0
sp|Q8C6E0|CFA36_MOUSE Cilia- and flagella-associated protein 36 OS=Mus musculus GN=Cfap36 PE=1 SV=1	Q8C6E0	Cfap36		3852968960	922285568	2290436352	6152966144	HFD UP	0
sp|Q8C6K9|CO6A6_MOUSE Collagen alpha-6(VI) chain OS=Mus musculus GN=Col6a6 PE=1 SV=2	Q8C6K9	Col6a6		135093024	286191136	123551960	144004656	Chow up	0
sp|Q8C9S8|ATG4A_MOUSE Cysteine protease ATG4A OS=Mus musculus GN=Atg4a PE=2 SV=2	Q8C9S8	Atg4a		142322368	252673216	290592448	180484560		0
sp|Q8CDI7|CC150_MOUSE Coiled-coil domain-containing protein 150 OS=Mus musculus GN=Ccdc150 PE=2 SV=2	Q8CDI7	Ccdc150		2373536512	50411757568	51984728064	58728599552	HFD UP	0
sp|Q8CE46|PUS7L_MOUSE Pseudouridylate synthase 7 homolog-like protein OS=Mus musculus GN=Pus7l PE=1 SV=1	Q8CE46	Pus7l		140148480	169633328	158799520	216809120		0
sp|Q8CI70|LRC20_MOUSE Leucine-rich repeat-containing protein 20 OS=Mus musculus GN=Lrrc20 PE=1 SV=1	Q8CI70	Lrrc20		1624587904	1406883712	1480852480	1494540672		0
sp|Q8CIC2|NUPL2_MOUSE Nucleoporin-like protein 2 OS=Mus musculus GN=Nupl2 PE=2 SV=1	Q8CIC2	Nupl2		4810867712	3813119744	3395630592	3214150656		0
sp|Q8CJ27|ASPM_MOUSE Abnormal spindle-like microcephaly-associated protein homolog OS=Mus musculus GN=Aspm PE=2 SV=2	Q8CJ27	Aspm		20002936832	16874489856	18896164864	15207471104		0
sp|Q8JZM0|TFB1M_MOUSE Dimethyladenosine transferase 1, mitochondrial OS=Mus musculus GN=Tfb1m PE=1 SV=1	Q8JZM0	Tfb1m		1336428672	1588199040	1487541632	1371671168		0
sp|Q8K039|K1143_MOUSE Uncharacterized protein KIAA1143 homolog OS=Mus musculus PE=1 SV=1	Q8K039			2141645.25	181211184	174590608	196801328	HFD UP	0
sp|Q8K0C9|GMDS_MOUSE GDP-mannose 4,6 dehydratase OS=Mus musculus GN=Gmds PE=1 SV=1	Q8K0C9	Gmds		7928005.5	22063436	30081924	28100394	HFD UP	0
sp|Q8K0T0|RTN1_MOUSE Reticulon-1 OS=Mus musculus GN=Rtn1 PE=1 SV=1	Q8K0T0	Rtn1		3386350592	2882555648	3650469120	3786854400		0
sp|Q8K0U4|HS12A_MOUSE Heat shock 70 kDa protein 12A OS=Mus musculus GN=Hspa12a PE=1 SV=1	Q8K0U4	Hspa12a		167674624	121511784	96545160	177937392		0
sp|Q8K201|KCT2_MOUSE Keratinocyte-associated transmembrane protein 2 OS=Mus musculus GN=Kct2 PE=1 SV=2	Q8K201	Kct2		211381040	163411840	145723648	100983240	Chow up	0
sp|Q8K212|PACS1_MOUSE Phosphofurin acidic cluster sorting protein 1 OS=Mus musculus GN=Pacs1 PE=1 SV=2	Q8K212	Pacs1		294715936	301416928	438275360	373537792		0
sp|Q8K248|HPDL_MOUSE 4-hydroxyphenylpyruvate dioxygenase-like protein OS=Mus musculus GN=Hpdl PE=2 SV=1	Q8K248	Hpdl		4943643136	4642284544	4395734016	5976519168		0
sp|Q8K3A0|HSC20_MOUSE Iron-sulfur cluster co-chaperone protein HscB, mitochondrial OS=Mus musculus GN=Hscb PE=1 SV=2	Q8K3A0	Hscb		210098640	159356496	170064768	67227024	Chow up	0
sp|Q8K448|ABCA5_MOUSE ATP-binding cassette sub-family A member 5 OS=Mus musculus GN=Abca5 PE=1 SV=2	Q8K448	Abca5		6403008512	5109408256	4741880320	4499889664		0
sp|Q8K557|ONEC3_MOUSE One cut domain family member 3 OS=Mus musculus GN=Onecut3 PE=1 SV=2	Q8K557	Onecut3		213825616	105103136	115257936	22426364	Chow up	0
sp|Q8R127|SCPDL_MOUSE Saccharopine dehydrogenase-like oxidoreductase OS=Mus musculus GN=Sccpdh PE=1 SV=1	Q8R127	Sccpdh		1348374016	1446362112	1632139392	1148911872		0
sp|Q8R1N0|ZN830_MOUSE Zinc finger protein 830 OS=Mus musculus GN=Znf830 PE=1 SV=1	Q8R1N0	Znf830		103403960	128600464	92702632	49866856	Chow up	0
sp|Q8R332|NUP58_MOUSE Nucleoporin p58/p45 OS=Mus musculus GN=Nup58 PE=1 SV=1	Q8R332	Nup58		997200512	886677888	1289862272	1039250880		0
sp|Q8R3G9|TSN8_MOUSE Tetraspanin-8 OS=Mus musculus GN=Tspan8 PE=1 SV=1	Q8R3G9	Tspan8		690990976	615346112	255826928	467313632	Chow up	0
sp|Q8R3R5|T185B_MOUSE Transmembrane protein 185B OS=Mus musculus GN=Tmem185b PE=2 SV=1	Q8R3R5	Tmem185b		3984408832	4226257408	5629870080	7114754048	HFD UP	0
sp|Q8R5A3|AB1IP_MOUSE Amyloid beta A4 precursor protein-binding family B member 1-interacting protein OS=Mus musculus GN=Apbb1ip PE=1 SV=2	Q8R5A3	Apbb1ip		554766272	775690240	761906112	483052928		0
sp|Q8VBZ0|DHRSX_MOUSE Dehydrogenase/reductase SDR family member on chromosome X homolog OS=Mus musculus GN=Dhrsx PE=1 SV=2	Q8VBZ0	Dhrsx		1443097984	913727424	1521856256	4522114048	HFD UP	0
sp|Q8VC88|GRAN_MOUSE Grancalcin OS=Mus musculus GN=Gca PE=1 SV=1	Q8VC88	Gca		49043697664	34233612288	20302641152	17784891392	Chow up	0
sp|Q91WD1|RPC4_MOUSE DNA-directed RNA polymerase III subunit RPC4 OS=Mus musculus GN=Polr3d PE=2 SV=2	Q91WD1	Polr3d		162434960	196896448	190124160	157582720		0
sp|Q91WQ5|TAF5L_MOUSE TAF5-like RNA polymerase II p300/CBP-associated factor-associated factor 65 kDa subunit 5L OS=Mus musculus GN=Taf5l PE=2 SV=1	Q91WQ5	Taf5l		215563440	168597664	327944576	406292416	HFD UP	0
sp|Q91YR9|PTGR1_MOUSE Prostaglandin reductase 1 OS=Mus musculus GN=Ptgr1 PE=1 SV=2	Q91YR9	Ptgr1		32563632128	27363756032	31782414336	34803384320		0
sp|Q921V7|CTL3_MOUSE Choline transporter-like protein 3 OS=Mus musculus GN=Slc44a3 PE=2 SV=3	Q921V7	Slc44a3		5710239232	8473918976	5741984256	4294176768		0
sp|Q99K85|SERC_MOUSE Phosphoserine aminotransferase OS=Mus musculus GN=Psat1 PE=1 SV=1	Q99K85	Psat1		3854504.5	16664628	224115904	50339752	HFD UP	0
sp|Q99LI5|ZN281_MOUSE Zinc finger protein 281 OS=Mus musculus GN=Znf281 PE=1 SV=1	Q99LI5	Znf281		1694156544	1600975488	1580508544	1406389888		0
sp|Q99LJ0|CT2NL_MOUSE CTTNBP2 N-terminal-like protein OS=Mus musculus GN=Cttnbp2nl PE=1 SV=1	Q99LJ0	Cttnbp2nl		4868769280	4763432960	4505581568	3223416064		0
sp|Q99LJ6|GPX7_MOUSE Glutathione peroxidase 7 OS=Mus musculus GN=Gpx7 PE=1 SV=1	Q99LJ6	Gpx7		1098358144	1164954112	839040256	618714688	Chow up	0
sp|Q99MB1|TLR3_MOUSE Toll-like receptor 3 OS=Mus musculus GN=Tlr3 PE=1 SV=2	Q99MB1	Tlr3		229621024	230030368	228865824	137062928		0
sp|Q99PI4|LPIN3_MOUSE Phosphatidate phosphatase LPIN3 OS=Mus musculus GN=Lpin3 PE=1 SV=1	Q99PI4	Lpin3		196491360	152907024	177787904	143737472		0
sp|Q99PW4|PRPK_MOUSE TP53-regulating kinase OS=Mus musculus GN=Tp53rk PE=2 SV=1	Q99PW4	Tp53rk		523316704	426412128	519130176	536858368		0
sp|Q9CPR1|RWDD4_MOUSE RWD domain-containing protein 4 OS=Mus musculus GN=Rwdd4 PE=2 SV=1	Q9CPR1	Rwdd4		19320322048	17987991552	19216982016	15763384320		0
sp|Q9CQ00|TM261_MOUSE Transmembrane protein 261 OS=Mus musculus GN=Tmem261 PE=1 SV=1	Q9CQ00	Tmem261		8384700928	8240018944	9221440512	7002579968		0
sp|Q9CQ71|RFA3_MOUSE Replication protein A 14 kDa subunit OS=Mus musculus GN=Rpa3 PE=1 SV=1	Q9CQ71	Rpa3		631342336	622660352	779792256	665378048		0
sp|Q9CQF4|CF203_MOUSE Uncharacterized protein C6orf203 homolog OS=Mus musculus PE=1 SV=1	Q9CQF4			489495200	74337008	169040768	421089536		0
sp|Q9CQU8|IMP1L_MOUSE Mitochondrial inner membrane protease subunit 1 OS=Mus musculus GN=Immp1l PE=1 SV=1	Q9CQU8	Immp1l		1111650944	1326205312	1085891840	1007055104		0
sp|Q9CQX5|CLDN1_MOUSE Claudin domain-containing protein 1 OS=Mus musculus GN=Cldnd1 PE=1 SV=1	Q9CQX5	Cldnd1		477459168	460908416	432507712	463774368		0
sp|Q9CQY6|UQCC2_MOUSE Ubiquinol-cytochrome-c reductase complex assembly factor 2 OS=Mus musculus GN=Uqcc2 PE=1 SV=1	Q9CQY6	Uqcc2		2465438720	2594752256	2789056000	2704771328		0
sp|Q9CR13|CG055_MOUSE UPF0562 protein C7orf55 homolog OS=Mus musculus PE=1 SV=1	Q9CR13			144447792	29078096	79770744	195858256	HFD UP	0
sp|Q9CR64|KISHA_MOUSE Protein kish-A OS=Mus musculus GN=Tmem167a PE=1 SV=1	Q9CR64	Tmem167a		15138492416	15769283584	16138022912	15935328256		0
sp|Q9CRC3|CO040_MOUSE UPF0235 protein C15orf40 homolog OS=Mus musculus PE=1 SV=1	Q9CRC3			2125876992	2075355520	1973506688	2524065280		0
sp|Q9CRC9|GNPI2_MOUSE Glucosamine-6-phosphate isomerase 2 OS=Mus musculus GN=Gnpda2 PE=1 SV=1	Q9CRC9	Gnpda2		228086000	455011360	371905888	319155776		0
sp|Q9CWG9|BL1S2_MOUSE Biogenesis of lysosome-related organelles complex 1 subunit 2 OS=Mus musculus GN=Bloc1s2 PE=1 SV=1	Q9CWG9	Bloc1s2		2190070784	2170885632	2413280512	2683164160		0
sp|Q9CWU4|CA052_MOUSE UPF0690 protein C1orf52 homolog OS=Mus musculus PE=1 SV=1	Q9CWU4			2200956416	1744045696	2452386560	1228964608		0
sp|Q9CXK8|NIP7_MOUSE 60S ribosome subunit biogenesis protein NIP7 homolog OS=Mus musculus GN=Nip7 PE=1 SV=1	Q9CXK8	Nip7		663774336	876733376	754690496	523538272		0
sp|Q9CYL5|GAPR1_MOUSE Golgi-associated plant pathogenesis-related protein 1 OS=Mus musculus GN=Glipr2 PE=1 SV=3	Q9CYL5	Glipr2		1.92129E+11	1.53013E+11	1.12791E+11	1.31638E+11		0
sp|Q9CZH7|MXRA7_MOUSE Matrix-remodeling-associated protein 7 OS=Mus musculus GN=Mxra7 PE=1 SV=2	Q9CZH7	Mxra7		46908120	7659086	8937313	79665752	HFD UP	0
sp|Q9D0C4|TRM5_MOUSE tRNA (guanine(37)-N1)-methyltransferase OS=Mus musculus GN=Trmt5 PE=1 SV=1	Q9D0C4	Trmt5		2982766592	3096207872	2058544384	4028278784		0
sp|Q9D0D4|DIM1_MOUSE Probable dimethyladenosine transferase OS=Mus musculus GN=Dimt1 PE=2 SV=1	Q9D0D4	Dimt1		436100128	447137024	425342752	221308048		0
sp|Q9D0F4|NKAP_MOUSE NF-kappa-B-activating protein OS=Mus musculus GN=Nkap PE=2 SV=1	Q9D0F4	Nkap		125152184	121128024	105017640	62783940		0
sp|Q9D2E2|TOE1_MOUSE Target of EGR1 protein 1 OS=Mus musculus GN=Toe1 PE=1 SV=1	Q9D2E2	Toe1		2756358400	696883712	8322636288	11698349056	HFD UP	0
sp|Q9D2Q2|TRM44_MOUSE Probable tRNA (uracil-O(2)-)-methyltransferase OS=Mus musculus GN=Trmt44 PE=2 SV=2	Q9D2Q2	Trmt44		166462096	114864208	110713792	366239360	HFD UP	0
sp|Q9D6W8|CQ059_MOUSE Uncharacterized protein C17orf59 homolog OS=Mus musculus PE=1 SV=1	Q9D6W8			1363942656	1922443776	2739245568	1540287232		0
sp|Q9D8N1|CK024_MOUSE Uncharacterized protein C11orf24 homolog OS=Mus musculus PE=2 SV=1	Q9D8N1				1059556.25	935148.1875	37003708	HFD UP	0
sp|Q9D8Y7|TP8L2_MOUSE Tumor necrosis factor alpha-induced protein 8-like protein 2 OS=Mus musculus GN=Tnfaip8l2 PE=1 SV=1	Q9D8Y7	Tnfaip8l2		335396480	202849888	335613984	604951936	HFD UP	0
sp|Q9D9H8|CB069_MOUSE UPF0565 protein C2orf69 homolog OS=Mus musculus PE=2 SV=3	Q9D9H8			3055119872	2759982080	3631582208	3359366912		0
sp|Q9DA03|LYRM7_MOUSE Complex III assembly factor LYRM7 OS=Mus musculus GN=Lyrm7 PE=3 SV=2	Q9DA03	Lyrm7		4541361664	5754585600	3805289984	3946216960		0
sp|Q9DB42|ZN593_MOUSE Zinc finger protein 593 OS=Mus musculus GN=Znf593 PE=1 SV=2	Q9DB42	Znf593		20156136	64717708	124537432	29680372	HFD UP	0
sp|Q9DBB5|IF4E3_MOUSE Eukaryotic translation initiation factor 4E type 3 OS=Mus musculus GN=Eif4e3 PE=1 SV=1	Q9DBB5	Eif4e3		196930208	301975008	422942688	414847552	HFD UP	0
sp|Q9DBG9|TX1B3_MOUSE Tax1-binding protein 3 OS=Mus musculus GN=Tax1bp3 PE=1 SV=1	Q9DBG9	Tax1bp3		2582037760	2324362752	3743719680	3365528832		0
sp|Q9DCJ1|LST8_MOUSE Target of rapamycin complex subunit LST8 OS=Mus musculus GN=Mlst8 PE=1 SV=1	Q9DCJ1	Mlst8		2082449.25	9331846	62417264	22381744	HFD UP	0
sp|Q9DCL4|MET15_MOUSE Probable methyltransferase-like protein 15 OS=Mus musculus GN=Mettl15 PE=1 SV=2	Q9DCL4	Mettl15		126302544	178713920	129092072	100673968		0
sp|Q9DCV5|TM254_MOUSE Transmembrane protein 254 OS=Mus musculus GN=Tmem254 PE=1 SV=1	Q9DCV5	Tmem254		4754289152	4174647808	3697857024	3581484288		0
sp|Q9EPK2|XRP2_MOUSE Protein XRP2 OS=Mus musculus GN=Rp2 PE=1 SV=3	Q9EPK2	Rp2		834980352	697451712	594651328	334495072	Chow up	0
sp|Q9ERR7|SEP15_MOUSE 15 kDa selenoprotein OS=Mus musculus GN=Sep15 PE=1 SV=3	Q9ERR7	42628		573095808	12506932	556111808	1918018048	HFD UP	0
sp|Q9ESJ4|SPN90_MOUSE NCK-interacting protein with SH3 domain OS=Mus musculus GN=Nckipsd PE=1 SV=2	Q9ESJ4	Nckipsd		21124846	11026122	28612694	62089216	HFD UP	0
sp|Q9JHI2|ADAT1_MOUSE tRNA-specific adenosine deaminase 1 OS=Mus musculus GN=Adat1 PE=1 SV=1	Q9JHI2	Adat1		248004320	199268384	215887760	146401744		0
sp|Q9JHZ2|ANKH_MOUSE Progressive ankylosis protein OS=Mus musculus GN=Ankh PE=2 SV=1	Q9JHZ2	Ankh		1060137472	831027712	532576064	2470622464	HFD UP	0
sp|Q9JIG8|PRAF2_MOUSE PRA1 family protein 2 OS=Mus musculus GN=Praf2 PE=1 SV=1	Q9JIG8	Praf2		14660081664	8787900416	7486926336	8005763584	Chow up	0
sp|Q9JJV2|PROF2_MOUSE Profilin-2 OS=Mus musculus GN=Pfn2 PE=1 SV=3	Q9JJV2	Pfn2		2244080384	2856781312	1534054656	977027648	Chow up	0
sp|Q9JJY3|NSMA2_MOUSE Sphingomyelin phosphodiesterase 3 OS=Mus musculus GN=Smpd3 PE=1 SV=1	Q9JJY3	Smpd3		6181748224	9115838464	6971712000	7861714432		0
sp|Q9JK83|PAR6B_MOUSE Partitioning defective 6 homolog beta OS=Mus musculus GN=Pard6b PE=1 SV=2	Q9JK83	Pard6b		1185380736	1133298688	949644864	784144768		0
sp|Q9JLZ6|HIC2_MOUSE Hypermethylated in cancer 2 protein OS=Mus musculus GN=Hic2 PE=2 SV=4	Q9JLZ6	Hic2		3193934848	2109661440	4586482688	3608527872	HFD UP	0
sp|Q9JMA2|TGT_MOUSE Queuine tRNA-ribosyltransferase OS=Mus musculus GN=Qtrt1 PE=1 SV=2	Q9JMA2	Qtrt1		344308736	223695648	260901712	157142464		0
sp|Q9QUM0|ITA2B_MOUSE Integrin alpha-IIb OS=Mus musculus GN=Itga2b PE=1 SV=2	Q9QUM0	Itga2b		48960680			107341656	HFD UP	0
sp|Q9QYR7|ACOT3_MOUSE Acyl-coenzyme A thioesterase 3 OS=Mus musculus GN=Acot3 PE=1 SV=1	Q9QYR7	Acot3		85242384	167999040	151704640	158994096		0
sp|Q9R059|FHL3_MOUSE Four and a half LIM domains protein 3 OS=Mus musculus GN=Fhl3 PE=1 SV=2	Q9R059	Fhl3		2663638528	1297888512	2213446144	3135024640		0
sp|Q9R1T4|SEPT6_MOUSE Septin-6 OS=Mus musculus GN=Sept6 PE=1 SV=4	Q9R1T4	42619		969281216	971137920	1254593664	1033946624		0
sp|Q9WUA3|PFKAP_MOUSE ATP-dependent 6-phosphofructokinase, platelet type OS=Mus musculus GN=Pfkp PE=1 SV=1	Q9WUA3	Pfkp		1754649.875	288955648	187334688	183947728		0
sp|Q9WUA5|EPM2A_MOUSE Laforin OS=Mus musculus GN=Epm2a PE=1 SV=2	Q9WUA5	Epm2a		1.30189E+11	1.55127E+11	99774930944	1.00458E+11		0
sp|Q9WV92|E41L3_MOUSE Band 4.1-like protein 3 OS=Mus musculus GN=Epb41l3 PE=1 SV=1	Q9WV92	Epb41l3		63751220	71587296	209267584	86592216	HFD UP	0
sp|Q9WVK8|CP46A_MOUSE Cholesterol 24-hydroxylase OS=Mus musculus GN=Cyp46a1 PE=1 SV=1	Q9WVK8	Cyp46a1		12687949		24419868	26455588	HFD UP	0
sp|Q9WVP6|PAPOB_MOUSE Poly(A) polymerase beta OS=Mus musculus GN=Papolb PE=1 SV=2	Q9WVP6	Papolb		90207088	155652848	260376736	117664664	HFD UP	0
sp|Q9Z0H8|CLIP2_MOUSE CAP-Gly domain-containing linker protein 2 OS=Mus musculus GN=Clip2 PE=1 SV=2	Q9Z0H8	Clip2		546045184	478412192	618191360	905580352		0
sp|Q9Z0P4|PALM_MOUSE Paralemmin-1 OS=Mus musculus GN=Palm PE=1 SV=1	Q9Z0P4	Palm		1413542016	1766691328	1819473408	1284028928		0
sp|Q9Z110|P5CS_MOUSE Delta-1-pyrroline-5-carboxylate synthase OS=Mus musculus GN=Aldh18a1 PE=1 SV=2	Q9Z110	Aldh18a1		612959936	667385088	813956160	407794816		0
tr|A0A075B5K2|A0A075B5K2_MOUSE Protein Igkv9-124 OS=Mus musculus GN=Igkv9-124 PE=1 SV=5	A0A075B5K2	Igkv9		25942767616	35994144768	29620060160	24413517824		0
tr|A0A075B5P4|A0A075B5P4_MOUSE Ig gamma-1 chain C region secreted form (Fragment) OS=Mus musculus GN=Ighg1 PE=1 SV=1	A0A075B5P4	Ighg1		2232636160	922318528	1282984704	1214829440		0
tr|A0A075B5R0|A0A075B5R0_MOUSE Protein Ighv5-16 OS=Mus musculus GN=Ighv5-16 PE=1 SV=1	A0A075B5R0	Ighv5		3760923136	2121931648	2860172288	3812731648		0
tr|A0A075B5V7|A0A075B5V7_MOUSE Protein Ighv1-43 OS=Mus musculus GN=Ighv1-43 PE=4 SV=1	A0A075B5V7	Ighv1		15637080064	17320597504	16382469120	18379706368		0
tr|A0A075B5V8|A0A075B5V8_MOUSE Protein Ighv1-47 OS=Mus musculus GN=Ighv1-47 PE=4 SV=1	A0A075B5V8	Ighv1		148896032	242599456	134678000	125400568	Chow up	0
tr|A0A075B5W3|A0A075B5W3_MOUSE Protein Ighv1-53 (Fragment) OS=Mus musculus GN=Ighv1-53 PE=4 SV=1	A0A075B5W3	Ighv1		1323197184	614235456	1683776000	3410285824	HFD UP	0
tr|A0A0A0MQC1|A0A0A0MQC1_MOUSE Protein Ighv3-5 OS=Mus musculus GN=Ighv3-5 PE=1 SV=1	A0A0A0MQC1	Ighv3		685754112	790783808	575430272	584347200		0
tr|A0A0A6YXB2|A0A0A6YXB2_MOUSE Fc receptor-like protein 1 OS=Mus musculus GN=Fcrl1 PE=4 SV=1	A0A0A6YXB2	Fcrl1		6859619328	7711725056	10964657152	9111744512		0
tr|A0A0B4J1H6|A0A0B4J1H6_MOUSE Protein Igkv2-137 (Fragment) OS=Mus musculus GN=Igkv2-137 PE=4 SV=1	A0A0B4J1H6	Igkv2		1371838720	922815104	1361349632	2111167616	HFD UP	0
tr|A0A0B4J1I1|A0A0B4J1I1_MOUSE Protein Igkv16-104 (Fragment) OS=Mus musculus GN=Igkv16-104 PE=4 SV=1	A0A0B4J1I1	Igkv16		36931821568	17486964736	31446374400	31365173248		0
tr|A0A0B4J1J6|A0A0B4J1J6_MOUSE Protein Ighv10-1 (Fragment) OS=Mus musculus GN=Ighv10-1 PE=4 SV=1	A0A0B4J1J6	Ighv10		10471151616	10745303040	14549544960	11282587648		0
tr|A0A0N4SUJ3|A0A0N4SUJ3_MOUSE Protein Naaladl2 OS=Mus musculus GN=Naaladl2 PE=1 SV=1	A0A0N4SUJ3	Naaladl2		402559680	527140320	411700032	279337152		0
tr|A2A4U6|A2A4U6_MOUSE Protein Zfp334 OS=Mus musculus GN=Zfp334 PE=1 SV=1	A2A4U6	Zfp334		3628421120	2057772416	3251032832	1557910016		0
tr|B2RWH8|B2RWH8_MOUSE Dimethylaniline monooxygenase [N-oxide-forming] OS=Mus musculus GN=Gm4846 PE=2 SV=1	B2RWH8	Gm4846		1701316736	1352203008	2036202880	3224755200	HFD UP	0
tr|D3YVG1|D3YVG1_MOUSE Septin-1 (Fragment) OS=Mus musculus GN=Sept1 PE=1 SV=1	D3YVG1	42614		2694790144	2934403072	3815733504	2496147200		0
tr|D3YYZ2|D3YYZ2_MOUSE MCG1031578 OS=Mus musculus GN=Gm5239 PE=1 SV=1	D3YYZ2	Gm5239		1415880192	148669568	24012370	244093152	Chow up	0
tr|D3Z4J9|D3Z4J9_MOUSE Echinoderm microtubule-associated protein-like 1 OS=Mus musculus GN=Eml1 PE=1 SV=1	D3Z4J9	Eml1		9152005120	5656384000	4010638592	3470847744	Chow up	0
tr|D3Z5X4|D3Z5X4_MOUSE Protein Gm7964 OS=Mus musculus GN=Gm7964 PE=4 SV=1	D3Z5X4	Gm7964		76664045568	43323736064	68076515328	92204261376		0
tr|D3Z7F6|D3Z7F6_MOUSE Protein Cyp2t4 OS=Mus musculus GN=Cyp2t4 PE=3 SV=1	D3Z7F6	Cyp2t4		8152636416	5821701120	5449822208	5767137792		0
tr|E9PYB0|E9PYB0_MOUSE Protein Ahnak2 (Fragment) OS=Mus musculus GN=Ahnak2 PE=1 SV=6	E9PYB0	Ahnak2		1842896768	1769586944	1560447488	1691602176		0
tr|E9PZ54|E9PZ54_MOUSE Protein Gcom1 OS=Mus musculus GN=Gcom1 PE=4 SV=1	E9PZ54	Gcom1			26814884	12101071	5617181	Chow up	0
tr|E9PZP3|E9PZP3_MOUSE Receptor-interacting serine/threonine-protein kinase 3 OS=Mus musculus GN=Ripk3 PE=1 SV=1	E9PZP3	Ripk3		72906224	97892272	156088480	85439336		0
tr|E9Q2M9|E9Q2M9_MOUSE Protein Wdfy4 OS=Mus musculus GN=Wdfy4 PE=1 SV=1	E9Q2M9	Wdfy4		2247804416	1687199232	1714266112	1628969472		0
tr|E9Q2W8|E9Q2W8_MOUSE Protein Borcs5 OS=Mus musculus GN=Borcs5 PE=1 SV=1	E9Q2W8	Borcs5		505392032	586819840	957515712	700958912	HFD UP	0
tr|E9Q9M0|E9Q9M0_MOUSE Centrosomal protein of 290 kDa OS=Mus musculus GN=Cep290 PE=1 SV=1	E9Q9M0	Cep290		24435100	37646532	57497816	48486628	HFD UP	0
tr|F6QZR7|F6QZR7_MOUSE SLIT-ROBO Rho GTPase-activating protein 3 (Fragment) OS=Mus musculus GN=Srgap3 PE=1 SV=1	F6QZR7	Srgap3		674665152	914032192	436214144	324042560	Chow up	0
tr|F6R8A9|F6R8A9_MOUSE Major facilitator superfamily domain-containing protein 8 (Fragment) OS=Mus musculus GN=Mfsd8 PE=4 SV=1	F6R8A9	Mfsd8		973327360	1154577280	980298944	912747264		0
tr|G5E8F4|G5E8F4_MOUSE MCG140999 OS=Mus musculus GN=Fpgt PE=1 SV=1	G5E8F4	Fpgt		32658030592	39237120000	47837286400	36219662336		0
tr|G5E8H5|G5E8H5_MOUSE MCG118205, isoform CRA_c OS=Mus musculus GN=Tpte PE=1 SV=1	G5E8H5	Tpte		6178098688	5292356096	5818992640	5808930816		0
tr|J3QMS2|J3QMS2_MOUSE MCG148436 OS=Mus musculus GN=1700014D04Rik PE=4 SV=1	J3QMS2	1700014D04Rik		72513200	62938620	73376664	224122928	HFD UP	0
tr|O08804|O08804_MOUSE NK13 OS=Mus musculus GN=Serpinb6b PE=1 SV=2	O08804	Serpinb6b		1367989760	1352968960	1488454016	1195716224		0
tr|Q3U1U4|Q3U1U4_MOUSE Integrin alpha-M OS=Mus musculus GN=Itgam PE=1 SV=1	Q3U1U4	Itgam				48958840			0
tr|Q3URQ4|Q3URQ4_MOUSE Protein Fam8a1 OS=Mus musculus GN=Fam8a1 PE=1 SV=1	Q3URQ4	Fam8a1		567288512	334785120	433059808	595531968		0
tr|Q6DFU8|Q6DFU8_MOUSE Protein Zfp948 OS=Mus musculus GN=Zfp948 PE=1 SV=1	Q6DFU8	Zfp948		32290336		63492316	309323520	HFD UP	0
tr|Q6IFZ8|Q6IFZ8_MOUSE MCG1050941 OS=Mus musculus GN=Gm5414 PE=1 SV=1	Q6IFZ8	Gm5414		7718961152	433814624	88397424	90638616	Chow up	0
tr|Q6PGK3|Q6PGK3_MOUSE Protein 2700097O09Rik OS=Mus musculus GN=2700097O09Rik PE=1 SV=1	Q6PGK3	2700097O09Rik		2833425408	2568819200	2656264448	2401090048		0
tr|Q80X68|Q80X68_MOUSE Citrate synthase OS=Mus musculus GN=Csl PE=1 SV=1	Q80X68	Csl		4405567488	5981147136	5103724544	4007017216		0
tr|Q8K205|Q8K205_MOUSE Blood vessel epicardial substance OS=Mus musculus GN=Pop1 PE=1 SV=1	Q8K205	Pop1		213608768	121299848	244751296	562405248	HFD UP	0
tr|Q8VCG1|Q8VCG1_MOUSE Deoxyuridine triphosphatase, isoform CRA_b OS=Mus musculus GN=Dut PE=1 SV=1	Q8VCG1	Dut		1587034624	1860408576	1873501952	1158223488		0
tr|Q923L7|Q923L7_MOUSE Ear6 protein OS=Mus musculus GN=Ear6 PE=1 SV=1	Q923L7	Ear6		187889216	274130816	14963083	80776272	Chow up	0
tr|Q9D8C9|Q9D8C9_MOUSE Purine nucleoside phosphorylase OS=Mus musculus GN=Pnp2 PE=1 SV=1	Q9D8C9	Pnp2		28452321280	37695307776	29059239936	24112490496		0
tr|Q9EQ08|Q9EQ08_MOUSE Heparan N-sulfatase OS=Mus musculus GN=Sgsh PE=1 SV=1	Q9EQ08	Sgsh		326978784	165329344	250656304	296480000		0
tr|S4R196|S4R196_MOUSE Protein Cyp2ab1 OS=Mus musculus GN=Cyp2ab1 PE=1 SV=1	S4R196	Cyp2ab1		85671550976	73794609152	96304619520	66126135296		0
tr|S4R1W1|S4R1W1_MOUSE Glyceraldehyde-3-phosphate dehydrogenase OS=Mus musculus GN=Gm3839 PE=1 SV=1	S4R1W1	Gm3839		2389605632	3491030272	2985303296	2216604160		0
tr|S4R219|S4R219_MOUSE DENN domain-containing protein 2D OS=Mus musculus GN=Dennd2d PE=1 SV=1	S4R219	Dennd2d		174204080	243451248	292879520	217823856		0
sp|Q6PD10|IP6K1_MOUSE Inositol hexakisphosphate kinase 1 OS=Mus musculus GN=Ip6k1 PE=2 SV=1	Q6PD10	Ip6k1		163747456	131057512	109634040	187763648		0
sp|P97348|RHOD_MOUSE Rho-related GTP-binding protein RhoD OS=Mus musculus GN=Rhod PE=1 SV=1	P97348	Rhod		4676126720	5524447232	6005772288	4845350912		0
sp|Q64459|CP3AB_MOUSE Cytochrome P450 3A11 OS=Mus musculus GN=Cyp3a11 PE=1 SV=1	Q64459	Cyp3a11		7.93745E+11	8.7753E+11	5.00565E+11	4.81782E+11	Chow up	0
sp|Q78IQ7|S39A4_MOUSE Zinc transporter ZIP4 OS=Mus musculus GN=Slc39a4 PE=1 SV=1	Q78IQ7	Slc39a4	chow	5603878400	8114590208	2624559360	3361668096	Chow up	1
sp|Q62452|UD19_MOUSE UDP-glucuronosyltransferase 1-9 OS=Mus musculus GN=Ugt1a9 PE=1 SV=3	Q62452	Ugt1a9		65037205504	66797838336	30236155904	26888978432	Chow up	0
sp|Q8K363|DDX18_MOUSE ATP-dependent RNA helicase DDX18 OS=Mus musculus GN=Ddx18 PE=1 SV=1	Q8K363	Ddx18		1255179392	1312500608	1250025728	1342955776		0
sp|P13516|ACOD1_MOUSE Acyl-CoA desaturase 1 OS=Mus musculus GN=Scd1 PE=1 SV=2	P13516	Scd1		2.06278E+11	1.62492E+11	1.06162E+11	1.69444E+11		0
tr|A2AQN4|A2AQN4_MOUSE Acetyl-coenzyme A synthetase, cytoplasmic OS=Mus musculus GN=Acss2 PE=1 SV=1	A2AQN4	Acss2		1.93318E+11	1.76327E+11	90641850368	61684813824	Chow up	0
tr|F7CU63|F7CU63_MOUSE Acetyl-coenzyme A synthetase, cytoplasmic (Fragment) OS=Mus musculus GN=Acss2 PE=1 SV=1	F7CU63	Acss2		983979840	876029376	650656640	356319424	Chow up	0
sp|Q9D1G2|PMVK_MOUSE Phosphomevalonate kinase OS=Mus musculus GN=Pmvk PE=1 SV=3	Q9D1G2	Pmvk		14984249344	12960416768	8227374080	4994295808	Chow up	0
tr|A2A974|A2A974_MOUSE Protein Cyp4a12b OS=Mus musculus GN=Cyp4a12b PE=1 SV=1	A2A974	Cyp4a12b	chow	212324880	443723392	24557540	81256768	Chow up	1
sp|Q91WL5|CP4CA_MOUSE Cytochrome P450 4A12A OS=Mus musculus GN=Cyp4a12a PE=1 SV=2	Q91WL5	Cyp4a12a		1.91923E+11	2.1187E+11	1.02494E+11	1.09642E+11	Chow up	0
sp|Q9QYF1|RDH11_MOUSE Retinol dehydrogenase 11 OS=Mus musculus GN=Rdh11 PE=1 SV=2	Q9QYF1	Rdh11		58270195712	55953031168	39572488192	50913370112		1
sp|O88455|DHCR7_MOUSE 7-dehydrocholesterol reductase OS=Mus musculus GN=Dhcr7 PE=1 SV=1	O88455	Dhcr7		69467217920	73224323072	45141811200	25323769856	Chow up	0
sp|Q9JHP7|KDEL1_MOUSE KDEL motif-containing protein 1 OS=Mus musculus GN=Kdelc1 PE=1 SV=1	Q9JHP7	Kdelc1		64890172	83748976	6869506.5	2836265.75	Chow up	0
sp|E9Q4Z2|ACACB_MOUSE Acetyl-CoA carboxylase 2 OS=Mus musculus GN=Acacb PE=1 SV=1	E9Q4Z2	Acacb		34639896576	32471388160	29573863424	25382838272		0
sp|P52019|ERG1_MOUSE Squalene monooxygenase OS=Mus musculus GN=Sqle PE=2 SV=1	P52019	Sqle		39076700160	28691836928	17819111424	20495886336	Chow up	1
sp|A2AKG8|FOCAD_MOUSE Focadhesin OS=Mus musculus GN=Focad PE=1 SV=1	A2AKG8	Focad		11946288128	12702003200	9642828800	11690636288		0
sp|Q68FL4|SAHH3_MOUSE Putative adenosylhomocysteinase 3 OS=Mus musculus GN=Ahcyl2 PE=1 SV=1	Q68FL4	Ahcyl2		546820096	737820672	679510336	342348128		0
sp|Q62470|ITA3_MOUSE Integrin alpha-3 OS=Mus musculus GN=Itga3 PE=1 SV=1	Q62470	Itga3		1339836800	1419664384	1155769344	1245696896		0
sp|Q61216|MRE11_MOUSE Double-strand break repair protein MRE11A OS=Mus musculus GN=Mre11a PE=1 SV=1	Q61216	Mre11a		1712897792	1139974016	592634368	1809258368		0
sp|Q9D7X8|GGCT_MOUSE Gamma-glutamylcyclotransferase OS=Mus musculus GN=Ggct PE=1 SV=1	Q9D7X8	Ggct		12431851520	12463769600	11521654784	11831351296		0
sp|Q99J23|GHDC_MOUSE GH3 domain-containing protein OS=Mus musculus GN=Ghdc PE=2 SV=2	Q99J23	Ghdc		11993468928	10606224384	7403023872	8400909824		0
tr|B2RT14|B2RT14_MOUSE UDP-glucuronosyltransferase OS=Mus musculus GN=Ugt1a5 PE=1 SV=1	B2RT14	Ugt1a5		1.90533E+11	2.29942E+11	2.89775E+11	1.93099E+11		0
sp|Q8BHB4|WDR3_MOUSE WD repeat-containing protein 3 OS=Mus musculus GN=Wdr3 PE=1 SV=1	Q8BHB4	Wdr3		2121468032	2266970880	1684346752	1491336320		0
sp|Q9D9R0|RN125_MOUSE E3 ubiquitin-protein ligase RNF125 OS=Mus musculus GN=Rnf125 PE=2 SV=3	Q9D9R0	Rnf125		795812736	708923904	449158720	109844728	Chow up	0
sp|Q00898|A1AT5_MOUSE Alpha-1-antitrypsin 1-5 OS=Mus musculus GN=Serpina1e PE=1 SV=1	Q00898	Serpina1e		1.5295E+11	1.4961E+11	1.40659E+11	65845960704		0
tr|E9PYD1|E9PYD1_MOUSE Protein Fam98c OS=Mus musculus GN=Fam98c PE=1 SV=1	E9PYD1	Fam98c		10378898432	8849913856	6204692992	6699936768		0
sp|Q920E5|FPPS_MOUSE Farnesyl pyrophosphate synthase OS=Mus musculus GN=Fdps PE=1 SV=1	Q920E5	Fdps		2.63712E+11	2.38398E+11	2.01376E+11	1.0778E+11	Chow up	0
sp|Q3UEI1|PDE4C_MOUSE cAMP-specific 3',5'-cyclic phosphodiesterase 4C OS=Mus musculus GN=Pde4c PE=1 SV=1	Q3UEI1	Pde4c		8982119424	8596900864	7443175424	7902920704		0
sp|P19639|GSTM4_MOUSE Glutathione S-transferase Mu 3 OS=Mus musculus GN=Gstm3 PE=1 SV=2	P19639	Gstm3		1.32788E+11	1.51575E+11	95525027840	85017362432	Chow up	1
sp|P47877|IBP2_MOUSE Insulin-like growth factor-binding protein 2 OS=Mus musculus GN=Igfbp2 PE=2 SV=2	P47877	Igfbp2		15967727616	16991316992	11589539840	11223187456		0
sp|Q7SIG6|ASAP2_MOUSE Arf-GAP with SH3 domain, ANK repeat and PH domain-containing protein 2 OS=Mus musculus GN=Asap2 PE=1 SV=3	Q7SIG6	Asap2		563387840	386655040	514250048	398825120		0
sp|P97390|VPS45_MOUSE Vacuolar protein sorting-associated protein 45 OS=Mus musculus GN=Vps45 PE=1 SV=1	P97390	Vps45		15425044480	62768500736	59535347712	75694768128	HFD UP	0
sp|Q9D8X5|CNOT8_MOUSE CCR4-NOT transcription complex subunit 8 OS=Mus musculus GN=Cnot8 PE=2 SV=1	Q9D8X5	Cnot8		2065294976	2281982976	1832979712	1913856512		0
sp|Q9R1J0|NSDHL_MOUSE Sterol-4-alpha-carboxylate 3-dehydrogenase, decarboxylating OS=Mus musculus GN=Nsdhl PE=1 SV=1	Q9R1J0	Nsdhl		2.47939E+11	3.16742E+11	1.90413E+11	2.58731E+11		0
sp|Q8R4Y4|STAB1_MOUSE Stabilin-1 OS=Mus musculus GN=Stab1 PE=1 SV=1	Q8R4Y4	Stab1		46233100288	26742435840	31180105728	25596149760		0
sp|Q8QZR3|EST2A_MOUSE Pyrethroid hydrolase Ces2a OS=Mus musculus GN=Ces2a PE=1 SV=1	Q8QZR3	Ces2a		2.93254E+11	3.02223E+11	1.58785E+11	1.49209E+11	Chow up	0
sp|Q64505|CP7A1_MOUSE Cholesterol 7-alpha-monooxygenase OS=Mus musculus GN=Cyp7a1 PE=2 SV=2	Q64505	Cyp7a1		7775361024	8143278080	6391641088	7482409472		0
sp|Q8K2D3|EDC3_MOUSE Enhancer of mRNA-decapping protein 3 OS=Mus musculus GN=Edc3 PE=1 SV=1	Q8K2D3	Edc3		1131807232	509950816	311889728	407277600	Chow up	0
sp|Q8JZK9|HMCS1_MOUSE Hydroxymethylglutaryl-CoA synthase, cytoplasmic OS=Mus musculus GN=Hmgcs1 PE=1 SV=1	Q8JZK9	Hmgcs1		4.99704E+11	5.41993E+11	5.73678E+11	6.74222E+11		0
sp|Q9EQZ6|RPGF4_MOUSE Rap guanine nucleotide exchange factor 4 OS=Mus musculus GN=Rapgef4 PE=1 SV=1	Q9EQZ6	Rapgef4		9502334976	9542265856	6402244608	7096525824		0
sp|Q7TQI7|ABTB2_MOUSE Ankyrin repeat and BTB/POZ domain-containing protein 2 OS=Mus musculus GN=Abtb2 PE=1 SV=1	Q7TQI7	Abtb2		44466315264	46235521024	30124988416	32784928768		0
sp|Q61879|MYH10_MOUSE Myosin-10 OS=Mus musculus GN=Myh10 PE=1 SV=2	Q61879	Myh10		76881215488	86603866112	80930512896	75462672384		0
sp|P98203|ARVC_MOUSE Armadillo repeat protein deleted in velo-cardio-facial syndrome homolog OS=Mus musculus GN=Arvcf PE=1 SV=2	P98203	Arvcf		59971657728	40810422272	1.08603E+11	1.14309E+11	HFD UP	0
sp|Q61133|GSTT2_MOUSE Glutathione S-transferase theta-2 OS=Mus musculus GN=Gstt2 PE=1 SV=4	Q61133	Gstt2		79441027072	1.23651E+11	36904710144	44045017088	Chow up	0
sp|Q3U186|SYRM_MOUSE Probable arginine--tRNA ligase, mitochondrial OS=Mus musculus GN=Rars2 PE=1 SV=1	Q3U186	Rars2		30984550400	29250922496	29430689792	29674424320		0
sp|Q8K013|GTPBA_MOUSE GTP-binding protein 10 OS=Mus musculus GN=Gtpbp10 PE=2 SV=1	Q8K013	Gtpbp10		116694968	196999632	225928928	141312944		0
sp|B1AZI6|THOC2_MOUSE THO complex subunit 2 OS=Mus musculus GN=Thoc2 PE=1 SV=1	B1AZI6	Thoc2		1265706496	944010304	1459174272	1491250304		0
sp|Q62018|CTR9_MOUSE RNA polymerase-associated protein CTR9 homolog OS=Mus musculus GN=Ctr9 PE=1 SV=2	Q62018	Ctr9		2366262528	2631554048	2090601472	4788049920		0
sp|Q80UN9|MOD5_MOUSE tRNA dimethylallyltransferase, mitochondrial OS=Mus musculus GN=Trit1 PE=2 SV=2	Q80UN9	Trit1		90292976	150430976	184785152	5006394368	HFD UP	0
sp|Q9Z1F9|SAE2_MOUSE SUMO-activating enzyme subunit 2 OS=Mus musculus GN=Uba2 PE=1 SV=1	Q9Z1F9	Uba2		43931783168	42785763328	33067831296	28885532672		0
sp|Q8BLN5|ERG7_MOUSE Lanosterol synthase OS=Mus musculus GN=Lss PE=1 SV=2	Q8BLN5	Lss		2.3808E+11	2.62406E+11	2.0216E+11	2.02438E+11		0
sp|P19157|GSTP1_MOUSE Glutathione S-transferase P 1 OS=Mus musculus GN=Gstp1 PE=1 SV=2	P19157	Gstp1		3.02842E+12	2.8518E+12	1.97138E+12	1.93017E+12	Chow up	0
tr|Q8VC10|Q8VC10_MOUSE Oxidative stress induced growth inhibitor 1 OS=Mus musculus GN=Osgin1 PE=2 SV=1	Q8VC10	Osgin1		89033528	124496760	36947068	8046286.5	Chow up	0
sp|Q5SX79|SHRM1_MOUSE Protein Shroom1 OS=Mus musculus GN=Shroom1 PE=1 SV=2	Q5SX79	Shroom1		45101969408	43507646464	25961668608	25979670528	Chow up	0
sp|Q8BU30|SYIC_MOUSE Isoleucine--tRNA ligase, cytoplasmic OS=Mus musculus GN=Iars PE=1 SV=2	Q8BU30	Iars		1.14644E+11	1.13158E+11	1.07619E+11	97891753984		0
sp|Q9EPT5|SO2A1_MOUSE Solute carrier organic anion transporter family member 2A1 OS=Mus musculus GN=Slco2a1 PE=1 SV=2	Q9EPT5	Slco2a1		6037436928	5482359296	2937000192	6343869952		0
sp|Q61001|LAMA5_MOUSE Laminin subunit alpha-5 OS=Mus musculus GN=Lama5 PE=1 SV=4	Q61001	Lama5		4.93809E+11	3.73503E+11	2.35927E+11	3.47431E+11		0
sp|P58044|IDI1_MOUSE Isopentenyl-diphosphate Delta-isomerase 1 OS=Mus musculus GN=Idi1 PE=1 SV=1	P58044	Idi1		1.48765E+11	1.27291E+11	1.05643E+11	69844688896	Chow up	0
sp|Q7TSH2|KPBB_MOUSE Phosphorylase b kinase regulatory subunit beta OS=Mus musculus GN=Phkb PE=1 SV=1	Q7TSH2	Phkb		63948447744	60027084800	59938062336	53678211072		0
sp|Q80TJ7|PHF8_MOUSE Histone lysine demethylase PHF8 OS=Mus musculus GN=Phf8 PE=1 SV=2	Q80TJ7	Phf8		313944064	265643392	69222072	225739424	Chow up	0
sp|O35435|PYRD_MOUSE Dihydroorotate dehydrogenase (quinone), mitochondrial OS=Mus musculus GN=Dhodh PE=1 SV=2	O35435	Dhodh		16015512576	11460493312	12317177856	13944451072		0
sp|Q924T3|XRCC4_MOUSE DNA repair protein XRCC4 OS=Mus musculus GN=Xrcc4 PE=1 SV=1	Q924T3	Xrcc4		691465536	1282245888	729963648	524644096	Chow up	0
sp|Q8CF02|FM25C_MOUSE Protein FAM25C OS=Mus musculus GN=Fam25c PE=1 SV=1	Q8CF02	Fam25c	chow	5251000832	5566776320	5928060416	3806635776		1
sp|O88962|CP8B1_MOUSE 7-alpha-hydroxycholest-4-en-3-one 12-alpha-hydroxylase OS=Mus musculus GN=Cyp8b1 PE=1 SV=1	O88962	Cyp8b1		87711686656	1.01585E+11	1.03468E+11	75525193728		0
sp|P62245|RS15A_MOUSE 40S ribosomal protein S15a OS=Mus musculus GN=Rps15a PE=1 SV=2	P62245	Rps15a		2.43726E+11	2.76094E+11	2.80222E+11	2.4183E+11		0
sp|Q8BMF4|ODP2_MOUSE Dihydrolipoyllysine-residue acetyltransferase component of pyruvate dehydrogenase complex, mitochondrial OS=Mus musculus GN=Dlat PE=1 SV=2	Q8BMF4	Dlat		2.62418E+11	2.73296E+11	2.48337E+11	2.03494E+11		1
sp|Q9CQL5|RM18_MOUSE 39S ribosomal protein L18, mitochondrial OS=Mus musculus GN=Mrpl18 PE=1 SV=1	Q9CQL5	Mrpl18		9160338432	8711556096	8473592320	7382935552		0
sp|Q8CAY6|THIC_MOUSE Acetyl-CoA acetyltransferase, cytosolic OS=Mus musculus GN=Acat2 PE=1 SV=2	Q8CAY6	Acat2		75664605184	43999674368	33713350656	36933750784	Chow up	0
tr|Q9Z1M2|Q9Z1M2_MOUSE Interferon-g induced GTPase OS=Mus musculus GN=Irgm2 PE=1 SV=1	Q9Z1M2	Irgm2		21976176640	25340129280	24580235264	22659125248		0
sp|P53798|FDFT_MOUSE Squalene synthase OS=Mus musculus GN=Fdft1 PE=1 SV=2	P53798	Fdft1		11079903232	12832474112	12815218688	8179422720		0
sp|Q9DBG6|RPN2_MOUSE Dolichyl-diphosphooligosaccharide--protein glycosyltransferase subunit 2 OS=Mus musculus GN=Rpn2 PE=1 SV=1	Q9DBG6	Rpn2		1.03858E+11	82794692608	1.07822E+11	1.02754E+11		0
sp|Q91W36|UBP3_MOUSE Ubiquitin carboxyl-terminal hydrolase 3 OS=Mus musculus GN=Usp3 PE=2 SV=1	Q91W36	Usp3		2329837568	2446776064	2971132672	2234134784		0
sp|Q9D8H7|OMA1_MOUSE Metalloendopeptidase OMA1, mitochondrial OS=Mus musculus GN=Oma1 PE=1 SV=1	Q9D8H7	Oma1		1090185088	1197540864	974310336	889008768		0
sp|Q8C196|CPSM_MOUSE Carbamoyl-phosphate synthase [ammonia], mitochondrial OS=Mus musculus GN=Cps1 PE=1 SV=2	Q8C196	Cps1		1.11036E+13	1.22254E+13	6.37021E+12	6.43808E+12	Chow up	1
sp|Q6P9Q4|FHOD1_MOUSE FH1/FH2 domain-containing protein 1 OS=Mus musculus GN=Fhod1 PE=1 SV=3	Q6P9Q4	Fhod1		3846397440	4687610368	4131863552	5879744000		0
sp|Q9D9V3|ECHD1_MOUSE Ethylmalonyl-CoA decarboxylase OS=Mus musculus GN=Echdc1 PE=1 SV=2	Q9D9V3	Echdc1		2.15105E+11	2.35543E+11	1.83382E+11	1.68014E+11		0
sp|Q9CZS1|AL1B1_MOUSE Aldehyde dehydrogenase X, mitochondrial OS=Mus musculus GN=Aldh1b1 PE=1 SV=1	Q9CZS1	Aldh1b1		2.53491E+11	2.88376E+11	1.35749E+11	1.64709E+11	Chow up	0
tr|A0A0R4J135|A0A0R4J135_MOUSE Selenium-binding protein 2 OS=Mus musculus GN=Selenbp2 PE=4 SV=1	A0A0R4J135	Selenbp2		1.82633E+11	1.24597E+11	1.02781E+11	78187167744	Chow up	0
sp|Q63836|SBP2_MOUSE Selenium-binding protein 2 OS=Mus musculus GN=Selenbp2 PE=1 SV=2	Q63836	Selenbp2		19690366976	12737082368	3575720448	14591885312	Chow up	0
tr|G3UZT2|G3UZT2_MOUSE Selenium-binding protein 2 (Fragment) OS=Mus musculus GN=Selenbp2 PE=1 SV=1	G3UZT2	Selenbp2		1260784640	1174584704	1123812480	1411180672		0
sp|P55065|PLTP_MOUSE Phospholipid transfer protein OS=Mus musculus GN=Pltp PE=1 SV=1	P55065	Pltp	chow	587333824	516371968	730469248	472605760		0
sp|Q9CW79|GOGA1_MOUSE Golgin subfamily A member 1 OS=Mus musculus GN=Golga1 PE=1 SV=2	Q9CW79	Golga1		8172313088	6292021760	5687073792	5246160384		0
sp|Q91W18|TDRD3_MOUSE Tudor domain-containing protein 3 OS=Mus musculus GN=Tdrd3 PE=1 SV=4	Q91W18	Tdrd3		5435024896	1595837440	1408976512	1743889408	Chow up	0
sp|Q01279|EGFR_MOUSE Epidermal growth factor receptor OS=Mus musculus GN=Egfr PE=1 SV=1	Q01279	Egfr	chow	1.23824E+11	1.34559E+11	1.16783E+11	99409420288		0
sp|Q566J8|ADCK4_MOUSE AarF domain-containing protein kinase 4 OS=Mus musculus GN=Adck4 PE=1 SV=1	Q566J8	Adck4		3190225408	2967515648	2795441920	3065729024		1
sp|Q60936|ADCK3_MOUSE Atypical kinase ADCK3, mitochondrial OS=Mus musculus GN=Adck3 PE=1 SV=2	Q60936	Adck3		1.91228E+11	1.80536E+11	1.41951E+11	1.44461E+11		0
sp|Q3UHJ0|AAK1_MOUSE AP2-associated protein kinase 1 OS=Mus musculus GN=Aak1 PE=1 SV=2	Q3UHJ0	Aak1		5717953024	7115340288	6675915264	6982559744		0
sp|Q8BN21|VRK2_MOUSE Serine/threonine-protein kinase VRK2 OS=Mus musculus GN=Vrk2 PE=1 SV=2	Q8BN21	Vrk2		1133833344	1137830144	1198949888	953102464		0
tr|K7N6C2|K7N6C2_MOUSE Protein Cyp2c68 OS=Mus musculus GN=Cyp2c68 PE=1 SV=1	K7N6C2	Cyp2c68		26576584704	33112913920	18152052736	19291527168	Chow up	0
sp|P46737|BRCC3_MOUSE Lys-63-specific deubiquitinase BRCC36 OS=Mus musculus GN=Brcc3 PE=1 SV=1	P46737	Brcc3		7351347712	7978582016	7572770304	7019126784		0
sp|Q91WG2|RABE2_MOUSE Rab GTPase-binding effector protein 2 OS=Mus musculus GN=Rabep2 PE=1 SV=3	Q91WG2	Rabep2		26461995008	23003199488	32452132864	46707855360	HFD UP	0
sp|O70571|PDK4_MOUSE [Pyruvate dehydrogenase (acetyl-transferring)] kinase isozyme 4, mitochondrial OS=Mus musculus GN=Pdk4 PE=1 SV=1	O70571	Pdk4		470929120	532870592	287562720	534159872		0
sp|Q9JIY7|NAT8_MOUSE N-acetyltransferase 8 OS=Mus musculus GN=Nat8 PE=1 SV=1	Q9JIY7	Nat8		7734630912	7677560320	7168346112	6060487680		0
tr|Q569X9|Q569X9_MOUSE Cytochrome P450, family 2, subfamily c, polypeptide 67 OS=Mus musculus GN=Cyp2c67 PE=1 SV=1	Q569X9	Cyp2c67		1.21783E+11	1.46209E+11	90216259584	82549293056	Chow up	0
tr|E9PY03|E9PY03_MOUSE Protein Tstd1 OS=Mus musculus GN=Tstd1 PE=1 SV=1	E9PY03	Tstd1		8549827072	7806493696	6303034880	6638955520		0
sp|O88533|DDC_MOUSE Aromatic-L-amino-acid decarboxylase OS=Mus musculus GN=Ddc PE=1 SV=1	O88533	Ddc		92112707584	86422503424	81806221312	93577347072		1
sp|Q8R1A4|DOCK7_MOUSE Dedicator of cytokinesis protein 7 OS=Mus musculus GN=Dock7 PE=1 SV=3	Q8R1A4	Dock7		4385610752	3606391040	3437405440	3431707392		0
sp|Q791T5|MTCH1_MOUSE Mitochondrial carrier homolog 1 OS=Mus musculus GN=Mtch1 PE=1 SV=1	Q791T5	Mtch1		12140814336	13534120960	12059631616	10388187136		0
tr|Q9DCE9|Q9DCE9_MOUSE Protein Igtp OS=Mus musculus GN=Igtp PE=1 SV=1	Q9DCE9	Igtp		26173652992	75042783232	33354510336	16952358912	Chow up	0
sp|P97792|CXAR_MOUSE Coxsackievirus and adenovirus receptor homolog OS=Mus musculus GN=Cxadr PE=1 SV=1	P97792	Cxadr		25367404544	21466257408	21773258752	23082383360		1
sp|P97431|IRF6_MOUSE Interferon regulatory factor 6 OS=Mus musculus GN=Irf6 PE=1 SV=2	P97431	Irf6		23402233856	21591134208	26347821056	25555357696		0
sp|Q3UJ81|NEPR1_MOUSE Nuclear envelope phosphatase-regulatory subunit 1 OS=Mus musculus GN=Cnep1r1 PE=1 SV=1	Q3UJ81	Cnep1r1		1100867840	1062619328	1401176576	1183819904		0
sp|P16460|ASSY_MOUSE Argininosuccinate synthase OS=Mus musculus GN=Ass1 PE=1 SV=1	P16460	Ass1		5.37777E+12	6.41247E+12	3.13429E+12	3.52837E+12	Chow up	0
sp|O35728|CP4AE_MOUSE Cytochrome P450 4A14 OS=Mus musculus GN=Cyp4a14 PE=1 SV=1	O35728	Cyp4a14		14994181120	16367258624	10949275648	12925844480		0
sp|Q91W64|CP270_MOUSE Cytochrome P450 2C70 OS=Mus musculus GN=Cyp2c70 PE=1 SV=2	Q91W64	Cyp2c70		1.13293E+11	1.20338E+11	65013035008	65870831616	Chow up	0
sp|Q71B07|D19L3_MOUSE Probable C-mannosyltransferase DPY19L3 OS=Mus musculus GN=Dpy19l3 PE=2 SV=2	Q71B07	Dpy19l3		2985911808	2094380160	2383219968	2315392256		0
sp|Q9D816|CP255_MOUSE Cytochrome P450 2C55 OS=Mus musculus GN=Cyp2c55 PE=1 SV=1	Q9D816	Cyp2c55		16517468160	15328753664	17921681408	16547563520		0
tr|S4R2K9|S4R2K9_MOUSE Ankyrin-3 (Fragment) OS=Mus musculus GN=Ank3 PE=1 SV=1	S4R2K9	Ank3		24348065792	22386403328	23592886272	21458804736		0
sp|A2AWP8|ARGAL_MOUSE Rho guanine nucleotide exchange factor 10-like protein OS=Mus musculus GN=Arhgef10l PE=1 SV=1	A2AWP8	Arhgef10l		964326016	1586343552	1094055424	984348352		0
sp|O35660|GSTM6_MOUSE Glutathione S-transferase Mu 6 OS=Mus musculus GN=Gstm6 PE=1 SV=4	O35660	Gstm6		62727770112	70163243008	70764134400	44153503744		0
sp|P46460|NSF_MOUSE Vesicle-fusing ATPase OS=Mus musculus GN=Nsf PE=1 SV=2	P46460	Nsf		80761856000	70461292544	1.04146E+11	1.15806E+11		1
sp|Q8BVI4|DHPR_MOUSE Dihydropteridine reductase OS=Mus musculus GN=Qdpr PE=1 SV=2	Q8BVI4	Qdpr		8.63555E+11	7.81142E+11	5.3558E+11	5.27013E+11	Chow up	0
tr|D3YWR7|D3YWR7_MOUSE Dihydropteridine reductase OS=Mus musculus GN=Qdpr PE=1 SV=1	D3YWR7	Qdpr		1256426368	1822895232	1099178880	1018688704		0
sp|P05063|ALDOC_MOUSE Fructose-bisphosphate aldolase C OS=Mus musculus GN=Aldoc PE=1 SV=4	P05063	Aldoc		17261500416	15448085504	20094615552	16929710080		0
sp|P05532|KIT_MOUSE Mast/stem cell growth factor receptor Kit OS=Mus musculus GN=Kit PE=1 SV=3	P05532	Kit		352307552	28873076	331705792	105950344		0
sp|P35492|HUTH_MOUSE Histidine ammonia-lyase OS=Mus musculus GN=Hal PE=1 SV=1	P35492	Hal		2.35117E+11	2.89755E+11	1.45396E+11	1.99205E+11	Chow up	0
sp|Q9CV28|F188A_MOUSE Protein FAM188A OS=Mus musculus GN=Fam188a PE=1 SV=2	Q9CV28	Fam188a		1281766912	1768653440	1257708160	1031596992		1
sp|Q8QZR1|ATTY_MOUSE Tyrosine aminotransferase OS=Mus musculus GN=Tat PE=1 SV=1	Q8QZR1	Tat	chow	7834741248	8761320448	4421709824	3198432256	Chow up	1
sp|Q8BTY8|SCFD2_MOUSE Sec1 family domain-containing protein 2 OS=Mus musculus GN=Scfd2 PE=1 SV=1	Q8BTY8	Scfd2		3801433088	2566663168	5213842432	5068449792	HFD UP	0
sp|O08738|CASP6_MOUSE Caspase-6 OS=Mus musculus GN=Casp6 PE=1 SV=1	O08738	Casp6		12096739328	14692760576	12252192768	12074813440		0
sp|Q9R0M5|TPK1_MOUSE Thiamin pyrophosphokinase 1 OS=Mus musculus GN=Tpk1 PE=1 SV=1	Q9R0M5	Tpk1		32126883840	28114882560	41643220992	45521477632		0
sp|Q9D8T7|SLIRP_MOUSE SRA stem-loop-interacting RNA-binding protein, mitochondrial OS=Mus musculus GN=Slirp PE=1 SV=2	Q9D8T7	Slirp		11843965952	13709279232	12698961920	14158583808		0
sp|Q9R092|H17B6_MOUSE 17-beta-hydroxysteroid dehydrogenase type 6 OS=Mus musculus GN=Hsd17b6 PE=1 SV=1	Q9R092	Hsd17b6		62506602496	68405813248	23302508544	37806915584	Chow up	0
sp|P23198|CBX3_MOUSE Chromobox protein homolog 3 OS=Mus musculus GN=Cbx3 PE=1 SV=2	P23198	Cbx3		3219871232	4366047232	6738979840	4468276736		0
tr|A0A0R4J1Y3|A0A0R4J1Y3_MOUSE Probable tRNA N6-adenosine threonylcarbamoyltransferase OS=Mus musculus GN=Osgep PE=4 SV=1	A0A0R4J1Y3	Osgep		8073554432	8414968832	9800479744	9371092992		0
sp|Q7TT37|ELP1_MOUSE Elongator complex protein 1 OS=Mus musculus GN=Ikbkap PE=1 SV=2	Q7TT37	Ikbkap		23746738176	27407044608	29146726400	59235991552	HFD UP	0
sp|O88822|SC5D_MOUSE Lathosterol oxidase OS=Mus musculus GN=Sc5d PE=2 SV=2	O88822	Sc5d		1452232192	513602112	406830464	1174498176		0
sp|Q9D0W5|PPIL1_MOUSE Peptidyl-prolyl cis-trans isomerase-like 1 OS=Mus musculus GN=Ppil1 PE=1 SV=1	Q9D0W5	Ppil1		5.60806E+11	7.70023E+11	7.86947E+11	6.06521E+11		0
sp|Q8VCN5|CGL_MOUSE Cystathionine gamma-lyase OS=Mus musculus GN=Cth PE=1 SV=1	Q8VCN5	Cth		8.57501E+11	8.95485E+11	6.60343E+11	7.41629E+11		0
sp|O35623|BET1_MOUSE BET1 homolog OS=Mus musculus GN=Bet1 PE=1 SV=1	O35623	Bet1		2177880320	1403958528	2286864640	2998350080		0
sp|Q8BK67|RCC2_MOUSE Protein RCC2 OS=Mus musculus GN=Rcc2 PE=1 SV=1	Q8BK67	Rcc2		11371040768	8235764224	12206765056	12727781376		0
sp|Q8BJZ4|RT35_MOUSE 28S ribosomal protein S35, mitochondrial OS=Mus musculus GN=Mrps35 PE=1 SV=2	Q8BJZ4	Mrps35		59234951168	47939108864	48732323840	53862866944		0
sp|Q9QXE0|HACL1_MOUSE 2-hydroxyacyl-CoA lyase 1 OS=Mus musculus GN=Hacl1 PE=1 SV=2	Q9QXE0	Hacl1		2.79269E+11	2.80549E+11	2.29896E+11	2.2259E+11		0
sp|Q8C0L9|GPCP1_MOUSE Glycerophosphocholine phosphodiesterase GPCPD1 OS=Mus musculus GN=Gpcpd1 PE=1 SV=1	Q8C0L9	Gpcpd1		53099421696	49047670784	54641147904	56770568192		1
tr|A0A0R4J136|A0A0R4J136_MOUSE 3-oxo-5-alpha-steroid 4-dehydrogenase 1 OS=Mus musculus GN=Srd5a1 PE=4 SV=1	A0A0R4J136	Srd5a1		10573513728	7985692672	6896273920	9586694144		0
sp|Q9D2Y4|MLKL_MOUSE Mixed lineage kinase domain-like protein OS=Mus musculus GN=Mlkl PE=1 SV=1	Q9D2Y4	Mlkl		1418912640	2562071040	6250748928	7175570432	HFD UP	0
tr|E9Q5X2|E9Q5X2_MOUSE Cytoplasmic polyadenylation element-binding protein 2 OS=Mus musculus GN=Cpeb2 PE=1 SV=1	E9Q5X2	Cpeb2	chow	23492790272	14594312192	19915542528	23878467584		0
sp|Q9ES52|SHIP1_MOUSE Phosphatidylinositol 3,4,5-trisphosphate 5-phosphatase 1 OS=Mus musculus GN=Inpp5d PE=1 SV=2	Q9ES52	Inpp5d		493986912	431195808	1053588352	898773568	HFD UP	0
sp|Q91W96|APC4_MOUSE Anaphase-promoting complex subunit 4 OS=Mus musculus GN=Anapc4 PE=1 SV=1	Q91W96	Anapc4		5777375232	7732302336	7609703936	6999459328		0
sp|Q5SSH8|NEUFC_MOUSE Neuferricin OS=Mus musculus GN=Cyb5d2 PE=1 SV=1	Q5SSH8	Cyb5d2			295510816		1032873.313	Chow up	0
sp|Q9DBE0|CSAD_MOUSE Cysteine sulfinic acid decarboxylase OS=Mus musculus GN=Csad PE=1 SV=1	Q9DBE0	Csad		1.6787E+12	1.70953E+12	9.5622E+11	9.58406E+11	Chow up	0
sp|O09158|CP3AP_MOUSE Cytochrome P450 3A25 OS=Mus musculus GN=Cyp3a25 PE=1 SV=1	O09158	Cyp3a25		23251707904	20878942208	20201598976	46329569280	HFD UP	1
sp|Q8R5K2|UBP33_MOUSE Ubiquitin carboxyl-terminal hydrolase 33 OS=Mus musculus GN=Usp33 PE=1 SV=2	Q8R5K2	Usp33		407405408	445197824	276233792	533954496		0
sp|P52795|EFNB1_MOUSE Ephrin-B1 OS=Mus musculus GN=Efnb1 PE=1 SV=1	P52795	Efnb1	chow	673656832	814103936	697382144	560660800		0
sp|Q11011|PSA_MOUSE Puromycin-sensitive aminopeptidase OS=Mus musculus GN=Npepps PE=1 SV=2	Q11011	Npepps		29673308160	32805332992	31518298112	29742225408		0
sp|Q99LI9|CLP1_MOUSE Polyribonucleotide 5'-hydroxyl-kinase Clp1 OS=Mus musculus GN=Clp1 PE=1 SV=1	Q99LI9	Clp1		22048305152	17621743616	23810045952	23367202816		0
sp|Q91W98|S15A4_MOUSE Solute carrier family 15 member 4 OS=Mus musculus GN=Slc15a4 PE=1 SV=1	Q91W98	Slc15a4		260882640	290039808	561791936	216543536		0
sp|Q9QZS5|SGK2_MOUSE Serine/threonine-protein kinase Sgk2 OS=Mus musculus GN=Sgk2 PE=1 SV=1	Q9QZS5	Sgk2		8792340480	8728425472	8844769280	7588933120		0
sp|O88428|PAPS2_MOUSE Bifunctional 3'-phosphoadenosine 5'-phosphosulfate synthase 2 OS=Mus musculus GN=Papss2 PE=1 SV=2	O88428	Papss2		96635609088	1.02464E+11	81414488064	62153703424		1
sp|Q9QY93|DCTP1_MOUSE dCTP pyrophosphatase 1 OS=Mus musculus GN=Dctpp1 PE=1 SV=1	Q9QY93	Dctpp1		1494389376	2070589184	1685589376	2247546880		0
sp|P17095|HMGA1_MOUSE High mobility group protein HMG-I/HMG-Y OS=Mus musculus GN=Hmga1 PE=1 SV=4	P17095	Hmga1		19619239936	11918734336	19766601728	19428227072		0
sp|O35892|SP100_MOUSE Nuclear autoantigen Sp-100 OS=Mus musculus GN=Sp100 PE=1 SV=2	O35892	Sp100		9417058304	10869452800	17620107264	13157493760	HFD UP	0
sp|B2RRE7|OTUD4_MOUSE OTU domain-containing protein 4 OS=Mus musculus GN=Otud4 PE=1 SV=1	B2RRE7	Otud4		11317881856	7693710848	6877297664	5701837824	Chow up	0
sp|P05201|AATC_MOUSE Aspartate aminotransferase, cytoplasmic OS=Mus musculus GN=Got1 PE=1 SV=3	P05201	Got1		4.3525E+11	4.96134E+11	2.37306E+11	1.99767E+11	Chow up	1
tr|Q99L20|Q99L20_MOUSE Glutathione S-transferase theta 3 OS=Mus musculus GN=Gstt3 PE=1 SV=1	Q99L20	Gstt3		79375646720	87730593792	47517532160	51952697344	Chow up	0
sp|Q99N84|RT18B_MOUSE 28S ribosomal protein S18b, mitochondrial OS=Mus musculus GN=Mrps18b PE=1 SV=1	Q99N84	Mrps18b		8.03106E+11	8.84467E+11	1.04739E+12	7.99213E+11		1
sp|Q9DCY0|KEG1_MOUSE Glycine N-acyltransferase-like protein Keg1 OS=Mus musculus GN=Keg1 PE=1 SV=1	Q9DCY0	Keg1		3.06439E+11	3.68949E+11	2.40964E+11	2.51643E+11		0
tr|Q543K9|Q543K9_MOUSE Purine nucleoside phosphorylase OS=Mus musculus GN=Pnp PE=1 SV=1	Q543K9	Pnp		2.49725E+11	2.57115E+11	1.67564E+11	1.75958E+11		0
sp|P70288|HDAC2_MOUSE Histone deacetylase 2 OS=Mus musculus GN=Hdac2 PE=1 SV=1	P70288	Hdac2		2863618048	2603893248	3777045760	3680082176		0
sp|Q8VCE2|GPN1_MOUSE GPN-loop GTPase 1 OS=Mus musculus GN=Gpn1 PE=1 SV=1	Q8VCE2	Gpn1		2815506944	2148570624	1863476608	3491846400		0
sp|Q60631|GRB2_MOUSE Growth factor receptor-bound protein 2 OS=Mus musculus GN=Grb2 PE=1 SV=1	Q60631	Grb2		13719116800	13574119424	19498512384	17559126016		0
sp|P97930|KTHY_MOUSE Thymidylate kinase OS=Mus musculus GN=Dtymk PE=1 SV=2	P97930	Dtymk		11588376576	9147415552	10895760384	16184014848		0
sp|Q8CIG9|FBXL8_MOUSE F-box/LRR-repeat protein 8 OS=Mus musculus GN=Fbxl8 PE=1 SV=1	Q8CIG9	Fbxl8		2465157632	2074593920	1521730688	1717489664		0
sp|Q60991|CP7B1_MOUSE 25-hydroxycholesterol 7-alpha-hydroxylase OS=Mus musculus GN=Cyp7b1 PE=2 SV=2	Q60991	Cyp7b1		1.12163E+11	88819916800	76527845376	1.01908E+11		0
sp|Q9WTX2|PRKRA_MOUSE Interferon-inducible double-stranded RNA-dependent protein kinase activator A OS=Mus musculus GN=Prkra PE=1 SV=1	Q9WTX2	Prkra		3.62333E+11	3.53635E+11	2.48726E+11	2.68331E+11		0
sp|Q8K0Q5|RHG18_MOUSE Rho GTPase-activating protein 18 OS=Mus musculus GN=Arhgap18 PE=1 SV=1	Q8K0Q5	Arhgap18		2702656256	2409190144	2502408192	1709956352		0
sp|P10637|TAU_MOUSE Microtubule-associated protein tau OS=Mus musculus GN=Mapt PE=1 SV=3	P10637	Mapt		9598751744	7035199488	9675735040	12775159808		0
sp|Q14C51|PTCD3_MOUSE Pentatricopeptide repeat domain-containing protein 3, mitochondrial OS=Mus musculus GN=Ptcd3 PE=1 SV=2	Q14C51	Ptcd3		11970240512	16542412800	25718251520	22218063872	HFD UP	1
sp|Q60648|SAP3_MOUSE Ganglioside GM2 activator OS=Mus musculus GN=Gm2a PE=1 SV=2	Q60648	Gm2a		38086799360	34713894912	29374889984	29760612352		0
tr|E9PYG6|E9PYG6_MOUSE Protein Rasa1 OS=Mus musculus GN=Rasa1 PE=1 SV=1	E9PYG6	Rasa1		137420160	149946784	218406576	256141136	HFD UP	0
sp|Q9QXF8|GNMT_MOUSE Glycine N-methyltransferase OS=Mus musculus GN=Gnmt PE=1 SV=3	Q9QXF8	Gnmt		1.95862E+12	2.02527E+12	1.15757E+12	1.1345E+12	Chow up	0
sp|P42567|EPS15_MOUSE Epidermal growth factor receptor substrate 15 OS=Mus musculus GN=Eps15 PE=1 SV=1	P42567	Eps15		13113798656	13505401856	13712018432	11816409088		0
sp|Q8R519|ACMSD_MOUSE 2-amino-3-carboxymuconate-6-semialdehyde decarboxylase OS=Mus musculus GN=Acmsd PE=1 SV=2	Q8R519	Acmsd		1072268480	1306054016	750980160	582666752	Chow up	0
sp|Q9JHI5|IVD_MOUSE Isovaleryl-CoA dehydrogenase, mitochondrial OS=Mus musculus GN=Ivd PE=1 SV=1	Q9JHI5	Ivd	hfd	5.44994E+11	6.1741E+11	4.75918E+11	4.82728E+11		0
sp|Q9QY30|ABCBB_MOUSE Bile salt export pump OS=Mus musculus GN=Abcb11 PE=1 SV=2	Q9QY30	Abcb11		4.96702E+11	5.82835E+11	4.57336E+11	3.8922E+11		0
tr|A2AWR2|A2AWR2_MOUSE GPR155 variant 5 OS=Mus musculus GN=Gpr155 PE=1 SV=1	A2AWR2	Gpr155		1.15856E+12	1.3598E+12	1.33583E+12	1.20988E+12		0
sp|Q9EST3|4ET_MOUSE Eukaryotic translation initiation factor 4E transporter OS=Mus musculus GN=Eif4enif1 PE=1 SV=2	Q9EST3	Eif4enif1		81321960	72159960	113546800	70644312		0
sp|O88322|NID2_MOUSE Nidogen-2 OS=Mus musculus GN=Nid2 PE=1 SV=2	O88322	Nid2		2060681984	2527350272	3281988352	2549170432		0
sp|P48722|HS74L_MOUSE Heat shock 70 kDa protein 4L OS=Mus musculus GN=Hspa4l PE=1 SV=2	P48722	Hspa4l		1.05086E+11	73577709568	89041510400	91720327168		0
sp|Q91XU0|WRIP1_MOUSE ATPase WRNIP1 OS=Mus musculus GN=Wrnip1 PE=1 SV=2	Q91XU0	Wrnip1		5262057984	4419166208	4377403392	4660622848		0
sp|P16330|CN37_MOUSE 2',3'-cyclic-nucleotide 3'-phosphodiesterase OS=Mus musculus GN=Cnp PE=1 SV=3	P16330	Cnp		11617402880	8674437120	7447799808	6372180992		0
sp|O09106|HDAC1_MOUSE Histone deacetylase 1 OS=Mus musculus GN=Hdac1 PE=1 SV=1	O09106	Hdac1		40869048320	39432613888	43355885568	10908982272		0
sp|Q8VCU1|EST3B_MOUSE Carboxylesterase 3B OS=Mus musculus GN=Ces3b PE=1 SV=2	Q8VCU1	Ces3b		2.01744E+11	2.09828E+11	1.31625E+11	1.25217E+11	Chow up	0
sp|Q8JZM7|CDC73_MOUSE Parafibromin OS=Mus musculus GN=Cdc73 PE=1 SV=1	Q8JZM7	Cdc73		4.44535E+11	4.55163E+11	8.63124E+11	4.51165E+11		0
sp|O08810|U5S1_MOUSE 116 kDa U5 small nuclear ribonucleoprotein component OS=Mus musculus GN=Eftud2 PE=1 SV=1	O08810	Eftud2		43406110720	31845304320	26437681152	29541601280		0
sp|O35737|HNRH1_MOUSE Heterogeneous nuclear ribonucleoprotein H OS=Mus musculus GN=Hnrnph1 PE=1 SV=3	O35737	Hnrnph1		18389336064	19551137792	24163522560	17413421056		0
sp|Q62441|TLE4_MOUSE Transducin-like enhancer protein 4 OS=Mus musculus GN=Tle4 PE=1 SV=4	Q62441	Tle4		11092551680	9484134400	7879417856	151820368	Chow up	0
sp|Q924W7|ST5_MOUSE Suppression of tumorigenicity 5 protein OS=Mus musculus GN=St5 PE=1 SV=1	Q924W7	St5		918476032	777615360	1182697472	871427136		0
sp|P17809|GTR1_MOUSE Solute carrier family 2, facilitated glucose transporter member 1 OS=Mus musculus GN=Slc2a1 PE=1 SV=4	P17809	Slc2a1		453789088	486111616	229835088	234854128	Chow up	0
sp|Q6NZF1|ZC11A_MOUSE Zinc finger CCCH domain-containing protein 11A OS=Mus musculus GN=Zc3h11a PE=1 SV=1	Q6NZF1	Zc3h11a		11126312960	11373181952	12963620864	11133214720		0
sp|P24472|GSTA4_MOUSE Glutathione S-transferase A4 OS=Mus musculus GN=Gsta4 PE=1 SV=3	P24472	Gsta4		2.27709E+11	2.64146E+11	1.27257E+11	1.78587E+11	Chow up	0
tr|G3UZY2|G3UZY2_MOUSE Thioredoxin, mitochondrial (Fragment) OS=Mus musculus GN=Txn2 PE=1 SV=1	G3UZY2	Txn2		17912295424	18363293696	14121456640	16573944832		0
tr|K4DI77|K4DI77_MOUSE WD repeat-containing protein 81 (Fragment) OS=Mus musculus GN=Wdr81 PE=1 SV=1	K4DI77	Wdr81	chow	36118745088	43119419392	58432835584	43858890752		1
sp|Q6PIP5|NUDC1_MOUSE NudC domain-containing protein 1 OS=Mus musculus GN=Nudcd1 PE=1 SV=2	Q6PIP5	Nudcd1		11790772224	10955162624	12577643520	12356746240		0
sp|O55242|SGMR1_MOUSE Sigma non-opioid intracellular receptor 1 OS=Mus musculus GN=Sigmar1 PE=1 SV=1	O55242	Sigmar1		38268358656	39181705216	35131715584	33084112896		0
sp|Q9DAW6|PRP4_MOUSE U4/U6 small nuclear ribonucleoprotein Prp4 OS=Mus musculus GN=Prpf4 PE=1 SV=1	Q9DAW6	Prpf4		2716215552	2688692736	3112378368	3148518912		0
sp|Q61490|CD166_MOUSE CD166 antigen OS=Mus musculus GN=Alcam PE=1 SV=3	Q61490	Alcam	hfd	7297274880	7058107392	7365792768	6273581056		0
sp|Q3UBG2|PCLI1_MOUSE PTB-containing, cubilin and LRP1-interacting protein OS=Mus musculus GN=Pid1 PE=1 SV=2	Q3UBG2	Pid1		384486272	1235907712	563010688	313396224	Chow up	0
sp|Q9DBG1|CP27A_MOUSE Sterol 26-hydroxylase, mitochondrial OS=Mus musculus GN=Cyp27a1 PE=1 SV=1	Q9DBG1	Cyp27a1		5.18691E+11	5.57917E+11	5.44377E+11	4.76081E+11		0
sp|P18581|CTR2_MOUSE Cationic amino acid transporter 2 OS=Mus musculus GN=Slc7a2 PE=1 SV=3	P18581	Slc7a2		363817536	375213984	306535520	3107193600	HFD UP	0
sp|Q8C3B8|RFT1_MOUSE Protein RFT1 homolog OS=Mus musculus GN=Rft1 PE=2 SV=2	Q8C3B8	Rft1		4870764032	4642215936	5287784960	6043856896		0
sp|O35654|DPOD2_MOUSE DNA polymerase delta subunit 2 OS=Mus musculus GN=Pold2 PE=1 SV=2	O35654	Pold2		39607708	67614104	80414320	89962208	HFD UP	0
sp|Q9WTK3|GPAA1_MOUSE Glycosylphosphatidylinositol anchor attachment 1 protein OS=Mus musculus GN=Gpaa1 PE=1 SV=3	Q9WTK3	Gpaa1		2413069312	2752874752	3316234240	2318526720		0
sp|Q99PI5|LPIN2_MOUSE Phosphatidate phosphatase LPIN2 OS=Mus musculus GN=Lpin2 PE=1 SV=2	Q99PI5	Lpin2		1851100288	1751474816	2604742400	2569795328		0
sp|P40936|INMT_MOUSE Indolethylamine N-methyltransferase OS=Mus musculus GN=Inmt PE=1 SV=1	P40936	Inmt		1.11122E+12	1.17047E+12	6.40347E+11	8.68226E+11	Chow up	0
sp|Q91VF2|HNMT_MOUSE Histamine N-methyltransferase OS=Mus musculus GN=Hnmt PE=1 SV=1	Q91VF2	Hnmt		59338477568	55656718336	54416826368	67685777408		0
sp|Q9CR10|OXLD1_MOUSE Oxidoreductase-like domain-containing protein 1 OS=Mus musculus GN=Oxld1 PE=1 SV=1	Q9CR10	Oxld1		9317893120	328189504	593853312	7554429440		0
sp|Q9D0K1|PEX13_MOUSE Peroxisomal membrane protein PEX13 OS=Mus musculus GN=Pex13 PE=1 SV=1	Q9D0K1	Pex13		7815395328	7834909184	10563036160	11105504256		0
sp|Q99K30|ES8L2_MOUSE Epidermal growth factor receptor kinase substrate 8-like protein 2 OS=Mus musculus GN=Eps8l2 PE=1 SV=1	Q99K30	Eps8l2		20020469760	39961092096	45171171328	47817187328	HFD UP	1
sp|Q78JW9|UBFD1_MOUSE Ubiquitin domain-containing protein UBFD1 OS=Mus musculus GN=Ubfd1 PE=1 SV=2	Q78JW9	Ubfd1		9812121600	9762518016	11591896064	10196809728		0
sp|Q80W22|THNS2_MOUSE Threonine synthase-like 2 OS=Mus musculus GN=Thnsl2 PE=1 SV=1	Q80W22	Thnsl2		95338733568	71462641664	80803676160	73705185280		0
sp|Q8BW10|NOB1_MOUSE RNA-binding protein NOB1 OS=Mus musculus GN=Nob1 PE=1 SV=1	Q8BW10	Nob1		331014240	383027168	430628768	325577056		0
sp|Q69ZZ6|TMCC1_MOUSE Transmembrane and coiled-coil domains protein 1 OS=Mus musculus GN=Tmcc1 PE=1 SV=2	Q69ZZ6	Tmcc1		1254099584	853809216	1306892032	2235969280	HFD UP	0
sp|Q8C6M1|UBP20_MOUSE Ubiquitin carboxyl-terminal hydrolase 20 OS=Mus musculus GN=Usp20 PE=1 SV=1	Q8C6M1	Usp20		586986944	526623776	761954048	686211840		0
sp|Q9DB73|NB5R1_MOUSE NADH-cytochrome b5 reductase 1 OS=Mus musculus GN=Cyb5r1 PE=1 SV=1	Q9DB73	Cyb5r1		1425552256	1364423680	2928222720	7235288576	HFD UP	0
sp|P56387|DYLT3_MOUSE Dynein light chain Tctex-type 3 OS=Mus musculus GN=Dynlt3 PE=1 SV=1	P56387	Dynlt3		1.20671E+11	75242364928	37673394176	71269261312	Chow up	0
sp|Q8BNV1|TRM2A_MOUSE tRNA (uracil-5-)-methyltransferase homolog A OS=Mus musculus GN=Trmt2a PE=1 SV=1	Q8BNV1	Trmt2a		3253406208	2538927360	2357020416	2761958656		0
sp|Q8BH73|QPCTL_MOUSE Glutaminyl-peptide cyclotransferase-like protein OS=Mus musculus GN=Qpctl PE=1 SV=1	Q8BH73	Qpctl		11774584832	8257532416	6534199296	12237240320		0
sp|O88986|KBL_MOUSE 2-amino-3-ketobutyrate coenzyme A ligase, mitochondrial OS=Mus musculus GN=Gcat PE=1 SV=2	O88986	Gcat		1.09658E+11	1.08824E+11	70679552000	61868961792	Chow up	0
sp|Q8CGR7|UPP2_MOUSE Uridine phosphorylase 2 OS=Mus musculus GN=Upp2 PE=2 SV=1	Q8CGR7	Upp2		326243296	617140480				0
sp|Q9JJU8|SH3L1_MOUSE SH3 domain-binding glutamic acid-rich-like protein OS=Mus musculus GN=Sh3bgrl PE=1 SV=1	Q9JJU8	Sh3bgrl		1.06011E+11	88932139008	1.0034E+11	78576041984		0
sp|Q63739|TP4A1_MOUSE Protein tyrosine phosphatase type IVA 1 OS=Mus musculus GN=Ptp4a1 PE=1 SV=1	Q63739	Ptp4a1		3541637632	4955857920	3394700544	3085122560		0
sp|Q8CFA1|IRAK2_MOUSE Interleukin-1 receptor-associated kinase-like 2 OS=Mus musculus GN=Irak2 PE=2 SV=2	Q8CFA1	Irak2		32577564	37351440	49569292	32785364		1
tr|A0A0G2JDV3|A0A0G2JDV3_MOUSE Protein Gbp6 OS=Mus musculus GN=Gbp6 PE=4 SV=1	A0A0G2JDV3	Gbp6		3690800128	4877911552	4089152000	2938735872		0
sp|P62307|RUXF_MOUSE Small nuclear ribonucleoprotein F OS=Mus musculus GN=Snrpf PE=1 SV=1	P62307	Snrpf		12530081792	16399021056	18950299648	17085630464		0
tr|Q8R084|Q8R084_MOUSE UDP-glucuronosyltransferase OS=Mus musculus GN=Ugt2b1 PE=1 SV=1	Q8R084	Ugt2b1		8.05688E+11	8.14599E+11	7.31559E+11	7.2784E+11		1
sp|Q64345|IFIT3_MOUSE Interferon-induced protein with tetratricopeptide repeats 3 OS=Mus musculus GN=Ifit3 PE=1 SV=1	Q64345	Ifit3		38047592448	29067227136	31396952064	33250854912		0
tr|F8WIU9|F8WIU9_MOUSE Small integral membrane protein 7 OS=Mus musculus GN=Smim7 PE=1 SV=1	F8WIU9	Smim7		4116978176	2886481152	3424475392	6316358144		0
sp|P43247|MSH2_MOUSE DNA mismatch repair protein Msh2 OS=Mus musculus GN=Msh2 PE=1 SV=1	P43247	Msh2		3015533056	2791438336	4218099712	3961608704		0
sp|Q91V92|ACLY_MOUSE ATP-citrate synthase OS=Mus musculus GN=Acly PE=1 SV=1	Q91V92	Acly		3.97994E+11	3.78874E+11	3.14551E+11	2.56446E+11		0
tr|Q3V117|Q3V117_MOUSE ATP-citrate synthase OS=Mus musculus GN=Acly PE=1 SV=1	Q3V117	Acly		8918220800	8539299840	6797935104	4779331072	Chow up	0
sp|Q8K2I3|FMO2_MOUSE Dimethylaniline monooxygenase [N-oxide-forming] 2 OS=Mus musculus GN=Fmo2 PE=1 SV=3	Q8K2I3	Fmo2		9107433472	10162885632	7848670720	8840966144		0
sp|Q8BHN0|PPM1L_MOUSE Protein phosphatase 1L OS=Mus musculus GN=Ppm1l PE=1 SV=1	Q8BHN0	Ppm1l		7670288384	8058471424	6288054784	4419047424		0
sp|Q7JJ13|BRD2_MOUSE Bromodomain-containing protein 2 OS=Mus musculus GN=Brd2 PE=1 SV=1	Q7JJ13	Brd2		7688687616	8272067584	15348390912	15988370432	HFD UP	0
sp|P70697|DCUP_MOUSE Uroporphyrinogen decarboxylase OS=Mus musculus GN=Urod PE=1 SV=2	P70697	Urod		63984128000	58465411072	71396704256	61155278848		0
sp|Q8R059|GALE_MOUSE UDP-glucose 4-epimerase OS=Mus musculus GN=Gale PE=1 SV=1	Q8R059	Gale		32725391360	30416394240	30163812352	29982771200		0
sp|Q9JJZ4|UB2J1_MOUSE Ubiquitin-conjugating enzyme E2 J1 OS=Mus musculus GN=Ube2j1 PE=1 SV=2	Q9JJZ4	Ube2j1		15262521344	16364951552	18564843520	19227740160		0
sp|Q91VH6|MEMO1_MOUSE Protein MEMO1 OS=Mus musculus GN=Memo1 PE=1 SV=1	Q91VH6	Memo1		23577948160	23335477248	22213177344	20799404032		0
sp|Q9CRD2|EMC2_MOUSE ER membrane protein complex subunit 2 OS=Mus musculus GN=Emc2 PE=1 SV=1	Q9CRD2	Emc2		17448773632	18457716736	17701881856	15841515520		0
sp|Q9Z1R4|CF047_MOUSE Uncharacterized protein C6orf47 homolog OS=Mus musculus GN=D17h6s53e PE=1 SV=1	Q9Z1R4	D17h6s53e		914043584	873409088	841441664	958870016		0
sp|Q91VU0|FAM3C_MOUSE Protein FAM3C OS=Mus musculus GN=Fam3c PE=1 SV=1	Q91VU0	Fam3c		45588353024	47612928000	46614814720	42455158784		0
sp|Q9WVB0|RBPMS_MOUSE RNA-binding protein with multiple splicing OS=Mus musculus GN=Rbpms PE=1 SV=2	Q9WVB0	Rbpms	hfd	7672761856	8014358528	9549172736	9746259968		0
sp|Q9CR41|HYPK_MOUSE Huntingtin-interacting protein K OS=Mus musculus GN=Hypk PE=1 SV=2	Q9CR41	Hypk		881572736	2963638528	3103205888	4224409344	HFD UP	0
sp|Q71FD5|ZNRF2_MOUSE E3 ubiquitin-protein ligase ZNRF2 OS=Mus musculus GN=Znrf2 PE=1 SV=1	Q71FD5	Znrf2		1349372416	1114288640	997764672	1388788992		0
tr|A2BGI8|A2BGI8_MOUSE Peptidyl-prolyl cis-trans isomerase (Fragment) OS=Mus musculus GN=Ppih PE=1 SV=1	A2BGI8	Ppih		6026215936	5735890432	8127183360	7797269504		0
tr|O54909|O54909_MOUSE Cis-retinol androgen dehydrogenase 1 OS=Mus musculus GN=Rdh16 PE=1 SV=1	O54909	Rdh16		42601193472	51337940992	45556985856	34112352256		0
sp|Q9DCM0|ETHE1_MOUSE Persulfide dioxygenase ETHE1, mitochondrial OS=Mus musculus GN=Ethe1 PE=1 SV=2	Q9DCM0	Ethe1		1.82943E+11	1.73911E+11	93455319040	95377276928	Chow up	0
sp|Q64669|NQO1_MOUSE NAD(P)H dehydrogenase [quinone] 1 OS=Mus musculus GN=Nqo1 PE=1 SV=3	Q64669	Nqo1		20973254656	20689264640	22503477248	17970237440		0
sp|Q9JLI6|SCLY_MOUSE Selenocysteine lyase OS=Mus musculus GN=Scly PE=1 SV=1	Q9JLI6	Scly		33517127680	34561187840	39931801600	32568592384		0
sp|Q80U38|KHNYN_MOUSE Protein KHNYN OS=Mus musculus GN=Khnyn PE=2 SV=2	Q80U38	Khnyn		957009920	682425728	1462095488	643664512		0
sp|Q14AI6|RUSD3_MOUSE RNA pseudouridylate synthase domain-containing protein 3 OS=Mus musculus GN=Rpusd3 PE=2 SV=1	Q14AI6	Rpusd3		7755091968	6635370496	6817503744	9539679232		0
sp|Q8BXN7|PPM1K_MOUSE Protein phosphatase 1K, mitochondrial OS=Mus musculus GN=Ppm1k PE=1 SV=1	Q8BXN7	Ppm1k		3605881600	3405956608	3866599424	5289323008		0
sp|Q8BVE3|VATH_MOUSE V-type proton ATPase subunit H OS=Mus musculus GN=Atp6v1h PE=1 SV=1	Q8BVE3	Atp6v1h		14260663296	16253768704	13768290304	10700024832		0
sp|Q8BGV0|SYNM_MOUSE Probable asparagine--tRNA ligase, mitochondrial OS=Mus musculus GN=Nars2 PE=1 SV=1	Q8BGV0	Nars2		8699566080	8919654400	7530497024	7716975104		0
sp|P27808|MGAT1_MOUSE Alpha-1,3-mannosyl-glycoprotein 2-beta-N-acetylglucosaminyltransferase OS=Mus musculus GN=Mgat1 PE=1 SV=1	P27808	Mgat1		7936009728	9462037504	9101757440	6932182016		0
sp|O89026|ROBO1_MOUSE Roundabout homolog 1 OS=Mus musculus GN=Robo1 PE=1 SV=1	O89026	Robo1		458686400	360437920	470797568	385567072		0
sp|Q8VE09|TT39C_MOUSE Tetratricopeptide repeat protein 39C OS=Mus musculus GN=Ttc39c PE=1 SV=2	Q8VE09	Ttc39c		81384210432	84072136704	67697803264	59889623040		0
sp|P60670|NPL4_MOUSE Nuclear protein localization protein 4 homolog OS=Mus musculus GN=Nploc4 PE=1 SV=3	P60670	Nploc4		50547519488	53866086400	54498181120	49788932096		0
sp|Q9DAR7|DCPS_MOUSE m7GpppX diphosphatase OS=Mus musculus GN=Dcps PE=1 SV=1	Q9DAR7	Dcps		17476298752	16213612544	14632310784	20312043520		0
sp|P97366|EVI5_MOUSE Ecotropic viral integration site 5 protein OS=Mus musculus GN=Evi5 PE=1 SV=2	P97366	Evi5		23705032704	27773259776	21201786880	20064942080		0
sp|Q62446|FKBP3_MOUSE Peptidyl-prolyl cis-trans isomerase FKBP3 OS=Mus musculus GN=Fkbp3 PE=1 SV=2	Q62446	Fkbp3		1.96818E+12	1.70998E+12	2.88485E+12	2.83715E+12	HFD UP	0
sp|O54916|REPS1_MOUSE RalBP1-associated Eps domain-containing protein 1 OS=Mus musculus GN=Reps1 PE=1 SV=2	O54916	Reps1		58803867648	28324057088	48587935744	78173454336		0
sp|Q8BHA3|DTD2_MOUSE Probable D-tyrosyl-tRNA(Tyr) deacylase 2 OS=Mus musculus GN=Dtd2 PE=1 SV=1	Q8BHA3	Dtd2		26276710400	20288344064	16109485056	17846865920		0
tr|A2CEK7|A2CEK7_MOUSE Major urinary protein 12 OS=Mus musculus GN=Mup14 PE=3 SV=1	A2CEK7	Mup14		1.0895E+12	1.07333E+12	5.84822E+11	5.81369E+11	Chow up	0
tr|B8JI96|B8JI96_MOUSE Protein Mup14 (Fragment) OS=Mus musculus GN=Mup14 PE=1 SV=1	B8JI96	Mup14		4787734016	4455882240	3398527744	3123372288		0
sp|Q921I9|EXOS4_MOUSE Exosome complex component RRP41 OS=Mus musculus GN=Exosc4 PE=1 SV=3	Q921I9	Exosc4		601135296	520618432	671900416	347940416		0
sp|Q9QUJ7|ACSL4_MOUSE Long-chain-fatty-acid--CoA ligase 4 OS=Mus musculus GN=Acsl4 PE=1 SV=2	Q9QUJ7	Acsl4		27313352704	22936334336	22761768960	22842259456		0
sp|Q62433|NDRG1_MOUSE Protein NDRG1 OS=Mus musculus GN=Ndrg1 PE=1 SV=1	Q62433	Ndrg1		5686669312	4584345600	5751874560	5795953152		0
sp|O54804|CHKA_MOUSE Choline kinase alpha OS=Mus musculus GN=Chka PE=1 SV=3	O54804	Chka		3471165696	2724543488	3996687872	3091130880		0
sp|Q9R008|KIME_MOUSE Mevalonate kinase OS=Mus musculus GN=Mvk PE=1 SV=1	Q9R008	Mvk		12315637760	10384184320	7047837696	3010167552	Chow up	0
sp|Q8CAK1|CAF17_MOUSE Putative transferase CAF17 homolog, mitochondrial OS=Mus musculus GN=Iba57 PE=1 SV=1	Q8CAK1	Iba57		12791862272	12178172928	14482961408	13180826624		0
sp|P17742|PPIA_MOUSE Peptidyl-prolyl cis-trans isomerase A OS=Mus musculus GN=Ppia PE=1 SV=2	P17742	Ppia		1.05837E+12	1.05465E+12	1.23092E+12	1.03089E+12		0
sp|P28271|ACOC_MOUSE Cytoplasmic aconitate hydratase OS=Mus musculus GN=Aco1 PE=1 SV=3	P28271	Aco1		3.97565E+11	3.4189E+11	3.65762E+11	4.59611E+11		0
sp|Q9D2M8|UB2V2_MOUSE Ubiquitin-conjugating enzyme E2 variant 2 OS=Mus musculus GN=Ube2v2 PE=1 SV=4	Q9D2M8	Ube2v2		4246637312	3057086720	3446212608	5395684864		0
sp|Q9D7I5|LHPP_MOUSE Phospholysine phosphohistidine inorganic pyrophosphate phosphatase OS=Mus musculus GN=Lhpp PE=1 SV=1	Q9D7I5	Lhpp	chow	44415639552	49142484992	40635383808	46907080704		1
sp|P59016|VP33B_MOUSE Vacuolar protein sorting-associated protein 33B OS=Mus musculus GN=Vps33b PE=1 SV=1	P59016	Vps33b		470718080	767017856	768854400	499038304		0
tr|B2RXQ2|B2RXQ2_MOUSE Ppfia1 protein OS=Mus musculus GN=Ppfia1 PE=1 SV=1	B2RXQ2	Ppfia1		5815841792	5529679872	7483119104	8316548096		0
sp|Q9Z2G9|HTAI2_MOUSE Oxidoreductase HTATIP2 OS=Mus musculus GN=Htatip2 PE=1 SV=3	Q9Z2G9	Htatip2		48222113792	38267035648	41988255744	62810886144		0
sp|Q64525|H2B2B_MOUSE Histone H2B type 2-B OS=Mus musculus GN=Hist2h2bb PE=1 SV=3	Q64525	Hist2h2bb		4.0861E+12	4.43938E+12	5.41867E+12	4.05965E+12		0
sp|Q9DBE8|ALG2_MOUSE Alpha-1,3/1,6-mannosyltransferase ALG2 OS=Mus musculus GN=Alg2 PE=1 SV=2	Q9DBE8	Alg2		17551316992	17517520896	23947952128	25038811136		0
sp|Q5M8N4|D39U1_MOUSE Epimerase family protein SDR39U1 OS=Mus musculus GN=Sdr39u1 PE=1 SV=1	Q5M8N4	Sdr39u1		1.67391E+11	1.22243E+11	79067619328	1.12969E+11	Chow up	0
sp|A3KGS3|RGPA2_MOUSE Ral GTPase-activating protein subunit alpha-2 OS=Mus musculus GN=Ralgapa2 PE=1 SV=2	A3KGS3	Ralgapa2		8336980992	9053318144	8809331712	12620873728		0
sp|Q05685|FOLR2_MOUSE Folate receptor beta OS=Mus musculus GN=Folr2 PE=2 SV=1	Q05685	Folr2		3810708992	4233486848	4226003712	3000321536		0
sp|Q8R0Y6|AL1L1_MOUSE Cytosolic 10-formyltetrahydrofolate dehydrogenase OS=Mus musculus GN=Aldh1l1 PE=1 SV=1	Q8R0Y6	Aldh1l1		2.21732E+12	2.54008E+12	1.61263E+12	1.69202E+12		0
sp|Q8VDS8|STX18_MOUSE Syntaxin-18 OS=Mus musculus GN=Stx18 PE=1 SV=2	Q8VDS8	Stx18		5051295232	4952668672	6489604608	5648208896		0
sp|Q9D0Q7|RM45_MOUSE 39S ribosomal protein L45, mitochondrial OS=Mus musculus GN=Mrpl45 PE=1 SV=1	Q9D0Q7	Mrpl45		1.69453E+11	2.1373E+11	2.60649E+11	2.05851E+11		0
tr|Q61406|Q61406_MOUSE Complement factor H-related 1 OS=Mus musculus GN=Cfhr1 PE=1 SV=1	Q61406	Cfhr1		698679424	1266412544	8535826944	8665456640	HFD UP	0
tr|A0A0J9YUG5|A0A0J9YUG5_MOUSE Protein Wbscr27 (Fragment) OS=Mus musculus GN=Wbscr27 PE=1 SV=1	A0A0J9YUG5	Wbscr27		4947546112	4809027072	3824875520	3717135360		0
sp|Q9D787|PPIL2_MOUSE Peptidyl-prolyl cis-trans isomerase-like 2 OS=Mus musculus GN=Ppil2 PE=1 SV=2	Q9D787	Ppil2		1161500160	1676398592	1814010880	1953143808		0
sp|P59048|PDRG1_MOUSE p53 and DNA damage-regulated protein 1 OS=Mus musculus GN=Pdrg1 PE=2 SV=1	P59048	Pdrg1		1336078208	1421382784	1783436800	1115328128		0
sp|Q924M7|MPI_MOUSE Mannose-6-phosphate isomerase OS=Mus musculus GN=Mpi PE=1 SV=1	Q924M7	Mpi		88061829120	82380824576	77424615424	94743052288		0
sp|Q80SY6|ADAL_MOUSE Adenosine deaminase-like protein OS=Mus musculus GN=Adal PE=2 SV=1	Q80SY6	Adal		703694528	450690464	443488064	138367072	Chow up	0
sp|Q923Q2|STA13_MOUSE StAR-related lipid transfer protein 13 OS=Mus musculus GN=Stard13 PE=1 SV=5	Q923Q2	Stard13		453592640	591315648	471906688	334699904		0
sp|Q9CR02|TMA16_MOUSE Translation machinery-associated protein 16 OS=Mus musculus GN=Tma16 PE=1 SV=1	Q9CR02	Tma16		104128264	120258944	146423664	79550296		0
sp|Q9QWG7|ST1B1_MOUSE Sulfotransferase family cytosolic 1B member 1 OS=Mus musculus GN=Sult1b1 PE=1 SV=2	Q9QWG7	Sult1b1		26533914624	26623315968	26057246720	22571829248		0
sp|Q9EPC1|PARVA_MOUSE Alpha-parvin OS=Mus musculus GN=Parva PE=1 SV=1	Q9EPC1	Parva		22506627072	22214305792	25127229440	22777544704		1
tr|E9PUR0|E9PUR0_MOUSE Protein Ankhd1 OS=Mus musculus GN=Ankhd1 PE=1 SV=1	E9PUR0	Ankhd1		12771286016	11889513472	12416303104	13849527296		0
sp|P42703|LIFR_MOUSE Leukemia inhibitory factor receptor OS=Mus musculus GN=Lifr PE=1 SV=1	P42703	Lifr		17377656832	12465429504	19937556480	20521205760		0
sp|Q8JZU6|PXDC1_MOUSE PX domain-containing protein 1 OS=Mus musculus GN=Pxdc1 PE=2 SV=2	Q8JZU6	Pxdc1		1828698624	2019746432	4115137792	3976283904	HFD UP	0
sp|Q61735|CD47_MOUSE Leukocyte surface antigen CD47 OS=Mus musculus GN=Cd47 PE=1 SV=2	Q61735	Cd47		13573550080	14537291776	13802625024	12124915712		0
sp|Q8VDH1|FBX21_MOUSE F-box only protein 21 OS=Mus musculus GN=Fbxo21 PE=1 SV=1	Q8VDH1	Fbxo21		57865180	87295776	22389640	28979950	Chow up	0
sp|Q8VED9|LEGL_MOUSE Galectin-related protein OS=Mus musculus GN=Lgalsl PE=1 SV=1	Q8VED9	Lgalsl		4666612736	6119317504	5937587200	4658537472		0
tr|Q8R5I6|Q8R5I6_MOUSE Glutathione S-transferase mu 4 OS=Mus musculus GN=Gstm4 PE=1 SV=1	Q8R5I6	Gstm4		25189187584	22123606016	21230467072	19330062336		0
sp|Q9DCE5|PK1IP_MOUSE p21-activated protein kinase-interacting protein 1 OS=Mus musculus GN=Pak1ip1 PE=1 SV=2	Q9DCE5	Pak1ip1		114186480	215049312	204791440	179071872		0
sp|Q69ZX8|ABLM3_MOUSE Actin-binding LIM protein 3 OS=Mus musculus GN=Ablim3 PE=1 SV=2	Q69ZX8	Ablim3		62345650176	54102687744	61089296384	54852411392		0
sp|Q99N92|RM27_MOUSE 39S ribosomal protein L27, mitochondrial OS=Mus musculus GN=Mrpl27 PE=1 SV=1	Q99N92	Mrpl27		9142454272	9728871424	9037619200	9907875840		0
sp|O35448|PPT2_MOUSE Lysosomal thioesterase PPT2 OS=Mus musculus GN=Ppt2 PE=1 SV=1	O35448	Ppt2		561486848	543308672	723041984	1182866560	HFD UP	0
tr|G3X9Y6|G3X9Y6_MOUSE Aldo-keto reductase family 1, member C19 OS=Mus musculus GN=Akr1c19 PE=1 SV=1	G3X9Y6	Akr1c19		1.6172E+11	2.04625E+11	1.30278E+11	1.21185E+11		1
sp|Q9DBC7|KAP0_MOUSE cAMP-dependent protein kinase type I-alpha regulatory subunit OS=Mus musculus GN=Prkar1a PE=1 SV=3	Q9DBC7	Prkar1a		27873429504	25423489024	29339834368	26851844096		0
sp|Q8BZS9|DHX32_MOUSE Putative pre-mRNA-splicing factor ATP-dependent RNA helicase DHX32 OS=Mus musculus GN=Dhx32 PE=1 SV=2	Q8BZS9	Dhx32	hfd	72047904	119906624	98733704	46744984		0
sp|O35972|RM23_MOUSE 39S ribosomal protein L23, mitochondrial OS=Mus musculus GN=Mrpl23 PE=1 SV=1	O35972	Mrpl23		5586520576	4907049984	6318572544	6481761792		0
sp|Q9DCS3|MECR_MOUSE Trans-2-enoyl-CoA reductase, mitochondrial OS=Mus musculus GN=Mecr PE=1 SV=2	Q9DCS3	Mecr		57441583104	57775661056	56336510976	40957329408		0
sp|Q9R0U0|SRS10_MOUSE Serine/arginine-rich splicing factor 10 OS=Mus musculus GN=Srsf10 PE=1 SV=2	Q9R0U0	Srsf10		4216649728	4338644480	7130628096	5033366016		0
sp|P61327|MGN_MOUSE Protein mago nashi homolog OS=Mus musculus GN=Magoh PE=2 SV=1	P61327	Magoh		50544717824	45821743104	64921001984	62376161280		0
sp|Q99JV5|STAR4_MOUSE StAR-related lipid transfer protein 4 OS=Mus musculus GN=Stard4 PE=1 SV=1	Q99JV5	Stard4		3890273024	3667611648	3170512640	2430188800		0
sp|P68181|KAPCB_MOUSE cAMP-dependent protein kinase catalytic subunit beta OS=Mus musculus GN=Prkacb PE=1 SV=2	P68181	Prkacb		2389863680	3472267776	2680706816	5412084736		0
sp|P15626|GSTM2_MOUSE Glutathione S-transferase Mu 2 OS=Mus musculus GN=Gstm2 PE=1 SV=2	P15626	Gstm2		4.46134E+12	4.75354E+12	3.38402E+12	2.7617E+12		0
sp|Q8BX17|GEMI5_MOUSE Gem-associated protein 5 OS=Mus musculus GN=Gemin5 PE=1 SV=2	Q8BX17	Gemin5		661177408	669239488	940955584	660300544		0
sp|Q8BGR9|UBCP1_MOUSE Ubiquitin-like domain-containing CTD phosphatase 1 OS=Mus musculus GN=Ublcp1 PE=1 SV=1	Q8BGR9	Ublcp1		4834912256	3348589568	5571129344	5979790336		0
sp|P62313|LSM6_MOUSE U6 snRNA-associated Sm-like protein LSm6 OS=Mus musculus GN=Lsm6 PE=1 SV=1	P62313	Lsm6		59983106048	54587146240	78981922816	1.14873E+11	HFD UP	0
sp|Q2VLH6|C163A_MOUSE Scavenger receptor cysteine-rich type 1 protein M130 OS=Mus musculus GN=Cd163 PE=1 SV=2	Q2VLH6	Cd163		2519970816	2745782528	2277376512	2325566464		0
tr|E9Q3G8|E9Q3G8_MOUSE Protein Nup153 OS=Mus musculus GN=Nup153 PE=1 SV=1	E9Q3G8	Nup153		14165657600	17575968768	14349870080	13299011584		0
sp|Q00420|GABP1_MOUSE GA-binding protein subunit beta-1 OS=Mus musculus GN=Gabpb1 PE=1 SV=2	Q00420	Gabpb1		2323397376	2693019392	2205686272	3305378304		0
sp|O89112|LANC1_MOUSE LanC-like protein 1 OS=Mus musculus GN=Lancl1 PE=1 SV=1	O89112	Lancl1		19096875008	20556144640	21237995520	14990377984		0
sp|P52840|ST1A1_MOUSE Sulfotransferase 1A1 OS=Mus musculus GN=Sult1a1 PE=1 SV=1	P52840	Sult1a1		7.43971E+11	6.84616E+11	7.47181E+11	8.44539E+11		0
sp|P58501|PAXB1_MOUSE PAX3- and PAX7-binding protein 1 OS=Mus musculus GN=Paxbp1 PE=1 SV=3	P58501	Paxbp1		1.54999E+11	1.42709E+11	89484017664	2.92657E+11		0
sp|P11930|NUD19_MOUSE Nucleoside diphosphate-linked moiety X motif 19 OS=Mus musculus GN=Nudt19 PE=1 SV=2	P11930	Nudt19		24415305728	27900227584	25154029568	24466823168		0
sp|Q9D753|EXOS8_MOUSE Exosome complex component RRP43 OS=Mus musculus GN=Exosc8 PE=1 SV=1	Q9D753	Exosc8		10638419968	6106969088	5072179712	7152765440		0
sp|Q99M31|HSP7E_MOUSE Heat shock 70 kDa protein 14 OS=Mus musculus GN=Hspa14 PE=1 SV=2	Q99M31	Hspa14		67986141184	55537496064	57772433408	60870152192		0
sp|P70245|EBP_MOUSE 3-beta-hydroxysteroid-Delta(8),Delta(7)-isomerase OS=Mus musculus GN=Ebp PE=1 SV=3	P70245	Ebp		2.79849E+11	3.0738E+11	2.62593E+11	2.41825E+11		0
sp|O35382|EXOC4_MOUSE Exocyst complex component 4 OS=Mus musculus GN=Exoc4 PE=1 SV=2	O35382	Exoc4		4786570240	3219913984	2645408768	3921423616		0
sp|Q8K1C9|LRC41_MOUSE Leucine-rich repeat-containing protein 41 OS=Mus musculus GN=Lrrc41 PE=1 SV=3	Q8K1C9	Lrrc41		2588794112	3373605632	2614088704	1875965312		0
tr|B1AUX5|B1AUX5_MOUSE Protein Arhgap4 OS=Mus musculus GN=Arhgap4 PE=1 SV=1	B1AUX5	Arhgap4		88896376	71321360	140131984	133266824	HFD UP	0
sp|P18608|HMGN1_MOUSE Non-histone chromosomal protein HMG-14 OS=Mus musculus GN=Hmgn1 PE=1 SV=2	P18608	Hmgn1		43321292	74481912	275063072	323744672	HFD UP	0
sp|Q8BI08|MAL2_MOUSE Protein MAL2 OS=Mus musculus GN=Mal2 PE=1 SV=1	Q8BI08	Mal2		25298673664	28156712960	29291788288	26431090688		0
sp|Q2PFD7|PSD3_MOUSE PH and SEC7 domain-containing protein 3 OS=Mus musculus GN=Psd3 PE=1 SV=2	Q2PFD7	Psd3		4788598272	3630281472	4323835392	3081819904		0
sp|Q8BHI7|ELOV5_MOUSE Elongation of very long chain fatty acids protein 5 OS=Mus musculus GN=Elovl5 PE=1 SV=1	Q8BHI7	Elovl5		23707033600	14286400512	22344040448	22126305280		0
sp|Q8BZH4|POGZ_MOUSE Pogo transposable element with ZNF domain OS=Mus musculus GN=Pogz PE=1 SV=2	Q8BZH4	Pogz		182066656	213086848	237857072	255223072		0
sp|Q0VGB7|PP4R2_MOUSE Serine/threonine-protein phosphatase 4 regulatory subunit 2 OS=Mus musculus GN=Ppp4r2 PE=1 SV=1	Q0VGB7	Ppp4r2		99212255232	1.051E+11	87854342144	89180635136		0
sp|Q7TMK9|HNRPQ_MOUSE Heterogeneous nuclear ribonucleoprotein Q OS=Mus musculus GN=Syncrip PE=1 SV=2	Q7TMK9	Syncrip		34165028864	29476786176	35588472832	30322235392		0
sp|Q8JZR0|ACSL5_MOUSE Long-chain-fatty-acid--CoA ligase 5 OS=Mus musculus GN=Acsl5 PE=1 SV=1	Q8JZR0	Acsl5		3.1517E+11	2.7942E+11	3.37415E+11	3.04966E+11		0
tr|F7AYP0|F7AYP0_MOUSE V-type proton ATPase subunit S1 (Fragment) OS=Mus musculus GN=Atp6ap1 PE=4 SV=1	F7AYP0	Atp6ap1		96175832	51250896	36595068	144002976		0
sp|Q62348|TSN_MOUSE Translin OS=Mus musculus GN=Tsn PE=1 SV=1	Q62348	Tsn		38136135680	40110678016	47665201152	45492281344		0
sp|Q71KT5|ERG24_MOUSE Delta(14)-sterol reductase OS=Mus musculus GN=Tm7sf2 PE=1 SV=2	Q71KT5	Tm7sf2	hfd	42616197120	44924043264	33953386496	25128165376		0
sp|Q99M15|PPIP2_MOUSE Proline-serine-threonine phosphatase-interacting protein 2 OS=Mus musculus GN=Pstpip2 PE=1 SV=4	Q99M15	Pstpip2		26467557376	22760435712	21351411712	24736868352		0
sp|Q9DAA6|EXOS1_MOUSE Exosome complex component CSL4 OS=Mus musculus GN=Exosc1 PE=1 SV=1	Q9DAA6	Exosc1		266883616		384674560	74069832		0
tr|A0A0R4J092|A0A0R4J092_MOUSE Beta-mannosidase OS=Mus musculus GN=Manba PE=4 SV=1	A0A0R4J092	Manba		20391307264	31137112064	17342785536	15219158016	Chow up	0
sp|Q91VU6|DCA11_MOUSE DDB1- and CUL4-associated factor 11 OS=Mus musculus GN=Dcaf11 PE=1 SV=1	Q91VU6	Dcaf11		14391838720	15348386816	16844236800	14672368640		0
sp|P50247|SAHH_MOUSE Adenosylhomocysteinase OS=Mus musculus GN=Ahcy PE=1 SV=3	P50247	Ahcy		3.61441E+12	4.09993E+12	3.26469E+12	3.21548E+12		0
sp|Q8BHC4|DCAKD_MOUSE Dephospho-CoA kinase domain-containing protein OS=Mus musculus GN=Dcakd PE=1 SV=1	Q8BHC4	Dcakd		4.33856E+11	3.56314E+11	4.25891E+11	3.16344E+11		0
sp|Q3TIR1|TPC13_MOUSE Trafficking protein particle complex subunit 13 OS=Mus musculus GN=Trappc13 PE=2 SV=1	Q3TIR1	Trappc13		8241639936	6119882752	5072575488	4642017792		0
sp|G3X982|AOXC_MOUSE Aldehyde oxidase 3 OS=Mus musculus GN=Aox3 PE=1 SV=1	G3X982	Aox3		4.51979E+11	4.41625E+11	4.48408E+11	4.31016E+11		0
sp|Q8BGS7|CEPT1_MOUSE Choline/ethanolaminephosphotransferase 1 OS=Mus musculus GN=Cept1 PE=1 SV=1	Q8BGS7	Cept1		12681257984	13925137408	11015519232	8875939840		0
sp|P48760|FOLC_MOUSE Folylpolyglutamate synthase, mitochondrial OS=Mus musculus GN=Fpgs PE=1 SV=3	P48760	Fpgs		41558290432	35377786880	51892555776	61670559744		1
sp|Q01147|CREB1_MOUSE Cyclic AMP-responsive element-binding protein 1 OS=Mus musculus GN=Creb1 PE=1 SV=1	Q01147	Creb1		6896393728	6927194112	6855638528	5507251712		0
sp|Q9ET22|DPP2_MOUSE Dipeptidyl peptidase 2 OS=Mus musculus GN=Dpp7 PE=1 SV=2	Q9ET22	Dpp7		24605356032	24896008192	23018145792	20028284928		0
sp|P36371|TAP2_MOUSE Antigen peptide transporter 2 OS=Mus musculus GN=Tap2 PE=1 SV=1	P36371	Tap2		41294331904	42085867520	48631033856	41778020352		0
sp|O88845|AKA10_MOUSE A-kinase anchor protein 10, mitochondrial OS=Mus musculus GN=Akap10 PE=1 SV=3	O88845	Akap10		896185280	1417397120	1205076608	1008129216		0
sp|Q99L27|GMPR2_MOUSE GMP reductase 2 OS=Mus musculus GN=Gmpr2 PE=1 SV=2	Q99L27	Gmpr2		3.21231E+11	3.85739E+11	1.73225E+11	1.42683E+11	Chow up	0
sp|Q9D710|TMX2_MOUSE Thioredoxin-related transmembrane protein 2 OS=Mus musculus GN=Tmx2 PE=1 SV=1	Q9D710	Tmx2		4208251648	3266822400	3983450880	3182953216		0
sp|Q9Z2U1|PSA5_MOUSE Proteasome subunit alpha type-5 OS=Mus musculus GN=Psma5 PE=1 SV=1	Q9Z2U1	Psma5		75925807104	86413598720	79050547200	65184239616		0
sp|Q8VE70|PDC10_MOUSE Programmed cell death protein 10 OS=Mus musculus GN=Pdcd10 PE=1 SV=1	Q8VE70	Pdcd10		16334768128	18026948608	18753949696	15352229888		0
sp|Q9D0B0|SRSF9_MOUSE Serine/arginine-rich splicing factor 9 OS=Mus musculus GN=Srsf9 PE=1 SV=1	Q9D0B0	Srsf9		3332061696	3753562880	2451253760	3537313280		0
sp|Q8BP00|IQCB1_MOUSE IQ calmodulin-binding motif-containing protein 1 OS=Mus musculus GN=Iqcb1 PE=1 SV=2	Q8BP00	Iqcb1		4527397888	1798052096	4545534464	5688305152	HFD UP	0
sp|Q9D0K2|SCOT1_MOUSE Succinyl-CoA:3-ketoacid coenzyme A transferase 1, mitochondrial OS=Mus musculus GN=Oxct1 PE=1 SV=1	Q9D0K2	Oxct1		402059296	604911168	584671872	412564160		0
sp|Q64462|CP4B1_MOUSE Cytochrome P450 4B1 OS=Mus musculus GN=Cyp4b1 PE=1 SV=1	Q64462	Cyp4b1		8844403712	8157486592	11674056704	12516537344		0
sp|Q8C6I2|SDHF2_MOUSE Succinate dehydrogenase assembly factor 2, mitochondrial OS=Mus musculus GN=Sdhaf2 PE=1 SV=1	Q8C6I2	Sdhaf2		5411000320	4925801984	4499799040	5581655040		0
sp|Q8CJF7|ELYS_MOUSE Protein ELYS OS=Mus musculus GN=Ahctf1 PE=1 SV=1	Q8CJF7	Ahctf1		2338341888	1978782080	1901431680	1550772224		0
sp|Q9CYK1|SYWM_MOUSE Tryptophan--tRNA ligase, mitochondrial OS=Mus musculus GN=Wars2 PE=1 SV=2	Q9CYK1	Wars2		4395351040	3630034944	3729084416	4160945408		0
sp|A2ALW5|DJC25_MOUSE DnaJ homolog subfamily C member 25 OS=Mus musculus GN=Dnajc25 PE=1 SV=1	A2ALW5	Dnajc25		3510121472	4190883328	4615354368	3861132032		0
sp|Q3UVL4|VPS51_MOUSE Vacuolar protein sorting-associated protein 51 homolog OS=Mus musculus GN=Vps51 PE=1 SV=2	Q3UVL4	Vps51		6954660352	6083092480	7119306752	9046834176		0
sp|Q8BYL4|SYYM_MOUSE Tyrosine--tRNA ligase, mitochondrial OS=Mus musculus GN=Yars2 PE=1 SV=2	Q8BYL4	Yars2		13473153024	14648064000	16380830720	16045513728		0
sp|Q6PHQ8|NAA35_MOUSE N-alpha-acetyltransferase 35, NatC auxiliary subunit OS=Mus musculus GN=Naa35 PE=1 SV=1	Q6PHQ8	Naa35		13287726080	10056806400	16736717824	19118448640	HFD UP	0
sp|Q9QZ85|IIGP1_MOUSE Interferon-inducible GTPase 1 OS=Mus musculus GN=Iigp1 PE=1 SV=2	Q9QZ85	Iigp1		1.45101E+11	2.60321E+11	1.51831E+11	1.46978E+11		0
sp|Q9DB25|ALG5_MOUSE Dolichyl-phosphate beta-glucosyltransferase OS=Mus musculus GN=Alg5 PE=1 SV=1	Q9DB25	Alg5		9235871744	10536176640	11605232640	9251423232		0
tr|E0CXW2|E0CXW2_MOUSE Uncharacterized aarF domain-containing protein kinase 5 OS=Mus musculus GN=Adck5 PE=1 SV=1	E0CXW2	Adck5		10824120320	10077506560	10126551040	9394264064		0
sp|O88856|TPST2_MOUSE Protein-tyrosine sulfotransferase 2 OS=Mus musculus GN=Tpst2 PE=1 SV=1	O88856	Tpst2		57731212	42017992	58050836	42623788		0
sp|Q8CIV8|TBCE_MOUSE Tubulin-specific chaperone E OS=Mus musculus GN=Tbce PE=1 SV=1	Q8CIV8	Tbce		3498568960	3461165312	3694230272	4199508992		0
sp|Q8BGA9|OXA1L_MOUSE Mitochondrial inner membrane protein OXA1L OS=Mus musculus GN=Oxa1l PE=1 SV=1	Q8BGA9	Oxa1l		8543120896	10639477760	11060590592	8169355776		0
sp|Q6P2B1|TNPO3_MOUSE Transportin-3 OS=Mus musculus GN=Tnpo3 PE=1 SV=1	Q6P2B1	Tnpo3		22146897920	18815756288	26926245888	26778888192		0
sp|Q9JHI7|EXOS9_MOUSE Exosome complex component RRP45 OS=Mus musculus GN=Exosc9 PE=1 SV=1	Q9JHI7	Exosc9		1842312704	2086418176	2090169728	1589075200		0
sp|Q9DBM2|ECHP_MOUSE Peroxisomal bifunctional enzyme OS=Mus musculus GN=Ehhadh PE=1 SV=4	Q9DBM2	Ehhadh		5.54149E+11	6.19061E+11	5.70033E+11	4.82277E+11		0
sp|P48441|IDUA_MOUSE Alpha-L-iduronidase OS=Mus musculus GN=Idua PE=1 SV=2	P48441	Idua		1094044928	764750016	1189643520	1293634944		0
tr|A2AE89|A2AE89_MOUSE Glutathione S-transferase Mu 1 OS=Mus musculus GN=Gstm1 PE=1 SV=2	A2AE89	Gstm1		3.03821E+12	3.02123E+12	2.44767E+12	2.50791E+12		0
sp|P10649|GSTM1_MOUSE Glutathione S-transferase Mu 1 OS=Mus musculus GN=Gstm1 PE=1 SV=2	P10649	Gstm1		683654784	274640352	136074960	247650608	Chow up	0
tr|Q9CQM8|Q9CQM8_MOUSE 60S ribosomal protein L21 OS=Mus musculus GN=Rpl21 PE=1 SV=1	Q9CQM8	Rpl21		1.30573E+11	1.23444E+11	1.31277E+11	1.3738E+11		0
sp|Q9R099|TBL2_MOUSE Transducin beta-like protein 2 OS=Mus musculus GN=Tbl2 PE=1 SV=2	Q9R099	Tbl2		39179366400	54919434240	48277078016	53288697856		0
sp|B1AZP2|DLGP4_MOUSE Disks large-associated protein 4 OS=Mus musculus GN=Dlgap4 PE=1 SV=1	B1AZP2	Dlgap4		48640176128	35476217856	37635452928	34026985472		0
tr|E9Q0B0|E9Q0B0_MOUSE Sorbin and SH3 domain-containing protein 2 OS=Mus musculus GN=Sorbs2 PE=1 SV=1	E9Q0B0	Sorbs2		73013518336	85267275776	60647944192	57819205632		0
sp|P47809|MP2K4_MOUSE Dual specificity mitogen-activated protein kinase kinase 4 OS=Mus musculus GN=Map2k4 PE=1 SV=2	P47809	Map2k4		6682994176	7488846848	8607821824	7293407232		0
sp|P22518|CLK1_MOUSE Dual specificity protein kinase CLK1 OS=Mus musculus GN=Clk1 PE=1 SV=2	P22518	Clk1		6447843.5	9950067	15370727	2500972.75		0
sp|Q9CYZ2|TPD54_MOUSE Tumor protein D54 OS=Mus musculus GN=Tpd52l2 PE=1 SV=1	Q9CYZ2	Tpd52l2		2.60417E+11	2.64596E+11	3.59766E+11	3.73853E+11		0
sp|Q9D9M5|PHOP2_MOUSE Pyridoxal phosphate phosphatase PHOSPHO2 OS=Mus musculus GN=Phospho2 PE=1 SV=1	Q9D9M5	Phospho2		664580160	758994944	800448896	686563456		0
sp|P31786|ACBP_MOUSE Acyl-CoA-binding protein OS=Mus musculus GN=Dbi PE=1 SV=2	P31786	Dbi		2.6452E+12	2.37781E+12	2.19205E+12	2.09106E+12		0
sp|Q9JKY5|HIP1R_MOUSE Huntingtin-interacting protein 1-related protein OS=Mus musculus GN=Hip1r PE=1 SV=2	Q9JKY5	Hip1r		4844537344	4702030336	3783435008	3190717440		0
sp|Q6ZQ03|FNBP4_MOUSE Formin-binding protein 4 OS=Mus musculus GN=Fnbp4 PE=1 SV=2	Q6ZQ03	Fnbp4		83326888	80674248	124054632	60936076		0
tr|E0CZ22|E0CZ22_MOUSE Protein Mroh1 OS=Mus musculus GN=Mroh1 PE=1 SV=1	E0CZ22	Mroh1		41916252160	31537895424	29838778368	31182532608		0
sp|Q9JHS4|CLPX_MOUSE ATP-dependent Clp protease ATP-binding subunit clpX-like, mitochondrial OS=Mus musculus GN=Clpx PE=1 SV=2	Q9JHS4	Clpx		93917741056	1.25755E+11	1.11557E+11	1.49877E+11		0
sp|Q91X58|ZFN2B_MOUSE AN1-type zinc finger protein 2B OS=Mus musculus GN=Zfand2b PE=1 SV=1	Q91X58	Zfand2b		758855680	814129984	421103904	624269120	Chow up	0
sp|Q9DBA8|HUTI_MOUSE Probable imidazolonepropionase OS=Mus musculus GN=Amdhd1 PE=1 SV=1	Q9DBA8	Amdhd1	chow	3.26539E+11	3.13538E+11	3.1458E+11	3.1533E+11		0
sp|P59759|MKL2_MOUSE MKL/myocardin-like protein 2 OS=Mus musculus GN=Mkl2 PE=1 SV=1	P59759	Mkl2		1310854272	1342930304	1830027648	1393809408		0
sp|Q9CPX7|RT16_MOUSE 28S ribosomal protein S16, mitochondrial OS=Mus musculus GN=Mrps16 PE=1 SV=1	Q9CPX7	Mrps16		7150720512	7365416448	5752516096	5725880832		0
sp|Q9WUM4|COR1C_MOUSE Coronin-1C OS=Mus musculus GN=Coro1c PE=1 SV=2	Q9WUM4	Coro1c		85576876032	83873349632	69043478528	69239078912		0
sp|Q8R4U0|STAB2_MOUSE Stabilin-2 OS=Mus musculus GN=Stab2 PE=1 SV=1	Q8R4U0	Stab2		26390618112	18344593408	15501957120	24247363584		0
sp|Q61526|ERBB3_MOUSE Receptor tyrosine-protein kinase erbB-3 OS=Mus musculus GN=Erbb3 PE=1 SV=2	Q61526	Erbb3		1090409472	1083561344	1319715456	1264593152		0
sp|P97717|ADA1B_MOUSE Alpha-1B adrenergic receptor OS=Mus musculus GN=Adra1b PE=1 SV=2	P97717	Adra1b		630919744	884915712	746795776	314947968		0
sp|Q6QI06|RICTR_MOUSE Rapamycin-insensitive companion of mTOR OS=Mus musculus GN=Rictor PE=1 SV=2	Q6QI06	Rictor		7966116864	7633853952	11501908992	10147012608		0
sp|Q9D7N6|RM30_MOUSE 39S ribosomal protein L30, mitochondrial OS=Mus musculus GN=Mrpl30 PE=1 SV=1	Q9D7N6	Mrpl30		6732444672	6535783936	5902985728	11103375360		0
sp|P35979|RL12_MOUSE 60S ribosomal protein L12 OS=Mus musculus GN=Rpl12 PE=1 SV=2	P35979	Rpl12		3.70919E+11	3.73884E+11	4.26603E+11	3.9473E+11		0
sp|Q3UPH7|ARH40_MOUSE Rho guanine nucleotide exchange factor 40 OS=Mus musculus GN=Arhgef40 PE=1 SV=1	Q3UPH7	Arhgef40		2182154240	1924294656	2103238016	1906216576		0
sp|P56528|CD38_MOUSE ADP-ribosyl cyclase/cyclic ADP-ribose hydrolase 1 OS=Mus musculus GN=Cd38 PE=1 SV=2	P56528	Cd38		23396694016	25201803264	29624324096	30996752384		0
sp|Q9D6Z0|ALKB7_MOUSE Alpha-ketoglutarate-dependent dioxygenase alkB homolog 7, mitochondrial OS=Mus musculus GN=Alkbh7 PE=1 SV=1	Q9D6Z0	Alkbh7		419640224	256061536	276904192	284660480		0
sp|Q8BQ47|CNPY4_MOUSE Protein canopy homolog 4 OS=Mus musculus GN=Cnpy4 PE=1 SV=1	Q8BQ47	Cnpy4		849392704	809356032	729447168	666366784		0
sp|Q9D6M3|GHC1_MOUSE Mitochondrial glutamate carrier 1 OS=Mus musculus GN=Slc25a22 PE=1 SV=1	Q9D6M3	Slc25a22		1.955E+11	2.7957E+11	1.46698E+11	1.38134E+11	Chow up	0
sp|Q9D554|SF3A3_MOUSE Splicing factor 3A subunit 3 OS=Mus musculus GN=Sf3a3 PE=1 SV=2	Q9D554	Sf3a3		17231200256	20042993664	13637923840	21108570112		0
sp|Q8BKC8|PI4KB_MOUSE Phosphatidylinositol 4-kinase beta OS=Mus musculus GN=Pi4kb PE=1 SV=2	Q8BKC8	Pi4kb		15722950656	13535746048	18579773440	12149656576		0
sp|O88425|NDK6_MOUSE Nucleoside diphosphate kinase 6 OS=Mus musculus GN=Nme6 PE=1 SV=1	O88425	Nme6		111247584	174110496	96295216	107141312		0
sp|Q9DBB4|NAA16_MOUSE N-alpha-acetyltransferase 16, NatA auxiliary subunit OS=Mus musculus GN=Naa16 PE=2 SV=1	Q9DBB4	Naa16		17452976128	15116469248	15356858368	12708272128		0
sp|Q61391|NEP_MOUSE Neprilysin OS=Mus musculus GN=Mme PE=1 SV=3	Q61391	Mme		4644753920	3934988800	7402935296	7772592640	HFD UP	0
sp|Q62086|PON2_MOUSE Serum paraoxonase/arylesterase 2 OS=Mus musculus GN=Pon2 PE=1 SV=2	Q62086	Pon2		36072538112	30030501888	43830550528	46436098048		1
sp|Q8BFW7|LPP_MOUSE Lipoma-preferred partner homolog OS=Mus musculus GN=Lpp PE=1 SV=1	Q8BFW7	Lpp		32768651264	39268651008	42626547712	32667129856		0
sp|Q03160|GRB7_MOUSE Growth factor receptor-bound protein 7 OS=Mus musculus GN=Grb7 PE=1 SV=1	Q03160	Grb7		7108617728	9927879680	8559396864	7374418432		0
sp|Q99P88|NU155_MOUSE Nuclear pore complex protein Nup155 OS=Mus musculus GN=Nup155 PE=1 SV=1	Q99P88	Nup155		9.36924E+11	1.20439E+12	1.0717E+12	8.75346E+11		0
tr|D3Z2U7|D3Z2U7_MOUSE cAMP-responsive element modulator (Fragment) OS=Mus musculus GN=Crem PE=1 SV=1	D3Z2U7	Crem		80068968	141363504	54359392	30891508	Chow up	0
sp|Q9EPS3|GLCE_MOUSE D-glucuronyl C5-epimerase OS=Mus musculus GN=Glce PE=1 SV=2	Q9EPS3	Glce		377041536	400740608	311381056	273689984		0
sp|Q8VDT9|RM50_MOUSE 39S ribosomal protein L50, mitochondrial OS=Mus musculus GN=Mrpl50 PE=1 SV=2	Q8VDT9	Mrpl50		14064052224	11724841984	14801941504	17597429760		0
sp|Q61333|TNAP2_MOUSE Tumor necrosis factor alpha-induced protein 2 OS=Mus musculus GN=Tnfaip2 PE=1 SV=2	Q61333	Tnfaip2		230855216	208646976	249677504	117215528		0
sp|P62827|RAN_MOUSE GTP-binding nuclear protein Ran OS=Mus musculus GN=Ran PE=1 SV=3	P62827	Ran		1.66893E+11	1.68187E+11	1.97258E+11	1.61361E+11		0
sp|Q9CYP7|SESN3_MOUSE Sestrin-3 OS=Mus musculus GN=Sesn3 PE=2 SV=1	Q9CYP7	Sesn3		119898480	44171556	73089688	62535032		0
sp|Q9JKB1|UCHL3_MOUSE Ubiquitin carboxyl-terminal hydrolase isozyme L3 OS=Mus musculus GN=Uchl3 PE=1 SV=2	Q9JKB1	Uchl3		81427767296	55181484032	54325981184	65848553472		0
sp|Q62095|DDX3Y_MOUSE ATP-dependent RNA helicase DDX3Y OS=Mus musculus GN=Ddx3y PE=1 SV=2	Q62095	Ddx3y		3.13231E+11	3.06642E+11	4.03193E+11	3.70191E+11		0
sp|Q924H7|WAC_MOUSE WW domain-containing adapter protein with coiled-coil OS=Mus musculus GN=Wac PE=1 SV=2	Q924H7	Wac		381526464	404767680	439144992	308077248		0
sp|Q9JJW0|PXMP4_MOUSE Peroxisomal membrane protein 4 OS=Mus musculus GN=Pxmp4 PE=1 SV=3	Q9JJW0	Pxmp4		55136665600	56713306112	47652560896	51823964160		0
sp|Q6ZQ38|CAND1_MOUSE Cullin-associated NEDD8-dissociated protein 1 OS=Mus musculus GN=Cand1 PE=1 SV=2	Q6ZQ38	Cand1		1.91821E+11	2.2128E+11	1.8487E+11	1.73757E+11		0
sp|Q8BX57|PXK_MOUSE PX domain-containing protein kinase-like protein OS=Mus musculus GN=Pxk PE=1 SV=2	Q8BX57	Pxk		5066507776	4426896384	5774498816	5369670656		0
sp|Q8C0Q2|ZHX3_MOUSE Zinc fingers and homeoboxes protein 3 OS=Mus musculus GN=Zhx3 PE=1 SV=2	Q8C0Q2	Zhx3		16178821120	16513160192	16423733248	15261718528		0
sp|Q99L45|IF2B_MOUSE Eukaryotic translation initiation factor 2 subunit 2 OS=Mus musculus GN=Eif2s2 PE=1 SV=1	Q99L45	Eif2s2		59528253440	62318247936	65282834432	69391712256		0
tr|A0A087WSP5|A0A087WSP5_MOUSE Signal transducer and activator of transcription OS=Mus musculus GN=Stat1 PE=1 SV=1	A0A087WSP5	Stat1		90427547648	1.01273E+11	64080117760	50256896000	Chow up	0
sp|Q6PDY2|AEDO_MOUSE 2-aminoethanethiol dioxygenase OS=Mus musculus GN=Ado PE=1 SV=2	Q6PDY2	Ado		64801730560	69983199232	49835814912	44195799040		0
sp|Q80Y83|DIXC1_MOUSE Dixin OS=Mus musculus GN=Dixdc1 PE=1 SV=1	Q80Y83	Dixdc1		959731520	902235456	946164608	606153216		0
tr|B1AQL0|B1AQL0_MOUSE Kynurenine formamidase (Fragment) OS=Mus musculus GN=Afmid PE=1 SV=1	B1AQL0	Afmid		27512334336	26338945024	24698656768	21931433984		0
sp|P56212|ARP19_MOUSE cAMP-regulated phosphoprotein 19 OS=Mus musculus GN=Arpp19 PE=1 SV=2	P56212	Arpp19		13203243008	17282918400	24712065024	24402079744	HFD UP	0
sp|P60824|CIRBP_MOUSE Cold-inducible RNA-binding protein OS=Mus musculus GN=Cirbp PE=1 SV=1	P60824	Cirbp		570342016	397904576	514946080	372893696		0
sp|Q9D5V5|CUL5_MOUSE Cullin-5 OS=Mus musculus GN=Cul5 PE=1 SV=3	Q9D5V5	Cul5		77770309632	1.00857E+11	1.12778E+11	95896510464		0
sp|Q69ZQ2|ISY1_MOUSE Pre-mRNA-splicing factor ISY1 homolog OS=Mus musculus GN=Isy1 PE=1 SV=2	Q69ZQ2	Isy1		725703616	833249152	789471616	571993344		0
sp|Q8VDV8|MITD1_MOUSE MIT domain-containing protein 1 OS=Mus musculus GN=Mitd1 PE=1 SV=1	Q8VDV8	Mitd1		2850797312	1641810944	2114217344	4169835008		0
sp|P62996|TRA2B_MOUSE Transformer-2 protein homolog beta OS=Mus musculus GN=Tra2b PE=1 SV=1	P62996	Tra2b		20938250240	13848555520	11916869632	14442127360		0
sp|Q5SVR0|TBC9B_MOUSE TBC1 domain family member 9B OS=Mus musculus GN=Tbc1d9b PE=1 SV=1	Q5SVR0	Tbc1d9b		30226558976	23181899776	30195658752	27240873984		0
tr|H3BK99|H3BK99_MOUSE WW domain-containing transcription regulator protein 1 OS=Mus musculus GN=Taz PE=1 SV=1	H3BK99	Taz		6693732	8489532	25142722	33262394	HFD UP	0
sp|Q9D8B4|NDUAB_MOUSE NADH dehydrogenase [ubiquinone] 1 alpha subcomplex subunit 11 OS=Mus musculus GN=Ndufa11 PE=1 SV=2	Q9D8B4	Ndufa11		22173231104	14145278976	19426177024	22542008320		0
sp|Q9D5T0|ATAD1_MOUSE ATPase family AAA domain-containing protein 1 OS=Mus musculus GN=Atad1 PE=1 SV=1	Q9D5T0	Atad1		42542809088	39205670912	37483905024	23435831296		0
sp|Q9QUG9|GRP2_MOUSE RAS guanyl-releasing protein 2 OS=Mus musculus GN=Rasgrp2 PE=1 SV=2	Q9QUG9	Rasgrp2		932435072	1025939520	1319745536	1074516480		0
sp|Q3UM45|PP1R7_MOUSE Protein phosphatase 1 regulatory subunit 7 OS=Mus musculus GN=Ppp1r7 PE=1 SV=2	Q3UM45	Ppp1r7		44030177280	47363784704	61858308096	49306472448		0
sp|Q8VCL2|SCO2_MOUSE Protein SCO2 homolog, mitochondrial OS=Mus musculus GN=Sco2 PE=1 SV=1	Q8VCL2	Sco2		6166818816	7058924544	5667504128	6644699136		0
tr|E9Q5K4|E9Q5K4_MOUSE Protein Cyp2c44 OS=Mus musculus GN=Cyp2c44 PE=1 SV=1	E9Q5K4	Cyp2c44		1.13674E+11	1.12931E+11	92475129856	95145590784		0
sp|P70677|CASP3_MOUSE Caspase-3 OS=Mus musculus GN=Casp3 PE=1 SV=1	P70677	Casp3		17293379584	17306021888	13980540928	13343888384		0
sp|Q99MR8|MCCA_MOUSE Methylcrotonoyl-CoA carboxylase subunit alpha, mitochondrial OS=Mus musculus GN=Mccc1 PE=1 SV=2	Q99MR8	Mccc1		1.05711E+11	1.09235E+11	1.23831E+11	1.19903E+11		0
sp|O88587|COMT_MOUSE Catechol O-methyltransferase OS=Mus musculus GN=Comt PE=1 SV=2	O88587	Comt		2.71885E+11	3.32232E+11	2.76891E+11	2.53194E+11		0
sp|Q7TMM9|TBB2A_MOUSE Tubulin beta-2A chain OS=Mus musculus GN=Tubb2a PE=1 SV=1	Q7TMM9	Tubb2a		15137660928	13122542592	21920118784	16193092608		0
sp|Q8BWY7|S39AB_MOUSE Zinc transporter ZIP11 OS=Mus musculus GN=Slc39a11 PE=1 SV=1	Q8BWY7	Slc39a11		2996726784	2844377344	3107376128	3957392896		0
sp|Q6QD59|SEC20_MOUSE Vesicle transport protein SEC20 OS=Mus musculus GN=Bnip1 PE=1 SV=1	Q6QD59	Bnip1		1.09286E+11	1.28926E+11	1.34041E+11	1.22927E+11		0
sp|O09131|GSTO1_MOUSE Glutathione S-transferase omega-1 OS=Mus musculus GN=Gsto1 PE=1 SV=2	O09131	Gsto1		1.67756E+11	1.71148E+11	1.5423E+11	1.45179E+11		0
sp|Q8BTW9|PAK4_MOUSE Serine/threonine-protein kinase PAK 4 OS=Mus musculus GN=Pak4 PE=1 SV=1	Q8BTW9	Pak4		1552734080	2023009536	1498511872	1368455168		0
sp|Q9DBL1|ACDSB_MOUSE Short/branched chain specific acyl-CoA dehydrogenase, mitochondrial OS=Mus musculus GN=Acadsb PE=1 SV=1	Q9DBL1	Acadsb		98340085760	1.09185E+11	93244620800	85677506560		0
sp|P09411|PGK1_MOUSE Phosphoglycerate kinase 1 OS=Mus musculus GN=Pgk1 PE=1 SV=4	P09411	Pgk1		7.6822E+11	8.43489E+11	8.04594E+11	7.65649E+11		0
sp|Q91WF7|FIG4_MOUSE Polyphosphoinositide phosphatase OS=Mus musculus GN=Fig4 PE=1 SV=1	Q91WF7	Fig4		8785594368	8298440192	6558001152	7353726976		0
sp|O55125|NIPS1_MOUSE Protein NipSnap homolog 1 OS=Mus musculus GN=Nipsnap1 PE=1 SV=1	O55125	Nipsnap1		4.54342E+11	5.49704E+11	4.06655E+11	3.66993E+11		0
sp|P40630|TFAM_MOUSE Transcription factor A, mitochondrial OS=Mus musculus GN=Tfam PE=1 SV=2	P40630	Tfam		40039014400	47044935680	47233974272	38077734912		0
sp|Q8VIM9|IRGQ_MOUSE Immunity-related GTPase family Q protein OS=Mus musculus GN=Irgq PE=1 SV=1	Q8VIM9	Irgq		13829876736	9399987200	13271867392	4464560128		0
sp|Q9CQ22|LTOR1_MOUSE Ragulator complex protein LAMTOR1 OS=Mus musculus GN=Lamtor1 PE=1 SV=1	Q9CQ22	Lamtor1		2500983040	3236238592	2445884928	2712465408		0
sp|Q99N57|RAF1_MOUSE RAF proto-oncogene serine/threonine-protein kinase OS=Mus musculus GN=Raf1 PE=1 SV=2	Q99N57	Raf1		50109100032	48550756352	48081944576	40439091200		0
sp|Q8BWR8|RHPN2_MOUSE Rhophilin-2 OS=Mus musculus GN=Rhpn2 PE=1 SV=2	Q8BWR8	Rhpn2		739053888	801238592	832550656	957228736		0
sp|Q8CEC0|NUP88_MOUSE Nuclear pore complex protein Nup88 OS=Mus musculus GN=Nup88 PE=1 SV=1	Q8CEC0	Nup88		1369957632	10407222272	9216180224	4778527232		0
sp|Q9DBU2|NAA60_MOUSE N-alpha-acetyltransferase 60 OS=Mus musculus GN=Naa60 PE=2 SV=1	Q9DBU2	Naa60		1795489664	1053771136	1117655552	1331344000		0
sp|Q80ZJ6|ZER1_MOUSE Protein zer-1 homolog OS=Mus musculus GN=Zer1 PE=1 SV=1	Q80ZJ6	Zer1		8562700288	12470771712	10063908864	8930259968		0
sp|Q9ESN6|TRIM2_MOUSE Tripartite motif-containing protein 2 OS=Mus musculus GN=Trim2 PE=1 SV=1	Q9ESN6	Trim2		4091636736	3108241152	3013081856	2993862144		0
sp|Q8CAS9|PARP9_MOUSE Poly [ADP-ribose] polymerase 9 OS=Mus musculus GN=Parp9 PE=1 SV=2	Q8CAS9	Parp9		70155247616	75861458944	68865572864	60676677632		0
sp|Q5U458|DJC11_MOUSE DnaJ homolog subfamily C member 11 OS=Mus musculus GN=Dnajc11 PE=1 SV=2	Q5U458	Dnajc11		1.89845E+11	1.84851E+11	1.86858E+11	1.8435E+11		0
sp|Q8R1S9|S38A4_MOUSE Sodium-coupled neutral amino acid transporter 4 OS=Mus musculus GN=Slc38a4 PE=1 SV=1	Q8R1S9	Slc38a4		14522738688	15308911616	6329449984	6916244992	Chow up	1
sp|Q8BTZ5|ANR46_MOUSE Ankyrin repeat domain-containing protein 46 OS=Mus musculus GN=Ankrd46 PE=1 SV=1	Q8BTZ5	Ankrd46		686800448	607543168	624941312	800778496		0
sp|Q66GT5|PTPM1_MOUSE Phosphatidylglycerophosphatase and protein-tyrosine phosphatase 1 OS=Mus musculus GN=Ptpmt1 PE=1 SV=1	Q66GT5	Ptpmt1		8393530368	9660047360	8714415104	7829497856		0
sp|Q8K2M0|RM38_MOUSE 39S ribosomal protein L38, mitochondrial OS=Mus musculus GN=Mrpl38 PE=1 SV=2	Q8K2M0	Mrpl38		11764390912	13745351680	12230249472	10265357312		0
sp|Q66JZ4|TCAIM_MOUSE T-cell activation inhibitor, mitochondrial OS=Mus musculus GN=TCAIM PE=1 SV=1	Q66JZ4	TCAIM		82517896	172961888	103739920	104367048		0
sp|Q921T2|TOIP1_MOUSE Torsin-1A-interacting protein 1 OS=Mus musculus GN=Tor1aip1 PE=1 SV=3	Q921T2	Tor1aip1		25847883776	22555482112	23292897280	28271101952		0
tr|G5E8S8|G5E8S8_MOUSE MAGUK p55 subfamily member 7 OS=Mus musculus GN=Mpp7 PE=1 SV=1	G5E8S8	Mpp7		1942839040	1154371840	1367091072	1087203456		0
sp|Q61205|PA1B3_MOUSE Platelet-activating factor acetylhydrolase IB subunit gamma OS=Mus musculus GN=Pafah1b3 PE=1 SV=1	Q61205	Pafah1b3		1527111808	1544545792	1500116736	1470965248		0
sp|Q8K012|FBP1L_MOUSE Formin-binding protein 1-like OS=Mus musculus GN=Fnbp1l PE=1 SV=2	Q8K012	Fnbp1l		2086361472	1699382528	2272901888	2469067776		0
sp|Q8BH70|FBXL4_MOUSE F-box/LRR-repeat protein 4 OS=Mus musculus GN=Fbxl4 PE=1 SV=1	Q8BH70	Fbxl4		5116063744	4525311488	4714987520	5143611904		0
sp|P23475|XRCC6_MOUSE X-ray repair cross-complementing protein 6 OS=Mus musculus GN=Xrcc6 PE=1 SV=5	P23475	Xrcc6		4739225088	4645702656	5333897216	4160116992		0
sp|Q8R216|SIR4_MOUSE NAD-dependent protein lipoamidase sirtuin-4, mitochondrial OS=Mus musculus GN=Sirt4 PE=1 SV=3	Q8R216	Sirt4		505197472	734927552	562738752	320295040		0
sp|Q9WTX6|CUL1_MOUSE Cullin-1 OS=Mus musculus GN=Cul1 PE=1 SV=1	Q9WTX6	Cul1		57530163200	53873438720	75251318784	62729244672		0
sp|Q8VHE0|SEC63_MOUSE Translocation protein SEC63 homolog OS=Mus musculus GN=Sec63 PE=1 SV=4	Q8VHE0	Sec63		38216728576	36529721344	43109253120	41783762944		0
sp|P09803|CADH1_MOUSE Cadherin-1 OS=Mus musculus GN=Cdh1 PE=1 SV=1	P09803	Cdh1		1557242496	1670619904	1031207488	903360384	Chow up	0
tr|E9PWI3|E9PWI3_MOUSE Protein Mcc OS=Mus musculus GN=Mcc PE=1 SV=1	E9PWI3	Mcc		9784709120	10726398976	10462992384	10295239680		0
sp|Q505B7|ARCH_MOUSE Protein archease OS=Mus musculus GN=Zbtb8os PE=1 SV=2	Q505B7	Zbtb8os		9919392768	6655504896	7650846208	9633971200		0
tr|A2AMS3|A2AMS3_MOUSE Galactose-1-phosphate uridylyltransferase OS=Mus musculus GN=Galt PE=1 SV=1	A2AMS3	Galt		28788484096	23353139200	29599694848	27455930368		0
tr|F8VQJ3|F8VQJ3_MOUSE Laminin subunit gamma-1 OS=Mus musculus GN=Lamc1 PE=1 SV=1	F8VQJ3	Lamc1		3911906560	3127453440	3912875776	3628734720		0
sp|Q05186|RCN1_MOUSE Reticulocalbin-1 OS=Mus musculus GN=Rcn1 PE=1 SV=1	Q05186	Rcn1		5629543424	6085214720	5353474048	3835845632		0
sp|Q6PGH2|HN1L_MOUSE Hematological and neurological expressed 1-like protein OS=Mus musculus GN=Hn1l PE=1 SV=1	Q6PGH2	Hn1l		21904105472	20705443840	22548705280	27184447488		0
sp|Q71RI9|KAT3_MOUSE Kynurenine--oxoglutarate transaminase 3 OS=Mus musculus GN=Ccbl2 PE=1 SV=1	Q71RI9	Ccbl2		1.82333E+11	1.82094E+11	1.53373E+11	1.38655E+11		0
sp|Q9QY76|VAPB_MOUSE Vesicle-associated membrane protein-associated protein B OS=Mus musculus GN=Vapb PE=1 SV=3	Q9QY76	Vapb		1.71995E+11	1.81251E+11	1.85822E+11	1.7272E+11		0
sp|Q8VC97|BUP1_MOUSE Beta-ureidopropionase OS=Mus musculus GN=Upb1 PE=1 SV=1	Q8VC97	Upb1		2.31753E+11	2.25343E+11	1.48001E+11	1.53268E+11	Chow up	0
sp|Q8C5L6|INP5K_MOUSE Inositol polyphosphate 5-phosphatase K OS=Mus musculus GN=Inpp5k PE=1 SV=2	Q8C5L6	Inpp5k		536448032	67187920	975890752	594236224	HFD UP	0
tr|G5E8U5|G5E8U5_MOUSE 28S ribosomal protein S10, mitochondrial OS=Mus musculus GN=Mrps10 PE=1 SV=1	G5E8U5	Mrps10		7402317312	7863168512	5231872512	4924805632	Chow up	0
sp|Q5U4D9|THOC6_MOUSE THO complex subunit 6 homolog OS=Mus musculus GN=Thoc6 PE=1 SV=1	Q5U4D9	Thoc6		1745649664	1410271872	1756070784	1746925952		0
sp|Q8R2Q8|BST2_MOUSE Bone marrow stromal antigen 2 OS=Mus musculus GN=Bst2 PE=1 SV=1	Q8R2Q8	Bst2		93954613248	1.0183E+11	1.00026E+11	81391206400		0
sp|Q8VEA4|MIA40_MOUSE Mitochondrial intermembrane space import and assembly protein 40 OS=Mus musculus GN=Chchd4 PE=1 SV=1	Q8VEA4	Chchd4		9190865920	10036203520	6655494144	7092073472		0
sp|Q9R069|BCAM_MOUSE Basal cell adhesion molecule OS=Mus musculus GN=Bcam PE=1 SV=1	Q9R069	Bcam		32404131840	32033314816	28291432448	27065423872		0
sp|Q0P5W1|VPS8_MOUSE Vacuolar protein sorting-associated protein 8 homolog OS=Mus musculus GN=Vps8 PE=1 SV=1	Q0P5W1	Vps8		1588469376	1451460864	1095741184	1034083008		0
sp|Q99K70|RRAGC_MOUSE Ras-related GTP-binding protein C OS=Mus musculus GN=Rragc PE=1 SV=1	Q99K70	Rragc		890267392	897020416	1489817216	1251320576	HFD UP	0
sp|Q9EP97|SENP3_MOUSE Sentrin-specific protease 3 OS=Mus musculus GN=Senp3 PE=1 SV=1	Q9EP97	Senp3		706647488	933912896	854864704	643494016		0
sp|Q9JLJ4|ELOV2_MOUSE Elongation of very long chain fatty acids protein 2 OS=Mus musculus GN=Elovl2 PE=1 SV=1	Q9JLJ4	Elovl2		99903488000	82168897536	1.07996E+11	90565582848		0
sp|Q811J3|IREB2_MOUSE Iron-responsive element-binding protein 2 OS=Mus musculus GN=Ireb2 PE=1 SV=2	Q811J3	Ireb2		208917376	143388112	184723184	175565888		0
tr|Q9JLI0|Q9JLI0_MOUSE Aldo-keto reductase a OS=Mus musculus GN=Akr1c12 PE=1 SV=1	Q9JLI0	Akr1c12		17113391104	12608407552	16667734016	29067212800	HFD UP	0
sp|Q91WK1|SPRY4_MOUSE SPRY domain-containing protein 4 OS=Mus musculus GN=Spryd4 PE=1 SV=1	Q91WK1	Spryd4		10621750272	10621540352	13359596544	16716285952		0
sp|Q8K4G5|ABLM1_MOUSE Actin-binding LIM protein 1 OS=Mus musculus GN=Ablim1 PE=1 SV=1	Q8K4G5	Ablim1		6.11868E+11	7.20583E+11	4.03495E+11	3.55582E+11	Chow up	0
sp|O88811|STAM2_MOUSE Signal transducing adapter molecule 2 OS=Mus musculus GN=Stam2 PE=1 SV=1	O88811	Stam2		2765246208	2308920064	1852760704	1700905088		0
sp|Q69ZS7|HBS1L_MOUSE HBS1-like protein OS=Mus musculus GN=Hbs1l PE=1 SV=2	Q69ZS7	Hbs1l		6149948416	6716925440	6341690368	8609468416		0
tr|E9QAS7|E9QAS7_MOUSE Protein Inpp5a OS=Mus musculus GN=Inpp5a PE=1 SV=1	E9QAS7	Inpp5a		381845952	243685984	308238368	373836576		0
tr|E9PXF8|E9PXF8_MOUSE Protein Sbf2 OS=Mus musculus GN=Sbf2 PE=1 SV=1	E9PXF8	Sbf2		266817184	236991200	269935744	141379504		0
sp|P46718|PDCD2_MOUSE Programmed cell death protein 2 OS=Mus musculus GN=Pdcd2 PE=2 SV=2	P46718	Pdcd2		829665088	1116311552	850330304	732349632		0
sp|Q9D824|FIP1_MOUSE Pre-mRNA 3'-end-processing factor FIP1 OS=Mus musculus GN=Fip1l1 PE=1 SV=1	Q9D824	Fip1l1		3696528896	4178491904	7416325632	5185274368	HFD UP	0
sp|O88738|BIRC6_MOUSE Baculoviral IAP repeat-containing protein 6 OS=Mus musculus GN=Birc6 PE=1 SV=2	O88738	Birc6		1.98095E+11	1.70078E+11	1.63024E+11	1.54224E+11		0
sp|Q8CBE3|WDR37_MOUSE WD repeat-containing protein 37 OS=Mus musculus GN=Wdr37 PE=1 SV=1	Q8CBE3	Wdr37		4482951680	3736766464	2497754880	2425395456	Chow up	0
sp|Q3UDK1|TRAD1_MOUSE TRAF-type zinc finger domain-containing protein 1 OS=Mus musculus GN=Trafd1 PE=1 SV=1	Q3UDK1	Trafd1		435969760	552718592	501668128	359672768		0
sp|Q8BVI5|STX16_MOUSE Syntaxin-16 OS=Mus musculus GN=Stx16 PE=1 SV=3	Q8BVI5	Stx16		58633863168	50878984192	45146046464	35483140096		0
sp|Q9D358|PPAC_MOUSE Low molecular weight phosphotyrosine protein phosphatase OS=Mus musculus GN=Acp1 PE=1 SV=3	Q9D358	Acp1		85091074048	80294207488	86334504960	73116164096		0
sp|O08749|DLDH_MOUSE Dihydrolipoyl dehydrogenase, mitochondrial OS=Mus musculus GN=Dld PE=1 SV=2	O08749	Dld		2.99891E+11	3.12187E+11	2.78688E+11	2.83494E+11		0
sp|Q9DB05|SNAA_MOUSE Alpha-soluble NSF attachment protein OS=Mus musculus GN=Napa PE=1 SV=1	Q9DB05	Napa		36627144704	29718102016	33217394688	37480718336		0
sp|Q9D1P0|RM13_MOUSE 39S ribosomal protein L13, mitochondrial OS=Mus musculus GN=Mrpl13 PE=1 SV=1	Q9D1P0	Mrpl13		55195332608	39604768768	42626838528	55423168512		0
tr|E9QB02|E9QB02_MOUSE Methionine--tRNA ligase, cytoplasmic OS=Mus musculus GN=Mars PE=1 SV=1	E9QB02	Mars		97484423168	79748366336	79796330496	79396134912		0
sp|Q5BU09|EAPP_MOUSE E2F-associated phosphoprotein OS=Mus musculus GN=Eapp PE=1 SV=2	Q5BU09	Eapp		1093396864	750136256	4036826368	1405100928	HFD UP	0
sp|Q8BZ60|STON2_MOUSE Stonin-2 OS=Mus musculus GN=Ston2 PE=1 SV=1	Q8BZ60	Ston2		7488386560	6634387968	8041672704	7995080704		0
sp|Q6PD21|SHB_MOUSE SH2 domain-containing adapter protein B OS=Mus musculus GN=Shb PE=1 SV=2	Q6PD21	Shb	hfd	93981896	111865152	88378512	110473984		0
sp|Q60775|ELF1_MOUSE ETS-related transcription factor Elf-1 OS=Mus musculus GN=Elf1 PE=1 SV=1	Q60775	Elf1		85814664	123783504	147502304	62112356		0
sp|Q8K2Y3|EVA1B_MOUSE Protein eva-1 homolog B OS=Mus musculus GN=Eva1b PE=1 SV=1	Q8K2Y3	Eva1b		54876508	120818880	159834352	53265468		0
sp|Q8C0Z1|ITFG3_MOUSE Protein ITFG3 OS=Mus musculus GN=Itfg3 PE=1 SV=1	Q8C0Z1	Itfg3		49002516480	51891228672	63409889280	71519420416		0
sp|A2BE28|LAS1L_MOUSE Ribosomal biogenesis protein LAS1L OS=Mus musculus GN=Las1l PE=1 SV=1	A2BE28	Las1l		9323180032	2990599936	2337837312	2318017536	Chow up	0
sp|Q9QXY6|EHD3_MOUSE EH domain-containing protein 3 OS=Mus musculus GN=Ehd3 PE=1 SV=2	Q9QXY6	Ehd3		62545104896	65813663744	67388133376	63461752832		0
sp|Q9DB43|ZFPL1_MOUSE Zinc finger protein-like 1 OS=Mus musculus GN=Zfpl1 PE=1 SV=1	Q9DB43	Zfpl1		8271572480	7233382400	7013903872	5655166464		0
sp|Q8BH35|CO8B_MOUSE Complement component C8 beta chain OS=Mus musculus GN=C8b PE=1 SV=1	Q8BH35	C8b		43090051072	39498637312	53768503296	43443077120		0
sp|Q9D967|MGDP1_MOUSE Magnesium-dependent phosphatase 1 OS=Mus musculus GN=Mdp1 PE=1 SV=1	Q9D967	Mdp1		76265283584	16118222848	9240870912	819410048	Chow up	0
sp|Q99PG0|AAAD_MOUSE Arylacetamide deacetylase OS=Mus musculus GN=Aadac PE=1 SV=3	Q99PG0	Aadac	chow	3.79524E+11	3.09864E+11	3.64397E+11	4.16253E+11		0
sp|Q9D6J5|NDUB8_MOUSE NADH dehydrogenase [ubiquinone] 1 beta subcomplex subunit 8, mitochondrial OS=Mus musculus GN=Ndufb8 PE=1 SV=1	Q9D6J5	Ndufb8	chow	37053280256	42625646592	42991935488	48633962496		0
tr|E9PVN6|E9PVN6_MOUSE Protein Gm20498 OS=Mus musculus GN=Gm20498 PE=1 SV=1	E9PVN6	Gm20498		18660214784	18621456384	18267244544	19024228352		0
sp|Q9QUR7|PIN1_MOUSE Peptidyl-prolyl cis-trans isomerase NIMA-interacting 1 OS=Mus musculus GN=Pin1 PE=1 SV=1	Q9QUR7	Pin1		1257530496	1624855680	1534946048	1391288576		0
tr|E9QP62|E9QP62_MOUSE LIM and senescent cell antigen-like-containing domain protein 1 OS=Mus musculus GN=Lims1 PE=1 SV=1	E9QP62	Lims1		6949380608	7194678784	7520592384	6222850048		0
tr|D3Z442|D3Z442_MOUSE Mth938 domain-containing protein OS=Mus musculus GN=Aamdc PE=1 SV=1	D3Z442	Aamdc		14323535872	11671433216	15016766464	14316594176		0
tr|G3X8T3|G3X8T3_MOUSE Carboxypeptidase OS=Mus musculus GN=Ctsa PE=1 SV=1	G3X8T3	Ctsa		48899366912	46877872128	41252741120	40909668352		0
tr|G3UXW9|G3UXW9_MOUSE COP9 signalosome complex subunit 1 OS=Mus musculus GN=Gps1 PE=1 SV=1	G3UXW9	Gps1		23935733760	22512898048	22328561664	20744382464		0
tr|D3Z7M4|D3Z7M4_MOUSE Insulin-like growth factor I (Fragment) OS=Mus musculus GN=Igf1 PE=1 SV=1	D3Z7M4	Igf1		1569256704	2034404480	1641534464	1349555072		0
sp|Q9CXJ1|SYEM_MOUSE Probable glutamate--tRNA ligase, mitochondrial OS=Mus musculus GN=Ears2 PE=1 SV=1	Q9CXJ1	Ears2		4149725696	5974450688	3819479040	3199433472		0
sp|P24638|PPAL_MOUSE Lysosomal acid phosphatase OS=Mus musculus GN=Acp2 PE=1 SV=2	P24638	Acp2		16663093248	17588891648	15658924032	28609185792		0
sp|P97798|NEO1_MOUSE Neogenin OS=Mus musculus GN=Neo1 PE=1 SV=1	P97798	Neo1		2710030592	2883949056	2323171584	2014204032		0
sp|A2A8U2|TM201_MOUSE Transmembrane protein 201 OS=Mus musculus GN=Tmem201 PE=1 SV=1	A2A8U2	Tmem201		106406656	35414272	131480448	238872000	HFD UP	0
sp|Q8BFQ8|PDDC1_MOUSE Parkinson disease 7 domain-containing protein 1 OS=Mus musculus GN=Pddc1 PE=1 SV=1	Q8BFQ8	Pddc1		5364724736	3768926720	6146224640	5095603712		0
sp|Q9R1P4|PSA1_MOUSE Proteasome subunit alpha type-1 OS=Mus musculus GN=Psma1 PE=1 SV=1	Q9R1P4	Psma1		1.69513E+11	1.62152E+11	1.1919E+11	1.26246E+11		0
sp|Q8K2V6|IPO11_MOUSE Importin-11 OS=Mus musculus GN=Ipo11 PE=1 SV=1	Q8K2V6	Ipo11		6200674	93064832	98432576	219435104	HFD UP	0
sp|Q7TPM9|MTMRA_MOUSE Myotubularin-related protein 10 OS=Mus musculus GN=Mtmr10 PE=1 SV=2	Q7TPM9	Mtmr10		785566912	843296640	932863296	869947840		0
sp|Q80Y81|RNZ2_MOUSE Zinc phosphodiesterase ELAC protein 2 OS=Mus musculus GN=Elac2 PE=1 SV=1	Q80Y81	Elac2		11931849728	16385651712	10769874944	7582439424	Chow up	0
sp|P61924|COPZ1_MOUSE Coatomer subunit zeta-1 OS=Mus musculus GN=Copz1 PE=1 SV=1	P61924	Copz1		18958716928	25841774592	23196014592	20901498880		0
sp|Q8CFI7|RPB2_MOUSE DNA-directed RNA polymerase II subunit RPB2 OS=Mus musculus GN=Polr2b PE=1 SV=2	Q8CFI7	Polr2b		16296427520	18025103360	19118456832	23799048192		0
sp|P58058|NADK_MOUSE NAD kinase OS=Mus musculus GN=Nadk PE=1 SV=2	P58058	Nadk		29254324224	29255262208	34911031296	29035012096		0
sp|Q8BYY4|TT39B_MOUSE Tetratricopeptide repeat protein 39B OS=Mus musculus GN=Ttc39b PE=1 SV=1	Q8BYY4	Ttc39b		24382855168	22978304000	11541996544	20562032640		0
sp|Q9ESX5|DKC1_MOUSE H/ACA ribonucleoprotein complex subunit 4 OS=Mus musculus GN=Dkc1 PE=1 SV=4	Q9ESX5	Dkc1		34053189632	29510336512	35414036480	40754814976		0
tr|A0A0R4J0I1|A0A0R4J0I1_MOUSE MCG1051009 OS=Mus musculus GN=Serpina3k PE=4 SV=1	A0A0R4J0I1	Serpina3k		3.63236E+11	3.82783E+11	3.73779E+11	3.31591E+11		0
sp|Q91WE6|CDKAL_MOUSE Threonylcarbamoyladenosine tRNA methylthiotransferase OS=Mus musculus GN=Cdkal1 PE=2 SV=1	Q91WE6	Cdkal1		3005517312	1510739328	1631533312	6026463232	HFD UP	0
sp|P35569|IRS1_MOUSE Insulin receptor substrate 1 OS=Mus musculus GN=Irs1 PE=1 SV=1	P35569	Irs1		901877312	1091336448	1298231424	1500208512		0
sp|Q3UBX0|TM109_MOUSE Transmembrane protein 109 OS=Mus musculus GN=Tmem109 PE=1 SV=2	Q3UBX0	Tmem109	hfd	22835322880	23760340992	29899732992	27687481344		0
sp|Q9CR21|ACPM_MOUSE Acyl carrier protein, mitochondrial OS=Mus musculus GN=Ndufab1 PE=1 SV=1	Q9CR21	Ndufab1		54454796288	52130578432	47713091584	43447345152		0
sp|Q9QYK7|RNF11_MOUSE RING finger protein 11 OS=Mus musculus GN=Rnf11 PE=1 SV=1	Q9QYK7	Rnf11		2260804608	1792000256	1836450432	3262056704		0
sp|Q6P8X1|SNX6_MOUSE Sorting nexin-6 OS=Mus musculus GN=Snx6 PE=1 SV=2	Q6P8X1	Snx6		21718812672	21430083584	26161627136	32296982528		0
sp|P21570|ANGI_MOUSE Angiogenin OS=Mus musculus GN=Ang PE=1 SV=1	P21570	Ang		1117963392	1572049152	1501790080	1333611008		0
sp|Q8BHD8|PCMD2_MOUSE Protein-L-isoaspartate O-methyltransferase domain-containing protein 2 OS=Mus musculus GN=Pcmtd2 PE=2 SV=1	Q8BHD8	Pcmtd2		1773137792	1593021440	1807242624	1777222144		0
sp|P97822|AN32E_MOUSE Acidic leucine-rich nuclear phosphoprotein 32 family member E OS=Mus musculus GN=Anp32e PE=1 SV=2	P97822	Anp32e		13233299456	13313899520	14045460480	9967901696		0
sp|Q9CQR6|PPP6_MOUSE Serine/threonine-protein phosphatase 6 catalytic subunit OS=Mus musculus GN=Ppp6c PE=1 SV=1	Q9CQR6	Ppp6c		52800385024	46319132672	52665118720	50960977920		0
sp|Q9QXL8|NDK7_MOUSE Nucleoside diphosphate kinase 7 OS=Mus musculus GN=Nme7 PE=1 SV=1	Q9QXL8	Nme7		393384640	631849472	460273568	481233856		0
sp|Q04736|YES_MOUSE Tyrosine-protein kinase Yes OS=Mus musculus GN=Yes1 PE=1 SV=3	Q04736	Yes1		53457457152	50452463616	47268188160	43143389184		0
sp|Q91V01|MBOA5_MOUSE Lysophospholipid acyltransferase 5 OS=Mus musculus GN=Lpcat3 PE=1 SV=1	Q91V01	Lpcat3		32449787904	35958894592	33113354240	32200067072		0
sp|Q99JY4|TRABD_MOUSE TraB domain-containing protein OS=Mus musculus GN=Trabd PE=1 SV=1	Q99JY4	Trabd		1070284928	361264256	440319808	811593408		0
sp|P14115|RL27A_MOUSE 60S ribosomal protein L27a OS=Mus musculus GN=Rpl27a PE=1 SV=5	P14115	Rpl27a		2.60991E+11	2.74702E+11	2.87773E+11	2.6741E+11		0
sp|Q9R1W5|CALRL_MOUSE Calcitonin gene-related peptide type 1 receptor OS=Mus musculus GN=Calcrl PE=1 SV=2	Q9R1W5	Calcrl		1020471424	710288768	1492078080	25375570		0
sp|A2AIL4|NDUF6_MOUSE NADH dehydrogenase (ubiquinone) complex I, assembly factor 6 OS=Mus musculus GN=Ndufaf6 PE=1 SV=1	A2AIL4	Ndufaf6		157496640	83104392	211089440	386771296	HFD UP	0
sp|Q8CJ53|CIP4_MOUSE Cdc42-interacting protein 4 OS=Mus musculus GN=Trip10 PE=1 SV=2	Q8CJ53	Trip10		8801758208	9329754112	8319954432	7524724736		0
sp|Q9DBL9|ABHD5_MOUSE 1-acylglycerol-3-phosphate O-acyltransferase ABHD5 OS=Mus musculus GN=Abhd5 PE=1 SV=1	Q9DBL9	Abhd5		1057994304	488426112	593428736	750878976		0
sp|Q6PEB4|OSGP2_MOUSE Probable tRNA N6-adenosine threonylcarbamoyltransferase, mitochondrial OS=Mus musculus GN=Osgepl1 PE=1 SV=2	Q6PEB4	Osgepl1		273261984	158960304	202439632	268603776		0
sp|P49962|SRP09_MOUSE Signal recognition particle 9 kDa protein OS=Mus musculus GN=Srp9 PE=1 SV=2	P49962	Srp9		13065055232	13839908864	13659582464	12710115328		0
sp|Q3U9G9|LBR_MOUSE Lamin-B receptor OS=Mus musculus GN=Lbr PE=1 SV=2	Q3U9G9	Lbr		4821530624	4706351616	6603083776	4736816640		0
tr|A2ABY3|A2ABY3_MOUSE Ethanolamine-phosphate cytidylyltransferase OS=Mus musculus GN=Pcyt2 PE=1 SV=1	A2ABY3	Pcyt2		1.89495E+11	1.26592E+11	1.38125E+11	1.23124E+11		0
tr|Q3TMX5|Q3TMX5_MOUSE Arginine-rich, mutated in early stage tumors, isoform CRA_b OS=Mus musculus GN=Manf PE=1 SV=1	Q3TMX5	Manf		2.17863E+11	2.29854E+11	1.87303E+11	1.28137E+11		0
sp|Q9D0R2|SYTC_MOUSE Threonine--tRNA ligase, cytoplasmic OS=Mus musculus GN=Tars PE=1 SV=2	Q9D0R2	Tars		2.57392E+11	2.15213E+11	2.17651E+11	2.37512E+11		0
sp|B2RQE8|RHG42_MOUSE Rho GTPase-activating protein 42 OS=Mus musculus GN=Arhgap42 PE=1 SV=1	B2RQE8	Arhgap42	hfd	39749767168	48696360960	46836748288	51858731008		0
sp|Q69ZL1|FGD6_MOUSE FYVE, RhoGEF and PH domain-containing protein 6 OS=Mus musculus GN=Fgd6 PE=1 SV=2	Q69ZL1	Fgd6		3179666944	2881509888	4964278272	4222333952	HFD UP	0
tr|D3YUW7|D3YUW7_MOUSE Cingulin OS=Mus musculus GN=Cgn PE=1 SV=1	D3YUW7	Cgn		4.8719E+11	4.03654E+11	4.43129E+11	4.42681E+11		0
sp|Q8BSI6|R3HC1_MOUSE R3H and coiled-coil domain-containing protein 1 OS=Mus musculus GN=R3hcc1 PE=1 SV=2	Q8BSI6	R3hcc1		74497080	76906416	28840744	577683776	HFD UP	0
sp|Q9CQW2|ARL8B_MOUSE ADP-ribosylation factor-like protein 8B OS=Mus musculus GN=Arl8b PE=1 SV=1	Q9CQW2	Arl8b		17708961792	24374571008	19974959104	17752688640		0
tr|E9Q166|E9Q166_MOUSE Protein Atad2b OS=Mus musculus GN=Atad2b PE=1 SV=1	E9Q166	Atad2b		2359168768	2219791616	2353131008	2256484352		0
sp|Q9CXZ1|NDUS4_MOUSE NADH dehydrogenase [ubiquinone] iron-sulfur protein 4, mitochondrial OS=Mus musculus GN=Ndufs4 PE=1 SV=3	Q9CXZ1	Ndufs4		1.6755E+11	1.44581E+11	1.46039E+11	1.29941E+11		0
sp|P41317|MBL2_MOUSE Mannose-binding protein C OS=Mus musculus GN=Mbl2 PE=1 SV=2	P41317	Mbl2		16441777152	17211076608	16575327232	16453965824		0
sp|Q8BJW6|EIF2A_MOUSE Eukaryotic translation initiation factor 2A OS=Mus musculus GN=Eif2a PE=1 SV=2	Q8BJW6	Eif2a		82246008832	75143217152	1.29657E+11	1.90315E+11	HFD UP	0
sp|Q60872|IF1A_MOUSE Eukaryotic translation initiation factor 1A OS=Mus musculus GN=Eif1a PE=2 SV=3	Q60872	Eif1a		48255115264	52915179520	46205771776	36073373696		0
sp|Q6P069|SORCN_MOUSE Sorcin OS=Mus musculus GN=Sri PE=1 SV=1	Q6P069	Sri		30106443776	34553249792	34968940544	27395346432		0
sp|Q8VE37|RCC1_MOUSE Regulator of chromosome condensation OS=Mus musculus GN=Rcc1 PE=1 SV=1	Q8VE37	Rcc1		11010643968	10984218624	12424890368	9972469760		0
sp|P60122|RUVB1_MOUSE RuvB-like 1 OS=Mus musculus GN=Ruvbl1 PE=1 SV=1	P60122	Ruvbl1		19787110400	26163939328	23055165440	18546331648		0
sp|Q9DCN2|NB5R3_MOUSE NADH-cytochrome b5 reductase 3 OS=Mus musculus GN=Cyb5r3 PE=1 SV=3	Q9DCN2	Cyb5r3		6.29169E+11	5.98509E+11	6.21017E+11	5.34164E+11		0
sp|Q9DBR1|XRN2_MOUSE 5'-3' exoribonuclease 2 OS=Mus musculus GN=Xrn2 PE=1 SV=1	Q9DBR1	Xrn2		9871290368	8913106944	9576761344	8521554432		0
sp|Q9CPP6|NDUA5_MOUSE NADH dehydrogenase [ubiquinone] 1 alpha subcomplex subunit 5 OS=Mus musculus GN=Ndufa5 PE=1 SV=3	Q9CPP6	Ndufa5		83312328704	78853062656	74360217600	64662945792		0
sp|O09173|HGD_MOUSE Homogentisate 1,2-dioxygenase OS=Mus musculus GN=Hgd PE=1 SV=2	O09173	Hgd	hfd	5.39656E+11	5.82717E+11	5.65801E+11	4.87032E+11		0
sp|Q8BK08|TMM11_MOUSE Transmembrane protein 11, mitochondrial OS=Mus musculus GN=Tmem11 PE=1 SV=1	Q8BK08	Tmem11		5700454400	2259463680	3358367744	5474243072		0
sp|Q9DC70|NDUS7_MOUSE NADH dehydrogenase [ubiquinone] iron-sulfur protein 7, mitochondrial OS=Mus musculus GN=Ndufs7 PE=1 SV=1	Q9DC70	Ndufs7		82606153728	89131999232	84852490240	84258054144		0
sp|Q8BZ36|RINT1_MOUSE RAD50-interacting protein 1 OS=Mus musculus GN=Rint1 PE=1 SV=2	Q8BZ36	Rint1		1.63021E+11	2.12382E+11	2.33189E+11	1.6232E+11		0
sp|Q8BPM2|M4K5_MOUSE Mitogen-activated protein kinase kinase kinase kinase 5 OS=Mus musculus GN=Map4k5 PE=1 SV=2	Q8BPM2	Map4k5		607369088	474280864	1012876928	881863360	HFD UP	0
sp|Q3UJB9|EDC4_MOUSE Enhancer of mRNA-decapping protein 4 OS=Mus musculus GN=Edc4 PE=1 SV=2	Q3UJB9	Edc4		70253821952	92415639552	1.0226E+11	60139302912		0
sp|Q8VEK0|CC50A_MOUSE Cell cycle control protein 50A OS=Mus musculus GN=Tmem30a PE=1 SV=1	Q8VEK0	Tmem30a		1.02215E+11	52957204480	65549467648	1.08912E+11		0
sp|Q9Z2V4|PCKGC_MOUSE Phosphoenolpyruvate carboxykinase, cytosolic [GTP] OS=Mus musculus GN=Pck1 PE=1 SV=1	Q9Z2V4	Pck1		9.99958E+11	1.30081E+12	1.14161E+12	9.45284E+11		0
sp|B1AUE5|PEX10_MOUSE Peroxisome biogenesis factor 10 OS=Mus musculus GN=Pex10 PE=2 SV=1	B1AUE5	Pex10		8046330368	8950447104	10143569920	9791272960		0
sp|Q99KK9|SYHM_MOUSE Probable histidine--tRNA ligase, mitochondrial OS=Mus musculus GN=Hars2 PE=1 SV=1	Q99KK9	Hars2		33316835328	37045981184	30850818048	24603875328		0
sp|Q8BIQ5|CSTF2_MOUSE Cleavage stimulation factor subunit 2 OS=Mus musculus GN=Cstf2 PE=1 SV=2	Q8BIQ5	Cstf2		2752338688	3041926400	2764252672	1968939648		0
sp|Q9D273|MMAB_MOUSE Cob(I)yrinic acid a,c-diamide adenosyltransferase, mitochondrial OS=Mus musculus GN=Mmab PE=1 SV=1	Q9D273	Mmab		19368151040	18817382400	13563217920	11616827392	Chow up	0
sp|Q3UMC0|SPAT5_MOUSE Spermatogenesis-associated protein 5 OS=Mus musculus GN=Spata5 PE=1 SV=2	Q3UMC0	Spata5		27023458304	20542261248	6559583232	10119884800	Chow up	0
sp|Q8BIP0|SYDM_MOUSE Aspartate--tRNA ligase, mitochondrial OS=Mus musculus GN=Dars2 PE=1 SV=1	Q8BIP0	Dars2		18687565824	18524645376	31599208448	13888418816		0
sp|Q8R3K3|PTCD2_MOUSE Pentatricopeptide repeat-containing protein 2, mitochondrial OS=Mus musculus GN=Ptcd2 PE=1 SV=1	Q8R3K3	Ptcd2		240956304	275948448	159548912	105278176	Chow up	0
sp|Q8K382|DEN1A_MOUSE DENN domain-containing protein 1A OS=Mus musculus GN=Dennd1a PE=1 SV=2	Q8K382	Dennd1a		42621579264	29556686848	35898499072	33273772032		0
sp|P21619|LMNB2_MOUSE Lamin-B2 OS=Mus musculus GN=Lmnb2 PE=1 SV=2	P21619	Lmnb2		98939158528	77032710144	54654189568	57293488128	Chow up	0
sp|Q6PDM2|SRSF1_MOUSE Serine/arginine-rich splicing factor 1 OS=Mus musculus GN=Srsf1 PE=1 SV=3	Q6PDM2	Srsf1		74159325184	66550337536	77680959488	68289642496		0
sp|Q148W0|AT8B1_MOUSE Phospholipid-transporting ATPase IC OS=Mus musculus GN=Atp8b1 PE=1 SV=2	Q148W0	Atp8b1		24505094144	21855823872	17965557760	25321541632		0
sp|Q8K5B2|MCFD2_MOUSE Multiple coagulation factor deficiency protein 2 homolog OS=Mus musculus GN=Mcfd2 PE=1 SV=1	Q8K5B2	Mcfd2		10984253440	9433158656	12889484288	11070860288		0
sp|O88736|DHB7_MOUSE 3-keto-steroid reductase OS=Mus musculus GN=Hsd17b7 PE=1 SV=1	O88736	Hsd17b7		24677126144	22379384832	26124036096	23080165376		0
tr|Q80ZX0|Q80ZX0_MOUSE Protein Sec24b OS=Mus musculus GN=Sec24b PE=1 SV=1	Q80ZX0	Sec24b		29247209472	19336988672	14077593600	11991941120	Chow up	0
sp|Q8CFI2|UB2R1_MOUSE Ubiquitin-conjugating enzyme E2 R1 OS=Mus musculus GN=Cdc34 PE=1 SV=1	Q8CFI2	Cdc34		2230751488	3730160896	3256934144	3384091648		0
sp|Q9JL99|CLC1B_MOUSE C-type lectin domain family 1 member B OS=Mus musculus GN=Clec1b PE=1 SV=1	Q9JL99	Clec1b		3720232448	3769415680	4049622528	3292270336		0
sp|Q80YE7|DAPK1_MOUSE Death-associated protein kinase 1 OS=Mus musculus GN=Dapk1 PE=1 SV=3	Q80YE7	Dapk1		30659411968	19334160384	24753690624	21653972992		0
sp|Q91XT4|SC16B_MOUSE Protein transport protein Sec16B OS=Mus musculus GN=Sec16b PE=1 SV=3	Q91XT4	Sec16b		45465554944	48717389824	47923945472	47588409344		0
sp|Q8N9S3|AHSA2_MOUSE Activator of 90 kDa heat shock protein ATPase homolog 2 OS=Mus musculus GN=Ahsa2 PE=1 SV=2	Q8N9S3	Ahsa2		1.44946E+11	1.64594E+11	1.54136E+11	1.30219E+11		0
sp|P34884|MIF_MOUSE Macrophage migration inhibitory factor OS=Mus musculus GN=Mif PE=1 SV=2	P34884	Mif		2.48033E+11	1.79939E+11	1.8632E+11	1.82266E+11		0
sp|Q8BJY1|PSMD5_MOUSE 26S proteasome non-ATPase regulatory subunit 5 OS=Mus musculus GN=Psmd5 PE=1 SV=4	Q8BJY1	Psmd5		1.19002E+11	1.00114E+11	1.12744E+11	1.19176E+11		0
sp|Q8BTY1|KAT1_MOUSE Kynurenine--oxoglutarate transaminase 1 OS=Mus musculus GN=Ccbl1 PE=1 SV=1	Q8BTY1	Ccbl1		55518928896	41427275776	48250220544	40998060032		0
sp|Q61699|HS105_MOUSE Heat shock protein 105 kDa OS=Mus musculus GN=Hsph1 PE=1 SV=2	Q61699	Hsph1		25393182720	27307343872	30048489472	24627890176		0
sp|Q9Z2Y8|PROSC_MOUSE Proline synthase co-transcribed bacterial homolog protein OS=Mus musculus GN=Prosc PE=1 SV=1	Q9Z2Y8	Prosc		1.99911E+11	1.777E+11	1.53967E+11	1.46439E+11		0
sp|P17563|SBP1_MOUSE Selenium-binding protein 1 OS=Mus musculus GN=Selenbp1 PE=1 SV=2	P17563	Selenbp1		1.90732E+12	1.82817E+12	1.30445E+12	1.02204E+12	Chow up	0
sp|Q8VCH6|DHC24_MOUSE Delta(24)-sterol reductase OS=Mus musculus GN=Dhcr24 PE=1 SV=1	Q8VCH6	Dhcr24		65956499456	70313033728	51829538816	40144969728		0
sp|Q9DCX2|ATP5H_MOUSE ATP synthase subunit d, mitochondrial OS=Mus musculus GN=Atp5h PE=1 SV=3	Q9DCX2	Atp5h		5.2639E+11	5.22601E+11	6.3339E+11	6.39575E+11		0
sp|Q8VC34|RPAP2_MOUSE Putative RNA polymerase II subunit B1 CTD phosphatase Rpap2 OS=Mus musculus GN=Rpap2 PE=2 SV=2	Q8VC34	Rpap2		661684288	453645888	500966272	404662400		0
sp|Q80YQ8|RMD5A_MOUSE Protein RMD5 homolog A OS=Mus musculus GN=Rmnd5a PE=1 SV=2	Q80YQ8	Rmnd5a		138610528	263159568	329906048	221118496		0
sp|Q9JJH1|RNAS4_MOUSE Ribonuclease 4 OS=Mus musculus GN=Rnase4 PE=1 SV=1	Q9JJH1	Rnase4		5975763968	6839714816	6949686272	6581554176		0
sp|Q8VHK9|DHX36_MOUSE ATP-dependent RNA helicase DHX36 OS=Mus musculus GN=Dhx36 PE=1 SV=2	Q8VHK9	Dhx36		77877501952	57806106624	1.27854E+11	1.05659E+11	HFD UP	0
sp|Q9JI75|NQO2_MOUSE Ribosyldihydronicotinamide dehydrogenase [quinone] OS=Mus musculus GN=Nqo2 PE=1 SV=3	Q9JI75	Nqo2		2.13896E+11	1.95565E+11	1.87347E+11	1.91223E+11		0
sp|Q5SZA1|NPT3_MOUSE Sodium-dependent phosphate transport protein 3 OS=Mus musculus GN=Slc17a2 PE=2 SV=1	Q5SZA1	Slc17a2		5981857280	3494767360	4266307328	6721912832		0
sp|Q9D1R9|RL34_MOUSE 60S ribosomal protein L34 OS=Mus musculus GN=Rpl34 PE=1 SV=2	Q9D1R9	Rpl34		1.14903E+11	1.42509E+11	1.33744E+11	1.75101E+11		0
sp|Q9JI10|STK3_MOUSE Serine/threonine-protein kinase 3 OS=Mus musculus GN=Stk3 PE=1 SV=1	Q9JI10	Stk3		42067243008	28196972544	29050439680	40152887296		0
sp|Q5DTM8|BRE1A_MOUSE E3 ubiquitin-protein ligase BRE1A OS=Mus musculus GN=Rnf20 PE=1 SV=2	Q5DTM8	Rnf20		613310144	675606272	822164288	660290304		0
sp|O08992|SDCB1_MOUSE Syntenin-1 OS=Mus musculus GN=Sdcbp PE=1 SV=1	O08992	Sdcbp		400126368	303321280	490968032	1003359872	HFD UP	0
sp|Q64337|SQSTM_MOUSE Sequestosome-1 OS=Mus musculus GN=Sqstm1 PE=1 SV=1	Q64337	Sqstm1		3249805568	3094573312	4449284096	3353213696		0
sp|Q9CR76|TM186_MOUSE Transmembrane protein 186 OS=Mus musculus GN=Tmem186 PE=1 SV=2	Q9CR76	Tmem186		1292809856	1005348608	1782045952	1371904000		0
sp|Q9CYH2|F213A_MOUSE Redox-regulatory protein FAM213A OS=Mus musculus GN=Fam213a PE=1 SV=2	Q9CYH2	Fam213a		18251163648	17763041280	21499074560	15385115648		0
sp|Q80X71|T106B_MOUSE Transmembrane protein 106B OS=Mus musculus GN=Tmem106b PE=1 SV=1	Q80X71	Tmem106b	hfd	8996712448	9293587456	7039987200	8218913792		0
tr|Q4LDF6|Q4LDF6_MOUSE Protein Cfhr2 OS=Mus musculus GN=Cfhr2 PE=1 SV=1	Q4LDF6	Cfhr2	chow	6220291072	3603332352	4746529280	9755121664		0
sp|Q8CIB5|FERM2_MOUSE Fermitin family homolog 2 OS=Mus musculus GN=Fermt2 PE=1 SV=1	Q8CIB5	Fermt2	chow	98948718592	87707656192	89546366976	82662858752		0
sp|Q8R2W9|PANK3_MOUSE Pantothenate kinase 3 OS=Mus musculus GN=Pank3 PE=2 SV=1	Q8R2W9	Pank3		1126950784	481860864	534226848	974983232		0
sp|Q3U4I7|PYRD2_MOUSE Pyridine nucleotide-disulfide oxidoreductase domain-containing protein 2 OS=Mus musculus GN=Pyroxd2 PE=1 SV=3	Q3U4I7	Pyroxd2		9405282304	8600351744	8445798912	8116466688		0
tr|E9QN92|E9QN92_MOUSE Metalloreductase STEAP3 OS=Mus musculus GN=Steap3 PE=1 SV=1	E9QN92	Steap3		20999774208	29755078656	23393529856	27688036352		0
sp|P28666|MUG2_MOUSE Murinoglobulin-2 OS=Mus musculus GN=Mug2 PE=1 SV=2	P28666	Mug2		90336190464	87531208704	99646529536	1.01949E+11		0
sp|P43274|H14_MOUSE Histone H1.4 OS=Mus musculus GN=Hist1h1e PE=1 SV=2	P43274	Hist1h1e		2.28666E+11	3.15529E+11	2.75943E+11	3.34862E+11		0
sp|Q9DBJ3|BI2L1_MOUSE Brain-specific angiogenesis inhibitor 1-associated protein 2-like protein 1 OS=Mus musculus GN=Baiap2l1 PE=1 SV=1	Q9DBJ3	Baiap2l1		65345323008	73630130176	56957227008	54916984832		0
sp|P62073|TIM10_MOUSE Mitochondrial import inner membrane translocase subunit Tim10 OS=Mus musculus GN=Timm10 PE=1 SV=1	P62073	Timm10		3095254016	3479170816	3739371776	2083716224		0
sp|Q920L1|FADS1_MOUSE Fatty acid desaturase 1 OS=Mus musculus GN=Fads1 PE=1 SV=1	Q920L1	Fads1		27752701952	25671401472	36617654272	23578281984		0
sp|Q8R3C0|MCMBP_MOUSE Mini-chromosome maintenance complex-binding protein OS=Mus musculus GN=Mcmbp PE=1 SV=1	Q8R3C0	Mcmbp		22453030912	19757840384	20321869824	16823345152		0
sp|Q9CPY7|AMPL_MOUSE Cytosol aminopeptidase OS=Mus musculus GN=Lap3 PE=1 SV=3	Q9CPY7	Lap3		1.51872E+12	1.81937E+12	2.18271E+12	1.59842E+12		0
sp|O88522|NEMO_MOUSE NF-kappa-B essential modulator OS=Mus musculus GN=Ikbkg PE=1 SV=2	O88522	Ikbkg		2054954880	2206435584	2481917952	2439322112		0
sp|P63011|RAB3A_MOUSE Ras-related protein Rab-3A OS=Mus musculus GN=Rab3a PE=1 SV=1	P63011	Rab3a		401023360	226815168	365396000	507540832		0
sp|P62254|UB2G1_MOUSE Ubiquitin-conjugating enzyme E2 G1 OS=Mus musculus GN=Ube2g1 PE=1 SV=3	P62254	Ube2g1		428596480	405209344	550254720	480014656		0
sp|Q8BXV2|BRI3B_MOUSE BRI3-binding protein OS=Mus musculus GN=Bri3bp PE=1 SV=1	Q8BXV2	Bri3bp		5818480128	6022703104	6296814592	5546548736		0
sp|Q9D0L4|ADCK1_MOUSE Uncharacterized aarF domain-containing protein kinase 1 OS=Mus musculus GN=Adck1 PE=1 SV=1	Q9D0L4	Adck1		11049211904	11401187328	8456090624	13886391296		0
sp|Q9Z0Y1|DCTN3_MOUSE Dynactin subunit 3 OS=Mus musculus GN=Dctn3 PE=1 SV=2	Q9Z0Y1	Dctn3		15520829440	13743429632	11128574976	11928604672		0
sp|Q8K0C8|COX19_MOUSE Cytochrome c oxidase assembly protein COX19 OS=Mus musculus GN=Cox19 PE=3 SV=1	Q8K0C8	Cox19		17838080000	14897060864	23090577408	34664955904	HFD UP	0
sp|P70290|EM55_MOUSE 55 kDa erythrocyte membrane protein OS=Mus musculus GN=Mpp1 PE=1 SV=1	P70290	Mpp1		15951133696	14054743040	16899246080	17523873792		0
sp|O35423|SPYA_MOUSE Serine--pyruvate aminotransferase, mitochondrial OS=Mus musculus GN=Agxt PE=1 SV=3	O35423	Agxt		5.89202E+11	6.07665E+11	5.88906E+11	6.07447E+11		0
tr|Q3TQ29|Q3TQ29_MOUSE Pumilio homolog 2 OS=Mus musculus GN=Pum2 PE=1 SV=1	Q3TQ29	Pum2		2740862720	3445860096	3593826816	4093881088		0
sp|O88502|PDE8A_MOUSE High affinity cAMP-specific and IBMX-insensitive 3',5'-cyclic phosphodiesterase 8A OS=Mus musculus GN=Pde8a PE=1 SV=1	O88502	Pde8a	hfd	3928531200	3679334144	6237069312	3335662848		0
sp|Q8CII2|CD123_MOUSE Cell division cycle protein 123 homolog OS=Mus musculus GN=Cdc123 PE=1 SV=2	Q8CII2	Cdc123		3030530304	4058621952	3158553600	2675847168		0
sp|Q921L3|TMCO1_MOUSE Transmembrane and coiled-coil domain-containing protein 1 OS=Mus musculus GN=Tmco1 PE=1 SV=1	Q921L3	Tmco1		25718571008	30262239232	31915333632	33372184576		0
sp|Q8K1Y2|KPCD3_MOUSE Serine/threonine-protein kinase D3 OS=Mus musculus GN=Prkd3 PE=1 SV=1	Q8K1Y2	Prkd3		8339531776	7967067136	8283017728	7193889792		0
sp|P97371|PSME1_MOUSE Proteasome activator complex subunit 1 OS=Mus musculus GN=Psme1 PE=1 SV=2	P97371	Psme1		3.62283E+11	4.29182E+11	3.99948E+11	3.22572E+11		0
sp|Q8VCS0|PGRP2_MOUSE N-acetylmuramoyl-L-alanine amidase OS=Mus musculus GN=Pglyrp2 PE=1 SV=1	Q8VCS0	Pglyrp2		1213907712	1241401344	1851770752	1101083392		0
sp|Q6NVE8|WDR44_MOUSE WD repeat-containing protein 44 OS=Mus musculus GN=Wdr44 PE=1 SV=1	Q6NVE8	Wdr44		789028480	1024651776	1089961216	871767168		0
sp|P99026|PSB4_MOUSE Proteasome subunit beta type-4 OS=Mus musculus GN=Psmb4 PE=1 SV=1	P99026	Psmb4		53614391296	61221126144	54468788224	59888451584		0
sp|Q9DCZ4|MIC26_MOUSE MICOS complex subunit Mic26 OS=Mus musculus GN=Apoo PE=1 SV=2	Q9DCZ4	Apoo		2.22608E+11	2.94519E+11	2.22525E+11	2.47727E+11		0
tr|A0A0N4SVS6|A0A0N4SVS6_MOUSE Cellular nucleic acid-binding protein OS=Mus musculus GN=Cnbp PE=1 SV=1	A0A0N4SVS6	Cnbp		35692748800	38458314752	40511643648	27439020032		0
sp|P53996|CNBP_MOUSE Cellular nucleic acid-binding protein OS=Mus musculus GN=Cnbp PE=1 SV=2	P53996	Cnbp		6257561.5	160171.0469		21079210	HFD UP	0
sp|P56391|CX6B1_MOUSE Cytochrome c oxidase subunit 6B1 OS=Mus musculus GN=Cox6b1 PE=1 SV=2	P56391	Cox6b1		8.30716E+11	9.34815E+11	7.89435E+11	7.82152E+11		0
sp|P18828|SDC1_MOUSE Syndecan-1 OS=Mus musculus GN=Sdc1 PE=1 SV=1	P18828	Sdc1		14917607424	15539264512	11523170304	13117839360		0
sp|Q9EPJ9|ARFG1_MOUSE ADP-ribosylation factor GTPase-activating protein 1 OS=Mus musculus GN=Arfgap1 PE=1 SV=2	Q9EPJ9	Arfgap1		6795650048	5814293504	21504169984	27719645184	HFD UP	0
sp|P61211|ARL1_MOUSE ADP-ribosylation factor-like protein 1 OS=Mus musculus GN=Arl1 PE=1 SV=1	P61211	Arl1		66173366272	50374479872	79553527808	1.06685E+11	HFD UP	0
sp|Q3TC46|PATL1_MOUSE Protein PAT1 homolog 1 OS=Mus musculus GN=Patl1 PE=1 SV=2	Q3TC46	Patl1		798585536	423634592	704415104	649297024		0
sp|Q9D338|RM19_MOUSE 39S ribosomal protein L19, mitochondrial OS=Mus musculus GN=Mrpl19 PE=1 SV=1	Q9D338	Mrpl19		6058149376	4618156032	4754679296	4210926592		0
sp|P83877|TXN4A_MOUSE Thioredoxin-like protein 4A OS=Mus musculus GN=Txnl4a PE=1 SV=1	P83877	Txnl4a		2421864448	3929462784	2387260416	2289176576		0
sp|P62880|GBB2_MOUSE Guanine nucleotide-binding protein G(I)/G(S)/G(T) subunit beta-2 OS=Mus musculus GN=Gnb2 PE=1 SV=3	P62880	Gnb2		2.87413E+11	2.69181E+11	2.38548E+11	2.20674E+11		0
sp|Q9JKY0|RCD1_MOUSE Cell differentiation protein RCD1 homolog OS=Mus musculus GN=Rqcd1 PE=1 SV=1	Q9JKY0	Rqcd1		8263072256	7662918656	8795518976	8373783552		0
tr|E9QKL6|E9QKL6_MOUSE Interferon-activable protein 204 OS=Mus musculus GN=Ifi204 PE=1 SV=1	E9QKL6	Ifi204		15863183360	14883641344	20834199552	26274408448	HFD UP	0
sp|Q8R1Q9|RBSK_MOUSE Ribokinase OS=Mus musculus GN=Rbks PE=1 SV=1	Q8R1Q9	Rbks		21231179776	22712999936	19715715072	19374651392		0
sp|Q3TEA8|HP1B3_MOUSE Heterochromatin protein 1-binding protein 3 OS=Mus musculus GN=Hp1bp3 PE=1 SV=1	Q3TEA8	Hp1bp3		60055109632	57600581632	67967352832	64532246528		0
sp|Q91VJ4|STK38_MOUSE Serine/threonine-protein kinase 38 OS=Mus musculus GN=Stk38 PE=1 SV=1	Q91VJ4	Stk38		6090075648	6831477248	8234603008	8090093056		0
sp|F8VPU2|FARP1_MOUSE FERM, RhoGEF and pleckstrin domain-containing protein 1 OS=Mus musculus GN=Farp1 PE=1 SV=1	F8VPU2	Farp1		5042113536	3929601536	5414468096	6170956800		0
sp|P70349|HINT1_MOUSE Histidine triad nucleotide-binding protein 1 OS=Mus musculus GN=Hint1 PE=1 SV=3	P70349	Hint1		2.06379E+11	2.3146E+11	2.17539E+11	1.92152E+11		0
sp|Q00623|APOA1_MOUSE Apolipoprotein A-I OS=Mus musculus GN=Apoa1 PE=1 SV=2	Q00623	Apoa1		1.8738E+12	1.87728E+12	2.04725E+12	1.74445E+12		0
sp|P61922|GABT_MOUSE 4-aminobutyrate aminotransferase, mitochondrial OS=Mus musculus GN=Abat PE=1 SV=1	P61922	Abat		2.83135E+11	3.09011E+11	2.01733E+11	2.16501E+11		0
sp|Q9Z0S1|BPNT1_MOUSE 3'(2'),5'-bisphosphate nucleotidase 1 OS=Mus musculus GN=Bpnt1 PE=1 SV=2	Q9Z0S1	Bpnt1		1.89198E+11	2.43478E+11	1.86958E+11	1.66915E+11		0
tr|Q5XJF6|Q5XJF6_MOUSE Ribosomal protein OS=Mus musculus GN=Rpl10a PE=1 SV=1	Q5XJF6	Rpl10a		3.90554E+11	3.86826E+11	4.35862E+11	4.13535E+11		0
sp|Q61823|PDCD4_MOUSE Programmed cell death protein 4 OS=Mus musculus GN=Pdcd4 PE=1 SV=1	Q61823	Pdcd4	chow	21569165312	19481366528	24452868096	22505136128		0
sp|Q91WS0|CISD1_MOUSE CDGSH iron-sulfur domain-containing protein 1 OS=Mus musculus GN=Cisd1 PE=1 SV=1	Q91WS0	Cisd1		2.48632E+11	2.51383E+11	2.36712E+11	2.06509E+11		0
sp|Q920A5|RISC_MOUSE Retinoid-inducible serine carboxypeptidase OS=Mus musculus GN=Scpep1 PE=1 SV=2	Q920A5	Scpep1		31458813952	32855848960	22789150720	22912518144		0
sp|Q9R0H0|ACOX1_MOUSE Peroxisomal acyl-coenzyme A oxidase 1 OS=Mus musculus GN=Acox1 PE=1 SV=5	Q9R0H0	Acox1		1.07326E+12	1.05605E+12	1.07602E+12	1.07185E+12		0
sp|Q6PB51|CC117_MOUSE Coiled-coil domain-containing protein 117 OS=Mus musculus GN=Ccdc117 PE=1 SV=1	Q6PB51	Ccdc117		242883216	444929728	797983872	1173216000	HFD UP	0
sp|Q6PHZ2|KCC2D_MOUSE Calcium/calmodulin-dependent protein kinase type II subunit delta OS=Mus musculus GN=Camk2d PE=1 SV=1	Q6PHZ2	Camk2d		3760498176	5438296064	5683399168	3961817344		0
sp|Q5U4C3|SFR19_MOUSE Splicing factor, arginine/serine-rich 19 OS=Mus musculus GN=Scaf1 PE=1 SV=1	Q5U4C3	Scaf1		668524224	603489792	602845440	551505472		0
sp|Q61881|MCM7_MOUSE DNA replication licensing factor MCM7 OS=Mus musculus GN=Mcm7 PE=1 SV=1	Q61881	Mcm7		4503707		28481288		HFD UP	0
sp|Q6P1F6|2ABA_MOUSE Serine/threonine-protein phosphatase 2A 55 kDa regulatory subunit B alpha isoform OS=Mus musculus GN=Ppp2r2a PE=1 SV=1	Q6P1F6	Ppp2r2a		39173869568	30545461248	26644985856	34360197120		0
sp|Q9CWS0|DDAH1_MOUSE N(G),N(G)-dimethylarginine dimethylaminohydrolase 1 OS=Mus musculus GN=Ddah1 PE=1 SV=3	Q9CWS0	Ddah1		4.57517E+11	4.49094E+11	5.12426E+11	4.59133E+11		0
sp|Q4PZA2|ECE1_MOUSE Endothelin-converting enzyme 1 OS=Mus musculus GN=Ece1 PE=1 SV=1	Q4PZA2	Ece1	hfd	1.68547E+11	1.68263E+11	1.35117E+11	1.82131E+11		0
sp|Q4VA53|PDS5B_MOUSE Sister chromatid cohesion protein PDS5 homolog B OS=Mus musculus GN=Pds5b PE=1 SV=1	Q4VA53	Pds5b		57923727360	66794729472	80485105664	66310889472		0
sp|Q00897|A1AT4_MOUSE Alpha-1-antitrypsin 1-4 OS=Mus musculus GN=Serpina1d PE=1 SV=1	Q00897	Serpina1d		3.17336E+11	3.74733E+11	4.27239E+11	2.85836E+11		0
sp|Q9D024|CCD47_MOUSE Coiled-coil domain-containing protein 47 OS=Mus musculus GN=Ccdc47 PE=1 SV=2	Q9D024	Ccdc47		2.18621E+11	2.54357E+11	2.39954E+11	2.42776E+11		0
sp|Q8BI72|CARF_MOUSE CDKN2A-interacting protein OS=Mus musculus GN=Cdkn2aip PE=1 SV=1	Q8BI72	Cdkn2aip		91953455104	71550853120	93424566272	1.09806E+11		0
sp|Q6ZPJ3|UBE2O_MOUSE (E3-independent) E2 ubiquitin-conjugating enzyme UBE2O OS=Mus musculus GN=Ube2o PE=1 SV=3	Q6ZPJ3	Ube2o		2513478912	3523890176	3125223680	2553680640		0
sp|Q9CYV5|TM135_MOUSE Transmembrane protein 135 OS=Mus musculus GN=Tmem135 PE=2 SV=1	Q9CYV5	Tmem135		2.34359E+11	2.41735E+11	99732307968	1.49406E+11	Chow up	0
sp|Q9CR51|VATG1_MOUSE V-type proton ATPase subunit G 1 OS=Mus musculus GN=Atp6v1g1 PE=1 SV=3	Q9CR51	Atp6v1g1		4449372160	6692098048	5210571264	3779350784		0
sp|P34022|RANG_MOUSE Ran-specific GTPase-activating protein OS=Mus musculus GN=Ranbp1 PE=1 SV=2	P34022	Ranbp1	hfd	32277170176	38323175424	39689003008	32325822464		0
sp|Q00612|G6PD1_MOUSE Glucose-6-phosphate 1-dehydrogenase X OS=Mus musculus GN=G6pdx PE=1 SV=3	Q00612	G6pdx		7548036608	6604808704	6988550656	4658842112		0
sp|Q8BH95|ECHM_MOUSE Enoyl-CoA hydratase, mitochondrial OS=Mus musculus GN=Echs1 PE=1 SV=1	Q8BH95	Echs1		8.32319E+11	8.54623E+11	7.98268E+11	7.93734E+11		0
sp|A2ADA5|PUSL1_MOUSE tRNA pseudouridine synthase-like 1 OS=Mus musculus GN=Pusl1 PE=1 SV=1	A2ADA5	Pusl1		1851332096	2034423424	1731481088	1658880000		0
sp|Q61191|HCFC1_MOUSE Host cell factor 1 OS=Mus musculus GN=Hcfc1 PE=1 SV=2	Q61191	Hcfc1		1.00382E+11	91547877376	1.09707E+11	1.10518E+11		0
sp|Q3B7Z2|OSBP1_MOUSE Oxysterol-binding protein 1 OS=Mus musculus GN=Osbp PE=1 SV=3	Q3B7Z2	Osbp		3.88678E+11	4.21705E+11	2.75253E+11	2.67995E+11		0
sp|Q8CDJ8|STON1_MOUSE Stonin-1 OS=Mus musculus GN=Ston1 PE=1 SV=2	Q8CDJ8	Ston1		234821680	199502528	60274772	51223208	Chow up	0
sp|Q3UMR5|MCU_MOUSE Calcium uniporter protein, mitochondrial OS=Mus musculus GN=Mcu PE=1 SV=2	Q3UMR5	Mcu		78301691904	76494143488	71176757248	71105380352		0
sp|Q8BP07|TM220_MOUSE Transmembrane protein 220 OS=Mus musculus GN=Tmem220 PE=2 SV=1	Q8BP07	Tmem220		982117376	888207872	1145209216	974272256		0
sp|Q9D906|ATG7_MOUSE Ubiquitin-like modifier-activating enzyme ATG7 OS=Mus musculus GN=Atg7 PE=1 SV=1	Q9D906	Atg7		2.54305E+11	2.00641E+11	1.32508E+11	1.17391E+11	Chow up	0
sp|P25688|URIC_MOUSE Uricase OS=Mus musculus GN=Uox PE=1 SV=2	P25688	Uox		2.36229E+12	2.5011E+12	2.20036E+12	1.89767E+12		0
sp|Q59J78|MIMIT_MOUSE Mimitin, mitochondrial OS=Mus musculus GN=Ndufaf2 PE=1 SV=1	Q59J78	Ndufaf2		22248427520	21424713728	19175526400	22940831744		0
sp|Q8BG94|COMD7_MOUSE COMM domain-containing protein 7 OS=Mus musculus GN=Commd7 PE=1 SV=1	Q8BG94	Commd7		2367350272	2244826624	1740734464	1372430976		0
sp|Q99MP8|BRAP_MOUSE BRCA1-associated protein OS=Mus musculus GN=Brap PE=1 SV=1	Q99MP8	Brap		7632861696	5744523264	6237320192	8571166720		0
tr|Q5SWZ5|Q5SWZ5_MOUSE Myosin phosphatase Rho-interacting protein OS=Mus musculus GN=Mprip PE=1 SV=1	Q5SWZ5	Mprip		3436460288	3552451840	3368489984	5269960704		0
tr|F6RND9|F6RND9_MOUSE Myosin phosphatase Rho-interacting protein (Fragment) OS=Mus musculus GN=Mprip PE=1 SV=1	F6RND9	Mprip		567360960	703017472	688728256	543973376		0
sp|P53395|ODB2_MOUSE Lipoamide acyltransferase component of branched-chain alpha-keto acid dehydrogenase complex, mitochondrial OS=Mus musculus GN=Dbt PE=1 SV=2	P53395	Dbt		2.09923E+11	2.2647E+11	1.69055E+11	1.74734E+11		0
sp|Q9JHH6|CBPB2_MOUSE Carboxypeptidase B2 OS=Mus musculus GN=Cpb2 PE=1 SV=1	Q9JHH6	Cpb2		3747875840	3980142336	3127652096	3539213824		0
sp|Q9DAK9|PHP14_MOUSE 14 kDa phosphohistidine phosphatase OS=Mus musculus GN=Phpt1 PE=1 SV=1	Q9DAK9	Phpt1		41957617664	45583155200	52472688640	50995281920		0
sp|O88844|IDHC_MOUSE Isocitrate dehydrogenase [NADP] cytoplasmic OS=Mus musculus GN=Idh1 PE=1 SV=2	O88844	Idh1		1.44843E+12	1.23465E+12	1.32256E+12	1.19672E+12		0
sp|P83870|PHF5A_MOUSE PHD finger-like domain-containing protein 5A OS=Mus musculus GN=Phf5a PE=1 SV=1	P83870	Phf5a		9277340672	11193843712	12022616064	9864227840		0
sp|Q07113|MPRI_MOUSE Cation-independent mannose-6-phosphate receptor OS=Mus musculus GN=Igf2r PE=1 SV=1	Q07113	Igf2r		26829578240	27062818816	32703426560	23742124032		0
sp|Q9QYB5|ADDG_MOUSE Gamma-adducin OS=Mus musculus GN=Add3 PE=1 SV=2	Q9QYB5	Add3		1.43215E+11	1.48119E+11	1.30408E+11	1.02859E+11		0
tr|Q91Z40|Q91Z40_MOUSE Gbp6 protein OS=Mus musculus GN=Gbp7 PE=1 SV=2	Q91Z40	Gbp7		75614691328	70126059520	88477392896	97165713408		0
sp|Q9QXV1|CBX8_MOUSE Chromobox protein homolog 8 OS=Mus musculus GN=Cbx8 PE=1 SV=1	Q9QXV1	Cbx8		85696000	20844598	51903260	71098504		0
sp|Q9JJI8|RL38_MOUSE 60S ribosomal protein L38 OS=Mus musculus GN=Rpl38 PE=1 SV=3	Q9JJI8	Rpl38		1.86872E+11	1.5651E+11	1.34283E+11	1.52172E+11		0
sp|A2ADY9|DDI2_MOUSE Protein DDI1 homolog 2 OS=Mus musculus GN=Ddi2 PE=1 SV=1	A2ADY9	Ddi2		39606796288	44578082816	44740685824	47130820608		0
sp|Q9D6T0|NOSIP_MOUSE Nitric oxide synthase-interacting protein OS=Mus musculus GN=Nosip PE=1 SV=1	Q9D6T0	Nosip		17293971456	17175873536	22403112960	16048112640		0
sp|Q3TZM9|ALG11_MOUSE GDP-Man:Man(3)GlcNAc(2)-PP-Dol alpha-1,2-mannosyltransferase OS=Mus musculus GN=Alg11 PE=2 SV=1	Q3TZM9	Alg11		2123161088	1069269440	1502567040	1923412736		0
tr|A0A0B4J1G1|A0A0B4J1G1_MOUSE Low affinity immunoglobulin gamma Fc region receptor II OS=Mus musculus GN=Fcgr2b PE=1 SV=1	A0A0B4J1G1	Fcgr2b		27554093056	17132702720	16369056768	18739918848		0
sp|Q9Z2Y3|HOME1_MOUSE Homer protein homolog 1 OS=Mus musculus GN=Homer1 PE=1 SV=2	Q9Z2Y3	Homer1		43857588	12291551				0
sp|Q99KF1|TMED9_MOUSE Transmembrane emp24 domain-containing protein 9 OS=Mus musculus GN=Tmed9 PE=1 SV=2	Q99KF1	Tmed9	hfd	31457658880	32776849408	38293839872	28229425152		0
sp|Q9D773|RM02_MOUSE 39S ribosomal protein L2, mitochondrial OS=Mus musculus GN=Mrpl2 PE=1 SV=1	Q9D773	Mrpl2		10368460800	12374936576	11822760960	10953378816		0
sp|Q9D0D3|PAPD1_MOUSE Poly(A) RNA polymerase, mitochondrial OS=Mus musculus GN=Mtpap PE=1 SV=1	Q9D0D3	Mtpap		29914537984	21868025856	30123964416	41783468032		0
tr|E9QJT5|E9QJT5_MOUSE Acylphosphatase OS=Mus musculus GN=Acyp1 PE=1 SV=1	E9QJT5	Acyp1		7687319552	7306281984	7859653120	7683620352		0
sp|Q91WN1|DNJC9_MOUSE DnaJ homolog subfamily C member 9 OS=Mus musculus GN=Dnajc9 PE=1 SV=2	Q91WN1	Dnajc9		1066016192	952014592	734632640	672520512		0
sp|O70435|PSA3_MOUSE Proteasome subunit alpha type-3 OS=Mus musculus GN=Psma3 PE=1 SV=3	O70435	Psma3		1.09017E+11	1.15354E+11	95854559232	1.75456E+11		0
sp|Q9JKX6|NUDT5_MOUSE ADP-sugar pyrophosphatase OS=Mus musculus GN=Nudt5 PE=1 SV=1	Q9JKX6	Nudt5		10800924672	10071035904	12769908736	10421121024		0
sp|Q8VEH5|EPMIP_MOUSE EPM2A-interacting protein 1 OS=Mus musculus GN=Epm2aip1 PE=1 SV=1	Q8VEH5	Epm2aip1		331330112	318451840	951800704	1182469120	HFD UP	0
sp|Q80VP1|EPN1_MOUSE Epsin-1 OS=Mus musculus GN=Epn1 PE=1 SV=3	Q80VP1	Epn1		17270915072	17891119104	22776461312	21023272960		0
sp|P28063|PSB8_MOUSE Proteasome subunit beta type-8 OS=Mus musculus GN=Psmb8 PE=1 SV=2	P28063	Psmb8	hfd	59943518208	88404959232	74622820352	56882155520		0
sp|P97868|RBBP6_MOUSE E3 ubiquitin-protein ligase RBBP6 OS=Mus musculus GN=Rbbp6 PE=1 SV=5	P97868	Rbbp6	chow	1.05107E+11	1.03553E+11	80590184448	91024457728		0
sp|Q9QXC1|FETUB_MOUSE Fetuin-B OS=Mus musculus GN=Fetub PE=1 SV=1	Q9QXC1	Fetub		14294408192	13722976256	12684759040	11666899968		0
sp|P24788|CD11B_MOUSE Cyclin-dependent kinase 11B OS=Mus musculus GN=Cdk11b PE=1 SV=2	P24788	Cdk11b		2031795712	2063952128	2472134656	1856568064		0
sp|P12970|RL7A_MOUSE 60S ribosomal protein L7a OS=Mus musculus GN=Rpl7a PE=1 SV=2	P12970	Rpl7a		4.44406E+11	4.98937E+11	5.09201E+11	4.76897E+11		0
sp|Q8VCM5|MUL1_MOUSE Mitochondrial ubiquitin ligase activator of NFKB 1 OS=Mus musculus GN=Mul1 PE=1 SV=2	Q8VCM5	Mul1		4692307456	6191619584	5147172864	4439334912		0
sp|Q8CI75|DI3L2_MOUSE DIS3-like exonuclease 2 OS=Mus musculus GN=Dis3l2 PE=1 SV=1	Q8CI75	Dis3l2		12435357696	12830095360	17390465024	20907757568	HFD UP	0
tr|B1AZ46|B1AZ46_MOUSE Brain-specific angiogenesis inhibitor 1-associated protein 2 OS=Mus musculus GN=Baiap2 PE=1 SV=1	B1AZ46	Baiap2		25031720960	28512149504	18763696128	24106170368		0
sp|O35381|AN32A_MOUSE Acidic leucine-rich nuclear phosphoprotein 32 family member A OS=Mus musculus GN=Anp32a PE=1 SV=1	O35381	Anp32a		1.22946E+11	1.21621E+11	1.21036E+11	1.00396E+11		0
sp|Q9CQG6|TM147_MOUSE Transmembrane protein 147 OS=Mus musculus GN=Tmem147 PE=1 SV=1	Q9CQG6	Tmem147		1088151040	1120816640	1055718720	1122313984		0
sp|Q6P9N1|HYCCI_MOUSE Hyccin OS=Mus musculus GN=Fam126a PE=1 SV=2	Q6P9N1	Fam126a		581995648	493651136	480986592	301206048		0
sp|Q8BVL3|SNX17_MOUSE Sorting nexin-17 OS=Mus musculus GN=Snx17 PE=1 SV=2	Q8BVL3	Snx17		1268593280	1199147776	1265498752	1149899008		0
sp|Q9WTZ1|RBX2_MOUSE RING-box protein 2 OS=Mus musculus GN=Rnf7 PE=3 SV=1	Q9WTZ1	Rnf7		19135897600	22371663872	38136909824	20490182656		0
sp|Q99L43|CDS2_MOUSE Phosphatidate cytidylyltransferase 2 OS=Mus musculus GN=Cds2 PE=1 SV=1	Q99L43	Cds2		13061557248	14181158912	12494334976	11662599168		0
sp|Q80SZ7|GBG5_MOUSE Guanine nucleotide-binding protein G(I)/G(S)/G(O) subunit gamma-5 OS=Mus musculus GN=Gng5 PE=1 SV=2	Q80SZ7	Gng5		8532193280	9322075136	10502510592	8781862912		0
sp|Q4VAC9|PKHG3_MOUSE Pleckstrin homology domain-containing family G member 3 OS=Mus musculus GN=Plekhg3 PE=1 SV=2	Q4VAC9	Plekhg3		3361198848	2107238912	1371972352	2709395712		0
tr|A0A0R4J025|A0A0R4J025_MOUSE RCC1 and BTB domain-containing protein 1 OS=Mus musculus GN=Rcbtb1 PE=4 SV=1	A0A0R4J025	Rcbtb1		1.03526E+11	1.2895E+11	1.56198E+11	1.55546E+11		0
sp|P16056|MET_MOUSE Hepatocyte growth factor receptor OS=Mus musculus GN=Met PE=1 SV=1	P16056	Met		31762479104	25912412160	12654348288	8625595392	Chow up	0
sp|Q9BCZ4|SELS_MOUSE Selenoprotein S OS=Mus musculus GN=Vimp PE=1 SV=3	Q9BCZ4	Vimp		10011277312	10830643200	10301432832	8101326848		0
sp|Q09XV5|CHD8_MOUSE Chromodomain-helicase-DNA-binding protein 8 OS=Mus musculus GN=Chd8 PE=1 SV=1	Q09XV5	Chd8		468794400	459748800	470529440	533232576		0
sp|Q9D8Y1|T126A_MOUSE Transmembrane protein 126A OS=Mus musculus GN=Tmem126a PE=1 SV=1	Q9D8Y1	Tmem126a		3674380288	2924625920	2996568320	2886256896		0
sp|O88448|KLC2_MOUSE Kinesin light chain 2 OS=Mus musculus GN=Klc2 PE=1 SV=1	O88448	Klc2		2522446336	2422739456	2345308928	1653329408		0
sp|Q3UFY8|MRRP1_MOUSE Mitochondrial ribonuclease P protein 1 OS=Mus musculus GN=Trmt10c PE=1 SV=2	Q3UFY8	Trmt10c		5675945984	5494654464	4481762304	4009183488		0
sp|P33267|CP2F2_MOUSE Cytochrome P450 2F2 OS=Mus musculus GN=Cyp2f2 PE=1 SV=1	P33267	Cyp2f2	chow	3.84143E+11	3.50138E+11	2.5223E+11	3.03513E+11		0
sp|Q8R2N2|CIR1A_MOUSE Cirhin OS=Mus musculus GN=Cirh1a PE=2 SV=3	Q8R2N2	Cirh1a		7073156608	6438435328	5292669952	414982112	Chow up	0
sp|Q9CQR2|RS21_MOUSE 40S ribosomal protein S21 OS=Mus musculus GN=Rps21 PE=1 SV=1	Q9CQR2	Rps21		1.63658E+12	1.67804E+12	2.19451E+12	2.19714E+12		0
sp|Q9CQH7|BT3L4_MOUSE Transcription factor BTF3 homolog 4 OS=Mus musculus GN=Btf3l4 PE=1 SV=1	Q9CQH7	Btf3l4		35553927168	35024240640	38805299200	35205066752		0
tr|F6TUL9|F6TUL9_MOUSE Protein Vsig4 OS=Mus musculus GN=Vsig4 PE=1 SV=1	F6TUL9	Vsig4		6822024704	7240389120	9192037376	6072956928		0
sp|Q9CQX2|CYB5B_MOUSE Cytochrome b5 type B OS=Mus musculus GN=Cyb5b PE=1 SV=1	Q9CQX2	Cyb5b		2.862E+11	1.56317E+11	2.28726E+11	2.14181E+11		0
sp|Q61176|ARGI1_MOUSE Arginase-1 OS=Mus musculus GN=Arg1 PE=1 SV=1	Q61176	Arg1		2.339E+12	2.48214E+12	1.82977E+12	1.75677E+12		0
sp|Q8BJ64|CHDH_MOUSE Choline dehydrogenase, mitochondrial OS=Mus musculus GN=Chdh PE=1 SV=1	Q8BJ64	Chdh	chow	1.94629E+11	1.94289E+11	1.42857E+11	1.40486E+11		0
sp|P28843|DPP4_MOUSE Dipeptidyl peptidase 4 OS=Mus musculus GN=Dpp4 PE=1 SV=3	P28843	Dpp4		2.60748E+11	3.17367E+11	2.46479E+11	2.0354E+11		0
sp|Q8CJG1|AGO1_MOUSE Protein argonaute-1 OS=Mus musculus GN=Ago1 PE=1 SV=2	Q8CJG1	Ago1		3540884736	2680890624	3134172416	3789176832		0
sp|Q920Q4|VPS16_MOUSE Vacuolar protein sorting-associated protein 16 homolog OS=Mus musculus GN=Vps16 PE=1 SV=3	Q920Q4	Vps16		53321289728	36376915968	60492333056	1.05172E+11	HFD UP	0
sp|P62334|PRS10_MOUSE 26S protease regulatory subunit 10B OS=Mus musculus GN=Psmc6 PE=1 SV=1	P62334	Psmc6		59709612032	57258590208	65100726272	59967283200		0
sp|P15379|CD44_MOUSE CD44 antigen OS=Mus musculus GN=Cd44 PE=1 SV=3	P15379	Cd44		159991184	352682368	743724800	710102464	HFD UP	0
sp|Q9WUH7|SEM4G_MOUSE Semaphorin-4G OS=Mus musculus GN=Sema4g PE=1 SV=1	Q9WUH7	Sema4g		4430528512	4600051712	4251404544	4010109440		0
tr|A0A0A6YX73|A0A0A6YX73_MOUSE cAMP-dependent protein kinase type II-alpha regulatory subunit OS=Mus musculus GN=Prkar2a PE=1 SV=1	A0A0A6YX73	Prkar2a		2.48564E+11	2.32327E+11	1.8627E+11	1.88855E+11		0
sp|Q9ER80|RTP4_MOUSE Receptor-transporting protein 4 OS=Mus musculus GN=Rtp4 PE=1 SV=1	Q9ER80	Rtp4		1626056320	1269389184	1180485760	1609175296		0
sp|Q99M28|RNPS1_MOUSE RNA-binding protein with serine-rich domain 1 OS=Mus musculus GN=Rnps1 PE=2 SV=1	Q99M28	Rnps1		1348235904	1196029568	1306637824	2160991232		0
sp|Q9ESP1|SDF2L_MOUSE Stromal cell-derived factor 2-like protein 1 OS=Mus musculus GN=Sdf2l1 PE=1 SV=2	Q9ESP1	Sdf2l1	chow	2.30746E+11	2.04448E+11	1.6213E+11	1.52544E+11		0
sp|O70252|HMOX2_MOUSE Heme oxygenase 2 OS=Mus musculus GN=Hmox2 PE=1 SV=1	O70252	Hmox2		12809226240	13183978496	20332029952	22676144128	HFD UP	0
sp|Q2TBE6|P4K2A_MOUSE Phosphatidylinositol 4-kinase type 2-alpha OS=Mus musculus GN=Pi4k2a PE=1 SV=1	Q2TBE6	Pi4k2a		22657339392	12749206528	13024527360	21715531776		0
sp|Q91VX2|UBAP2_MOUSE Ubiquitin-associated protein 2 OS=Mus musculus GN=Ubap2 PE=1 SV=1	Q91VX2	Ubap2		3323719168	7814983680	10583584768	15293160448	HFD UP	0
sp|Q8K3H0|DP13A_MOUSE DCC-interacting protein 13-alpha OS=Mus musculus GN=Appl1 PE=1 SV=1	Q8K3H0	Appl1		17015157760	15804576768	19882729472	18687600640		0
sp|P50580|PA2G4_MOUSE Proliferation-associated protein 2G4 OS=Mus musculus GN=Pa2g4 PE=1 SV=3	P50580	Pa2g4		7.83069E+11	7.37766E+11	8.59821E+11	9.4934E+11		0
sp|Q8BU11|TOX4_MOUSE TOX high mobility group box family member 4 OS=Mus musculus GN=Tox4 PE=1 SV=3	Q8BU11	Tox4		2713074176	2409435136	2742931456	3095233024		0
sp|P31809|CEAM1_MOUSE Carcinoembryonic antigen-related cell adhesion molecule 1 OS=Mus musculus GN=Ceacam1 PE=1 SV=1	P31809	Ceacam1		27282585600	32413628416	37898043392	32002387968		0
sp|P70699|LYAG_MOUSE Lysosomal alpha-glucosidase OS=Mus musculus GN=Gaa PE=1 SV=2	P70699	Gaa		27147102208	21772222464	25731004416	22330664960		0
sp|Q3UHD6|SNX27_MOUSE Sorting nexin-27 OS=Mus musculus GN=Snx27 PE=1 SV=2	Q3UHD6	Snx27		2522151680	2391484928	2766215424	2353181952		0
tr|E9PX89|E9PX89_MOUSE BolA-like protein 3 OS=Mus musculus GN=Bola3 PE=1 SV=1	E9PX89	Bola3		20868726784	25970884608	28850112512	21464346624		0
sp|Q3TIV5|ZC3HF_MOUSE Zinc finger CCCH domain-containing protein 15 OS=Mus musculus GN=Zc3h15 PE=1 SV=2	Q3TIV5	Zc3h15		12901164032	11324516352	14005223424	12091046912		0
sp|Q62463|V1AR_MOUSE Vasopressin V1a receptor OS=Mus musculus GN=Avpr1a PE=1 SV=1	Q62463	Avpr1a		4102771456	2892502272	5557464576	5047079424	HFD UP	0
sp|Q60590|A1AG1_MOUSE Alpha-1-acid glycoprotein 1 OS=Mus musculus GN=Orm1 PE=1 SV=1	Q60590	Orm1		11120233472	11887096832	13286475776	9736131584		0
sp|P70195|PSB7_MOUSE Proteasome subunit beta type-7 OS=Mus musculus GN=Psmb7 PE=1 SV=1	P70195	Psmb7		76740730880	69460475904	72256315392	92235849728		0
sp|O35945|AL1A7_MOUSE Aldehyde dehydrogenase, cytosolic 1 OS=Mus musculus GN=Aldh1a7 PE=1 SV=1	O35945	Aldh1a7	chow	9.60426E+11	1.02094E+12	1.37189E+12	1.33954E+12		0
sp|Q6ZPJ0|TEX2_MOUSE Testis-expressed sequence 2 protein OS=Mus musculus GN=Tex2 PE=1 SV=2	Q6ZPJ0	Tex2		50121039872	51572535296	53159518208	46442782720		0
sp|Q8C6B9|AROS_MOUSE Active regulator of SIRT1 OS=Mus musculus GN=Rps19bp1 PE=1 SV=1	Q8C6B9	Rps19bp1		391242048	380812736	413911840	331288352		0
tr|E9PWT1|E9PWT1_MOUSE Transformation/transcription domain-associated protein OS=Mus musculus GN=Trrap PE=1 SV=1	E9PWT1	Trrap		3916390144	3371002368	4226722816	5351449088		0
sp|Q02248|CTNB1_MOUSE Catenin beta-1 OS=Mus musculus GN=Ctnnb1 PE=1 SV=1	Q02248	Ctnnb1		82233704448	73957228544	79580585984	74144636928		0
sp|Q8K2F0|BRD3_MOUSE Bromodomain-containing protein 3 OS=Mus musculus GN=Brd3 PE=1 SV=2	Q8K2F0	Brd3		1893929984	1747527040	2503862784	1957901056		0
tr|B2LVG5|B2LVG5_MOUSE Cleavage and polyadenylation specific factor 4 isoform 1 OS=Mus musculus GN=Cpsf4 PE=1 SV=1	B2LVG5	Cpsf4		1253796608	1209848192	1258185856	1150494336		0
sp|Q8VDU5|SNRK_MOUSE SNF-related serine/threonine-protein kinase OS=Mus musculus GN=Snrk PE=1 SV=1	Q8VDU5	Snrk	hfd	178833008	309738496	542878144	353761984	HFD UP	0
sp|Q9D1N2|HDBP1_MOUSE Glycosylphosphatidylinositol-anchored high density lipoprotein-binding protein 1 OS=Mus musculus GN=Gpihbp1 PE=1 SV=1	Q9D1N2	Gpihbp1	hfd	508447360	519401344	346621856	416056896		0
sp|Q9D071|MMS19_MOUSE MMS19 nucleotide excision repair protein homolog OS=Mus musculus GN=Mms19 PE=1 SV=1	Q9D071	Mms19		1.70987E+11	1.33851E+11	1.35715E+11	1.96301E+11		0
sp|O35711|LIPB2_MOUSE Liprin-beta-2 OS=Mus musculus GN=Ppfibp2 PE=1 SV=3	O35711	Ppfibp2		3953210112	4033997824	4321697792	4135635968		0
sp|Q61694|3BHS5_MOUSE 3 beta-hydroxysteroid dehydrogenase type 5 OS=Mus musculus GN=Hsd3b5 PE=1 SV=4	Q61694	Hsd3b5		2.03412E+11	2.09187E+11	2.25661E+11	1.91997E+11		0
sp|Q9R1V7|ADA23_MOUSE Disintegrin and metalloproteinase domain-containing protein 23 OS=Mus musculus GN=Adam23 PE=1 SV=1	Q9R1V7	Adam23			13979798				0
sp|Q9JL35|HMGN5_MOUSE High mobility group nucleosome-binding domain-containing protein 5 OS=Mus musculus GN=Hmgn5 PE=1 SV=2	Q9JL35	Hmgn5		14862365696	22346508288	22747994112	15258043392		0
sp|Q8QZY9|SF3B4_MOUSE Splicing factor 3B subunit 4 OS=Mus musculus GN=Sf3b4 PE=1 SV=1	Q8QZY9	Sf3b4		2347075584	2529611264	1916665344	2461290496		0
sp|Q6PFD9|NUP98_MOUSE Nuclear pore complex protein Nup98-Nup96 OS=Mus musculus GN=Nup98 PE=1 SV=2	Q6PFD9	Nup98		94565457920	88748457984	79241437184	49494732800		0
sp|Q9CQF0|RM11_MOUSE 39S ribosomal protein L11, mitochondrial OS=Mus musculus GN=Mrpl11 PE=1 SV=1	Q9CQF0	Mrpl11		13723231232	15446131712	11548608512	10423016448		0
tr|E9Q035|E9Q035_MOUSE Protein Gm20425 OS=Mus musculus GN=Gm20425 PE=4 SV=1	E9Q035	Gm20425		8.67318E+11	1.06671E+12	1.23071E+12	8.75182E+11		0
sp|Q80W54|FACE1_MOUSE CAAX prenyl protease 1 homolog OS=Mus musculus GN=Zmpste24 PE=1 SV=2	Q80W54	Zmpste24		21254778880	24166516736	23750385664	21922899968		0
tr|Q3TJ55|Q3TJ55_MOUSE Syntaxin-2 OS=Mus musculus GN=Stx2 PE=1 SV=1	Q3TJ55	Stx2		6082459648	7427081216	53502377984	59908980736	HFD UP	0
tr|Q91WU0|Q91WU0_MOUSE Carboxylic ester hydrolase OS=Mus musculus GN=Ces1f PE=1 SV=1	Q91WU0	Ces1f	chow	9.00464E+11	8.39118E+11	8.81694E+11	8.4582E+11		0
sp|Q9DAZ9|ANCHR_MOUSE Abscission/NoCut checkpoint regulator OS=Mus musculus GN=Zfyve19 PE=1 SV=2	Q9DAZ9	Zfyve19		430162176	521544384	348868896	457596032		0
sp|Q8K3Z9|PO121_MOUSE Nuclear envelope pore membrane protein POM 121 OS=Mus musculus GN=Pom121 PE=1 SV=2	Q8K3Z9	Pom121		1567311360	1761681408	1666058624	1985404160		0
sp|Q8VE42|ANR49_MOUSE Ankyrin repeat domain-containing protein 49 OS=Mus musculus GN=Ankrd49 PE=1 SV=1	Q8VE42	Ankrd49		4006014208	6002455552	11339909120	14936923136	HFD UP	0
sp|P11725|OTC_MOUSE Ornithine carbamoyltransferase, mitochondrial OS=Mus musculus GN=Otc PE=1 SV=1	P11725	Otc		1.58296E+12	1.88104E+12	1.25072E+12	1.32858E+12		0
tr|A2AJ72|A2AJ72_MOUSE MCG130458 OS=Mus musculus GN=Fubp3 PE=1 SV=1	A2AJ72	Fubp3		8776885248	9381122048	10447242240	9253676032		0
sp|Q8CFA2|GCST_MOUSE Aminomethyltransferase, mitochondrial OS=Mus musculus GN=Amt PE=1 SV=1	Q8CFA2	Amt		38663467008	41766346752	40419086336	35564797952		0
sp|Q9JLJ5|ELOV1_MOUSE Elongation of very long chain fatty acids protein 1 OS=Mus musculus GN=Elovl1 PE=1 SV=1	Q9JLJ5	Elovl1		2124587648	2689386240	1891403136	1385704960		0
sp|Q8CDN6|TXNL1_MOUSE Thioredoxin-like protein 1 OS=Mus musculus GN=Txnl1 PE=1 SV=3	Q8CDN6	Txnl1		4.08406E+11	4.60426E+11	5.479E+11	3.76861E+11		0
sp|P58929|GMEB2_MOUSE Glucocorticoid modulatory element-binding protein 2 OS=Mus musculus GN=Gmeb2 PE=2 SV=2	P58929	Gmeb2		795139200	358046720	1336204672	2573010432	HFD UP	0
sp|P83940|ELOC_MOUSE Transcription elongation factor B polypeptide 1 OS=Mus musculus GN=Tceb1 PE=1 SV=1	P83940	Tceb1		26687107072	24271951872	32307617792	27669493760		0
sp|Q8BLR9|HIF1N_MOUSE Hypoxia-inducible factor 1-alpha inhibitor OS=Mus musculus GN=Hif1an PE=1 SV=2	Q8BLR9	Hif1an		248514240	445494688	838529280	369045024	HFD UP	0
sp|Q8K2A8|ALG3_MOUSE Dol-P-Man:Man(5)GlcNAc(2)-PP-Dol alpha-1,3-mannosyltransferase OS=Mus musculus GN=Alg3 PE=1 SV=2	Q8K2A8	Alg3		988219904	1299653120	1539980928	1001198656		0
sp|Q8CJG0|AGO2_MOUSE Protein argonaute-2 OS=Mus musculus GN=Ago2 PE=1 SV=3	Q8CJG0	Ago2		58141630464	40410021888	70383460352	91715207168	HFD UP	0
sp|P63085|MK01_MOUSE Mitogen-activated protein kinase 1 OS=Mus musculus GN=Mapk1 PE=1 SV=3	P63085	Mapk1		20322947072	20159356928	25144545280	25631178752		0
sp|Q9D0S9|HINT2_MOUSE Histidine triad nucleotide-binding protein 2, mitochondrial OS=Mus musculus GN=Hint2 PE=1 SV=1	Q9D0S9	Hint2	hfd	1.52738E+11	1.87886E+11	1.44277E+11	1.32011E+11		0
sp|P48758|CBR1_MOUSE Carbonyl reductase [NADPH] 1 OS=Mus musculus GN=Cbr1 PE=1 SV=3	P48758	Cbr1		2.22012E+11	2.22546E+11	1.97401E+11	1.88182E+11		0
sp|Q9DD16|NUD22_MOUSE Nucleoside diphosphate-linked moiety X motif 22 OS=Mus musculus GN=Nudt22 PE=2 SV=1	Q9DD16	Nudt22		235226240	248875024	270105664	132702056		0
tr|E9Q3L2|E9Q3L2_MOUSE Protein Pi4ka OS=Mus musculus GN=Pi4ka PE=1 SV=1	E9Q3L2	Pi4ka		11185654784	7670743552	8576721920	9602059264		0
tr|G3UWE2|G3UWE2_MOUSE Interferon-gamma-inducible GTPase Ifgga4 protein OS=Mus musculus GN=F830016B08Rik PE=1 SV=1	G3UWE2	F830016B08Rik		6780583	60007420	6002582		Chow up	0
sp|Q6PF93|PK3C3_MOUSE Phosphatidylinositol 3-kinase catalytic subunit type 3 OS=Mus musculus GN=Pik3c3 PE=1 SV=1	Q6PF93	Pik3c3		28457287680	27922069504	32717199360	29755375616		0
sp|Q9JM14|NT5C_MOUSE 5'(3')-deoxyribonucleotidase, cytosolic type OS=Mus musculus GN=Nt5c PE=1 SV=1	Q9JM14	Nt5c		6436241408	5612277248	8004454912	7729549312		0
sp|P19096|FAS_MOUSE Fatty acid synthase OS=Mus musculus GN=Fasn PE=1 SV=2	P19096	Fasn		7.67475E+11	6.51471E+11	6.31003E+11	4.6656E+11		0
sp|Q9Z1T6|FYV1_MOUSE 1-phosphatidylinositol 3-phosphate 5-kinase OS=Mus musculus GN=Pikfyve PE=1 SV=3	Q9Z1T6	Pikfyve		157069456	9376856	25159.67578		Chow up	0
sp|Q91WI7|ITFG2_MOUSE Integrin-alpha FG-GAP repeat-containing protein 2 OS=Mus musculus GN=Itfg2 PE=2 SV=1	Q91WI7	Itfg2		641363328	1018775104	884583296	978270976		0
sp|P61148|FGF1_MOUSE Fibroblast growth factor 1 OS=Mus musculus GN=Fgf1 PE=1 SV=1	P61148	Fgf1		28559568896	22773684224	27455612928	32135743488		0
sp|Q91WG0|EST2C_MOUSE Acylcarnitine hydrolase OS=Mus musculus GN=Ces2c PE=1 SV=1	Q91WG0	Ces2c		1.77783E+11	1.6875E+11	1.90134E+11	1.82466E+11		0
sp|Q9R0T8|IKKE_MOUSE Inhibitor of nuclear factor kappa-B kinase subunit epsilon OS=Mus musculus GN=Ikbke PE=1 SV=2	Q9R0T8	Ikbke		1754834816	1877185792	2741093632	3171016192	HFD UP	0
sp|Q6PH08|ERC2_MOUSE ERC protein 2 OS=Mus musculus GN=Erc2 PE=1 SV=2	Q6PH08	Erc2		329820896	280971616	207410064	303703136		0
sp|Q99PG2|OGFR_MOUSE Opioid growth factor receptor OS=Mus musculus GN=Ogfr PE=1 SV=1	Q99PG2	Ogfr		9822906368	16617828352	15856309248	28744835072	HFD UP	0
sp|Q99KI3|EMC3_MOUSE ER membrane protein complex subunit 3 OS=Mus musculus GN=Emc3 PE=1 SV=3	Q99KI3	Emc3		13321145344	14565508096	14815620096	14588427264		0
sp|O35127|C10_MOUSE Protein C10 OS=Mus musculus GN=Grcc10 PE=1 SV=1	O35127	Grcc10		2300617472	2264791296	2420464896	1855468928		0
sp|O88552|CLD2_MOUSE Claudin-2 OS=Mus musculus GN=Cldn2 PE=1 SV=1	O88552	Cldn2		89423136	458145152	384414208	224074720		0
sp|Q8CFX1|G6PE_MOUSE GDH/6PGL endoplasmic bifunctional protein OS=Mus musculus GN=H6pd PE=1 SV=2	Q8CFX1	H6pd		1.20032E+11	1.22728E+11	1.35458E+11	1.07782E+11		0
sp|Q8BGA8|ACSM5_MOUSE Acyl-coenzyme A synthetase ACSM5, mitochondrial OS=Mus musculus GN=Acsm5 PE=1 SV=1	Q8BGA8	Acsm5		1.54875E+11	1.53965E+11	1.37556E+11	1.59956E+11		0
sp|Q920R0|ALS2_MOUSE Alsin OS=Mus musculus GN=Als2 PE=1 SV=3	Q920R0	Als2		7190540288	6814462464	5569447424	5555002368		0
sp|Q5SV85|SYNRG_MOUSE Synergin gamma OS=Mus musculus GN=Synrg PE=1 SV=1	Q5SV85	Synrg		3010422272	3476811264	2903522560	2405270784		0
sp|Q3TIX9|SNUT2_MOUSE U4/U6.U5 tri-snRNP-associated protein 2 OS=Mus musculus GN=Usp39 PE=1 SV=2	Q3TIX9	Usp39		10986164224	10168425472	12619380736	15777350656		0
sp|Q9CQ54|NDUC2_MOUSE NADH dehydrogenase [ubiquinone] 1 subunit C2 OS=Mus musculus GN=Ndufc2 PE=1 SV=1	Q9CQ54	Ndufc2		93899595776	92164956160	91214766080	1.12102E+11		0
sp|P53995|APC1_MOUSE Anaphase-promoting complex subunit 1 OS=Mus musculus GN=Anapc1 PE=1 SV=2	P53995	Anapc1		82490007552	71468515328	52729745408	77492723712		0
sp|Q6NVF9|CPSF6_MOUSE Cleavage and polyadenylation specificity factor subunit 6 OS=Mus musculus GN=Cpsf6 PE=1 SV=1	Q6NVF9	Cpsf6		15259063296	12562619392	17364744192	16277808128		0
sp|Q9CQF9|PCYOX_MOUSE Prenylcysteine oxidase OS=Mus musculus GN=Pcyox1 PE=1 SV=1	Q9CQF9	Pcyox1		56615309312	56301789184	60452499456	52151275520		0
sp|Q63844|MK03_MOUSE Mitogen-activated protein kinase 3 OS=Mus musculus GN=Mapk3 PE=1 SV=5	Q63844	Mapk3		28549883904	26247682048	33070600192	31137112064		0
sp|Q6P4T0|ATG2A_MOUSE Autophagy-related protein 2 homolog A OS=Mus musculus GN=Atg2a PE=1 SV=2	Q6P4T0	Atg2a		651718464	424440512	361575840	493129248		0
sp|Q2EMV9|PAR14_MOUSE Poly [ADP-ribose] polymerase 14 OS=Mus musculus GN=Parp14 PE=1 SV=3	Q2EMV9	Parp14		1.64218E+11	2.18865E+11	74805862400	66468560896	Chow up	0
sp|Q3TJ91|L2GL2_MOUSE Lethal(2) giant larvae protein homolog 2 OS=Mus musculus GN=Llgl2 PE=1 SV=2	Q3TJ91	Llgl2		14949263360	12616396800	16158384128	14804781056		0
sp|P58854|GCP3_MOUSE Gamma-tubulin complex component 3 OS=Mus musculus GN=Tubgcp3 PE=1 SV=2	P58854	Tubgcp3		1653671552	1199680256	506846784	650053376	Chow up	0
sp|Q91WD5|NDUS2_MOUSE NADH dehydrogenase [ubiquinone] iron-sulfur protein 2, mitochondrial OS=Mus musculus GN=Ndufs2 PE=1 SV=1	Q91WD5	Ndufs2		2.42196E+11	2.53726E+11	2.02191E+11	1.92542E+11		0
sp|Q9EP75|CP4FE_MOUSE Leukotriene-B4 omega-hydroxylase 3 OS=Mus musculus GN=Cyp4f14 PE=1 SV=1	Q9EP75	Cyp4f14		2.13702E+11	2.14018E+11	2.47502E+11	2.48813E+11		0
tr|D3Z7G4|D3Z7G4_MOUSE Protein BC024978 OS=Mus musculus GN=BC024978 PE=1 SV=1	D3Z7G4	BC024978		105400072	79727896	104356592	42572688		0
sp|Q9CXI0|COQ5_MOUSE 2-methoxy-6-polyprenyl-1,4-benzoquinol methylase, mitochondrial OS=Mus musculus GN=Coq5 PE=1 SV=2	Q9CXI0	Coq5		45593153536	37870129152	43988164608	62889938944		0
sp|Q02614|S30BP_MOUSE SAP30-binding protein OS=Mus musculus GN=Sap30bp PE=1 SV=2	Q02614	Sap30bp		7492890112	5889392128	8084136960	9174065152		0
sp|Q9Z0M5|LICH_MOUSE Lysosomal acid lipase/cholesteryl ester hydrolase OS=Mus musculus GN=Lipa PE=1 SV=2	Q9Z0M5	Lipa		56761171968	42440413184	42086232064	36267274240		0
sp|P48453|PP2BB_MOUSE Serine/threonine-protein phosphatase 2B catalytic subunit beta isoform OS=Mus musculus GN=Ppp3cb PE=1 SV=2	P48453	Ppp3cb		1650502272	1361810560	1688274816	1938523136		0
sp|Q3U7U3|FBX7_MOUSE F-box only protein 7 OS=Mus musculus GN=Fbxo7 PE=1 SV=2	Q3U7U3	Fbxo7		546000000	309504768	84716152	167458272	Chow up	0
sp|Q9Z2N8|ACL6A_MOUSE Actin-like protein 6A OS=Mus musculus GN=Actl6a PE=1 SV=2	Q9Z2N8	Actl6a		7225644032	6364753920	4496532480	4397546496	Chow up	0
tr|B1AT82|B1AT82_MOUSE MCG6846, isoform CRA_c OS=Mus musculus GN=Prpsap1 PE=1 SV=1	B1AT82	Prpsap1		30566232064	29886599168	31474638848	28112988160		0
tr|E9QQ38|E9QQ38_MOUSE Phospholipase DDHD1 OS=Mus musculus GN=Ddhd1 PE=1 SV=1	E9QQ38	Ddhd1		1617339264	1375392768	1658884352	1930643968		0
sp|Q9CZE3|RAB32_MOUSE Ras-related protein Rab-32 OS=Mus musculus GN=Rab32 PE=1 SV=3	Q9CZE3	Rab32		21339412480	21719158784	22934030336	18329997312		0
tr|Q9CQ73|Q9CQ73_MOUSE Plakophilin 2 OS=Mus musculus GN=Pkp2 PE=1 SV=1	Q9CQ73	Pkp2		1.80211E+11	1.45224E+11	1.85419E+11	4.04206E+11	HFD UP	0
sp|O35593|PSDE_MOUSE 26S proteasome non-ATPase regulatory subunit 14 OS=Mus musculus GN=Psmd14 PE=1 SV=2	O35593	Psmd14		35404414976	37660471296	42280407040	31155501056		0
sp|Q9EP69|SAC1_MOUSE Phosphatidylinositide phosphatase SAC1 OS=Mus musculus GN=Sacm1l PE=1 SV=1	Q9EP69	Sacm1l		1.28407E+12	1.39364E+12	8.32862E+11	9.35047E+11	Chow up	0
tr|A2A6H1|A2A6H1_MOUSE LIM and SH3 domain protein 1 (Fragment) OS=Mus musculus GN=Lasp1 PE=1 SV=1	A2A6H1	Lasp1		5416887296	5945223168	1648096256	1446826624	Chow up	0
sp|Q61792|LASP1_MOUSE LIM and SH3 domain protein 1 OS=Mus musculus GN=Lasp1 PE=1 SV=1	Q61792	Lasp1		3.7366E+11	3.73122E+11	3.98015E+11	4.51113E+11		0
sp|Q99NH2|PARD3_MOUSE Partitioning defective 3 homolog OS=Mus musculus GN=Pard3 PE=1 SV=2	Q99NH2	Pard3	hfd	4771982336	6265455616	5142922240	5268700672		0
sp|Q8BJU2|TSN9_MOUSE Tetraspanin-9 OS=Mus musculus GN=Tspan9 PE=1 SV=1	Q8BJU2	Tspan9		2891252480	2679705088	2941961216	2198844160		0
sp|Q61578|ADRO_MOUSE NADPH:adrenodoxin oxidoreductase, mitochondrial OS=Mus musculus GN=Fdxr PE=1 SV=1	Q61578	Fdxr		29497194496	30627549184	22096119808	21210152960		0
sp|O09012|PEX5_MOUSE Peroxisomal targeting signal 1 receptor OS=Mus musculus GN=Pex5 PE=1 SV=2	O09012	Pex5	chow	28234932224	30570786816	34393661440	28440940544		0
sp|Q8C1Q6|SMIM4_MOUSE Small integral membrane protein 4 OS=Mus musculus GN=Smim4 PE=1 SV=2	Q8C1Q6	Smim4		8838330368	9334728704	8707936256	9757955072		0
sp|Q9EP82|WDR4_MOUSE tRNA (guanine-N(7)-)-methyltransferase non-catalytic subunit WDR4 OS=Mus musculus GN=Wdr4 PE=1 SV=2	Q9EP82	Wdr4		2304201216	2624503040	2514171648	2143851648		0
sp|Q9Z0J0|NPC2_MOUSE Epididymal secretory protein E1 OS=Mus musculus GN=Npc2 PE=1 SV=1	Q9Z0J0	Npc2		29239197696	34533584896	27831042048	25460606976		0
sp|O35239|PTN9_MOUSE Tyrosine-protein phosphatase non-receptor type 9 OS=Mus musculus GN=Ptpn9 PE=1 SV=2	O35239	Ptpn9		15390830592	18244059136	10064919552	7643004928	Chow up	0
sp|Q9WV85|NDK3_MOUSE Nucleoside diphosphate kinase 3 OS=Mus musculus GN=Nme3 PE=1 SV=3	Q9WV85	Nme3		14706808832	13729307648	13799292928	12413468672		0
sp|Q8K0G8|ESRP2_MOUSE Epithelial splicing regulatory protein 2 OS=Mus musculus GN=Esrp2 PE=1 SV=1	Q8K0G8	Esrp2		75860811776	73194569728	67212017664	64554405888		0
sp|Q8BHS3|RBM22_MOUSE Pre-mRNA-splicing factor RBM22 OS=Mus musculus GN=Rbm22 PE=1 SV=1	Q8BHS3	Rbm22		12248798208	8289491968	12093250560	12988937216		0
sp|Q9DBL2|GDAP2_MOUSE Ganglioside-induced differentiation-associated protein 2 OS=Mus musculus GN=Gdap2 PE=1 SV=1	Q9DBL2	Gdap2		793927680	954416768	1040069312	782836736		0
sp|Q9Z329|ITPR2_MOUSE Inositol 1,4,5-trisphosphate receptor type 2 OS=Mus musculus GN=Itpr2 PE=1 SV=4	Q9Z329	Itpr2		39001083904	34735079424	29075456000	29415124992		0
sp|P97496|SMRC1_MOUSE SWI/SNF complex subunit SMARCC1 OS=Mus musculus GN=Smarcc1 PE=1 SV=2	P97496	Smarcc1		3084020480	1950288640	2341284864	2405447680		0
sp|Q64327|MEA1_MOUSE Male-enhanced antigen 1 OS=Mus musculus GN=Mea1 PE=1 SV=1	Q64327	Mea1		260081216	131178496	200986928	629926976	HFD UP	0
sp|Q8JZY2|COMDA_MOUSE COMM domain-containing protein 10 OS=Mus musculus GN=Commd10 PE=1 SV=1	Q8JZY2	Commd10		7343153152	7052053504	7031909888	6249705472		0
tr|A2A5R8|A2A5R8_MOUSE Double-stranded RNA-binding protein Staufen homolog 1 OS=Mus musculus GN=Stau1 PE=1 SV=1	A2A5R8	Stau1		1.78699E+11	1.2225E+11	1.60558E+11	1.56567E+11		0
tr|E9Q394|E9Q394_MOUSE Protein Akap13 OS=Mus musculus GN=Akap13 PE=1 SV=1	E9Q394	Akap13		864206336	1144568320	972026560	853651712		0
sp|P62869|ELOB_MOUSE Transcription elongation factor B polypeptide 2 OS=Mus musculus GN=Tceb2 PE=1 SV=1	P62869	Tceb2		39598280704	46285848576	47860318208	41011281920		0
sp|Q6PGF7|EXOC8_MOUSE Exocyst complex component 8 OS=Mus musculus GN=Exoc8 PE=1 SV=1	Q6PGF7	Exoc8		17696419840	17583951872	23058866176	25003993088		0
tr|Q8C0M2|Q8C0M2_MOUSE Abhydrolase domain-containing protein 4 OS=Mus musculus GN=Abhd4 PE=1 SV=1	Q8C0M2	Abhd4		3034659328	3307767808	3862381824	3471293440		0
sp|Q61142|SPIN1_MOUSE Spindlin-1 OS=Mus musculus GN=Spin1 PE=1 SV=2	Q61142	Spin1		425020320	485457280	459236000	315230720		0
sp|Q7TN73|CASD1_MOUSE CAS1 domain-containing protein 1 OS=Mus musculus GN=Casd1 PE=2 SV=1	Q7TN73	Casd1		24425184	36314556	78266496	52224856	HFD UP	0
sp|A2RSY6|TRM1L_MOUSE TRMT1-like protein OS=Mus musculus GN=Trmt1l PE=1 SV=1	A2RSY6	Trmt1l		821372864	866072192	916664960	821132288		0
sp|P62242|RS8_MOUSE 40S ribosomal protein S8 OS=Mus musculus GN=Rps8 PE=1 SV=2	P62242	Rps8		3.22005E+11	3.72694E+11	3.60609E+11	2.88114E+11		0
sp|P06683|CO9_MOUSE Complement component C9 OS=Mus musculus GN=C9 PE=1 SV=2	P06683	C9		13473460224	12891332608	13332876288	12290827264		0
sp|O88520|SHOC2_MOUSE Leucine-rich repeat protein SHOC-2 OS=Mus musculus GN=Shoc2 PE=1 SV=2	O88520	Shoc2		42210914304	41618489344	42674974720	36293541888		0
sp|Q99JH1|RP25L_MOUSE Ribonuclease P protein subunit p25-like protein OS=Mus musculus GN=Rpp25l PE=1 SV=1	Q99JH1	Rpp25l		9242796032	10891289600	10222473216	8137536000		0
sp|Q62425|NDUA4_MOUSE Cytochrome c oxidase subunit NDUFA4 OS=Mus musculus GN=Ndufa4 PE=1 SV=2	Q62425	Ndufa4		4.4735E+11	5.12642E+11	4.16179E+11	4.23292E+11		0
tr|Q5SUH6|Q5SUH6_MOUSE Clathrin interactor 1 OS=Mus musculus GN=Clint1 PE=1 SV=1	Q5SUH6	Clint1		69070766080	75669217280	84648034304	74201661440		0
sp|Q9CR39|WIPI3_MOUSE WD repeat domain phosphoinositide-interacting protein 3 OS=Mus musculus GN=Wdr45b PE=1 SV=2	Q9CR39	Wdr45b		1748931072	2097494272	1629180032	1416197888		0
sp|Q8CIM3|D2HDH_MOUSE D-2-hydroxyglutarate dehydrogenase, mitochondrial OS=Mus musculus GN=D2hgdh PE=1 SV=3	Q8CIM3	D2hgdh		15438946304	9873516544	18163611648	14229726208		0
sp|Q9CQH3|NDUB5_MOUSE NADH dehydrogenase [ubiquinone] 1 beta subcomplex subunit 5, mitochondrial OS=Mus musculus GN=Ndufb5 PE=1 SV=1	Q9CQH3	Ndufb5		4.33645E+11	4.76657E+11	4.03203E+11	3.90696E+11		0
sp|P62267|RS23_MOUSE 40S ribosomal protein S23 OS=Mus musculus GN=Rps23 PE=1 SV=3	P62267	Rps23		2.58198E+11	3.20614E+11	3.8811E+11	2.85704E+11		0
tr|A0A0R4J015|A0A0R4J015_MOUSE Canalicular multispecific organic anion transporter 2 OS=Mus musculus GN=Abcc3 PE=4 SV=1	A0A0R4J015	Abcc3		30628470784	35490725888	32513400832	27686449152		0
sp|O35490|BHMT1_MOUSE Betaine--homocysteine S-methyltransferase 1 OS=Mus musculus GN=Bhmt PE=1 SV=1	O35490	Bhmt		1.08141E+13	1.00534E+13	9.90107E+12	9.65934E+12		0
tr|E9QA15|E9QA15_MOUSE Protein Cald1 OS=Mus musculus GN=Cald1 PE=1 SV=1	E9QA15	Cald1		36193308672	43578195968	46350393344	35751313408		0
tr|E9QA16|E9QA16_MOUSE Protein Cald1 OS=Mus musculus GN=Cald1 PE=1 SV=1	E9QA16	Cald1		20407670784	24592896000	25803057152	21793085440		0
sp|P62082|RS7_MOUSE 40S ribosomal protein S7 OS=Mus musculus GN=Rps7 PE=2 SV=1	P62082	Rps7		2.13311E+11	2.31741E+11	2.23531E+11	1.9688E+11		0
sp|Q9ERI5|JMJD6_MOUSE Bifunctional arginine demethylase and lysyl-hydroxylase JMJD6 OS=Mus musculus GN=Jmjd6 PE=1 SV=2	Q9ERI5	Jmjd6		1564997760	893695616	1015962240	1638126976		0
sp|Q8CE50|SNX30_MOUSE Sorting nexin-30 OS=Mus musculus GN=Snx30 PE=1 SV=1	Q8CE50	Snx30		105028152	295711680	165962464	311544320		0
sp|Q8R0N6|HOT_MOUSE Hydroxyacid-oxoacid transhydrogenase, mitochondrial OS=Mus musculus GN=Adhfe1 PE=1 SV=2	Q8R0N6	Adhfe1		28526147584	34367787008	27970035712	31085070336		0
sp|P50396|GDIA_MOUSE Rab GDP dissociation inhibitor alpha OS=Mus musculus GN=Gdi1 PE=1 SV=3	P50396	Gdi1		42497990656	45833150464	42814885888	42907897856		0
sp|O70585|DTNB_MOUSE Dystrobrevin beta OS=Mus musculus GN=Dtnb PE=1 SV=3	O70585	Dtnb		1457824768	1329487232	2123207936	1298000000		0
sp|Q8BM72|HSP13_MOUSE Heat shock 70 kDa protein 13 OS=Mus musculus GN=Hspa13 PE=1 SV=1	Q8BM72	Hspa13		44702715904	39328526336	38140698624	32341100544		0
sp|P56394|COX17_MOUSE Cytochrome c oxidase copper chaperone OS=Mus musculus GN=Cox17 PE=1 SV=2	P56394	Cox17		2729895168	3115087104	3247247360	3303725568		0
sp|Q9D1R1|T126B_MOUSE Complex I assembly factor TMEM126B, mitochondrial OS=Mus musculus GN=Tmem126b PE=1 SV=1	Q9D1R1	Tmem126b		8672715776	9651741696	6221531136	6861092864		0
sp|Q8C0M0|WDR59_MOUSE WD repeat-containing protein 59 OS=Mus musculus GN=Wdr59 PE=1 SV=2	Q8C0M0	Wdr59		7363620.5	12950619	3401005.75	69609504	HFD UP	0
tr|Q8VDU3|Q8VDU3_MOUSE Apol9a protein OS=Mus musculus GN=Apol9a PE=1 SV=1	Q8VDU3	Apol9a		5620219392	9037764608	7195398144	5183693312		0
sp|Q9WV55|VAPA_MOUSE Vesicle-associated membrane protein-associated protein A OS=Mus musculus GN=Vapa PE=1 SV=2	Q9WV55	Vapa		1.62325E+11	1.58012E+11	1.99204E+11	2.14392E+11		0
tr|Q8K3M1|Q8K3M1_MOUSE Cis-retinol/3alpha hydroxysterol short-chain dehydrogenase-like protein OS=Mus musculus GN=BC089597 PE=1 SV=1	Q8K3M1	BC089597		39523237888	46888681472	42516672512	28177750016		0
sp|P99025|GFRP_MOUSE GTP cyclohydrolase 1 feedback regulatory protein OS=Mus musculus GN=Gchfr PE=1 SV=3	P99025	Gchfr		30725269504	33504319488	25304293376	23763509248		0
sp|Q9CQD1|RAB5A_MOUSE Ras-related protein Rab-5A OS=Mus musculus GN=Rab5a PE=1 SV=1	Q9CQD1	Rab5a		4125561088	4493163520	4306312704	6857748992		0
sp|Q99P30|NUDT7_MOUSE Peroxisomal coenzyme A diphosphatase NUDT7 OS=Mus musculus GN=Nudt7 PE=1 SV=2	Q99P30	Nudt7		6.1193E+11	6.0672E+11	4.54556E+11	4.12878E+11		0
sp|P58281|OPA1_MOUSE Dynamin-like 120 kDa protein, mitochondrial OS=Mus musculus GN=Opa1 PE=1 SV=1	P58281	Opa1		1.51909E+11	1.61312E+11	2.19039E+11	1.96313E+11		0
tr|F6U775|F6U775_MOUSE Dynamin-like 120 kDa protein, mitochondrial (Fragment) OS=Mus musculus GN=Opa1 PE=1 SV=1	F6U775	Opa1		1615715456	2024761216	1803577728	1956511104		0
sp|Q8BYU6|TOIP2_MOUSE Torsin-1A-interacting protein 2 OS=Mus musculus GN=Tor1aip2 PE=1 SV=1	Q8BYU6	Tor1aip2		39263862784	41678667776	39933206528	37251911680		0
sp|P55302|AMRP_MOUSE Alpha-2-macroglobulin receptor-associated protein OS=Mus musculus GN=Lrpap1 PE=1 SV=1	P55302	Lrpap1	chow	24256137216	23252658176	26856411136	24431927296		0
sp|P02802|MT1_MOUSE Metallothionein-1 OS=Mus musculus GN=Mt1 PE=1 SV=1	P02802	Mt1		55861432	222235168	295157952	61089288		0
sp|Q8VD04|GRAP1_MOUSE GRIP1-associated protein 1 OS=Mus musculus GN=Gripap1 PE=1 SV=1	Q8VD04	Gripap1		72121401344	51501150208	59900702720	81964670976		0
sp|Q9R0P5|DEST_MOUSE Destrin OS=Mus musculus GN=Dstn PE=1 SV=3	Q9R0P5	Dstn		1.27991E+11	1.11996E+11	1.01458E+11	99455598592		0
sp|Q3TRM8|HXK3_MOUSE Hexokinase-3 OS=Mus musculus GN=Hk3 PE=1 SV=2	Q3TRM8	Hk3		29946798080	23100745728	26646597632	30584772608		0
sp|P51658|DHB2_MOUSE Estradiol 17-beta-dehydrogenase 2 OS=Mus musculus GN=Hsd17b2 PE=1 SV=2	P51658	Hsd17b2	hfd	2.28688E+11	1.59912E+11	1.84879E+11	2.9486E+11		0
tr|B8JK07|B8JK07_MOUSE Protein Cyp4f13 OS=Mus musculus GN=Cyp4f13 PE=1 SV=1	B8JK07	Cyp4f13		12563055616	11774652416	8794789888	16079007744		0
sp|Q91X78|ERLN1_MOUSE Erlin-1 OS=Mus musculus GN=Erlin1 PE=1 SV=1	Q91X78	Erlin1		15986937856	12343239680	14977276928	15216583680		0
sp|Q9CR59|G45IP_MOUSE Growth arrest and DNA damage-inducible proteins-interacting protein 1 OS=Mus musculus GN=Gadd45gip1 PE=1 SV=1	Q9CR59	Gadd45gip1		19076589568	19874367488	14734916608	16672121856		0
sp|Q99K67|AASS_MOUSE Alpha-aminoadipic semialdehyde synthase, mitochondrial OS=Mus musculus GN=Aass PE=1 SV=1	Q99K67	Aass		6.65831E+11	6.37851E+11	4.377E+11	4.95716E+11		0
sp|Q91Z49|UIF_MOUSE UAP56-interacting factor OS=Mus musculus GN=Fyttd1 PE=1 SV=1	Q91Z49	Fyttd1		2621027072	1419136000	1480722176	3222688256		0
sp|Q4VAA7|SNX33_MOUSE Sorting nexin-33 OS=Mus musculus GN=Snx33 PE=1 SV=1	Q4VAA7	Snx33		275458816	171624096	254293568	462193344	HFD UP	0
sp|P31938|MP2K1_MOUSE Dual specificity mitogen-activated protein kinase kinase 1 OS=Mus musculus GN=Map2k1 PE=1 SV=2	P31938	Map2k1		78051270656	65608196096	69445705728	66597949440		0
sp|O88441|MTX2_MOUSE Metaxin-2 OS=Mus musculus GN=Mtx2 PE=1 SV=1	O88441	Mtx2		28986269696	27540008960	26643861504	26634045440		0
sp|P62754|RS6_MOUSE 40S ribosomal protein S6 OS=Mus musculus GN=Rps6 PE=1 SV=1	P62754	Rps6		4.09466E+11	4.50355E+11	4.477E+11	4.09481E+11		0
sp|Q9JIM1|S29A1_MOUSE Equilibrative nucleoside transporter 1 OS=Mus musculus GN=Slc29a1 PE=1 SV=3	Q9JIM1	Slc29a1		18189004800	20611125248	15994588160	13178527744		0
sp|Q91WU5|AS3MT_MOUSE Arsenite methyltransferase OS=Mus musculus GN=As3mt PE=1 SV=2	Q91WU5	As3mt		70565527552	70749184000	77327220736	48780959744		0
tr|B9EJ80|B9EJ80_MOUSE PDZ domain containing 8 OS=Mus musculus GN=Pdzd8 PE=1 SV=1	B9EJ80	Pdzd8		4830786560	4808310784	5666870784	6258790912		0
sp|Q9JI08|BIN3_MOUSE Bridging integrator 3 OS=Mus musculus GN=Bin3 PE=1 SV=1	Q9JI08	Bin3		148445696	64908712	106250512	178409712		0
sp|Q8K0R6|GLTD2_MOUSE Glycolipid transfer protein domain-containing protein 2 OS=Mus musculus GN=Gltpd2 PE=1 SV=1	Q8K0R6	Gltpd2	chow	4595582464	4625186304	4598387712	3911851264		0
sp|Q9CQ26|STABP_MOUSE STAM-binding protein OS=Mus musculus GN=Stambp PE=1 SV=1	Q9CQ26	Stambp		7786661376	10305248256	6167003136	6656185344		0
sp|P17665|COX7C_MOUSE Cytochrome c oxidase subunit 7C, mitochondrial OS=Mus musculus GN=Cox7c PE=1 SV=1	P17665	Cox7c		1.32224E+11	1.29812E+11	1.09181E+11	96450797568		0
sp|Q3UVU3|ZNT10_MOUSE Zinc transporter 10 OS=Mus musculus GN=Slc30a10 PE=1 SV=1	Q3UVU3	Slc30a10		1623510016	4399135744	3856588544	5933021696	HFD UP	0
sp|Q8K1C0|ANGE2_MOUSE Protein angel homolog 2 OS=Mus musculus GN=Angel2 PE=1 SV=1	Q8K1C0	Angel2		21941739520	68928798720	59903467520	70624747520		0
sp|Q80UM7|MOGS_MOUSE Mannosyl-oligosaccharide glucosidase OS=Mus musculus GN=Mogs PE=1 SV=1	Q80UM7	Mogs		2.18915E+11	2.41649E+11	2.26341E+11	2.16319E+11		0
sp|P58404|STRN4_MOUSE Striatin-4 OS=Mus musculus GN=Strn4 PE=1 SV=2	P58404	Strn4		407827552	337191744	630098048	521733216	HFD UP	0
sp|Q9JMH9|MY18A_MOUSE Unconventional myosin-XVIIIa OS=Mus musculus GN=Myo18a PE=1 SV=2	Q9JMH9	Myo18a		51973062656	56149925888	59236548608	61685411840		0
sp|Q3THG9|AASD1_MOUSE Alanyl-tRNA editing protein Aarsd1 OS=Mus musculus GN=Aarsd1 PE=1 SV=2	Q3THG9	Aarsd1		18239188992	17544630272	19460374528	13947014144		0
sp|Q9CZ57|NSUN4_MOUSE 5-methylcytosine rRNA methyltransferase NSUN4 OS=Mus musculus GN=Nsun4 PE=1 SV=1	Q9CZ57	Nsun4		438991680	401836160	323471360	368358048		0
sp|Q99KC8|VMA5A_MOUSE von Willebrand factor A domain-containing protein 5A OS=Mus musculus GN=Vwa5a PE=1 SV=2	Q99KC8	Vwa5a		2.26405E+11	2.17719E+11	1.65615E+11	1.58606E+11		0
sp|Q5YD48|A1CF_MOUSE APOBEC1 complementation factor OS=Mus musculus GN=A1cf PE=1 SV=2	Q5YD48	A1cf		2.28295E+11	2.98895E+11	4.60046E+11	2.72157E+11		0
sp|Q69ZK6|JHD2C_MOUSE Probable JmjC domain-containing histone demethylation protein 2C OS=Mus musculus GN=Jmjd1c PE=1 SV=3	Q69ZK6	Jmjd1c		644407616	422288512	84882616	78062544	Chow up	0
sp|Q8R0J7|VP37B_MOUSE Vacuolar protein sorting-associated protein 37B OS=Mus musculus GN=Vps37b PE=1 SV=1	Q8R0J7	Vps37b		3882420224	2882890240	2879964928	2944585728		0
sp|Q61937|NPM_MOUSE Nucleophosmin OS=Mus musculus GN=Npm1 PE=1 SV=1	Q61937	Npm1		2.12066E+11	1.99929E+11	2.3128E+11	1.91618E+11		0
sp|Q64464|CP3AD_MOUSE Cytochrome P450 3A13 OS=Mus musculus GN=Cyp3a13 PE=1 SV=1	Q64464	Cyp3a13		1.03262E+11	1.14591E+11	1.29996E+11	1.14627E+11		0
sp|Q9D142|NUD14_MOUSE Uridine diphosphate glucose pyrophosphatase OS=Mus musculus GN=Nudt14 PE=1 SV=1	Q9D142	Nudt14		86992691200	87105740800	59552477184	54836592640	Chow up	0
sp|Q8C165|P20D1_MOUSE Probable carboxypeptidase PM20D1 OS=Mus musculus GN=Pm20d1 PE=1 SV=1	Q8C165	Pm20d1		1.09166E+11	83697074176	99576463360	1.78694E+11		0
sp|O55143|AT2A2_MOUSE Sarcoplasmic/endoplasmic reticulum calcium ATPase 2 OS=Mus musculus GN=Atp2a2 PE=1 SV=2	O55143	Atp2a2		5.74857E+12	5.29401E+12	6.33544E+12	6.9206E+12		0
sp|Q8CC21|TTC19_MOUSE Tetratricopeptide repeat protein 19, mitochondrial OS=Mus musculus GN=Ttc19 PE=1 SV=1	Q8CC21	Ttc19		623817472	680879360	891831808	1003489472		0
sp|Q61733|RT31_MOUSE 28S ribosomal protein S31, mitochondrial OS=Mus musculus GN=Mrps31 PE=1 SV=1	Q61733	Mrps31		35227308	18052912	62691300	42801936	HFD UP	0
sp|Q9CU62|SMC1A_MOUSE Structural maintenance of chromosomes protein 1A OS=Mus musculus GN=Smc1a PE=1 SV=4	Q9CU62	Smc1a		52864577536	44683055104	41796591616	48660926464		0
sp|Q99JT6|TLCD1_MOUSE Calfacilitin OS=Mus musculus GN=Tlcd1 PE=2 SV=1	Q99JT6	Tlcd1		9299220480	9697519616	11752723456	9979217920		0
sp|Q62432|SMAD2_MOUSE Mothers against decapentaplegic homolog 2 OS=Mus musculus GN=Smad2 PE=1 SV=2	Q62432	Smad2		829061824	616480576	863882752	672225472		0
sp|Q925U4|EDEM1_MOUSE ER degradation-enhancing alpha-mannosidase-like protein 1 OS=Mus musculus GN=Edem1 PE=1 SV=1	Q925U4	Edem1		235547456	436076480	467451264	366347680		0
sp|Q9D0B6|PBDC1_MOUSE Protein PBDC1 OS=Mus musculus GN=Pbdc1 PE=1 SV=1	Q9D0B6	Pbdc1		1436093056	1596802432	1890170752	1402296448		0
sp|Q8BH69|SPS1_MOUSE Selenide, water dikinase 1 OS=Mus musculus GN=Sephs1 PE=1 SV=1	Q8BH69	Sephs1		17267494912	17668485120	20859328512	16188001280		0
sp|P61021|RAB5B_MOUSE Ras-related protein Rab-5B OS=Mus musculus GN=Rab5b PE=1 SV=1	P61021	Rab5b		32340760576	24987623424	26869819392	29562232832		0
sp|Q9R111|GUAD_MOUSE Guanine deaminase OS=Mus musculus GN=Gda PE=1 SV=1	Q9R111	Gda		48636608512	59945947136	57263091712	57204432896		0
sp|Q6DIC0|SMCA2_MOUSE Probable global transcription activator SNF2L2 OS=Mus musculus GN=Smarca2 PE=1 SV=1	Q6DIC0	Smarca2		1.297E+11	1.41948E+11	68451758080	80423829504	Chow up	0
sp|Q99J08|S14L2_MOUSE SEC14-like protein 2 OS=Mus musculus GN=Sec14l2 PE=1 SV=1	Q99J08	Sec14l2		3.65671E+11	2.94954E+11	2.9523E+11	3.60845E+11		0
sp|Q8C5L3|CNOT2_MOUSE CCR4-NOT transcription complex subunit 2 OS=Mus musculus GN=Cnot2 PE=1 SV=2	Q8C5L3	Cnot2		355670912	758446528	595518656	446175264		0
sp|Q9DCA2|RT11_MOUSE 28S ribosomal protein S11, mitochondrial OS=Mus musculus GN=Mrps11 PE=1 SV=2	Q9DCA2	Mrps11		13046139904	12722158592	10837623808	11937378304		0
sp|Q5XKN4|JAGN1_MOUSE Protein jagunal homolog 1 OS=Mus musculus GN=Jagn1 PE=1 SV=2	Q5XKN4	Jagn1		13405576192	13024427008	12576508928	13309410304		0
sp|Q8K2B3|SDHA_MOUSE Succinate dehydrogenase [ubiquinone] flavoprotein subunit, mitochondrial OS=Mus musculus GN=Sdha PE=1 SV=1	Q8K2B3	Sdha	chow	2.47055E+12	2.76709E+12	1.41116E+12	1.37369E+12	Chow up	0
sp|Q9DBF1|AL7A1_MOUSE Alpha-aminoadipic semialdehyde dehydrogenase OS=Mus musculus GN=Aldh7a1 PE=1 SV=4	Q9DBF1	Aldh7a1		8.04694E+11	9.65931E+11	6.0858E+11	6.14471E+11		0
tr|G3X9R9|G3X9R9_MOUSE Adrenomedullin receptor OS=Mus musculus GN=Gpr182 PE=3 SV=1	G3X9R9	Gpr182	chow	18120370176	17657051136	14929747968	12738932736		0
tr|D3Z2H9|D3Z2H9_MOUSE Protein Tpm3-rs7 OS=Mus musculus GN=Tpm3-rs7 PE=3 SV=1	D3Z2H9	Tpm3	hfd	1.70414E+11	1.70202E+11	1.81871E+11	1.75359E+11		0
tr|E9Q7Q3|E9Q7Q3_MOUSE Tropomyosin alpha-3 chain OS=Mus musculus GN=Tpm3 PE=1 SV=1	E9Q7Q3	Tpm3	hfd	73116049408	77488357376	79425658880	66441596928		0
sp|P56959|FUS_MOUSE RNA-binding protein FUS OS=Mus musculus GN=Fus PE=1 SV=1	P56959	Fus	hfd	30539726848	27919308800	37719584768	33204973568		0
sp|Q8K296|MTMR3_MOUSE Myotubularin-related protein 3 OS=Mus musculus GN=Mtmr3 PE=1 SV=2	Q8K296	Mtmr3		2295025664	1816145280	2048292224	1339795072		0
sp|Q9CQ60|6PGL_MOUSE 6-phosphogluconolactonase OS=Mus musculus GN=Pgls PE=1 SV=1	Q9CQ60	Pgls		1.6084E+11	1.70428E+11	1.526E+11	1.51211E+11		0
tr|D3YX59|D3YX59_MOUSE Nicotinamide N-methyltransferase OS=Mus musculus GN=Nnmt PE=1 SV=1	D3YX59	Nnmt		20483393536	16870513664	21836015616	19684679680		0
sp|Q01853|TERA_MOUSE Transitional endoplasmic reticulum ATPase OS=Mus musculus GN=Vcp PE=1 SV=4	Q01853	Vcp		3.26883E+11	3.45571E+11	3.33118E+11	2.8459E+11		0
sp|Q9D1P4|CHRD1_MOUSE Cysteine and histidine-rich domain-containing protein 1 OS=Mus musculus GN=Chordc1 PE=1 SV=1	Q9D1P4	Chordc1		4.98872E+11	4.61784E+11	7.225E+11	6.43041E+11		0
sp|P61082|UBC12_MOUSE NEDD8-conjugating enzyme Ubc12 OS=Mus musculus GN=Ube2m PE=1 SV=1	P61082	Ube2m		18866554880	19016673280	21437108224	18456809472		0
tr|A0A0R4J0B5|A0A0R4J0B5_MOUSE Protein BC017158 OS=Mus musculus GN=BC017158 PE=4 SV=1	A0A0R4J0B5	BC017158		8867964928	7991791616	10452262912	9826574336		0
sp|Q9R1Z8|VINEX_MOUSE Vinexin OS=Mus musculus GN=Sorbs3 PE=1 SV=1	Q9R1Z8	Sorbs3		3075662080	2975075840	3217894144	2766550272		0
sp|P19253|RL13A_MOUSE 60S ribosomal protein L13a OS=Mus musculus GN=Rpl13a PE=1 SV=4	P19253	Rpl13a		1.64116E+11	1.94217E+11	2.5439E+11	2.16E+11		0
sp|P62984|RL40_MOUSE Ubiquitin-60S ribosomal protein L40 OS=Mus musculus GN=Uba52 PE=1 SV=2	P62984	Uba52		98766464	91224056	7099.744141	148498576		0
sp|P97287|MCL1_MOUSE Induced myeloid leukemia cell differentiation protein Mcl-1 homolog OS=Mus musculus GN=Mcl1 PE=1 SV=3	P97287	Mcl1		626132864	624433728	795945984	614014208		0
sp|Q8BP47|SYNC_MOUSE Asparagine--tRNA ligase, cytoplasmic OS=Mus musculus GN=Nars PE=1 SV=2	Q8BP47	Nars		1.77736E+11	1.81896E+11	1.76564E+11	1.66068E+11		0
sp|P97855|G3BP1_MOUSE Ras GTPase-activating protein-binding protein 1 OS=Mus musculus GN=G3bp1 PE=1 SV=1	P97855	G3bp1		75772649472	76508413952	91908595712	1.09178E+11		0
sp|P97785|GFRA1_MOUSE GDNF family receptor alpha-1 OS=Mus musculus GN=Gfra1 PE=2 SV=2	P97785	Gfra1		311607392	322336160	545843904	402945216		0
sp|Q9EQ61|PESC_MOUSE Pescadillo homolog OS=Mus musculus GN=Pes1 PE=1 SV=1	Q9EQ61	Pes1		51664960	699491904	539430336	541696768		0
sp|Q9R1C7|PR40A_MOUSE Pre-mRNA-processing factor 40 homolog A OS=Mus musculus GN=Prpf40a PE=1 SV=1	Q9R1C7	Prpf40a	hfd	26935164928	30163271680	26776561664	25240332288		0
sp|Q9QYB1|CLIC4_MOUSE Chloride intracellular channel protein 4 OS=Mus musculus GN=Clic4 PE=1 SV=3	Q9QYB1	Clic4		28584148992	31961378816	33797459968	45602557952		0
sp|Q8R1R3|STAR7_MOUSE StAR-related lipid transfer protein 7, mitochondrial OS=Mus musculus GN=Stard7 PE=1 SV=2	Q8R1R3	Stard7	chow	2288823552	2479777792	2380945920	2177976576		0
sp|Q9CR29|CCD43_MOUSE Coiled-coil domain-containing protein 43 OS=Mus musculus GN=Ccdc43 PE=1 SV=1	Q9CR29	Ccdc43		3564788224	3400307200	4199223040	3936195840		0
tr|B1ATC3|B1ATC3_MOUSE Trinucleotide repeat-containing gene 6C protein OS=Mus musculus GN=Tnrc6c PE=1 SV=1	B1ATC3	Tnrc6c		805181056	641910784	893415232	1587764864	HFD UP	0
sp|Q5SRY7|FBW1B_MOUSE F-box/WD repeat-containing protein 11 OS=Mus musculus GN=Fbxw11 PE=1 SV=1	Q5SRY7	Fbxw11		1742390144	1213128832	1123048960	834079872	Chow up	0
sp|Q4LDG0|S27A5_MOUSE Bile acyl-CoA synthetase OS=Mus musculus GN=Slc27a5 PE=1 SV=2	Q4LDG0	Slc27a5		2.74741E+11	2.81353E+11	2.59578E+11	2.59253E+11		0
tr|F6YDR6|F6YDR6_MOUSE Bile acyl-CoA synthetase (Fragment) OS=Mus musculus GN=Slc27a5 PE=1 SV=1	F6YDR6	Slc27a5		117343896	54571388	39935328	167840640		0
sp|P47856|GFPT1_MOUSE Glutamine--fructose-6-phosphate aminotransferase [isomerizing] 1 OS=Mus musculus GN=Gfpt1 PE=1 SV=3	P47856	Gfpt1		34297513984	31479625728	37861347328	33346134016		0
sp|Q91VR2|ATPG_MOUSE ATP synthase subunit gamma, mitochondrial OS=Mus musculus GN=Atp5c1 PE=1 SV=1	Q91VR2	Atp5c1		4.5042E+11	4.17286E+11	4.42517E+11	4.54362E+11		0
tr|G3X9H8|G3X9H8_MOUSE E3 ubiquitin-protein ligase NEDD4-like OS=Mus musculus GN=Nedd4l PE=1 SV=1	G3X9H8	Nedd4l		9519713280	8100456960	9350623232	7851950592		0
sp|Q8BIL5|HOOK1_MOUSE Protein Hook homolog 1 OS=Mus musculus GN=Hook1 PE=1 SV=2	Q8BIL5	Hook1		5439233536	14917932032	15352099840	21107400704	HFD UP	0
sp|Q8C4B4|U119B_MOUSE Protein unc-119 homolog B OS=Mus musculus GN=Unc119b PE=1 SV=1	Q8C4B4	Unc119b	hfd	2594067456	1975091968	2300668928	2630626816		0
sp|P15532|NDKA_MOUSE Nucleoside diphosphate kinase A OS=Mus musculus GN=Nme1 PE=1 SV=1	P15532	Nme1		51407216640	58322812928	48422203392	39626866688		0
sp|Q8CHR6|DPYD_MOUSE Dihydropyrimidine dehydrogenase [NADP(+)] OS=Mus musculus GN=Dpyd PE=1 SV=1	Q8CHR6	Dpyd		1.19707E+11	1.32972E+11	1.00451E+11	86921248768		0
sp|Q923B0|GGACT_MOUSE Gamma-glutamylaminecyclotransferase OS=Mus musculus GN=Ggact PE=1 SV=1	Q923B0	Ggact	hfd	11307609088	16127873024	20369090560	22392166400	HFD UP	0
tr|Q6P1B9|Q6P1B9_MOUSE Bin1 protein OS=Mus musculus GN=Bin1 PE=1 SV=1	Q6P1B9	Bin1		22672105472	27551449088	11915179008	22245967872		0
sp|Q91YI0|ARLY_MOUSE Argininosuccinate lyase OS=Mus musculus GN=Asl PE=1 SV=1	Q91YI0	Asl		1.36311E+12	1.28656E+12	1.18351E+12	1.03163E+12		0
sp|Q8BGZ4|CDC23_MOUSE Cell division cycle protein 23 homolog OS=Mus musculus GN=Cdc23 PE=1 SV=2	Q8BGZ4	Cdc23		12799241216	14163175424	13006196736	10924833792		0
sp|O88947|FA10_MOUSE Coagulation factor X OS=Mus musculus GN=F10 PE=1 SV=1	O88947	F10		83379257344	60952346624	49240522752	63238160384		0
sp|Q9DD02|HIKES_MOUSE Protein Hikeshi OS=Mus musculus GN=L7rn6 PE=1 SV=1	Q9DD02	L7rn6		13213114368	11296188416	10182899712	11544913920		0
sp|Q9QXN3|TRIP4_MOUSE Activating signal cointegrator 1 OS=Mus musculus GN=Trip4 PE=1 SV=2	Q9QXN3	Trip4		6699188224	9560977408	5790167552	9727611904		0
sp|Q5U5M8|BL1S3_MOUSE Biogenesis of lysosome-related organelles complex 1 subunit 3 OS=Mus musculus GN=Bloc1s3 PE=1 SV=1	Q5U5M8	Bloc1s3		4466022400	4176444416	4564954112	3241008128		0
sp|Q571F8|GLSL_MOUSE Glutaminase liver isoform, mitochondrial OS=Mus musculus GN=Gls2 PE=1 SV=2	Q571F8	Gls2		1.17612E+11	1.20483E+11	49170341888	65897783296	Chow up	0
sp|Q91VS8|FARP2_MOUSE FERM, RhoGEF and pleckstrin domain-containing protein 2 OS=Mus musculus GN=Farp2 PE=1 SV=2	Q91VS8	Farp2		7.82754E+11	6.94127E+11	9.54776E+11	1.13221E+12		0
sp|Q8K337|I5P2_MOUSE Type II inositol 1,4,5-trisphosphate 5-phosphatase OS=Mus musculus GN=Inpp5b PE=1 SV=1	Q8K337	Inpp5b		10480096256	8443832320	8125012480	9224846336		0
sp|Q8R2H9|PHOP1_MOUSE Phosphoethanolamine/phosphocholine phosphatase OS=Mus musculus GN=Phospho1 PE=1 SV=1	Q8R2H9	Phospho1		3217252096	2730051584	4193112320	4472685056		0
tr|E9Q3V2|E9Q3V2_MOUSE UDP-N-acetylglucosamine transporter (Fragment) OS=Mus musculus GN=Slc35a3 PE=1 SV=1	E9Q3V2	Slc35a3		46284718080	57599275008	56592429056	65005137920		0
sp|Q8R1T4|S35A3_MOUSE UDP-N-acetylglucosamine transporter OS=Mus musculus GN=Slc35a3 PE=2 SV=1	Q8R1T4	Slc35a3		1843932672	6265380352	7975772672	16605258752	HFD UP	0
tr|Q80X81|Q80X81_MOUSE Acetyl-Coenzyme A acetyltransferase 3 OS=Mus musculus GN=Acat3 PE=1 SV=1	Q80X81	Acat3		8.51574E+11	8.85067E+11	8.31277E+11	6.55106E+11		0
sp|Q8BNX1|CLC4G_MOUSE C-type lectin domain family 4 member G OS=Mus musculus GN=Clec4g PE=1 SV=1	Q8BNX1	Clec4g		32617863168	33722957824	33995188224	37849919488		0
sp|Q6P9R2|OXSR1_MOUSE Serine/threonine-protein kinase OSR1 OS=Mus musculus GN=Oxsr1 PE=1 SV=1	Q6P9R2	Oxsr1		15051394048	10863675392	14171616256	14566652928		0
sp|P10833|RRAS_MOUSE Ras-related protein R-Ras OS=Mus musculus GN=Rras PE=1 SV=1	P10833	Rras		43367886848	31863767040	33388029952	50564825088		0
sp|Q9WVJ2|PSD13_MOUSE 26S proteasome non-ATPase regulatory subunit 13 OS=Mus musculus GN=Psmd13 PE=1 SV=1	Q9WVJ2	Psmd13		80375119872	87062061056	90887577600	82526887936		0
sp|Q91WT9|CBS_MOUSE Cystathionine beta-synthase OS=Mus musculus GN=Cbs PE=1 SV=3	Q91WT9	Cbs	chow	2.43775E+11	2.07553E+11	2.19672E+11	2.56211E+11		0
sp|Q8CI33|C19L1_MOUSE CWF19-like protein 1 OS=Mus musculus GN=Cwf19l1 PE=1 SV=2	Q8CI33	Cwf19l1		5032366592	4457529344	5171727360	4749054976		0
sp|Q9QUM9|PSA6_MOUSE Proteasome subunit alpha type-6 OS=Mus musculus GN=Psma6 PE=1 SV=1	Q9QUM9	Psma6		1.18189E+12	9.82264E+11	1.28373E+12	1.27742E+12		0
sp|Q91V08|CLC2D_MOUSE C-type lectin domain family 2 member D OS=Mus musculus GN=Clec2d PE=1 SV=1	Q91V08	Clec2d		10281938944	9745609728	10307197952	8794161152		0
sp|Q8VBT0|TMX1_MOUSE Thioredoxin-related transmembrane protein 1 OS=Mus musculus GN=Tmx1 PE=1 SV=1	Q8VBT0	Tmx1		64310575104	65455489024	88878440448	82999263232		0
sp|P63276|RS17_MOUSE 40S ribosomal protein S17 OS=Mus musculus GN=Rps17 PE=1 SV=2	P63276	Rps17		2.89956E+11	2.59924E+11	3.3181E+11	2.75431E+11		0
sp|Q9CR57|RL14_MOUSE 60S ribosomal protein L14 OS=Mus musculus GN=Rpl14 PE=1 SV=3	Q9CR57	Rpl14		2.67374E+11	3.06557E+11	3.29059E+11	2.91006E+11		0
sp|Q9CZV8|FXL20_MOUSE F-box/LRR-repeat protein 20 OS=Mus musculus GN=Fbxl20 PE=1 SV=3	Q9CZV8	Fbxl20		5004220928	5180662272	5412079104	4097605632		0
sp|Q9CQ75|NDUA2_MOUSE NADH dehydrogenase [ubiquinone] 1 alpha subcomplex subunit 2 OS=Mus musculus GN=Ndufa2 PE=1 SV=3	Q9CQ75	Ndufa2		73126051840	60484452352	63560257536	72407916544		0
sp|P07724|ALBU_MOUSE Serum albumin OS=Mus musculus GN=Alb PE=1 SV=3	P07724	Alb		6.5331E+12	7.49293E+12	9.69521E+12	6.98055E+12		0
sp|P56873|SSA27_MOUSE Sjoegren syndrome/scleroderma autoantigen 1 homolog OS=Mus musculus GN=Sssca1 PE=1 SV=1	P56873	Sssca1		1886837760	1775202304	1729455104	1746435328		0
sp|Q8BH79|ANO10_MOUSE Anoctamin-10 OS=Mus musculus GN=Ano10 PE=1 SV=1	Q8BH79	Ano10		14397847552	14015190016	18730203136	17199941632		0
sp|Q8BGT7|SPF30_MOUSE Survival of motor neuron-related-splicing factor 30 OS=Mus musculus GN=Smndc1 PE=1 SV=1	Q8BGT7	Smndc1		1366770432	1694486656	1934760960	1329090176		0
tr|A0A0R4J140|A0A0R4J140_MOUSE Clustered mitochondria protein homolog OS=Mus musculus GN=Cluh PE=4 SV=1	A0A0R4J140	Cluh		1.35223E+11	1.22302E+11	1.1379E+11	1.62963E+11		0
sp|P04939|MUP3_MOUSE Major urinary protein 3 OS=Mus musculus GN=Mup3 PE=1 SV=1	P04939	Mup3		2.14108E+11	2.16619E+11	2.10915E+11	1.99704E+11		0
sp|Q7TMI3|UHRF2_MOUSE E3 ubiquitin-protein ligase UHRF2 OS=Mus musculus GN=Uhrf2 PE=1 SV=1	Q7TMI3	Uhrf2		145635040	84210608	95120144	89065440		0
sp|P30115|GSTA3_MOUSE Glutathione S-transferase A3 OS=Mus musculus GN=Gsta3 PE=1 SV=2	P30115	Gsta3		7.72347E+12	7.3327E+12	6.98629E+12	6.60808E+12		0
tr|A0A087WQI6|A0A087WQI6_MOUSE Glutathione S-transferase (Fragment) OS=Mus musculus GN=Gsta3 PE=1 SV=1	A0A087WQI6	Gsta3		828387968	1372342784	826861120	431699136	Chow up	0
sp|P01027|CO3_MOUSE Complement C3 OS=Mus musculus GN=C3 PE=1 SV=3	P01027	C3		3.61683E+11	2.98457E+11	3.05425E+11	3.24498E+11		0
sp|Q925N2|SFXN2_MOUSE Sideroflexin-2 OS=Mus musculus GN=Sfxn2 PE=1 SV=1	Q925N2	Sfxn2		69543616512	94230790144	52896518144	1.05958E+11		0
sp|P52875|TM165_MOUSE Transmembrane protein 165 OS=Mus musculus GN=Tmem165 PE=1 SV=2	P52875	Tmem165		35738216	48172536	148587344	79436216	HFD UP	0
sp|Q8BP40|PPA6_MOUSE Lysophosphatidic acid phosphatase type 6 OS=Mus musculus GN=Acp6 PE=1 SV=1	Q8BP40	Acp6		29251493888	23819055104	22581028864	24602918912		0
sp|Q8CHT0|AL4A1_MOUSE Delta-1-pyrroline-5-carboxylate dehydrogenase, mitochondrial OS=Mus musculus GN=Aldh4a1 PE=1 SV=3	Q8CHT0	Aldh4a1		9.83928E+11	1.01654E+12	1.02289E+12	9.53157E+11		0
sp|P63101|1433Z_MOUSE 14-3-3 protein zeta/delta OS=Mus musculus GN=Ywhaz PE=1 SV=1	P63101	Ywhaz		2.24103E+11	2.52316E+11	2.38993E+11	1.69677E+11		0
sp|Q78JT3|3HAO_MOUSE 3-hydroxyanthranilate 3,4-dioxygenase OS=Mus musculus GN=Haao PE=1 SV=1	Q78JT3	Haao		1.06365E+12	1.06083E+12	9.22429E+11	8.72617E+11		0
sp|Q8K304|TM129_MOUSE E3 ubiquitin-protein ligase TM129 OS=Mus musculus GN=Tmem129 PE=2 SV=1	Q8K304	Tmem129				465349664	270502752		0
sp|Q8VH51|RBM39_MOUSE RNA-binding protein 39 OS=Mus musculus GN=Rbm39 PE=1 SV=2	Q8VH51	Rbm39		9960035328	9843720192	11209633792	9065192448		0
sp|Q8VBW8|TTC36_MOUSE Tetratricopeptide repeat protein 36 OS=Mus musculus GN=Ttc36 PE=1 SV=1	Q8VBW8	Ttc36	chow	2.0441E+11	2.12807E+11	1.87811E+11	1.74549E+11		0
sp|Q9Z0G0|GIPC1_MOUSE PDZ domain-containing protein GIPC1 OS=Mus musculus GN=Gipc1 PE=1 SV=1	Q9Z0G0	Gipc1		10218800128	4401883136	7728820736	6110867968		0
sp|P68433|H31_MOUSE Histone H3.1 OS=Mus musculus GN=Hist1h3a PE=1 SV=2	P68433	Hist1h3a		1.07494E+12	7.91961E+11	1.20266E+12	1.25238E+12		0
sp|Q8CFD4|SNX8_MOUSE Sorting nexin-8 OS=Mus musculus GN=Snx8 PE=1 SV=1	Q8CFD4	Snx8		98598992	96121176	103379904	103161000		0
sp|Q9R117|TYK2_MOUSE Non-receptor tyrosine-protein kinase TYK2 OS=Mus musculus GN=Tyk2 PE=1 SV=2	Q9R117	Tyk2		345670432	257233472	216856080	275727040		0
sp|Q8C6G8|WDR26_MOUSE WD repeat-containing protein 26 OS=Mus musculus GN=Wdr26 PE=1 SV=3	Q8C6G8	Wdr26		7753608704	7062805504	6965579776	6833763328		0
sp|Q9DCD0|6PGD_MOUSE 6-phosphogluconate dehydrogenase, decarboxylating OS=Mus musculus GN=Pgd PE=1 SV=3	Q9DCD0	Pgd		2.07789E+11	2.19711E+11	2.72241E+11	2.68705E+11		0
sp|Q8R0X7|SGPL1_MOUSE Sphingosine-1-phosphate lyase 1 OS=Mus musculus GN=Sgpl1 PE=1 SV=1	Q8R0X7	Sgpl1		2.04999E+12	1.7822E+12	2.95911E+12	2.92322E+12	HFD UP	0
tr|E9PUM5|E9PUM5_MOUSE Protein Gm4788 OS=Mus musculus GN=Gm4788 PE=1 SV=1	E9PUM5	Gm4788	chow	77155450880	54483513344	85094195200	95517483008		0
sp|Q9JK81|MYG1_MOUSE UPF0160 protein MYG1, mitochondrial OS=Mus musculus GN=Myg1 PE=1 SV=1	Q9JK81	Myg1		24914229248	25664169984	23371964416	70666207232	HFD UP	0
sp|P99027|RLA2_MOUSE 60S acidic ribosomal protein P2 OS=Mus musculus GN=Rplp2 PE=1 SV=3	P99027	Rplp2		1.50655E+12	1.68169E+12	1.21058E+12	1.11958E+12		1
tr|G3X9Y5|G3X9Y5_MOUSE Ubiquitin conjugation factor E4 A OS=Mus musculus GN=Ube4a PE=1 SV=1	G3X9Y5	Ube4a		1.72394E+11	1.69712E+11	1.33504E+11	1.15586E+11		0
sp|Q91W43|GCSP_MOUSE Glycine dehydrogenase (decarboxylating), mitochondrial OS=Mus musculus GN=Gldc PE=1 SV=1	Q91W43	Gldc		3.42393E+11	3.09761E+11	2.59306E+11	2.78564E+11		0
sp|Q61136|PRP4B_MOUSE Serine/threonine-protein kinase PRP4 homolog OS=Mus musculus GN=Prpf4b PE=1 SV=3	Q61136	Prpf4b		24785440768	20424589312	13704795136	18492807168		0
sp|Q8QZS1|HIBCH_MOUSE 3-hydroxyisobutyryl-CoA hydrolase, mitochondrial OS=Mus musculus GN=Hibch PE=1 SV=1	Q8QZS1	Hibch		4.59886E+11	4.3546E+11	5.15236E+11	4.96444E+11		0
sp|Q9CQN7|RM41_MOUSE 39S ribosomal protein L41, mitochondrial OS=Mus musculus GN=Mrpl41 PE=1 SV=1	Q9CQN7	Mrpl41		4256272640	5130691584	3998137600	3215360768		0
sp|Q569Z6|TR150_MOUSE Thyroid hormone receptor-associated protein 3 OS=Mus musculus GN=Thrap3 PE=1 SV=1	Q569Z6	Thrap3		42079191040	49164431360	44498345984	55306166272		0
sp|P14152|MDHC_MOUSE Malate dehydrogenase, cytoplasmic OS=Mus musculus GN=Mdh1 PE=1 SV=3	P14152	Mdh1		1.95067E+12	2.13341E+12	1.75657E+12	1.71305E+12		0
sp|Q9WVD5|ORNT1_MOUSE Mitochondrial ornithine transporter 1 OS=Mus musculus GN=Slc25a15 PE=1 SV=1	Q9WVD5	Slc25a15		2.16912E+11	2.61744E+11	2.59443E+11	2.37563E+11		0
sp|Q3UHI0|CCSE2_MOUSE Serine-rich coiled-coil domain-containing protein 2 OS=Mus musculus GN=Ccser2 PE=1 SV=1	Q3UHI0	Ccser2		171004848	182213568	145944848	112478824		0
sp|Q9QY36|NAA10_MOUSE N-alpha-acetyltransferase 10 OS=Mus musculus GN=Naa10 PE=1 SV=1	Q9QY36	Naa10		86679076864	81809137664	95292284928	89353838592		0
sp|Q8BMS4|COQ3_MOUSE Ubiquinone biosynthesis O-methyltransferase, mitochondrial OS=Mus musculus GN=Coq3 PE=1 SV=1	Q8BMS4	Coq3		33386649600	31755681792	43360239616	53916897280		0
sp|P97865|PEX7_MOUSE Peroxisomal targeting signal 2 receptor OS=Mus musculus GN=Pex7 PE=1 SV=1	P97865	Pex7		2.61117E+11	2.57919E+11	2.79168E+11	1.62044E+11		0
tr|E9Q6I2|E9Q6I2_MOUSE Interleukin-1 receptor accessory protein OS=Mus musculus GN=Il1rap PE=1 SV=1	E9Q6I2	Il1rap		7875393024	9089992704	9845031936	7382156288		0
sp|Q9DBT5|AMPD2_MOUSE AMP deaminase 2 OS=Mus musculus GN=Ampd2 PE=1 SV=1	Q9DBT5	Ampd2		71528275968	65045151744	79980142592	73334759424		0
sp|Q9Z1N5|DX39B_MOUSE Spliceosome RNA helicase Ddx39b OS=Mus musculus GN=Ddx39b PE=1 SV=1	Q9Z1N5	Ddx39b		61958836224	54335213568	50885931008	53741752320		0
sp|Q3UHK8|TNR6A_MOUSE Trinucleotide repeat-containing gene 6A protein OS=Mus musculus GN=Tnrc6a PE=2 SV=1	Q3UHK8	Tnrc6a		12639120384	12036303872	13501673472	16827409408		0
sp|Q61771|KIF3B_MOUSE Kinesin-like protein KIF3B OS=Mus musculus GN=Kif3b PE=1 SV=1	Q61771	Kif3b		41383992	58270740	72057200	15266663		0
sp|Q8CHP6|PHC3_MOUSE Polyhomeotic-like protein 3 OS=Mus musculus GN=Phc3 PE=1 SV=2	Q8CHP6	Phc3		29516162	13495742	56100644	23971134	HFD UP	0
sp|Q9D880|TIM50_MOUSE Mitochondrial import inner membrane translocase subunit TIM50 OS=Mus musculus GN=Timm50 PE=1 SV=1	Q9D880	Timm50		22036117504	31177467904	41694568448	48531791872	HFD UP	0
sp|Q9Z2Q5|RM40_MOUSE 39S ribosomal protein L40, mitochondrial OS=Mus musculus GN=Mrpl40 PE=1 SV=2	Q9Z2Q5	Mrpl40		6243300864	6067554816	17401051136	13491419136	HFD UP	0
sp|Q3U1V6|UEVLD_MOUSE Ubiquitin-conjugating enzyme E2 variant 3 OS=Mus musculus GN=Uevld PE=1 SV=1	Q3U1V6	Uevld		2035208192	2424746496	1574429312	1891441920		0
sp|Q922D8|C1TC_MOUSE C-1-tetrahydrofolate synthase, cytoplasmic OS=Mus musculus GN=Mthfd1 PE=1 SV=4	Q922D8	Mthfd1		1.34004E+12	1.40222E+12	7.29085E+11	3.11061E+11	Chow up	0
sp|Q9WTX8|MD1L1_MOUSE Mitotic spindle assembly checkpoint protein MAD1 OS=Mus musculus GN=Mad1l1 PE=1 SV=1	Q9WTX8	Mad1l1		6369068544	4125421056	27908888576	31299272704	HFD UP	0
sp|P54751|SIA4A_MOUSE CMP-N-acetylneuraminate-beta-galactosamide-alpha-2,3-sialyltransferase 1 OS=Mus musculus GN=St3gal1 PE=2 SV=1	P54751	St3gal1		1017924480	955531200	1378832256	1038946752		0
sp|P58389|PTPA_MOUSE Serine/threonine-protein phosphatase 2A activator OS=Mus musculus GN=Ppp2r4 PE=1 SV=1	P58389	Ppp2r4		46288220160	36781780992	24666486784	27933544448	Chow up	0
sp|Q9D8M4|RL7L_MOUSE 60S ribosomal protein L7-like 1 OS=Mus musculus GN=Rpl7l1 PE=1 SV=1	Q9D8M4	Rpl7l1		3414182144	3940543488	4258671104	3458735360		0
sp|P24547|IMDH2_MOUSE Inosine-5'-monophosphate dehydrogenase 2 OS=Mus musculus GN=Impdh2 PE=1 SV=2	P24547	Impdh2		36349276160	38850060288	45347631104	36910190592		0
sp|Q91WE2|F192A_MOUSE Protein FAM192A OS=Mus musculus GN=Fam192a PE=1 SV=1	Q91WE2	Fam192a		351555136	353124800	362396800	261622336		0
sp|Q921J2|RHEB_MOUSE GTP-binding protein Rheb OS=Mus musculus GN=Rheb PE=1 SV=1	Q921J2	Rheb		5980585984	6849094656	5356383744	4712798208		0
sp|P14148|RL7_MOUSE 60S ribosomal protein L7 OS=Mus musculus GN=Rpl7 PE=1 SV=2	P14148	Rpl7		5.14714E+11	5.62234E+11	6.10753E+11	5.06806E+11		0
sp|Q811S7|UBIP1_MOUSE Upstream-binding protein 1 OS=Mus musculus GN=Ubp1 PE=1 SV=1	Q811S7	Ubp1		715098944	632941824	723401856	543294592		0
sp|Q5BLK4|TUT7_MOUSE Terminal uridylyltransferase 7 OS=Mus musculus GN=Zcchc6 PE=1 SV=3	Q5BLK4	Zcchc6		8177176064	7824838656	6761867776	7742018048		0
sp|Q91YQ5|RPN1_MOUSE Dolichyl-diphosphooligosaccharide--protein glycosyltransferase subunit 1 OS=Mus musculus GN=Rpn1 PE=1 SV=1	Q91YQ5	Rpn1		2.48745E+11	2.36152E+11	2.71089E+11	2.47411E+11		0
sp|Q68FH4|GALK2_MOUSE N-acetylgalactosamine kinase OS=Mus musculus GN=Galk2 PE=1 SV=1	Q68FH4	Galk2		39813877760	43092586496	45018533888	38831054848		0
sp|Q5SUE8|ANR40_MOUSE Ankyrin repeat domain-containing protein 40 OS=Mus musculus GN=Ankrd40 PE=1 SV=1	Q5SUE8	Ankrd40		489247424	615389440	575395840	531250784		0
sp|Q9WU84|CCS_MOUSE Copper chaperone for superoxide dismutase OS=Mus musculus GN=Ccs PE=1 SV=1	Q9WU84	Ccs		15919749120	16186847232	16464191488	17839613952		0
sp|P54729|NUB1_MOUSE NEDD8 ultimate buster 1 OS=Mus musculus GN=Nub1 PE=1 SV=2	P54729	Nub1		10627563520	10143079424	9609116672	10958230528		0
sp|P00186|CP1A2_MOUSE Cytochrome P450 1A2 OS=Mus musculus GN=Cyp1a2 PE=1 SV=1	P00186	Cyp1a2		3.01722E+11	3.41318E+11	3.11687E+11	3.08207E+11		0
sp|Q8BFS6|CPPED_MOUSE Serine/threonine-protein phosphatase CPPED1 OS=Mus musculus GN=Cpped1 PE=1 SV=1	Q8BFS6	Cpped1	hfd	32269676544	33845207040	36085395456	35066474496		0
sp|P68040|GBLP_MOUSE Guanine nucleotide-binding protein subunit beta-2-like 1 OS=Mus musculus GN=Gnb2l1 PE=1 SV=3	P68040	Gnb2l1		1.77868E+11	1.8952E+11	2.22511E+11	2.1237E+11		0
tr|F7BGR7|F7BGR7_MOUSE Protein Gm21992 OS=Mus musculus GN=Gm21992 PE=1 SV=1	F7BGR7	Gm21992		14904692736	11208884224	13791563776	13101775872		0
sp|Q9D1F4|AKTS1_MOUSE Proline-rich AKT1 substrate 1 OS=Mus musculus GN=Akt1s1 PE=1 SV=1	Q9D1F4	Akt1s1		3380135168	3301568512	4499775488	3830947584		0
sp|Q8C1Y8|CCZ1_MOUSE Vacuolar fusion protein CCZ1 homolog OS=Mus musculus GN=Ccz1 PE=1 SV=1	Q8C1Y8	Ccz1		1952459264	2108941568	1555215360	9006198784	HFD UP	0
sp|Q69ZB8|ZCHC2_MOUSE Zinc finger CCHC domain-containing protein 2 OS=Mus musculus GN=Zcchc2 PE=2 SV=3	Q69ZB8	Zcchc2		7893204480	10336759808	6314184192	5849149440		0
sp|Q64152|BTF3_MOUSE Transcription factor BTF3 OS=Mus musculus GN=Btf3 PE=1 SV=3	Q64152	Btf3		4091497984	8009765888	8280342528	10007664640	HFD UP	0
sp|Q8K4P0|WDR33_MOUSE pre-mRNA 3' end processing protein WDR33 OS=Mus musculus GN=Wdr33 PE=1 SV=1	Q8K4P0	Wdr33		536185056	737432384	617888320	766560384		0
sp|P40224|SDF1_MOUSE Stromal cell-derived factor 1 OS=Mus musculus GN=Cxcl12 PE=2 SV=2	P40224	Cxcl12		1409539072	1434357888	1417836416	1125815808		0
sp|Q8BMA6|SRP68_MOUSE Signal recognition particle subunit SRP68 OS=Mus musculus GN=Srp68 PE=1 SV=2	Q8BMA6	Srp68		4.26218E+11	3.70643E+11	2.17994E+11	2.20922E+11	Chow up	0
sp|Q8K0L9|ZBT20_MOUSE Zinc finger and BTB domain-containing protein 20 OS=Mus musculus GN=Zbtb20 PE=1 SV=1	Q8K0L9	Zbtb20		61181227008	78159020032	65269645312	50820067328		0
sp|Q9JI46|NUDT3_MOUSE Diphosphoinositol polyphosphate phosphohydrolase 1 OS=Mus musculus GN=Nudt3 PE=1 SV=1	Q9JI46	Nudt3		105230368	3311744512	1891846272	1226131712		0
sp|Q6A009|LTN1_MOUSE E3 ubiquitin-protein ligase listerin OS=Mus musculus GN=Ltn1 PE=1 SV=3	Q6A009	Ltn1		30988208128	33662365696	34977132544	36094091264		0
sp|Q99KW3|TARA_MOUSE TRIO and F-actin-binding protein OS=Mus musculus GN=Triobp PE=1 SV=3	Q99KW3	Triobp		49059237888	28416454656	40452960256	64079470592		0
sp|Q3UXZ9|KDM5A_MOUSE Lysine-specific demethylase 5A OS=Mus musculus GN=Kdm5a PE=1 SV=2	Q3UXZ9	Kdm5a		415861184	403548512	539702656	471914176		0
sp|Q9WUM5|SUCA_MOUSE Succinyl-CoA ligase [ADP/GDP-forming] subunit alpha, mitochondrial OS=Mus musculus GN=Suclg1 PE=1 SV=4	Q9WUM5	Suclg1	hfd	6.2982E+11	8.56836E+11	6.52697E+11	6.05257E+11		0
sp|Q921X9|PDIA5_MOUSE Protein disulfide-isomerase A5 OS=Mus musculus GN=Pdia5 PE=1 SV=1	Q921X9	Pdia5		1.41816E+11	1.37216E+11	1.16473E+11	1.20376E+11		0
sp|Q8K1Z0|COQ9_MOUSE Ubiquinone biosynthesis protein COQ9, mitochondrial OS=Mus musculus GN=Coq9 PE=1 SV=1	Q8K1Z0	Coq9		2.60723E+11	2.30099E+11	2.50724E+11	2.04569E+11		0
sp|Q9QZI8|SERC1_MOUSE Serine incorporator 1 OS=Mus musculus GN=Serinc1 PE=1 SV=1	Q9QZI8	Serinc1		196594208	213481152	70482968	107346528	Chow up	0
sp|P49429|HPPD_MOUSE 4-hydroxyphenylpyruvate dioxygenase OS=Mus musculus GN=Hpd PE=1 SV=3	P49429	Hpd		1.40442E+12	1.52944E+12	1.34191E+12	1.24935E+12		0
sp|Q9EQG9|C43BP_MOUSE Collagen type IV alpha-3-binding protein OS=Mus musculus GN=Col4a3bp PE=1 SV=1	Q9EQG9	Col4a3bp		11623975936	10016370688	15407811584	17134760960	HFD UP	0
sp|Q8VBT2|SDHL_MOUSE L-serine dehydratase/L-threonine deaminase OS=Mus musculus GN=Sds PE=1 SV=3	Q8VBT2	Sds	hfd	1.63832E+11	1.21721E+11	96959938560	1.11609E+11		0
tr|E9Q8Z5|E9Q8Z5_MOUSE Catenin delta-1 OS=Mus musculus GN=Ctnnd1 PE=1 SV=1	E9Q8Z5	Ctnnd1		67979218944	66425344000	80239190016	65604767744		0
sp|Q8BWW4|LARP4_MOUSE La-related protein 4 OS=Mus musculus GN=Larp4 PE=1 SV=2	Q8BWW4	Larp4		11456377856	13438314496	11293928448	9806862336		0
sp|Q3UHN9|NDST1_MOUSE Bifunctional heparan sulfate N-deacetylase/N-sulfotransferase 1 OS=Mus musculus GN=Ndst1 PE=1 SV=2	Q3UHN9	Ndst1		43511455744	4072338176	9065590784	1757600256	Chow up	0
sp|Q99LC3|NDUAA_MOUSE NADH dehydrogenase [ubiquinone] 1 alpha subcomplex subunit 10, mitochondrial OS=Mus musculus GN=Ndufa10 PE=1 SV=1	Q99LC3	Ndufa10		1.38793E+11	1.47943E+11	1.38833E+11	1.23228E+11		0
sp|Q9CQ02|COMD4_MOUSE COMM domain-containing protein 4 OS=Mus musculus GN=Commd4 PE=1 SV=1	Q9CQ02	Commd4		2788377088	3140687872	2944979712	2343044608		0
tr|E9PWW9|E9PWW9_MOUSE Protein Rsf1 OS=Mus musculus GN=Rsf1 PE=1 SV=1	E9PWW9	Rsf1		290219616	531560064	191155600	609267136		0
sp|P47955|RLA1_MOUSE 60S acidic ribosomal protein P1 OS=Mus musculus GN=Rplp1 PE=1 SV=1	P47955	Rplp1		5721538560	5485296640	8587125760	8362409984	HFD UP	0
tr|A0A0G2JH17|A0A0G2JH17_MOUSE Integrator complex subunit 1 OS=Mus musculus GN=Ints1 PE=4 SV=1	A0A0G2JH17	Ints1		20539492352	16031913984	17956372480	16876158976		0
sp|Q60972|RBBP4_MOUSE Histone-binding protein RBBP4 OS=Mus musculus GN=Rbbp4 PE=1 SV=5	Q60972	Rbbp4		13961508864	11356482560	15957779456	16360276992		0
sp|Q91W53|GOGA7_MOUSE Golgin subfamily A member 7 OS=Mus musculus GN=Golga7 PE=1 SV=1	Q91W53	Golga7		4521805312	3810217472	4892390400	4409876480		0
sp|Q6ZWR6|SYNE1_MOUSE Nesprin-1 OS=Mus musculus GN=Syne1 PE=1 SV=2	Q6ZWR6	Syne1		37382880	105720448	135059664	74713480		0
sp|Q80WC7|AGFG2_MOUSE Arf-GAP domain and FG repeat-containing protein 2 OS=Mus musculus GN=Agfg2 PE=1 SV=1	Q80WC7	Agfg2		18244599808	15059398656	19148734464	21031677952		0
tr|E9Q8I0|E9Q8I0_MOUSE Complement factor H OS=Mus musculus GN=Cfh PE=1 SV=1	E9Q8I0	Cfh		76025036800	56809603072	80446832640	68335153152		0
sp|Q6ZQF0|TOPB1_MOUSE DNA topoisomerase 2-binding protein 1 OS=Mus musculus GN=Topbp1 PE=1 SV=2	Q6ZQF0	Topbp1		2601238528	1527962240	1325175040	2037155072		0
sp|P46735|MYO1B_MOUSE Unconventional myosin-Ib OS=Mus musculus GN=Myo1b PE=1 SV=3	P46735	Myo1b		6.66822E+11	7.05285E+11	6.98323E+11	6.00143E+11		0
sp|Q3V4B5|COMD6_MOUSE COMM domain-containing protein 6 OS=Mus musculus GN=Commd6 PE=1 SV=1	Q3V4B5	Commd6		29340762112	34987081728	22820063232	25348872192		0
sp|Q9CYN2|SPCS2_MOUSE Signal peptidase complex subunit 2 OS=Mus musculus GN=Spcs2 PE=1 SV=1	Q9CYN2	Spcs2		24058054656	28652269568	32566650880	27904813056		0
sp|Q8C2E4|PTCD1_MOUSE Pentatricopeptide repeat-containing protein 1, mitochondrial OS=Mus musculus GN=Ptcd1 PE=2 SV=2	Q8C2E4	Ptcd1		598251008	582126656	375109024	386433312	Chow up	0
sp|Q9D4J7|PHF6_MOUSE PHD finger protein 6 OS=Mus musculus GN=Phf6 PE=1 SV=1	Q9D4J7	Phf6		96378445824	96500531200	1.20825E+11	1.04019E+11		0
[truncated: 3,914 more rows]
