# Supplementary material for: Dynamic regulation of N6,2′-O-dimethyladenosine (m6Am) in obesity
Source: Nat Commun. 2021 Dec 10;12:7185. doi: 10.1038/s41467-021-27421-2 (PMC8664860; doi:10.1038/s41467-021-27421-2)
Supplement: Supplementary file 10 — Source data file [file 41467_2021_27421_MOESM10_ESM.zip › Source data revision2/S4b.txt]

Uniprot Gene Name	fpkm chow percentile	Fpkm chow	Log(RNA+1)_Chow	m6Am chow?	Log protein
Lars2	10	0	0	0	32.38955575
Kctd12	10	0	0	0	32.24769533
Hist1h2al	10	0	0	0	35.01590768
Prss1	10	0	0	0	33.19811001
Gvin1	10	0.149224	0.060404687	1	34.79654106
Tmem161b	10	0.406624	0.148178023	0	25.70053639
Nanp	10	0.709154	0.232781196	0	31.66706285
Tspan15	10	0.84418	0.265803308	0	29.53434915
Acot9	10	1.00729	0.302610121	0	31.31546808
Ranbp6	10	1.00766	0.302690166	0	28.33278342
Galc	10	1.0434	0.310353389	0	29.0512102
Slc22a28	10	1.09865	0.321940016	0	35.85362259
Rbm12b2	10	1.1412	0.330657235	0	29.02713039
Trim12c	10	1.18712	0.339872612	0	29.98194036
Hmgb3	10	1.19834	0.342094862	0	31.79286171
Sh3kbp1	10	1.23904	0.350061852	0	29.95754765
Atp2b4	10	1.25796	0.353716244	0	30.7630699
Cyp2b10	10	1.31829	0.365167762	0	35.16960867
Ano6	10	1.35653	0.372272973	0	36.71164168
Hist1h4a	10	1.3653	0.373886232	0	41.73328843
Mfsd8	10	1.38977	0.378356105	0	29.98153373
Gtf3c5	10	1.39429	0.379176752	0	21.95178898
Msh3	10	1.42407	0.384545157	0	30.09035459
Hccs	10	1.49789	0.397573309	0	31.07579872
Prkaa1	10	1.51133	0.399903785	1	31.65942108
Nucb2	10	1.54264	0.405284875	0	31.50259424
Apbb1ip	10	1.54793	0.406187492	0	29.28910512
Tgtp2	10	1.54916	0.406397095	0	36.37604442
Prmt6	10	1.56314	0.408772328	0	26.51457347
Ints5	10	1.56904	0.409770866	0	33.23235632
Nutf2	10	1.60367	0.415585939	1	32.62211068
Commd10	10	1.61204	0.416979823	0	32.74457441
Tpd52l1	10	1.7238	0.435175216	0	27.55239102
Ptpn2	10	1.72595	0.435517886	0	28.64896443
Enpp4	10	1.7747	0.443216034	0	30.39022604
Bloc1s3	10	1.81057	0.448794406	0	32.00798572
Prpf39	10	1.84362	0.45387156	0	25.62257338
Rps6ka4	10	1.87126	0.458072521	0	29.47983132
Hdac10	10	1.88527	0.46018646	0	36.17389728
Arl2	10	1.91558	0.464724962	0	31.39251509
Pygb	10	1.91717	0.464961739	0	35.6405558
Creb1	10	1.94306	0.468799116	0	32.68640948
Vma21	10	1.95136	0.470022187	1	32.22496847
Aktip	10	1.99311	0.476122678	0	27.67758343
Mkrn2	10	2.0054	0.477902282	0	29.527416
Pin1	10	2.00786	0.478257618	1	30.41280534
Usp38	10	2.00983	0.478541967	0	27.37046385
Cyp2c55	10	2.01763	0.479665989	0	33.88939743
Clasp1	10	2.01935	0.479913459	0	35.24400463
Kdsr	10	2.02946	0.481365223	1	33.00971607
Tbc1d5	10	2.06664	0.486662796	0	32.80598395
Thyn1	10	2.07573	0.487948209	0	30.6704196
Comtd1	10	2.07703	0.48813173	0	32.50465491
Alg9	10	2.08935	0.489867113	0	33.22157191
Mtpap	10	2.13085	0.495662261	0	34.57411583
Coq3	10	2.14526	0.497656552	0	34.92242398
Hspa1b	10	2.15774	0.499376368	1	34.15548878
Hist1h1d	10	2.16504	0.500379203	0	28.28325457
Cdc5l	10	2.21429	0.507085057	0	34.49554795
Actr10	10	2.22084	0.507969151	0	30.88975446
Apoo	10	2.22982	0.509178319	0	37.89764212
Pptc7	10	2.273	0.514946005	0	27.21565818
Sumo2	10	2.27484	0.515190086	0	36.2841089
Plscr1	10	2.27909	0.515753337	0	27.98739588
P4ha1	10	2.30425	0.519072899	0	28.04240082
Klhl25	10	2.31408	0.520362988	0	27.77144895
Sgsh	10	2.32157	0.521343409	0	27.79269468
Gapdh	10	2.34521	0.524423386	0	41.78378288
Gapdh	10	2.34521	0.524423386	0	41.78378288
Pbdc1	10	2.34573	0.524490891	0	30.49602038
Tuba1b	10	2.3505	0.525109622	0	39.19447799
Cdk5	10	2.35421	0.525590249	1	32.88441586
Map3k2	10	2.37386	0.528127057	0	27.3180022
Dnmt1	10	2.37884	0.528767627	0	40.40172134
Tmed1	10	2.39613	0.530984306	0	31.06076868
Shroom3	10	2.41387	0.533246979	0	27.58923622
Paox	10	2.43912	0.53644733	0	33.77531456
Myo1d	10	2.44252	0.536876472	0	33.07496166
Fn3krp	10	2.46458	0.539650594	0	36.93149327
Mtap	10	2.4701	0.54034199	0	34.23661837
Cpsf2	10	2.47326	0.540737295	0	30.87948124
Slc25a46	10	2.48867	0.542659891	0	34.34322939
Reep5	10	2.49395	0.543316686	0	33.28746667
Vps26b	10	2.52828	0.547563043	0	34.31842479
Tefm	10	2.54325	0.549401796	0	33.85502811
Iqgap1	10	2.55246	0.550529197	0	34.86097499
Plekho2	10	2.56181	0.551670749	0	31.94859933
Stx7	10	2.56816	0.55244432	0	33.72611104
Erh	10	2.5689	0.552534379	1	32.29143595
Mob4	10	2.57312	0.553047602	0	33.10620647
Prorsd1	10	2.57575	0.553367147	0	32.1477764
Nid1	10	2.5796	0.553834499	1	34.19280932
Ezr	10	2.62726	0.559578687	0	32.596556
Eml2	10	2.63614	0.560640596	0	36.99977357
Plcl2	10	2.63702	0.560745689	0	32.96291465
Tsr2	10	2.63999	0.561100191	0	30.60169953
Hmgb1	10	2.66495	0.564068054	1	37.10382364
Mrps30	10	2.66642	0.564242213	0	35.21700827
Serpina3g	10	2.70436	0.568713186	0	27.38563613
Ppp1r8	10	2.70544	0.568839785	0	27.56346209
Nat2	10	2.72849	0.571532983	0	34.39848412
Exoc5	10	2.7301	0.571720475	0	33.3455023
Capza1	10	2.74649	0.573624578	1	35.10208503
Gimap4	10	2.75245	0.574314914	0	34.26916882
Srgap2	10	2.7541	0.574505837	0	33.76159978
Mrpl47	10	2.77635	0.577072239	0	33.86236004
Ddhd2	10	2.78795	0.578404238	0	32.27792125
Col1a2	10	2.7898	0.578616291	0	33.24561521
Eral1	10	2.79909	0.579679582	0	34.39083056
Strn	10	2.83071	0.583279275	0	31.94304138
Nmt2	10	2.85719	0.586271032	0	32.43489442
Lrrc8c	10	2.86169	0.586777408	0	24.96242424
Pld4	10	2.86905	0.587604342	0	31.1566815
Cacybp	10	2.87426	0.588188763	0	34.21013322
Cog6	10	2.88332	0.589203179	0	29.53816541
Sco1	10	2.90706	0.591850081	0	33.52164387
Gab1	10	2.91425	0.59264856	0	34.89997336
Trappc5	10	2.94044	0.595544719	0	30.78831252
Dnajb1	10	2.9555	0.597201389	1	33.68625099
Xrcc5	10	2.95811	0.59748786	0	32.17454631
Hist1h3a	10	2.96703	0.598465485	0	39.74701585
Luzp1	10	2.97562	0.599404867	0	32.38261999
Vcpip1	10	2.98095	0.599986723	0	36.25120488
Pelp1	10	2.98801	0.600756239	0	30.08182161
R3hdm1	10	3.00262	0.602344361	1	28.12993894
Eif2ak2	10	3.00457	0.60255589	1	32.02198808
Rtp4	10	3.00475	0.60257541	0	30.4201087
Rhpn2	10	3.01541	0.603729896	0	29.5193805
Toe1	10	3.03413	0.605749889	0	30.36822952
Esyt1	10	3.05002	0.607457168	0	34.44944796
Tbck	10	3.05546	0.608040122	0	30.82528368
Ddx28	10	3.06401	0.608954768	0	28.88153766
Helb	10	3.07289	0.609902681	1	38.04853495
Uchl5	10	3.07655	0.610292773	0	34.00565658
Wdr24	10	3.07739	0.610382253	0	32.65880232
Tmem128	10	3.08735	0.611441828	1	30.66300829
Polr1a	10	3.09483	0.612235876	0	28.66663661
Rras2	10	3.10703	0.613527875	0	35.08617269
Frg1	10	3.19428	0.62265742	0	30.34338776
Dock1	10	3.19526	0.622758881	0	30.77298422
Mrpl1	10	3.22343	0.6256653	0	33.50317121
Gabpb1	10	3.24515	0.62789304	0	31.22008312
Bloc1s4	10	3.24792	0.628176329	0	31.27678567
Kpna2	10	3.25023	0.628412432	0	30.04102795
Rdh10	10	3.26276	0.629690882	0	31.26888233
Snx6	10	3.26388	0.629804974	0	34.32857231
Tbl1xr1	10	3.29253	0.632713339	0	28.92075294
Heatr6	10	3.3195	0.635433478	0	31.34396678
Tmod3	10	3.33756	0.637245495	0	35.7498257
Cdc27	10	3.34113	0.637602791	0	36.16597908
Uba3	10	3.35149	0.63863799	0	35.76107355
Rnps1	10	3.35507	0.63899514	0	30.24201586
Umps	10	3.36951	0.640432738	1	34.00097776
Armc1	10	3.37371	0.640849984	0	34.14023753
Zc3hc1	10	3.37608	0.641085253	0	30.36171411
Mapre2	10	3.3766	0.641136856	0	26.25990365
Fkbp3	10	3.39615	0.643072502	1	40.73855795
Rrp15	10	3.41023	0.644461239	0	31.05031321
Lyrm2	10	3.41596	0.645025131	0	30.23747166
Pdcd11	10	3.44522	0.64789326	0	33.79737451
Dtd2	10	3.45604	0.648949081	0	34.42649884
Atp8a1	10	3.462	0.649529566	0	34.01826017
Stx12	10	3.47268	0.650567827	0	33.56602326
Rngtt	10	3.49819	0.653037796	0	34.69311668
Mical2	10	3.50604	0.653795043	0	30.75451746
Eif4e	10	3.52142	0.655274851	0	36.20430334
Patl1	10	3.54562	0.657593127	0	29.11555843
Triap1	10	3.54706	0.657730685	0	31.77036695
Rbks	10	3.5479	0.657810907	0	34.35413235
Nudt16l1	10	3.56056	0.659018174	0	28.61073481
Bin2	10	3.58051	0.660913836	0	32.44825451
Ptrf	10	3.58145	0.661002951	0	32.13479099
Cdc16	10	3.58858	0.661678308	0	31.60318114
Nbas	10	3.60545	0.663272072	1	35.36816328
Gpr180	10	3.61597	0.664262978	0	30.15370311
Sart3	10	3.61661	0.664323188	0	32.888167
Pdcl3	10	3.63403	0.665958841	1	30.40632241
Fkrp	10	3.63544	0.666090964	0	30.03441017
Exoc6b	10	3.64216	0.666720105	0	28.34542344
Epn2	10	3.64467	0.666954863	0	33.5114498
Skiv2l2	10	3.6491	0.667368888	0	32.89589376
Tmem63a	10	3.65409	0.667834777	0	29.18766141
Xpnpep3	10	3.68054	0.670295961	0	34.8647514
Ash2l	10	3.68525	0.670732769	1	27.50252636
Nubpl	10	3.69631	0.671756757	0	33.23411022
Dusp23	10	3.72637	0.674527717	0	31.71603774
Tacc2	10	3.7353	0.675347498	0	22.87702105
Snx13	10	3.73603	0.675414445	0	26.03998032
Tmem126b	10	3.74065	0.675837893	0	33.09098942
Edc3	10	3.74112	0.675880948	0	29.50088199
Gbp6	10	3.74992	0.676686295	0	31.98245146
Pex12	10	3.75867	0.677485589	0	32.48210309
Cnot10	10	3.7644	0.678008216	0	29.08392518
Slc30a5	10	3.77409	0.678890602	0	29.20970616
Gmeb2	10	3.77734	0.679186151	0	28.99110241
Gmps	10	3.78206	0.679615021	0	37.4209208
Hif1an	10	3.79449	0.680742417	0	28.30979313
Sf3b4	10	3.83072	0.684011865	0	31.18224285
Naa15	10	3.8384	0.684701769	0	35.47444693
Mertk	10	3.84141	0.684971863	0	30.43232053
Dis3l2	10	3.8568	0.68635022	0	33.5562709
Eif2s1	10	3.87307	0.68780265	0	36.74963384
Fmnl2	10	3.87474	0.687951457	0	32.77932294
Strn3	10	3.90778	0.690885086	0	31.89224859
Mrpl3	10	3.92412	0.692328628	1	31.92190384
Hspb1	10	3.92522	0.692425634	1	33.33478685
Prps2	10	3.92549	0.692449442	0	38.28092315
Gatc	10	3.92764	0.692638972	0	31.32612313
Prpf31	10	3.93238	0.693056528	0	35.03371256
Crlf3	10	3.94494	0.694161026	0	34.06054198
Srsf7	10	3.98297	0.697488273	1	34.76650447
Nemf	10	3.99245	0.698313724	0	35.14510718
Nat8	10	4.0142	0.700201653	0	32.84334305
Med21	10	4.01441	0.700219841	0	27.81768773
Ndufaf4	10	4.01877	0.700597293	0	34.33878563
Msrb2	10	4.02266	0.70093378	1	32.77020538
Mycbp2	10	4.04962	0.703258697	1	29.25980463
Hdac6	10	4.06473	0.704556298	0	35.93226192
Wbscr16	10	4.06792	0.704829751	0	29.22648768
Bco2	20	4.07302	0.705266574	0	34.36022075
Ypel5	20	4.07346	0.705304241	0	28.65362552
Map3k4	20	4.07414	0.705362446	0	28.710312
Pdzd11	20	4.08389	0.706196145	0	30.01112416
Trappc12	20	4.08605	0.706380625	1	33.42857019
Ctnnbl1	20	4.08823	0.706566734	0	24.01729475
Ppme1	20	4.09621	0.707247316	0	35.60484947
Epg5	20	4.09808	0.707406646	0	29.25872456
Arfrp1	20	4.0986	0.707450942	0	27.91840049
Exosc9	20	4.10291	0.707817909	0	30.868626
Scamp2	20	4.11144	0.708543267	0	31.2559191
Rps6ka1	20	4.11906	0.70919022	0	38.66070462
Slc35a4	20	4.13955	0.710925095	0	27.10022175
Snx18	20	4.14295	0.711212302	0	31.88009476
Fabp4	20	4.14361	0.711268032	0	34.67160264
S100a11	20	4.15	0.711807229	1	26.59392239
Kat8	20	4.15096	0.711888177	0	32.97026275
Pitrm1	20	4.16635	0.713183825	0	37.79133151
Tnfaip8l1	20	4.16871	0.713382166	1	28.80571871
Camk1	20	4.18001	0.714330598	0	33.62393929
Slc22a7	20	4.1829	0.71457283	0	32.56752326
Msr1	20	4.2028	0.716237132	0	30.50414239
Pnpla6	20	4.20955	0.716800211	1	28.22133405
Otud6b	20	4.21659	0.717386705	0	32.55445654
Smim19	20	4.22705	0.718256654	0	29.16158182
Snx7	20	4.24186	0.719485418	1	31.94057876
Sec23ip	20	4.24258	0.719545066	0	40.79907564
Fam207a	20	4.24425	0.719683387	0	29.93409081
Sugp1	20	4.25006	0.720164267	0	31.19163855
Yars2	20	4.25924	0.72092299	0	33.70967971
Osbpl2	20	4.26223	0.721169826	0	34.53227437
Pigs	20	4.27699	0.722386271	0	32.21681218
Slc33a1	20	4.28087	0.722705477	1	33.83924373
Rwdd1	20	4.30207	0.724445457	0	30.34266416
Rrp36	20	4.3166	0.725633987	0	26.30223972
Atg4b	20	4.31904	0.725833256	0	31.60083182
Homer1	20	4.32195	0.72607079	0	24.46874339
Avpr1a	20	4.34236	0.72773315	0	31.6818113
Ptcd2	20	4.34444	0.727902206	1	27.94200992
Cops8	20	4.35782	0.728988119	0	33.88116929
Fkbp9	20	4.3683	0.729836778	0	24.86100565
Trmt1l	20	4.3729	0.730208758	0	29.65168705
Sfxn2	20	4.39417	0.731924629	0	36.23633927
Tsr1	20	4.40244	0.732589952	1	28.28380607
Lage3	20	4.4222	0.734175533	1	33.63322634
Xab2	20	4.42889	0.734711042	0	32.60995623
Exosc2	20	4.45499	0.736793959	0	32.33884622
Skap2	20	4.46147	0.737309552	0	33.50116866
Lemd2	20	4.46573	0.737648174	0	34.06739189
Sult1b1	20	4.47319	0.738240525	0	34.62954485
Acbd3	20	4.47506	0.738388883	0	30.57745012
Ppfibp2	20	4.48092	0.738853463	1	31.89497032
Isca1	20	4.49302	0.73981118	0	30.91653568
Tssc4	20	4.49384	0.739876007	0	28.38029335
Seh1l	20	4.50826	0.741014432	1	33.45379594
Pabpc4	20	4.52182	0.742082245	0	34.51536344
Lnpep	20	4.53326	0.742981078	0	32.85536152
Htra2	20	4.53815	0.743364714	0	33.45699053
Rfk	20	4.54887	0.74420455	0	30.58626776
Ipo13	20	4.55364	0.744577724	0	29.89365011
Pip4k2b	20	4.56736	0.745649305	0	34.33559401
Ddx18	20	4.57703	0.746402981	0	30.25745868
Mrpl49	20	4.58836	0.747284375	1	32.99955369
Rrp9	20	4.58888	0.747324785	0	27.88808045
Gda	20	4.60508	0.748581816	0	35.65213337
Casp7	20	4.62293	0.749962677	0	28.29218729
Rpp25l	20	4.6265	0.750238323	0	33.22406897
Cyp26a1	20	4.6463	0.751763949	1	26.87346399
Ankfy1	20	4.66385	0.753111743	0	33.93218829
Sesn3	20	4.67014	0.753593782	0	26.11692622
Rhbg	20	4.67348	0.753849528	0	33.12943487
Dock6	20	4.6789	0.754264221	0	28.33648673
Ssr1	20	4.69358	0.755385427	0	36.94122689
Dctn5	20	4.7099	0.756628502	0	29.96383803
Ube2n	20	4.71515	0.757027633	0	36.69893667
Pdcd2	20	4.72334	0.757649546	1	29.84202321
Larp4	20	4.75932	0.76037121	0	33.53053254
Anapc7	20	4.79399	0.762977741	0	32.57431092
Elf1	20	4.80083	0.763490138	1	26.61898234
Stam2	20	4.80999	0.764175385	0	31.23466594
Med29	20	4.81684	0.764687118	0	26.25655105
Rogdi	20	4.82092	0.764991631	0	32.82644709
Ptpn23	20	4.82951	0.765632052	0	34.47494405
Trmu	20	4.84312	0.766644805	0	29.91623602
Psmd9	20	4.8486	0.76705192	1	34.85586715
Ndufb4	20	4.85638	0.767629249	0	36.72738764
Fubp1	20	4.85865	0.767797554	0	36.22519203
Zc3h7b	20	4.86277	0.768102857	0	30.46163035
Nampt	20	4.87884	0.76929164	0	36.21469134
Nolc1	20	4.88545	0.769779674	0	37.41875761
Rufy1	20	4.89434	0.770435183	0	32.5261129
Ccdc91	20	4.89916	0.770790175	0	31.42604874
Pcna	20	4.90961	0.771558821	1	32.92050592
Trim56	20	4.92643	0.772793159	0	27.47524833
Cog7	20	4.93146	0.773161606	0	34.2466782
Tnrc6c	20	4.93492	0.773414869	1	29.42126777
Vprbp	20	4.9462	0.774239513	0	28.2778008
Smg7	20	4.96783	0.775816443	0	27.67706201
Snapin	20	4.97441	0.776295023	0	31.5527601
Lyn	20	4.97711	0.776491248	1	39.23880554
Ubqln2	20	4.9829	0.776911744	1	32.85648154
Pawr	20	4.99051	0.777463797	0	34.40315195
Khdrbs1	20	4.9946	0.777760209	0	34.25682717
Pin4	20	5.003	0.778368343	0	30.78887381
Ttc19	20	5.00508	0.778518797	0	29.27968634
Abtb2	20	5.00681	0.778643895	0	35.4001382
Gpr182	20	5.00689	0.778649679	1	34.05820937
Tars2	20	5.02022	0.779612362	0	35.00487971
Isy1	20	5.03104	0.780392209	0	29.53448896
Rhot1	20	5.04308	0.781258344	0	34.78346479
Stk24	20	5.04591	0.781461678	0	32.84550772
Gbp4	20	5.05178	0.781883132	0	30.05027683
Cd44	20	5.05844	0.782360811	0	27.82360569
Arhgdib	20	5.08606	0.78433623	0	32.47157142
Zyg11b	20	5.08647	0.784365486	1	33.97723285
Rnf25	20	5.088	0.784474644	0	32.21612323
Rnf135	20	5.0886	0.784517443	0	29.08912861
Metap1	20	5.11627	0.786486649	0	33.97242817
Myo9b	20	5.12631	0.787198969	0	29.96799517
Tpm2	20	5.12661	0.787220235	0	33.70621504
Mob1b	20	5.13221	0.787617019	0	40.28979275
Calcrl	20	5.13367	0.787720407	0	29.66520953
Ppp3cb	20	5.15466	0.789204066	0	30.48156843
Ccar1	20	5.1639	0.789855584	0	36.51870405
Atpaf1	20	5.17073	0.790336544	0	29.92497842
Farsa	20	5.18798	0.791548901	0	35.48907764
Slc7a6os	20	5.18864	0.79159522	0	31.13088843
Irf2bp1	20	5.19215	0.791841468	0	35.70205626
Tiprl	20	5.19841	0.7922803	1	33.82355839
Rbx1	20	5.2043	0.792692789	0	33.16141075
Chordc1	20	5.20553	0.79277888	0	38.80415299
Mrps22	20	5.20998	0.793090201	0	34.30501753
Ddx41	20	5.21862	0.793694019	0	36.12212574
Ndufa11	20	5.22415	0.79408005	1	34.04385077
Naga	20	5.2244	0.794097494	0	36.04201789
Sh3bgrl2	20	5.22489	0.794131681	0	29.64603004
Bop1	20	5.2261	0.794216092	0	32.680816
Abhd6	20	5.2264	0.794237017	0	35.56520575
Stim1	20	5.23508	0.79484203	0	33.12320924
Mrpl19	20	5.24718	0.795684019	0	32.30044989
Polb	20	5.26452	0.7968878	0	33.05248332
Ybx3	20	5.28782	0.798500101	0	30.39968733
Ube2z	20	5.32141	0.800813959	0	34.1295849
Ston1	20	5.32473	0.80104199	0	27.68941108
Ppcs	20	5.32484	0.801049544	0	35.3740185
Spryd4	20	5.3297	0.801383127	0	33.30628821
Pgam1	20	5.33664	0.801859034	0	38.47689716
Taf6	20	5.33785	0.801941956	0	29.55999521
Gpd1l	20	5.34206	0.802230346	0	37.28854871
Sft2d2	20	5.34239	0.802252944	1	29.83657903
Slc13a3	20	5.35812	0.80332872	0	29.19579107
Prrc1	20	5.36109	0.80353154	1	33.38263186
Flt4	20	5.39772	0.806025229	1	31.59917585
Bckdk	20	5.40303	0.806385537	0	34.17814805
Prps1	20	5.41225	0.807010446	0	36.98261185
Commd7	20	5.42199	0.807669625	0	31.10229146
Efnb1	20	5.47413	0.811181416	1	29.46403818
Ube2f	20	5.48013	0.811583718	0	40.53481016
Ephb4	20	5.48481	0.811897256	0	27.67670999
Gfpt1	20	5.48968	0.812223283	0	34.93554215
Ints1	20	5.49103	0.812313616	0	34.07895455
Psmd5	20	5.50035	0.812936741	0	36.66752382
Snrpa1	20	5.50147	0.813011563	0	35.32454695
Usp15	20	5.5031	0.813120432	0	34.77550607
Ppp2r5d	20	5.50419	0.813193219	0	33.03629578
Fez2	20	5.51231	0.813735066	0	28.03731961
Osbpl8	20	5.52195	0.814377465	0	32.26402584
Col4a3bp	20	5.52208	0.814386122	0	33.32901269
Rbm26	20	5.54333	0.815798824	1	33.33709896
Nde1	20	5.54381	0.815830681	0	28.19712906
Ripk1	20	5.56011	0.816911122	1	32.68515788
Mcat	20	5.573	0.817763632	0	36.27972027
Casp9	20	5.58144	0.818320926	0	32.76344619
Sf3a3	20	5.58268	0.818402743	0	34.11334155
Adsl	20	5.59033	0.818907162	0	35.87400765
Necap1	20	5.59138	0.81897635	0	32.61036428
Magi3	20	5.61976	0.820842244	0	33.1342309
Smarcb1	20	5.62354	0.821090163	0	26.33149418
Marco	20	5.6236	0.821094097	0	26.39702264
Cpne3	20	5.62888	0.821440157	1	37.29387025
Arhgap5	20	5.63202	0.821645827	0	33.14143518
Commd6	20	5.63476	0.821825218	1	34.89914529
Ptcd3	20	5.63548	0.821872345	1	33.71209186
Alkbh7	20	5.67052	0.824159691	0	28.28824652
Dolpp1	20	5.69868	0.825989232	0	25.2247999
Ube2q1	20	5.70542	0.826425985	0	29.43903852
Ascc2	20	5.70611	0.826470673	0	31.02212035
Nek9	20	5.71446	0.827011091	1	32.59410363
Pus1	20	5.72767	0.827864681	0	30.70428654
Mrpl32	20	5.74619	0.829058569	0	33.90346742
Pgpep1	20	5.75701	0.829754562	1	36.81281099
Fam195b	20	5.77217	0.830727852	0	29.96636543
Tbc1d10a	20	5.7754	0.83093494	0	30.52096445
Mrps14	20	5.7759	0.830966988	0	34.09611483
Cdc37l1	20	5.77881	0.831153461	0	30.66433244
Opa3	20	5.78652	0.831647133	0	33.63920273
Rbm3	20	5.79711	0.832324298	0	33.15233173
Hmgn2	20	5.80308	0.832705578	1	31.05057092
Necab1	20	5.81181	0.833262526	0	31.76097918
Tmpo	20	5.81688	0.833585649	0	34.56806322
Tmpo	20	5.81688	0.833585649	0	34.56806322
Aak1	20	5.81751	0.833625784	0	32.57056862
Parp1	20	5.82013	0.833792653	1	39.20779234
Exoc4	20	5.82237	0.833935269	0	31.87036007
Pdhx	20	5.83451	0.834707383	0	34.77199538
Pdk4	20	5.8368	0.834852875	0	28.90007233
Gtf2b	20	5.84845	0.835592289	1	30.79905175
Plcb1	20	5.85436	0.83596691	0	33.62564677
Zmat2	20	5.86118	0.836398813	0	27.55392926
Pxk	20	5.86473	0.83662346	0	32.14099649
Mon2	20	5.87035	0.836978862	0	34.05430096
Tfip11	20	5.89541	0.838560094	0	32.40417813
Pex2	20	5.898	0.83872319	1	31.91577494
Hars	20	5.90352	0.839070587	0	34.61203094
Nup85	20	5.92008	0.840111115	0	30.27690333
Rab35	20	5.94023	0.841373863	0	35.69300772
Noc4l	20	5.95543	0.842323984	0	29.55478304
Apmap	20	5.9566	0.842397032	0	35.07115715
Isg15	30	5.95701	0.842422628	0	34.67181867
Gngt2	30	5.96546	0.842949803	0	32.96244939
Sap130	30	5.97116	0.843305051	0	28.93812058
Daglb	30	5.98066	0.843896486	0	31.31425825
Pddc1	30	5.98583	0.844218013	0	32.0661818
Dopey2	30	6.00118	0.845171243	0	33.41271681
Usp14	30	6.00143	0.845186751	1	35.05141656
Kank2	30	6.00243	0.845248776	0	33.69627724
Folr2	30	6.00283	0.845273584	1	31.90330578
Col4a2	30	6.0084	0.845618881	0	32.24557637
Supt16	30	6.01945	0.846303085	0	33.53395147
Cycs	30	6.02882	0.846882422	1	38.56422064
Scfd1	30	6.05139	0.848274735	0	38.24964765
Usp39	30	6.05663	0.848597347	0	33.29917298
Tnrc6a	30	6.0659	0.849167487	0	33.5219252
Mtfp1	30	6.07701	0.849849809	0	32.29032648
Abhd4	30	6.08082	0.850083554	0	31.56104912
Mrpl40	30	6.08951	0.850616219	0	32.51906497
Mcu	30	6.09665	0.851053387	0	36.17147734
Mrps11	30	6.11136	0.851952665	0	33.58476419
Ppp6r2	30	6.11619	0.852247535	0	31.45793967
Abhd15	30	6.12614	0.85285435	1	33.25366487
Sart1	30	6.13509	0.853399456	0	32.74551517
Wbscr27	30	6.14059	0.853734097	0	32.18358195
Dixdc1	30	6.14368	0.853921992	0	29.79349219
Wdfy1	30	6.14622	0.854076382	0	33.67946152
Phc3	30	6.14864	0.854223427	1	24.25050138
Plrg1	30	6.15829	0.854809289	0	30.72538877
Ostf1	30	6.1664	0.855301045	0	34.48800304
Rasa1	30	6.17457	0.855795877	0	27.09694688
Cry2	30	6.17464	0.855800114	0	30.03129114
Magoh	30	6.17688	0.855935685	0	35.48607729
Tmem57	30	6.18404	0.856368742	0	34.4927354
Mrpl50	30	6.18854	0.856640694	0	33.58007136
Tpm4	30	6.2113	0.858013563	0	35.08020807
Tmem109	30	6.21212	0.858062944	1	34.43919231
Smc4	30	6.22051	0.858567874	0	28.23909576
Gadd45gip1	30	6.22796	0.85901574	1	34.18063706
Tceb3	30	6.23772	0.859601778	0	34.91581873
Rab22a	30	6.23993	0.859734367	0	32.3965427
Rnf14	30	6.24131	0.85981714	1	29.15978676
Rpl7l1	30	6.25482	0.860626642	0	31.77232018
Elovl6	30	6.26349	0.861145343	0	28.5117813
Nadsyn1	30	6.26474	0.861220076	0	34.80417413
Fmr1	30	6.2849	0.862423595	0	36.48303793
Yipf5	30	6.28568	0.862470092	0	33.65366612
Cc2d1b	30	6.29421	0.862978262	0	29.22417751
Vcl	30	6.2944	0.862989575	0	38.38789293
Pdp2	30	6.30472	0.863603573	0	24.09234851
Zzef1	30	6.31611	0.864280227	0	35.66903712
Acox3	30	6.32051	0.864541338	0	34.68027725
Cops2	30	6.32654	0.864898925	0	38.67357107
Acat2	30	6.33359	0.865316626	1	35.74783667
Nf1	30	6.33819	0.865588952	0	30.64042287
Ston2	30	6.34168	0.865795451	0	32.714662
Col4a1	30	6.34217	0.865824436	1	31.93090126
Ppm1f	30	6.35199	0.866404908	0	31.50484668
Pank2	30	6.37185	0.86757649	0	31.71971724
Cnnm3	30	6.37627	0.867836805	0	28.93312014
Tmem126a	30	6.38247	0.868201691	1	31.61022938
Nubp2	30	6.39792	0.869109631	0	32.56864755
Pef1	30	6.41821	0.870299123	0	32.92911326
Hspg2	30	6.42536	0.870717514	0	37.06085513
Anapc4	30	6.43044	0.871014532	0	32.63800898
Raver1	30	6.43298	0.871162964	1	38.86210652
Coa6	30	6.43915	0.871523316	0	32.82154135
Pkm	30	6.44508	0.871869369	0	37.33515193
Inpp5d	30	6.49098	0.874538638	0	28.78183274
Elp4	30	6.4969	0.874881718	0	34.67227214
Fyb	30	6.49828	0.874961654	0	36.10103579
Hax1	30	6.49902	0.875004512	0	32.25249651
Abcf2	30	6.51358	0.875846915	0	33.80282244
Zer1	30	6.52461	0.876483995	0	33.26662519
Csrp3	30	6.53959	0.87734773	0	32.3077059
Oma1	30	6.5406	0.877405904	0	30.08967684
Lta4h	30	6.55157	0.878037252	0	36.63424613
Atp8b1	30	6.55297	0.87811776	0	34.42983067
Nop16	30	6.56769	0.878963333	0	34.30584439
Pfdn1	30	6.57145	0.879179059	0	32.2138442
Spns1	30	6.58206	0.879787217	0	29.16113598
Pno1	30	6.59595	0.880582097	0	29.03360624
Mrps2	30	6.60353	0.881015264	1	34.98433744
Eepd1	30	6.61168	0.881480522	1	32.23332056
Taco1	30	6.61727	0.88179935	1	35.2897845
Ppp2r5e	30	6.625	0.882239848	0	32.80703307
Ppp2cb	30	6.63326	0.882710055	0	34.50077444
Ddx42	30	6.64955	0.883635888	0	33.54831804
Gnl3	30	6.67655	0.885166083	0	35.80502555
Lancl1	30	6.68062	0.885396279	0	34.20573409
Rab32	30	6.69412	0.886158955	0	34.32552529
Tubg1	30	6.70012	0.886497493	1	29.83953262
Arfip2	30	6.7114	0.887133231	1	30.38685667
Snrpc	30	6.715	0.88733593	0	32.55664107
Ube3a	30	6.72242	0.887753418	1	32.91876896
Ppp1r7	30	6.72978	0.888167133	0	35.41041946
Cotl1	30	6.73467	0.888441789	1	35.18531745
Surf6	30	6.74471	0.88900516	0	35.331059
Rgl3	30	6.74654	0.889107768	0	33.50295162
Cse1l	30	6.75897	0.889804073	1	39.69945758
Coq6	30	6.76349	0.890056998	0	34.81330445
Rad21	30	6.76401	0.890086086	0	32.33846897
Scaf11	30	6.76508	0.890145934	0	30.29927022
Pkp2	30	6.77545	0.890725533	0	37.23519253
Nup214	30	6.79478	0.891803862	0	34.35383631
Sumf1	30	6.79953	0.892068433	1	33.40064513
Adssl1	30	6.79959	0.892071774	0	34.95814582
Mgea5	30	6.80218	0.892215965	0	34.8006179
Parp12	30	6.81887	0.893143992	1	35.32059227
Dirc2	30	6.83081	0.893806687	0	27.60848586
Wdr33	30	6.83899	0.89426011	0	29.22804565
Actn1	30	6.85364	0.89507099	0	35.3253994
Herc1	30	6.86021	0.895434149	0	31.91413957
Vasp	30	6.86625	0.895767745	1	32.49995881
Actr1a	30	6.90985	0.898168248	1	34.44944832
Chmp2b	30	6.92055	0.89875534	0	34.42136502
Hnmt	30	6.92126	0.898794268	0	35.74204283
Mrpl23	30	6.92777	0.899151042	0	32.28575585
Dennd1a	30	6.94005	0.899823237	1	35.04681525
Tagln2	30	6.98792	0.902433707	0	38.94886193
Vps35	30	6.99931	0.903052527	1	36.21189935
Inpp5k	30	7.00956	0.903608659	0	27.50028085
Eif2s3x	30	7.01436	0.903868847	0	38.37413967
Gcc2	30	7.02851	0.904634953	0	36.45766213
Eefsec	30	7.03002	0.904716627	1	34.59342723
Plekha6	30	7.05578	0.906107597	1	31.93767186
Ppp6c	30	7.05767	0.906209477	1	35.52535929
Adcy9	30	7.06185	0.906434713	0	31.25854062
Rbm15	30	7.06652	0.906686215	0	36.15959829
Sbno1	30	7.06725	0.906725516	0	33.84081101
Msn	30	7.07491	0.907137691	1	39.89486957
Isca2	30	7.07638	0.907216745	1	32.15980686
Fam213b	30	7.07768	0.907286644	0	36.53786413
Tmem238	30	7.09163	0.908036016	0	20.70438939
Trmt2a	30	7.09683	0.908315021	1	31.4204379
Exosc8	30	7.12261	0.909695601	0	32.90818712
Cd59a	30	7.14119	0.91068789	0	29.20076323
Fkbp15	30	7.15307	0.911321171	0	35.49537813
Snrpa	30	7.16622	0.912021076	0	34.57475834
Sephs1	30	7.16915	0.912176871	0	34.02389952
Ctso	30	7.17743	0.912616835	1	32.9065845
Pde4c	30	7.18951	0.913257918	0	33.03278914
Rsl1d1	30	7.19225	0.913403197	0	33.18482691
Cgn	30	7.19732	0.913671889	1	38.6900109
Slc25a45	30	7.23323	0.915570248	0	34.97892502
Nap1l4	30	7.23714	0.915776447	0	36.2129325
Gm15800	30	7.2409	0.915974644	0	31.01521491
Sod3	30	7.24489	0.916184866	0	40.10879727
Unc119b	30	7.24747	0.916320744	1	31.07592077
Srp19	30	7.25499	0.916716551	0	33.63314253
Hbs1l	30	7.2593	0.916943241	1	32.58154052
Pi4ka	30	7.26623	0.917307485	0	33.10882497
Cbx1	30	7.26691	0.91734321	0	30.45050965
Smpd2	30	7.27398	0.917714467	0	32.60932624
Ermp1	30	7.2796	0.918009356	0	33.4149163
Ddx27	30	7.28863	0.918482753	1	30.19377048
Tmem160	30	7.29119	0.918616868	0	31.66708714
Soat2	30	7.29638	0.918888636	1	34.78393624
Abce1	30	7.29838	0.918993318	0	35.91675041
Ufsp2	30	7.30292	0.919230853	0	33.92128457
Dsc2	30	7.30522	0.919351141	0	34.06318378
Eapp	30	7.30608	0.91939611	0	29.75437371
Ube2l3	30	7.30838	0.919516352	1	36.35047148
Gdap2	30	7.30938	0.91956862	0	29.69723825
Cherp	30	7.31312	0.91976405	0	31.96374248
Lpl	30	7.33203	0.920750825	0	30.3583396
Zswim8	30	7.34519	0.921436229	0	26.72536996
Parp14	30	7.34572	0.92146381	0	37.46403581
Nelfcd	30	7.35097	0.921736924	0	34.91649777
Nup54	30	7.36581	0.922507997	0	29.89628075
Vrk3	30	7.3663	0.922533434	0	34.43897229
Ngly1	30	7.3814	0.923316568	1	33.20776965
Triobp	30	7.38639	0.923575055	0	35.11990664
Dyrk1a	30	7.39496	0.924018631	0	26.0243329
Trappc13	30	7.41714	0.925164551	0	32.72557058
Etl4	30	7.44217	0.926454093	0	29.27796611
Map7	30	7.44348	0.926521479	0	32.33201
Ensa	30	7.45743	0.927238412	1	29.98701595
Abca8b	30	7.4685	0.927806492	0	32.9932769
Stard13	30	7.48862	0.928837092	0	28.9480876
Ddx58	30	7.5031	0.929577287	0	35.36539183
Abi3	30	7.50354	0.929599759	0	29.65735622
Ist1	30	7.50952	0.929905063	0	34.71738897
Tdrd7	30	7.51827	0.930351402	0	30.81655925
Psmf1	30	7.51861	0.930368736	0	34.93362865
Maea	30	7.51941	0.930409519	0	23.50117574
Mrto4	30	7.52725	0.930808996	1	33.12927211
Shpk	30	7.53416	0.931160781	1	36.82814506
Cndp2	30	7.54325	0.931623115	0	38.63891111
Atp13a1	30	7.54681	0.931804049	1	36.01913284
Tpcn1	30	7.55054	0.931993543	0	27.74270956
Fgd4	30	7.55411	0.932174831	0	31.87363405
Brcc3	30	7.5656	0.93275779	0	32.83442342
Wdr18	30	7.57099	0.933030988	1	31.50631298
Neu1	30	7.57521	0.933244764	0	37.29899771
Med12	30	7.58529	0.93375497	1	29.83838701
Tmem208	30	7.61489	0.935249736	0	29.75639152
Smpd1	30	7.63776	0.936401133	0	30.36793391
Bcl2l1	30	7.64069	0.936548424	0	27.59737634
Mrps26	30	7.66674	0.937855768	0	34.19225092
S100a16	30	7.67752	0.938395623	0	29.97639415
Stom	30	7.69719	0.939378958	0	34.94918885
Ylpm1	30	7.70485	0.939761292	0	33.39343555
Hint3	30	7.71191	0.94011338	0	33.4594368
Crbn	30	7.71701	0.940367544	1	25.76089138
Hnrnph2	30	7.73712	0.941368301	1	36.25693377
Ap1m1	30	7.74221	0.941621235	0	34.70565354
Rnpep	30	7.74364	0.941692268	1	34.87502866
Pelo	30	7.7762	0.943306512	0	34.13204007
Ireb2	30	7.79821	0.944394324	0	27.36685371
Ppif	30	7.82205	0.945569515	0	34.52975149
Ttc1	30	7.82259	0.945596097	0	32.75828701
Tmem30b	30	7.82544	0.945736367	0	31.48246913
Ppox	30	7.82674	0.945800334	0	34.67166613
Mrpl55	30	7.83488	0.946200655	0	28.47864766
Magt1	30	7.8511	0.946997247	1	36.27871313
Llgl2	30	7.85369	0.947124312	0	33.67696812
Wrnip1	30	7.86262	0.947562129	0	32.16705352
Carhsp1	30	7.86715	0.947784055	1	34.5254471
Fam114a1	40	7.86933	0.947890814	0	35.12919026
Mtor	40	7.87059	0.947952507	0	35.76194687
Gga1	40	7.88051	0.948437908	0	31.29891605
Cops4	40	7.89724	0.949255306	0	34.40924841
Ncoa5	40	7.90925	0.949841146	0	29.22144375
Exosc5	40	7.92373	0.950546422	0	26.70829949
Lrrfip1	40	7.93392	0.951042059	0	35.3250848
Nrp1	40	7.93948	0.951312257	0	33.52960701
Ociad2	40	7.94351	0.951507997	0	36.57877495
Cadm1	40	7.9515	0.951895816	1	34.14651025
Gprin3	40	7.96536	0.952567733	0	34.26324954
Top2b	40	7.96982	0.952783728	0	34.72196242
Ces1b	40	7.98652	0.953591545	0	30.53878451
Slc3a2	40	7.99254	0.953882378	0	32.25387776
Myo1e	40	7.99443	0.953973646	1	39.21737739
Prpf19	40	8.00009	0.954246852	1	36.10155273
Ruvbl1	40	8.01687	0.955055808	0	34.40535131
Nfx1	40	8.02225	0.955314857	0	29.53994221
Dpp7	40	8.0321	0.955788737	0	34.52672436
Plin5	40	8.0417	0.956250093	0	30.75639529
Ilkap	40	8.06094	0.957173255	0	36.08719325
Ythdc1	40	8.07788	0.957984438	0	31.45327172
Tom1l2	40	8.08972	0.958550505	0	29.30884442
Gtf3c1	40	8.12169	0.960075309	0	31.13732416
Icmt	40	8.12838	0.960393711	0	31.17092527
Ccdc25	40	8.13073	0.960505501	0	30.62938448
Zfyve21	40	8.1523	0.961530247	0	26.51033491
Osgep	40	8.16085	0.961935772	0	32.9404338
Mgat2	40	8.16193	0.961986969	1	33.68346867
Papd5	40	8.16395	0.962082711	0	28.66979243
Psip1	40	8.17678	0.96269032	0	32.68637731
Ifih1	40	8.18471	0.963065448	0	34.19652533
Aip	40	8.18667	0.963158116	0	33.77958105
Rpl15	40	8.1893	0.96328243	0	37.91621185
Scrn2	40	8.18964	0.963298498	0	34.93332535
Cdh5	40	8.19966	0.963771777	0	30.24287952
Cops3	40	8.23631	0.965498501	0	38.50942174
Flot2	40	8.24069	0.965704401	0	33.48981637
Nop10	40	8.24272	0.965799797	0	34.46442135
Abcb8	40	8.24552	0.965931342	0	33.77477745
Ppid	40	8.28872	0.967955872	1	38.0818449
Etf1	40	8.29684	0.968335357	1	35.22615194
Mat2b	40	8.29768	0.968374595	0	36.61109033
Erap1	40	8.30397	0.968668301	0	38.35496291
Brk1	40	8.30415	0.968676703	1	33.57053463
Nars2	40	8.30803	0.968857774	0	33.03631848
Trappc3	40	8.33535	0.970130605	1	31.3413214
Clybl	40	8.37608	0.972021304	1	37.38203448
Rab24	40	8.38167	0.972280153	0	31.40610286
Pde8a	40	8.40332	0.973281216	0	31.82407021
Snx2	40	8.4215	0.974120052	1	36.63611644
Adck4	40	8.43349	0.974672393	1	31.51880985
Usp24	40	8.45321	0.975579306	0	36.28105772
Chchd1	40	8.46283	0.976021038	0	36.37694274
Xylt2	40	8.49364	0.977432759	0	33.75581153
Ccser2	40	8.49425	0.977460663	0	27.39525857
Phc2	40	8.5033	0.977874439	0	27.00658713
Tmx2	40	8.50698	0.97804258	1	31.78790736
Pak1ip1	40	8.51423	0.978373646	0	27.22345444
Dym	40	8.54413	0.979736346	1	37.60550185
Samhd1	40	8.55533	0.98024569	0	36.26417717
Npc2	40	8.5561	0.980280686	0	34.88723286
Cdc42ep1	40	8.58792	0.981724402	0	32.00412999
Sptlc2	40	8.59157	0.981889701	0	29.22958827
Nmd3	40	8.59992	0.982267614	0	28.51883993
Foxred1	40	8.60975	0.98271209	1	30.48143578
Dhx9	40	8.6279	0.983531571	1	35.62892872
Wdr1	40	8.62834	0.983551418	0	35.63975375
Arhgap12	40	8.64975	0.984516062	1	32.4970366
Dhx32	40	8.65669	0.98482829	1	26.46989462
Trappc1	40	8.65987	0.984971282	0	30.86376498
Med1	40	8.69519	0.986556325	0	29.87115058
Tgfbi	40	8.70023	0.986782032	0	34.28405827
Utp3	40	8.70609	0.987044314	0
Cux1	40	8.71545	0.987462921	1	30.32429782
Irak2	40	8.71926	0.9876332	1	25.05601796
Fam136a	40	8.72091	0.987706922	0	35.85691478
Ranbp2	40	8.72638	0.987951233	0	35.05394969
Zmpste24	40	8.73537	0.988352462	0	34.39967935
Tbc1d13	40	8.74052	0.988582142	0	32.675351
Map4	40	8.74525	0.988792985	0	37.59808158
Ap3b1	40	8.75706	0.989318976	0	37.84631882
Tollip	40	8.77511	0.990121653	0	31.73481674
Nqo2	40	8.77643	0.990180295	0	37.57348789
Rin3	40	8.79149	0.990848785	0	34.8350868
Cops5	40	8.79197	0.990870074	1	33.26266841
Hmox1	40	8.80081	0.99126197	0	33.4653304
Slc39a11	40	8.8021	0.991319129	1	31.44310307
Sepsecs	40	8.81488	0.991884994	1	34.2237625
Nup88	40	8.82616	0.992383832	1	31.81417507
G3bp2	40	8.83575	0.992807482	1	34.51900159
S1pr1	40	8.83792	0.992903287	1	28.54337984
Mettl3	40	8.83998	0.992994216	0	23.48506294
Mrpl16	40	8.85164	0.993508533	0	34.13065827
Sf3b1	40	8.85795	0.993786611	1	37.58148684
Arpc5l	40	8.86912	0.99427843	0	32.16995074
Rb1cc1	40	8.878	0.994669022	0	31.60602801
Itga9	40	8.89075	0.995229225	0	33.86445112
Bcas2	40	8.92553	0.996753706	0	34.60816623
Rpa1	40	8.93121	0.997002165	1	34.0429095
Emc3	40	8.93268	0.997066444	1	33.69741803
Gnpnat1	40	8.94208	0.997477253	0	33.80077477
Mrpl39	40	8.94214	0.997479874	0	33.11531834
Aarsd1	40	8.95035	0.997838357	0	34.05831651
Athl1	40	8.95445	0.99801727	0	33.73089507
Dnajc2	40	8.95481	0.998032975	0	34.95301609
Ddx50	40	8.96373	0.99842195	0	34.51279845
Slc9a8	40	8.96778	0.998598444	1	33.22941783
Ppm1k	40	8.96818	0.998615872	0	31.70655889
Colec12	40	8.97275	0.998814932	1	31.26300785
Dcun1d1	40	8.99414	0.999745429	0	35.19620506
Wdr13	40	8.99866	0.999941801	0	32.34444078
Polrmt	40	9.02209	1.000958298	0	28.85974092
Slc25a17	40	9.03125	1.001355054	0	31.13619911
Acot8	40	9.0536	1.002321602	1	33.46610143
Chmp5	40	9.072	1.003115717	0	32.35420447
Lsm14a	40	9.08452	1.003655232	0	36.46690639
Psmb9	40	9.08463	1.003659969	1	34.74137445
Psmb9	40	9.08463	1.003659969	1	34.74137445
Dapk3	40	9.08849	1.003826168	0	27.82000208
Cenpv	40	9.09269	1.004006934	0	36.47788104
Pex3	40	9.09494	1.004103742	0	33.56483266
Tpd52l2	40	9.11027	1.004762754	1	37.93351649
Sp100	40	9.1165	1.005030286	0	33.23609479
Tpp1	40	9.12461	1.005378303	0	35.12185578
Mlx	40	9.12523	1.005404897	1	34.7275634
Cdipt	40	9.13404	1.005782614	0	33.19084966
Pde3b	40	9.14415	1.006215662	0	33.92462377
Drg2	40	9.14803	1.006381742	0	36.72408269
Nol7	40	9.1496	1.006448927	1	31.10303971
Mbnl1	40	9.15206	1.006554176	1	34.16035591
Txnl1	40	9.15878	1.006841555	0	38.65769573
Slc16a10	40	9.16003	1.00689499	0	27.81950746
Mycbp	40	9.16708	1.007196241	0	32.79537085
Fdx1l	40	9.1674	1.00720991	0	28.92056401
Chn2	40	9.19501	1.008387656	0	31.55775125
Colgalt1	40	9.20512	1.008818116	0	32.97714078
Nat10	40	9.22856	1.009814497	0	30.90838177
Pfkl	40	9.26048	1.011167678	0	36.32461786
Gnpda1	40	9.27306	1.011699825	0	34.52398786
Csrp2	40	9.28443	1.012180227	0	32.51449348
Akap8l	40	9.29813	1.01275837	0	28.27871832
Dbt	40	9.31233	1.013356802	1	37.66579914
Prg4	40	9.31409	1.013430917	0	31.83230531
Ptk2b	40	9.34316	1.014653243	1	29.35349077
Hnrnpc	40	9.34403	1.014689771	1	38.24366796
Ifi30	40	9.3452	1.014738891	0	33.07980121
N4bp2l2	40	9.34816	1.014863135	1	26.83655282
Dpp3	40	9.34943	1.014916431	0	37.15324854
Stap2	40	9.36201	1.015444007	0	32.42237714
Actr3	40	9.36642	1.0156288	1	36.46006336
Anxa7	40	9.38199	1.016280606	0	35.88049195
Usp47	40	9.40188	1.017111839	1	33.75830584
Txlna	40	9.4174	1.01775934	0	32.42386975
Gosr1	40	9.42428	1.018046068	0	33.40447046
Pdlim5	40	9.43437	1.018466233	0	37.64323123
Cxxc5	40	9.43853	1.018639344	0	33.41286379
Ptprj	40	9.45952	1.019511755	0	30.40301508
Eif2s3y	40	9.46536	1.019754172	0	31.84560905
Dpy19l3	40	9.46539	1.019755417	0	31.2197003
Dnajb6	40	9.46906	1.019907689	1	31.24801632
Tpm1	40	9.47603	1.020196733	0	34.76173135
Tpm1	40	9.47603	1.020196733	0	34.76173135
Tpm1	40	9.47603	1.020196733	0	34.76173135
Itch	40	9.4764	1.020212072	0	32.79911813
Tap1	40	9.4859	1.020605712	0	36.17799376
Plbd1	40	9.50624	1.021447317	0	35.2860621
Pak4	40	9.53416	1.02259991	0	30.7230098
Qrich1	40	9.55621	1.023508021	0	34.36072726
Map2k1	40	9.5573	1.023552863	0	36.05843004
Bche	40	9.56641	1.023927458	1	35.49085692
Edem2	40	9.58927	1.024866022	0	36.51885349
Ykt6	40	9.60428	1.025481187	0	32.84255772
Cnot7	40	9.61059	1.025739533	0	35.71408927
Vsig4	40	9.62216	1.026212839	0	32.71048646
Acad10	40	9.62443	1.026305639	0	37.39341419
Tufm	40	9.63129	1.026585965	1	37.41734214
Inf2	40	9.64218	1.0270306	0	33.98046093
Lsm2	40	9.64543	1.027163209	0	32.84736044
Phactr4	40	9.64545	1.027164024	1	32.27247215
Cars	40	9.67252	1.028266977	0	37.14124778
Plcxd2	40	9.69686	1.029256312	0	34.06296847
Cnot3	40	9.70041	1.029400419	0	30.2735451
Map2k4	40	9.70173	1.02945399	0	32.71997196
Smap2	40	9.72146	1.03025393	0	32.01024068
Bola1	40	9.73086	1.030634529	0	33.67802789
Atg9a	40	9.80654	1.033686665	0	29.06326698
Rpain	40	9.8099	1.033821676	0	24.85072411
Gale	40	9.83237	1.034723486	0	34.87691074
Fryl	40	9.8447	1.035217543	0	32.12906726
Ubp1	40	9.84641	1.035286017	0	29.32553265
Tsfm	40	9.85194	1.035507384	0	33.79314436
Ubr5	40	9.85239	1.035525393	0	35.20995523
Ap1s1	40	9.85362	1.035574612	0	35.31660305
Chtop	40	9.85972	1.035818628	0	33.43789885
Ubr2	40	9.86274	1.035939385	1	33.82212145
Cfp	40	9.86502	1.03603053	0	34.94162396
Mtx2	40	9.88681	1.036900644	0	34.7177303
Nup210	40	9.90192	1.037502991	0	34.08428887
Rras	40	9.92797	1.038539494	0	35.11355294
Map3k5	40	9.96533	1.040021706	0	30.62294785
Grpel1	40	9.96973	1.040195938	0	36.3739842
Trmt112	40	9.97047	1.040225234	0	32.04437062
Tpd52	40	9.97874	1.0405525	0	33.45191364
Zdhhc5	40	10.0068	1.041661075	0	32.52680419
Lactb	40	10.03	1.042575512	1	35.98016415
Psma5	40	10.0371	1.042854977	0	36.2372053
Nudt19	40	10.0422	1.043055609	0	34.60331232
Nav2	40	10.0442	1.043134263	1	30.60682597
Pnkp	40	10.0532	1.043488028	1	32.2664387
Plin3	40	10.0794	1.044516242	1	35.19081812
Stx2	40	10.0861	1.044778792	0	32.64607795
Flna	40	10.0996	1.045307328	0	39.78718179
Flnb	40	10.1161	1.045952445	0	40.07388585
Ahcyl2	40	10.1297	1.046483458	0	29.242593
Gng12	40	10.132	1.046573198	1	32.45501485
Lin7c	40	10.1364	1.046744822	0	34.21632388
Stag1	40	10.1393	1.0468579	0	29.8187071
Clmn	50	10.1396	1.046869597	0	34.45441412
Itpr2	50	10.1477	1.047185273	0	35.09923476
Pi4k2a	50	10.1497	1.047263182	0	33.98447391
Rbbp6	50	10.1621	1.047745909	1	36.6023231
G3bp1	50	10.1712	1.048099827	0	36.14792875
Dhrs11	50	10.2065	1.049469995	0	36.46745579
Prkab1	50	10.2219	1.050066394	0	31.43709772
Arhgef18	50	10.234	1.05053442	0	30.95577715
Svil	50	10.267	1.051808294	0	32.27515812
Ilk	50	10.2796	1.052293699	1	35.28192234
Sec23b	50	10.2866	1.052563134	0	35.63649007
Gabpa	50	10.315	1.053654558	0	31.30026789
Plaa	50	10.326	1.054076557	0	35.31193383
Adam9	50	10.3264	1.054091895	0	30.04481414
Rab5b	50	10.334	1.054383208	0	34.7265646
Elac2	50	10.3355	1.054440681	0	33.70290633
Ttc38	50	10.3433	1.054739418	1	37.37000764
Trip4	50	10.3602	1.055385977	1	32.89792505
Dnajb2	50	10.3732	1.055882676	0	34.9884656
Chmp6	50	10.3784	1.056081197	0	32.82168363
Cdadc1	50	10.3841	1.056298702	0	31.02851077
Banf1	50	10.3972	1.056798169	0	29.35760272
Mrpl13	50	10.4143	1.057449283	0	35.44439116
Ddx6	50	10.4177	1.057578628	0	34.90561941
Yif1b	50	10.4262	1.057901822	1	34.69990924
Tm4sf4	50	10.431	1.058084225	0	24.4816256
Slain2	50	10.4353	1.058247563	1	31.45599791
Fahd1	50	10.4428	1.058532307	1	35.89454289
Sfxn1	50	10.4429	1.058536103	0	36.92041587
Hsdl2	50	10.451	1.058843415	0	38.57487232
Ube2e3	50	10.4567	1.059059541	1	31.45847052
Pdxk	50	10.4604	1.059199776	0	37.49512771
Mri1	50	10.4844	1.060108311	1	38.18153057
Hcfc1	50	10.493	1.060433407	0	36.48025851
Srxn1	50	10.5059	1.060920595	0	33.08514562
Mms19	50	10.5427	1.062307408	0	37.13846632
Tnpo1	50	10.554	1.062732363	0	35.44979818
Tap2	50	10.5561	1.062811291	0	35.27892076
Stt3b	50	10.5582	1.062890205	0	34.64611687
Nt5c	50	10.5594	1.062935292	0	32.48475521
Pdrg1	50	10.5619	1.063029209	0	30.36000265
Zfyve1	50	10.619	1.065168752	1	33.97113638
Atp6v1b2	50	10.6235	1.06533692	0	38.51011013
Slc6a9	50	10.6728	1.067175044	1	31.00544463
Pkn1	50	10.6943	1.067974231	0	29.04261479
Slc20a2	50	10.6984	1.068126467	0	26.66772447
Gpihbp1	50	10.7134	1.068682974	1	28.93689884
Ap3d1	50	10.7185	1.068872024	0	34.73647908
Clpp	50	10.7242	1.069083218	0	36.86890286
Dido1	50	10.7292	1.069268392	0	32.8984515
Abhd3	50	10.7438	1.069808646	0	31.90675329
Qars	50	10.7531	1.070152431	0	36.29487095
Mcmbp	50	10.7644	1.070569782	0	34.29394868
Zbtb8os	50	10.7833	1.071266935	1	32.91975281
Mapk9	50	10.7868	1.071395914	0	35.48789279
Larp4b	50	10.7893	1.071488019	0	33.01930065
Txndc17	50	10.7942	1.071668488	1	35.82989473
Dhrs7	50	10.7989	1.07184152	1	32.4662509
Plod1	50	10.8324	1.073072843	0	30.00600179
Mrps28	50	10.8914	1.075232988	1	33.32636707
Arvcf	50	10.8921	1.075258553	0	35.52589019
Usp33	50	10.9004	1.075561559	0	28.6658806
Fam210a	50	10.9144	1.076072176	0	37.33512204
Kars	50	10.9148	1.076086757	1	35.46700112
Sfxn5	50	10.9219	1.076345475	0	33.77774282
Atg2a	50	10.924	1.076421967	0	28.97033038
Pmm2	50	10.9428	1.077106159	1	36.42479852
Nsf	50	10.9491	1.077335196	1	36.13453345
Hfe	50	10.9704	1.078108663	0	35.88117072
Arid5b	50	10.9906	1.078840915	0	25.20176296
Kdm5a	50	10.9991	1.079148673	0	28.60984683
Gnai3	50	11.002	1.079253622	1	35.07965139
Ywhah	50	11.0027	1.079278951	0	37.80080843
Mocos	50	11.0092	1.079514078	1	34.12659826
Elovl1	50	11.0155	1.079741848	1	31.15458277
Gfm2	50	11.0173	1.079806903	0	33.52366554
Rsu1	50	11.0351	1.080449703	0	34.34917878
Reep3	50	11.0557	1.081192432	0	32.3464635
Psmb10	50	11.0577	1.081264474	0	34.89028247
Smim4	50	11.0585	1.081293288	0	33.08054383
Atp1b1	50	11.0841	1.082214311	0	36.15224497
Atp1b1	50	11.0841	1.082214311	0	36.15224497
Parp3	50	11.0976	1.082699221	0	33.33234402
Pcnp	50	11.1186	1.083452451	0	33.65365671
Polr2e	50	11.1195	1.083484703	0	33.46749763
Paqr7	50	11.1612	1.084976431	0	27.63140054
Ndufs4	50	11.1804	1.085661551	0	37.17944387
Nat9	50	11.2012	1.086402546	0	33.07777682
Cdh1	50	11.2135	1.086840137	0	30.58704143
Clcc1	50	11.239	1.087745935	0	33.60134578
St3gal1	50	11.2514	1.08818572	1	29.87735556
Ecsit	50	11.2533	1.088253067	0	35.19987894
Mta2	50	11.2607	1.088515266	0	33.44576563
Fbxo6	50	11.278	1.089127629	0	33.42494322
Tomm22	50	11.2907	1.089576618	0	24.86919764
Ubap2l	50	11.2981	1.08983802	0	33.64331229
Wdr61	50	11.3341	1.091107465	1	31.3449251
Yme1l1	50	11.3463	1.091536826	0	34.73374458
Bbox1	50	11.3678	1.092292454	0	36.21307807
Pkn2	50	11.3951	1.093250035	0	40.16028329
Zadh2	50	11.4079	1.093698285	0	36.08842299
Nfu1	50	11.4355	1.094663252	0	34.48766291
Atp2c1	50	11.4623	1.095598202	0	31.93241282
Hmbs	50	11.4644	1.095671378	0	34.93888035
Nufip2	50	11.4849	1.096385068	0	35.37243843
Sp1	50	11.5225	1.09769104	0	28.99888386
Kdm5c	50	11.5488	1.098602198	0	27.85118767
Dera	50	11.5585	1.09893777	1	35.44469738
Api5	50	11.5614	1.099038045	0	34.82931425
Pdlim1	50	11.571	1.099369826	0	34.46097931
Wdr45b	50	11.6152	1.10089414	0	30.83492301
Mcee	50	11.6279	1.101331134	0	34.91485201
Mrpl4	50	11.6455	1.101936006	0	33.2046168
Ppa2	50	11.6682	1.102714911	0	35.71325539
Clic4	50	11.6956	1.103653231	1	34.81505344
Pdcd6	50	11.7013	1.103848174	1	33.22499127
Klc1	50	11.7074	1.104056701	0	29.926411
Hist2h2bb	50	11.7151	1.10431978	0	41.9536785
Usp19	50	11.7188	1.104446138	0	34.27055272
Acsl4	50	11.7298	1.10482158	0	34.54290158
Snx17	50	11.7422	1.105244417	0	30.19997239
Hmgn5	50	11.746	1.105373914	0	34.08513755
Aftph	50	11.7554	1.105694082	0	33.43767019
Fcgr2b	50	11.7672	1.106095662	1	34.33879065
Tns1	50	11.8044	1.107359233	0	37.33959844
Timm50	50	11.8072	1.107454192	0	34.60946786
Rptor	50	11.8231	1.107993029	0	33.31458095
Gak	50	11.8634	1.109355775	0	36.3733445
Myo1c	50	11.8786	1.109868655	0	33.64685051
Atpif1	50	11.8824	1.10999678	0	32.78884426
Akr1c12	50	11.8935	1.110370825	1	33.77403682
Arfgef1	50	11.8988	1.110549309	0	34.27854069
Asb13	50	11.914	1.111060782	0	29.39977206
Pepd	50	11.9382	1.11187386	0	37.68477567
Bnip2	50	11.9646	1.112759122	0	32.41394536
Cyp4a12b	50	11.9671	1.11284286	1	28.19339178
Khsrp	50	11.9755	1.113124102	0	35.16568273
Gas6	50	11.9806	1.113294767	1	30.6384623
Pls3	50	11.9954	1.113789652	0	36.80208184
Ranbp1	50	12.0199	1.114607649	1	35.03364655
Pvrl2	50	12.0341	1.115081049	0	31.71477086
Trim14	50	12.0457	1.115467387	0	34.9125909
Pcmtd2	50	12.0584	1.115889968	0	30.64638802
Acp2	50	12.0725	1.116358651	1	33.99494136
Cyfip1	50	12.0857	1.11679696	0	34.19355255
Pla2g12b	50	12.0887	1.116896514	1	34.22571214
Vps36	50	12.1351	1.118433384	1	36.24185847
Itgav	50	12.1638	1.119381275	1	34.34191279
Gps1	50	12.1759	1.11978029	0	34.43423986
Slc12a7	50	12.177	1.119816546	0	34.61203735
Rpl39	50	12.1782	1.119856094	0	32.53768026
Cfdp1	50	12.1908	1.120271136	0	26.45339564
Rbpms2	50	12.2213	1.12127416	1	32.12934617
Coro1c	50	12.2224	1.121310291	0	36.30199769
Psmb8	50	12.2228	1.121323429	1	36.08314648
Psmc6	50	12.2465	1.122101144	0	35.76700862
Bcar1	50	12.2473	1.122127372	0	32.93353507
Srsf10	50	12.2551	1.122383009	0	31.99402363
Ncstn	50	12.2894	1.123505374	0	35.98023585
Ranbp10	50	12.2916	1.123577263	0	36.23667772
Lamtor1	50	12.3147	1.124331386	0	31.40575948
Lima1	50	12.3327	1.124918107	0	37.37082213
Cmas	50	12.3411	1.125191639	0	35.13175652
Dnajc19	50	12.3428	1.125246976	0	37.07025036
Abhd11	50	12.3474	1.125396676	1	34.67735299
Med8	50	12.3484	1.125429212	0	32.5458844
Apex1	50	12.3784	1.126404177	1	34.75052393
Psmd14	50	12.4043	1.127244139	1	35.08777111
Mier1	50	12.4067	1.127321891	0	26.56654585
Zcchc6	50	12.4398	1.128392806	0	32.89718471
Lypla2	50	12.4718	1.129425627	0	36.96940222
Mrpl22	50	12.4797	1.129680227	0	34.67091853
Dnajc1	50	12.4873	1.129925018	0	35.6555092
Fgd6	50	12.5235	1.131089105	0	31.49520317
Numa1	50	12.5992	1.133513361	0	37.76021368
Sphk2	50	12.636	1.134686993	1	32.02383457
Ring1	50	12.6378	1.134744317	0	31.1797461
Ipo9	50	12.6389	1.134779345	0	33.06310764
Cirbp	50	12.6395	1.13479845	0	28.82754966
Lims2	50	12.6479	1.135065832	0	33.71788319
Mul1	50	12.6755	1.135943214	1	32.32766004
Gosr2	50	12.7263	1.137553487	0	29.24309137
Cdv3	50	12.7438	1.138106827	0	35.01118871
Apeh	50	12.753	1.138397443	1	37.35229118
Fgfr1op2	50	12.759	1.138586871	0	34.45196963
Tbcel	50	12.7725	1.139012781	0	34.49721488
Ipo8	50	12.7817	1.139302792	0	28.0371775
Akr1c13	50	12.783	1.139343756	1	38.76378647
Ido2	50	12.801	1.139910556	1	36.19820863
Trim41	50	12.8074	1.140111907	1	26.2649441
Stat1	50	12.8238	1.140627442	1	36.47775096
Bcat2	50	12.8244	1.140646291	0	33.94792557
Smim20	50	12.8424	1.141211395	0	33.93083565
Rtn4	50	12.8993	1.142992929	1	36.04631558
Fbxo3	50	12.9191	1.143611155	0	32.35864715
Irgm1	50	12.9265	1.143841983	0	35.41669593
Btd	50	12.9648	1.14503472	0	34.62841454
Ppil2	50	12.9887	1.145777356	0	30.37803014
Rdh16	50	13.001	1.146159056	1	35.44474059
Snrnp200	50	13.0043	1.146261406	0	36.17014283
Arhgap42	50	13.0352	1.147218606	1	35.35666114
Atp6v1a	50	13.0388	1.147329987	0	38.18976705
Gapvd1	50	13.0697	1.148284837	0	35.3507446
Abhd2	50	13.0702	1.148300271	0	34.94146054
Fuom	50	13.0723	1.148365085	1	30.68167356
Kpna1	50	13.076	1.148479258	1	32.12453848
Pcmt1	50	13.0871	1.148821598	1	33.15695137
Spcs1	50	13.1131	1.149622419	0	34.01129912
Pml	50	13.1259	1.150016127	0	34.88328095
Golga4	50	13.1628	1.151149122	0	35.05554359
Fabp2	50	13.1747	1.151513876	1	36.74396941
Mien1	50	13.1768	1.151578213	0	32.63603072
Acy3	50	13.1835	1.151783413	1	36.90024103
Csf1r	50	13.2	1.152288344	0	33.61892187
Tfrc	50	13.2027	1.152370914	0	36.48341555
Jmjd1c	50	13.2223	1.152969835	0	28.95852603
Stat5b	50	13.2523	1.153884955	1	37.04039361
Clptm1l	50	13.2632	1.154216972	0	31.92664412
Pmpca	60	13.2759	1.154603497	1	35.75576673
Dtnb	60	13.2871	1.154944085	0	30.37469647
Galnt1	60	13.2903	1.155041346	0	28.7346082
Mtfr1l	60	13.2911	1.155065658	0	33.31805817
Ergic2	60	13.3311	1.156279526	0	29.24903245
Eftud2	60	13.3548	1.156997146	0	35.11377036
Pdia5	60	13.3604	1.157166537	1	37.02144356
Cdc42ep4	60	13.3972	1.158278038	0	34.15646848
Mrpl24	60	13.3999	1.158359476	0	33.07648763
Mff	60	13.413	1.158754387	1	30.93008494
Jmjd8	60	13.4169	1.158871886	0	26.62665121
Npepl1	60	13.422	1.159025491	1	36.78116575
Mtpn	60	13.4323	1.159335548	0	37.16185767
Abcg8	60	13.4347	1.159407762	0	31.78089213
F11	60	13.4552	1.160024105	0	31.70904879
Psmd6	60	13.4587	1.160129247	0	36.34235995
Wdr81	60	13.4723	1.160537557	1	35.19982371
Tnfaip2	60	13.4824	1.160840538	0	27.70945093
Cnpy3	60	13.4842	1.160894513	0	32.81053973
Ikbke	60	13.4873	1.160987453	0	30.75730619
Grb14	60	13.5397	1.162555446	1	31.19543834
Rpl35a	60	13.5518	1.162916717	0	35.7843629
Anxa4	60	13.5703	1.163468494	1	37.70192048
Dapk1	60	13.588	1.163995755	0	34.50302202
Dctn6	60	13.6325	1.165318533	0	29.96301161
Babam1	60	13.6649	1.166279106	0	31.1931464
Fabp5	60	13.6755	1.166592907	1	35.56718488
Acad9	60	13.6851	1.166876908	0	35.08893194
Cdk4	60	13.7006	1.167335061	0	29.65542989
Fahd2a	60	13.7298	1.16819685	0	36.27561783
Faf2	60	13.7374	1.168420871	1	35.09373045
Sec62	60	13.7536	1.168898005	0	34.7114204
Bud31	60	13.7555	1.16895393	0	34.30645115
Ceacam1	60	13.7643	1.169212861	1	34.7915714
Sbds	60	13.7755	1.169542186	1	35.96437345
Cyp3a13	60	13.7844	1.169803704	0	36.66261064
Otub1	60	13.7948	1.170109099	0	35.78981923
Cdc37	60	13.8094	1.170537464	1	33.99127451
Klc4	60	13.8526	1.171802485	1	35.03877772
Capza2	60	13.8574	1.171942816	0	37.53507573
Ppp3ca	60	14.0018	1.176143371	0	37.4973578
Dnajc5	60	14.0422	1.177311359	1	33.42092978
Ppp4r1	60	14.0671	1.178029671	0	28.51584512
Mrps10	60	14.0698	1.178107489	0	32.82889673
Dctn1	60	14.0729	1.178196818	0	34.8790477
Cpped1	60	14.0813	1.178438779	1	34.94384628
Acp6	60	14.089	1.178660459	0	34.61959419
Arsa	60	14.0973	1.178899285	1	29.4257065
Eif3d	60	14.0996	1.178965443	0	36.03356046
Pigt	60	14.1174	1.179477104	0	31.82221992
Pctp	60	14.1342	1.179959469	0	36.03274419
Kat7	60	14.1773	1.181194519	0	32.89582345
Pcyt1a	60	14.1882	1.181506307	1	34.0104396
Apol9a	60	14.1907	1.181577787	0	32.73064907
Cpeb2	60	14.1985	1.181800728	1	34.1080931
Zfyve19	60	14.1988	1.1818093	0	28.81926011
Gm4951	60	14.2063	1.182023554	0	35.73373162
Emc4	60	14.2091	1.182103515	0	40.24661642
Sgk2	60	14.2129	1.18221201	0	33.0283372
Fam134c	60	14.2214	1.182454599	0	36.88382083
Auh	60	14.2278	1.182637164	0	34.37048594
Sec22b	60	14.2579	1.183494764	1	36.189921
Gnpat	60	14.3319	1.185595978	0	35.13003287
Mrpl27	60	14.3605	1.186405353	1	33.13477984
Copz2	60	14.3636	1.186492992	1	29.98292334
Rbbp7	60	14.365	1.186532565	0	31.87170215
Alcam	60	14.3758	1.186837721	1	32.74067244
Mvb12a	60	14.3821	1.18701563	1	28.37723708
Mrpl28	60	14.4494	1.188911618	0	33.85805957
Mrpl54	60	14.4645	1.189335883	1	32.15074036
Csk	60	14.4651	1.189352733	0	33.0060735
Mvp	60	14.485	1.18991121	0	38.49935908
Usp7	60	14.5001	1.1903345	0	35.06728252
Ap2a2	60	14.5309	1.191196623	0	36.25752148
Rcbtb1	60	14.5729	1.192369495	1	36.7496115
Rnf128	60	14.5901	1.192848901	1	29.55413888
Ubxn6	60	14.6393	1.194217311	0	28.66667547
Bzw1	60	14.6584	1.194747383	0	36.75111169
Ap2a1	60	14.6717	1.195116109	0	35.35802648
St3gal5	60	14.6725	1.195138279	0	31.5383231
Hibch	60	14.6762	1.195240796	0	38.70311729
Copg1	60	14.7153	1.196322676	1	35.38168997
Palmd	60	14.7359	1.196891587	0	32.97055052
Rsrc2	60	14.76	1.197556213	1
Prelp	60	14.7639	1.197663671	1	34.98960995
Opa1	60	14.7664	1.197732541	0	37.1877396
Opa1	60	14.7664	1.197732541	0	37.1877396
Prkaca	60	14.7705	1.197845463	0	34.66879099
Bcas3	60	14.7714	1.197870247	0	35.60908627
Nosip	60	14.7777	1.198043694	0	34.00460729
Snap47	60	14.7829	1.198186805	0	33.70151355
Sdf2l1	60	14.787	1.198299609	1	37.66022884
Mroh1	60	14.7993	1.198637846	0	35.08157901
Enpep	60	14.832	1.199535781	1	34.56546158
Sdcbp	60	14.8436	1.199853869	0	28.37607597
Slc25a11	60	14.8586	1.200264845	1	39.48528539
Gas2	60	14.8929	1.201203151	1	35.44342663
Stk25	60	14.9026	1.201468135	0	30.41366526
Cd47	60	14.9352	1.202357519	0	33.70955926
Aamdc	60	14.9381	1.202436547	0	33.58996565
Stt3a	60	14.9571	1.202953967	0	37.43589088
Mrpl20	60	14.9985	1.204079266	0	31.54543813
Sec24d	60	15.0066	1.204299092	1	37.99471248
Mrps18a	60	15.0753	1.206159087	0	30.86596524
Sirt2	60	15.0859	1.206445365	0	33.27229393
Plvap	60	15.0989	1.206796203	1	33.64058987
Rdh11	60	15.1258	1.207521269	1	35.73276817
Kank1	60	15.1385	1.207863167	0	34.78079565
Mrpl42	60	15.1683	1.208664359	1	33.35225239
Irf9	60	15.1734	1.208801328	0	29.74649288
Gstt2	60	15.2059	1.209673155	0	36.52832409
Cbr1	60	15.2146	1.209906239	1	37.69357966
Slc37a4	60	15.2315	1.210358656	1	35.86692469
Gigyf2	60	15.2363	1.210487067	0	32.7914811
Timm44	60	15.2498	1.21084802	0	36.57749164
Anp32b	60	15.27	1.211387553	0	33.09629025
C2cd2	60	15.2891	1.211897089	0	34.528183
Commd3	60	15.2957	1.212073021	0	34.19033275
Arfgap1	60	15.3103	1.212461949	0	32.54946058
Fyttd1	60	15.3121	1.212509875	0	30.84492541
Prrc2c	60	15.3246	1.212842549	0	36.85667765
Skiv2l	60	15.3726	1.214117652	0	33.57172774
Tmem19	60	15.3868	1.214494153	1	34.25169691
Tmed5	60	15.4166	1.215283216	0	34.65863691
Ptbp3	60	15.4284	1.215595269	1	34.3967116
Numb	60	15.4366	1.215811986	0	32.89481428
Slc25a16	60	15.4428	1.215975774	0	34.46355187
Tardbp	60	15.4862	1.217120564	0	36.09188228
Plbd2	60	15.5048	1.217610266	0	36.37069309
Bet1	60	15.5545	1.218916068	1	30.70356535
Tor1aip1	60	15.556	1.218955418	1	34.49104309
Ufd1l	60	15.5622	1.219118025	0	33.2064904
Aox1	60	15.5634	1.21914949	0	35.32270526
Prpf40a	60	15.5787	1.219550473	0	34.73042286
Galk1	60	15.5851	1.219718094	1	36.07939568
Nrbp1	60	15.591	1.219872563	0	29.99051617
Amt	60	15.5964	1.220013893	0	35.22593693
Eif4a3	60	15.6112	1.220401007	0	35.61020905
Rtp3	60	15.6226	1.220698954	0	30.96610864
Snrpd2	60	15.6597	1.221667177	1	36.52465807
Cldn2	60	15.6934	1.2225448	0	27.59268716
Mrpl51	60	15.7087	1.222942661	1	27.84919635
Gid8	60	15.7093	1.222958256	0	36.37037065
Arpc1a	60	15.747	1.22393702	0	35.58443137
Dlc1	60	15.7853	1.224929108	0	34.56398646
Macrod1	60	15.8657	1.227004371	0	34.58047023
Tysnd1	60	15.8882	1.227583364	0	36.10477226
Ddx17	60	15.8964	1.227794182	1	35.17771744
Ndufs1	60	15.9186	1.228364423	0	37.48356081
Ndufs1	60	15.9186	1.228364423	0	37.48356081
Derl1	60	15.9189	1.228372124	0	37.39678835
Inhbc	60	15.9421	1.228967241	1	35.29916049
Rpn1	60	15.9777	1.229878855	1	37.81840068
Casp6	60	15.9788	1.229906993	0	33.6341428
Creld1	60	15.9832	1.230019524	0	33.20617211
Pithd1	60	16.0554	1.231861909	0	30.40238403
Ahsa2	60	16.0622	1.232035028	1	37.16842268
Ncl	60	16.0724	1.232294578	1	37.49952279
Aadat	60	16.0925	1.232805589	0	36.73087485
Nipsnap3b	60	16.0973	1.232927532	1	35.72344751
Habp4	60	16.1037	1.23309007	0	35.64427256
Cog4	60	16.1111	1.233277929	0	32.22995241
Men1	60	16.1813	1.235056021	0	29.5331223
Ppm1a	60	16.1884	1.235235452	0	36.48723977
Rpl31	60	16.2518	1.236834415	0	37.25313224
Zfr	60	16.2542	1.236894828	1	34.98494963
Emc10	60	16.3142	1.23840243	0	32.37055373
Sin3a	60	16.3965	1.240461881	0	35.90616612
Steap4	60	16.3996	1.240539264	0	37.08140522
Ppp1r37	60	16.4214	1.241083052	0	34.63031023
Ikbkb	60	16.4389	1.241519087	1	36.00721179
Aqp1	60	16.4452	1.241675953	0	36.10487932
Stk38	60	16.4558	1.241939757	1	32.58668172
Pex7	60	16.4749	1.242414699	0	37.91701627
Rnh1	60	16.5162	1.243439895	1	39.52902547
Sgpl1	60	16.5289	1.243754663	0	40.7977752
Gcat	60	16.5342	1.243885956	0	36.66871296
Mtfr1	60	16.611	1.245784017	0	31.17701461
Tmed9	60	16.6192	1.245986185	1	34.9023252
Sec24c	60	16.6206	1.246020693	0	34.4950995
Pla2g6	60	16.6365	1.246412403	0	31.97786336
Asph	60	16.6381	1.246451801	0	35.27596404
Fndc3a	60	16.6499	1.246742249	0	35.22477321
Ap1b1	60	16.7108	1.248238179	1	37.91314232
Eprs	60	16.7238	1.248556841	1	37.17487919
Clec4g	60	16.7442	1.249056424	0	34.94897763
Adap2	60	16.7564	1.24935492	1	37.17051874
Sqle	60	16.7577	1.249386715	1	34.96275544
Cyp4f13	60	16.7928	1.250244297	0	33.50171689
Prdx3	60	16.7972	1.250351681	1	38.14757409
Derl2	60	16.8307	1.251168393	1	33.30477678
Cwc15	60	16.8429	1.251465441	1	30.00802451
Cryz	60	16.8472	1.25157009	0	37.6410754
Lmf1	60	16.8478	1.251584691	1	35.75674086
Gng5	60	16.8682	1.252080805	0	33.05413675
Yars	60	16.8818	1.252411233	1	41.19004964
Cyp2c68	60	16.9054	1.252984027	1	34.78805579
Cxadr	60	16.9294	1.253565756	0	34.44180425
Phospho1	60	16.934	1.253677165	0	31.46473145
Mccc1	60	16.9398	1.253817597	0	36.64498939
Pon2	60	16.9445	1.253931362	1	34.93794571
Ptgr2	60	16.9458	1.253962823	1	36.94851684
Anks4b	60	16.9459	1.253965243	1	29.55052819
Pja1	60	16.9687	1.254516658	1	33.66294567
Galm	60	16.9987	1.255241138	1	37.17762976
Polr2a	60	17.0092	1.255494421	1	33.79866131
Tpmt	60	17.0118	1.255557116	0	36.28329935
Atp6v0d1	60	17.0756	1.257092722	0	35.31315056
Atp6v1e1	60	17.0891	1.25741696	0	34.15796171
Repin1	60	17.1018	1.257721762	0	25.23186846
Tcirg1	60	17.1275	1.258337914	0	34.22144292
Ube2i	60	17.1412	1.258666011	1	33.16816605
Lgmn	60	17.1811	1.259620156	1	34.38891484
Tlcd1	60	17.1855	1.259725246	1	33.14471564
Trmt1	60	17.2124	1.26036718	0	28.42097638
Tbc1d17	60	17.2237	1.260636557	1	29.02364176
Mea1	60	17.2281	1.260741402	0	27.46067148
Mgam	60	17.242	1.261072451	0	32.39198521
Mgam	60	17.242	1.261072451	0	32.39198521
Vim	70	17.2614	1.261534069	0	36.99713331
Nars	70	17.2818	1.262018954	0	37.38763392
Timm8b	70	17.3063	1.262600575	0	34.30609922
Iqsec1	70	17.3178	1.262873313	0	34.30367017
Gpc4	70	17.3517	1.263676301	0	33.71841546
Ubtf	70	17.3774	1.264284068	0	34.04226991
Mecr	70	17.4029	1.264886266	0	35.74555964
Yap1	70	17.4216	1.265327348	0	36.5808549
Phb	70	17.5048	1.267284396	0	38.96363234
Ppp6r1	70	17.5151	1.267526062	0	33.29858698
Abcg5	70	17.5225	1.267699603	0	31.50477587
Slc2a9	70	17.5282	1.26783323	0	30.61679603
Sec61b	70	17.5821	1.269094793	1	36.09447107
Mtdh	70	17.6213	1.270009997	0	35.30478111
Pde4dip	70	17.6527	1.270741705	1	35.08059584
F9	70	17.6761	1.271286191	1	31.91974436
Lyz2	70	17.7213	1.272336003	1	32.0325666
Maged1	70	17.7378	1.272718599	1	33.98393506
Set	70	17.7633	1.273309222	0	36.25948766
Iars	70	17.7756	1.273593824	0	36.72895876
Map2k3	70	17.7797	1.27368865	1	33.81141965
Helz2	70	17.8529	1.275378164	0	34.29137432
Ube2l6	70	17.8783	1.275962883	0	32.59083025
Rabac1	70	17.9269	1.277079488	1	31.95639052
Akap13	70	17.9378	1.277329526	0	29.8894785
Mib1	70	17.9387	1.277350165	0	31.35816798
Abhd16a	70	17.9395	1.27736851	0	32.43972888
Acsm3	70	17.9401	1.277382268	0	36.43562303
Erbb3	70	17.9677	1.278014672	0	30.01767827
Pex14	70	17.969	1.278044437	1	35.05893861
Taok3	70	17.9881	1.27848151	0	33.57594517
Add1	70	18.0207	1.279226496	0	34.796547
Exoc7	70	18.0502	1.27989954	0	34.57180939
Nnt	70	18.0975	1.280976519	1	39.10940882
Fdft1	70	18.1069	1.281190231	1	33.47315326
Fads6	70	18.1573	1.2823343	0	32.78133179
Lmna	70	18.1767	1.282773874	0	38.23344451
Jup	70	18.1907	1.283090816	1	35.44502777
Cdc42	70	18.2493	1.284414941	1	37.52180792
Akr1c19	70	18.2529	1.284496155	1	37.40444931
Slirp	70	18.2715	1.284915519	0	33.56893343
Eif3c	70	18.2728	1.284944815	1	37.72589382
Cdc123	70	18.2857	1.285235407	0	31.70763297
Ankrd40	70	18.2982	1.285516803	0	29.03145673
Sri	70	18.3294	1.286218373	1	34.9087278
Anp32e	70	18.3561	1.286817857	0	33.62783395
Echdc3	70	18.4446	1.288799014	0	35.93592924
Dlat	70	18.4789	1.289564428	1	37.96237456
Dhtkd1	70	18.4795	1.289577805	0	35.59111509
Strn4	70	18.4869	1.289742757	0	28.46618899
Vps4b	70	18.5605	1.291379952	0	33.05451769
Rbm5	70	18.5869	1.291965706	0	32.46099735
Gbe1	70	18.7472	1.295505525	1	38.44931411
Myl12a	70	18.7491	1.295547309	1	31.36798454
Tubb5	70	18.7619	1.295828697	0	34.60370205
Dcaf8	70	18.7697	1.296000079	1	34.2978087
Dio1	70	18.8068	1.296814316	1	32.60824647
Gmppa	70	18.8161	1.297018185	1	36.6687502
Ggcx	70	18.8203	1.297110224	0	33.07610202
Rcl1	70	18.8754	1.298315878	0	31.53563176
Pxmp4	70	18.9527	1.300001673	0	35.70263059
Cul1	70	18.9586	1.300130074	0	35.69622731
C1rl	70	18.9596	1.300151834	1	34.09890985
Adck5	70	18.9964	1.300951816	1	33.2819752
Bsdc1	70	19.014	1.301333895	1	33.01968365
Psma6	70	19.0469	1.302047224	1	39.97077639
Rab2a	70	19.0721	1.302592812	0	35.35788168
Usp5	70	19.0764	1.30268584	1	35.4999926
Adrm1	70	19.1263	1.303763942	1	34.07956364
Ugt3a1	70	19.1374	1.304003397	1	34.7395344
Ralgapa2	70	19.1427	1.304117685	0	33.0163387
Cdk5rap3	70	19.1639	1.304574535	0	34.66339661
Arl1	70	19.318	1.307880956	0	35.7487528
Tmem63b	70	19.333	1.308201461	1	32.87141623
C1qc	70	19.3354	1.308252719	0	30.56353596
2200002D01Rik	70	19.3757	1.309112538	0	31.88383219
Ik	70	19.4271	1.310206715	0	30.61141578
Zc3h15	70	19.4469	1.310627473	0	33.49275629
Ncoa2	70	19.5019	1.311794111	0	31.31538933
Slc39a4	70	19.5187	1.312149842	1	32.6508248
Stab1	70	19.5487	1.312784352	0	35.03330944
Mpdu1	70	19.5771	1.313384168	1	34.74352818
Snrpd3	70	19.5849	1.313548762	1	33.51082702
Psmc5	70	19.5994	1.313854571	0	36.78948502
Trim28	70	19.6242	1.314377112	0	35.3835092
Rmdn3	70	19.6512	1.314945293	0	35.90557546
Psmb3	70	19.6862	1.315680719	1	34.84772379
Rer1	70	19.69	1.315760491	1	34.90901244
Bola2	70	19.7448	1.316909252	0	32.69600844
Cyp2d40	70	19.7754	1.317549394	0	30.49918275
Mpp1	70	19.7896	1.317846133	0	33.80163897
Xylb	70	19.8113	1.31829921	1	37.53153753
Thnsl2	70	19.8349	1.31879142	0	36.2644068
Surf1	70	19.8652	1.319422552	0	32.46707575
Rhoa	70	19.9298	1.320765078	0	36.61528527
Chmp3	70	19.9463	1.321107319	0	33.07576354
Pnpla8	70	20.0012	1.322244111	0	33.57062202
F7	70	20.0217	1.322667834	0	30.65892776
P2rx4	70	20.0294	1.322826882	0	32.30878509
Sdr42e1	70	20.0432	1.323111783	0	32.23049523
Psma1	70	20.0615	1.323489298	0	37.27058041
Slc25a42	70	20.1408	1.325121418	1	34.71170322
Trim2	70	20.1464	1.325236443	0	31.73174111
Brd4	70	20.2465	1.327287398	0	28.657504
Rps25	70	20.2996	1.328371448	0	38.79985637
Ergic1	70	20.3322	1.329035647	0	35.77864506
Vwa8	70	20.3555	1.329509744	0	37.8820946
Cnpy2	70	20.3888	1.33018642	1	36.44225906
Arpc4	70	20.4037	1.330488855	1	35.69180899
Acaca	70	20.4147	1.330711995	1	37.1762512
Tfam	70	20.4269	1.330959343	0	35.33700389
Mavs	70	20.4285	1.330991771	0	34.73526642
Papss2	70	20.4447	1.331319975	1	36.53408101
Eif2b4	70	20.4492	1.331411099	1	34.09619962
Eif2b4	70	20.4492	1.331411099	1	34.09619962
Ppp1r10	70	20.5736	1.333922622	0	34.80953548
Nfib	70	20.604	1.334534169	1	36.8331033
Eif3k	70	20.6202	1.334859707	0	34.43623147
Scamp3	70	20.633	1.33511675	1	38.04401143
Shroom1	70	20.6459	1.335375648	0	35.36651065
Sptan1	70	20.6673	1.335804796	1	38.09485009
C1qb	70	20.687	1.336199479	0	28.90547805
Ehd1	70	20.7112	1.336683828	0	36.88739076
Cyth1	70	20.7677	1.337812543	0	33.21262227
Hnrnpul1	70	20.7757	1.337972125	0	36.78205841
Ddb1	70	20.8637	1.33972366	1	35.90509301
Arhgef1	70	20.9284	1.341006945	0	34.12222388
Mink1	70	20.9814	1.342055349	0	32.83006657
Aacs	70	21.0087	1.342594391	1	36.6948806
Eif3i	70	21.017	1.342758142	0	36.84397492
Gpcpd1	70	21.0619	1.343642912	1	35.57072134
Cct3	70	21.0869	1.344134765	1	38.34053595
Ppp1r3b	70	21.1023	1.344437469	1	30.63300933
Csde1	70	21.1223	1.344830277	1	35.87607692
Mybbp1a	70	21.1774	1.34591063	0	33.98274864
Pex13	70	21.2035	1.346421439	1	32.86547056
Masp1	70	21.206	1.346470335	0	33.82588988
Mup14	70	21.2183	1.346710826	0	39.97601709
Mup14	70	21.2183	1.346710826	0	39.97601709
Stat6	70	21.2201	1.346746009	0	32.17525348
Ppp2r4	70	21.2597	1.347519307	0	35.26409916
C1qbp	70	21.2902	1.348113965	0	34.36865849
Trim25	70	21.2921	1.348150983	0	33.71244958
Sod2	70	21.3257	1.348805085	1	39.00762762
Gstm7	70	21.3432	1.349145373	0	36.05682042
Gsta4	70	21.3509	1.349295015	0	37.83547248
Sympk	70	21.3734	1.349731987	0	35.38002258
Phldb2	70	21.4224	1.350682096	0	32.61825344
Anxa6	70	21.4401	1.351024788	0	38.21232186
Cops7a	70	21.488	1.351950833	0	33.77814088
Emc6	70	21.5805	1.353733554	1	31.91449743
Eif4h	70	21.5839	1.353798942	1	35.53874773
Gcsh	70	21.7115	1.356245819	1	35.23321099
Ankhd1	70	21.7185	1.356379653	1	33.52057769
Myl12b	70	21.7447	1.356880213	0	36.54557865
Fgf1	70	21.7467	1.3569184	0	34.5699519
Fech	70	21.7527	1.357032941	1	36.35265579
Twf1	70	21.827	1.358448839	0	35.24912797
Nek6	70	21.8291	1.35848879	0	27.73446834
Ssr3	70	21.9024	1.359880996	1	29.26630135
Hsd17b6	70	21.9106	1.360036463	0	35.92834471
FAM120A	70	21.9785	1.361321675	0	37.62003536
Pacsin3	70	22.0123	1.361960027	0	37.49242245
Hook1	70	22.0139	1.361990222	0	33.06854237
Ctnnd1	70	22.022	1.36214305	0	35.96769474
Lrrc58	70	22.0446	1.362569174	0	36.59563482
Optn	70	22.072	1.363085243	0	32.10953968
Rab1b	70	22.1103	1.363805583	1	35.61782461
Serinc3	70	22.114	1.363875109	1	30.72639331
Arhgap4	70	22.1347	1.364263872	0	26.24672607
Taf15	70	22.1412	1.364385876	0	34.17622925
Dazap1	70	22.1639	1.364811681	1	35.20368826
Palld	70	22.2376	1.366191272	0	36.23352865
Tmem56	70	22.2684	1.366766521	1	33.02186521
Dcn	70	22.3388	1.368078522	1	35.66826987
Cuta	70	22.3538	1.368357557	0	31.03742395
Slmap	70	22.3752	1.368755335	0	34.1031386
Mfn2	70	22.4682	1.370479781	0	35.04142886
Pter	70	22.4769	1.37064075	1	35.88230821
Znrf2	70	22.499	1.371049381	0	30.19155864
Lgals3bp	70	22.5902	1.372731623	1	35.25168511
Tmem147	70	22.6622	1.374055121	1	30.04056741
Lcp1	70	22.6937	1.374632885	0	36.55672636
Ddx39b	70	22.7392	1.375466079	0	35.75587971
Mbd2	70	22.7408	1.375495349	0	32.34234067
Pex6	70	22.8082	1.376726562	0	34.61961698
Dnajc22	70	22.8126	1.376806817	1	32.47103565
Lrpprc	70	22.8664	1.377786915	0	37.14360775
Cept1	70	22.8832	1.378092515	0	33.62947566
Pmvk	70	22.9724	1.379711516	0	33.69806041
Alas2	70	22.9815	1.379876344	0	31.71013762
Ndst1	70	23.0334	1.380815215	0	33.63194323
Eif4e2	70	23.0893	1.38182418	1	28.1306215
Stab2	70	23.1099	1.382195409	0	34.35697098
Gmppb	70	23.1354	1.382654501	0	34.04833821
Adra1b	70	23.167	1.383222742	0	29.47692303
BC089597	70	23.179	1.383438335	1	35.32525138
Birc6	70	23.198	1.383779472	0	37.41740355
Dnaja3	70	23.2784	1.385220062	0	35.24479429
Dlst	70	23.4534	1.388339252	0	38.3182182
Akr1c20	70	23.4846	1.388893013	1	36.69493676
Aldh16a1	70	23.4872	1.388939128	1	36.29203948
H2afz	70	23.5326	1.389743578	0	41.32535426
Ctsc	70	23.5467	1.389993115	0	35.3707283
Ywhag	70	23.6057	1.391035725	0	37.00489163
Igtp	70	23.6277	1.391423855	0	35.36719526
Hadhb	70	23.6398	1.391637178	1	38.78709981
Dap3	70	23.6469	1.391762303	1	35.30717132
Paf1	70	23.712	1.392907895	0	32.7886133
Pon3	70	23.7771	1.394050474	1	37.95214052
Rtfdc1	70	23.8587	1.395478413	0	29.39575857
Mgll	70	23.9089	1.396354549	1	40.21709173
Acacb	70	23.9164	1.396485294	0	34.96508279
Fkbp1a	70	23.9236	1.396610773	1	33.91433947
Idi1	70	23.9541	1.397141911	0	37.00179182
Trabd	70	23.9589	1.397225441	1	29.21191353
Tmem256	70	23.9699	1.397416803	1	34.24919886
Slc17a2	70	24.0588	1.39896027	0	32.09024781
Dnajc11	80	24.0766	1.399268653	1	37.44680147
Rpl27	80	24.0805	1.39933619	1	37.91961766
Adhfe1	80	24.099	1.399656419	1	34.86595189
Raf1	80	24.0996	1.3996668	0	35.52156415
Gstm2	80	24.1125	1.39988995	0	42.06637684
Acot13	80	24.1592	1.400696828	0	37.03196548
Rnf181	80	24.1915	1.401254028	0	34.605061
Nit2	80	24.1936	1.40129023	0	36.80986
Cd82	80	24.2076	1.401531499	1	35.75601801
Nit1	80	24.2727	1.402651642	0	37.69214311
Anxa5	80	24.2897	1.402943678	0	38.85471088
Syvn1	80	24.3537	1.404041347	0	31.23274481
Abca1	80	24.4124	1.405045683	1	33.627474
Bag1	80	24.4218	1.405206298	0	32.68591709
Lrpap1	80	24.4838	1.406264188	1	34.46715368
Vps13d	80	24.5214	1.406904494	0	33.7182693
Pcdh1	80	24.5586	1.407537061	1	38.67242237
Pcdh1	80	24.5586	1.407537061	1	38.67242237
Irf3	80	24.5862	1.40800579	0	33.58780195
Celf1	80	24.6255	1.408672348	0	32.43466655
Sec16b	80	24.6634	1.409314193	0	35.45388635
Dsg2	80	24.7175	1.410228749	1	36.00779753
Mrps12	80	24.725	1.410355383	1	33.83264287
Ubqln1	80	24.7589	1.410927313	1	34.49869465
Ugt2b35	80	24.7769	1.411230687	1	34.1579373
Msra	80	24.9309	1.41381759	1	38.20968114
Slc22a18	80	24.9403	1.413974994	1	36.07867952
Hsd17b11	80	24.9593	1.414292977	1	36.73410801
Lhpp	80	24.9642	1.414374946	1	35.44330024
Gltpd2	80	25.0135	1.415198789	1	32.10223246
Grsf1	80	25.0709	1.416156024	0	37.06123347
Pgk1	80	25.1078	1.416770277	1	39.55015343
Nmt1	80	25.1561	1.417572989	0	35.19536708
Nr1h4	80	25.2548	1.419208714	0	25.5748787
Sdf4	80	25.406	1.421702619	0	30.21384718
Cnn3	80	25.4075	1.421727288	1	33.18092525
D10Jhu81e	80	25.4368	1.422208886	1	38.44848687
Tax1bp1	80	25.4949	1.423162285	0	28.85539449
Mrpl15	80	25.5343	1.423807635	0	33.10393857
Pdha1	80	25.588	1.42468567	1	37.32582694
Ap2s1	80	25.592	1.424751002	0	31.25475265
Rbck1	80	25.6109	1.425059563	0	33.82734092
Xdh	80	25.6347	1.425447809	0	36.80050254
Arpc3	80	25.7597	1.42748124	0	34.43016094
Szrd1	80	25.776	1.427745699	1	30.41155245
Man1a2	80	25.8321	1.428654664	0	28.59006805
Sntb1	80	25.8533	1.428997664	1	34.57854471
Gns	80	25.9015	1.429776496	1	33.52352427
Stau1	80	26.0289	1.431828371	0	37.10489206
Shb	80	26.0726	1.432529967	0	26.61153249
Decr1	80	26.1604	1.433936162	1	39.21498992
Dync1h1	80	26.2657	1.435616652	0	37.40616555
Mocs2	80	26.2808	1.435857102	1	29.96303202
Mocs2	80	26.2808	1.435857102	1	29.96303202
Actr1b	80	26.3918	1.437620572	1	29.72638147
Araf	80	26.4007	1.437761658	1	34.94979333
Ndufs8	80	26.404	1.437813959	0	36.3335001
Gm4788	80	26.4305	1.438233724	1	35.91607486
Akap1	80	26.4585	1.438676809	0	36.08927248
A1cf	80	26.6137	1.441124602	1	37.92647806
Pnkd	80	26.6161	1.441162347	0	31.52466488
Pnkd	80	26.6161	1.441162347	0	31.52466488
Pxn	80	26.6347	1.441454754	0	34.5526602
Arpc2	80	26.6375	1.441498756	0	36.67885231
Lsr	80	26.7031	1.44252837	1	39.78157915
Gck	80	26.7314	1.442971795	1	36.59819785
Fam134a	80	26.7818	1.443760381	0	30.2302047
Ptprd	80	26.8134	1.444254082	0	31.46980079
Cyp4a14	80	26.8584	1.44495617	1	33.86688867
Ndufv2	80	26.8607	1.444992024	1	36.52320481
Ldlr	80	26.8771	1.445247593	1	34.55372966
Acot12	80	26.8914	1.445470314	1	37.36645273
Mtx1	80	26.9017	1.445630665	1	36.91092633
Csnk1d	80	26.9471	1.446336749	1	35.00362053
Krtcap2	80	26.9486	1.446360058	0	35.3575198
Abcg2	80	26.9634	1.446589975	1	39.58825432
Eva1a	80	27.0415	1.447801241	0	35.3035928
Entpd8	80	27.0451	1.447856993	1	33.61069975
Coasy	80	27.2219	1.450586249	0	37.59293387
Lipa	80	27.2401	1.45086623	0	35.51445249
Prkcsh	80	27.2728	1.451368821	1	36.90421162
Tpm3	80	27.283	1.451525474	1	37.30935497
Tpm3	80	27.283	1.451525474	1	37.30935497
Sars	80	27.2923	1.451668255	0	34.87149609
Cab39	80	27.4025	1.453356569	1	34.27051308
Cyp2c54	80	27.4187	1.453604207	1	39.8978141
Dstn	80	27.4661	1.454327971	0	36.80095383
Mapk14	80	27.4968	1.454796094	0	33.3379847
Srr	80	27.5573	1.455717144	0	34.79555335
Ndufc2	80	27.6221	1.456701495	1	36.43694957
Vamp8	80	27.664	1.457336795	0	34.78859951
Aamp	80	27.7922	1.45927485	1	38.08705366
Drg1	80	27.7985	1.459369868	0	33.27985649
Ptpmt1	80	27.8247	1.459764796	0	33.06800686
Nsun2	80	27.8843	1.460661847	1	32.90544691
Arcn1	80	27.9183	1.461172759	1	36.03218417
Mkln1	80	27.943	1.461543545	0	34.11950153
Bcap31	80	28.0251	1.462773725	0	37.7415675
Cnot8	80	28.0444	1.463062409	0	31.01567079
Rab5c	80	28.1429	1.464532766	1	36.28545391
Fam188a	80	28.1791	1.465071892	0	30.48774551
Igfals	80	28.2195	1.46567278	1	28.82672307
Mif4gd	80	28.2556	1.466209009	0	31.92991887
Nptn	80	28.2766	1.466520639	0	30.92282384
Ghitm	80	28.3407	1.467470471	0	36.64462145
Ddx23	80	28.3611	1.467772322	0	31.72667422
Cpox	80	28.3699	1.467902468	0	36.50007289
Ogdh	80	28.3868	1.468152297	1	37.53921032
Dnajc7	80	28.416	1.468583617	0	35.38011003
Ddc	80	28.4474	1.469046956	1	36.37668456
Ncln	80	28.4858	1.469612915	1	34.54820158
Abca6	80	28.5172	1.470075158	0	37.02680126
Scarb2	80	28.5185	1.470094285	0	34.55958981
Hsp90aa1	80	28.532	1.47029286	1	37.5907206
Fam213a	80	28.5676	1.470816074	1	34.06771448
Rdx	80	28.7632	1.473679623	0	37.08632646
Tsc22d1	80	28.8239	1.474564434	1	32.78053491
Rab8a	80	28.8377	1.474765343	0	34.34571742
Ccdc9	80	28.8398	1.474795908	0	33.77743673
Srsf2	80	28.9863	1.476922882	0	35.0652201
Oplah	80	29.0729	1.47817531	1	37.9239178
Cul4a	80	29.0905	1.478429404	0	37.81755359
Pfdn2	80	29.1185	1.478833339	0	34.04504086
Atrx	80	29.1463	1.479234017	0	36.67013915
Sik3	80	29.1588	1.479414057	0	31.81292201
Ppm1b	80	29.2899	1.48129784	0	35.15636966
Hspb8	80	29.2969	1.481398193	0	34.17716967
Fcgrt	80	29.316	1.481671898	1	32.46044152
Parva	80	29.405	1.482945008	1	34.38020041
Gm4952	80	29.4114	1.483036414	1	38.5920315
Snrnp70	80	29.4152	1.483090677	1	34.9685781
Tstd1	80	29.4527	1.483625804	0	32.92763783
Calu	80	29.5222	1.484615834	1	36.65002859
Calu	80	29.5222	1.484615834	1	36.65002859
Rbbp4	80	29.5468	1.484965721	0	33.55176641
Pdk1	80	29.5469	1.484967143	0	33.54917966
Spag9	80	29.6248	1.486073261	1	35.22108577
Spag9	80	29.6248	1.486073261	1	35.22108577
Uckl1	80	29.6299	1.486145579	0	28.31776002
Ube4b	80	29.6337	1.486199455	0	32.03425829
Ces1e	80	29.7468	1.487799923	1	35.88742044
Rbm25	80	29.7744	1.488189594	1	33.87872784
Pcyox1	80	29.8103	1.488695927	1	35.71646745
Mars	80	29.9836	1.491131877	0	36.35959429
Acp5	80	29.9864	1.491171123	1	30.42511933
Hspa4	80	30.0245	1.491704791	0	38.78869576
Shc1	80	30.1059	1.492842771	1	33.44817769
Psmd3	80	30.2038	1.494207486	1	36.61591968
Fam107b	80	30.2251	1.494503838	0	34.58499538
Pdk2	80	30.2302	1.494574765	0	33.0412053
Dynlrb1	80	30.3186	1.49580234	1	30.62738093
Slc26a1	80	30.3551	1.49630819	1	35.02954141
Zmiz1	80	30.3926	1.496827286	0	30.40887196
Fam63a	80	30.407	1.497026455	1	33.61111058
Gaa	80	30.4122	1.497098354	0	34.50092439
Abcf1	80	30.5106	1.498456673	1	37.93562599
Clec4f	80	30.5904	1.499555125	0	35.10825613
Ttpa	80	30.5991	1.499674713	1	36.67940199
Cyp2c37	80	30.6083	1.499801139	1	38.70877072
Lamtor2	80	30.6188	1.499945384	0	32.29652191
Sub1	80	30.6939	1.500975683	1	33.2881434
Pdxdc1	80	30.9794	1.504870311	0	33.12158629
Cisd3	80	31.1276	1.506878284	0	34.98733507
Mrps18b	80	31.1369	1.507003981	1	39.61640841
Copz1	80	31.1432	1.507089111	1	34.36556419
Chdh	80	31.3515	1.509894422	1	37.5006745
Pglyrp2	80	31.5449	1.512482941	0	30.19316703
Pdcd6ip	80	31.5816	1.512972408	0	37.79848217
Vmp1	80	31.635	1.513683617	1	36.52296413
Pex5	80	31.6774	1.514247494	1	34.77409838
Cfhr2	80	31.8083	1.515983727	1	32.14050976
Psma4	80	31.9137	1.517376706	1	36.97921781
Srp72	80	31.9267	1.517548207	1	35.21193956
Eef1d	80	31.9699	1.51811763	0	37.42804522
Eef1d	80	31.9699	1.51811763	0	37.42804522
Sec14l4	80	31.9761	1.518199291	1	36.69211651
Ccdc47	80	31.9948	1.5184455	1	37.77885244
Myo6	80	32.2016	1.521159013	1	35.66671779
Myo6	80	32.2016	1.521159013	1	35.66671779
Brap	80	32.2209	1.521411394	0	32.62455846
Idh3g	80	32.4104	1.523881675	1	37.74918728
Pex19	80	32.4452	1.524333797	1	34.90391947
Sec61a1	80	32.4521	1.524423386	1	37.30536239
Pex16	80	32.4809	1.524797124	1	37.78894645
Slc25a13	80	32.5008	1.525055178	1	38.61571256
Drap1	80	32.5646	1.525881476	1	32.13778284
Pmpcb	80	32.6001	1.52634057	1	38.23081245
Prrc2a	80	32.7655	1.528473185	1	34.29589261
Bpnt1	80	32.7793	1.528650646	0	37.64305317
Pnpo	80	32.7892	1.528777909	1	36.44198364
Man2a1	80	32.8309	1.529313551	1	35.14289091
Mrpl18	80	32.8441	1.52948297	1	33.05651853
Pid1	80	32.905	1.530263749	1	29.36064036
Mrps24	80	32.9533	1.530881991	0	32.31288957
Ces2e	80	33.06	1.532244644	1	37.89978218
Hsd17b12	80	33.0841	1.532551831	1	37.71963007
Tgm2	80	33.2613	1.534803838	1	37.7288816
Wnk1	80	33.2667	1.534872282	1	33.7817819
Cyp4f15	80	33.3099	1.535419452	1	34.51901839
Mrps21	80	33.3272	1.53563838	0	32.27192151
Serpina10	80	33.3823	1.536334925	0	31.34174
Agmat	80	33.4539	1.537238389	0	36.37697525
Nr1h3	80	33.4819	1.537591188	0	27.90348025
Mrpl12	80	33.5622	1.538601379	1	35.87884873
Mgat1	80	33.6358	1.539525223	0	33.01263519
Chmp2a	80	33.8426	1.542110555	1	29.9231635
Cct4	80	33.935	1.543260748	0	37.10012563
Coro1b	80	33.9668	1.54365589	1	38.21307016
Scly	80	34.1405	1.545807937	1	34.98630661
Hp1bp3	80	34.171	1.546184717	0	35.77546614
Leng8	80	34.2177	1.54676099	1	34.53661596
Rbpms	80	34.2441	1.547086425	1	32.86851937
Ipo4	80	34.2542	1.547210864	0	34.00481607
Tmem150a	80	34.3806	1.548765194	1	31.58344274
Stxbp2	80	34.4662	1.549814659	0	31.03235837
Chd4	80	34.4856	1.550052153	1	32.60899425
Psma3	80	34.6017	1.551470736	0	36.70651962
Ssr4	80	34.613	1.55160856	0	35.91313933
Ldhd	90	34.6484	1.552040042	1	38.17826481
Idh2	90	34.689	1.552534379	0	38.11965439
Ugt3a2	90	34.788	1.553737429	1	38.35431916
Stk11	90	34.8707	1.554739852	1	28.45198146
Bphl	90	35.0823	1.557294213	1	37.84249123
Tex2	90	35.1321	1.557893204	1	35.56529061
Serpina6	90	35.226	1.559020383	0	33.92312191
Lrrc8a	90	35.2367	1.559148641	1	28.67780765
Rpl9	90	35.2781	1.559644534	0	37.07978854
Sec16a	90	35.3958	1.56105127	1	36.37297887
Sec16a	90	35.3958	1.56105127	1	36.37297887
Wbp2	90	35.4174	1.561308936	1	34.97009494
Wdr26	90	35.5486	1.562870746	0	32.7849075
Ugt2a3	90	35.6246	1.56377289	1	38.25701883
Ggact	90	35.7276	1.56499255	1	33.652706
Esd	90	35.8181	1.566061373	1	38.97394915
Tuba4a	90	35.8525	1.566466955	1	37.17244907
Psmc4	90	35.8798	1.566788557	1	35.91637021
Tmem106b	90	35.9432	1.567534511	1	33.09016961
Pgm2	90	36.2319	1.570915199	1	34.36438962
Abhd14b	90	36.2795	1.571470079	1	39.12015851
Mettl7a1	90	36.3394	1.572167335	1	37.06849268
Hist1h1e	90	36.403	1.572906437	0	37.96671628
Mrpl38	90	36.405	1.572929659	0	33.56596617
Stard7	90	36.5933	1.57511045	1	31.1497614
Psmb7	90	36.6359	1.575602306	1	36.08737335
Capzb	90	36.756	1.576985977	1	38.04180431
Rps7	90	36.8036	1.577533159	0	37.69394488
Rbm47	90	36.9927	1.579700158	1	37.83407997
Grb7	90	37.0422	1.580265624	0	32.9678802
Mpst	90	37.0884	1.580792729	1	38.35135625
Psmd11	90	37.2033	1.582100879	0	36.79358164
Mthfd1	90	37.2687	1.582843709	1	40.31813153
Slco1a1	90	37.28	1.582971929	0	37.54264673
Baat	90	37.3624	1.583905769	1	36.84061575
Sar1b	90	37.4481	1.584874883	1	38.73771976
Fdx1	90	37.4957	1.585412221	0	38.64241604
Cct8	90	37.535	1.585855363	1	37.64408067
Tkt	90	37.5826	1.58639149	0	39.06127494
Plxnb2	90	37.9103	1.590064579	0	35.39488916
Rpl7	90	37.9656	1.590681368	0	38.96867991
Ywhaz	90	37.9937	1.590994446	1	37.79090587
Kng2	90	38.0247	1.591339573	1	34.04292172
Mrpl14	90	38.1591	1.592832702	0	30.86329957
Mttp	90	38.3465	1.594906106	1	38.218409
Dhcr7	90	38.3975	1.595468664	1	36.05360858
Cyp4a10	90	38.4784	1.596359543	1	35.41772308
Saa4	90	38.4856	1.596438742	0	38.96451721
Acin1	90	38.6176	1.597888163	1	35.69855012
Eif4g3	90	38.7558	1.599400497	0	33.14618098
Arid1a	90	38.9404	1.60141241	1	21.82103151
Mpc2	90	39.0301	1.602386675	0	35.17701299
Erlin1	90	39.0787	1.602913626	0	33.70958832
Isoc2a	90	39.107	1.603220178	1	38.068287
Slc16a2	90	39.2902	1.605199423	1	33.78253982
Kynu	90	39.2954	1.605255471	1	37.42301215
Slco2b1	90	39.3264	1.605589454	1	35.1439148
Acbd5	90	39.3279	1.605605608	0	36.80283195
Csnk2b	90	39.4507	1.606926041	1	37.21919762
Fam25c	90	39.6612	1.609180191	1	32.33207012
Pdcd4	90	39.7248	1.60985896	1	34.25481356
Eif4ebp2	90	39.7479	1.610105232	0	31.45185829
Fkbp4	90	39.7843	1.610493013	0	36.00549878
Srrm1	90	39.9067	1.611794446	1	29.92993861
Pcsk6	90	39.9292	1.612033256	0	30.99936152
Acat1	90	40.1656	1.61453445	1	40.05578378
Ccs	90	40.1847	1.614735907	0	33.90210076
Ces2c	90	40.229	1.615202801	0	37.33371148
Ddhd1	90	40.3342	1.616309537	0	30.47408586
Selenbp1	90	40.3474	1.616448206	1	40.76411071
Psmd13	90	40.3552	1.616530125	1	36.28367753
Srsf11	90	40.4314	1.617329609	1	32.15331182
Arpc1b	90	40.5289	1.618350428	1	35.60873689
Cyp2d22	90	40.6663	1.619784936	0	37.11268792
Akr1d1	90	40.7561	1.620719929	1	37.65964151
Pomp	90	40.8747	1.621951709	0	33.61620444
Fkbp2	90	40.9225	1.622447173	1	34.41833069
Tspan31	90	40.9503	1.622735071	1	37.09768204
Rad23a	90	41.0098	1.623350614	1	34.12206508
Prkd3	90	41.1078	1.624362551	0	32.92436041
Chpt1	90	41.1295	1.624586305	0	32.65741545
Chpt1	90	41.1295	1.624586305	0	32.65741545
Pltp	90	41.2494	1.625820546	1	29.03672046
S100a1	90	41.2521	1.625848299	1	29.70044853
Glyat	90	41.3131	1.626474844	1	40.4409574
Amy1	90	41.3359	1.626708797	0	33.70360512
Iscu	90	41.397	1.627335127	0	34.44995565
Keg1	90	41.4725	1.628107825	0	38.29071971
Amdhd1	90	41.691	1.630336328	1	38.21915685
Gtf2i	90	41.7192	1.630623111	1	32.97772447
Fermt2	90	41.7371	1.630805049	1	36.43897285
Hsd3b3	90	41.8209	1.631655791	1	36.78950704
Slc6a13	90	41.8706	1.632159562	1	32.6695111
Ubl5	90	41.9378	1.632839789	1	34.58747328
Slc2a2	90	41.9466	1.632928787	0	36.15661195
Qprt	90	42.045	1.633922712	1	37.81531927
Cttn	90	42.0726	1.634201088	0	35.84749296
Aco2	90	42.1817	1.635299736	1	38.40458942
Snrk	90	42.3409	1.636897925	1	27.81025663
Eci1	90	42.4812	1.638301521	1	38.64931155
Srsf1	90	42.4853	1.638342471	1	36.031818
Hsd3b5	90	42.4925	1.638414372	0	37.58580804
Rps27l	90	42.6394	1.639878771	1	37.83186354
Cfhr1	90	42.6753	1.640235897	1	29.80907786
Abcc6	90	42.6937	1.640418822	1	34.94251045
Eps8l2	90	42.7322	1.640801326	1	34.71931687
Alad	90	42.8932	1.642397244	1	37.9997258
Cnbp	90	42.9682	1.643138687	0	35.10874423
Cnbp	90	42.9682	1.643138687	0	35.10874423
Uqcrb	90	43.1968	1.645390826	1	37.76751377
Aldh1a7	90	43.3736	1.647124664	1	39.84895936
Bloc1s1	90	43.4847	1.648210666	1	32.14940228
Psmb6	90	43.5147	1.648503451	1	39.37418806
Hint2	90	43.8119	1.651393358	1	37.30166735
Pard3	90	43.9815	1.653033934	1	32.34835692
Ndufb7	90	44.3991	1.657047243	1	36.05671685
Rps10	90	44.5298	1.658295743	0	37.48129675
Hgfac	90	45.1216	1.663904365	0	30.06238699
Tln1	90	45.2667	1.665268524	0	38.91428985
Kif1b	90	45.4783	1.667250235	1	31.43945453
Cldn3	90	45.5611	1.668023232	1	36.11470771
Rnf123	90	45.9379	1.671523655	0	35.42520617
Hspe1	90	46.0934	1.672960046	0	40.20459344
Clec2d	90	46.4848	1.676554613	0	33.2207493
Acsf2	90	46.8969	1.680307406	1	39.74672487
Tceb2	90	47.1321	1.68243481	0	35.31728543
Aass	90	47.2615	1.683600816	1	39.24539679
Gpld1	90	47.4259	1.685077701	0	35.65319751
Afm	90	47.5813	1.686469132	0	40.46685179
Ehhadh	90	47.819	1.688588879	1	39.0913868
Rpl34	90	47.8981	1.689291984	0	36.89694379
Wac	90	48.1615	1.691625125	1	28.54986337
Acads	90	48.1899	1.69187594	0	41.28678033
Lman1	90	48.2667	1.692553473	1	37.12929249
S100a10	90	48.5045	1.694644678	1	33.28502551
Rpl19	90	48.8703	1.697841981	0	37.86158153
Hmgn1	90	48.9337	1.698393748	0	25.75947985
Emc1	90	49.0371	1.699292131	0	34.65911577
Hao1	90	49.0668	1.699549835	1	36.11251955
Fggy	90	49.2065	1.700759947	0	38.50302514
Tm7sf2	90	49.2939	1.701515314	1	35.34872577
Otc	90	49.5869	1.704038066	0	40.6502148
Uqcrc2	90	49.6157	1.704285247	1	39.07786363
Sorbs2	90	49.8738	1.706494178	0	36.19935883
Hebp1	90	50.0379	1.707892797	1	38.17879735
Ugt2b1	90	50.1609	1.708938176	1	39.5593647
Ndufs7	90	50.3488	1.710530299	0	36.32037731
Brd2	90	50.4024	1.710983397	0	32.89284552
Suclg1	90	50.456	1.711436023	1	39.41818838
Fdps	90	50.7451	1.713869231	0	37.86737672
Hsd17b10	90	50.7599	1.713993429	0	38.73466585
Fuca1	90	50.9424	1.715522012	1	30.32390294
Elovl2	90	51.3489	1.71890756	0	36.39884468
Iigp1	90	51.525	1.720366061	0	37.49988362
Ninj1	90	51.6634	1.721508894	1	33.8356123
Sdhb	90	51.833	1.722905272	1	38.30479457
Abcc3	90	51.9447	1.723822492	1	34.94043866
Asgr2	90	52.0165	1.724411053	0	34.78808349
C8b	90	52.131	1.72534799	1	35.26385979
Nfic	90	52.1515	1.725515525	1	32.45132165
Rps4x	90	52.2878	1.726627791	0	39.43169222
Ndufs2	90	52.5793	1.728997035	1	37.85093224
Agxt2	90	52.5815	1.729014867	1	38.24061203
Ecm1	90	52.8776	1.731408242	1	35.57540575
Ecm1	90	52.8776	1.731408242	1	35.57540575
Atp5c1	90	52.991	1.732321371	0	38.65736275
Aspdh	90	53.6643	1.737703791	1	38.71775908
Hmgcl	90	53.7329	1.73824846	0	38.12862272
Pipox	90	53.8139	1.738890703	1	37.75677206
Mrpl2	90	53.8273	1.738996859	1	33.39909239
Sema4g	90	53.9784	1.740192097	1	32.0719173
Lypla1	90	54.1414	1.741477788	0	37.6597736
Dhrs3	90	54.144	1.741498265	1	32.61954125
Proz	90	54.2036	1.7419674	1	28.8937503
Myo18a	90	54.4457	1.743867871	1	35.65280505
Mcfd2	90	54.6207	1.74523645	1	33.24490578
Urod	90	54.6274	1.745288762	1	35.83192966
Akr1c14	90	54.714	1.74596434	0	38.21406975
Shmt1	90	54.7541	1.74627681	0	38.97521913
Rbm39	90	54.7623	1.746340679	0	33.20503011
Acadsb	90	54.9115	1.747501144	0	36.59252214
Rps15a	90	54.996	1.748157005	0	37.91641889
Hsd17b2	90	55.1177	1.749099863	0	37.47653848
Cmbl	90	55.4618	1.751754719	0	37.36894484
Cml1	90	55.5417	1.752368862	1	36.57030055
Acadl	90	55.979	1.755714823	1	38.79025134
Dpys	90	56.2017	1.757408936	1	41.288952
Arpp19	90	56.2919	1.758093225	0	33.81440054
Glyctk	90	56.489	1.759584754	1	36.15649198
Bdh1	90	56.7242	1.761357923	1	38.00900453
C1ra	90	56.8471	1.762281592	1	33.31799806
Gstm3	90	57.104	1.764206031	1	37.04578734
Ndufs5	90	57.2543	1.765327988	1	34.12827378
Kmo	90	57.257	1.765348116	1	37.89017294
Krt8	90	57.6424	1.768211736	0	39.81237223
Entpd5	90	58.4083	1.773847125	1	37.7040937
Ctsh	90	59.1788	1.779443523	1	35.58589834
Mbl1	90	59.2048	1.779631118	0	34.48903045
Rpl36a	90	59.2739	1.780129293	1	37.0693866
Rps24	90	59.3629	1.780770096	0	35.33270686
Adh4	90	59.3879	1.780949927	0	35.05055738
Atp5o	90	59.5112	1.781835766	1	39.09104849
Cd74	90	59.6792	1.783039846	1	24.35684713
Afmid	90	59.8159	1.784017138	0	34.64791901
Got1	90	59.9999	1.785329123	1	38.75749611
Slc25a3	90	60.32	1.787602146	0	39.01018383
Sec31a	90	60.3267	1.787649596	0	35.90641741
Sec31a	90	60.3267	1.787649596	0	35.90641741
Amfr	90	60.3815	1.788037497	0	37.87763041
Gcgr	90	60.4377	1.788434949	1	27.97036983
Slc29a1	90	61.0792	1.792946112	1	34.17252589
Zbtb20	90	61.2293	1.793994916	0	36.00903166
Lasp1	90	61.7266	1.797451748	0	32.40195037
Lasp1	90	61.7266	1.797451748	0	32.40195037
Cml2	90	62.0231	1.799499762	1	37.71169173
Sqrdl	90	62.2524	1.801077009	1	35.84633113
Ptbp1	90	62.3786	1.801942642	1	35.97895554
Retsat	90	62.7326	1.804361636	0	36.63917374
Txn2	100	62.7711	1.804623908	1	34.07816849
Tor1aip2	100	63.1982	1.807522851	1	35.23553659
Slc1a2	100	63.243	1.807825813	1	35.17115737
Ndufa7	100	63.7484	1.811229041	1	36.57408372
Sds	100	64.053	1.813267329	0	37.03910668
Tst	100	64.2631	1.814667699	1	39.87135321
Prkar1a	100	65.1349	1.820430701	0	34.63180723
Crot	100	65.1633	1.820617158	1	37.73661361
Mtus1	100	65.4288	1.822356407	0	35.61674805
Tmprss6	100	66.2026	1.827386076	1	35.3799854
Safb	100	66.4959	1.829277393	0	33.34754543
Tfr2	100	66.519	1.829426001	1	32.9713472
Arap1	100	66.5266	1.829474883	1	31.93517124
Pcbd1	100	67.0919	1.833095453	0	37.87760839
Nucb1	100	67.1144	1.833238935	1	35.81787751
Etnk2	100	67.3542	1.834765205	0	35.03277121
Agpat3	100	67.8643	1.837994137	1	41.10247622
Ctdsp1	100	67.8834	1.838114575	0	30.96718728
Slc22a1	100	68.0182	1.838963629	0	35.62012725
Romo1	100	68.1082	1.839529581	1	33.79414066
Selenbp2	100	68.1553	1.83982547	0	37.13431744
Selenbp2	100	68.1553	1.83982547	0	37.13431744
Selenbp2	100	68.1553	1.83982547	0	37.13431744
Sigmar1	100	68.3105	1.840799032	1	35.17244705
Aldh8a1	100	68.4503	1.841674126	0	38.97002581
Pabpc1	100	69.6441	1.849075897	0	36.95481527
Timm23	100	69.837	1.85026016	1	32.17453999
Adh5	100	69.9614	1.851022175	1	38.98559115
Glo1	100	70.0245	1.851408185	0	38.18589621
Sdhc	100	70.5448	1.854578074	1	34.137569
Rpl26	100	70.7722	1.855956259	0	37.34182463
Cfh	100	70.8047	1.856152872	1	35.93558567
Thrsp	100	71.5869	1.860858249	0	34.95571421
Chp1	100	71.6737	1.861377272	0	33.27778813
Paqr9	100	71.8273	1.862294209	0	35.60584621
[truncated: 184 more rows]
