# Supplementary material for: Dynamic regulation of N6,2′-O-dimethyladenosine (m6Am) in obesity
Source: Nat Commun. 2021 Dec 10;12:7185. doi: 10.1038/s41467-021-27421-2 (PMC8664860; doi:10.1038/s41467-021-27421-2)
Supplement: Supplementary file 10 — Source data file [file 41467_2021_27421_MOESM10_ESM.zip › Source data revision2/S4c.txt]

Diet	Fabp2 (area)	hsp70 of Fabp2 (area)	normalized Fabp2	RQ_fabp2	Fabp5 (area)	hsp 70 of Fabp5 (area)	normalized Fabp5	RQ_fabp5
Chow	14065.832	45975.459	0.305942177	2.095474649	64720.832	57523.61	1.125117704	60.72307774
Chow	52267.945	43445.167	1.203078469	8.240185974	61432.033	53493.953	1.1483921	61.97920671
Chow	59719.631	43049.631	1.387227477	9.501468685	54800.912	47204.276	1.160931099	62.65594179
Chow	47964.439	50762.752	0.944874679	6.4716835	45515.962	48438.418	0.939666568	50.7142016
Chow	55595.995	57834.56	0.961293645	6.584141115	69026.903	51937.246	1.329044343	71.72908461
HFD	18240.368	50984.56	0.357762585	2.450405617	13994.983	44792.832	0.312438003	16.86241102
HFD	15169.024	43966.439	0.345013705	2.363085337	9785.225	48069.69	0.203563306	10.9863976
HFD	20963.439	40633.61	0.515913772	3.533622732	3340.719	48847.347	0.068391002	3.69109126
HFD	6506.953	44567.752	0.146001373	1	1057.456	57071.347	0.018528667	1
