# Supplementary material for: Dynamic regulation of N6,2′-O-dimethyladenosine (m6Am) in obesity
Source: Nat Commun. 2021 Dec 10;12:7185. doi: 10.1038/s41467-021-27421-2 (PMC8664860; doi:10.1038/s41467-021-27421-2)
Supplement: Supplementary file 10 — Source data file [file 41467_2021_27421_MOESM10_ESM.zip › Source data revision2/S5b.txt]

Protein	Accession	Protein Description	Uniprot Gene Name	m6Am_wt?	WT rna percentile	RNA_WT	intens_wt_mean	log_intens_wt_mean
sp|Q8VDD5|MYH9_MOUSE	Q8VDD5	sp|Q8VDD5|MYH9_MOUSE Myosin-9 OS=Mus musculus GN=Myh9 PE=1 SV=4	Myh9	0	90	49.997	746950.375	5.87329175
sp|Q8C196|CPSM_MOUSE	Q8C196	sp|Q8C196|CPSM_MOUSE Carbamoyl-phosphate synthase [ammonia], mitochondrial OS=Mus musculus GN=Cps1 PE=1 SV=2	Cps1	1	100	545.6413333	42973624	7.63320198
sp|Q9QXS1|PLEC_MOUSE	Q9QXS1	sp|Q9QXS1|PLEC_MOUSE Plectin OS=Mus musculus GN=Plec PE=1 SV=3	Plec	0	70	22.52443333	100354.8008	5.001538153
sp|P19096|FAS_MOUSE	P19096	sp|P19096|FAS_MOUSE Fatty acid synthase OS=Mus musculus GN=Fasn PE=1 SV=2	Fasn	0	100	296.756	698136.5938	5.843940403
sp|P16546|SPTN1_MOUSE	P16546	sp|P16546|SPTN1_MOUSE Spectrin alpha chain, non-erythrocytic 1 OS=Mus musculus GN=Sptan1 PE=1 SV=4	Sptan1	1	80	32.77893333	82846.05078	4.918271811
sp|Q9JHU4|DYHC1_MOUSE	Q9JHU4	sp|Q9JHU4|DYHC1_MOUSE Cytoplasmic dynein 1 heavy chain 1 OS=Mus musculus GN=Dync1h1 PE=1 SV=2	Dync1h1	1	80	34.78736667	131490.75	5.118895203
sp|Q80X90|FLNB_MOUSE	Q80X90	sp|Q80X90|FLNB_MOUSE Filamin-B OS=Mus musculus GN=Flnb PE=1 SV=3	Flnb	0	60	15.2089	260481.25	5.415776467
sp|P26039|TLN1_MOUSE	P26039	sp|P26039|TLN1_MOUSE Talin-1 OS=Mus musculus GN=Tln1 PE=1 SV=2	Tln1	0	90	61.471	310074.1406	5.491465549
sp|Q5SWU9|ACACA_MOUSE	Q5SWU9	sp|Q5SWU9|ACACA_MOUSE Acetyl-CoA carboxylase 1 OS=Mus musculus GN=Acaca PE=1 SV=1	Acaca	1	90	46.346	164410.6016	5.215929818
sp|Q62261|SPTB2_MOUSE	Q62261	sp|Q62261|SPTB2_MOUSE Spectrin beta chain, non-erythrocytic 1 OS=Mus musculus GN=Sptbn1 PE=1 SV=2	Sptbn1	0	80	23.5479	127247.3984	5.104648912
tr|E9Q616|E9Q616_MOUSE	E9Q616	tr|E9Q616|E9Q616_MOUSE Protein Ahnak OS=Mus musculus GN=Ahnak PE=1 SV=1	Ahnak	0	30	5.99545	182260	5.260691366
sp|E9Q414|APOB_MOUSE	E9Q414	sp|E9Q414|APOB_MOUSE Apolipoprotein B-100 OS=Mus musculus GN=Apob PE=1 SV=1	Apob	0	100	853.9306667	96186.35156	4.983113452
tr|E9QPD7|E9QPD7_MOUSE	E9QPD7	tr|E9QPD7|E9QPD7_MOUSE Pyruvate carboxylase OS=Mus musculus GN=Pcx PE=1 SV=1	Pcx	1	100	70.8048	2931143.625	6.467037099
sp|Q8R0Y6|AL1L1_MOUSE	Q8R0Y6	sp|Q8R0Y6|AL1L1_MOUSE Cytosolic 10-formyltetrahydrofolate dehydrogenase OS=Mus musculus GN=Aldh1l1 PE=1 SV=1	Aldh1l1	0	100	407.9463333	7961278.5	6.900982817
sp|P11679|K2C8_MOUSE	P11679	sp|P11679|K2C8_MOUSE Keratin, type II cytoskeletal 8 OS=Mus musculus GN=Krt8 PE=1 SV=4	Krt8	0	90	57.79336667	4019917.25	6.604217113
sp|Q3UQ44|IQGA2_MOUSE	Q3UQ44	sp|Q3UQ44|IQGA2_MOUSE Ras GTPase-activating-like protein IQGAP2 OS=Mus musculus GN=Iqgap2 PE=1 SV=2	Iqgap2	0	90	52.32243333	376598.5	5.575878586
sp|P01027|CO3_MOUSE	P01027	sp|P01027|CO3_MOUSE Complement C3 OS=Mus musculus GN=C3 PE=1 SV=3	C3	0	100	4218.46	527146.3438	5.721931199
sp|P63038|CH60_MOUSE	P63038	sp|P63038|CH60_MOUSE 60 kDa heat shock protein, mitochondrial OS=Mus musculus GN=Hspd1 PE=1 SV=1	Hspd1	0	100	132.2573333	3960725.125	6.597774703
tr|Q3V117|Q3V117_MOUSE	Q3V117	tr|Q3V117|Q3V117_MOUSE ATP-citrate synthase OS=Mus musculus GN=Acly PE=1 SV=1	Acly	0	100	188.9473333	766589.1875	5.884562689
tr|F8VPN4|F8VPN4_MOUSE	F8VPN4	tr|F8VPN4|F8VPN4_MOUSE Protein Agl OS=Mus musculus GN=Agl PE=1 SV=1	Agl	0	60	12.80016667	362333	5.55910789
sp|Q8BTM8|FLNA_MOUSE	Q8BTM8	sp|Q8BTM8|FLNA_MOUSE Filamin-A OS=Mus musculus GN=Flna PE=1 SV=5	Flna	1	60	12.54308333	167934.4531	5.225139804
sp|Q68FD5|CLH1_MOUSE	Q68FD5	sp|Q68FD5|CLH1_MOUSE Clathrin heavy chain 1 OS=Mus musculus GN=Cltc PE=1 SV=3	Cltc	0	90	55.40476667	812725.4375	5.909943853
sp|P58252|EF2_MOUSE	P58252	sp|P58252|EF2_MOUSE Elongation factor 2 OS=Mus musculus GN=Eef2 PE=1 SV=2	Eef2	0	100	316.5576667	2543114	6.405365829
sp|Q8BMS1|ECHA_MOUSE	Q8BMS1	sp|Q8BMS1|ECHA_MOUSE Trifunctional enzyme subunit alpha, mitochondrial OS=Mus musculus GN=Hadha PE=1 SV=1	Hadha	1	100	119.4915333	1787939.438	6.252352804
sp|Q9ET01|PYGL_MOUSE	Q9ET01	sp|Q9ET01|PYGL_MOUSE Glycogen phosphorylase, liver form OS=Mus musculus GN=Pygl PE=1 SV=4	Pygl	0	100	176.2293333	825272.1875	5.916597209
sp|Q922D8|C1TC_MOUSE	Q922D8	sp|Q922D8|C1TC_MOUSE C-1-tetrahydrofolate synthase, cytoplasmic OS=Mus musculus GN=Mthfd1 PE=1 SV=4	Mthfd1	0	90	52.8768	1611479.563	6.207224802
sp|Q99PL5|RRBP1_MOUSE	Q99PL5	sp|Q99PL5|RRBP1_MOUSE Ribosome-binding protein 1 OS=Mus musculus GN=Rrbp1 PE=1 SV=2	Rrbp1	0	100	78.1309	596.6499786	2.775719629
sp|E9Q557|DESP_MOUSE	E9Q557	sp|E9Q557|DESP_MOUSE Desmoplakin OS=Mus musculus GN=Dsp PE=1 SV=1	Dsp	0	80	28.48836667	40675.59961	4.609333964
sp|P57780|ACTN4_MOUSE	P57780	sp|P57780|ACTN4_MOUSE Alpha-actinin-4 OS=Mus musculus GN=Actn4 PE=1 SV=1	Actn4	0	90	43.56586667	4449.699951	3.648330727
sp|Q01853|TERA_MOUSE	Q01853	sp|Q01853|TERA_MOUSE Transitional endoplasmic reticulum ATPase OS=Mus musculus GN=Vcp PE=1 SV=4	Vcp	0	90	49.87266667	880095.5313	5.944529816
sp|Q61838|PZP_MOUSE	Q61838	sp|Q61838|PZP_MOUSE Pregnancy zone protein OS=Mus musculus GN=Pzp PE=1 SV=3	Pzp	0	100	759.5333333	948463.8125	5.977020766
sp|Q8CC88|VWA8_MOUSE	Q8CC88	sp|Q8CC88|VWA8_MOUSE von Willebrand factor A domain-containing protein 8 OS=Mus musculus GN=Vwa8 PE=1 SV=2	Vwa8	0	70	20.08583333	253141.4922	5.403363336
tr|A0A087WS16|A0A087WS16_MOUSE	A0A087WS16	tr|A0A087WS16|A0A087WS16_MOUSE Protein Col6a3 OS=Mus musculus GN=Col6a3 PE=1 SV=1	Col6a3	0	10	2.364063333	147350.8477	5.168352639
sp|P32020|NLTP_MOUSE	P32020	sp|P32020|NLTP_MOUSE Non-specific lipid-transfer protein OS=Mus musculus GN=Scp2 PE=1 SV=3	Scp2	0	100	776.7083333	5416803.375	6.733743071
tr|A0A087WSN6|A0A087WSN6_MOUSE	A0A087WSN6	tr|A0A087WSN6|A0A087WSN6_MOUSE Fibronectin OS=Mus musculus GN=Fn1 PE=1 SV=1	Fn1	0	100	284.8956667	276206.6094	5.441234067
tr|E9Q035|E9Q035_MOUSE	E9Q035	tr|E9Q035|E9Q035_MOUSE Protein Gm20425 OS=Mus musculus GN=Gm20425 PE=4 SV=1	Gm20425	0	40	6.817603333	1676368.875	6.224369589
sp|Q8VDJ3|VIGLN_MOUSE	Q8VDJ3	sp|Q8VDJ3|VIGLN_MOUSE Vigilin OS=Mus musculus GN=Hdlbp PE=1 SV=1	Hdlbp	0	100	76.0773	240046.2031	5.380294841
sp|Q9DBT9|M2GD_MOUSE	Q9DBT9	sp|Q9DBT9|M2GD_MOUSE Dimethylglycine dehydrogenase, mitochondrial OS=Mus musculus GN=Dmgdh PE=1 SV=1	Dmgdh	1	100	107.8290333	3639231.625	6.561009698
sp|P63017|HSP7C_MOUSE	P63017	sp|P63017|HSP7C_MOUSE Heat shock cognate 71 kDa protein OS=Mus musculus GN=Hspa8 PE=1 SV=1	Hspa8	0	100	343.634	1836257.438	6.263933568
sp|Q8R0W0|EPIPL_MOUSE	Q8R0W0	sp|Q8R0W0|EPIPL_MOUSE Epiplakin OS=Mus musculus GN=Eppk1 PE=1 SV=2	Eppk1	0			164407.8516	5.215922554
sp|E9PVA8|GCN1_MOUSE	E9PVA8	sp|E9PVA8|GCN1_MOUSE eIF-2-alpha kinase activator GCN1 OS=Mus musculus GN=Gcn1 PE=1 SV=1	Gcn1	0			49060.80078	4.690734633
sp|P08113|ENPL_MOUSE	P08113	sp|P08113|ENPL_MOUSE Endoplasmin OS=Mus musculus GN=Hsp90b1 PE=1 SV=2	Hsp90b1	0	100	188.799	1642181.938	6.215421271
sp|Q9QXZ0|MACF1_MOUSE	Q9QXZ0	sp|Q9QXZ0|MACF1_MOUSE Microtubule-actin cross-linking factor 1 OS=Mus musculus GN=Macf1 PE=1 SV=2	Macf1	0	70	18.7235	22142.09961	4.3452188
tr|Q68FG2|Q68FG2_MOUSE	Q68FG2	tr|Q68FG2|Q68FG2_MOUSE Protein Sptbn2 OS=Mus musculus GN=Sptbn2 PE=1 SV=1	Sptbn2	0	50	11.18023667	187405.1484	5.272781518
sp|Q64727|VINC_MOUSE	Q64727	sp|Q64727|VINC_MOUSE Vinculin OS=Mus musculus GN=Vcl PE=1 SV=4	Vcl	0	40	7.705563333	272145.8438	5.434801706
sp|Q91ZX7|LRP1_MOUSE	Q91ZX7	sp|Q91ZX7|LRP1_MOUSE Prolow-density lipoprotein receptor-related protein 1 OS=Mus musculus GN=Lrp1 PE=1 SV=1	Lrp1	0	100	332.9963333	149626.0547	5.175007225
sp|Q9DBM2|ECHP_MOUSE	Q9DBM2	sp|Q9DBM2|ECHP_MOUSE Peroxisomal bifunctional enzyme OS=Mus musculus GN=Ehhadh PE=1 SV=4	Ehhadh	1	90	60.79333333	1630269.188	6.21225932
tr|Q3UGX2|Q3UGX2_MOUSE	Q3UGX2	tr|Q3UGX2|Q3UGX2_MOUSE Putative uncharacterized protein OS=Mus musculus GN=Sptb PE=1 SV=1	Sptb	0	10	0.608186	65564.25	4.816667098
sp|P08003|PDIA4_MOUSE	P08003	sp|P08003|PDIA4_MOUSE Protein disulfide-isomerase A4 OS=Mus musculus GN=Pdia4 PE=1 SV=3	Pdia4	0	90	46.23536667	1003947.469	6.001710989
sp|P17182|ENOA_MOUSE	P17182	sp|P17182|ENOA_MOUSE Alpha-enolase OS=Mus musculus GN=Eno1 PE=1 SV=3	Eno1	1	100	103.4883	6569956.25	6.817562478
sp|P28665|MUG1_MOUSE	P28665	sp|P28665|MUG1_MOUSE Murinoglobulin-1 OS=Mus musculus GN=Mug1 PE=1 SV=3	Mug1	0	100	356.9686667	535016.0156	5.728366783
sp|P38647|GRP75_MOUSE	P38647	sp|P38647|GRP75_MOUSE Stress-70 protein, mitochondrial OS=Mus musculus GN=Hspa9 PE=1 SV=3	Hspa9	0	100	106.105	2445060.625	6.388289632
sp|Q9D0E1|HNRPM_MOUSE	Q9D0E1	sp|Q9D0E1|HNRPM_MOUSE Heterogeneous nuclear ribonucleoprotein M OS=Mus musculus GN=Hnrnpm PE=1 SV=3	Hnrnpm	0	80	29.26486667	54995.25	4.740325181
sp|O88844|IDHC_MOUSE	O88844	sp|O88844|IDHC_MOUSE Isocitrate dehydrogenase [NADP] cytoplasmic OS=Mus musculus GN=Idh1 PE=1 SV=2	Idh1	0	100	152.795	2403977.375	6.380930376
sp|P14824|ANXA6_MOUSE	P14824	sp|P14824|ANXA6_MOUSE Annexin A6 OS=Mus musculus GN=Anxa6 PE=1 SV=3	Anxa6	1	80	31.14493333	54114.59961	4.733314449
sp|Q99K67|AASS_MOUSE	Q99K67	sp|Q99K67|AASS_MOUSE Alpha-aminoadipic semialdehyde synthase, mitochondrial OS=Mus musculus GN=Aass PE=1 SV=1	Aass	1	90	54.06253333	641860.1563	5.807440418
sp|P08032|SPTA1_MOUSE	P08032	sp|P08032|SPTA1_MOUSE Spectrin alpha chain, erythrocytic 1 OS=Mus musculus GN=Spta1 PE=1 SV=3	Spta1	0	10	0.096638033	46035.35156	4.663091464
sp|P20029|GRP78_MOUSE	P20029	sp|P20029|GRP78_MOUSE 78 kDa glucose-regulated protein OS=Mus musculus GN=Hspa5 PE=1 SV=3	Hspa5	0	100	170.2853333	4841246.5	6.684957196
sp|P26443|DHE3_MOUSE	P26443	sp|P26443|DHE3_MOUSE Glutamate dehydrogenase 1, mitochondrial OS=Mus musculus GN=Glud1 PE=1 SV=1	Glud1	0	100	241.7006667	6248428.5	6.795770805
sp|Q6PB66|LPPRC_MOUSE	Q6PB66	sp|Q6PB66|LPPRC_MOUSE Leucine-rich PPR motif-containing protein, mitochondrial OS=Mus musculus GN=Lrpprc PE=1 SV=2	Lrpprc	0	80	27.06933333	183600.75	5.263874451
sp|Q8CGC7|SYEP_MOUSE	Q8CGC7	sp|Q8CGC7|SYEP_MOUSE Bifunctional glutamate/proline--tRNA ligase OS=Mus musculus GN=Eprs PE=1 SV=4	Eprs	0	70	21.68536667	280289.0938	5.447606199
sp|Q99LB7|SARDH_MOUSE	Q99LB7	sp|Q99LB7|SARDH_MOUSE Sarcosine dehydrogenase, mitochondrial OS=Mus musculus GN=Sardh PE=1 SV=1	Sardh	1	100	234.4133333	2667091.25	6.426037875
sp|P09103|PDIA1_MOUSE	P09103	sp|P09103|PDIA1_MOUSE Protein disulfide-isomerase OS=Mus musculus GN=P4hb PE=1 SV=2	P4hb	0	100	438.1496667	4224447.75	6.625769943
sp|P50247|SAHH_MOUSE	P50247	sp|P50247|SAHH_MOUSE Adenosylhomocysteinase OS=Mus musculus GN=Ahcy PE=1 SV=3	Ahcy	0	100	183.0193333	10256307	7.010991012
sp|P56480|ATPB_MOUSE	P56480	sp|P56480|ATPB_MOUSE ATP synthase subunit beta, mitochondrial OS=Mus musculus GN=Atp5b PE=1 SV=2	Atp5b	0	100	611.2356667	10382232	7.016290729
tr|E9PZ16|E9PZ16_MOUSE	E9PZ16	tr|E9PZ16|E9PZ16_MOUSE Basement membrane-specific heparan sulfate proteoglycan core protein OS=Mus musculus GN=Hspg2 PE=1 SV=1	Hspg2	0	40	7.305236667	4252.549927	3.628649421
tr|E9Q6R7|E9Q6R7_MOUSE	E9Q6R7	tr|E9Q6R7|E9Q6R7_MOUSE Protein Utrn OS=Mus musculus GN=Utrn PE=1 SV=1	Utrn	0	40	7.21977	44614.79883	4.649478939
sp|G3X982|AOXC_MOUSE	G3X982	sp|G3X982|AOXC_MOUSE Aldehyde oxidase 3 OS=Mus musculus GN=Aox3 PE=1 SV=1	Aox3	0	90	68.2159	925982.8438	5.96660294
sp|P05784|K1C18_MOUSE	P05784	sp|P05784|K1C18_MOUSE Keratin, type I cytoskeletal 18 OS=Mus musculus GN=Krt18 PE=1 SV=5	Krt18	0	90	54.6782	3367141.75	6.5272614
sp|P34914|HYES_MOUSE	P34914	sp|P34914|HYES_MOUSE Bifunctional epoxide hydrolase 2 OS=Mus musculus GN=Ephx2 PE=1 SV=2	Ephx2	0	100	96.60736667	2479095	6.394293169
sp|Q8BWT1|THIM_MOUSE	Q8BWT1	sp|Q8BWT1|THIM_MOUSE 3-ketoacyl-CoA thiolase, mitochondrial OS=Mus musculus GN=Acaa2 PE=1 SV=3	Acaa2	0	100	199.825	14947474	7.174567807
sp|Q8CHR6|DPYD_MOUSE	Q8CHR6	sp|Q8CHR6|DPYD_MOUSE Dihydropyrimidine dehydrogenase [NADP(+)] OS=Mus musculus GN=Dpyd PE=1 SV=1	Dpyd	0	100	139.12	617958.1563	5.790959069
sp|P24270|CATA_MOUSE	P24270	sp|P24270|CATA_MOUSE Catalase OS=Mus musculus GN=Cat PE=1 SV=4	Cat	0	100	963.0646667	4895427.75	6.689790645
sp|P28271|ACOC_MOUSE	P28271	sp|P28271|ACOC_MOUSE Cytoplasmic aconitate hydratase OS=Mus musculus GN=Aco1 PE=1 SV=3	Aco1	0	90	49.07666667	1335755.563	6.125726991
sp|Q9EQ20|MMSA_MOUSE	Q9EQ20	sp|Q9EQ20|MMSA_MOUSE Methylmalonate-semialdehyde dehydrogenase [acylating], mitochondrial OS=Mus musculus GN=Aldh6a1 PE=1 SV=1	Aldh6a1	0	100	92.60146667	4270822.875	6.63051156
sp|Q9JKR6|HYOU1_MOUSE	Q9JKR6	sp|Q9JKR6|HYOU1_MOUSE Hypoxia up-regulated protein 1 OS=Mus musculus GN=Hyou1 PE=1 SV=1	Hyou1	0	80	33.8737	726677.375	5.861341639
tr|A0A0R4J135|A0A0R4J135_MOUSE	A0A0R4J135	tr|A0A0R4J135|A0A0R4J135_MOUSE Selenium-binding protein 2 OS=Mus musculus GN=Selenbp2 PE=1 SV=1	Selenbp2	0	90	64.02812333	7048624.5	6.848104375
sp|P07724|ALBU_MOUSE	P07724	sp|P07724|ALBU_MOUSE Serum albumin OS=Mus musculus GN=Alb PE=1 SV=3	Alb	0	100	18289.3	28966100	7.461890026
sp|P09411|PGK1_MOUSE	P09411	sp|P09411|PGK1_MOUSE Phosphoglycerate kinase 1 OS=Mus musculus GN=Pgk1 PE=1 SV=4	Pgk1	1	80	32.71506667	3369754.375	6.527598246
sp|P11499|HS90B_MOUSE	P11499	sp|P11499|HS90B_MOUSE Heat shock protein HSP 90-beta OS=Mus musculus GN=Hsp90ab1 PE=1 SV=3	Hsp90ab1	0	100	384.6726667	1477145.25	6.169423202
sp|P16858|G3P_MOUSE	P16858	sp|P16858|G3P_MOUSE Glyceraldehyde-3-phosphate dehydrogenase OS=Mus musculus GN=Gapdh PE=1 SV=2	Gapdh	0	40	8.046438333	14287859	7.154967156
sp|P23116|EIF3A_MOUSE	P23116	sp|P23116|EIF3A_MOUSE Eukaryotic translation initiation factor 3 subunit A OS=Mus musculus GN=Eif3a PE=1 SV=5	Eif3a	0	90	37.43933333	139749.6523	5.145350736
sp|P41216|ACSL1_MOUSE	P41216	sp|P41216|ACSL1_MOUSE Long-chain-fatty-acid--CoA ligase 1 OS=Mus musculus GN=Acsl1 PE=1 SV=2	Acsl1	0	100	186.7503333	2190007.875	6.340445677
sp|P60710|ACTB_MOUSE	P60710	sp|P60710|ACTB_MOUSE Actin, cytoplasmic 1 OS=Mus musculus GN=Actb PE=1 SV=1	Actb	0	100	772.4136667	24905574	7.396296555
sp|Q03265|ATPA_MOUSE	Q03265	sp|Q03265|ATPA_MOUSE ATP synthase subunit alpha, mitochondrial OS=Mus musculus GN=Atp5a1 PE=1 SV=1	Atp5a1	0	100	266.99	9586319.5	6.981651899
sp|Q61941|NNTM_MOUSE	Q61941	sp|Q61941|NNTM_MOUSE NAD(P) transhydrogenase, mitochondrial OS=Mus musculus GN=Nnt PE=1 SV=2	Nnt	1	80	30.94023333	424380.9531	5.627755884
sp|Q8CAQ8|MIC60_MOUSE	Q8CAQ8	sp|Q8CAQ8|MIC60_MOUSE MICOS complex subunit Mic60 OS=Mus musculus GN=Immt PE=1 SV=1	Immt	0	80	31.57776667	40563.20117	4.608132221
sp|Q91ZA3|PCCA_MOUSE	Q91ZA3	sp|Q91ZA3|PCCA_MOUSE Propionyl-CoA carboxylase alpha chain, mitochondrial OS=Mus musculus GN=Pcca PE=1 SV=2	Pcca	0	80	27.25726667	509462.4063	5.707112142
sp|P50544|ACADV_MOUSE	P50544	sp|P50544|ACADV_MOUSE Very long-chain specific acyl-CoA dehydrogenase, mitochondrial OS=Mus musculus GN=Acadvl PE=1 SV=3	Acadvl	0	100	101.6025667	461198.25	5.663887651
sp|Q99KI0|ACON_MOUSE	Q99KI0	sp|Q99KI0|ACON_MOUSE Aconitate hydratase, mitochondrial OS=Mus musculus GN=Aco2 PE=1 SV=1	Aco2	1	90	60.02603333	1714972.75	6.234257224
sp|O08601|MTP_MOUSE	O08601	sp|O08601|MTP_MOUSE Microsomal triglyceride transfer protein large subunit OS=Mus musculus GN=Mttp PE=1 SV=2	Mttp	0	90	54.9684	945393.5	5.975612612
sp|O35490|BHMT1_MOUSE	O35490	sp|O35490|BHMT1_MOUSE Betaine--homocysteine S-methyltransferase 1 OS=Mus musculus GN=Bhmt PE=1 SV=1	Bhmt	0	100	214.32	36252771	7.559341208
sp|P48678|LMNA_MOUSE	P48678	sp|P48678|LMNA_MOUSE Prelamin-A/C OS=Mus musculus GN=Lmna PE=1 SV=2	Lmna	1	60	14.1944	415336.9531	5.618400573
sp|Q8VC30|TKFC_MOUSE	Q8VC30	sp|Q8VC30|TKFC_MOUSE Triokinase/FMN cyclase OS=Mus musculus GN=Tkfc PE=1 SV=1	Tkfc	0			4140928.625	6.617097745
sp|Q02053|UBA1_MOUSE	Q02053	sp|Q02053|UBA1_MOUSE Ubiquitin-like modifier-activating enzyme 1 OS=Mus musculus GN=Uba1 PE=1 SV=1	Uba1	0	90	56.63043333	716522.9063	5.855230079
sp|Q64521|GPDM_MOUSE	Q64521	sp|Q64521|GPDM_MOUSE Glycerol-3-phosphate dehydrogenase, mitochondrial OS=Mus musculus GN=Gpd2 PE=1 SV=2	Gpd2	0	50	9.001333333	9052.399902	3.956763731
sp|Q78PY7|SND1_MOUSE	Q78PY7	sp|Q78PY7|SND1_MOUSE Staphylococcal nuclease domain-containing protein 1 OS=Mus musculus GN=Snd1 PE=1 SV=1	Snd1	0	90	64.91306667	734394.125	5.865929194
sp|Q8BGQ7|SYAC_MOUSE	Q8BGQ7	sp|Q8BGQ7|SYAC_MOUSE Alanine--tRNA ligase, cytoplasmic OS=Mus musculus GN=Aars PE=1 SV=1	Aars	0	90	44.3458	269585.8516	5.430697096
sp|Q8VDN2|AT1A1_MOUSE	Q8VDN2	sp|Q8VDN2|AT1A1_MOUSE Sodium/potassium-transporting ATPase subunit alpha-1 OS=Mus musculus GN=Atp1a1 PE=1 SV=1	Atp1a1	0	100	86.70163333	646519.4063	5.810581565
sp|Q99JY0|ECHB_MOUSE	Q99JY0	sp|Q99JY0|ECHB_MOUSE Trifunctional enzyme subunit beta, mitochondrial OS=Mus musculus GN=Hadhb PE=1 SV=1	Hadhb	0	80	26.95466667	1343551.875	6.128254439
sp|E9Q4Z2|ACACB_MOUSE	E9Q4Z2	sp|E9Q4Z2|ACACB_MOUSE Acetyl-CoA carboxylase 2 OS=Mus musculus GN=Acacb PE=1 SV=1	Acacb	0	80	29.65033333	95112.19922	4.978236224
sp|Q8BL66|EEA1_MOUSE	Q8BL66	sp|Q8BL66|EEA1_MOUSE Early endosome antigen 1 OS=Mus musculus GN=Eea1 PE=1 SV=2	Eea1	0	30	6.041783333	56747.5	4.753946734
sp|Q8K010|OPLA_MOUSE	Q8K010	sp|Q8K010|OPLA_MOUSE 5-oxoprolinase OS=Mus musculus GN=Oplah PE=1 SV=1	Oplah	0	90	60.29143333	144950.1953	5.161218805
tr|E9PVZ8|E9PVZ8_MOUSE	E9PVZ8	tr|E9PVZ8|E9PVZ8_MOUSE Protein Golgb1 OS=Mus musculus GN=Golgb1 PE=1 SV=1	Golgb1	0	70	19.4453	16365.7002	4.213934591
tr|Q3U2G2|Q3U2G2_MOUSE	Q3U2G2	tr|Q3U2G2|Q3U2G2_MOUSE Heat shock 70 kDa protein 4 OS=Mus musculus GN=Hspa4 PE=1 SV=1	Hspa4	0	80	28.1871	81446.60156	4.910872968
sp|P16460|ASSY_MOUSE	P16460	sp|P16460|ASSY_MOUSE Argininosuccinate synthase OS=Mus musculus GN=Ass1 PE=1 SV=1	Ass1	0	100	733.617	16366001.5	7.213942587
sp|P26043|RADI_MOUSE	P26043	sp|P26043|RADI_MOUSE Radixin OS=Mus musculus GN=Rdx PE=1 SV=3	Rdx	0	90	46.0984	689839.8438	5.838748275
sp|P54869|HMCS2_MOUSE	P54869	sp|P54869|HMCS2_MOUSE Hydroxymethylglutaryl-CoA synthase, mitochondrial OS=Mus musculus GN=Hmgcs2 PE=1 SV=2	Hmgcs2	0	100	235.1866667	5776524	6.761666582
sp|Q8CGK3|LONM_MOUSE	Q8CGK3	sp|Q8CGK3|LONM_MOUSE Lon protease homolog, mitochondrial OS=Mus musculus GN=Lonp1 PE=1 SV=2	Lonp1	0	80	32.26723333	564398.9063	5.751586163
sp|Q91YI0|ARLY_MOUSE	Q91YI0	sp|Q91YI0|ARLY_MOUSE Argininosuccinate lyase OS=Mus musculus GN=Asl PE=1 SV=1	Asl	0	100	185.421	3121188.625	6.494320015
sp|P20152|VIME_MOUSE	P20152	sp|P20152|VIME_MOUSE Vimentin OS=Mus musculus GN=Vim PE=1 SV=3	Vim	0	80	28.18503333	113489.0547	5.054953979
sp|P24549|AL1A1_MOUSE	P24549	sp|P24549|AL1A1_MOUSE Retinal dehydrogenase 1 OS=Mus musculus GN=Aldh1a1 PE=1 SV=5	Aldh1a1	1	100	212.055	6824023.25	6.834040498
sp|P37040|NCPR_MOUSE	P37040	sp|P37040|NCPR_MOUSE NADPH--cytochrome P450 reductase OS=Mus musculus GN=Por PE=1 SV=2	Por	1	100	258.4316667	210798.7031	5.323867935
sp|Q91VD9|NDUS1_MOUSE	Q91VD9	sp|Q91VD9|NDUS1_MOUSE NADH-ubiquinone oxidoreductase 75 kDa subunit, mitochondrial OS=Mus musculus GN=Ndufs1 PE=1 SV=2	Ndufs1	0	70	21.6948	558117.1563	5.746725373
sp|Q9CPY7|AMPL_MOUSE	Q9CPY7	sp|Q9CPY7|AMPL_MOUSE Cytosol aminopeptidase OS=Mus musculus GN=Lap3 PE=1 SV=3	Lap3	0	100	82.76643333	878904.6563	5.943941765
sp|Q9D0F9|PGM1_MOUSE	Q9D0F9	sp|Q9D0F9|PGM1_MOUSE Phosphoglucomutase-1 OS=Mus musculus GN=Pgm1 PE=1 SV=4	Pgm1	0	10	1.294343	422049.8594	5.62536376
sp|P27773|PDIA3_MOUSE	P27773	sp|P27773|PDIA3_MOUSE Protein disulfide-isomerase A3 OS=Mus musculus GN=Pdia3 PE=1 SV=2	Pdia3	0	100	137.909	2471594.625	6.392977242
sp|P56593|CP2AC_MOUSE	P56593	sp|P56593|CP2AC_MOUSE Cytochrome P450 2A12 OS=Mus musculus GN=Cyp2a12 PE=1 SV=2	Cyp2a12	1	100	156.1303333	516458.7188	5.713035613
sp|Q61598|GDIB_MOUSE	Q61598	sp|Q61598|GDIB_MOUSE Rab GDP dissociation inhibitor beta OS=Mus musculus GN=Gdi2 PE=1 SV=1	Gdi2	0	90	42.8412	519047.4375	5.715207051
sp|Q6P5E4|UGGG1_MOUSE	Q6P5E4	sp|Q6P5E4|UGGG1_MOUSE UDP-glucose:glycoprotein glucosyltransferase 1 OS=Mus musculus GN=Uggt1 PE=1 SV=4	Uggt1	0	70	19.7255	105959.6016	5.025140317
sp|Q8BI84|MIA3_MOUSE	Q8BI84	sp|Q8BI84|MIA3_MOUSE Melanoma inhibitory activity protein 3 OS=Mus musculus GN=Mia3 PE=1 SV=2	Mia3	0	80	31.4269	93930	4.972804322
sp|Q9R0H0|ACOX1_MOUSE	Q9R0H0	sp|Q9R0H0|ACOX1_MOUSE Peroxisomal acyl-coenzyme A oxidase 1 OS=Mus musculus GN=Acox1 PE=1 SV=5	Acox1	0	100	504.0506667	2986040.375	6.475095676
sp|O55143|AT2A2_MOUSE	O55143	sp|O55143|AT2A2_MOUSE Sarcoplasmic/endoplasmic reticulum calcium ATPase 2 OS=Mus musculus GN=Atp2a2 PE=1 SV=2	Atp2a2	0	80	31.2405	165333.4453	5.218360716
sp|Q61147|CERU_MOUSE	Q61147	sp|Q61147|CERU_MOUSE Ceruloplasmin OS=Mus musculus GN=Cp PE=1 SV=2	Cp	0	100	236.882	151868.7461	5.181468407
sp|Q91X77|CY250_MOUSE	Q91X77	sp|Q91X77|CY250_MOUSE Cytochrome P450 2C50 OS=Mus musculus GN=Cyp2c50 PE=1 SV=2	Cyp2c50	0	100	95.56176667	317511.8594	5.501759951
sp|Q9QY30|ABCBB_MOUSE	Q9QY30	sp|Q9QY30|ABCBB_MOUSE Bile salt export pump OS=Mus musculus GN=Abcb11 PE=1 SV=2	Abcb11	0	100	77.58006667	202847.3984	5.307169442
sp|P10126|EF1A1_MOUSE	P10126	sp|P10126|EF1A1_MOUSE Elongation factor 1-alpha 1 OS=Mus musculus GN=Eef1a1 PE=1 SV=3	Eef1a1	0	100	1308.223333	13484776	7.129843737
sp|Q61233|PLSL_MOUSE	Q61233	sp|Q61233|PLSL_MOUSE Plastin-2 OS=Mus musculus GN=Lcp1 PE=1 SV=4	Lcp1	0	80	28.48786667	261934.8047	5.418193209
sp|Q8CIE6|COPA_MOUSE	Q8CIE6	sp|Q8CIE6|COPA_MOUSE Coatomer subunit alpha OS=Mus musculus GN=Copa PE=1 SV=2	Copa	0	80	33.99533333	242133.75	5.384055328
sp|Q8K0E8|FIBB_MOUSE	Q8K0E8	sp|Q8K0E8|FIBB_MOUSE Fibrinogen beta chain OS=Mus musculus GN=Fgb PE=1 SV=1	Fgb	0	100	938.552	529030.0938	5.723480377
sp|Q99MR8|MCCA_MOUSE	Q99MR8	sp|Q99MR8|MCCA_MOUSE Methylcrotonoyl-CoA carboxylase subunit alpha, mitochondrial OS=Mus musculus GN=Mccc1 PE=1 SV=2	Mccc1	0	70	20.81123333	255978.8594	5.4082041
sp|P01029|CO4B_MOUSE	P01029	sp|P01029|CO4B_MOUSE Complement C4-B OS=Mus musculus GN=C4b PE=1 SV=3	C4b	0	100	209.556	143305.6016	5.156263167
sp|P06745|G6PI_MOUSE	P06745	sp|P06745|G6PI_MOUSE Glucose-6-phosphate isomerase OS=Mus musculus GN=Gpi PE=1 SV=4	Gpi	0			491903.4531	5.691879871
sp|P47738|ALDH2_MOUSE	P47738	sp|P47738|ALDH2_MOUSE Aldehyde dehydrogenase, mitochondrial OS=Mus musculus GN=Aldh2 PE=1 SV=1	Aldh2	0	100	808.3096667	11598475.5	7.064400909
sp|Q91Y97|ALDOB_MOUSE	Q91Y97	sp|Q91Y97|ALDOB_MOUSE Fructose-bisphosphate aldolase B OS=Mus musculus GN=Aldob PE=1 SV=3	Aldob	0	100	919.4386667	14310134.5	7.155643716
sp|Q9JKF1|IQGA1_MOUSE	Q9JKF1	sp|Q9JKF1|IQGA1_MOUSE Ras GTPase-activating-like protein IQGAP1 OS=Mus musculus GN=Iqgap1 PE=1 SV=2	Iqgap1	0	20	3.70452	67076.80078	4.826572341
sp|Q9WU78|PDC6I_MOUSE	Q9WU78	sp|Q9WU78|PDC6I_MOUSE Programmed cell death 6-interacting protein OS=Mus musculus GN=Pdcd6ip PE=1 SV=3	Pdcd6ip	0	90	63.4705	130883.5469	5.116885056
tr|E9Q3X0|E9Q3X0_MOUSE	E9Q3X0	tr|E9Q3X0|E9Q3X0_MOUSE Major vault protein OS=Mus musculus GN=Mvp PE=1 SV=1	Mvp	0	50	10.27803	172287.25	5.236253139
sp|P51660|DHB4_MOUSE	P51660	sp|P51660|DHB4_MOUSE Peroxisomal multifunctional enzyme type 2 OS=Mus musculus GN=Hsd17b4 PE=1 SV=3	Hsd17b4	0	100	105.8375667	1125490.125	6.051341689
sp|Q60864|STIP1_MOUSE	Q60864	sp|Q60864|STIP1_MOUSE Stress-induced-phosphoprotein 1 OS=Mus musculus GN=Stip1 PE=1 SV=1	Stip1	0	60	15.06246667	556364.75	5.745359606
sp|Q7TMM9|TBB2A_MOUSE	Q7TMM9	sp|Q7TMM9|TBB2A_MOUSE Tubulin beta-2A chain OS=Mus musculus GN=Tubb2a PE=1 SV=1	Tubb2a	0	30	5.652886667	255435.5	5.407281255
sp|Q9CQN1|TRAP1_MOUSE	Q9CQN1	sp|Q9CQN1|TRAP1_MOUSE Heat shock protein 75 kDa, mitochondrial OS=Mus musculus GN=Trap1 PE=1 SV=1	Trap1	0	90	52.1294	1880303.938	6.274228055
sp|Q9D379|HYEP_MOUSE	Q9D379	sp|Q9D379|HYEP_MOUSE Epoxide hydrolase 1 OS=Mus musculus GN=Ephx1 PE=1 SV=2	Ephx1	1	100	89.97673333	1245938.688	6.095496671
sp|Q9JIF7|COPB_MOUSE	Q9JIF7	sp|Q9JIF7|COPB_MOUSE Coatomer subunit beta OS=Mus musculus GN=Copb1 PE=1 SV=1	Copb1	0	70	16.1502	328844.7969	5.516990975
sp|Q9JMH9|MY18A_MOUSE	Q9JMH9	sp|Q9JMH9|MY18A_MOUSE Unconventional myosin-XVIIIa OS=Mus musculus GN=Myo18a PE=1 SV=2	Myo18a	1	90	68.60866667	58293.55078	4.76562051
tr|E9Q4K7|E9Q4K7_MOUSE	E9Q4K7	tr|E9Q4K7|E9Q4K7_MOUSE Protein Kif13b OS=Mus musculus GN=Kif13b PE=1 SV=1	Kif13b	0	40	7.374503333	74864.14844	4.874273889
tr|E9Q509|E9Q509_MOUSE	E9Q509	tr|E9Q509|E9Q509_MOUSE Pyruvate kinase OS=Mus musculus GN=Pklr PE=1 SV=1	Pklr	1	100	186.8033333	1648892.5	6.217192343
tr|Q9CZN7|Q9CZN7_MOUSE	Q9CZN7	tr|Q9CZN7|Q9CZN7_MOUSE Serine hydroxymethyltransferase OS=Mus musculus GN=Shmt2 PE=1 SV=1	Shmt2	0	90	54.77676667	637689.5625	5.804609309
sp|O88428|PAPS2_MOUSE	O88428	sp|O88428|PAPS2_MOUSE Bifunctional 3'-phosphoadenosine 5'-phosphosulfate synthase 2 OS=Mus musculus GN=Papss2 PE=1 SV=2	Papss2	1	90	57.1169	518641.1875	5.714867003
sp|P40142|TKT_MOUSE	P40142	sp|P40142|TKT_MOUSE Transketolase OS=Mus musculus GN=Tkt PE=1 SV=1	Tkt	0	90	68.03456667	2548696.75	6.406318165
sp|Q60597|ODO1_MOUSE	Q60597	sp|Q60597|ODO1_MOUSE 2-oxoglutarate dehydrogenase, mitochondrial OS=Mus musculus GN=Ogdh PE=1 SV=3	Ogdh	1	90	39.89316667	2512.200073	3.400054224
sp|Q8VC12|HUTU_MOUSE	Q8VC12	sp|Q8VC12|HUTU_MOUSE Urocanate hydratase OS=Mus musculus GN=Uroc1 PE=1 SV=2	Uroc1	0	100	114.8970667	1857034.75	6.268820031
sp|Q9QXX4|CMC2_MOUSE	Q9QXX4	sp|Q9QXX4|CMC2_MOUSE Calcium-binding mitochondrial carrier protein Aralar2 OS=Mus musculus GN=Slc25a13 PE=1 SV=1	Slc25a13	1	90	39.452	1109839.625	6.045260227
sp|F6ZDS4|TPR_MOUSE	F6ZDS4	sp|F6ZDS4|TPR_MOUSE Nucleoprotein TPR OS=Mus musculus GN=Tpr PE=1 SV=1	Tpr	0	90	51.936	482.4500122	2.683452322
sp|P06801|MAOX_MOUSE	P06801	sp|P06801|MAOX_MOUSE NADP-dependent malic enzyme OS=Mus musculus GN=Me1 PE=1 SV=2	Me1	0	90	59.3691	11778.6001	4.071093677
sp|P42932|TCPQ_MOUSE	P42932	sp|P42932|TCPQ_MOUSE T-complex protein 1 subunit theta OS=Mus musculus GN=Cct8 PE=1 SV=3	Cct8	1	90	59.0947	465967.6094	5.668355729
sp|P49429|HPPD_MOUSE	P49429	sp|P49429|HPPD_MOUSE 4-hydroxyphenylpyruvate dioxygenase OS=Mus musculus GN=Hpd PE=1 SV=3	Hpd	0	100	1557.71	4308815	6.634357848
sp|P80316|TCPE_MOUSE	P80316	sp|P80316|TCPE_MOUSE T-complex protein 1 subunit epsilon OS=Mus musculus GN=Cct5 PE=1 SV=1	Cct5	0	80	30.6729	164331.25	5.215720159
sp|P97494|GSH1_MOUSE	P97494	sp|P97494|GSH1_MOUSE Glutamate--cysteine ligase catalytic subunit OS=Mus musculus GN=Gclc PE=1 SV=4	Gclc	0	80	33.0692	359109.9063	5.555227386
sp|Q02357|ANK1_MOUSE	Q02357	sp|Q02357|ANK1_MOUSE Ankyrin-1 OS=Mus musculus GN=Ank1 PE=1 SV=2	Ank1	0	10	0.04205935	57489.90039	4.759591556
sp|Q8BHN3|GANAB_MOUSE	Q8BHN3	sp|Q8BHN3|GANAB_MOUSE Neutral alpha-glucosidase AB OS=Mus musculus GN=Ganab PE=1 SV=1	Ganab	0	80	35.24523333	372053.4531	5.57060534
sp|Q8JZR0|ACSL5_MOUSE	Q8JZR0	sp|Q8JZR0|ACSL5_MOUSE Long-chain-fatty-acid--CoA ligase 5 OS=Mus musculus GN=Acsl5 PE=1 SV=1	Acsl5	0	90	55.133	990363.5313	5.99579464
sp|Q8K2B3|SDHA_MOUSE	Q8K2B3	sp|Q8K2B3|SDHA_MOUSE Succinate dehydrogenase [ubiquinone] flavoprotein subunit, mitochondrial OS=Mus musculus GN=Sdha PE=1 SV=1	Sdha	1	100	173.4863333	1634265.375	6.213322579
sp|Q8QZT1|THIL_MOUSE	Q8QZT1	sp|Q8QZT1|THIL_MOUSE Acetyl-CoA acetyltransferase, mitochondrial OS=Mus musculus GN=Acat1 PE=1 SV=1	Acat1	1	90	50.232	4164063.25	6.619517318
sp|Q8VCW8|ACSF2_MOUSE	Q8VCW8	sp|Q8VCW8|ACSF2_MOUSE Acyl-CoA synthetase family member 2, mitochondrial OS=Mus musculus GN=Acsf2 PE=1 SV=1	Acsf2	1	90	49.33883333	1311858.063	6.117886849
sp|Q91ZJ5|UGPA_MOUSE	Q91ZJ5	sp|Q91ZJ5|UGPA_MOUSE UTP--glucose-1-phosphate uridylyltransferase OS=Mus musculus GN=Ugp2 PE=1 SV=3	Ugp2	0	80	30.92573333	1395357.625	6.14468553
tr|B7ZNH7|B7ZNH7_MOUSE	B7ZNH7	tr|B7ZNH7|B7ZNH7_MOUSE Collagen alpha-1(XIV) chain OS=Mus musculus GN=Col14a1 PE=1 SV=1	Col14a1	0	50	10.23281667	3521.400024	3.546715363
sp|A2BIM8|MUP18_MOUSE	A2BIM8	sp|A2BIM8|MUP18_MOUSE Major urinary protein 18 OS=Mus musculus GN=Mup18 PE=3 SV=1	Mup18	0	10	0.291589	8786773.25	6.943829419
sp|O88685|PRS6A_MOUSE	O88685	sp|O88685|PRS6A_MOUSE 26S protease regulatory subunit 6A OS=Mus musculus GN=Psmc3 PE=1 SV=2	Psmc3	0	90	58.844	181110.1484	5.257942787
sp|P21981|TGM2_MOUSE	P21981	sp|P21981|TGM2_MOUSE Protein-glutamine gamma-glutamyltransferase 2 OS=Mus musculus GN=Tgm2 PE=1 SV=4	Tgm2	1	90	43.94183333	848445.625	5.928624015
sp|P27546|MAP4_MOUSE	P27546	sp|P27546|MAP4_MOUSE Microtubule-associated protein 4 OS=Mus musculus GN=Map4 PE=1 SV=3	Map4	0	50	10.44335	106921.75	5.029066058
sp|P33267|CP2F2_MOUSE	P33267	sp|P33267|CP2F2_MOUSE Cytochrome P450 2F2 OS=Mus musculus GN=Cyp2f2 PE=1 SV=1	Cyp2f2	1	100	385.5966667	1485886.938	6.171985765
sp|P35492|HUTH_MOUSE	P35492	sp|P35492|HUTH_MOUSE Histidine ammonia-lyase OS=Mus musculus GN=Hal PE=1 SV=1	Hal	1	100	100.7555	1019315.813	6.008308761
sp|P70694|DHB5_MOUSE	P70694	sp|P70694|DHB5_MOUSE Estradiol 17 beta-dehydrogenase 5 OS=Mus musculus GN=Akr1c6 PE=1 SV=1	Akr1c6	1	100	344.7893333	5872065	6.768790854
sp|Q3TXS7|PSMD1_MOUSE	Q3TXS7	sp|Q3TXS7|PSMD1_MOUSE 26S proteasome non-ATPase regulatory subunit 1 OS=Mus musculus GN=Psmd1 PE=1 SV=1	Psmd1	1	70	19.63093333	164793.1016	5.216939028
sp|Q6NZJ6|IF4G1_MOUSE	Q6NZJ6	sp|Q6NZJ6|IF4G1_MOUSE Eukaryotic translation initiation factor 4 gamma 1 OS=Mus musculus GN=Eif4g1 PE=1 SV=1	Eif4g1	1	100	111.6604667	309889.0469	5.491206226
sp|Q7TPR4|ACTN1_MOUSE	Q7TPR4	sp|Q7TPR4|ACTN1_MOUSE Alpha-actinin-1 OS=Mus musculus GN=Actn1 PE=1 SV=1	Actn1	0	60	12.56766667	9218.450195	3.964657914
sp|Q80XL6|ACD11_MOUSE	Q80XL6	sp|Q80XL6|ACD11_MOUSE Acyl-CoA dehydrogenase family member 11 OS=Mus musculus GN=Acad11 PE=1 SV=2	Acad11	0	90	68.5449	314867.2969	5.498127556
sp|Q91VA0|ACSM1_MOUSE	Q91VA0	sp|Q91VA0|ACSM1_MOUSE Acyl-coenzyme A synthetase ACSM1, mitochondrial OS=Mus musculus GN=Acsm1 PE=1 SV=1	Acsm1	1	100	91.1975	1247349.625	6.095988201
sp|Q91WL5|CP4CA_MOUSE	Q91WL5	sp|Q91WL5|CP4CA_MOUSE Cytochrome P450 4A12A OS=Mus musculus GN=Cyp4a12a PE=1 SV=2	Cyp4a12a	0	80	32.7108118	148438.5527	5.171546711
sp|Q9Z2V4|PCKGC_MOUSE	Q9Z2V4	sp|Q9Z2V4|PCKGC_MOUSE Phosphoenolpyruvate carboxykinase, cytosolic [GTP] OS=Mus musculus GN=Pck1 PE=1 SV=1	Pck1	0	100	623.5593333	439629.4531	5.64308678
sp|O35488|S27A2_MOUSE	O35488	sp|O35488|S27A2_MOUSE Very long-chain acyl-CoA synthetase OS=Mus musculus GN=Slc27a2 PE=1 SV=2	Slc27a2	0	100	429.441	453106	5.656199813
sp|P05202|AATM_MOUSE	P05202	sp|P05202|AATM_MOUSE Aspartate aminotransferase, mitochondrial OS=Mus musculus GN=Got2 PE=1 SV=1	Got2	0	100	84.37206667	4429348.25	6.646339827
sp|P13707|GPDA_MOUSE	P13707	sp|P13707|GPDA_MOUSE Glycerol-3-phosphate dehydrogenase [NAD(+)], cytoplasmic OS=Mus musculus GN=Gpd1 PE=1 SV=3	Gpd1	0	100	72.50216667	1092794.156	6.038538364
sp|P29758|OAT_MOUSE	P29758	sp|P29758|OAT_MOUSE Ornithine aminotransferase, mitochondrial OS=Mus musculus GN=Oat PE=1 SV=1	Oat	1	100	216.6873333	2898702	6.46220357
sp|P56657|CP240_MOUSE	P56657	sp|P56657|CP240_MOUSE Cytochrome P450 2C40 OS=Mus musculus GN=Cyp2c40 PE=1 SV=2	Cyp2c40	1	90	55.7528595	1199628.625	6.07904682
sp|P58281|OPA1_MOUSE	P58281	sp|P58281|OPA1_MOUSE Dynamin-like 120 kDa protein, mitochondrial OS=Mus musculus GN=Opa1 PE=1 SV=1	Opa1	0	60	14.37403333	103159.5	5.013509229
sp|Q3UMF0|COBL1_MOUSE	Q3UMF0	sp|Q3UMF0|COBL1_MOUSE Cordon-bleu protein-like 1 OS=Mus musculus GN=Cobll1 PE=1 SV=2	Cobll1	0	80	29.9034	79366.39844	4.899636673
sp|Q8BMJ2|SYLC_MOUSE	Q8BMJ2	sp|Q8BMJ2|SYLC_MOUSE Leucine--tRNA ligase, cytoplasmic OS=Mus musculus GN=Lars PE=1 SV=2	Lars	0	30	4.237653333	129618.6484	5.112667489
sp|Q8K370|ACD10_MOUSE	Q8K370	sp|Q8K370|ACD10_MOUSE Acyl-CoA dehydrogenase family member 10 OS=Mus musculus GN=Acad10 PE=1 SV=1	Acad10	0	70	17.2474	62429.40039	4.795389164
sp|Q9DBN5|LONP2_MOUSE	Q9DBN5	sp|Q9DBN5|LONP2_MOUSE Lon protease homolog 2, peroxisomal OS=Mus musculus GN=Lonp2 PE=1 SV=1	Lonp2	0	100	98.43223333	64891.84961	4.812190153
sp|Q9QXD6|F16P1_MOUSE	Q9QXD6	sp|Q9QXD6|F16P1_MOUSE Fructose-1,6-bisphosphatase 1 OS=Mus musculus GN=Fbp1 PE=1 SV=3	Fbp1	0	100	432.4246667	4867744.25	6.687327752
sp|A2AN08|UBR4_MOUSE	A2AN08	sp|A2AN08|UBR4_MOUSE E3 ubiquitin-protein ligase UBR4 OS=Mus musculus GN=Ubr4 PE=1 SV=1	Ubr4	0	80	27.92463333	38133.45117	4.581306112
sp|A6X935|ITIH4_MOUSE	A6X935	sp|A6X935|ITIH4_MOUSE Inter alpha-trypsin inhibitor, heavy chain 4 OS=Mus musculus GN=Itih4 PE=1 SV=2	Itih4	0	100	455.046	26692.2002	4.426384373
sp|P30115|GSTA3_MOUSE	P30115	sp|P30115|GSTA3_MOUSE Glutathione S-transferase A3 OS=Mus musculus GN=Gsta3 PE=1 SV=2	Gsta3	1	100	575.5583333	2399256.375	6.380076657
sp|P80318|TCPG_MOUSE	P80318	sp|P80318|TCPG_MOUSE T-complex protein 1 subunit gamma OS=Mus musculus GN=Cct3 PE=1 SV=1	Cct3	0	70	21.85023333	693841.6563	5.84126037
sp|Q8BH00|AL8A1_MOUSE	Q8BH00	sp|Q8BH00|AL8A1_MOUSE Aldehyde dehydrogenase family 8 member A1 OS=Mus musculus GN=Aldh8a1 PE=1 SV=1	Aldh8a1	0	90	68.9966	2852368.875	6.455205689
sp|Q91WN4|KMO_MOUSE	Q91WN4	sp|Q91WN4|KMO_MOUSE Kynurenine 3-monooxygenase OS=Mus musculus GN=Kmo PE=1 SV=1	Kmo	1	90	55.32566667	295241.9531	5.47017807
sp|Q91XD4|FTCD_MOUSE	Q91XD4	sp|Q91XD4|FTCD_MOUSE Formimidoyltransferase-cyclodeaminase OS=Mus musculus GN=Ftcd PE=1 SV=1	Ftcd	0	100	85.74226667	1282743.875	6.10813995
sp|Q9Z2I8|SUCB2_MOUSE	Q9Z2I8	sp|Q9Z2I8|SUCB2_MOUSE Succinate--CoA ligase [GDP-forming] subunit beta, mitochondrial OS=Mus musculus GN=Suclg2 PE=1 SV=3	Suclg2	0	80	24.29786667	1153420.125	6.061987525
tr|F6RPJ9|F6RPJ9_MOUSE	F6RPJ9	tr|F6RPJ9|F6RPJ9_MOUSE Insulin-degrading enzyme (Fragment) OS=Mus musculus GN=Ide PE=1 SV=1	Ide	0	80	23.8875	32280.65039	4.508942276
sp|P00186|CP1A2_MOUSE	P00186	sp|P00186|CP1A2_MOUSE Cytochrome P450 1A2 OS=Mus musculus GN=Cyp1a2 PE=1 SV=1	Cyp1a2	1	100	251.4713333	563043.6875	5.750542094
sp|P06151|LDHA_MOUSE	P06151	sp|P06151|LDHA_MOUSE L-lactate dehydrogenase A chain OS=Mus musculus GN=Ldha PE=1 SV=3	Ldha	0	100	125.7574667	3979476.75	6.599825972
sp|P12710|FABPL_MOUSE	P12710	sp|P12710|FABPL_MOUSE Fatty acid-binding protein, liver OS=Mus musculus GN=Fabp1 PE=1 SV=2	Fabp1	0	100	2108.3	38849028	7.589380157
sp|P14733|LMNB1_MOUSE	P14733	sp|P14733|LMNB1_MOUSE Lamin-B1 OS=Mus musculus GN=Lmnb1 PE=1 SV=3	Lmnb1	0	20	3.1677	135979.6484	5.133473914
sp|P17427|AP2A2_MOUSE	P17427	sp|P17427|AP2A2_MOUSE AP-2 complex subunit alpha-2 OS=Mus musculus GN=Ap2a2 PE=1 SV=2	Ap2a2	1	60	14.93396667	143171.4531	5.155856433
sp|P19001|K1C19_MOUSE	P19001	sp|P19001|K1C19_MOUSE Keratin, type I cytoskeletal 19 OS=Mus musculus GN=Krt19 PE=1 SV=1	Krt19	0	70	16.22792633	216445.1973	5.335347954
sp|P26231|CTNA1_MOUSE	P26231	sp|P26231|CTNA1_MOUSE Catenin alpha-1 OS=Mus musculus GN=Ctnna1 PE=1 SV=1	Ctnna1	0	80	33.7006	269249.7031	5.430155233
sp|P80314|TCPB_MOUSE	P80314	sp|P80314|TCPB_MOUSE T-complex protein 1 subunit beta OS=Mus musculus GN=Cct2 PE=1 SV=4	Cct2	0	70	22.5705	216733.6484	5.335926342
sp|Q3UPL0|SC31A_MOUSE	Q3UPL0	sp|Q3UPL0|SC31A_MOUSE Protein transport protein Sec31A OS=Mus musculus GN=Sec31a PE=1 SV=2	Sec31a	0	100	106.3327667	117042.2031	5.068342488
sp|Q61768|KINH_MOUSE	Q61768	sp|Q61768|KINH_MOUSE Kinesin-1 heavy chain OS=Mus musculus GN=Kif5b PE=1 SV=3	Kif5b	0	60	12.72036667	50085	4.699707678
sp|Q62167|DDX3X_MOUSE	Q62167	sp|Q62167|DDX3X_MOUSE ATP-dependent RNA helicase DDX3X OS=Mus musculus GN=Ddx3x PE=1 SV=3	Ddx3x	0	100	90.38413333	19429.35059	4.288458285
sp|Q8VCH0|THIKB_MOUSE	Q8VCH0	sp|Q8VCH0|THIKB_MOUSE 3-ketoacyl-CoA thiolase B, peroxisomal OS=Mus musculus GN=Acaa1b PE=1 SV=1	Acaa1b	0	100	231.6533333	2257716.125	6.353669335
sp|Q9QXD1|ACOX2_MOUSE	Q9QXD1	sp|Q9QXD1|ACOX2_MOUSE Peroxisomal acyl-coenzyme A oxidase 2 OS=Mus musculus GN=Acox2 PE=1 SV=2	Acox2	0	90	64.93876667	339655.5469	5.531038711
tr|B9EHJ3|B9EHJ3_MOUSE	B9EHJ3	tr|B9EHJ3|B9EHJ3_MOUSE Tight junction protein ZO-1 OS=Mus musculus GN=Tjp1 PE=1 SV=1	Tjp1	0	70	19.80653	70183.14844	4.846232847
tr|E9Q7G0|E9Q7G0_MOUSE	E9Q7G0	tr|E9Q7G0|E9Q7G0_MOUSE Protein Numa1 OS=Mus musculus GN=Numa1 PE=1 SV=1	Numa1	0	60	13.4685	9258.800293	3.966554717
tr|E9QNL5|E9QNL5_MOUSE	E9QNL5	tr|E9QNL5|E9QNL5_MOUSE Sulfotransferase OS=Mus musculus GN=Sult1a1 PE=1 SV=1	Sult1a1	0	100	118.0900333	34323.5	4.535591567
sp|P16332|MUTA_MOUSE	P16332	sp|P16332|MUTA_MOUSE Methylmalonyl-CoA mutase, mitochondrial OS=Mus musculus GN=Mut PE=1 SV=2	Mut	0	80	29.19446667	578551.75	5.762342212
sp|P29341|PABP1_MOUSE	P29341	sp|P29341|PABP1_MOUSE Polyadenylate-binding protein 1 OS=Mus musculus GN=Pabpc1 PE=1 SV=2	Pabpc1	0	100	123.2456667	345425.7969	5.538354768
sp|P70398|USP9X_MOUSE	P70398	sp|P70398|USP9X_MOUSE Probable ubiquitin carboxyl-terminal hydrolase FAF-X OS=Mus musculus GN=Usp9x PE=1 SV=2	Usp9x	0	70	19.20723333	44515.39844	4.648510265
sp|P80315|TCPD_MOUSE	P80315	sp|P80315|TCPD_MOUSE T-complex protein 1 subunit delta OS=Mus musculus GN=Cct4 PE=1 SV=3	Cct4	0	80	23.68606667	387075.6406	5.587795841
sp|Q3UEG6|AGT2_MOUSE	Q3UEG6	sp|Q3UEG6|AGT2_MOUSE Alanine--glyoxylate aminotransferase 2, mitochondrial OS=Mus musculus GN=Agxt2 PE=1 SV=1	Agxt2	1	90	39.4116	393022.4531	5.594417362
sp|Q61176|ARGI1_MOUSE	Q61176	sp|Q61176|ARGI1_MOUSE Arginase-1 OS=Mus musculus GN=Arg1 PE=1 SV=1	Arg1	0	100	266.5626667	13882638	7.142471999
sp|Q64374|RGN_MOUSE	Q64374	sp|Q64374|RGN_MOUSE Regucalcin OS=Mus musculus GN=Rgn PE=1 SV=1	Rgn	1	100	193.9146667	11530251	7.061838761
sp|Q8BJ64|CHDH_MOUSE	Q8BJ64	sp|Q8BJ64|CHDH_MOUSE Choline dehydrogenase, mitochondrial OS=Mus musculus GN=Chdh PE=1 SV=1	Chdh	0	80	22.96	436824.5	5.640306988
sp|Q921G7|ETFD_MOUSE	Q921G7	sp|Q921G7|ETFD_MOUSE Electron transfer flavoprotein-ubiquinone oxidoreductase, mitochondrial OS=Mus musculus GN=Etfdh PE=1 SV=1	Etfdh	0	90	62.16216667	64591.09961	4.810172678
sp|Q9D0R2|SYTC_MOUSE	Q9D0R2	sp|Q9D0R2|SYTC_MOUSE Threonine--tRNA ligase, cytoplasmic OS=Mus musculus GN=Tars PE=1 SV=2	Tars	0	70	19.87083333	266666.9063	5.425969122
sp|Q9QXY6|EHD3_MOUSE	Q9QXY6	sp|Q9QXY6|EHD3_MOUSE EH domain-containing protein 3 OS=Mus musculus GN=Ehd3 PE=1 SV=2	Ehd3	0	60	15.18843333	152702.8516	5.183847147
sp|Q9Z1Q9|SYVC_MOUSE	Q9Z1Q9	sp|Q9Z1Q9|SYVC_MOUSE Valine--tRNA ligase OS=Mus musculus GN=Vars PE=1 SV=1	Vars	0	70	20.86483333	81591	4.911642256
tr|A0A0R4J140|A0A0R4J140_MOUSE	A0A0R4J140	tr|A0A0R4J140|A0A0R4J140_MOUSE Clustered mitochondria protein homolog OS=Mus musculus GN=Cluh PE=1 SV=1	Cluh	0	90	44.8299	152422.1484	5.183048079
tr|E9QNN1|E9QNN1_MOUSE	E9QNN1	tr|E9QNN1|E9QNN1_MOUSE ATP-dependent RNA helicase A OS=Mus musculus GN=Dhx9 PE=1 SV=1	Dhx9	0	60	12.6263	113323.0508	5.054318258
tr|G5E898|G5E898_MOUSE	G5E898	tr|G5E898|G5E898_MOUSE Periplakin OS=Mus musculus GN=Ppl PE=1 SV=1	Ppl	0	40	7.11778	2613.149902	3.417164324
sp|P10649|GSTM1_MOUSE	P10649	sp|P10649|GSTM1_MOUSE Glutathione S-transferase Mu 1 OS=Mus musculus GN=Gstm1 PE=1 SV=2	Gstm1	0	100	638.743	33090.59961	4.519704637
sp|P47962|RL5_MOUSE	P47962	sp|P47962|RL5_MOUSE 60S ribosomal protein L5 OS=Mus musculus GN=Rpl5 PE=1 SV=3	Rpl5	0	90	39.8972	498222.1875	5.697423064
sp|P54071|IDHP_MOUSE	P54071	sp|P54071|IDHP_MOUSE Isocitrate dehydrogenase [NADP], mitochondrial OS=Mus musculus GN=Idh2 PE=1 SV=3	Idh2	1	90	56.46426667	783295.75	5.89392577
sp|P58871|TB182_MOUSE	P58871	sp|P58871|TB182_MOUSE 182 kDa tankyrase-1-binding protein OS=Mus musculus GN=Tnks1bp1 PE=1 SV=2	Tnks1bp1	0	70	18.93693333	14514.25	4.161794599
sp|P62908|RS3_MOUSE	P62908	sp|P62908|RS3_MOUSE 40S ribosomal protein S3 OS=Mus musculus GN=Rps3 PE=1 SV=1	Rps3	0	100	80.38183333	1423629.813	6.153397074
sp|P97807|FUMH_MOUSE	P97807	sp|P97807|FUMH_MOUSE Fumarate hydratase, mitochondrial OS=Mus musculus GN=Fh PE=1 SV=3	Fh	0			1284604.938	6.108769587
sp|Q00519|XDH_MOUSE	Q00519	sp|Q00519|XDH_MOUSE Xanthine dehydrogenase/oxidase OS=Mus musculus GN=Xdh PE=1 SV=5	Xdh	0	80	31.91196667	379895.5	5.579664149
sp|Q05421|CP2E1_MOUSE	Q05421	sp|Q05421|CP2E1_MOUSE Cytochrome P450 2E1 OS=Mus musculus GN=Cyp2e1 PE=1 SV=1	Cyp2e1	0	100	1711.81	74915.94922	4.874574287
sp|Q61879|MYH10_MOUSE	Q61879	sp|Q61879|MYH10_MOUSE Myosin-10 OS=Mus musculus GN=Myh10 PE=1 SV=2	Myh10	0	40	7.701696667	272806.7031	5.435855037
sp|Q64514|TPP2_MOUSE	Q64514	sp|Q64514|TPP2_MOUSE Tripeptidyl-peptidase 2 OS=Mus musculus GN=Tpp2 PE=1 SV=3	Tpp2	0	20	4.066606667	45658.5	4.65952164
sp|Q7TMY8|HUWE1_MOUSE	Q7TMY8	sp|Q7TMY8|HUWE1_MOUSE E3 ubiquitin-protein ligase HUWE1 OS=Mus musculus GN=Huwe1 PE=1 SV=5	Huwe1	0	100	116.3533333	34714.29883	4.540508398
sp|Q8BFR5|EFTU_MOUSE	Q8BFR5	sp|Q8BFR5|EFTU_MOUSE Elongation factor Tu, mitochondrial OS=Mus musculus GN=Tufm PE=1 SV=1	Tufm	1	60	12.76436667	670394.6563	5.826330544
sp|Q8VDM4|PSMD2_MOUSE	Q8VDM4	sp|Q8VDM4|PSMD2_MOUSE 26S proteasome non-ATPase regulatory subunit 2 OS=Mus musculus GN=Psmd2 PE=1 SV=1	Psmd2	0	90	39.081	283939.8125	5.453226291
sp|Q91YQ5|RPN1_MOUSE	Q91YQ5	sp|Q91YQ5|RPN1_MOUSE Dolichyl-diphosphooligosaccharide--protein glycosyltransferase subunit 1 OS=Mus musculus GN=Rpn1 PE=1 SV=1	Rpn1	0	70	19.4943	655000.6875	5.816241756
sp|Q9ERU9|RBP2_MOUSE	Q9ERU9	sp|Q9ERU9|RBP2_MOUSE E3 SUMO-protein ligase RanBP2 OS=Mus musculus GN=Ranbp2 PE=1 SV=2	Ranbp2	0	40	6.839703333	24705.05078	4.392785751
sp|Q9JLJ2|AL9A1_MOUSE	Q9JLJ2	sp|Q9JLJ2|AL9A1_MOUSE 4-trimethylaminobutyraldehyde dehydrogenase OS=Mus musculus GN=Aldh9a1 PE=1 SV=1	Aldh9a1	0	90	49.1627	1195806.625	6.077660955
tr|A0A0R4IZY2|A0A0R4IZY2_MOUSE	A0A0R4IZY2	tr|A0A0R4IZY2|A0A0R4IZY2_MOUSE Cytochrome P450 2D26 OS=Mus musculus GN=Cyp2d26 PE=1 SV=1	Cyp2d26	1	100	294.211	307660.0469	5.488071102
tr|A0A1L1SQ51|A0A1L1SQ51_MOUSE	A0A1L1SQ51	tr|A0A1L1SQ51|A0A1L1SQ51_MOUSE Talin-2 OS=Mus musculus GN=Tln2 PE=4 SV=1	Tln2	0	10	1.518773333	121462.4492	5.084442034
tr|D3YUW7|D3YUW7_MOUSE	D3YUW7	tr|D3YUW7|D3YUW7_MOUSE Cingulin OS=Mus musculus GN=Cgn PE=1 SV=1	Cgn	0	30	5.369413333	54962.75	4.740068454
tr|E9QA16|E9QA16_MOUSE	E9QA16	tr|E9QA16|E9QA16_MOUSE Protein Cald1 OS=Mus musculus GN=Cald1 PE=1 SV=1	Cald1	1	100	124.4886667	262757.5	5.419555121
tr|Q6GT24|Q6GT24_MOUSE	Q6GT24	tr|Q6GT24|Q6GT24_MOUSE Peroxiredoxin 6 OS=Mus musculus GN=Prdx6 PE=1 SV=1	Prdx6	0	100	155.3633333	4880400.875	6.688455496
sp|P06728|APOA4_MOUSE	P06728	sp|P06728|APOA4_MOUSE Apolipoprotein A-IV OS=Mus musculus GN=Apoa4 PE=1 SV=3	Apoa4	0	80	26.89293333	73895.25	4.868616523
sp|P11725|OTC_MOUSE	P11725	sp|P11725|OTC_MOUSE Ornithine carbamoyltransferase, mitochondrial OS=Mus musculus GN=Otc PE=1 SV=1	Otc	1	100	75.97616667	5235632.5	6.718969155
sp|P30416|FKBP4_MOUSE	P30416	sp|P30416|FKBP4_MOUSE Peptidyl-prolyl cis-trans isomerase FKBP4 OS=Mus musculus GN=Fkbp4 PE=1 SV=5	Fkbp4	0	90	59.6443	275041.9063	5.439398869
sp|P61922|GABT_MOUSE	P61922	sp|P61922|GABT_MOUSE 4-aminobutyrate aminotransferase, mitochondrial OS=Mus musculus GN=Abat PE=1 SV=1	Abat	0	100	71.96946667	1078684.063	6.032894262
sp|Q571F8|GLSL_MOUSE	Q571F8	sp|Q571F8|GLSL_MOUSE Glutaminase liver isoform, mitochondrial OS=Mus musculus GN=Gls2 PE=1 SV=2	Gls2	0	100	222.4263333	185353.2969	5.268000315
sp|Q6P4T2|U520_MOUSE	Q6P4T2	sp|Q6P4T2|U520_MOUSE U5 small nuclear ribonucleoprotein 200 kDa helicase OS=Mus musculus GN=Snrnp200 PE=1 SV=1	Snrnp200	0	70	16.9628	29232.15039	4.465860764
sp|Q6PDI5|ECM29_MOUSE	Q6PDI5	sp|Q6PDI5|ECM29_MOUSE Proteasome-associated protein ECM29 homolog OS=Mus musculus GN=Ecm29 PE=1 SV=3	Ecm29	0			18600.2002	4.269517619
sp|Q8BW75|AOFB_MOUSE	Q8BW75	sp|Q8BW75|AOFB_MOUSE Amine oxidase [flavin-containing] B OS=Mus musculus GN=Maob PE=1 SV=4	Maob	0	90	58.75566667	1229423.469	6.089701499
sp|Q8BX70|VP13C_MOUSE	Q8BX70	sp|Q8BX70|VP13C_MOUSE Vacuolar protein sorting-associated protein 13C OS=Mus musculus GN=Vps13c PE=1 SV=2	Vps13c	0	30	5.3751	38654.84961	4.587203988
sp|Q8R317|UBQL1_MOUSE	Q8R317	sp|Q8R317|UBQL1_MOUSE Ubiquilin-1 OS=Mus musculus GN=Ubqln1 PE=1 SV=1	Ubqln1	0	80	26.29103333	98078.39844	4.991573365
sp|Q8VCT4|CES1D_MOUSE	Q8VCT4	sp|Q8VCT4|CES1D_MOUSE Carboxylesterase 1D OS=Mus musculus GN=Ces1d PE=1 SV=1	Ces1d	1	100	323.3176667	2579469	6.411530313
sp|Q91W43|GCSP_MOUSE	Q91W43	sp|Q91W43|GCSP_MOUSE Glycine dehydrogenase (decarboxylating), mitochondrial OS=Mus musculus GN=Gldc PE=1 SV=1	Gldc	0	70	16.90043333	253420.7422	5.403842158
sp|Q9DBF1|AL7A1_MOUSE	Q9DBF1	sp|Q9DBF1|AL7A1_MOUSE Alpha-aminoadipic semialdehyde dehydrogenase OS=Mus musculus GN=Aldh7a1 PE=1 SV=4	Aldh7a1	1	100	288.124	1669140.25	6.22249283
sp|Q9EQH2|ERAP1_MOUSE	Q9EQH2	sp|Q9EQH2|ERAP1_MOUSE Endoplasmic reticulum aminopeptidase 1 OS=Mus musculus GN=Erap1 PE=1 SV=2	Erap1	0	60	11.5905	167914.5469	5.225088322
tr|A0A0R4J1V0|A0A0R4J1V0_MOUSE	A0A0R4J1V0	tr|A0A0R4J1V0|A0A0R4J1V0_MOUSE Na(+)/H(+) exchange regulatory cofactor NHE-RF3 OS=Mus musculus GN=Pdzk1 PE=1 SV=1	Pdzk1	0	80	26.10486667	8420.450195	3.925335311
sp|O08638|MYH11_MOUSE	O08638	sp|O08638|MYH11_MOUSE Myosin-11 OS=Mus musculus GN=Myh11 PE=1 SV=1	Myh11	0	10	1.645353333	544976.6563	5.7363779
sp|O35643|AP1B1_MOUSE	O35643	sp|O35643|AP1B1_MOUSE AP-1 complex subunit beta-1 OS=Mus musculus GN=Ap1b1 PE=1 SV=2	Ap1b1	0	70	17.45303333	152683.0469	5.183790818
sp|O70475|UGDH_MOUSE	O70475	sp|O70475|UGDH_MOUSE UDP-glucose 6-dehydrogenase OS=Mus musculus GN=Ugdh PE=1 SV=1	Ugdh	0	100	97.4113	1513448.625	6.179967683
sp|P05201|AATC_MOUSE	P05201	sp|P05201|AATC_MOUSE Aspartate aminotransferase, cytoplasmic OS=Mus musculus GN=Got1 PE=1 SV=3	Got1	0	100	107.4423333	1724821	6.236744031
sp|P05213|TBA1B_MOUSE	P05213	sp|P05213|TBA1B_MOUSE Tubulin alpha-1B chain OS=Mus musculus GN=Tuba1b PE=1 SV=2	Tuba1b	0	20	2.47032	3453768.25	6.538293193
sp|P07901|HS90A_MOUSE	P07901	sp|P07901|HS90A_MOUSE Heat shock protein HSP 90-alpha OS=Mus musculus GN=Hsp90aa1 PE=1 SV=4	Hsp90aa1	1	90	43.7511	703163.1563	5.847056107
sp|P09405|NUCL_MOUSE	P09405	sp|P09405|NUCL_MOUSE Nucleolin OS=Mus musculus GN=Ncl PE=1 SV=2	Ncl	1	80	23.5023	382630.9063	5.582780046
sp|P25688|URIC_MOUSE	P25688	sp|P25688|URIC_MOUSE Uricase OS=Mus musculus GN=Uox PE=1 SV=2	Uox	1	100	1080.3	4745379.5	6.67627095
sp|P35564|CALX_MOUSE	P35564	sp|P35564|CALX_MOUSE Calnexin OS=Mus musculus GN=Canx PE=1 SV=1	Canx	0	100	130.1119333	1201368.75	6.079676331
sp|P46471|PRS7_MOUSE	P46471	sp|P46471|PRS7_MOUSE 26S protease regulatory subunit 7 OS=Mus musculus GN=Psmc2 PE=1 SV=5	Psmc2	0	70	21.57276667	173627.3047	5.239618024
sp|P46735|MYO1B_MOUSE	P46735	sp|P46735|MYO1B_MOUSE Unconventional myosin-Ib OS=Mus musculus GN=Myo1b PE=1 SV=3	Myo1b	0	90	66.47336667	117083.9492	5.068497363
sp|P53395|ODB2_MOUSE	P53395	sp|P53395|ODB2_MOUSE Lipoamide acyltransferase component of branched-chain alpha-keto acid dehydrogenase complex, mitochondrial OS=Mus musculus GN=Dbt PE=1 SV=2	Dbt	1	60	12.70073333	588654.2188	5.769860261
sp|P60843|IF4A1_MOUSE	P60843	sp|P60843|IF4A1_MOUSE Eukaryotic initiation factor 4A-I OS=Mus musculus GN=Eif4a1 PE=1 SV=1	Eif4a1	1	80	35.04	410544.7969	5.613360552
sp|P97872|FMO5_MOUSE	P97872	sp|P97872|FMO5_MOUSE Dimethylaniline monooxygenase [N-oxide-forming] 5 OS=Mus musculus GN=Fmo5 PE=1 SV=4	Fmo5	1	100	185.2213333	1573082.813	6.196751586
sp|Q01279|EGFR_MOUSE	Q01279	sp|Q01279|EGFR_MOUSE Epidermal growth factor receptor OS=Mus musculus GN=Egfr PE=1 SV=1	Egfr	1	100	196.6514	153851.5469	5.187101867
sp|Q01405|SC23A_MOUSE	Q01405	sp|Q01405|SC23A_MOUSE Protein transport protein Sec23A OS=Mus musculus GN=Sec23a PE=1 SV=2	Sec23a	0	80	24.6266	138412.6484	5.141175779
sp|Q07417|ACADS_MOUSE	Q07417	sp|Q07417|ACADS_MOUSE Short-chain specific acyl-CoA dehydrogenase, mitochondrial OS=Mus musculus GN=Acads PE=1 SV=2	Acads	1	90	56.9003	990595.5313	5.995896364
sp|Q5FW57|GLYAL_MOUSE	Q5FW57	sp|Q5FW57|GLYAL_MOUSE Glycine N-acyltransferase-like protein OS=Mus musculus GN=Gm4952 PE=1 SV=3	Gm4952	0	70	18.3732	113842.8984	5.056305944
sp|Q60759|GCDH_MOUSE	Q60759	sp|Q60759|GCDH_MOUSE Glutaryl-CoA dehydrogenase, mitochondrial OS=Mus musculus GN=Gcdh PE=1 SV=2	Gcdh	1	100	197.284	1165088.25	6.066358822
sp|Q6ZQ38|CAND1_MOUSE	Q6ZQ38	sp|Q6ZQ38|CAND1_MOUSE Cullin-associated NEDD8-dissociated protein 1 OS=Mus musculus GN=Cand1 PE=1 SV=2	Cand1	0	70	19.59303333	145179.6953	5.161905881
sp|Q91WU0|CES1F_MOUSE	Q91WU0	sp|Q91WU0|CES1F_MOUSE Carboxylesterase 1F OS=Mus musculus GN=Ces1f PE=1 SV=1	Ces1f	1	100	168.9526667	1747605.375	6.242443372
sp|Q91X83|METK1_MOUSE	Q91X83	sp|Q91X83|METK1_MOUSE S-adenosylmethionine synthase isoform type-1 OS=Mus musculus GN=Mat1a PE=1 SV=1	Mat1a	0	100	457.2836667	8903294.25	6.949550727
sp|Q99MN9|PCCB_MOUSE	Q99MN9	sp|Q99MN9|PCCB_MOUSE Propionyl-CoA carboxylase beta chain, mitochondrial OS=Mus musculus GN=Pccb PE=1 SV=2	Pccb	0	90	63.25076667	502776.1406	5.70137466
sp|Q9CWJ9|PUR9_MOUSE	Q9CWJ9	sp|Q9CWJ9|PUR9_MOUSE Bifunctional purine biosynthesis protein PURH OS=Mus musculus GN=Atic PE=1 SV=2	Atic	0	40	8.347096667	259800.4453	5.414639891
sp|Q9D8E6|RL4_MOUSE	Q9D8E6	sp|Q9D8E6|RL4_MOUSE 60S ribosomal protein L4 OS=Mus musculus GN=Rpl4 PE=1 SV=3	Rpl4	0	100	209.9963333	1296961.875	6.11292721
sp|Q9DBE0|CSAD_MOUSE	Q9DBE0	sp|Q9DBE0|CSAD_MOUSE Cysteine sulfinic acid decarboxylase OS=Mus musculus GN=Csad PE=1 SV=1	Csad	0	90	58.4103	710290.3594	5.85143592
tr|A0A0R4J0I1|A0A0R4J0I1_MOUSE	A0A0R4J0I1	tr|A0A0R4J0I1|A0A0R4J0I1_MOUSE MCG1051009 OS=Mus musculus GN=Serpina3k PE=1 SV=1	Serpina3k	0	100	869.344	981170.0625	5.991744289
tr|Q8BML9|Q8BML9_MOUSE	Q8BML9	tr|Q8BML9|Q8BML9_MOUSE Glutaminyl-tRNA synthetase OS=Mus musculus GN=Qars PE=1 SV=1	Qars	0	60	14.2592	118454	5.073549731
tr|Q91X75|Q91X75_MOUSE	Q91X75	tr|Q91X75|Q91X75_MOUSE Cyp2a4 protein OS=Mus musculus GN=Cyp2a5 PE=1 SV=1	Cyp2a5	0	100	418.9886667	52302.64844	4.718523681
sp|A2ATU0|DHTK1_MOUSE	A2ATU0	sp|A2ATU0|DHTK1_MOUSE Probable 2-oxoglutarate dehydrogenase E1 component DHKTD1, mitochondrial OS=Mus musculus GN=Dhtkd1 PE=1 SV=1	Dhtkd1	0	80	29.51366667	317866.5938	5.502244888
sp|O09173|HGD_MOUSE	O09173	sp|O09173|HGD_MOUSE Homogentisate 1,2-dioxygenase OS=Mus musculus GN=Hgd PE=1 SV=2	Hgd	1	100	185.3486667	3604203.375	6.556809289
sp|O55029|COPB2_MOUSE	O55029	sp|O55029|COPB2_MOUSE Coatomer subunit beta' OS=Mus musculus GN=Copb2 PE=1 SV=2	Copb2	0	70	19.40606667	229980.1484	5.36169035
sp|P14211|CALR_MOUSE	P14211	sp|P14211|CALR_MOUSE Calreticulin OS=Mus musculus GN=Calr PE=1 SV=1	Calr	0	100	277.6796667	4733414.25	6.675174514
sp|P15105|GLNA_MOUSE	P15105	sp|P15105|GLNA_MOUSE Glutamine synthetase OS=Mus musculus GN=Glul PE=1 SV=6	Glul	0	100	341.123	3818369.875	6.581877995
sp|P16331|PH4H_MOUSE	P16331	sp|P16331|PH4H_MOUSE Phenylalanine-4-hydroxylase OS=Mus musculus GN=Pah PE=1 SV=4	Pah	1	100	298.6206667	3332812.375	6.522810865
sp|P16406|AMPE_MOUSE	P16406	sp|P16406|AMPE_MOUSE Glutamyl aminopeptidase OS=Mus musculus GN=Enpep PE=1 SV=1	Enpep	1	80	30.6309	40679.80078	4.609378817
sp|P26041|MOES_MOUSE	P26041	sp|P26041|MOES_MOUSE Moesin OS=Mus musculus GN=Msn PE=1 SV=3	Msn	0	50	8.53627	104237.6484	5.018024605
sp|P30999|CTND1_MOUSE	P30999	sp|P30999|CTND1_MOUSE Catenin delta-1 OS=Mus musculus GN=Ctnnd1 PE=1 SV=2	Ctnnd1	1	80	26.9208	146747.6016	5.166571012
sp|P45952|ACADM_MOUSE	P45952	sp|P45952|ACADM_MOUSE Medium-chain specific acyl-CoA dehydrogenase, mitochondrial OS=Mus musculus GN=Acadm PE=1 SV=1	Acadm	1	100	101.1321667	970031.2188	5.986785711
sp|P47740|AL3A2_MOUSE	P47740	sp|P47740|AL3A2_MOUSE Fatty aldehyde dehydrogenase OS=Mus musculus GN=Aldh3a2 PE=1 SV=2	Aldh3a2	0	100	97.07776667	2551819.5	6.406849952
sp|P48036|ANXA5_MOUSE	P48036	sp|P48036|ANXA5_MOUSE Annexin A5 OS=Mus musculus GN=Anxa5 PE=1 SV=1	Anxa5	0	80	35.56656667	301850.4531	5.479791832
sp|P51174|ACADL_MOUSE	P51174	sp|P51174|ACADL_MOUSE Long-chain specific acyl-CoA dehydrogenase, mitochondrial OS=Mus musculus GN=Acadl PE=1 SV=2	Acadl	1	100	73.1773	37524.0498	4.574309704
sp|P56399|UBP5_MOUSE	P56399	sp|P56399|UBP5_MOUSE Ubiquitin carboxyl-terminal hydrolase 5 OS=Mus musculus GN=Usp5 PE=1 SV=1	Usp5	1	70	17.7539	196603.0469	5.293590244
sp|P62196|PRS8_MOUSE	P62196	sp|P62196|PRS8_MOUSE 26S protease regulatory subunit 8 OS=Mus musculus GN=Psmc5 PE=1 SV=1	Psmc5	0	70	22.5894	59718.5	4.776108891
sp|P97501|FMO3_MOUSE	P97501	sp|P97501|FMO3_MOUSE Dimethylaniline monooxygenase [N-oxide-forming] 3 OS=Mus musculus GN=Fmo3 PE=1 SV=1	Fmo3	0	100	148.485	451481.75	5.6546402
sp|Q3ULD5|MCCB_MOUSE	Q3ULD5	sp|Q3ULD5|MCCB_MOUSE Methylcrotonoyl-CoA carboxylase beta chain, mitochondrial OS=Mus musculus GN=Mccc2 PE=1 SV=1	Mccc2	0	70	20.1546	352704.75	5.547411309
sp|Q5XJY5|COPD_MOUSE	Q5XJY5	sp|Q5XJY5|COPD_MOUSE Coatomer subunit delta OS=Mus musculus GN=Arcn1 PE=1 SV=2	Arcn1	1	80	27.4285	128926.5	5.110342193
sp|Q61425|HCDH_MOUSE	Q61425	sp|Q61425|HCDH_MOUSE Hydroxyacyl-coenzyme A dehydrogenase, mitochondrial OS=Mus musculus GN=Hadh PE=1 SV=2	Hadh	0	90	67.2332	1544242.938	6.188715624
sp|Q64459|CP3AB_MOUSE	Q64459	sp|Q64459|CP3AB_MOUSE Cytochrome P450 3A11 OS=Mus musculus GN=Cyp3a11 PE=1 SV=1	Cyp3a11	0	100	316.0746667	602767.6875	5.780149963
sp|Q64464|CP3AD_MOUSE	Q64464	sp|Q64464|CP3AD_MOUSE Cytochrome P450 3A13 OS=Mus musculus GN=Cyp3a13 PE=1 SV=1	Cyp3a13	1	80	24.46816667	265485.7969	5.424041292
sp|Q8VEK3|HNRPU_MOUSE	Q8VEK3	sp|Q8VEK3|HNRPU_MOUSE Heterogeneous nuclear ribonucleoprotein U OS=Mus musculus GN=Hnrnpu PE=1 SV=1	Hnrnpu	0	90	44.55666667	852133.5	5.930507639
sp|Q8VI47|MRP2_MOUSE	Q8VI47	sp|Q8VI47|MRP2_MOUSE Canalicular multispecific organic anion transporter 1 OS=Mus musculus GN=Abcc2 PE=1 SV=2	Abcc2	0	100	112.8875	115879.25	5.064005676
sp|Q91WD5|NDUS2_MOUSE	Q91WD5	sp|Q91WD5|NDUS2_MOUSE NADH dehydrogenase [ubiquinone] iron-sulfur protein 2, mitochondrial OS=Mus musculus GN=Ndufs2 PE=1 SV=1	Ndufs2	0	90	67.08243333	184461.4531	5.265905626
sp|Q91XE0|GLYAT_MOUSE	Q91XE0	sp|Q91XE0|GLYAT_MOUSE Glycine N-acyltransferase OS=Mus musculus GN=Glyat PE=1 SV=1	Glyat	0	90	46.32106667	617356.6563	5.790536135
sp|Q99L13|3HIDH_MOUSE	Q99L13	sp|Q99L13|3HIDH_MOUSE 3-hydroxyisobutyrate dehydrogenase, mitochondrial OS=Mus musculus GN=Hibadh PE=1 SV=1	Hibadh	0	90	64.50786667	915070.25	5.961454436
sp|Q99NB9|SF3B1_MOUSE	Q99NB9	sp|Q99NB9|SF3B1_MOUSE Splicing factor 3B subunit 1 OS=Mus musculus GN=Sf3b1 PE=1 SV=1	Sf3b1	0	60	14.34003333	57747.94922	4.761536566
sp|Q9CZU6|CISY_MOUSE	Q9CZU6	sp|Q9CZU6|CISY_MOUSE Citrate synthase, mitochondrial OS=Mus musculus GN=Cs PE=1 SV=1	Cs	0	80	31.5152	691375.5938	5.839714044
sp|Q9D0I9|SYRC_MOUSE	Q9D0I9	sp|Q9D0I9|SYRC_MOUSE Arginine--tRNA ligase, cytoplasmic OS=Mus musculus GN=Rars PE=1 SV=2	Rars	0	30	6.078116667	161074.4531	5.207026666
sp|Q9D1A2|CNDP2_MOUSE	Q9D1A2	sp|Q9D1A2|CNDP2_MOUSE Cytosolic non-specific dipeptidase OS=Mus musculus GN=Cndp2 PE=1 SV=1	Cndp2	1	50	9.948263333	357713.9531	5.553535881
sp|Q9D6Y9|GLGB_MOUSE	Q9D6Y9	sp|Q9D6Y9|GLGB_MOUSE 1,4-alpha-glucan-branching enzyme OS=Mus musculus GN=Gbe1 PE=1 SV=1	Gbe1	1	80	31.0539	887020.625	5.947933718
sp|Q9DCN2|NB5R3_MOUSE	Q9DCN2	sp|Q9DCN2|NB5R3_MOUSE NADH-cytochrome b5 reductase 3 OS=Mus musculus GN=Cyb5r3 PE=1 SV=3	Cyb5r3	0	100	216.9256667	285259.7031	5.455240426
sp|Q9EPU0|RENT1_MOUSE	Q9EPU0	sp|Q9EPU0|RENT1_MOUSE Regulator of nonsense transcripts 1 OS=Mus musculus GN=Upf1 PE=1 SV=2	Upf1	0	60	13.9913	64376.69922	4.808728705
sp|Q9EQF5|DPYS_MOUSE	Q9EQF5	sp|Q9EQF5|DPYS_MOUSE Dihydropyrimidinase OS=Mus musculus GN=Dpys PE=1 SV=2	Dpys	1	100	74.80313333	932384.5313	5.96959506
sp|Q9Z1Z0|USO1_MOUSE	Q9Z1Z0	sp|Q9Z1Z0|USO1_MOUSE General vesicular transport factor p115 OS=Mus musculus GN=Uso1 PE=1 SV=2	Uso1	0	60	12.78176667	121364.9023	5.084093111
sp|Q9Z2I9|SUCB1_MOUSE	Q9Z2I9	sp|Q9Z2I9|SUCB1_MOUSE Succinate--CoA ligase [ADP-forming] subunit beta, mitochondrial OS=Mus musculus GN=Sucla2 PE=1 SV=2	Sucla2	0	80	33.05016667	632550.5313	5.801095225
tr|A0A087WSP5|A0A087WSP5_MOUSE	A0A087WSP5	tr|A0A087WSP5|A0A087WSP5_MOUSE Signal transducer and activator of transcription OS=Mus musculus GN=Stat1 PE=1 SV=1	Stat1	1	30	5.73232	63278.29883	4.801254795
tr|E9Q852|E9Q852_MOUSE	E9Q852	tr|E9Q852|E9Q852_MOUSE Afadin OS=Mus musculus GN=Afdn PE=1 SV=2	Afdn	0			8251.299805	3.916522367
tr|E9QB02|E9QB02_MOUSE	E9QB02	tr|E9QB02|E9QB02_MOUSE Methionine--tRNA ligase, cytoplasmic OS=Mus musculus GN=Mars PE=1 SV=1	Mars	0	80	31.53776667	93299.85156	4.969880953
tr|G3X9G4|G3X9G4_MOUSE	G3X9G4	tr|G3X9G4|G3X9G4_MOUSE Dynamin-2 OS=Mus musculus GN=Dnm2 PE=1 SV=1	Dnm2	0	80	34.43446667	83052.85156	4.919354548
sp|E9PV24|FIBA_MOUSE	E9PV24	sp|E9PV24|FIBA_MOUSE Fibrinogen alpha chain OS=Mus musculus GN=Fga PE=1 SV=1	Fga	0	100	627.2736667	940274	5.973254427
sp|O54754|AOXA_MOUSE	O54754	sp|O54754|AOXA_MOUSE Aldehyde oxidase 1 OS=Mus musculus GN=Aox1 PE=1 SV=2	Aox1	0	80	27.01243333	73128.99805	4.864089623
sp|P00329|ADH1_MOUSE	P00329	sp|P00329|ADH1_MOUSE Alcohol dehydrogenase 1 OS=Mus musculus GN=Adh1 PE=1 SV=2	Adh1	0	100	986.2206667	11183930	7.04859444
sp|P16015|CAH3_MOUSE	P16015	sp|P16015|CAH3_MOUSE Carbonic anhydrase 3 OS=Mus musculus GN=Ca3 PE=1 SV=3	Ca3	0			41375270	7.616740841
sp|P24527|LKHA4_MOUSE	P24527	sp|P24527|LKHA4_MOUSE Leukotriene A-4 hydrolase OS=Mus musculus GN=Lta4h PE=1 SV=4	Lta4h	0	50	9.827043333	133675.0508	5.126050358
sp|P52825|CPT2_MOUSE	P52825	sp|P52825|CPT2_MOUSE Carnitine O-palmitoyltransferase 2, mitochondrial OS=Mus musculus GN=Cpt2 PE=1 SV=2	Cpt2	0	90	45.5264	333015.2031	5.522464061
sp|P61979|HNRPK_MOUSE	P61979	sp|P61979|HNRPK_MOUSE Heterogeneous nuclear ribonucleoprotein K OS=Mus musculus GN=Hnrnpk PE=1 SV=1	Hnrnpk	1	100	106.4373	1235208.5	6.091740272
sp|P62192|PRS4_MOUSE	P62192	sp|P62192|PRS4_MOUSE 26S protease regulatory subunit 4 OS=Mus musculus GN=Psmc1 PE=1 SV=1	Psmc1	0	80	28.17253333	306425.3594	5.486324704
sp|Q00623|APOA1_MOUSE	Q00623	sp|Q00623|APOA1_MOUSE Apolipoprotein A-I OS=Mus musculus GN=Apoa1 PE=1 SV=2	Apoa1	0	100	4659.776667	1242807.563	6.094403887
sp|Q11011|PSA_MOUSE	Q11011	sp|Q11011|PSA_MOUSE Puromycin-sensitive aminopeptidase OS=Mus musculus GN=Npepps PE=1 SV=2	Npepps	0	50	11.3331	57377.44922	4.758741237
sp|Q61656|DDX5_MOUSE	Q61656	sp|Q61656|DDX5_MOUSE Probable ATP-dependent RNA helicase DDX5 OS=Mus musculus GN=Ddx5 PE=1 SV=2	Ddx5	0	100	173.002	306907.6875	5.487007767
sp|Q78JT3|3HAO_MOUSE	Q78JT3	sp|Q78JT3|3HAO_MOUSE 3-hydroxyanthranilate 3,4-dioxygenase OS=Mus musculus GN=Haao PE=1 SV=1	Haao	0	100	171.2006667	2792302.5	6.445962465
sp|Q8BGT5|ALAT2_MOUSE	Q8BGT5	sp|Q8BGT5|ALAT2_MOUSE Alanine aminotransferase 2 OS=Mus musculus GN=Gpt2 PE=1 SV=1	Gpt2	0	100	189.151	222138.9453	5.346624706
sp|Q8BIJ6|SYIM_MOUSE	Q8BIJ6	sp|Q8BIJ6|SYIM_MOUSE Isoleucine--tRNA ligase, mitochondrial OS=Mus musculus GN=Iars2 PE=1 SV=1	Iars2	0	50	10.41179667	70023.84766	4.845245971
sp|Q8R1B4|EIF3C_MOUSE	Q8R1B4	sp|Q8R1B4|EIF3C_MOUSE Eukaryotic translation initiation factor 3 subunit C OS=Mus musculus GN=Eif3c PE=1 SV=1	Eif3c	1	70	20.16753333	119419.8008	5.077076342
sp|Q8VCM7|FIBG_MOUSE	Q8VCM7	sp|Q8VCM7|FIBG_MOUSE Fibrinogen gamma chain OS=Mus musculus GN=Fgg PE=1 SV=1	Fgg	0	100	754.4316667	781612.0625	5.892991253
sp|Q9CZS1|AL1B1_MOUSE	Q9CZS1	sp|Q9CZS1|AL1B1_MOUSE Aldehyde dehydrogenase X, mitochondrial OS=Mus musculus GN=Aldh1b1 PE=1 SV=1	Aldh1b1	0	80	23.19846667	1229095.281	6.089585551
sp|Q9WU79|PROD_MOUSE	Q9WU79	sp|Q9WU79|PROD_MOUSE Proline dehydrogenase 1, mitochondrial OS=Mus musculus GN=Prodh PE=1 SV=2	Prodh	0	100	79.62193333	710861.7188	5.851785127
sp|Q9Z0X1|AIFM1_MOUSE	Q9Z0X1	sp|Q9Z0X1|AIFM1_MOUSE Apoptosis-inducing factor 1, mitochondrial OS=Mus musculus GN=Aifm1 PE=1 SV=1	Aifm1	0	70	20.2837	1040112.125	6.017080159
tr|E9QKK8|E9QKK8_MOUSE	E9QKK8	tr|E9QKK8|E9QKK8_MOUSE Phospholipid-transporting ATPase OS=Mus musculus GN=Atp11c PE=1 SV=1	Atp11c	0	70	17.44136667	24268.2002	4.385037569
tr|Q80X81|Q80X81_MOUSE	Q80X81	tr|Q80X81|Q80X81_MOUSE Acetyl-Coenzyme A acetyltransferase 3 OS=Mus musculus GN=Acat3 PE=1 SV=1	Acat3	0	80	26.92183333	1084756.469	6.035332249
sp|P08226|APOE_MOUSE	P08226	sp|P08226|APOE_MOUSE Apolipoprotein E OS=Mus musculus GN=Apoe PE=1 SV=2	Apoe	0	100	14977.1	371650.0469	5.570134192
sp|P11983|TCPA_MOUSE	P11983	sp|P11983|TCPA_MOUSE T-complex protein 1 subunit alpha OS=Mus musculus GN=Tcp1 PE=1 SV=3	Tcp1	0	90	61.95843333	217720.9453	5.337900211
sp|P27659|RL3_MOUSE	P27659	sp|P27659|RL3_MOUSE 60S ribosomal protein L3 OS=Mus musculus GN=Rpl3 PE=1 SV=3	Rpl3	0	70	21.7799	793486.25	5.899539405
sp|P32261|ANT3_MOUSE	P32261	sp|P32261|ANT3_MOUSE Antithrombin-III OS=Mus musculus GN=Serpinc1 PE=1 SV=1	Serpinc1	0	100	535.3053333	202479.1016	5.306380205
sp|P35486|ODPA_MOUSE	P35486	sp|P35486|ODPA_MOUSE Pyruvate dehydrogenase E1 component subunit alpha, somatic form, mitochondrial OS=Mus musculus GN=Pdha1 PE=1 SV=1	Pdha1	0	80	30.08323333	340208.3438	5.531744961
sp|P42227|STAT3_MOUSE	P42227	sp|P42227|STAT3_MOUSE Signal transducer and activator of transcription 3 OS=Mus musculus GN=Stat3 PE=1 SV=2	Stat3	0	90	66.46673333	68665.65234	4.83673955
sp|P50431|GLYC_MOUSE	P50431	sp|P50431|GLYC_MOUSE Serine hydroxymethyltransferase, cytosolic OS=Mus musculus GN=Shmt1 PE=1 SV=3	Shmt1	1	100	136.0403333	1399403.688	6.145943014
sp|Q64737|PUR2_MOUSE	Q64737	sp|Q64737|PUR2_MOUSE Trifunctional purine biosynthetic protein adenosine-3 OS=Mus musculus GN=Gart PE=1 SV=3	Gart	0	40	6.917373333	66055.15039	4.819906686
sp|Q8BMF4|ODP2_MOUSE	Q8BMF4	sp|Q8BMF4|ODP2_MOUSE Dihydrolipoyllysine-residue acetyltransferase component of pyruvate dehydrogenase complex, mitochondrial OS=Mus musculus GN=Dlat PE=1 SV=2	Dlat	0	80	25.62323333	421982.2969	5.625294232
sp|Q8CFX1|G6PE_MOUSE	Q8CFX1	sp|Q8CFX1|G6PE_MOUSE GDH/6PGL endoplasmic bifunctional protein OS=Mus musculus GN=H6pd PE=1 SV=2	H6pd	0	90	60.03726667	209687.1016	5.321571717
sp|Q8CHT0|AL4A1_MOUSE	Q8CHT0	sp|Q8CHT0|AL4A1_MOUSE Delta-1-pyrroline-5-carboxylate dehydrogenase, mitochondrial OS=Mus musculus GN=Aldh4a1 PE=1 SV=3	Aldh4a1	1	100	72.0787	3673726.5	6.565106821
sp|Q8R086|SUOX_MOUSE	Q8R086	sp|Q8R086|SUOX_MOUSE Sulfite oxidase, mitochondrial OS=Mus musculus GN=Suox PE=1 SV=2	Suox	0	80	34.69703333	1331238.781	6.124255961
sp|Q8R0F9|S14L4_MOUSE	Q8R0F9	sp|Q8R0F9|S14L4_MOUSE SEC14-like protein 4 OS=Mus musculus GN=Sec14l4 PE=1 SV=1	Sec14l4	1	90	41.4898	664503.4688	5.822497252
sp|Q8VCN5|CGL_MOUSE	Q8VCN5	sp|Q8VCN5|CGL_MOUSE Cystathionine gamma-lyase OS=Mus musculus GN=Cth PE=1 SV=1	Cth	0	100	156.3196667	2840865.375	6.453450654
sp|Q91WT9|CBS_MOUSE	Q91WT9	sp|Q91WT9|CBS_MOUSE Cystathionine beta-synthase OS=Mus musculus GN=Cbs PE=1 SV=3	Cbs	1	100	140.9796667	701155.0625	5.845814074
sp|Q99J08|S14L2_MOUSE	Q99J08	sp|Q99J08|S14L2_MOUSE SEC14-like protein 2 OS=Mus musculus GN=Sec14l2 PE=1 SV=1	Sec14l2	0	100	114.0552333	1917697.188	6.282780031
sp|Q99K51|PLST_MOUSE	Q99K51	sp|Q99K51|PLST_MOUSE Plastin-3 OS=Mus musculus GN=Pls3 PE=1 SV=3	Pls3	0	60	15.16303333	383494.9063	5.5837596
sp|Q99LC5|ETFA_MOUSE	Q99LC5	sp|Q99LC5|ETFA_MOUSE Electron transfer flavoprotein subunit alpha, mitochondrial OS=Mus musculus GN=Etfa PE=1 SV=2	Etfa	0	100	72.1559	4253755.375	6.628772511
sp|Q99LF4|RTCB_MOUSE	Q99LF4	sp|Q99LF4|RTCB_MOUSE tRNA-splicing ligase RtcB homolog OS=Mus musculus GN=Rtcb PE=1 SV=1	Rtcb	0			243789.6016	5.387015178
sp|Q9CQ62|DECR_MOUSE	Q9CQ62	sp|Q9CQ62|DECR_MOUSE 2,4-dienoyl-CoA reductase, mitochondrial OS=Mus musculus GN=Decr1 PE=1 SV=1	Decr1	1	80	34.66586667	2280940	6.358113861
sp|Q9Z2Z6|MCAT_MOUSE	Q9Z2Z6	sp|Q9Z2Z6|MCAT_MOUSE Mitochondrial carnitine/acylcarnitine carrier protein OS=Mus musculus GN=Slc25a20 PE=1 SV=1	Slc25a20	0	70	20.70886667	325178.7969	5.51212222
tr|A0A087WQ94|A0A087WQ94_MOUSE	A0A087WQ94	tr|A0A087WQ94|A0A087WQ94_MOUSE Protein Tns1 (Fragment) OS=Mus musculus GN=Tns1 PE=1 SV=1	Tns1	0	60	14.27006667	40764.90039	4.610286385
tr|Q3U3J1|Q3U3J1_MOUSE	Q3U3J1	tr|Q3U3J1|Q3U3J1_MOUSE 2-oxoisovalerate dehydrogenase subunit alpha, mitochondrial OS=Mus musculus GN=Bckdha PE=1 SV=1	Bckdha	0	90	57.8852	81467.60156	4.910984931
sp|O35945|AL1A7_MOUSE	O35945	sp|O35945|AL1A7_MOUSE Aldehyde dehydrogenase, cytosolic 1 OS=Mus musculus GN=Aldh1a7 PE=1 SV=1	Aldh1a7	1	90	46.3651	698265.6875	5.844020702
sp|O54749|CP2J5_MOUSE	O54749	sp|O54749|CP2J5_MOUSE Cytochrome P450 2J5 OS=Mus musculus GN=Cyp2j5 PE=1 SV=1	Cyp2j5	1	100	128.6196667	227637.9531	5.357244672
sp|P08249|MDHM_MOUSE	P08249	sp|P08249|MDHM_MOUSE Malate dehydrogenase, mitochondrial OS=Mus musculus GN=Mdh2 PE=1 SV=3	Mdh2	0	90	64.8462	2174881.125	6.337435524
sp|P22599|A1AT2_MOUSE	P22599	sp|P22599|A1AT2_MOUSE Alpha-1-antitrypsin 1-2 OS=Mus musculus GN=Serpina1b PE=1 SV=2	Serpina1b	0	100	826.6853333	439070.0938	5.642533857
sp|P23492|PNPH_MOUSE	P23492	sp|P23492|PNPH_MOUSE Purine nucleoside phosphorylase OS=Mus musculus GN=Pnp PE=1 SV=2	Pnp	0	50	9.27178	691623.5313	5.839869761
sp|P27046|MA2A1_MOUSE	P27046	sp|P27046|MA2A1_MOUSE Alpha-mannosidase 2 OS=Mus musculus GN=Man2a1 PE=1 SV=2	Man2a1	1	90	37.5447	98500.04688	4.993436437
sp|P35505|FAAA_MOUSE	P35505	sp|P35505|FAAA_MOUSE Fumarylacetoacetase OS=Mus musculus GN=Fah PE=1 SV=2	Fah	0	100	229.2643333	2816259.25	6.449672631
sp|P35700|PRDX1_MOUSE	P35700	sp|P35700|PRDX1_MOUSE Peroxiredoxin-1 OS=Mus musculus GN=Prdx1 PE=1 SV=1	Prdx1	0	100	109.3633	635277.3438	5.802963367
sp|P52480|KPYM_MOUSE	P52480	sp|P52480|KPYM_MOUSE Pyruvate kinase PKM OS=Mus musculus GN=Pkm PE=1 SV=4	Pkm	0	40	6.813066667	76852.14844	4.885656013
sp|P55096|ABCD3_MOUSE	P55096	sp|P55096|ABCD3_MOUSE ATP-binding cassette sub-family D member 3 OS=Mus musculus GN=Abcd3 PE=1 SV=2	Abcd3	1	100	105.4967667	168704.8047	5.227127451
sp|P80313|TCPH_MOUSE	P80313	sp|P80313|TCPH_MOUSE T-complex protein 1 subunit eta OS=Mus musculus GN=Cct7 PE=1 SV=1	Cct7	0	60	15.1818	71891.80078	4.856679362
sp|P97742|CPT1A_MOUSE	P97742	sp|P97742|CPT1A_MOUSE Carnitine O-palmitoyltransferase 1, liver isoform OS=Mus musculus GN=Cpt1a PE=1 SV=4	Cpt1a	0	90	51.33943333	209333.75	5.320839253
sp|Q3U1J4|DDB1_MOUSE	Q3U1J4	sp|Q3U1J4|DDB1_MOUSE DNA damage-binding protein 1 OS=Mus musculus GN=Ddb1 PE=1 SV=2	Ddb1	0	80	30.11613333	125399.3516	5.098295291
sp|Q5YD48|A1CF_MOUSE	Q5YD48	sp|Q5YD48|A1CF_MOUSE APOBEC1 complementation factor OS=Mus musculus GN=A1cf PE=1 SV=2	A1cf	1	90	38.55253333	213028.1484	5.328436993
sp|Q80XN0|BDH_MOUSE	Q80XN0	sp|Q80XN0|BDH_MOUSE D-beta-hydroxybutyrate dehydrogenase, mitochondrial OS=Mus musculus GN=Bdh1 PE=1 SV=2	Bdh1	0	100	81.60673333	1122398.063	6.050146908
sp|Q8QZR5|ALAT1_MOUSE	Q8QZR5	sp|Q8QZR5|ALAT1_MOUSE Alanine aminotransferase 1 OS=Mus musculus GN=Gpt PE=1 SV=3	Gpt	0	100	79.53006667	1389385.125	6.142822645
sp|Q91VR5|DDX1_MOUSE	Q91VR5	sp|Q91VR5|DDX1_MOUSE ATP-dependent RNA helicase DDX1 OS=Mus musculus GN=Ddx1 PE=1 SV=1	Ddx1	0	60	12.20636667	139361.5469	5.144142958
sp|Q922J3|CLIP1_MOUSE	Q922J3	sp|Q922J3|CLIP1_MOUSE CAP-Gly domain-containing linker protein 1 OS=Mus musculus GN=Clip1 PE=1 SV=1	Clip1	1	50	11.27956667	18233.7998	4.260877182
sp|Q925I1|ATAD3_MOUSE	Q925I1	sp|Q925I1|ATAD3_MOUSE ATPase family AAA domain-containing protein 3 OS=Mus musculus GN=Atad3 PE=1 SV=1	Atad3	0			175819.2969	5.245066539
sp|Q99K48|NONO_MOUSE	Q99K48	sp|Q99K48|NONO_MOUSE Non-POU domain-containing octamer-binding protein OS=Mus musculus GN=Nono PE=1 SV=3	Nono	0	80	35.0776	168942.1016	5.227737892
sp|Q99MN1|SYK_MOUSE	Q99MN1	sp|Q99MN1|SYK_MOUSE Lysine--tRNA ligase OS=Mus musculus GN=Kars PE=1 SV=1	Kars	0	70	16.27346667	176698.0469	5.247231749
sp|Q99PV0|PRP8_MOUSE	Q99PV0	sp|Q99PV0|PRP8_MOUSE Pre-mRNA-processing-splicing factor 8 OS=Mus musculus GN=Prpf8 PE=1 SV=2	Prpf8	0	90	46.1467	30555.84961	4.485094364
sp|Q9CPV4|GLOD4_MOUSE	Q9CPV4	sp|Q9CPV4|GLOD4_MOUSE Glyoxalase domain-containing protein 4 OS=Mus musculus GN=Glod4 PE=1 SV=1	Glod4	0	70	17.7032	144631.3984	5.160262585
sp|Q9CWK8|SNX2_MOUSE	Q9CWK8	sp|Q9CWK8|SNX2_MOUSE Sorting nexin-2 OS=Mus musculus GN=Snx2 PE=1 SV=2	Snx2	1	60	13.0754	158115.3516	5.198974038
sp|Q9D7B6|ACAD8_MOUSE	Q9D7B6	sp|Q9D7B6|ACAD8_MOUSE Isobutyryl-CoA dehydrogenase, mitochondrial OS=Mus musculus GN=Acad8 PE=1 SV=2	Acad8	0	70	20.57456667	152232.9531	5.182508672
sp|Q9D819|IPYR_MOUSE	Q9D819	sp|Q9D819|IPYR_MOUSE Inorganic pyrophosphatase OS=Mus musculus GN=Ppa1 PE=1 SV=1	Ppa1	0	90	39.56283333	1288244.25	6.109998213
sp|Q9DB77|QCR2_MOUSE	Q9DB77	sp|Q9DB77|QCR2_MOUSE Cytochrome b-c1 complex subunit 2, mitochondrial OS=Mus musculus GN=Uqcrc2 PE=1 SV=1	Uqcrc2	1	90	57.1122	1746750.375	6.242230845
sp|Q9DCW4|ETFB_MOUSE	Q9DCW4	sp|Q9DCW4|ETFB_MOUSE Electron transfer flavoprotein subunit beta OS=Mus musculus GN=Etfb PE=1 SV=3	Etfb	0	100	122.3076667	5183364.75	6.714611771
sp|Q9JII6|AK1A1_MOUSE	Q9JII6	sp|Q9JII6|AK1A1_MOUSE Alcohol dehydrogenase [NADP(+)] OS=Mus musculus GN=Akr1a1 PE=1 SV=3	Akr1a1	0	100	102.6996	1563253.5	6.19402941
sp|Q9JLI6|SCLY_MOUSE	Q9JLI6	sp|Q9JLI6|SCLY_MOUSE Selenocysteine lyase OS=Mus musculus GN=Scly PE=1 SV=1	Scly	0	70	19.22333333	31478.2998	4.498011267
sp|Q9Z2I0|LETM1_MOUSE	Q9Z2I0	sp|Q9Z2I0|LETM1_MOUSE LETM1 and EF-hand domain-containing protein 1, mitochondrial OS=Mus musculus GN=Letm1 PE=1 SV=1	Letm1	0	70	19.90513333	185445.3047	5.268215842
tr|A0JNY3|A0JNY3_MOUSE	A0JNY3	tr|A0JNY3|A0JNY3_MOUSE Gephyrin OS=Mus musculus GN=Gphn PE=1 SV=1	Gphn	0	70	20.03116667	4583.850098	3.661230407
tr|Q6P8N8|Q6P8N8_MOUSE	Q6P8N8	tr|Q6P8N8|Q6P8N8_MOUSE ATP-dependent Clp protease ATP-binding subunit clpX-like, mitochondrial OS=Mus musculus GN=Clpx PE=1 SV=1	Clpx	0	50	11.15933333	80751.59766	4.907151124
sp|O09174|AMACR_MOUSE	O09174	sp|O09174|AMACR_MOUSE Alpha-methylacyl-CoA racemase OS=Mus musculus GN=Amacr PE=1 SV=4	Amacr	0	80	28.8616	533070.9844	5.726785044
sp|O88587|COMT_MOUSE	O88587	sp|O88587|COMT_MOUSE Catechol O-methyltransferase OS=Mus musculus GN=Comt PE=1 SV=2	Comt	1	100	240.8256667	541548.3594	5.733637244
sp|P07356|ANXA2_MOUSE	P07356	sp|P07356|ANXA2_MOUSE Annexin A2 OS=Mus musculus GN=Anxa2 PE=1 SV=2	Anxa2	0	50	9.757546667	162087	5.209748184
sp|P14685|PSMD3_MOUSE	P14685	sp|P14685|PSMD3_MOUSE 26S proteasome non-ATPase regulatory subunit 3 OS=Mus musculus GN=Psmd3 PE=1 SV=3	Psmd3	0	80	28.45793333	220034.8984	5.342491567
sp|P50516|VATA_MOUSE	P50516	sp|P50516|VATA_MOUSE V-type proton ATPase catalytic subunit A OS=Mus musculus GN=Atp6v1a PE=1 SV=2	Atp6v1a	0	70	18.87646667	93371.39844	4.970213863
sp|P58710|GGLO_MOUSE	P58710	sp|P58710|GGLO_MOUSE L-gulonolactone oxidase OS=Mus musculus GN=Gulo PE=1 SV=3	Gulo	0	100	86.37763333	870561.8125	5.939799613
sp|Q3U0V1|FUBP2_MOUSE	Q3U0V1	sp|Q3U0V1|FUBP2_MOUSE Far upstream element-binding protein 2 OS=Mus musculus GN=Khsrp PE=1 SV=2	Khsrp	1	60	12.09776667	227477.9453	5.356939297
sp|Q4LDG0|S27A5_MOUSE	Q4LDG0	sp|Q4LDG0|S27A5_MOUSE Bile acyl-CoA synthetase OS=Mus musculus GN=Slc27a5 PE=1 SV=2	Slc27a5	0	100	352.4373333	532192.0469	5.72606838
sp|Q64442|DHSO_MOUSE	Q64442	sp|Q64442|DHSO_MOUSE Sorbitol dehydrogenase OS=Mus musculus GN=Sord PE=1 SV=3	Sord	0	100	345.0506667	8521296	6.930505651
sp|Q6A0A9|F120A_MOUSE	Q6A0A9	sp|Q6A0A9|F120A_MOUSE Constitutive coactivator of PPAR-gamma-like protein 1 OS=Mus musculus GN=FAM120A PE=1 SV=2	FAM120A	0	80	29.91506667	109679.1992	5.040124271
sp|Q76MZ3|2AAA_MOUSE	Q76MZ3	sp|Q76MZ3|2AAA_MOUSE Serine/threonine-protein phosphatase 2A 65 kDa regulatory subunit A alpha isoform OS=Mus musculus GN=Ppp2r1a PE=1 SV=3	Ppp2r1a	0	60	15.3786	211646.75	5.325611604
sp|Q8BG32|PSD11_MOUSE	Q8BG32	sp|Q8BG32|PSD11_MOUSE 26S proteasome non-ATPase regulatory subunit 11 OS=Mus musculus GN=Psmd11 PE=1 SV=3	Psmd11	0	90	43.80683333	164829.2969	5.217034406
sp|Q8BH86|CN159_MOUSE	Q8BH86	sp|Q8BH86|CN159_MOUSE UPF0317 protein C14orf159 homolog, mitochondrial OS=Mus musculus PE=1 SV=1		0			135674.0039	5.132496642
sp|Q8BVI4|DHPR_MOUSE	Q8BVI4	sp|Q8BVI4|DHPR_MOUSE Dihydropteridine reductase OS=Mus musculus GN=Qdpr PE=1 SV=2	Qdpr	0	100	183.191	2238599.563	6.349976415
sp|Q8JZN5|ACAD9_MOUSE	Q8JZN5	sp|Q8JZN5|ACAD9_MOUSE Acyl-CoA dehydrogenase family member 9, mitochondrial OS=Mus musculus GN=Acad9 PE=1 SV=2	Acad9	0	60	11.77279667	88200.85156	4.945472778
sp|Q91WG8|GLCNE_MOUSE	Q91WG8	sp|Q91WG8|GLCNE_MOUSE Bifunctional UDP-N-acetylglucosamine 2-epimerase/N-acetylmannosamine kinase OS=Mus musculus GN=Gne PE=1 SV=1	Gne	0	100	129.6493333	157903.1484	5.19839079
sp|Q91X72|HEMO_MOUSE	Q91X72	sp|Q91X72|HEMO_MOUSE Hemopexin OS=Mus musculus GN=Hpx PE=1 SV=2	Hpx	0	100	945.458	489903.1563	5.690110237
sp|Q93092|TALDO_MOUSE	Q93092	sp|Q93092|TALDO_MOUSE Transaldolase OS=Mus musculus GN=Taldo1 PE=1 SV=2	Taldo1	0	90	37.42236667	332708.3438	5.522063692
sp|Q99PG0|AAAD_MOUSE	Q99PG0	sp|Q99PG0|AAAD_MOUSE Arylacetamide deacetylase OS=Mus musculus GN=Aadac PE=1 SV=3	Aadac	1	100	115.0419	1453246.25	6.162339211
sp|Q9CY58|PAIRB_MOUSE	Q9CY58	sp|Q9CY58|PAIRB_MOUSE Plasminogen activator inhibitor 1 RNA-binding protein OS=Mus musculus GN=Serbp1 PE=1 SV=2	Serbp1	0	80	33.23656667	7860.699951	3.895461219
sp|Q9D154|ILEUA_MOUSE	Q9D154	sp|Q9D154|ILEUA_MOUSE Leukocyte elastase inhibitor A OS=Mus musculus GN=Serpinb1a PE=1 SV=1	Serpinb1a	0	20	2.724747	189113.793	5.276723205
sp|Q9DCV7|K2C7_MOUSE	Q9DCV7	sp|Q9DCV7|K2C7_MOUSE Keratin, type II cytoskeletal 7 OS=Mus musculus GN=Krt7 PE=1 SV=1	Krt7	0	30	5.461868667	64167.40088	4.807314448
sp|Q9QUR6|PPCE_MOUSE	Q9QUR6	sp|Q9QUR6|PPCE_MOUSE Prolyl endopeptidase OS=Mus musculus GN=Prep PE=1 SV=1	Prep	0	50	9.85405	101689.1016	5.00727441
sp|Q9QXE0|HACL1_MOUSE	Q9QXE0	sp|Q9QXE0|HACL1_MOUSE 2-hydroxyacyl-CoA lyase 1 OS=Mus musculus GN=Hacl1 PE=1 SV=2	Hacl1	0	100	164.1983333	952784.0781	5.978994491
sp|Q9QXG4|ACSA_MOUSE	Q9QXG4	sp|Q9QXG4|ACSA_MOUSE Acetyl-coenzyme A synthetase, cytoplasmic OS=Mus musculus GN=Acss2 PE=1 SV=2	Acss2	0	100	105.3357667	905864.2188	5.957063106
tr|E9PVU0|E9PVU0_MOUSE	E9PVU0	tr|E9PVU0|E9PVU0_MOUSE Unconventional myosin-VI OS=Mus musculus GN=Myo6 PE=1 SV=1	Myo6	0	90	37.67353333	83688.39844	4.922665257
tr|E9QNA7|E9QNA7_MOUSE	E9QNA7	tr|E9QNA7|E9QNA7_MOUSE Sorbin and SH3 domain-containing protein 1 OS=Mus musculus GN=Sorbs1 PE=1 SV=1	Sorbs1	0	60	11.824	46593.69922	4.668327192
sp|E9Q555|RN213_MOUSE	E9Q555	sp|E9Q555|RN213_MOUSE E3 ubiquitin-protein ligase RNF213 OS=Mus musculus GN=Rnf213 PE=1 SV=2	Rnf213	0	50	9.2673	17244.60059	4.23665314
sp|O08553|DPYL2_MOUSE	O08553	sp|O08553|DPYL2_MOUSE Dihydropyrimidinase-related protein 2 OS=Mus musculus GN=Dpysl2 PE=1 SV=2	Dpysl2	0	20	2.95085	232428.75	5.366289847
sp|O08788|DCTN1_MOUSE	O08788	sp|O08788|DCTN1_MOUSE Dynactin subunit 1 OS=Mus musculus GN=Dctn1 PE=1 SV=3	Dctn1	0	70	15.81826667	45528.15039	4.658280007
sp|O88492|PLIN4_MOUSE	O88492	sp|O88492|PLIN4_MOUSE Perilipin-4 OS=Mus musculus GN=Plin4 PE=1 SV=2	Plin4	0	10	1.061935667	2426.300049	3.384944507
sp|P05064|ALDOA_MOUSE	P05064	sp|P05064|ALDOA_MOUSE Fructose-bisphosphate aldolase A OS=Mus musculus GN=Aldoa PE=1 SV=2	Aldoa	0	90	41.70363333	411102.8594	5.613950497
sp|P14148|RL7_MOUSE	P14148	sp|P14148|RL7_MOUSE 60S ribosomal protein L7 OS=Mus musculus GN=Rpl7 PE=1 SV=2	Rpl7	0	90	51.20586667	455484.6094	5.658473707
sp|P15626|GSTM2_MOUSE	P15626	sp|P15626|GSTM2_MOUSE Glutathione S-transferase Mu 2 OS=Mus musculus GN=Gstm2 PE=1 SV=2	Gstm2	1	90	44.61826667	111553.6523	5.047483794
sp|P23953|EST1C_MOUSE	P23953	sp|P23953|EST1C_MOUSE Carboxylesterase 1C OS=Mus musculus GN=Ces1c PE=1 SV=4	Ces1c	0	100	710.9736667	183822.9453	5.26439972
sp|P50172|DHI1_MOUSE	P50172	sp|P50172|DHI1_MOUSE Corticosteroid 11-beta-dehydrogenase isozyme 1 OS=Mus musculus GN=Hsd11b1 PE=1 SV=3	Hsd11b1	0	100	179.5933333	809274.4063	5.908095806
sp|P50285|FMO1_MOUSE	P50285	sp|P50285|FMO1_MOUSE Dimethylaniline monooxygenase [N-oxide-forming] 1 OS=Mus musculus GN=Fmo1 PE=1 SV=1	Fmo1	0	100	80.58343333	311487.25	5.493440275
sp|P51881|ADT2_MOUSE	P51881	sp|P51881|ADT2_MOUSE ADP/ATP translocase 2 OS=Mus musculus GN=Slc25a5 PE=1 SV=3	Slc25a5	0	100	119.919	2514789.875	6.400501703
sp|P97351|RS3A_MOUSE	P97351	sp|P97351|RS3A_MOUSE 40S ribosomal protein S3a OS=Mus musculus GN=Rps3a PE=1 SV=3	Rps3a	0			687684.5625	5.837389275
sp|P97449|AMPN_MOUSE	P97449	sp|P97449|AMPN_MOUSE Aminopeptidase N OS=Mus musculus GN=Anpep PE=1 SV=4	Anpep	0	90	40.31996667	241359.0547	5.382663596
sp|Q2TPA8|HSDL2_MOUSE	Q2TPA8	sp|Q2TPA8|HSDL2_MOUSE Hydroxysteroid dehydrogenase-like protein 2 OS=Mus musculus GN=Hsdl2 PE=1 SV=1	Hsdl2	0	70	19.11606667	46868.04883	4.670876874
sp|Q64435|UD16_MOUSE	Q64435	sp|Q64435|UD16_MOUSE UDP-glucuronosyltransferase 1-6 OS=Mus musculus GN=Ugt1a6 PE=1 SV=1	Ugt1a6	0			44199.79883	4.645420293
sp|Q6GQT9|NOMO1_MOUSE	Q6GQT9	sp|Q6GQT9|NOMO1_MOUSE Nodal modulator 1 OS=Mus musculus GN=Nomo1 PE=1 SV=1	Nomo1	0	60	11.96357667	89019.04688	4.94948294
sp|Q71RI9|KAT3_MOUSE	Q71RI9	sp|Q71RI9|KAT3_MOUSE Kynurenine--oxoglutarate transaminase 3 OS=Mus musculus GN=Kyat3 PE=1 SV=1	Kyat3	0			234876.9063	5.370840318
sp|Q8BH95|ECHM_MOUSE	Q8BH95	sp|Q8BH95|ECHM_MOUSE Enoyl-CoA hydratase, mitochondrial OS=Mus musculus GN=Echs1 PE=1 SV=1	Echs1	0	100	80.82326667	1552936.125	6.191153593
sp|Q8BU30|SYIC_MOUSE	Q8BU30	sp|Q8BU30|SYIC_MOUSE Isoleucine--tRNA ligase, cytoplasmic OS=Mus musculus GN=Iars PE=1 SV=2	Iars	0	60	13.17946667	93400.19922	4.970347803
sp|Q8JZK9|HMCS1_MOUSE	Q8JZK9	sp|Q8JZK9|HMCS1_MOUSE Hydroxymethylglutaryl-CoA synthase, cytoplasmic OS=Mus musculus GN=Hmgcs1 PE=1 SV=1	Hmgcs1	0	100	110.9681667	332871	5.522275961
sp|Q8JZQ9|EIF3B_MOUSE	Q8JZQ9	sp|Q8JZQ9|EIF3B_MOUSE Eukaryotic translation initiation factor 3 subunit B OS=Mus musculus GN=Eif3b PE=1 SV=1	Eif3b	0	70	15.83793333	139716.2461	5.145246908
sp|Q8K411|PREP_MOUSE	Q8K411	sp|Q8K411|PREP_MOUSE Presequence protease, mitochondrial OS=Mus musculus GN=Pitrm1 PE=1 SV=1	Pitrm1	0	40	6.451026667	45528.69922	4.658285242
sp|Q8QZS1|HIBCH_MOUSE	Q8QZS1	sp|Q8QZS1|HIBCH_MOUSE 3-hydroxyisobutyryl-CoA hydrolase, mitochondrial OS=Mus musculus GN=Hibch PE=1 SV=1	Hibch	0	80	29.7892	268918.1484	5.429620112
sp|Q8VC97|BUP1_MOUSE	Q8VC97	sp|Q8VC97|BUP1_MOUSE Beta-ureidopropionase OS=Mus musculus GN=Upb1 PE=1 SV=1	Upb1	1	100	99.59736667	783222.5781	5.893885198
sp|Q8VCB3|GYS2_MOUSE	Q8VCB3	sp|Q8VCB3|GYS2_MOUSE Glycogen [starch] synthase, liver OS=Mus musculus GN=Gys2 PE=1 SV=2	Gys2	0	90	56.8936	230781.5469	5.36320108
sp|Q91W64|CP270_MOUSE	Q91W64	sp|Q91W64|CP270_MOUSE Cytochrome P450 2C70 OS=Mus musculus GN=Cyp2c70 PE=1 SV=2	Cyp2c70	0	100	166.4776667	741383	5.870042623
sp|Q91YT0|NDUV1_MOUSE	Q91YT0	sp|Q91YT0|NDUV1_MOUSE NADH dehydrogenase [ubiquinone] flavoprotein 1, mitochondrial OS=Mus musculus GN=Ndufv1 PE=1 SV=1	Ndufv1	0	100	81.1955	275955.9531	5.440839767
sp|Q922B2|SYDC_MOUSE	Q922B2	sp|Q922B2|SYDC_MOUSE Aspartate--tRNA ligase, cytoplasmic OS=Mus musculus GN=Dars PE=1 SV=2	Dars	0	70	17.6741	312369.2031	5.49466821
sp|Q9CZ13|QCR1_MOUSE	Q9CZ13	sp|Q9CZ13|QCR1_MOUSE Cytochrome b-c1 complex subunit 1, mitochondrial OS=Mus musculus GN=Uqcrc1 PE=1 SV=2	Uqcrc1	0	100	89.82503333	1025418.344	6.010901082
sp|Q9DBA8|HUTI_MOUSE	Q9DBA8	sp|Q9DBA8|HUTI_MOUSE Probable imidazolonepropionase OS=Mus musculus GN=Amdhd1 PE=1 SV=1	Amdhd1	1	90	47.84743333	727416.3438	5.861783055
sp|Q9DBG1|CP27A_MOUSE	Q9DBG1	sp|Q9DBG1|CP27A_MOUSE Sterol 26-hydroxylase, mitochondrial OS=Mus musculus GN=Cyp27a1 PE=1 SV=1	Cyp27a1	0	100	134.2936667	1008674.438	6.003751015
sp|Q9DBG6|RPN2_MOUSE	Q9DBG6	sp|Q9DBG6|RPN2_MOUSE Dolichyl-diphosphooligosaccharide--protein glycosyltransferase subunit 2 OS=Mus musculus GN=Rpn2 PE=1 SV=1	Rpn2	0	90	50.6766	1187267.125	6.074548443
sp|Q9JHI5|IVD_MOUSE	Q9JHI5	sp|Q9JHI5|IVD_MOUSE Isovaleryl-CoA dehydrogenase, mitochondrial OS=Mus musculus GN=Ivd PE=1 SV=1	Ivd	1	100	76.9985	1135728.594	6.05527456
sp|Q9QZ85|IIGP1_MOUSE	Q9QZ85	sp|Q9QZ85|IIGP1_MOUSE Interferon-inducible GTPase 1 OS=Mus musculus GN=Iigp1 PE=1 SV=2	Iigp1	0	90	35.76043333	302128.8984	5.480192267
tr|A0A0J9YUI8|A0A0J9YUI8_MOUSE	A0A0J9YUI8	tr|A0A0J9YUI8|A0A0J9YUI8_MOUSE Glucokinase regulatory protein OS=Mus musculus GN=Gckr PE=1 SV=1	Gckr	0	80	31.562	24877.65039	4.39580936
tr|A2A7S7|A2A7S7_MOUSE	A2A7S7	tr|A2A7S7|A2A7S7_MOUSE Tyrosine--tRNA ligase OS=Mus musculus GN=Yars PE=1 SV=1	Yars	0	70	16.66943333	1009.250031	3.003998771
tr|A8DUK4|A8DUK4_MOUSE	A8DUK4	tr|A8DUK4|A8DUK4_MOUSE Beta-globin OS=Mus musculus GN=Hbbt1 PE=1 SV=1	Hbbt1	0			10690684	7.029005493
sp|O09012|PEX5_MOUSE	O09012	sp|O09012|PEX5_MOUSE Peroxisomal targeting signal 1 receptor OS=Mus musculus GN=Pex5 PE=1 SV=2	Pex5	0	80	25.90613333	61948.5	4.792030795
sp|O35286|DHX15_MOUSE	O35286	sp|O35286|DHX15_MOUSE Pre-mRNA-splicing factor ATP-dependent RNA helicase DHX15 OS=Mus musculus GN=Dhx15 PE=1 SV=2	Dhx15	0	60	14.35043333	60561.70117	4.782198066
sp|O88451|RDH7_MOUSE	O88451	sp|O88451|RDH7_MOUSE Retinol dehydrogenase 7 OS=Mus musculus GN=Rdh7 PE=1 SV=1	Rdh7	0	100	207.8196667	1197860.875	6.07840638
sp|P12382|PFKAL_MOUSE	P12382	sp|P12382|PFKAL_MOUSE ATP-dependent 6-phosphofructokinase, liver type OS=Mus musculus GN=Pfkl PE=1 SV=4	Pfkl	0	60	12.80271333	56911.65039	4.75520118
sp|P14576|SRP54_MOUSE	P14576	sp|P14576|SRP54_MOUSE Signal recognition particle 54 kDa protein OS=Mus musculus GN=Srp54 PE=1 SV=2	Srp54	0			37131.80078	4.569746012
sp|P17742|PPIA_MOUSE	P17742	sp|P17742|PPIA_MOUSE Peptidyl-prolyl cis-trans isomerase A OS=Mus musculus GN=Ppia PE=1 SV=2	Ppia	0	90	38.44206667	5526025	6.742412845
sp|P19157|GSTP1_MOUSE	P19157	sp|P19157|GSTP1_MOUSE Glutathione S-transferase P 1 OS=Mus musculus GN=Gstp1 PE=1 SV=2	Gstp1	0	100	83.19678333	3677002.688	6.565493947
sp|P21619|LMNB2_MOUSE	P21619	sp|P21619|LMNB2_MOUSE Lamin-B2 OS=Mus musculus GN=Lmnb2 PE=1 SV=2	Lmnb2	0	10	2.146516667	114746.8516	5.059740778
sp|P24369|PPIB_MOUSE	P24369	sp|P24369|PPIB_MOUSE Peptidyl-prolyl cis-trans isomerase B OS=Mus musculus GN=Ppib PE=1 SV=2	Ppib	0	90	41.7248	1332056.813	6.124522748
sp|P28474|ADHX_MOUSE	P28474	sp|P28474|ADHX_MOUSE Alcohol dehydrogenase class-3 OS=Mus musculus GN=Adh5 PE=1 SV=3	Adh5	0	100	109.434	839814.1563	5.924183191
sp|P43883|PLIN2_MOUSE	P43883	sp|P43883|PLIN2_MOUSE Perilipin-2 OS=Mus musculus GN=Plin2 PE=1 SV=2	Plin2	0	100	103.7231667	23149.4502	4.364540681
sp|P48758|CBR1_MOUSE	P48758	sp|P48758|CBR1_MOUSE Carbonyl reductase [NADPH] 1 OS=Mus musculus GN=Cbr1 PE=1 SV=3	Cbr1	1	80	25.37103333	540948.8438	5.733156197
sp|P51658|DHB2_MOUSE	P51658	sp|P51658|DHB2_MOUSE Estradiol 17-beta-dehydrogenase 2 OS=Mus musculus GN=Hsd17b2 PE=1 SV=2	Hsd17b2	1	90	59.40603333	518178.2813	5.714479206
sp|P54775|PRS6B_MOUSE	P54775	sp|P54775|PRS6B_MOUSE 26S protease regulatory subunit 6B OS=Mus musculus GN=Psmc4 PE=1 SV=2	Psmc4	1	80	24.97726667	60621.20117	4.782624537
sp|P60335|PCBP1_MOUSE	P60335	sp|P60335|PCBP1_MOUSE Poly(rC)-binding protein 1 OS=Mus musculus GN=Pcbp1 PE=1 SV=1	Pcbp1	0	90	57.39943333	448907.2031	5.652156574
sp|P80317|TCPZ_MOUSE	P80317	sp|P80317|TCPZ_MOUSE T-complex protein 1 subunit zeta OS=Mus musculus GN=Cct6a PE=1 SV=3	Cct6a	0	70	20.53473333	332003.4063	5.521142539
sp|P97429|ANXA4_MOUSE	P97429	sp|P97429|ANXA4_MOUSE Annexin A4 OS=Mus musculus GN=Anxa4 PE=1 SV=4	Anxa4	0	70	18.54996667	192892.8984	5.285316239
sp|Q60936|COQ8A_MOUSE	Q60936	sp|Q60936|COQ8A_MOUSE Atypical kinase COQ8A, mitochondrial OS=Mus musculus GN=Coq8a PE=1 SV=2	Coq8a	1			100371.5977	5.001610837
sp|Q63880|EST3A_MOUSE	Q63880	sp|Q63880|EST3A_MOUSE Carboxylesterase 3A OS=Mus musculus GN=Ces3a PE=1 SV=2	Ces3a	0	100	272.7993333	2555110.875	6.40740975
sp|Q64516|GLPK_MOUSE	Q64516	sp|Q64516|GLPK_MOUSE Glycerol kinase OS=Mus musculus GN=Gk PE=1 SV=2	Gk	0			344530.4531	5.537227615
sp|Q7TMK9|HNRPQ_MOUSE	Q7TMK9	sp|Q7TMK9|HNRPQ_MOUSE Heterogeneous nuclear ribonucleoprotein Q OS=Mus musculus GN=Syncrip PE=1 SV=2	Syncrip	0	70	15.6181	195521.0469	5.291193514
sp|Q8BK48|EST2E_MOUSE	Q8BK48	sp|Q8BK48|EST2E_MOUSE Pyrethroid hydrolase Ces2e OS=Mus musculus GN=Ces2e PE=1 SV=1	Ces2e	0	80	30.34753333	455644.9063	5.65862652
sp|Q8BSY0|ASPH_MOUSE	Q8BSY0	sp|Q8BSY0|ASPH_MOUSE Aspartyl/asparaginyl beta-hydroxylase OS=Mus musculus GN=Asph PE=1 SV=1	Asph	1	60	13.29626667	83107.75	4.919641525
sp|Q8BWF0|SSDH_MOUSE	Q8BWF0	sp|Q8BWF0|SSDH_MOUSE Succinate-semialdehyde dehydrogenase, mitochondrial OS=Mus musculus GN=Aldh5a1 PE=1 SV=1	Aldh5a1	0	40	7.020146667	326025.1094	5.513251049
sp|Q8CC86|PNCB_MOUSE	Q8CC86	sp|Q8CC86|PNCB_MOUSE Nicotinate phosphoribosyltransferase OS=Mus musculus GN=Naprt PE=1 SV=1	Naprt	0			300758.75	5.478218271
sp|Q8CIB5|FERM2_MOUSE	Q8CIB5	sp|Q8CIB5|FERM2_MOUSE Fermitin family homolog 2 OS=Mus musculus GN=Fermt2 PE=1 SV=1	Fermt2	1	80	32.5503	51419.05078	4.711124055
sp|Q8R146|APEH_MOUSE	Q8R146	sp|Q8R146|APEH_MOUSE Acylamino-acid-releasing enzyme OS=Mus musculus GN=Apeh PE=1 SV=3	Apeh	0	70	17.54586667	225005.9531	5.352194009
sp|Q8R164|BPHL_MOUSE	Q8R164	sp|Q8R164|BPHL_MOUSE Valacyclovir hydrolase OS=Mus musculus GN=Bphl PE=1 SV=1	Bphl	0	90	47.93733333	1309945.063	6.117253082
sp|Q91Z53|GRHPR_MOUSE	Q91Z53	sp|Q91Z53|GRHPR_MOUSE Glyoxylate reductase/hydroxypyruvate reductase OS=Mus musculus GN=Grhpr PE=1 SV=1	Grhpr	0	90	65.6231	471820.1875	5.673776519
sp|Q921X9|PDIA5_MOUSE	Q921X9	sp|Q921X9|PDIA5_MOUSE Protein disulfide-isomerase A5 OS=Mus musculus GN=Pdia5 PE=1 SV=1	Pdia5	0	70	20.53603333	265199.9922	5.423573507
sp|Q99KK7|DPP3_MOUSE	Q99KK7	sp|Q99KK7|DPP3_MOUSE Dipeptidyl peptidase 3 OS=Mus musculus GN=Dpp3 PE=1 SV=2	Dpp3	0	60	13.19013333	190752.5	5.280470239
sp|Q9CW03|SMC3_MOUSE	Q9CW03	sp|Q9CW03|SMC3_MOUSE Structural maintenance of chromosomes protein 3 OS=Mus musculus GN=Smc3 PE=1 SV=2	Smc3	0	30	5.649116667	23268.30078	4.366764669
sp|Q9D051|ODPB_MOUSE	Q9D051	sp|Q9D051|ODPB_MOUSE Pyruvate dehydrogenase E1 component subunit beta, mitochondrial OS=Mus musculus GN=Pdhb PE=1 SV=1	Pdhb	0	80	26.36946667	478848.6094	5.680198231
sp|Q9D2R0|AACS_MOUSE	Q9D2R0	sp|Q9D2R0|AACS_MOUSE Acetoacetyl-CoA synthetase OS=Mus musculus GN=Aacs PE=1 SV=1	Aacs	0	90	45.3738	186187.6953	5.269950976
sp|Q9DCQ2|ASPD_MOUSE	Q9DCQ2	sp|Q9DCQ2|ASPD_MOUSE Putative L-aspartate dehydrogenase OS=Mus musculus GN=Aspdh PE=1 SV=1	Aspdh	1	100	89.8589	61743.84766	4.79059369
tr|A0A140T8J4|A0A140T8J4_MOUSE	A0A140T8J4	tr|A0A140T8J4|A0A140T8J4_MOUSE Heme binding protein 1 OS=Mus musculus GN=Hebp1 PE=1 SV=1	Hebp1	1	90	52.8111	271800.75	5.434250651
tr|G5E924|G5E924_MOUSE	G5E924	tr|G5E924|G5E924_MOUSE Heterogeneous nuclear ribonucleoprotein L (Fragment) OS=Mus musculus GN=Hnrnpl PE=1 SV=1	Hnrnpl	0	90	52.2285	9143.599854	3.961117212
tr|Q3UJB0|Q3UJB0_MOUSE	Q3UJB0	tr|Q3UJB0|Q3UJB0_MOUSE Protein Sf3b2 OS=Mus musculus GN=Sf3b2 PE=1 SV=1	Sf3b2	0	70	20.0071	63359.25	4.801810028
tr|Q8K169|Q8K169_MOUSE	Q8K169	tr|Q8K169|Q8K169_MOUSE UDP-glucuronosyltransferase OS=Mus musculus GN=Ugt2b5 PE=1 SV=1	Ugt2b5	0	100	121	1170848.906	6.068500855
sp|A2AGT5|CKAP5_MOUSE	A2AGT5	sp|A2AGT5|CKAP5_MOUSE Cytoskeleton-associated protein 5 OS=Mus musculus GN=Ckap5 PE=1 SV=1	Ckap5	0	10	2.318183333	15011.25049	4.176416872
sp|O35459|ECH1_MOUSE	O35459	sp|O35459|ECH1_MOUSE Delta(3,5)-Delta(2,4)-dienoyl-CoA isomerase, mitochondrial OS=Mus musculus GN=Ech1 PE=1 SV=1	Ech1	1	100	98.7519	89802.5	4.953288427
sp|O35857|TIM44_MOUSE	O35857	sp|O35857|TIM44_MOUSE Mitochondrial import inner membrane translocase subunit TIM44 OS=Mus musculus GN=Timm44 PE=1 SV=2	Timm44	1	70	16.90287667	120428.6992	5.080729995
sp|O55111|DSG2_MOUSE	O55111	sp|O55111|DSG2_MOUSE Desmoglein-2 OS=Mus musculus GN=Dsg2 PE=1 SV=3	Dsg2	0	90	44.5693	69894.35156	4.84444208
sp|O88569|ROA2_MOUSE	O88569	sp|O88569|ROA2_MOUSE Heterogeneous nuclear ribonucleoproteins A2/B1 OS=Mus musculus GN=Hnrnpa2b1 PE=1 SV=2	Hnrnpa2b1	0	100	98.50923333	1700998.563	6.230703947
sp|P10518|HEM2_MOUSE	P10518	sp|P10518|HEM2_MOUSE Delta-aminolevulinic acid dehydratase OS=Mus musculus GN=Alad PE=1 SV=1	Alad	1	90	54.63616667	659055.6563	5.818922092
sp|P11714|CP2D9_MOUSE	P11714	sp|P11714|CP2D9_MOUSE Cytochrome P450 2D9 OS=Mus musculus GN=Cyp2d9 PE=1 SV=2	Cyp2d9	0	100	202.8501333	564656.0376	5.751783976
sp|P18242|CATD_MOUSE	P18242	sp|P18242|CATD_MOUSE Cathepsin D OS=Mus musculus GN=Ctsd PE=1 SV=1	Ctsd	0	100	113.8083333	1934935.875	6.286666577
sp|P21614|VTDB_MOUSE	P21614	sp|P21614|VTDB_MOUSE Vitamin D-binding protein OS=Mus musculus GN=Gc PE=1 SV=2	Gc	0	100	1291.163333	381387.1406	5.581366046
sp|P28843|DPP4_MOUSE	P28843	sp|P28843|DPP4_MOUSE Dipeptidyl peptidase 4 OS=Mus musculus GN=Dpp4 PE=1 SV=3	Dpp4	0	80	31.98423333	381229.0938	5.581186037
sp|P46935|NEDD4_MOUSE	P46935	sp|P46935|NEDD4_MOUSE E3 ubiquitin-protein ligase NEDD4 OS=Mus musculus GN=Nedd4 PE=1 SV=3	Nedd4	0	80	35.42266667	49389.15039	4.693631555
sp|P51855|GSHB_MOUSE	P51855	sp|P51855|GSHB_MOUSE Glutathione synthetase OS=Mus musculus GN=Gss PE=1 SV=1	Gss	0	90	40.47256667	198040.8984	5.296754888
sp|P55264|ADK_MOUSE	P55264	sp|P55264|ADK_MOUSE Adenosine kinase OS=Mus musculus GN=Adk PE=1 SV=2	Adk	0	100	97.329	1273935.313	6.105147376
sp|P70168|IMB1_MOUSE	P70168	sp|P70168|IMB1_MOUSE Importin subunit beta-1 OS=Mus musculus GN=Kpnb1 PE=1 SV=2	Kpnb1	0	70	22.28976667	159643.8984	5.203152325
sp|Q14DH7|ACSS3_MOUSE	Q14DH7	sp|Q14DH7|ACSS3_MOUSE Acyl-CoA synthetase short-chain family member 3, mitochondrial OS=Mus musculus GN=Acss3 PE=1 SV=2	Acss3	0	60	11.50812	149298.3965	5.174055143
sp|Q3U2P1|SC24A_MOUSE	Q3U2P1	sp|Q3U2P1|SC24A_MOUSE Protein transport protein Sec24A OS=Mus musculus GN=Sec24a PE=1 SV=1	Sec24a	0	90	42.40636667	119711.3008	5.07813515
sp|Q61646|HPT_MOUSE	Q61646	sp|Q61646|HPT_MOUSE Haptoglobin OS=Mus musculus GN=Hp PE=1 SV=1	Hp	0	100	614.1473333	153745.75	5.186803119
sp|Q61830|MRC1_MOUSE	Q61830	sp|Q61830|MRC1_MOUSE Macrophage mannose receptor 1 OS=Mus musculus GN=Mrc1 PE=1 SV=2	Mrc1	0	40	8.099876667	56318.45117	4.750650703
sp|Q64511|TOP2B_MOUSE	Q64511	sp|Q64511|TOP2B_MOUSE DNA topoisomerase 2-beta OS=Mus musculus GN=Top2b PE=1 SV=2	Top2b	0	70	16.23915667	16984.94971	4.230064265
sp|Q7TT50|MRCKB_MOUSE	Q7TT50	sp|Q7TT50|MRCKB_MOUSE Serine/threonine-protein kinase MRCK beta OS=Mus musculus GN=Cdc42bpb PE=1 SV=2	Cdc42bpb	0	60	13.3961	46953.40039	4.67166705
sp|Q80WJ7|LYRIC_MOUSE	Q80WJ7	sp|Q80WJ7|LYRIC_MOUSE Protein LYRIC OS=Mus musculus GN=Mtdh PE=1 SV=1	Mtdh	0	70	21.91006667	3590.050049	3.555100503
sp|Q8BMA6|SRP68_MOUSE	Q8BMA6	sp|Q8BMA6|SRP68_MOUSE Signal recognition particle subunit SRP68 OS=Mus musculus GN=Srp68 PE=1 SV=2	Srp68	0	60	13.25895667	14940.6001	4.174368042
sp|Q8JZQ2|AFG32_MOUSE	Q8JZQ2	sp|Q8JZQ2|AFG32_MOUSE AFG3-like protein 2 OS=Mus musculus GN=Afg3l2 PE=1 SV=1	Afg3l2	0	60	14.6787	56102.44922	4.748981821
sp|Q8K1M6|DNM1L_MOUSE	Q8K1M6	sp|Q8K1M6|DNM1L_MOUSE Dynamin-1-like protein OS=Mus musculus GN=Dnm1l PE=1 SV=2	Dnm1l	0	30	4.31243	2605.950073	3.415966091
sp|Q922Q1|MARC2_MOUSE	Q922Q1	sp|Q922Q1|MARC2_MOUSE Mitochondrial amidoxime reducing component 2 OS=Mus musculus GN=Marc2 PE=1 SV=1	Marc2	0	100	174.751	369411.6563	5.567510595
sp|Q99K28|ARFG2_MOUSE	Q99K28	sp|Q99K28|ARFG2_MOUSE ADP-ribosylation factor GTPase-activating protein 2 OS=Mus musculus GN=Arfgap2 PE=1 SV=1	Arfgap2	0	90	38.85356667	124301.1016	5.094474977
sp|Q99LX0|PARK7_MOUSE	Q99LX0	sp|Q99LX0|PARK7_MOUSE Protein deglycase DJ-1 OS=Mus musculus GN=Park7 PE=1 SV=1	Park7	0	100	88.662	834362.75	5.921354907
sp|Q9D826|SOX_MOUSE	Q9D826	sp|Q9D826|SOX_MOUSE Peroxisomal sarcosine oxidase OS=Mus musculus GN=Pipox PE=1 SV=1	Pipox	0	90	68.94266667	537614	5.73047057
sp|Q9DBG7|SRPRA_MOUSE	Q9DBG7	sp|Q9DBG7|SRPRA_MOUSE Signal recognition particle receptor subunit alpha OS=Mus musculus GN=Srpra PE=1 SV=1	Srpra	0			48146.25	4.682562467
sp|Q9DBJ1|PGAM1_MOUSE	Q9DBJ1	sp|Q9DBJ1|PGAM1_MOUSE Phosphoglycerate mutase 1 OS=Mus musculus GN=Pgam1 PE=1 SV=3	Pgam1	0	30	5.24396	1566351.813	6.194889314
sp|Q9DCD0|6PGD_MOUSE	Q9DCD0	sp|Q9DCD0|6PGD_MOUSE 6-phosphogluconate dehydrogenase, decarboxylating OS=Mus musculus GN=Pgd PE=1 SV=3	Pgd	0	70	22.03283333	386466.2031	5.58711152
sp|Q9ERG0|LIMA1_MOUSE	Q9ERG0	sp|Q9ERG0|LIMA1_MOUSE LIM domain and actin-binding protein 1 OS=Mus musculus GN=Lima1 PE=1 SV=3	Lima1	0	60	13.57871	192137.3984	5.283611906
sp|Q9QZE5|COPG1_MOUSE	Q9QZE5	sp|Q9QZE5|COPG1_MOUSE Coatomer subunit gamma-1 OS=Mus musculus GN=Copg1 PE=1 SV=1	Copg1	0	70	16.38783333	161095.9453	5.20708461
sp|Q9R112|SQRD_MOUSE	Q9R112	sp|Q9R112|SQRD_MOUSE Sulfide:quinone oxidoreductase, mitochondrial OS=Mus musculus GN=Sqrdl PE=1 SV=3	Sqrdl	1	100	92.63153333	18073.34961	4.25703865
sp|Q9WTP6|KAD2_MOUSE	Q9WTP6	sp|Q9WTP6|KAD2_MOUSE Adenylate kinase 2, mitochondrial OS=Mus musculus GN=Ak2 PE=1 SV=5	Ak2	0	100	128.1266667	724503.25	5.860040338
sp|Q9WVK4|EHD1_MOUSE	Q9WVK4	sp|Q9WVK4|EHD1_MOUSE EH domain-containing protein 1 OS=Mus musculus GN=Ehd1 PE=1 SV=1	Ehd1	0	70	19.86706667	90030.85156	4.954391358
tr|A0A0R4J1L9|A0A0R4J1L9_MOUSE	A0A0R4J1L9	tr|A0A0R4J1L9|A0A0R4J1L9_MOUSE Microtubule-associated tumor suppressor 1 homolog OS=Mus musculus GN=Mtus1 PE=1 SV=1	Mtus1	1	100	78.65673333	20417.25049	4.309997257
tr|Q3TML0|Q3TML0_MOUSE	Q3TML0	tr|Q3TML0|Q3TML0_MOUSE Protein disulfide-isomerase A6 OS=Mus musculus GN=Pdia6 PE=1 SV=1	Pdia6	0	90	53.8867	530453.1875	5.724647063
tr|Q9JKY7|Q9JKY7_MOUSE	Q9JKY7	tr|Q9JKY7|Q9JKY7_MOUSE Cytochrome P450 CYP2D22 OS=Mus musculus GN=Cyp2d22 PE=1 SV=1	Cyp2d22	0	90	57.4723	411026.2031	5.613869509
sp|O08749|DLDH_MOUSE	O08749	sp|O08749|DLDH_MOUSE Dihydrolipoyl dehydrogenase, mitochondrial OS=Mus musculus GN=Dld PE=1 SV=2	Dld	0	70	19.1317	994310	5.997521807
sp|O09131|GSTO1_MOUSE	O09131	sp|O09131|GSTO1_MOUSE Glutathione S-transferase omega-1 OS=Mus musculus GN=Gsto1 PE=1 SV=2	Gsto1	0	90	36.71143333	493297.8906	5.693109258
sp|O09159|MA2B1_MOUSE	O09159	sp|O09159|MA2B1_MOUSE Lysosomal alpha-mannosidase OS=Mus musculus GN=Man2b1 PE=1 SV=4	Man2b1	0	70	17.64273333	111223.9531	5.046198327
sp|O35129|PHB2_MOUSE	O35129	sp|O35129|PHB2_MOUSE Prohibitin-2 OS=Mus musculus GN=Phb2 PE=1 SV=1	Phb2	0	100	110.938	413999.5469	5.616999866
sp|O88342|WDR1_MOUSE	O88342	sp|O88342|WDR1_MOUSE WD repeat-containing protein 1 OS=Mus musculus GN=Wdr1 PE=1 SV=3	Wdr1	1	50	8.982456667	188569.5	5.27547145
sp|P09055|ITB1_MOUSE	P09055	sp|P09055|ITB1_MOUSE Integrin beta-1 OS=Mus musculus GN=Itgb1 PE=1 SV=1	Itgb1	0	80	27.97786667	251777.4063	5.401016755
sp|P14152|MDHC_MOUSE	P14152	sp|P14152|MDHC_MOUSE Malate dehydrogenase, cytoplasmic OS=Mus musculus GN=Mdh1 PE=1 SV=3	Mdh1	0	100	166.9803333	6718238.5	6.827255417
sp|P40124|CAP1_MOUSE	P40124	sp|P40124|CAP1_MOUSE Adenylyl cyclase-associated protein 1 OS=Mus musculus GN=Cap1 PE=1 SV=4	Cap1	0	80	25.82576667	324582.0938	5.511324557
sp|P47199|QOR_MOUSE	P47199	sp|P47199|QOR_MOUSE Quinone oxidoreductase OS=Mus musculus GN=Cryz PE=1 SV=1	Cryz	0	80	23.09626667	199086.7969	5.299042459
sp|P50580|PA2G4_MOUSE	P50580	sp|P50580|PA2G4_MOUSE Proliferation-associated protein 2G4 OS=Mus musculus GN=Pa2g4 PE=1 SV=3	Pa2g4	0	80	22.9649	299927.3594	5.477016084
sp|P62259|1433E_MOUSE	P62259	sp|P62259|1433E_MOUSE 14-3-3 protein epsilon OS=Mus musculus GN=Ywhae PE=1 SV=1	Ywhae	0	100	128.271	114691.3477	5.059530656
sp|P62334|PRS10_MOUSE	P62334	sp|P62334|PRS10_MOUSE 26S protease regulatory subunit 10B OS=Mus musculus GN=Psmc6 PE=1 SV=1	Psmc6	1	60	12.06792667	220188	5.342793647
sp|P62814|VATB2_MOUSE	P62814	sp|P62814|VATB2_MOUSE V-type proton ATPase subunit B, brain isoform OS=Mus musculus GN=Atp6v1b2 PE=1 SV=1	Atp6v1b2	0	60	12.47140667	120020.5508	5.079255615
sp|P70441|NHRF1_MOUSE	P70441	sp|P70441|NHRF1_MOUSE Na(+)/H(+) exchange regulatory cofactor NHE-RF1 OS=Mus musculus GN=Slc9a3r1 PE=1 SV=3	Slc9a3r1	0	90	66.69236667	747321.4375	5.873507441
sp|Q3UZZ6|ST1D1_MOUSE	Q3UZZ6	sp|Q3UZZ6|ST1D1_MOUSE Sulfotransferase 1 family member D1 OS=Mus musculus GN=Sult1d1 PE=1 SV=1	Sult1d1	0	80	27.07756667	297299.5938	5.473194316
sp|Q569Z5|DDX46_MOUSE	Q569Z5	sp|Q569Z5|DDX46_MOUSE Probable ATP-dependent RNA helicase DDX46 OS=Mus musculus GN=Ddx46 PE=1 SV=2	Ddx46	1	50	8.702256667	2023.850037	3.306178329
sp|Q60710|SAMH1_MOUSE	Q60710	sp|Q60710|SAMH1_MOUSE Deoxynucleoside triphosphate triphosphohydrolase SAMHD1 OS=Mus musculus GN=Samhd1 PE=1 SV=2	Samhd1	0	30	5.545163333	57383.64844	4.758788157
sp|Q61702|ITIH1_MOUSE	Q61702	sp|Q61702|ITIH1_MOUSE Inter-alpha-trypsin inhibitor heavy chain H1 OS=Mus musculus GN=Itih1 PE=1 SV=2	Itih1	1	100	120.3270667	102512.3516	5.010776196
sp|Q6URW6|MYH14_MOUSE	Q6URW6	sp|Q6URW6|MYH14_MOUSE Myosin-14 OS=Mus musculus GN=Myh14 PE=1 SV=1	Myh14	0	30	6.034903333	452761.8594	5.655869835
sp|Q6ZWV3|RL10_MOUSE	Q6ZWV3	sp|Q6ZWV3|RL10_MOUSE 60S ribosomal protein L10 OS=Mus musculus GN=Rpl10 PE=1 SV=3	Rpl10	0	60	15.0441	10260.5	4.011168525
sp|Q7M6Y3|PICAL_MOUSE	Q7M6Y3	sp|Q7M6Y3|PICAL_MOUSE Phosphatidylinositol-binding clathrin assembly protein OS=Mus musculus GN=Picalm PE=1 SV=1	Picalm	0	70	16.82576667	15302.5	4.184762388
sp|Q8BHG1|NRDC_MOUSE	Q8BHG1	sp|Q8BHG1|NRDC_MOUSE Nardilysin OS=Mus musculus GN=Nrdc PE=1 SV=1	Nrdc	0			35626.5	4.551773159
sp|Q8BTI8|SRRM2_MOUSE	Q8BTI8	sp|Q8BTI8|SRRM2_MOUSE Serine/arginine repetitive matrix protein 2 OS=Mus musculus GN=Srrm2 PE=1 SV=3	Srrm2	0	90	47.35743333	47987.10156	4.681124519
sp|Q8BYC6|TAOK3_MOUSE	Q8BYC6	sp|Q8BYC6|TAOK3_MOUSE Serine/threonine-protein kinase TAO3 OS=Mus musculus GN=Taok3 PE=1 SV=2	Taok3	0	80	26.76236667	33033.90039	4.518959855
sp|Q8C0C7|SYFA_MOUSE	Q8C0C7	sp|Q8C0C7|SYFA_MOUSE Phenylalanine--tRNA ligase alpha subunit OS=Mus musculus GN=Farsa PE=1 SV=1	Farsa	0	30	5.58766	192253.3984	5.283874026
sp|Q8C165|P20D1_MOUSE	Q8C165	sp|Q8C165|P20D1_MOUSE N-fatty-acyl-amino acid synthase/hydrolase PM20D1 OS=Mus musculus GN=Pm20d1 PE=1 SV=1	Pm20d1	0	90	57.6839	274807.6484	5.439028816
sp|Q8CCJ3|UFL1_MOUSE	Q8CCJ3	sp|Q8CCJ3|UFL1_MOUSE E3 UFM1-protein ligase 1 OS=Mus musculus GN=Ufl1 PE=1 SV=2	Ufl1	0	50	8.686006667	47638.94922	4.677962174
sp|Q8CG76|ARK72_MOUSE	Q8CG76	sp|Q8CG76|ARK72_MOUSE Aflatoxin B1 aldehyde reductase member 2 OS=Mus musculus GN=Akr7a2 PE=1 SV=3	Akr7a2	0			762843.3125	5.882435343
sp|Q8VCC2|EST1_MOUSE	Q8VCC2	sp|Q8VCC2|EST1_MOUSE Liver carboxylesterase 1 OS=Mus musculus GN=Ces1 PE=1 SV=1	Ces1	0			780493.9375	5.892369534
sp|Q8VIJ6|SFPQ_MOUSE	Q8VIJ6	sp|Q8VIJ6|SFPQ_MOUSE Splicing factor, proline- and glutamine-rich OS=Mus musculus GN=Sfpq PE=1 SV=1	Sfpq	0	90	39.09766667	283157.9531	5.452028764
sp|Q91V76|CK054_MOUSE	Q91V76	sp|Q91V76|CK054_MOUSE Ester hydrolase C11orf54 homolog OS=Mus musculus PE=1 SV=1		0			1089574.5	6.037256931
sp|Q91ZV0|MIA2_MOUSE	Q91ZV0	sp|Q91ZV0|MIA2_MOUSE Melanoma inhibitory activity protein 2 OS=Mus musculus GN=Mia2 PE=1 SV=3	Mia2	0	90	36.02113333	59115.94922	4.771704667
sp|Q99JY9|ARP3_MOUSE	Q99JY9	sp|Q99JY9|ARP3_MOUSE Actin-related protein 3 OS=Mus musculus GN=Actr3 PE=1 SV=3	Actr3	0	60	13.53501333	133449.6016	5.125317281
sp|Q99L88|SNTB1_MOUSE	Q99L88	sp|Q99L88|SNTB1_MOUSE Beta-1-syntrophin OS=Mus musculus GN=Sntb1 PE=1 SV=4	Sntb1	1	80	25.73956667	124035.1992	5.093544949
sp|Q9CQQ7|AT5F1_MOUSE	Q9CQQ7	sp|Q9CQQ7|AT5F1_MOUSE ATP synthase F(0) complex subunit B1, mitochondrial OS=Mus musculus GN=Atp5f1 PE=1 SV=1	Atp5f1	0	90	49.6755	129430.0977	5.112035279
sp|Q9DBG5|PLIN3_MOUSE	Q9DBG5	sp|Q9DBG5|PLIN3_MOUSE Perilipin-3 OS=Mus musculus GN=Plin3 PE=1 SV=1	Plin3	0	50	9.224793333	160254.8438	5.204811165
sp|Q9DC61|MPPA_MOUSE	Q9DC61	sp|Q9DC61|MPPA_MOUSE Mitochondrial-processing peptidase subunit alpha OS=Mus musculus GN=Pmpca PE=1 SV=1	Pmpca	1	60	12.28445333	97505.84766	4.989030662
sp|Q9QZD8|DIC_MOUSE	Q9QZD8	sp|Q9QZD8|DIC_MOUSE Mitochondrial dicarboxylate carrier OS=Mus musculus GN=Slc25a10 PE=1 SV=2	Slc25a10	0	90	54.4206	299238.9531	5.476018127
sp|Q9WTI7|MYO1C_MOUSE	Q9WTI7	sp|Q9WTI7|MYO1C_MOUSE Unconventional myosin-Ic OS=Mus musculus GN=Myo1c PE=1 SV=2	Myo1c	0	60	13.75379	53260.75	4.726407278
sp|Q9WTP7|KAD3_MOUSE	Q9WTP7	sp|Q9WTP7|KAD3_MOUSE GTP:AMP phosphotransferase AK3, mitochondrial OS=Mus musculus GN=Ak3 PE=1 SV=3	Ak3	0	90	68.23436667	468105.7969	5.670344019
sp|Q9WUA2|SYFB_MOUSE	Q9WUA2	sp|Q9WUA2|SYFB_MOUSE Phenylalanine--tRNA ligase beta subunit OS=Mus musculus GN=Farsb PE=1 SV=2	Farsb	1	40	6.429503333	116166.7031	5.065081664
sp|Q9WVA4|TAGL2_MOUSE	Q9WVA4	sp|Q9WVA4|TAGL2_MOUSE Transgelin-2 OS=Mus musculus GN=Tagln2 PE=1 SV=4	Tagln2	0	40	6.231916667	69396.45117	4.841337262
sp|Q9WVJ2|PSD13_MOUSE	Q9WVJ2	sp|Q9WVJ2|PSD13_MOUSE 26S proteasome non-ATPase regulatory subunit 13 OS=Mus musculus GN=Psmd13 PE=1 SV=1	Psmd13	0	90	40.66516667	128335.5977	5.108347137
tr|A2AFQ2|A2AFQ2_MOUSE	A2AFQ2	tr|A2AFQ2|A2AFQ2_MOUSE 3-hydroxyacyl-CoA dehydrogenase type-2 OS=Mus musculus GN=Hsd17b10 PE=1 SV=1	Hsd17b10	0	90	62.28376667	1020398.781	6.008769931
tr|B8JJN0|B8JJN0_MOUSE	B8JJN0	tr|B8JJN0|B8JJN0_MOUSE Protein Gm20547 OS=Mus musculus GN=Gm20547 PE=3 SV=1	Gm20547	0	10	2.033011652	72086.25	4.857852434
tr|G3X8Y3|G3X8Y3_MOUSE	G3X8Y3	tr|G3X8Y3|G3X8Y3_MOUSE N-alpha-acetyltransferase 15, NatA auxiliary subunit OS=Mus musculus GN=Naa15 PE=1 SV=1	Naa15	0	20	3.82329	30518.54883	4.484563879
tr|Q8K154|Q8K154_MOUSE	Q8K154	tr|Q8K154|Q8K154_MOUSE UDP-glucuronosyltransferase OS=Mus musculus GN=Ugt2b34 PE=1 SV=1	Ugt2b34	0	90	47.74223333	62260.75	4.794214348
tr|Q91VB8|Q91VB8_MOUSE	Q91VB8	tr|Q91VB8|Q91VB8_MOUSE Alpha globin 1 OS=Mus musculus GN=Hba-a1 PE=1 SV=1	Hba-a1	1	90	51.6647	41034594	7.613150141
tr|Q91WT7|Q91WT7_MOUSE	Q91WT7	tr|Q91WT7|Q91WT7_MOUSE 3-alpha-hydroxysteroid dehydrogenase type 1 OS=Mus musculus GN=Akr1c14 PE=1 SV=1	Akr1c14	1	100	89.27686667	1131557.063	6.05367646
sp|A2AJL3|FGGY_MOUSE	A2AJL3	sp|A2AJL3|FGGY_MOUSE FGGY carbohydrate kinase domain-containing protein OS=Mus musculus GN=Fggy PE=1 SV=1	Fggy	0	90	67.90556667	24763.9502	4.393819922
sp|O08677|KNG1_MOUSE	O08677	sp|O08677|KNG1_MOUSE Kininogen-1 OS=Mus musculus GN=Kng1 PE=1 SV=1	Kng1	1	100	628.1603333	339375.9531	5.530681067
sp|O35386|PAHX_MOUSE	O35386	sp|O35386|PAHX_MOUSE Phytanoyl-CoA dioxygenase, peroxisomal OS=Mus musculus GN=Phyh PE=1 SV=1	Phyh	0	100	411.102	231672.9531	5.364875335
sp|O88986|KBL_MOUSE	O88986	sp|O88986|KBL_MOUSE 2-amino-3-ketobutyrate coenzyme A ligase, mitochondrial OS=Mus musculus GN=Gcat PE=1 SV=2	Gcat	0	70	18.81436667	92197.65234	4.964719863
sp|P04919|B3AT_MOUSE	P04919	sp|P04919|B3AT_MOUSE Band 3 anion transport protein OS=Mus musculus GN=Slc4a1 PE=1 SV=1	Slc4a1	0	10	1.026832	281146.7031	5.448932995
sp|P08228|SODC_MOUSE	P08228	sp|P08228|SODC_MOUSE Superoxide dismutase [Cu-Zn] OS=Mus musculus GN=Sod1 PE=1 SV=2	Sod1	0	100	637.561	17384240.5	7.240155722
sp|P11352|GPX1_MOUSE	P11352	sp|P11352|GPX1_MOUSE Glutathione peroxidase 1 OS=Mus musculus GN=Gpx1 PE=1 SV=2	Gpx1	0	100	683.6083333	421695.9063	5.624999385
sp|P14869|RLA0_MOUSE	P14869	sp|P14869|RLA0_MOUSE 60S acidic ribosomal protein P0 OS=Mus musculus GN=Rplp0 PE=1 SV=3	Rplp0	0	100	107.9197	1058925.469	6.024865394
sp|P15116|CADH2_MOUSE	P15116	sp|P15116|CADH2_MOUSE Cadherin-2 OS=Mus musculus GN=Cdh2 PE=1 SV=2	Cdh2	0	80	24.003	244332.1563	5.387980628
sp|P17751|TPIS_MOUSE	P17751	sp|P17751|TPIS_MOUSE Triosephosphate isomerase OS=Mus musculus GN=Tpi1 PE=1 SV=4	Tpi1	0	100	154.0816667	1067942.063	6.028547692
sp|P21440|MDR3_MOUSE	P21440	sp|P21440|MDR3_MOUSE Phosphatidylcholine translocator ABCB4 OS=Mus musculus GN=Abcb4 PE=1 SV=2	Abcb4	0	80	35.69033333	35883.25	4.554891771
sp|P38060|HMGCL_MOUSE	P38060	sp|P38060|HMGCL_MOUSE Hydroxymethylglutaryl-CoA lyase, mitochondrial OS=Mus musculus GN=Hmgcl PE=1 SV=2	Hmgcl	1	90	61.95536667	641030.875	5.806878948
sp|P42567|EPS15_MOUSE	P42567	sp|P42567|EPS15_MOUSE Epidermal growth factor receptor substrate 15 OS=Mus musculus GN=Eps15 PE=1 SV=1	Eps15	0	50	9.817876667	31680.29883	4.500789269
sp|P51125|ICAL_MOUSE	P51125	sp|P51125|ICAL_MOUSE Calpastatin OS=Mus musculus GN=Cast PE=1 SV=2	Cast	0	50	10.29091333	71893.5	4.856689627
sp|P52843|ST2A1_MOUSE	P52843	sp|P52843|ST2A1_MOUSE Bile salt sulfotransferase 1 OS=Mus musculus GN=Sult2a1 PE=1 SV=1	Sult2a1	0	100	86.1327	121945.2515	5.086164894
sp|Q02248|CTNB1_MOUSE	Q02248	sp|Q02248|CTNB1_MOUSE Catenin beta-1 OS=Mus musculus GN=Ctnnb1 PE=1 SV=1	Ctnnb1	0	100	110.2016667	159717.6953	5.203353035
sp|Q3UM45|PP1R7_MOUSE	Q3UM45	sp|Q3UM45|PP1R7_MOUSE Protein phosphatase 1 regulatory subunit 7 OS=Mus musculus GN=Ppp1r7 PE=1 SV=2	Ppp1r7	1	30	5.2263	32366.15039	4.510091048
sp|Q3UTJ2|SRBS2_MOUSE	Q3UTJ2	sp|Q3UTJ2|SRBS2_MOUSE Sorbin and SH3 domain-containing protein 2 OS=Mus musculus GN=Sorbs2 PE=1 SV=2	Sorbs2	0	90	50.9016	130969.9531	5.117171672
sp|Q60854|SPB6_MOUSE	Q60854	sp|Q60854|SPB6_MOUSE Serpin B6 OS=Mus musculus GN=Serpinb6 PE=1 SV=1	Serpinb6	0			63887.35156	4.805414885
sp|Q61335|BAP31_MOUSE	Q61335	sp|Q61335|BAP31_MOUSE B-cell receptor-associated protein 31 OS=Mus musculus GN=Bcap31 PE=1 SV=4	Bcap31	0	90	37.21973333	203117.25	5.307746808
sp|Q61699|HS105_MOUSE	Q61699	sp|Q61699|HS105_MOUSE Heat shock protein 105 kDa OS=Mus musculus GN=Hsph1 PE=1 SV=2	Hsph1	0	60	14.32504333	100617.2969	5.002672646
sp|Q62318|TIF1B_MOUSE	Q62318	sp|Q62318|TIF1B_MOUSE Transcription intermediary factor 1-beta OS=Mus musculus GN=Trim28 PE=1 SV=3	Trim28	0	90	43.72596667	112101.5	5.049611424
sp|Q64176|EST1E_MOUSE	Q64176	sp|Q64176|EST1E_MOUSE Carboxylesterase 1E OS=Mus musculus GN=Ces1e PE=1 SV=1	Ces1e	0	90	41.11766667	1075313.094	6.031534934
sp|Q6AW69|CGNL1_MOUSE	Q6AW69	sp|Q6AW69|CGNL1_MOUSE Cingulin-like protein 1 OS=Mus musculus GN=Cgnl1 PE=1 SV=2	Cgnl1	0	80	29.72533333	18669.65039	4.271136185
sp|Q7TPV4|MBB1A_MOUSE	Q7TPV4	sp|Q7TPV4|MBB1A_MOUSE Myb-binding protein 1A OS=Mus musculus GN=Mybbp1a PE=1 SV=2	Mybbp1a	0	80	23.54696667	44487.09961	4.648234092
sp|Q8BG05|ROA3_MOUSE	Q8BG05	sp|Q8BG05|ROA3_MOUSE Heterogeneous nuclear ribonucleoprotein A3 OS=Mus musculus GN=Hnrnpa3 PE=1 SV=1	Hnrnpa3	0	40	8.390383333	560504.6875	5.748579249
sp|Q8BP47|SYNC_MOUSE	Q8BP47	sp|Q8BP47|SYNC_MOUSE Asparagine--tRNA ligase, cytoplasmic OS=Mus musculus GN=Nars PE=1 SV=2	Nars	0	80	24.0667	276428.8906	5.441583431
sp|Q8BRF7|SCFD1_MOUSE	Q8BRF7	sp|Q8BRF7|SCFD1_MOUSE Sec1 family domain-containing protein 1 OS=Mus musculus GN=Scfd1 PE=1 SV=1	Scfd1	0	50	9.092816667	53902.69922	4.731610513
sp|Q8C5H8|NAKD2_MOUSE	Q8C5H8	sp|Q8C5H8|NAKD2_MOUSE NAD kinase 2, mitochondrial OS=Mus musculus GN=Nadk2 PE=1 SV=2	Nadk2	0			34453.80078	4.537237138
sp|Q8K0D5|EFGM_MOUSE	Q8K0D5	sp|Q8K0D5|EFGM_MOUSE Elongation factor G, mitochondrial OS=Mus musculus GN=Gfm1 PE=1 SV=1	Gfm1	0	80	26.2152	87396.30078	4.941493051
sp|Q8K441|ABCA6_MOUSE	Q8K441	sp|Q8K441|ABCA6_MOUSE ATP-binding cassette sub-family A member 6 OS=Mus musculus GN=Abca6 PE=1 SV=2	Abca6	1	90	36.69683333	50828.75	4.706109429
sp|Q8VHE0|SEC63_MOUSE	Q8VHE0	sp|Q8VHE0|SEC63_MOUSE Translocation protein SEC63 homolog OS=Mus musculus GN=Sec63 PE=1 SV=4	Sec63	0	90	38.07593333	126852.0977	5.103297653
sp|Q91VM9|IPYR2_MOUSE	Q91VM9	sp|Q91VM9|IPYR2_MOUSE Inorganic pyrophosphatase 2, mitochondrial OS=Mus musculus GN=Ppa2 PE=1 SV=1	Ppa2	0	60	14.96203333	17718.35059	4.248423291
sp|Q91YW3|DNJC3_MOUSE	Q91YW3	sp|Q91YW3|DNJC3_MOUSE DnaJ homolog subfamily C member 3 OS=Mus musculus GN=Dnajc3 PE=1 SV=1	Dnajc3	0	80	28.2875	163219.3047	5.212771523
sp|Q91Z98|CHIL4_MOUSE	Q91Z98	sp|Q91Z98|CHIL4_MOUSE Chitinase-like protein 4 OS=Mus musculus GN=Chil4 PE=1 SV=2	Chil4	0			392040.4937	5.593330927
sp|Q99JI4|PSMD6_MOUSE	Q99JI4	sp|Q99JI4|PSMD6_MOUSE 26S proteasome non-ATPase regulatory subunit 6 OS=Mus musculus GN=Psmd6 PE=1 SV=1	Psmd6	0	70	15.51367	133340.3477	5.124961583
sp|Q99KC8|VMA5A_MOUSE	Q99KC8	sp|Q99KC8|VMA5A_MOUSE von Willebrand factor A domain-containing protein 5A OS=Mus musculus GN=Vwa5a PE=1 SV=2	Vwa5a	0	30	5.883563333	73638	4.867101985
sp|Q99KQ4|NAMPT_MOUSE	Q99KQ4	sp|Q99KQ4|NAMPT_MOUSE Nicotinamide phosphoribosyltransferase OS=Mus musculus GN=Nampt PE=1 SV=1	Nampt	0	60	13.448	262845.8047	5.41970105
sp|Q99KR3|LACB2_MOUSE	Q99KR3	sp|Q99KR3|LACB2_MOUSE Endoribonuclease LACTB2 OS=Mus musculus GN=Lactb2 PE=1 SV=1	Lactb2	0	90	66.9203	391709.5938	5.592964208
sp|Q99L04|DHRS1_MOUSE	Q99L04	sp|Q99L04|DHRS1_MOUSE Dehydrogenase/reductase SDR family member 1 OS=Mus musculus GN=Dhrs1 PE=1 SV=1	Dhrs1	0	90	51.63916667	330544.5	5.519229935
sp|Q9CXN7|PBLD2_MOUSE	Q9CXN7	sp|Q9CXN7|PBLD2_MOUSE Phenazine biosynthesis-like domain-containing protein 2 OS=Mus musculus GN=Pbld2 PE=1 SV=1	Pbld2	0	80	29.06303333	294134.4375	5.468545875
sp|Q9CZ44|NSF1C_MOUSE	Q9CZ44	sp|Q9CZ44|NSF1C_MOUSE NSFL1 cofactor p47 OS=Mus musculus GN=Nsfl1c PE=1 SV=1	Nsfl1c	0	60	13.82472667	98677	4.994215938
sp|Q9D8N0|EF1G_MOUSE	Q9D8N0	sp|Q9D8N0|EF1G_MOUSE Elongation factor 1-gamma OS=Mus musculus GN=Eef1g PE=1 SV=3	Eef1g	0	90	50.911	745091.3125	5.8722095
sp|Q9DB20|ATPO_MOUSE	Q9DB20	sp|Q9DB20|ATPO_MOUSE ATP synthase subunit O, mitochondrial OS=Mus musculus GN=Atp5o PE=1 SV=1	Atp5o	1	100	95.50346667	396713.0938	5.598476535
sp|Q9DBL7|COASY_MOUSE	Q9DBL7	sp|Q9DBL7|COASY_MOUSE Bifunctional coenzyme A synthase OS=Mus musculus GN=Coasy PE=1 SV=2	Coasy	0	90	41.25636667	377253.7031	5.576633512
sp|Q9DC50|OCTC_MOUSE	Q9DC50	sp|Q9DC50|OCTC_MOUSE Peroxisomal carnitine O-octanoyltransferase OS=Mus musculus GN=Crot PE=1 SV=1	Crot	1	90	39.0553	520381.0469	5.71632147
sp|Q9DCM2|GSTK1_MOUSE	Q9DCM2	sp|Q9DCM2|GSTK1_MOUSE Glutathione S-transferase kappa 1 OS=Mus musculus GN=Gstk1 PE=1 SV=3	Gstk1	0	90	63.44043333	588944.6563	5.770074486
sp|Q9JHW2|NIT2_MOUSE	Q9JHW2	sp|Q9JHW2|NIT2_MOUSE Omega-amidase NIT2 OS=Mus musculus GN=Nit2 PE=1 SV=1	Nit2	0	80	29.53683333	702468.3438	5.846626758
sp|Q9JI75|NQO2_MOUSE	Q9JI75	sp|Q9JI75|NQO2_MOUSE Ribosyldihydronicotinamide dehydrogenase [quinone] OS=Mus musculus GN=Nqo2 PE=1 SV=3	Nqo2	0	60	12.61815	400126.9063	5.602197756
sp|Q9JLF6|TGM1_MOUSE	Q9JLF6	sp|Q9JLF6|TGM1_MOUSE Protein-glutamine gamma-glutamyltransferase K OS=Mus musculus GN=Tgm1 PE=1 SV=2	Tgm1	0	40	7.764013333	203122.3984	5.307757816
sp|Q9QYG0|NDRG2_MOUSE	Q9QYG0	sp|Q9QYG0|NDRG2_MOUSE Protein NDRG2 OS=Mus musculus GN=Ndrg2 PE=1 SV=1	Ndrg2	0	100	329.0873333	1376701.625	6.138839825
sp|Q9R1S7|MRP6_MOUSE	Q9R1S7	sp|Q9R1S7|MRP6_MOUSE Multidrug resistance-associated protein 6 OS=Mus musculus GN=Abcc6 PE=1 SV=3	Abcc6	1	90	43.85003333	41619.44922	4.619296329
sp|Q9WTM5|RUVB2_MOUSE	Q9WTM5	sp|Q9WTM5|RUVB2_MOUSE RuvB-like 2 OS=Mus musculus GN=Ruvbl2 PE=1 SV=3	Ruvbl2	0	30	4.334186667	20484	4.311414767
sp|Q9WVM8|AADAT_MOUSE	Q9WVM8	sp|Q9WVM8|AADAT_MOUSE Kynurenine/alpha-aminoadipate aminotransferase, mitochondrial OS=Mus musculus GN=Aadat PE=1 SV=1	Aadat	1	80	28.03553333	177595.5938	5.249432186
sp|Q9Z0U1|ZO2_MOUSE	Q9Z0U1	sp|Q9Z0U1|ZO2_MOUSE Tight junction protein ZO-2 OS=Mus musculus GN=Tjp2 PE=1 SV=2	Tjp2	0	30	4.416963333	42602.40039	4.62943407
tr|A0A0J9YU79|A0A0J9YU79_MOUSE	A0A0J9YU79	tr|A0A0J9YU79|A0A0J9YU79_MOUSE Ketohexokinase OS=Mus musculus GN=Khk PE=1 SV=1	Khk	0	100	192.9936667	1081575.063	6.034056665
tr|A0A0R4J1H6|A0A0R4J1H6_MOUSE	A0A0R4J1H6	tr|A0A0R4J1H6|A0A0R4J1H6_MOUSE Golgin subfamily A member 3 OS=Mus musculus GN=Golga3 PE=1 SV=1	Golga3	0	40	6.51387	13435.44971	4.128252208
tr|A2AMW0|A2AMW0_MOUSE	A2AMW0	tr|A2AMW0|A2AMW0_MOUSE Capping protein (Actin filament) muscle Z-line, beta, isoform CRA_a OS=Mus musculus GN=Capzb PE=1 SV=1	Capzb	1	90	36.046	77959.34766	4.891868196
tr|D3Z2H9|D3Z2H9_MOUSE	D3Z2H9	tr|D3Z2H9|D3Z2H9_MOUSE Protein Tpm3-rs7 OS=Mus musculus GN=Tpm3-rs7 PE=3 SV=1	Tpm3-rs7	1			234247.8984	5.369675703
tr|F8VPM7|F8VPM7_MOUSE	F8VPM7	tr|F8VPM7|F8VPM7_MOUSE ELKS/Rab6-interacting/CAST family member 1 OS=Mus musculus GN=Erc1 PE=1 SV=1	Erc1	0	50	9.054163333	36101.40039	4.557524049
tr|Q5SUH7|Q5SUH7_MOUSE	Q5SUH7	tr|Q5SUH7|Q5SUH7_MOUSE Clathrin interactor 1 OS=Mus musculus GN=Clint1 PE=1 SV=1	Clint1	0	60	14.9619	79333.69922	4.899457705
tr|Q91VA7|Q91VA7_MOUSE	Q91VA7	tr|Q91VA7|Q91VA7_MOUSE Isocitrate dehydrogenase [NAD] subunit, mitochondrial OS=Mus musculus GN=Idh3b PE=1 SV=1	Idh3b	0	90	39.1336	147021.0469	5.167379511
sp|B2RQC6|PYR1_MOUSE	B2RQC6	sp|B2RQC6|PYR1_MOUSE CAD protein OS=Mus musculus GN=Cad PE=1 SV=1	Cad	0	50	10.01998333	4869590	6.687492397
sp|O08795|GLU2B_MOUSE	O08795	sp|O08795|GLU2B_MOUSE Glucosidase 2 subunit beta OS=Mus musculus GN=Prkcsh PE=1 SV=1	Prkcsh	0	80	27.9217	409127.5	5.611858672
sp|O08810|U5S1_MOUSE	O08810	sp|O08810|U5S1_MOUSE 116 kDa U5 small nuclear ribonucleoprotein component OS=Mus musculus GN=Eftud2 PE=1 SV=1	Eftud2	0	50	10.32946333	324814.5938	5.511635534
sp|P01898|HA10_MOUSE	P01898	sp|P01898|HA10_MOUSE H-2 class I histocompatibility antigen, Q10 alpha chain OS=Mus musculus GN=H2-Q10 PE=1 SV=3	H2-Q10	0	100	613.021	101737.5	5.007481061
sp|P06909|CFAH_MOUSE	P06909	sp|P06909|CFAH_MOUSE Complement factor H OS=Mus musculus GN=Cfh PE=1 SV=2	Cfh	1	100	77.7589	152401.5508	5.182989386
sp|P10605|CATB_MOUSE	P10605	sp|P10605|CATB_MOUSE Cathepsin B OS=Mus musculus GN=Ctsb PE=1 SV=2	Ctsb	0	100	79.37683333	372089.7969	5.570647761
sp|P14206|RSSA_MOUSE	P14206	sp|P14206|RSSA_MOUSE 40S ribosomal protein SA OS=Mus musculus GN=Rpsa PE=1 SV=4	Rpsa	0	70	20.74206667	214908.2031	5.332252993
sp|P17879|HS71B_MOUSE	P17879	sp|P17879|HS71B_MOUSE Heat shock 70 kDa protein 1B OS=Mus musculus GN=Hspa1b PE=1 SV=3	Hspa1b	1	30	5.003182	3851780	6.585661474
sp|P20918|PLMN_MOUSE	P20918	sp|P20918|PLMN_MOUSE Plasminogen OS=Mus musculus GN=Plg PE=1 SV=3	Plg	0	100	553.849	120982.9492	5.082724167
sp|P23249|MOV10_MOUSE	P23249	sp|P23249|MOV10_MOUSE Putative helicase MOV-10 OS=Mus musculus GN=Mov10 PE=1 SV=2	Mov10	0	50	9.61432	33819.90039	4.529172324
sp|P26638|SYSC_MOUSE	P26638	sp|P26638|SYSC_MOUSE Serine--tRNA ligase, cytoplasmic OS=Mus musculus GN=Sars PE=1 SV=3	Sars	0	80	27.04703333	95380.80078	4.979460964
sp|P36552|HEM6_MOUSE	P36552	sp|P36552|HEM6_MOUSE Oxygen-dependent coproporphyrinogen-III oxidase, mitochondrial OS=Mus musculus GN=Cpox PE=1 SV=2	Cpox	0	80	26.1997	191499.25	5.282167077
sp|P46460|NSF_MOUSE	P46460	sp|P46460|NSF_MOUSE Vesicle-fusing ATPase OS=Mus musculus GN=Nsf PE=1 SV=2	Nsf	0	30	5.346813333	53617.79883	4.729308981
sp|P47934|CACP_MOUSE	P47934	sp|P47934|CACP_MOUSE Carnitine O-acetyltransferase OS=Mus musculus GN=Crat PE=1 SV=3	Crat	0	70	20.2595	32964.9502	4.518052424
sp|P48722|HS74L_MOUSE	P48722	sp|P48722|HS74L_MOUSE Heat shock 70 kDa protein 4L OS=Mus musculus GN=Hspa4l PE=1 SV=2	Hspa4l	0	40	6.709556667	39782.45117	4.599691538
sp|P50396|GDIA_MOUSE	P50396	sp|P50396|GDIA_MOUSE Rab GDP dissociation inhibitor alpha OS=Mus musculus GN=Gdi1 PE=1 SV=3	Gdi1	0	90	42.00343333	55200.55078	4.741943411
sp|P52196|THTR_MOUSE	P52196	sp|P52196|THTR_MOUSE Thiosulfate sulfurtransferase OS=Mus musculus GN=Tst PE=1 SV=3	Tst	1	90	60.5619	4444362.125	6.647809438
sp|P61161|ARP2_MOUSE	P61161	sp|P61161|ARP2_MOUSE Actin-related protein 2 OS=Mus musculus GN=Actr2 PE=1 SV=1	Actr2	0	60	12.04772333	195499.5	5.291145651
sp|P62751|RL23A_MOUSE	P62751	sp|P62751|RL23A_MOUSE 60S ribosomal protein L23a OS=Mus musculus GN=Rpl23a PE=1 SV=1	Rpl23a	0	60	13.27749333	1112752.781	6.046398688
sp|P62821|RAB1A_MOUSE	P62821	sp|P62821|RAB1A_MOUSE Ras-related protein Rab-1A OS=Mus musculus GN=Rab1A PE=1 SV=3	Rab1A	0			675758.8438	5.829791738
sp|P63158|HMGB1_MOUSE	P63158	sp|P63158|HMGB1_MOUSE High mobility group protein B1 OS=Mus musculus GN=Hmgb1 PE=1 SV=2	Hmgb1	0	40	6.211556667	955322.5938	5.980150049
sp|P68040|RACK1_MOUSE	P68040	sp|P68040|RACK1_MOUSE Receptor of activated protein C kinase 1 OS=Mus musculus GN=Rack1 PE=1 SV=3	Rack1	0			892210.3438	5.950467254
sp|Q02819|NUCB1_MOUSE	Q02819	sp|Q02819|NUCB1_MOUSE Nucleobindin-1 OS=Mus musculus GN=Nucb1 PE=1 SV=2	Nucb1	1	90	64.05426667	62045.85156	4.79271275
sp|Q04857|CO6A1_MOUSE	Q04857	sp|Q04857|CO6A1_MOUSE Collagen alpha-1(VI) chain OS=Mus musculus GN=Col6a1 PE=1 SV=1	Col6a1	0	30	4.60652	157603.9531	5.197567107
sp|Q06890|CLUS_MOUSE	Q06890	sp|Q06890|CLUS_MOUSE Clusterin OS=Mus musculus GN=Clu PE=1 SV=1	Clu	1	100	533.8976667	168068.3008	5.225485809
sp|Q07076|ANXA7_MOUSE	Q07076	sp|Q07076|ANXA7_MOUSE Annexin A7 OS=Mus musculus GN=Anxa7 PE=1 SV=2	Anxa7	0	70	17.37213333	123514.5	5.091717945
sp|Q14C51|PTCD3_MOUSE	Q14C51	sp|Q14C51|PTCD3_MOUSE Pentatricopeptide repeat domain-containing protein 3, mitochondrial OS=Mus musculus GN=Ptcd3 PE=1 SV=2	Ptcd3	0	20	3.796513333	36420.5	4.561345904
sp|Q5BL07|PEX1_MOUSE	Q5BL07	sp|Q5BL07|PEX1_MOUSE Peroxisome biogenesis factor 1 OS=Mus musculus GN=Pex1 PE=1 SV=2	Pex1	0	50	10.53116	60201.95117	4.779610567
sp|Q60932|VDAC1_MOUSE	Q60932	sp|Q60932|VDAC1_MOUSE Voltage-dependent anion-selective channel protein 1 OS=Mus musculus GN=Vdac1 PE=1 SV=3	Vdac1	1	100	72.47406667	914663.7188	5.961261453
sp|Q64458|CP2CT_MOUSE	Q64458	sp|Q64458|CP2CT_MOUSE Cytochrome P450 2C29 OS=Mus musculus GN=Cyp2c29 PE=1 SV=2	Cyp2c29	1	100	213.6786667	968831.4375	5.986248223
sp|Q6ZQ08|CNOT1_MOUSE	Q6ZQ08	sp|Q6ZQ08|CNOT1_MOUSE CCR4-NOT transcription complex subunit 1 OS=Mus musculus GN=Cnot1 PE=1 SV=2	Cnot1	0	60	13.82366667	16466	4.216588111
sp|Q80UG5|SEPT9_MOUSE	Q80UG5	sp|Q80UG5|SEPT9_MOUSE Septin-9 OS=Mus musculus GN=Sept9 PE=1 SV=1	Sept9	0	90	40.20173333	112882	5.052624695
sp|Q8BWN8|ACOT4_MOUSE	Q8BWN8	sp|Q8BWN8|ACOT4_MOUSE Acyl-coenzyme A thioesterase 4 OS=Mus musculus GN=Acot4 PE=1 SV=1	Acot4	0	40	6.520326667	83020.80273	4.919186928
sp|Q8R050|ERF3A_MOUSE	Q8R050	sp|Q8R050|ERF3A_MOUSE Eukaryotic peptide chain release factor GTP-binding subunit ERF3A OS=Mus musculus GN=Gspt1 PE=1 SV=2	Gspt1	0	70	18.31826667	102432.6016	5.010438203
sp|Q8R0N6|HOT_MOUSE	Q8R0N6	sp|Q8R0N6|HOT_MOUSE Hydroxyacid-oxoacid transhydrogenase, mitochondrial OS=Mus musculus GN=Adhfe1 PE=1 SV=2	Adhfe1	1	80	25.69783333	333785.6875	5.52346771
sp|Q8VC28|AK1CD_MOUSE	Q8VC28	sp|Q8VC28|AK1CD_MOUSE Aldo-keto reductase family 1 member C13 OS=Mus musculus GN=Akr1c13 PE=1 SV=2	Akr1c13	1	70	18.1032	117250.9531	5.069116382
sp|Q8VEM8|MPCP_MOUSE	Q8VEM8	sp|Q8VEM8|MPCP_MOUSE Phosphate carrier protein, mitochondrial OS=Mus musculus GN=Slc25a3 PE=1 SV=1	Slc25a3	1	100	85.8936	1082122.5	6.034276427
sp|Q91VR2|ATPG_MOUSE	Q91VR2	sp|Q91VR2|ATPG_MOUSE ATP synthase subunit gamma, mitochondrial OS=Mus musculus GN=Atp5c1 PE=1 SV=1	Atp5c1	1	100	82.57063333	1016576.094	6.007139892
sp|Q91W50|CSDE1_MOUSE	Q91W50	sp|Q91W50|CSDE1_MOUSE Cold shock domain-containing protein E1 OS=Mus musculus GN=Csde1 PE=1 SV=1	Csde1	1	80	28.85586667	58152.55078	4.764568769
sp|Q91WG0|EST2C_MOUSE	Q91WG0	sp|Q91WG0|EST2C_MOUSE Acylcarnitine hydrolase OS=Mus musculus GN=Ces2c PE=1 SV=1	Ces2c	0	90	50.67496667	155084.3516	5.190567979
sp|Q921M4|GOGA2_MOUSE	Q921M4	sp|Q921M4|GOGA2_MOUSE Golgin subfamily A member 2 OS=Mus musculus GN=Golga2 PE=1 SV=3	Golga2	0	50	9.48495	15997.60059	4.20405485
sp|Q923D2|BLVRB_MOUSE	Q923D2	sp|Q923D2|BLVRB_MOUSE Flavin reductase (NADPH) OS=Mus musculus GN=Blvrb PE=1 SV=3	Blvrb	0	90	36.11483333	1067023.656	6.028174048
sp|Q99K30|ES8L2_MOUSE	Q99K30	sp|Q99K30|ES8L2_MOUSE Epidermal growth factor receptor kinase substrate 8-like protein 2 OS=Mus musculus GN=Eps8l2 PE=1 SV=1	Eps8l2	0	50	8.72271	70786.34961	4.849949517
sp|Q99KJ8|DCTN2_MOUSE	Q99KJ8	sp|Q99KJ8|DCTN2_MOUSE Dynactin subunit 2 OS=Mus musculus GN=Dctn2 PE=1 SV=3	Dctn2	0	70	22.06413333	74375.84766	4.871431928
sp|Q9CQF9|PCYOX_MOUSE	Q9CQF9	sp|Q9CQF9|PCYOX_MOUSE Prenylcysteine oxidase OS=Mus musculus GN=Pcyox1 PE=1 SV=1	Pcyox1	1	80	32.64036667	24304.2002	4.385681334
sp|Q9CXF0|KYNU_MOUSE	Q9CXF0	sp|Q9CXF0|KYNU_MOUSE Kynureninase OS=Mus musculus GN=Kynu PE=1 SV=3	Kynu	1	90	40.15416667	444064.6094	5.647446163
sp|Q9D2G2|ODO2_MOUSE	Q9D2G2	sp|Q9D2G2|ODO2_MOUSE Dihydrolipoyllysine-residue succinyltransferase component of 2-oxoglutarate dehydrogenase complex, mitochondrial OS=Mus musculus GN=Dlst PE=1 SV=1	Dlst	0	80	32.1506	570659.5625	5.756377099
sp|Q9D8W5|PSD12_MOUSE	Q9D8W5	sp|Q9D8W5|PSD12_MOUSE 26S proteasome non-ATPase regulatory subunit 12 OS=Mus musculus GN=Psmd12 PE=1 SV=4	Psmd12	0	70	18.12093333	94698.79688	4.976344461
sp|Q9EP69|SAC1_MOUSE	Q9EP69	sp|Q9EP69|SAC1_MOUSE Phosphatidylinositide phosphatase SAC1 OS=Mus musculus GN=Sacm1l PE=1 SV=1	Sacm1l	0	60	13.84674667	98414.90234	4.993060866
sp|Q9JIX8|ACINU_MOUSE	Q9JIX8	sp|Q9JIX8|ACINU_MOUSE Apoptotic chromatin condensation inducer in the nucleus OS=Mus musculus GN=Acin1 PE=1 SV=3	Acin1	0	90	38.43153333	62945.95117	4.798967801
sp|Q9Z0N1|IF2G_MOUSE	Q9Z0N1	sp|Q9Z0N1|IF2G_MOUSE Eukaryotic translation initiation factor 2 subunit 3, X-linked OS=Mus musculus GN=Eif2s3x PE=1 SV=2	Eif2s3x	0	50	10.47335333	9484	3.976991545
sp|Q9Z1J3|NFS1_MOUSE	Q9Z1J3	sp|Q9Z1J3|NFS1_MOUSE Cysteine desulfurase, mitochondrial OS=Mus musculus GN=Nfs1 PE=1 SV=3	Nfs1	0	60	11.64069333	47341.5	4.675242014
sp|Q9Z2U1|PSA5_MOUSE	Q9Z2U1	sp|Q9Z2U1|PSA5_MOUSE Proteasome subunit alpha type-5 OS=Mus musculus GN=Psma5 PE=1 SV=1	Psma5	1	50	8.636556667	203642.3984	5.308868203
sp|Q9Z2W0|DNPEP_MOUSE	Q9Z2W0	sp|Q9Z2W0|DNPEP_MOUSE Aspartyl aminopeptidase OS=Mus musculus GN=Dnpep PE=1 SV=2	Dnpep	0	50	11.43521667	260201.8438	5.41531037
tr|A2AIX1|A2AIX1_MOUSE	A2AIX1	tr|A2AIX1|A2AIX1_MOUSE Protein Sec16a OS=Mus musculus GN=Sec16a PE=1 SV=1	Sec16a	1	90	41.6319	38828.09961	4.589146135
tr|D4AFX7|D4AFX7_MOUSE	D4AFX7	tr|D4AFX7|D4AFX7_MOUSE Protein Dnajc13 OS=Mus musculus GN=Dnajc13 PE=1 SV=1	Dnajc13	0	30	5.549356667	14340.2002	4.156555214
tr|E9PZF0|E9PZF0_MOUSE	E9PZF0	tr|E9PZF0|E9PZF0_MOUSE Nucleoside diphosphate kinase OS=Mus musculus GN=Gm20390 PE=3 SV=1	Gm20390	0	70	20.23913333	2595451.125	6.414212855
tr|G3X9W0|G3X9W0_MOUSE	G3X9W0	tr|G3X9W0|G3X9W0_MOUSE Heterogeneous nuclear ribonucleoprotein D, isoform CRA_a OS=Mus musculus GN=Hnrnpd PE=1 SV=1	Hnrnpd	0	80	32.4519	377230.6563	5.576606979
tr|G3XA17|G3XA17_MOUSE	G3XA17	tr|G3XA17|G3XA17_MOUSE Eukaryotic translation initiation factor 4 gamma 2 OS=Mus musculus GN=Eif4g2 PE=1 SV=1	Eif4g2	0	100	349.3563333	51329.95117	4.710370851
tr|O35452|O35452_MOUSE	O35452	tr|O35452|O35452_MOUSE Protein Tnxb OS=Mus musculus GN=Tnxb PE=1 SV=1	Tnxb	0	20	2.818623333	3717.200073	3.570215937
tr|Q9CQ73|Q9CQ73_MOUSE	Q9CQ73	tr|Q9CQ73|Q9CQ73_MOUSE Plakophilin 2 OS=Mus musculus GN=Pkp2 PE=1 SV=1	Pkp2	0	40	7.172146667	28880.2998	4.460601697
sp|O08914|FAAH1_MOUSE	O08914	sp|O08914|FAAH1_MOUSE Fatty-acid amide hydrolase 1 OS=Mus musculus GN=Faah PE=1 SV=1	Faah	0	90	36.59076667	184981.8047	5.267129012
sp|O35350|CAN1_MOUSE	O35350	sp|O35350|CAN1_MOUSE Calpain-1 catalytic subunit OS=Mus musculus GN=Capn1 PE=1 SV=1	Capn1	0	30	5.59555	50842.5	4.706226897
sp|O35423|SPYA_MOUSE	O35423	sp|O35423|SPYA_MOUSE Serine--pyruvate aminotransferase, mitochondrial OS=Mus musculus GN=Agxt PE=1 SV=3	Agxt	0	90	62.16373333	1527782.031	6.184061398
sp|O88962|CP8B1_MOUSE	O88962	sp|O88962|CP8B1_MOUSE 7-alpha-hydroxycholest-4-en-3-one 12-alpha-hydroxylase OS=Mus musculus GN=Cyp8b1 PE=1 SV=1	Cyp8b1	0	90	64.49916667	72420.05078	4.859858825
sp|P06684|CO5_MOUSE	P06684	sp|P06684|CO5_MOUSE Complement C5 OS=Mus musculus GN=C5 PE=1 SV=2	C5	0			56886.55176	4.755009609
sp|P31001|DESM_MOUSE	P31001	sp|P31001|DESM_MOUSE Desmin OS=Mus musculus GN=Des PE=1 SV=3	Des	0	10	1.47147	39600.09961	4.597696278
sp|P42125|ECI1_MOUSE	P42125	sp|P42125|ECI1_MOUSE Enoyl-CoA delta isomerase 1, mitochondrial OS=Mus musculus GN=Eci1 PE=1 SV=2	Eci1	1	80	35.54103333	1909865.188	6.281002713
sp|P47911|RL6_MOUSE	P47911	sp|P47911|RL6_MOUSE 60S ribosomal protein L6 OS=Mus musculus GN=Rpl6 PE=1 SV=3	Rpl6	0	100	232.5143333	96594.39844	4.984951942
sp|P49443|PPM1A_MOUSE	P49443	sp|P49443|PPM1A_MOUSE Protein phosphatase 1A OS=Mus musculus GN=Ppm1a PE=1 SV=1	Ppm1a	0	70	19.31323333	114802.7969	5.059952469
sp|P61222|ABCE1_MOUSE	P61222	sp|P61222|ABCE1_MOUSE ATP-binding cassette sub-family E member 1 OS=Mus musculus GN=Abce1 PE=1 SV=1	Abce1	0	40	8.272153333	77458.14844	4.889067111
sp|P62754|RS6_MOUSE	P62754	sp|P62754|RS6_MOUSE 40S ribosomal protein S6 OS=Mus musculus GN=Rps6 PE=1 SV=1	Rps6	0	80	23.23633333	703846.3125	5.84747784
sp|P63242|IF5A1_MOUSE	P63242	sp|P63242|IF5A1_MOUSE Eukaryotic translation initiation factor 5A-1 OS=Mus musculus GN=Eif5a PE=1 SV=2	Eif5a	0	100	78.49103333	744269.9375	5.871730477
sp|P70194|CLC4F_MOUSE	P70194	sp|P70194|CLC4F_MOUSE C-type lectin domain family 4 member F OS=Mus musculus GN=Clec4f PE=1 SV=1	Clec4f	1	80	35.33506667	114950.8477	5.060512178
sp|P99029|PRDX5_MOUSE	P99029	sp|P99029|PRDX5_MOUSE Peroxiredoxin-5, mitochondrial OS=Mus musculus GN=Prdx5 PE=1 SV=2	Prdx5	0	100	198.3816667	1506790.938	6.178053
sp|Q3UNX5|ACSM3_MOUSE	Q3UNX5	sp|Q3UNX5|ACSM3_MOUSE Acyl-coenzyme A synthetase ACSM3, mitochondrial OS=Mus musculus GN=Acsm3 PE=1 SV=2	Acsm3	0	70	17.67453667	84468.14844	4.926692974
sp|Q5U5V2|HYKK_MOUSE	Q5U5V2	sp|Q5U5V2|HYKK_MOUSE Hydroxylysine kinase OS=Mus musculus GN=Hykk PE=1 SV=2	Hykk	1			129427.6016	5.112026903
sp|Q61490|CD166_MOUSE	Q61490	sp|Q61490|CD166_MOUSE CD166 antigen OS=Mus musculus GN=Alcam PE=1 SV=3	Alcam	1	60	15.18676667	73378.35156	4.865567951
sp|Q62418|DBNL_MOUSE	Q62418	sp|Q62418|DBNL_MOUSE Drebrin-like protein OS=Mus musculus GN=Dbnl PE=1 SV=2	Dbnl	0	40	7.31525	73626.94922	4.867036806
sp|Q62465|VAT1_MOUSE	Q62465	sp|Q62465|VAT1_MOUSE Synaptic vesicle membrane protein VAT-1 homolog OS=Mus musculus GN=Vat1 PE=1 SV=3	Vat1	0	40	6.800396667	87424.85156	4.941634904
sp|Q64105|SPRE_MOUSE	Q64105	sp|Q64105|SPRE_MOUSE Sepiapterin reductase OS=Mus musculus GN=Spr PE=1 SV=1	Spr	0	80	26.0523	931060.6875	5.96897799
sp|Q64487|PTPRD_MOUSE	Q64487	sp|Q64487|PTPRD_MOUSE Receptor-type tyrosine-protein phosphatase delta OS=Mus musculus GN=Ptprd PE=1 SV=3	Ptprd	0	90	50.2527	17141.85059	4.234057705
sp|Q6A068|CDC5L_MOUSE	Q6A068	sp|Q6A068|CDC5L_MOUSE Cell division cycle 5-like protein OS=Mus musculus GN=Cdc5l PE=1 SV=2	Cdc5l	0	20	3.168286667	30882.09961	4.489706819
sp|Q6ZWX6|IF2A_MOUSE	Q6ZWX6	sp|Q6ZWX6|IF2A_MOUSE Eukaryotic translation initiation factor 2 subunit 1 OS=Mus musculus GN=Eif2s1 PE=1 SV=3	Eif2s1	0	30	5.753336667	167144.0547	5.223090933
sp|Q80SU7|GVIN1_MOUSE	Q80SU7	sp|Q80SU7|GVIN1_MOUSE Interferon-induced very large GTPase 1 OS=Mus musculus GN=Gvin1 PE=1 SV=1	Gvin1	0	10	0.0194226	9388.450195	3.972593907
sp|Q80UM7|MOGS_MOUSE	Q80UM7	sp|Q80UM7|MOGS_MOUSE Mannosyl-oligosaccharide glucosidase OS=Mus musculus GN=Mogs PE=1 SV=1	Mogs	0	60	12.573	237825.7969	5.376258961
sp|Q80X50|UBP2L_MOUSE	Q80X50	sp|Q80X50|UBP2L_MOUSE Ubiquitin-associated protein 2-like OS=Mus musculus GN=Ubap2l PE=1 SV=1	Ubap2l	0	70	17.27696667	11700.6499	4.068209985
sp|Q8BGA8|ACSM5_MOUSE	Q8BGA8	sp|Q8BGA8|ACSM5_MOUSE Acyl-coenzyme A synthetase ACSM5, mitochondrial OS=Mus musculus GN=Acsm5 PE=1 SV=1	Acsm5	0	80	22.82106667	570987.8438	5.756626862
sp|Q8BTY1|KAT1_MOUSE	Q8BTY1	sp|Q8BTY1|KAT1_MOUSE Kynurenine--oxoglutarate transaminase 1 OS=Mus musculus GN=Kyat1 PE=1 SV=1	Kyat1	0			278170.8984	5.444311693
sp|Q8BWQ1|UD2A3_MOUSE	Q8BWQ1	sp|Q8BWQ1|UD2A3_MOUSE UDP-glucuronosyltransferase 2A3 OS=Mus musculus GN=Ugt2a3 PE=1 SV=1	Ugt2a3	1	90	50.01503333	549713.3125	5.740136254
sp|Q8BY87|UBP47_MOUSE	Q8BY87	sp|Q8BY87|UBP47_MOUSE Ubiquitin carboxyl-terminal hydrolase 47 OS=Mus musculus GN=Usp47 PE=1 SV=2	Usp47	0	60	14.97476667	28570.69922	4.455920869
sp|Q8C2Q3|RBM14_MOUSE	Q8C2Q3	sp|Q8C2Q3|RBM14_MOUSE RNA-binding protein 14 OS=Mus musculus GN=Rbm14 PE=1 SV=1	Rbm14	0	50	8.874566667	44432.25	4.647698306
sp|Q8CI94|PYGB_MOUSE	Q8CI94	sp|Q8CI94|PYGB_MOUSE Glycogen phosphorylase, brain form OS=Mus musculus GN=Pygb PE=1 SV=3	Pygb	0	20	4.05368	23118.25	4.363954956
sp|Q8K1R3|PNPT1_MOUSE	Q8K1R3	sp|Q8K1R3|PNPT1_MOUSE Polyribonucleotide nucleotidyltransferase 1, mitochondrial OS=Mus musculus GN=Pnpt1 PE=1 SV=1	Pnpt1	0	60	13.64676667	24786.94922	4.394223077
sp|Q8K310|MATR3_MOUSE	Q8K310	sp|Q8K310|MATR3_MOUSE Matrin-3 OS=Mus musculus GN=Matr3 PE=1 SV=1	Matr3	0	40	7.70487	117949.5	5.071696104
sp|Q8K4Z5|SF3A1_MOUSE	Q8K4Z5	sp|Q8K4Z5|SF3A1_MOUSE Splicing factor 3A subunit 1 OS=Mus musculus GN=Sf3a1 PE=1 SV=1	Sf3a1	0	40	7.437436667	86958.85156	4.939313796
sp|Q8VCA8|SCRN2_MOUSE	Q8VCA8	sp|Q8VCA8|SCRN2_MOUSE Secernin-2 OS=Mus musculus GN=Scrn2 PE=1 SV=1	Scrn2	0	40	7.352053333	156448.8984	5.19437251
sp|Q91X52|DCXR_MOUSE	Q91X52	sp|Q91X52|DCXR_MOUSE L-xylulose reductase OS=Mus musculus GN=Dcxr PE=1 SV=2	Dcxr	0	90	52.9348	94695	4.976327048
sp|Q921M3|SF3B3_MOUSE	Q921M3	sp|Q921M3|SF3B3_MOUSE Splicing factor 3B subunit 3 OS=Mus musculus GN=Sf3b3 PE=1 SV=1	Sf3b3	0	30	5.273836667	45143.65039	4.654596674
sp|Q9CR16|PPID_MOUSE	Q9CR16	sp|Q9CR16|PPID_MOUSE Peptidyl-prolyl cis-trans isomerase D OS=Mus musculus GN=Ppid PE=1 SV=3	Ppid	0	60	13.32905333	124842.1484	5.096361234
sp|Q9CU62|SMC1A_MOUSE	Q9CU62	sp|Q9CU62|SMC1A_MOUSE Structural maintenance of chromosomes protein 1A OS=Mus musculus GN=Smc1a PE=1 SV=4	Smc1a	0	70	16.0676	18579.0498	4.269023499
sp|Q9CZ42|NNRD_MOUSE	Q9CZ42	sp|Q9CZ42|NNRD_MOUSE ATP-dependent (S)-NAD(P)H-hydrate dehydratase OS=Mus musculus GN=Naxd PE=1 SV=1	Naxd	0			179598.5469	5.254302818
sp|Q9CZW5|TOM70_MOUSE	Q9CZW5	sp|Q9CZW5|TOM70_MOUSE Mitochondrial import receptor subunit TOM70 OS=Mus musculus GN=Tomm70 PE=1 SV=2	Tomm70	0			132530.1016	5.122314531
sp|Q9D0F3|LMAN1_MOUSE	Q9D0F3	sp|Q9D0F3|LMAN1_MOUSE Protein ERGIC-53 OS=Mus musculus GN=Lman1 PE=1 SV=1	Lman1	1	100	77.78446667	965029.5	5.98454059
sp|Q9D172|ES1_MOUSE	Q9D172	sp|Q9D172|ES1_MOUSE ES1 protein homolog, mitochondrial OS=Mus musculus GN=D10Jhu81e PE=1 SV=1	D10Jhu81e	1	80	26.84546667	1600921.438	6.20437002
sp|Q9D8U8|SNX5_MOUSE	Q9D8U8	sp|Q9D8U8|SNX5_MOUSE Sorting nexin-5 OS=Mus musculus GN=Snx5 PE=1 SV=1	Snx5	0	80	32.60266667	91432.94922	4.961102728
sp|Q9DBG3|AP2B1_MOUSE	Q9DBG3	sp|Q9DBG3|AP2B1_MOUSE AP-2 complex subunit beta OS=Mus musculus GN=Ap2b1 PE=1 SV=1	Ap2b1	0	50	9.790336667	153024.25	5.18476026
sp|Q9DBW0|CP4V2_MOUSE	Q9DBW0	sp|Q9DBW0|CP4V2_MOUSE Cytochrome P450 4V2 OS=Mus musculus GN=Cyp4v2 PE=1 SV=1	Cyp4v2	0			110880.5977	5.044855558
sp|Q9DCL9|PUR6_MOUSE	Q9DCL9	sp|Q9DCL9|PUR6_MOUSE Multifunctional protein ADE2 OS=Mus musculus GN=Paics PE=1 SV=4	Paics	0	90	62.66823333	102251.8984	5.00967138
sp|Q9ER72|SYCC_MOUSE	Q9ER72	sp|Q9ER72|SYCC_MOUSE Cysteine--tRNA ligase, cytoplasmic OS=Mus musculus GN=Cars PE=1 SV=2	Cars	0	60	12.13356667	82632.19922	4.917149311
sp|Q9ERK4|XPO2_MOUSE	Q9ERK4	sp|Q9ERK4|XPO2_MOUSE Exportin-2 OS=Mus musculus GN=Cse1l PE=1 SV=1	Cse1l	0	40	6.686766667	41664.65039	4.619767742
sp|Q9JLV1|BAG3_MOUSE	Q9JLV1	sp|Q9JLV1|BAG3_MOUSE BAG family molecular chaperone regulator 3 OS=Mus musculus GN=Bag3 PE=1 SV=2	Bag3	0	70	16.27016667	58210.59766	4.765002058
sp|Q9JMA1|UBP14_MOUSE	Q9JMA1	sp|Q9JMA1|UBP14_MOUSE Ubiquitin carboxyl-terminal hydrolase 14 OS=Mus musculus GN=Usp14 PE=1 SV=3	Usp14	1	60	12.14526667	2722.349976	3.434943956
sp|Q9JMH6|TRXR1_MOUSE	Q9JMH6	sp|Q9JMH6|TRXR1_MOUSE Thioredoxin reductase 1, cytoplasmic OS=Mus musculus GN=Txnrd1 PE=1 SV=3	Txnrd1	0	80	26.33523333	215832.2969	5.334116432
sp|Q9R111|GUAD_MOUSE	Q9R111	sp|Q9R111|GUAD_MOUSE Guanine deaminase OS=Mus musculus GN=Gda PE=1 SV=1	Gda	0	30	5.818163333	61802.80078	4.791008157
sp|Q9WUM5|SUCA_MOUSE	Q9WUM5	sp|Q9WUM5|SUCA_MOUSE Succinate--CoA ligase [ADP/GDP-forming] subunit alpha, mitochondrial OS=Mus musculus GN=Suclg1 PE=1 SV=4	Suclg1	1	90	51.72673333	1219102.125	6.086040088
sp|Q9WVD5|ORNT1_MOUSE	Q9WVD5	sp|Q9WVD5|ORNT1_MOUSE Mitochondrial ornithine transporter 1 OS=Mus musculus GN=Slc25a15 PE=1 SV=1	Slc25a15	0	90	46.4876	270852.5	5.432732849
sp|Q9WVL0|MAAI_MOUSE	Q9WVL0	sp|Q9WVL0|MAAI_MOUSE Maleylacetoacetate isomerase OS=Mus musculus GN=Gstz1 PE=1 SV=1	Gstz1	1	100	190.566	1540603.625	6.187690915
sp|Q9Z2M7|PMM2_MOUSE	Q9Z2M7	sp|Q9Z2M7|PMM2_MOUSE Phosphomannomutase 2 OS=Mus musculus GN=Pmm2 PE=1 SV=1	Pmm2	0	60	15.3682	250415.3984	5.398661031
tr|F6TFN2|F6TFN2_MOUSE	F6TFN2	tr|F6TFN2|F6TFN2_MOUSE Protein Lmo7 (Fragment) OS=Mus musculus GN=Lmo7 PE=1 SV=1	Lmo7	0	60	12.19351667	8516.700195	3.930271359
tr|F8VQC1|F8VQC1_MOUSE	F8VQC1	tr|F8VQC1|F8VQC1_MOUSE Signal recognition particle subunit SRP72 OS=Mus musculus GN=Srp72 PE=1 SV=1	Srp72	1	90	61.21706667	18165.65039	4.259250952
tr|Q61635|Q61635_MOUSE	Q61635	tr|Q61635|Q61635_MOUSE GTP-binding protein OS=Mus musculus GN=Ifi47 PE=1 SV=1	Ifi47	0	40	6.493903333	35983.90039	4.556108236
tr|Q9Z1A1|Q9Z1A1_MOUSE	Q9Z1A1	tr|Q9Z1A1|Q9Z1A1_MOUSE Protein Tfg OS=Mus musculus GN=Tfg PE=1 SV=1	Tfg	0	90	41.17513333	21342.40002	4.329243256
sp|A3KMP2|TTC38_MOUSE	A3KMP2	sp|A3KMP2|TTC38_MOUSE Tetratricopeptide repeat protein 38 OS=Mus musculus GN=Ttc38 PE=1 SV=2	Ttc38	0	50	9.065603333	131016.6016	5.11732633
sp|B1AY13|UBP24_MOUSE	B1AY13	sp|B1AY13|UBP24_MOUSE Ubiquitin carboxyl-terminal hydrolase 24 OS=Mus musculus GN=Usp24 PE=1 SV=1	Usp24	0	50	9.78745	21099.90039	4.324280405
sp|B2RXS4|PLXB2_MOUSE	B2RXS4	sp|B2RXS4|PLXB2_MOUSE Plexin-B2 OS=Mus musculus GN=Plxnb2 PE=1 SV=1	Plxnb2	0	90	49.82383333	45784.55078	4.660718957
sp|O08529|CAN2_MOUSE	O08529	sp|O08529|CAN2_MOUSE Calpain-2 catalytic subunit OS=Mus musculus GN=Capn2 PE=1 SV=4	Capn2	0	40	8.03622	36962.15039	4.56775723
sp|O08547|SC22B_MOUSE	O08547	sp|O08547|SC22B_MOUSE Vesicle-trafficking protein SEC22b OS=Mus musculus GN=Sec22b PE=1 SV=3	Sec22b	1	70	19.94503333	27164.34961	4.433999311
sp|O08808|DIAP1_MOUSE	O08808	sp|O08808|DIAP1_MOUSE Protein diaphanous homolog 1 OS=Mus musculus GN=Diaph1 PE=1 SV=1	Diaph1	0			32713.4502	4.51472635
sp|O55022|PGRC1_MOUSE	O55022	sp|O55022|PGRC1_MOUSE Membrane-associated progesterone receptor component 1 OS=Mus musculus GN=Pgrmc1 PE=1 SV=4	Pgrmc1	0	100	287.8533333	1569106.75	6.195652491
sp|O70318|E41L2_MOUSE	O70318	sp|O70318|E41L2_MOUSE Band 4.1-like protein 2 OS=Mus musculus GN=Epb41l2 PE=1 SV=2	Epb41l2	0			66019.75	4.819673875
sp|O70400|PDLI1_MOUSE	O70400	sp|O70400|PDLI1_MOUSE PDZ and LIM domain protein 1 OS=Mus musculus GN=Pdlim1 PE=1 SV=4	Pdlim1	1	70	20.5485	115893.3516	5.064058523
sp|P17563|SBP1_MOUSE	P17563	sp|P17563|SBP1_MOUSE Selenium-binding protein 1 OS=Mus musculus GN=Selenbp1 PE=1 SV=2	Selenbp1	0	90	63.2477	866891.25	5.937964619
sp|P19783|COX41_MOUSE	P19783	sp|P19783|COX41_MOUSE Cytochrome c oxidase subunit 4 isoform 1, mitochondrial OS=Mus musculus GN=Cox4i1 PE=1 SV=2	Cox4i1	1			2177841.875	6.338026344
sp|P25444|RS2_MOUSE	P25444	sp|P25444|RS2_MOUSE 40S ribosomal protein S2 OS=Mus musculus GN=Rps2 PE=1 SV=3	Rps2	0	90	65.59533333	1251420.5	6.097403265
sp|P26150|3BHS3_MOUSE	P26150	sp|P26150|3BHS3_MOUSE 3 beta-hydroxysteroid dehydrogenase/Delta 5-->4-isomerase type 3 OS=Mus musculus GN=Hsd3b3 PE=1 SV=3	Hsd3b3	1	90	61.46113333	240093.3594	5.380380148
sp|P31938|MP2K1_MOUSE	P31938	sp|P31938|MP2K1_MOUSE Dual specificity mitogen-activated protein kinase kinase 1 OS=Mus musculus GN=Map2k1 PE=1 SV=2	Map2k1	0	50	10.83562667	77669.89844	4.890252737
sp|P35235|PTN11_MOUSE	P35235	sp|P35235|PTN11_MOUSE Tyrosine-protein phosphatase non-receptor type 11 OS=Mus musculus GN=Ptpn11 PE=1 SV=2	Ptpn11	0	60	11.85223333	40641.84961	4.608973464
sp|P47963|RL13_MOUSE	P47963	sp|P47963|RL13_MOUSE 60S ribosomal protein L13 OS=Mus musculus GN=Rpl13 PE=1 SV=3	Rpl13	0			662505.0625	5.821189201
sp|P48193|41_MOUSE	P48193	sp|P48193|41_MOUSE Protein 4.1 OS=Mus musculus GN=Epb41 PE=1 SV=2	Epb41	1			113281.3008	5.054158227
sp|P51150|RAB7A_MOUSE	P51150	sp|P51150|RAB7A_MOUSE Ras-related protein Rab-7a OS=Mus musculus GN=Rab7a PE=1 SV=2	Rab7a	0			310069.3438	5.49145883
sp|P61202|CSN2_MOUSE	P61202	sp|P61202|CSN2_MOUSE COP9 signalosome complex subunit 2 OS=Mus musculus GN=Cops2 PE=1 SV=1	Cops2	0	40	7.33676	14534.4502	4.162398608
sp|P62702|RS4X_MOUSE	P62702	sp|P62702|RS4X_MOUSE 40S ribosomal protein S4, X isoform OS=Mus musculus GN=Rps4x PE=1 SV=2	Rps4x	0	90	65.17703333	494625.5313	5.69427653
sp|P62806|H4_MOUSE	P62806	sp|P62806|H4_MOUSE Histone H4 OS=Mus musculus GN=Hist1h4a PE=1 SV=2	Hist1h4a	0	20	3.222443	4678827.5	6.670137034
sp|P63276|RS17_MOUSE	P63276	sp|P63276|RS17_MOUSE 40S ribosomal protein S17 OS=Mus musculus GN=Rps17 PE=1 SV=2	Rps17	0	100	117.03	595028.5313	5.77453779
sp|P97364|SPS2_MOUSE	P97364	sp|P97364|SPS2_MOUSE Selenide, water dikinase 2 OS=Mus musculus GN=Sephs2 PE=1 SV=3	Sephs2	0	100	230.1606667	430386.9531	5.633859098
sp|P97384|ANX11_MOUSE	P97384	sp|P97384|ANX11_MOUSE Annexin A11 OS=Mus musculus GN=Anxa11 PE=1 SV=2	Anxa11	0	60	12.79003333	34017.44922	4.531701745
sp|P97855|G3BP1_MOUSE	P97855	sp|P97855|G3BP1_MOUSE Ras GTPase-activating protein-binding protein 1 OS=Mus musculus GN=G3bp1 PE=1 SV=1	G3bp1	1	60	14.31456333	196005.25	5.292267704
sp|Q02257|PLAK_MOUSE	Q02257	sp|Q02257|PLAK_MOUSE Junction plakoglobin OS=Mus musculus GN=Jup PE=1 SV=3	Jup	0	80	24.11523333	61664.74805	4.790036961
sp|Q3THK7|GUAA_MOUSE	Q3THK7	sp|Q3THK7|GUAA_MOUSE GMP synthase [glutamine-hydrolyzing] OS=Mus musculus GN=Gmps PE=1 SV=2	Gmps	0	20	3.183953333	67459.00195	4.829039912
sp|Q3UGC7|EI3JA_MOUSE	Q3UGC7	sp|Q3UGC7|EI3JA_MOUSE Eukaryotic translation initiation factor 3 subunit J-A OS=Mus musculus GN=Eif3j1 PE=2 SV=1	Eif3j1	0	30	5.03019	127768.3477	5.106423278
sp|Q3UJU9|RMD3_MOUSE	Q3UJU9	sp|Q3UJU9|RMD3_MOUSE Regulator of microtubule dynamics protein 3 OS=Mus musculus GN=Rmdn3 PE=1 SV=2	Rmdn3	1	70	17.4553	229011.1484	5.359856625
sp|Q61029|LAP2B_MOUSE	Q61029	sp|Q61029|LAP2B_MOUSE Lamina-associated polypeptide 2, isoforms beta/delta/epsilon/gamma OS=Mus musculus GN=Tmpo PE=1 SV=4	Tmpo	0	50	9.101963333	74464.90234	4.871951624
sp|Q61578|ADRO_MOUSE	Q61578	sp|Q61578|ADRO_MOUSE NADPH:adrenodoxin oxidoreductase, mitochondrial OS=Mus musculus GN=Fdxr PE=1 SV=1	Fdxr	0	60	12.02568667	96470.94922	4.984396552
sp|Q64433|CH10_MOUSE	Q64433	sp|Q64433|CH10_MOUSE 10 kDa heat shock protein, mitochondrial OS=Mus musculus GN=Hspe1 PE=1 SV=2	Hspe1	0	90	52.25406667	5224540.5	6.7180481
sp|Q64471|GSTT1_MOUSE	Q64471	sp|Q64471|GSTT1_MOUSE Glutathione S-transferase theta-1 OS=Mus musculus GN=Gstt1 PE=1 SV=4	Gstt1	0	100	145.6426667	219929	5.3422825
sp|Q6PGL7|FAM21_MOUSE	Q6PGL7	sp|Q6PGL7|FAM21_MOUSE WASH complex subunit FAM21 OS=Mus musculus GN=Fam21 PE=1 SV=1	Fam21	0	50	9.577933333	25011.9502	4.398147555
sp|Q6ZQ58|LARP1_MOUSE	Q6ZQ58	sp|Q6ZQ58|LARP1_MOUSE La-related protein 1 OS=Mus musculus GN=Larp1 PE=1 SV=3	Larp1	0	80	27.8873	56102.15039	4.748979508
sp|Q6ZWN5|RS9_MOUSE	Q6ZWN5	sp|Q6ZWN5|RS9_MOUSE 40S ribosomal protein S9 OS=Mus musculus GN=Rps9 PE=1 SV=3	Rps9	0	100	175.8236667	283717.7031	5.452886435
sp|Q7TNG8|LDHD_MOUSE	Q7TNG8	sp|Q7TNG8|LDHD_MOUSE Probable D-lactate dehydrogenase, mitochondrial OS=Mus musculus GN=Ldhd PE=1 SV=1	Ldhd	1	90	41.43423333	505250.6875	5.703506913
sp|Q80U72|SCRIB_MOUSE	Q80U72	sp|Q80U72|SCRIB_MOUSE Protein scribble homolog OS=Mus musculus GN=Scrib PE=1 SV=2	Scrib	0	30	5.960043333	12520.2998	4.097614728
sp|Q8BH59|CMC1_MOUSE	Q8BH59	sp|Q8BH59|CMC1_MOUSE Calcium-binding mitochondrial carrier protein Aralar1 OS=Mus musculus GN=Slc25a12 PE=1 SV=1	Slc25a12	0	50	9.355623333	306523.7969	5.486464196
sp|Q8BMK4|CKAP4_MOUSE	Q8BMK4	sp|Q8BMK4|CKAP4_MOUSE Cytoskeleton-associated protein 4 OS=Mus musculus GN=Ckap4 PE=1 SV=2	Ckap4	0	10	1.061032667	13920.34961	4.143650143
sp|Q8CDN6|TXNL1_MOUSE	Q8CDN6	sp|Q8CDN6|TXNL1_MOUSE Thioredoxin-like protein 1 OS=Mus musculus GN=Txnl1 PE=1 SV=3	Txnl1	0	70	18.54913333	410929.5	5.61376732
sp|Q8CI51|PDLI5_MOUSE	Q8CI51	sp|Q8CI51|PDLI5_MOUSE PDZ and LIM domain protein 5 OS=Mus musculus GN=Pdlim5 PE=1 SV=4	Pdlim5	0	70	15.7462	60229.54883	4.77980961
sp|Q8K0C4|CP51A_MOUSE	Q8K0C4	sp|Q8K0C4|CP51A_MOUSE Lanosterol 14-alpha demethylase OS=Mus musculus GN=Cyp51a1 PE=1 SV=1	Cyp51a1	0			190455.1484	5.279792717
sp|Q8K4G5|ABLM1_MOUSE	Q8K4G5	sp|Q8K4G5|ABLM1_MOUSE Actin-binding LIM protein 1 OS=Mus musculus GN=Ablim1 PE=1 SV=1	Ablim1	0	70	15.84705	36857.60059	4.566527059
sp|Q8QZR3|EST2A_MOUSE	Q8QZR3	sp|Q8QZR3|EST2A_MOUSE Pyrethroid hydrolase Ces2a OS=Mus musculus GN=Ces2a PE=1 SV=1	Ces2a	0	100	73.01516667	901159.0625	5.954801455
sp|Q8R0X7|SGPL1_MOUSE	Q8R0X7	sp|Q8R0X7|SGPL1_MOUSE Sphingosine-1-phosphate lyase 1 OS=Mus musculus GN=Sgpl1 PE=1 SV=1	Sgpl1	0	60	13.30749	3858.850098	3.586457908
sp|Q8R1S0|COQ6_MOUSE	Q8R1S0	sp|Q8R1S0|COQ6_MOUSE Ubiquinone biosynthesis monooxygenase COQ6, mitochondrial OS=Mus musculus GN=Coq6 PE=1 SV=3	Coq6	0	50	8.97236	40567.85156	4.608182008
sp|Q8R4N0|CLYBL_MOUSE	Q8R4N0	sp|Q8R4N0|CLYBL_MOUSE Citrate lyase subunit beta-like protein, mitochondrial OS=Mus musculus GN=Clybl PE=1 SV=2	Clybl	0	60	13.54126667	188315.1953	5.274885365
sp|Q8VCF0|MAVS_MOUSE	Q8VCF0	sp|Q8VCF0|MAVS_MOUSE Mitochondrial antiviral-signaling protein OS=Mus musculus GN=Mavs PE=1 SV=1	Mavs	0	90	36.5768	562947.8438	5.75046816
sp|Q8VE09|TT39C_MOUSE	Q8VE09	sp|Q8VE09|TT39C_MOUSE Tetratricopeptide repeat protein 39C OS=Mus musculus GN=Ttc39c PE=1 SV=2	Ttc39c	0	100	104.8099333	80345.99805	4.90496425
sp|Q91VI7|RINI_MOUSE	Q91VI7	sp|Q91VI7|RINI_MOUSE Ribonuclease inhibitor OS=Mus musculus GN=Rnh1 PE=1 SV=1	Rnh1	0	70	17.85833333	281876.8594	5.450059424
sp|Q91VS7|MGST1_MOUSE	Q91VS7	sp|Q91VS7|MGST1_MOUSE Microsomal glutathione S-transferase 1 OS=Mus musculus GN=Mgst1 PE=1 SV=3	Mgst1	1	100	1119.378333	2387508.875	6.377944995
sp|Q91VU6|DCA11_MOUSE	Q91VU6	sp|Q91VU6|DCA11_MOUSE DDB1- and CUL4-associated factor 11 OS=Mus musculus GN=Dcaf11 PE=1 SV=1	Dcaf11	0	100	145.3273333	45261.79883	4.65573181
sp|Q99J99|THTM_MOUSE	Q99J99	sp|Q99J99|THTM_MOUSE 3-mercaptopyruvate sulfurtransferase OS=Mus musculus GN=Mpst PE=1 SV=3	Mpst	0	80	30.5309	1530687.063	6.184886412
sp|Q99KB8|GLO2_MOUSE	Q99KB8	sp|Q99KB8|GLO2_MOUSE Hydroxyacylglutathione hydrolase, mitochondrial OS=Mus musculus GN=Hagh PE=1 SV=2	Hagh	1	100	174.304	519049.6406	5.715208895
sp|Q99LC3|NDUAA_MOUSE	Q99LC3	sp|Q99LC3|NDUAA_MOUSE NADH dehydrogenase [ubiquinone] 1 alpha subcomplex subunit 10, mitochondrial OS=Mus musculus GN=Ndufa10 PE=1 SV=1	Ndufa10	0	90	37.45483333	222758	5.34783331
sp|Q99LC9|PEX6_MOUSE	Q99LC9	sp|Q99LC9|PEX6_MOUSE Peroxisome assembly factor 2 OS=Mus musculus GN=Pex6 PE=1 SV=1	Pex6	0	70	21.71733333	46642.20117	4.668779038
sp|Q9CPR4|RL17_MOUSE	Q9CPR4	sp|Q9CPR4|RL17_MOUSE 60S ribosomal protein L17 OS=Mus musculus GN=Rpl17 PE=1 SV=3	Rpl17	0	40	8.198916667	968305.75	5.986012511
sp|Q9CVB6|ARPC2_MOUSE	Q9CVB6	sp|Q9CVB6|ARPC2_MOUSE Actin-related protein 2/3 complex subunit 2 OS=Mus musculus GN=Arpc2 PE=1 SV=3	Arpc2	0	80	34.74743333	172169.25	5.235955588
sp|Q9CXW2|RT22_MOUSE	Q9CXW2	sp|Q9CXW2|RT22_MOUSE 28S ribosomal protein S22, mitochondrial OS=Mus musculus GN=Mrps22 PE=1 SV=1	Mrps22	0	40	6.984593333	47810.95117	4.679527384
sp|Q9D2V7|CORO7_MOUSE	Q9D2V7	sp|Q9D2V7|CORO7_MOUSE Coronin-7 OS=Mus musculus GN=Coro7 PE=1 SV=2	Coro7	0	70	16.0573	46184.59961	4.664497183
sp|Q9D6R2|IDH3A_MOUSE	Q9D6R2	sp|Q9D6R2|IDH3A_MOUSE Isocitrate dehydrogenase [NAD] subunit alpha, mitochondrial OS=Mus musculus GN=Idh3a PE=1 SV=1	Idh3a	0	40	6.41504	276924.7031	5.442361699
sp|Q9D6Z1|NOP56_MOUSE	Q9D6Z1	sp|Q9D6Z1|NOP56_MOUSE Nucleolar protein 56 OS=Mus musculus GN=Nop56 PE=1 SV=2	Nop56	0	70	17.7609	40788.75	4.610540396
sp|Q9D9V3|ECHD1_MOUSE	Q9D9V3	sp|Q9D9V3|ECHD1_MOUSE Ethylmalonyl-CoA decarboxylase OS=Mus musculus GN=Echdc1 PE=1 SV=2	Echdc1	0	70	20.36336667	136946.25	5.136550144
sp|Q9DBB8|DHDH_MOUSE	Q9DBB8	sp|Q9DBB8|DHDH_MOUSE Trans-1,2-dihydrobenzene-1,2-diol dehydrogenase OS=Mus musculus GN=Dhdh PE=1 SV=1	Dhdh	0	80	32.58143333	358489.9531	5.554476989
sp|Q9DBK0|ACO12_MOUSE	Q9DBK0	sp|Q9DBK0|ACO12_MOUSE Acyl-coenzyme A thioesterase 12 OS=Mus musculus GN=Acot12 PE=1 SV=1	Acot12	1	90	36.86063333	99543.85156	4.998014441
sp|Q9DBL1|ACDSB_MOUSE	Q9DBL1	sp|Q9DBL1|ACDSB_MOUSE Short/branched chain specific acyl-CoA dehydrogenase, mitochondrial OS=Mus musculus GN=Acadsb PE=1 SV=1	Acadsb	1	90	52.54193333	118247	5.072790131
sp|Q9DCN1|NUD12_MOUSE	Q9DCN1	sp|Q9DCN1|NUD12_MOUSE Peroxisomal NADH pyrophosphatase NUDT12 OS=Mus musculus GN=Nudt12 PE=1 SV=1	Nudt12	0	70	16.3097	76390.85156	4.883041351
sp|Q9DCX2|ATP5H_MOUSE	Q9DCX2	sp|Q9DCX2|ATP5H_MOUSE ATP synthase subunit d, mitochondrial OS=Mus musculus GN=Atp5h PE=1 SV=3	Atp5h	1	100	107.1490667	1016409.25	6.007068609
sp|Q9EP71|RAI14_MOUSE	Q9EP71	sp|Q9EP71|RAI14_MOUSE Ankycorbin OS=Mus musculus GN=Rai14 PE=1 SV=1	Rai14	0	20	3.823393333	26421.7002	4.42196076
sp|Q9EP89|LACTB_MOUSE	Q9EP89	sp|Q9EP89|LACTB_MOUSE Serine beta-lactamase-like protein LACTB, mitochondrial OS=Mus musculus GN=Lactb PE=1 SV=1	Lactb	0	50	8.97503	117403.6016	5.06968142
sp|Q9EPE9|AT131_MOUSE	Q9EPE9	sp|Q9EPE9|AT131_MOUSE Manganese-transporting ATPase 13A1 OS=Mus musculus GN=Atp13a1 PE=1 SV=2	Atp13a1	0	50	8.728386667	42541.55078	4.628813317
sp|Q9JMA7|CP341_MOUSE	Q9JMA7	sp|Q9JMA7|CP341_MOUSE Cytochrome P450 3A41 OS=Mus musculus GN=Cyp3a41a PE=1 SV=2	Cyp3a41a	0	60	13.232	380861.2625	5.580766803
sp|Q9QY76|VAPB_MOUSE	Q9QY76	sp|Q9QY76|VAPB_MOUSE Vesicle-associated membrane protein-associated protein B OS=Mus musculus GN=Vapb PE=1 SV=3	Vapb	0	80	25.92926667	501430.8125	5.700211017
sp|Q9WTX6|CUL1_MOUSE	Q9WTX6	sp|Q9WTX6|CUL1_MOUSE Cullin-1 OS=Mus musculus GN=Cul1 PE=1 SV=1	Cul1	0	70	16.50823333	5812.650146	3.764374184
sp|Q9Z204|HNRPC_MOUSE	Q9Z204	sp|Q9Z204|HNRPC_MOUSE Heterogeneous nuclear ribonucleoproteins C1/C2 OS=Mus musculus GN=Hnrnpc PE=1 SV=1	Hnrnpc	1	70	17.3619	187890.0547	5.273903793
tr|A0A0A6YXL6|A0A0A6YXL6_MOUSE	A0A0A6YXL6	tr|A0A0A6YXL6|A0A0A6YXL6_MOUSE Lipopolysaccharide-responsive and beige-like anchor protein OS=Mus musculus GN=Lrba PE=1 SV=1	Lrba	0	30	5.05731	29724.90039	4.473120408
tr|A0A0R4J050|A0A0R4J050_MOUSE	A0A0R4J050	tr|A0A0R4J050|A0A0R4J050_MOUSE Aminoacylase OS=Mus musculus GN=Acy1 PE=1 SV=1	Acy1	0	60	13.40313333	116994.3516	5.068164895
tr|A0A0R4J1H2|A0A0R4J1H2_MOUSE	A0A0R4J1H2	tr|A0A0R4J1H2|A0A0R4J1H2_MOUSE Glycerate kinase OS=Mus musculus GN=Glyctk PE=1 SV=1	Glyctk	1	90	52.33	230430.1484	5.3625393
tr|E9Q512|E9Q512_MOUSE	E9Q512	tr|E9Q512|E9Q512_MOUSE Protein Trip11 OS=Mus musculus GN=Trip11 PE=1 SV=1	Trip11	0	40	7.963006667	14493.55029	4.161174782
tr|F8VQN6|F8VQN6_MOUSE	F8VQN6	tr|F8VQN6|F8VQN6_MOUSE Rho guanine nucleotide exchange factor 12 OS=Mus musculus GN=Arhgef12 PE=1 SV=1	Arhgef12	0	70	22.57303333	406.5	2.60906055
tr|G3X972|G3X972_MOUSE	G3X972	tr|G3X972|G3X972_MOUSE Protein Sec24c OS=Mus musculus GN=Sec24c PE=1 SV=1	Sec24c	0	70	20.68096667	161756.9531	5.208862958
tr|Q8BGJ5|Q8BGJ5_MOUSE	Q8BGJ5	tr|Q8BGJ5|Q8BGJ5_MOUSE MCG13402, isoform CRA_a OS=Mus musculus GN=Ptbp1 PE=1 SV=1	Ptbp1	1	90	68.17516667	250512.4531	5.39882932
tr|Q8BGL3|Q8BGL3_MOUSE	Q8BGL3	tr|Q8BGL3|Q8BGL3_MOUSE Sulfotransferase OS=Mus musculus GN=Sult2a8 PE=1 SV=1	Sult2a8	0			209758.1055	5.321718752
tr|Q8JZZ5|Q8JZZ5_MOUSE	Q8JZZ5	tr|Q8JZZ5|Q8JZZ5_MOUSE Phosphatidylinositol transfer protein beta isoform OS=Mus musculus GN=Pitpnb PE=1 SV=1	Pitpnb	0	50	10.06727667	15248.15039	4.183217167
sp|E9QAM5|HELZ2_MOUSE	E9QAM5	sp|E9QAM5|HELZ2_MOUSE Helicase with zinc finger domain 2 OS=Mus musculus GN=Helz2 PE=1 SV=1	Helz2	0	60	13.6409	13692.1001	4.136470065
sp|O88533|DDC_MOUSE	O88533	sp|O88533|DDC_MOUSE Aromatic-L-amino-acid decarboxylase OS=Mus musculus GN=Ddc PE=1 SV=1	Ddc	1	70	16.68246667	48340.80078	4.68431384
sp|P00375|DYR_MOUSE	P00375	sp|P00375|DYR_MOUSE Dihydrofolate reductase OS=Mus musculus GN=Dhfr PE=1 SV=3	Dhfr	0	20	2.752916667	269535.3594	5.430615747
sp|P12790|CP2B9_MOUSE	P12790	sp|P12790|CP2B9_MOUSE Cytochrome P450 2B9 OS=Mus musculus GN=Cyp2b9 PE=1 SV=2	Cyp2b9	0	90	48.73228213	96118.20154	4.982805636
sp|P12970|RL7A_MOUSE	P12970	sp|P12970|RL7A_MOUSE 60S ribosomal protein L7a OS=Mus musculus GN=Rpl7a PE=1 SV=2	Rpl7a	0	70	22.01263333	123484.6992	5.091613148
sp|P19221|THRB_MOUSE	P19221	sp|P19221|THRB_MOUSE Prothrombin OS=Mus musculus GN=F2 PE=1 SV=1	F2	0	100	569.7946667	64099.20117	4.806852617
sp|P19639|GSTM3_MOUSE	P19639	sp|P19639|GSTM3_MOUSE Glutathione S-transferase Mu 3 OS=Mus musculus GN=Gstm3 PE=1 SV=2	Gstm3	1	80	35.04643333	210953.5	5.324186735
sp|P22315|HEMH_MOUSE	P22315	sp|P22315|HEMH_MOUSE Ferrochelatase, mitochondrial OS=Mus musculus GN=Fech PE=1 SV=2	Fech	1	80	27.69563333	220555.5547	5.343518
sp|P27612|PLAP_MOUSE	P27612	sp|P27612|PLAP_MOUSE Phospholipase A-2-activating protein OS=Mus musculus GN=Plaa PE=1 SV=4	Plaa	0	60	12.70460333	80280.89844	4.904612224
sp|P27786|CP17A_MOUSE	P27786	sp|P27786|CP17A_MOUSE Steroid 17-alpha-hydroxylase/17,20 lyase OS=Mus musculus GN=Cyp17a1 PE=1 SV=1	Cyp17a1	0	70	21.224788	142754.1436	5.154588723
sp|P28666|MUG2_MOUSE	P28666	sp|P28666|MUG2_MOUSE Murinoglobulin-2 OS=Mus musculus GN=Mug2 PE=1 SV=2	Mug2	1	100	96.56613333	46668.80078	4.669026641
sp|P29351|PTN6_MOUSE	P29351	sp|P29351|PTN6_MOUSE Tyrosine-protein phosphatase non-receptor type 6 OS=Mus musculus GN=Ptpn6 PE=1 SV=2	Ptpn6	0	90	50.50376667	46962.15039	4.671747975
sp|P35441|TSP1_MOUSE	P35441	sp|P35441|TSP1_MOUSE Thrombospondin-1 OS=Mus musculus GN=Thbs1 PE=1 SV=1	Thbs1	0	10	0.769730333	19965	4.300269315
sp|P46938|YAP1_MOUSE	P46938	sp|P46938|YAP1_MOUSE Transcriptional coactivator YAP1 OS=Mus musculus GN=Yap1 PE=1 SV=2	Yap1	0	70	17.70893333	38410.84961	4.584453913
sp|P52760|UK114_MOUSE	P52760	sp|P52760|UK114_MOUSE Ribonuclease UK114 OS=Mus musculus GN=Hrsp12 PE=1 SV=3	Hrsp12	0	100	207.536	9773675	6.990057894
sp|P54728|RD23B_MOUSE	P54728	sp|P54728|RD23B_MOUSE UV excision repair protein RAD23 homolog B OS=Mus musculus GN=Rad23b PE=1 SV=2	Rad23b	0	100	90.58193333	206907.2031	5.31577561
sp|P62281|RS11_MOUSE	P62281	sp|P62281|RS11_MOUSE 40S ribosomal protein S11 OS=Mus musculus GN=Rps11 PE=1 SV=3	Rps11	0	100	117.8456333	499210.5	5.698283711
sp|P62897|CYC_MOUSE	P62897	sp|P62897|CYC_MOUSE Cytochrome c, somatic OS=Mus musculus GN=Cycs PE=1 SV=2	Cycs	1	60	12.56426667	974224.9375	5.988659242
sp|P63037|DNJA1_MOUSE	P63037	sp|P63037|DNJA1_MOUSE DnaJ homolog subfamily A member 1 OS=Mus musculus GN=Dnaja1 PE=1 SV=1	Dnaja1	0	90	55.776	193034.2031	5.285634267
sp|P67778|PHB_MOUSE	P67778	sp|P67778|PHB_MOUSE Prohibitin OS=Mus musculus GN=Phb PE=1 SV=1	Phb	1	80	24.09863333	611469.1094	5.786374522
sp|P70699|LYAG_MOUSE	P70699	sp|P70699|LYAG_MOUSE Lysosomal alpha-glucosidase OS=Mus musculus GN=Gaa PE=1 SV=2	Gaa	0	80	33.24566667	30830.65039	4.488982687
sp|P97290|IC1_MOUSE	P97290	sp|P97290|IC1_MOUSE Plasma protease C1 inhibitor OS=Mus musculus GN=Serping1 PE=1 SV=3	Serping1	0	100	346.516	20894.25	4.320026787
sp|Q02788|CO6A2_MOUSE	Q02788	sp|Q02788|CO6A2_MOUSE Collagen alpha-2(VI) chain OS=Mus musculus GN=Col6a2 PE=1 SV=3	Col6a2	0	20	2.858816667	39247.35059	4.593810345
sp|Q05816|FABP5_MOUSE	Q05816	sp|Q05816|FABP5_MOUSE Fatty acid-binding protein, epidermal OS=Mus musculus GN=Fabp5 PE=1 SV=3	Fabp5	1	70	20.19889	327142.2031	5.514736574
sp|Q14CH1|MOCOS_MOUSE	Q14CH1	sp|Q14CH1|MOCOS_MOUSE Molybdenum cofactor sulfurase OS=Mus musculus GN=Mocos PE=1 SV=1	Mocos	0	50	10.31163667	40407.84961	4.606465739
sp|Q3TCH7|CUL4A_MOUSE	Q3TCH7	sp|Q3TCH7|CUL4A_MOUSE Cullin-4A OS=Mus musculus GN=Cul4a PE=1 SV=1	Cul4a	0	90	43.364	15531.3501	4.191209209
sp|Q3TLH4|PRC2C_MOUSE	Q3TLH4	sp|Q3TLH4|PRC2C_MOUSE Protein PRRC2C OS=Mus musculus GN=Prrc2c PE=1 SV=3	Prrc2c	0	70	17.81716667	31604.85059	4.499753742
sp|Q3TNA1|XYLB_MOUSE	Q3TNA1	sp|Q3TNA1|XYLB_MOUSE Xylulose kinase OS=Mus musculus GN=Xylb PE=1 SV=1	Xylb	1	80	33.56316667	485672.7031	5.686343695
sp|Q3TZZ7|ESYT2_MOUSE	Q3TZZ7	sp|Q3TZZ7|ESYT2_MOUSE Extended synaptotagmin-2 OS=Mus musculus GN=Esyt2 PE=1 SV=1	Esyt2	0	30	5.09367	28046.59961	4.447880215
sp|Q3UPF5|ZCCHV_MOUSE	Q3UPF5	sp|Q3UPF5|ZCCHV_MOUSE Zinc finger CCCH-type antiviral protein 1 OS=Mus musculus GN=Zc3hav1 PE=1 SV=1	Zc3hav1	0	50	9.92903	38551.95117	4.586046363
sp|Q3V3R4|ITA1_MOUSE	Q3V3R4	sp|Q3V3R4|ITA1_MOUSE Integrin alpha-1 OS=Mus musculus GN=Itga1 PE=1 SV=2	Itga1	0	30	5.58303	37882.15039	4.578434624
sp|Q5FW60|MUP20_MOUSE	Q5FW60	sp|Q5FW60|MUP20_MOUSE Major urinary protein 20 OS=Mus musculus GN=Mup20 PE=1 SV=1	Mup20	0	100	502.95061	494430.1563	5.694104951
sp|Q61081|CDC37_MOUSE	Q61081	sp|Q61081|CDC37_MOUSE Hsp90 co-chaperone Cdc37 OS=Mus musculus GN=Cdc37 PE=1 SV=1	Cdc37	0	70	21.01703333	107369.8008	5.030882147
sp|Q61703|ITIH2_MOUSE	Q61703	sp|Q61703|ITIH2_MOUSE Inter-alpha-trypsin inhibitor heavy chain H2 OS=Mus musculus GN=Itih2 PE=1 SV=1	Itih2	0	100	219.1973333	126676.5	5.102696056
sp|Q61792|LASP1_MOUSE	Q61792	sp|Q61792|LASP1_MOUSE LIM and SH3 domain protein 1 OS=Mus musculus GN=Lasp1 PE=1 SV=1	Lasp1	0	90	39.66356667	3078.649902	3.488360305
sp|Q61937|NPM_MOUSE	Q61937	sp|Q61937|NPM_MOUSE Nucleophosmin OS=Mus musculus GN=Npm1 PE=1 SV=1	Npm1	0	90	36.54643333	334852.2969	5.524853282
sp|Q62087|PON3_MOUSE	Q62087	sp|Q62087|PON3_MOUSE Serum paraoxonase/lactonase 3 OS=Mus musculus GN=Pon3 PE=1 SV=2	Pon3	1	80	29.41913333	325238.4063	5.512201824
sp|Q62446|FKBP3_MOUSE	Q62446	sp|Q62446|FKBP3_MOUSE Peptidyl-prolyl cis-trans isomerase FKBP3 OS=Mus musculus GN=Fkbp3 PE=1 SV=2	Fkbp3	1	20	4.084963333	160280.2969	5.204880138
sp|Q6PDN3|MYLK_MOUSE	Q6PDN3	sp|Q6PDN3|MYLK_MOUSE Myosin light chain kinase, smooth muscle OS=Mus musculus GN=Mylk PE=1 SV=3	Mylk	0	70	15.8906	31146.90039	4.493414834
sp|Q6Q899|DDX58_MOUSE	Q6Q899	sp|Q6Q899|DDX58_MOUSE Probable ATP-dependent RNA helicase DDX58 OS=Mus musculus GN=Ddx58 PE=1 SV=2	Ddx58	0	60	14.11522	21279.4502	4.327960403
sp|Q6XVG2|CP254_MOUSE	Q6XVG2	sp|Q6XVG2|CP254_MOUSE Cytochrome P450 2C54 OS=Mus musculus GN=Cyp2c54 PE=1 SV=1	Cyp2c54	0	80	30.8447	340720.4063	5.532398145
sp|Q8BFZ9|ERLN2_MOUSE	Q8BFZ9	sp|Q8BFZ9|ERLN2_MOUSE Erlin-2 OS=Mus musculus GN=Erlin2 PE=1 SV=1	Erlin2	0	40	6.50922	24724.5498	4.393128393
sp|Q8BH69|SPS1_MOUSE	Q8BH69	sp|Q8BH69|SPS1_MOUSE Selenide, water dikinase 1 OS=Mus musculus GN=Sephs1 PE=1 SV=1	Sephs1	0	40	6.239796667	83802.80078	4.923258533
sp|Q8BM55|TM214_MOUSE	Q8BM55	sp|Q8BM55|TM214_MOUSE Transmembrane protein 214 OS=Mus musculus GN=Tmem214 PE=1 SV=1	Tmem214	0	80	31.349	57894	4.762633557
sp|Q8CFA2|GCST_MOUSE	Q8CFA2	sp|Q8CFA2|GCST_MOUSE Aminomethyltransferase, mitochondrial OS=Mus musculus GN=Amt PE=1 SV=1	Amt	0	60	14.39744667	89059.55078	4.9496805
sp|Q8JZU2|TXTP_MOUSE	Q8JZU2	sp|Q8JZU2|TXTP_MOUSE Tricarboxylate transport protein, mitochondrial OS=Mus musculus GN=Slc25a1 PE=1 SV=1	Slc25a1	0	100	113.0723333	305640.7969	5.485211323
sp|Q8JZZ0|UD3A2_MOUSE	Q8JZZ0	sp|Q8JZZ0|UD3A2_MOUSE UDP-glucuronosyltransferase 3A2 OS=Mus musculus GN=Ugt3a2 PE=1 SV=2	Ugt3a2	1	90	61.43823333	435354.1875	5.638842726
sp|Q8K2C7|OS9_MOUSE	Q8K2C7	sp|Q8K2C7|OS9_MOUSE Protein OS-9 OS=Mus musculus GN=Os9 PE=1 SV=2	Os9	0	90	38.83146667	29811.10059	4.47437801
sp|Q8QZY1|EIF3L_MOUSE	Q8QZY1	sp|Q8QZY1|EIF3L_MOUSE Eukaryotic translation initiation factor 3 subunit L OS=Mus musculus GN=Eif3l PE=1 SV=1	Eif3l	0	70	21.389	79720.70313	4.90157112
sp|Q8R059|GALE_MOUSE	Q8R059	sp|Q8R059|GALE_MOUSE UDP-glucose 4-epimerase OS=Mus musculus GN=Gale PE=1 SV=1	Gale	0	20	3.97314	50563.25	4.703834981
sp|Q8R0V5|I23O2_MOUSE	Q8R0V5	sp|Q8R0V5|I23O2_MOUSE Indoleamine 2,3-dioxygenase 2 OS=Mus musculus GN=Ido2 PE=1 SV=3	Ido2	0	80	23.82226667	79660.44922	4.901242751
sp|Q8VCM8|NCLN_MOUSE	Q8VCM8	sp|Q8VCM8|NCLN_MOUSE Nicalin OS=Mus musculus GN=Ncln PE=1 SV=2	Ncln	0	80	23.89626667	51185	4.709142708
sp|Q8VCR2|DHB13_MOUSE	Q8VCR2	sp|Q8VCR2|DHB13_MOUSE 17-beta-hydroxysteroid dehydrogenase 13 OS=Mus musculus GN=Hsd17b13 PE=1 SV=2	Hsd17b13	1	100	116.776	28360.85059	4.452719252
sp|Q8VCX1|AK1D1_MOUSE	Q8VCX1	sp|Q8VCX1|AK1D1_MOUSE 3-oxo-5-beta-steroid 4-dehydrogenase OS=Mus musculus GN=Akr1d1 PE=1 SV=1	Akr1d1	1	100	105.8768667	480807.7188	5.681971431
sp|Q91WU5|AS3MT_MOUSE	Q91WU5	sp|Q91WU5|AS3MT_MOUSE Arsenite methyltransferase OS=Mus musculus GN=As3mt PE=1 SV=2	As3mt	0	60	13.9719	212529.25	5.32741871
sp|Q91X91|NADC_MOUSE	Q91X91	sp|Q91X91|NADC_MOUSE Nicotinate-nucleotide pyrophosphorylase [carboxylating] OS=Mus musculus GN=Qprt PE=1 SV=1	Qprt	1	90	41.2003	1012679.313	6.005471938
sp|Q91YP2|NEUL_MOUSE	Q91YP2	sp|Q91YP2|NEUL_MOUSE Neurolysin, mitochondrial OS=Mus musculus GN=Nln PE=1 SV=1	Nln	0	30	4.701303333	38151.25	4.581508772
sp|Q923B6|STEA4_MOUSE	Q923B6	sp|Q923B6|STEA4_MOUSE Metalloreductase STEAP4 OS=Mus musculus GN=Steap4 PE=1 SV=1	Steap4	1	80	25.73376667	136058.7969	5.133726626
sp|Q924Y0|BODG_MOUSE	Q924Y0	sp|Q924Y0|BODG_MOUSE Gamma-butyrobetaine dioxygenase OS=Mus musculus GN=Bbox1 PE=1 SV=1	Bbox1	1	70	17.50085333	172807.9531	5.237563726
sp|Q99020|ROAA_MOUSE	Q99020	sp|Q99020|ROAA_MOUSE Heterogeneous nuclear ribonucleoprotein A/B OS=Mus musculus GN=Hnrnpab PE=1 SV=1	Hnrnpab	0	80	32.78273333	375897.9531	5.575069961
sp|Q99K01|PDXD1_MOUSE	Q99K01	sp|Q99K01|PDXD1_MOUSE Pyridoxal-dependent decarboxylase domain-containing protein 1 OS=Mus musculus GN=Pdxdc1 PE=1 SV=2	Pdxdc1	1	90	48.04576667	46848.44922	4.670695219
sp|Q99K23|UFSP2_MOUSE	Q99K23	sp|Q99K23|UFSP2_MOUSE Ufm1-specific protease 2 OS=Mus musculus GN=Ufsp2 PE=1 SV=1	Ufsp2	0	50	11.38366667	30259.0498	4.480855286
sp|Q99KV1|DJB11_MOUSE	Q99KV1	sp|Q99KV1|DJB11_MOUSE DnaJ homolog subfamily B member 11 OS=Mus musculus GN=Dnajb11 PE=1 SV=1	Dnajb11	0	70	17.96756667	152338.8438	5.182810655
sp|Q99L45|IF2B_MOUSE	Q99L45	sp|Q99L45|IF2B_MOUSE Eukaryotic translation initiation factor 2 subunit 2 OS=Mus musculus GN=Eif2s2 PE=1 SV=1	Eif2s2	0	50	9.029696667	99995.44922	4.999980236
sp|Q99LB2|DHRS4_MOUSE	Q99LB2	sp|Q99LB2|DHRS4_MOUSE Dehydrogenase/reductase SDR family member 4 OS=Mus musculus GN=Dhrs4 PE=1 SV=3	Dhrs4	0	90	45.9463	346336.7031	5.539498518
sp|Q99MZ7|PECR_MOUSE	Q99MZ7	sp|Q99MZ7|PECR_MOUSE Peroxisomal trans-2-enoyl-CoA reductase OS=Mus musculus GN=Pecr PE=1 SV=1	Pecr	0	100	96.09936667	818644.5	5.913095348
sp|Q9CQA3|SDHB_MOUSE	Q9CQA3	sp|Q9CQA3|SDHB_MOUSE Succinate dehydrogenase [ubiquinone] iron-sulfur subunit, mitochondrial OS=Mus musculus GN=Sdhb PE=1 SV=1	Sdhb	0	90	67.3989	938242.6563	5.972315174
sp|Q9CQC9|SAR1B_MOUSE	Q9CQC9	sp|Q9CQC9|SAR1B_MOUSE GTP-binding protein SAR1b OS=Mus musculus GN=Sar1b PE=1 SV=1	Sar1b	0	90	45.0585	380977.1406	5.580898918
sp|Q9CR62|M2OM_MOUSE	Q9CR62	sp|Q9CR62|M2OM_MOUSE Mitochondrial 2-oxoglutarate/malate carrier protein OS=Mus musculus GN=Slc25a11 PE=1 SV=3	Slc25a11	0	70	22.35646667	19451	4.288941934
sp|Q9CR68|UCRI_MOUSE	Q9CR68	sp|Q9CR68|UCRI_MOUSE Cytochrome b-c1 complex subunit Rieske, mitochondrial OS=Mus musculus GN=Uqcrfs1 PE=1 SV=1	Uqcrfs1	0	90	43.001	668054.6563	5.824811995
sp|Q9CYR6|AGM1_MOUSE	Q9CYR6	sp|Q9CYR6|AGM1_MOUSE Phosphoacetylglucosamine mutase OS=Mus musculus GN=Pgm3 PE=1 SV=1	Pgm3	0	30	4.70382	43983.09961	4.643285832
sp|Q9CZD3|SYG_MOUSE	Q9CZD3	sp|Q9CZD3|SYG_MOUSE Glycine--tRNA ligase OS=Mus musculus GN=Gars PE=1 SV=1	Gars	0	50	11.03053	59608.89844	4.775311096
sp|Q9D4H8|CUL2_MOUSE	Q9D4H8	sp|Q9D4H8|CUL2_MOUSE Cullin-2 OS=Mus musculus GN=Cul2 PE=1 SV=2	Cul2	0	50	9.28162	20281.35059	4.307096872
sp|Q9D5J6|SHPK_MOUSE	Q9D5J6	sp|Q9D5J6|SHPK_MOUSE Sedoheptulokinase OS=Mus musculus GN=Shpk PE=1 SV=1	Shpk	0	50	9.358616667	215611	5.333670914
sp|Q9D906|ATG7_MOUSE	Q9D906	sp|Q9D906|ATG7_MOUSE Ubiquitin-like modifier-activating enzyme ATG7 OS=Mus musculus GN=Atg7 PE=1 SV=1	Atg7	0	60	15.0164	45319.5	4.65628511
sp|Q9DAW9|CNN3_MOUSE	Q9DAW9	sp|Q9DAW9|CNN3_MOUSE Calponin-3 OS=Mus musculus GN=Cnn3 PE=1 SV=1	Cnn3	0	90	43.13676667	25010.85059	4.398128462
sp|Q9DBD0|ICA_MOUSE	Q9DBD0	sp|Q9DBD0|ICA_MOUSE Inhibitor of carbonic anhydrase OS=Mus musculus GN=Ica PE=1 SV=1	Ica	0			66912.75	4.825508879
sp|Q9DC69|NDUA9_MOUSE	Q9DC69	sp|Q9DC69|NDUA9_MOUSE NADH dehydrogenase [ubiquinone] 1 alpha subcomplex subunit 9, mitochondrial OS=Mus musculus GN=Ndufa9 PE=1 SV=2	Ndufa9	0	80	29.7211	339027.7031	5.530235187
sp|Q9DCM0|ETHE1_MOUSE	Q9DCM0	sp|Q9DCM0|ETHE1_MOUSE Persulfide dioxygenase ETHE1, mitochondrial OS=Mus musculus GN=Ethe1 PE=1 SV=2	Ethe1	0	70	17.56333333	753046.0625	5.876821542
sp|Q9DCS3|MECR_MOUSE	Q9DCS3	sp|Q9DCS3|MECR_MOUSE Trans-2-enoyl-CoA reductase, mitochondrial OS=Mus musculus GN=Mecr PE=1 SV=2	Mecr	0	70	18.99906667	105229.1992	5.022136265
sp|Q9DCY0|KEG1_MOUSE	Q9DCY0	sp|Q9DCY0|KEG1_MOUSE Glycine N-acyltransferase-like protein Keg1 OS=Mus musculus GN=Keg1 PE=1 SV=1	Keg1	0	90	56.43343333	89782.59961	4.953192176
sp|Q9ERS2|NDUAD_MOUSE	Q9ERS2	sp|Q9ERS2|NDUAD_MOUSE NADH dehydrogenase [ubiquinone] 1 alpha subcomplex subunit 13 OS=Mus musculus GN=Ndufa13 PE=1 SV=3	Ndufa13	0	80	32.2524	186784.1484	5.271340017
sp|Q9JHW4|SELB_MOUSE	Q9JHW4	sp|Q9JHW4|SELB_MOUSE Selenocysteine-specific elongation factor OS=Mus musculus GN=Eefsec PE=1 SV=2	Eefsec	0	40	7.84857	2401.550049	3.380491642
sp|Q9QYR9|ACOT2_MOUSE	Q9QYR9	sp|Q9QYR9|ACOT2_MOUSE Acyl-coenzyme A thioesterase 2, mitochondrial OS=Mus musculus GN=Acot2 PE=1 SV=2	Acot2	0	10	1.038697	32396.3501	4.510496084
sp|Q9QZD9|EIF3I_MOUSE	Q9QZD9	sp|Q9QZD9|EIF3I_MOUSE Eukaryotic translation initiation factor 3 subunit I OS=Mus musculus GN=Eif3i PE=1 SV=1	Eif3i	0	80	26.83046667	85036.59766	4.929605876
sp|Q9R1P4|PSA1_MOUSE	Q9R1P4	sp|Q9R1P4|PSA1_MOUSE Proteasome subunit alpha type-1 OS=Mus musculus GN=Psma1 PE=1 SV=1	Psma1	0	80	23.66636667	247590.6484	5.393734237
sp|Q9WUZ9|ENTP5_MOUSE	Q9WUZ9	sp|Q9WUZ9|ENTP5_MOUSE Ectonucleoside triphosphate diphosphohydrolase 5 OS=Mus musculus GN=Entpd5 PE=1 SV=1	Entpd5	1	100	95.63356667	306185.6875	5.485984886
sp|Q9WV54|ASAH1_MOUSE	Q9WV54	sp|Q9WV54|ASAH1_MOUSE Acid ceramidase OS=Mus musculus GN=Asah1 PE=1 SV=1	Asah1	0	70	17.06578	47392.79883	4.675712357
sp|Q9WV68|DECR2_MOUSE	Q9WV68	sp|Q9WV68|DECR2_MOUSE Peroxisomal 2,4-dienoyl-CoA reductase OS=Mus musculus GN=Decr2 PE=1 SV=1	Decr2	0	90	45.58693333	375689.3125	5.574828841
sp|Q9WV80|SNX1_MOUSE	Q9WV80	sp|Q9WV80|SNX1_MOUSE Sorting nexin-1 OS=Mus musculus GN=Snx1 PE=1 SV=1	Snx1	0	40	7.349673333	59663.54883	4.775709082
sp|Q9Z1D1|EIF3G_MOUSE	Q9Z1D1	sp|Q9Z1D1|EIF3G_MOUSE Eukaryotic translation initiation factor 3 subunit G OS=Mus musculus GN=Eif3g PE=1 SV=2	Eif3g	0	70	18.35576667	132733.4492	5.12298038
sp|Q9Z2Y8|PROSC_MOUSE	Q9Z2Y8	sp|Q9Z2Y8|PROSC_MOUSE Proline synthase co-transcribed bacterial homolog protein OS=Mus musculus GN=Prosc PE=1 SV=1	Prosc	0	50	10.03778333	232912.1016	5.367192054
tr|A0A075B5P4|A0A075B5P4_MOUSE	A0A075B5P4	tr|A0A075B5P4|A0A075B5P4_MOUSE Ig gamma-1 chain C region secreted form (Fragment) OS=Mus musculus GN=Ighg1 PE=1 SV=1	Ighg1	0	10	0.589001	536059.4531	5.729212959
tr|A0A075B5P6|A0A075B5P6_MOUSE	A0A075B5P6	tr|A0A075B5P6|A0A075B5P6_MOUSE Ig mu chain C region (Fragment) OS=Mus musculus GN=Ighm PE=1 SV=1	Ighm	0	70	17.18047667	138505.9531	5.14146844
tr|A0A0A6YX73|A0A0A6YX73_MOUSE	A0A0A6YX73	tr|A0A0A6YX73|A0A0A6YX73_MOUSE cAMP-dependent protein kinase type II-alpha regulatory subunit OS=Mus musculus GN=Prkar2a PE=1 SV=1	Prkar2a	0	60	14.9449	77861.14844	4.891320805
tr|A2A5R8|A2A5R8_MOUSE	A2A5R8	tr|A2A5R8|A2A5R8_MOUSE Double-stranded RNA-binding protein Staufen homolog 1 OS=Mus musculus GN=Stau1 PE=1 SV=1	Stau1	0	90	38.35183333	47939.34961	4.680692138
tr|A3KFU5|A3KFU5_MOUSE	A3KFU5	tr|A3KFU5|A3KFU5_MOUSE Polyadenylate-binding protein OS=Mus musculus GN=Pabpc4 PE=1 SV=1	Pabpc4	0	40	6.150306667	253698.8438	5.404318488
tr|E9Q3G8|E9Q3G8_MOUSE	E9Q3G8	tr|E9Q3G8|E9Q3G8_MOUSE Protein Nup153 OS=Mus musculus GN=Nup153 PE=1 SV=1	Nup153	0	40	8.153456667	15138.75	4.180090017
tr|F7BJK1|F7BJK1_MOUSE	F7BJK1	tr|F7BJK1|F7BJK1_MOUSE Protein Pcdh1 (Fragment) OS=Mus musculus GN=Pcdh1 PE=1 SV=1	Pcdh1	1	80	27.65026667	12205.3999	4.086552013
tr|Q6XLQ8|Q6XLQ8_MOUSE	Q6XLQ8	tr|Q6XLQ8|Q6XLQ8_MOUSE Calumenin OS=Mus musculus GN=Calu PE=1 SV=1	Calu	1	80	34.29596667	24139.59961	4.382730062
sp|A2A5R2|BIG2_MOUSE	A2A5R2	sp|A2A5R2|BIG2_MOUSE Brefeldin A-inhibited guanine nucleotide-exchange protein 2 OS=Mus musculus GN=Arfgef2 PE=1 SV=1	Arfgef2	0	70	16.00286667	10944.19971	4.039184009
sp|A2AS89|SPEB_MOUSE	A2AS89	sp|A2AS89|SPEB_MOUSE Agmatinase, mitochondrial OS=Mus musculus GN=Agmat PE=1 SV=1	Agmat	0	90	40.5142	1735531.625	6.239432532
sp|D3YXK2|SAFB1_MOUSE	D3YXK2	sp|D3YXK2|SAFB1_MOUSE Scaffold attachment factor B1 OS=Mus musculus GN=Safb PE=1 SV=2	Safb	0	90	49.37993333	55931.04883	4.747652963
sp|O35215|DOPD_MOUSE	O35215	sp|O35215|DOPD_MOUSE D-dopachrome decarboxylase OS=Mus musculus GN=Ddt PE=1 SV=3	Ddt	0	100	274.6106667	2498943.875	6.397756502
sp|O35685|NUDC_MOUSE	O35685	sp|O35685|NUDC_MOUSE Nuclear migration protein nudC OS=Mus musculus GN=Nudc PE=1 SV=1	Nudc	0	90	38.1882	40713.30078	4.609736314
sp|O54734|OST48_MOUSE	O54734	sp|O54734|OST48_MOUSE Dolichyl-diphosphooligosaccharide--protein glycosyltransferase 48 kDa subunit OS=Mus musculus GN=Ddost PE=1 SV=2	Ddost	0	80	24.83726667	621360	5.793343292
sp|O54988|SLK_MOUSE	O54988	sp|O54988|SLK_MOUSE STE20-like serine/threonine-protein kinase OS=Mus musculus GN=Slk PE=1 SV=2	Slk	0	50	8.531476667	14796.0498	4.170145785
sp|O55125|NIPS1_MOUSE	O55125	sp|O55125|NIPS1_MOUSE Protein NipSnap homolog 1 OS=Mus musculus GN=Nipsnap1 PE=1 SV=1	Nipsnap1	0	90	56.41666667	1003347.813	6.001451508
sp|O70194|EIF3D_MOUSE	O70194	sp|O70194|EIF3D_MOUSE Eukaryotic translation initiation factor 3 subunit D OS=Mus musculus GN=Eif3d PE=1 SV=2	Eif3d	0	60	14.44256667	129803.6523	5.113286913
sp|O70310|NMT1_MOUSE	O70310	sp|O70310|NMT1_MOUSE Glycylpeptide N-tetradecanoyltransferase 1 OS=Mus musculus GN=Nmt1 PE=1 SV=1	Nmt1	0	90	35.98953333	122862.1016	5.08941794
sp|P00920|CAH2_MOUSE	P00920	sp|P00920|CAH2_MOUSE Carbonic anhydrase 2 OS=Mus musculus GN=Ca2 PE=1 SV=4	Ca2	0			1093829.094	6.038949471
sp|P02468|LAMC1_MOUSE	P02468	sp|P02468|LAMC1_MOUSE Laminin subunit gamma-1 OS=Mus musculus GN=Lamc1 PE=1 SV=2	Lamc1	0	40	6.854396667	12158.8999	4.084894283
sp|P10853|H2B1F_MOUSE	P10853	sp|P10853|H2B1F_MOUSE Histone H2B type 1-F/J/L OS=Mus musculus GN=Hist1h2bf PE=1 SV=2	Hist1h2bf	0	10	0.414574	9317725	6.969309889
sp|P11881|ITPR1_MOUSE	P11881	sp|P11881|ITPR1_MOUSE Inositol 1,4,5-trisphosphate receptor type 1 OS=Mus musculus GN=Itpr1 PE=1 SV=2	Itpr1	0	50	10.90236667	11092.2998	4.045021599
sp|P13020|GELS_MOUSE	P13020	sp|P13020|GELS_MOUSE Gelsolin OS=Mus musculus GN=Gsn PE=1 SV=3	Gsn	0	40	7.954953333	72465.65039	4.860132194
sp|P17426|AP2A1_MOUSE	P17426	sp|P17426|AP2A1_MOUSE AP-2 complex subunit alpha-1 OS=Mus musculus GN=Ap2a1 PE=1 SV=1	Ap2a1	1	70	17.3125	20047.65039	4.30206348
sp|P18653|KS6A1_MOUSE	P18653	sp|P18653|KS6A1_MOUSE Ribosomal protein S6 kinase alpha-1 OS=Mus musculus GN=Rps6ka1 PE=1 SV=1	Rps6ka1	0	30	5.51995	15986.2002	4.203745247
sp|P24456|CP2DA_MOUSE	P24456	sp|P24456|CP2DA_MOUSE Cytochrome P450 2D10 OS=Mus musculus GN=Cyp2d10 PE=1 SV=2	Cyp2d10	0	100	123.8439333	847356.25	5.928066037
sp|P24547|IMDH2_MOUSE	P24547	sp|P24547|IMDH2_MOUSE Inosine-5'-monophosphate dehydrogenase 2 OS=Mus musculus GN=Impdh2 PE=1 SV=2	Impdh2	0	30	5.216903333	57426	4.759108567
sp|P29391|FRIL1_MOUSE	P29391	sp|P29391|FRIL1_MOUSE Ferritin light chain 1 OS=Mus musculus GN=Ftl1 PE=1 SV=2	Ftl1	0	100	847.6303333	939980.4688	5.97311883
sp|P47754|CAZA2_MOUSE	P47754	sp|P47754|CAZA2_MOUSE F-actin-capping protein subunit alpha-2 OS=Mus musculus GN=Capza2 PE=1 SV=3	Capza2	0	60	11.87482333	148645.75	5.172152497
sp|P49312|ROA1_MOUSE	P49312	sp|P49312|ROA1_MOUSE Heterogeneous nuclear ribonucleoprotein A1 OS=Mus musculus GN=Hnrnpa1 PE=1 SV=2	Hnrnpa1	0	40	6.82213	4007.900146	3.602916893
sp|P52430|PON1_MOUSE	P52430	sp|P52430|PON1_MOUSE Serum paraoxonase/arylesterase 1 OS=Mus musculus GN=Pon1 PE=1 SV=2	Pon1	1	100	197.9236667	1060925.188	6.02568476
sp|P52479|UBP10_MOUSE	P52479	sp|P52479|UBP10_MOUSE Ubiquitin carboxyl-terminal hydrolase 10 OS=Mus musculus GN=Usp10 PE=1 SV=3	Usp10	0			57565.69922	4.760163784
sp|P59325|IF5_MOUSE	P59325	sp|P59325|IF5_MOUSE Eukaryotic translation initiation factor 5 OS=Mus musculus GN=Eif5 PE=1 SV=1	Eif5	0	90	38.80463333	114510.7969	5.058846437
sp|P60229|EIF3E_MOUSE	P60229	sp|P60229|EIF3E_MOUSE Eukaryotic translation initiation factor 3 subunit E OS=Mus musculus GN=Eif3e PE=1 SV=1	Eif3e	0	50	8.8004	78511.10156	4.894931071
sp|P61205|ARF3_MOUSE	P61205	sp|P61205|ARF3_MOUSE ADP-ribosylation factor 3 OS=Mus musculus GN=Arf3 PE=2 SV=2	Arf3	0	70	17.4748	445196.9531	5.648552183
sp|P62082|RS7_MOUSE	P62082	sp|P62082|RS7_MOUSE 40S ribosomal protein S7 OS=Mus musculus GN=Rps7 PE=2 SV=1	Rps7	0	90	37.82303333	906661.0625	5.957444965
sp|P62270|RS18_MOUSE	P62270	sp|P62270|RS18_MOUSE 40S ribosomal protein S18 OS=Mus musculus GN=Rps18 PE=1 SV=3	Rps18	0	90	70.1115	935190.1563	5.970899927
sp|P70296|PEBP1_MOUSE	P70296	sp|P70296|PEBP1_MOUSE Phosphatidylethanolamine-binding protein 1 OS=Mus musculus GN=Pebp1 PE=1 SV=3	Pebp1	0	90	41.81323333	1215901.625	6.084898439
sp|Q00915|RET1_MOUSE	Q00915	sp|Q00915|RET1_MOUSE Retinol-binding protein 1 OS=Mus musculus GN=Rbp1 PE=1 SV=2	Rbp1	0	40	6.835973333	119424.3984	5.077093062
sp|Q3B7Z2|OSBP1_MOUSE	Q3B7Z2	sp|Q3B7Z2|OSBP1_MOUSE Oxysterol-binding protein 1 OS=Mus musculus GN=Osbp PE=1 SV=3	Osbp	0	60	12.3611	63198.69922	4.80070814
sp|Q3TLP5|ECHD2_MOUSE	Q3TLP5	sp|Q3TLP5|ECHD2_MOUSE Enoyl-CoA hydratase domain-containing protein 2, mitochondrial OS=Mus musculus GN=Echdc2 PE=1 SV=2	Echdc2	0	90	58.50473333	41216	4.615065841
sp|Q3U7R1|ESYT1_MOUSE	Q3U7R1	sp|Q3U7R1|ESYT1_MOUSE Extended synaptotagmin-1 OS=Mus musculus GN=Esyt1 PE=1 SV=2	Esyt1	0	30	4.291713333	29737.5	4.473304455
sp|Q3UIR3|DTX3L_MOUSE	Q3UIR3	sp|Q3UIR3|DTX3L_MOUSE E3 ubiquitin-protein ligase DTX3L OS=Mus musculus GN=Dtx3l PE=1 SV=1	Dtx3l	0	50	8.908993333	58158.75	4.764615064
sp|Q3URE1|ACSF3_MOUSE	Q3URE1	sp|Q3URE1|ACSF3_MOUSE Acyl-CoA synthetase family member 3, mitochondrial OS=Mus musculus GN=Acsf3 PE=1 SV=2	Acsf3	0			72223.30078	4.858677333
sp|Q5SYD0|MYO1D_MOUSE	Q5SYD0	sp|Q5SYD0|MYO1D_MOUSE Unconventional myosin-Id OS=Mus musculus GN=Myo1d PE=1 SV=1	Myo1d	0	30	4.265106667	14105.8501	4.149399264
sp|Q60598|SRC8_MOUSE	Q60598	sp|Q60598|SRC8_MOUSE Src substrate cortactin OS=Mus musculus GN=Cttn PE=1 SV=2	Cttn	0	90	66.05573333	5457.900146	3.737025586
sp|Q61035|SYHC_MOUSE	Q61035	sp|Q61035|SYHC_MOUSE Histidine--tRNA ligase, cytoplasmic OS=Mus musculus GN=Hars PE=1 SV=2	Hars	1	40	7.442626667	57626.5	4.760622243
sp|Q61102|ABCB7_MOUSE	Q61102	sp|Q61102|ABCB7_MOUSE ATP-binding cassette sub-family B member 7, mitochondrial OS=Mus musculus GN=Abcb7 PE=1 SV=3	Abcb7	0	50	9.050103333	44470.59961	4.648072985
sp|Q61191|HCFC1_MOUSE	Q61191	sp|Q61191|HCFC1_MOUSE Host cell factor 1 OS=Mus musculus GN=Hcfc1 PE=1 SV=2	Hcfc1	0	50	9.914426667	38735.45117	4.588108619
sp|Q61210|ARHG1_MOUSE	Q61210	sp|Q61210|ARHG1_MOUSE Rho guanine nucleotide exchange factor 1 OS=Mus musculus GN=Arhgef1 PE=1 SV=2	Arhgef1	0	80	29.86776667	15419.64941	4.1880745
sp|Q6IRU2|TPM4_MOUSE	Q6IRU2	sp|Q6IRU2|TPM4_MOUSE Tropomyosin alpha-4 chain OS=Mus musculus GN=Tpm4 PE=1 SV=3	Tpm4	1	40	6.266943333	51142	4.708777708
sp|Q6P542|ABCF1_MOUSE	Q6P542	sp|Q6P542|ABCF1_MOUSE ATP-binding cassette sub-family F member 1 OS=Mus musculus GN=Abcf1 PE=1 SV=1	Abcf1	0	90	39.3033	46895.55078	4.671131641
sp|Q6P5F9|XPO1_MOUSE	Q6P5F9	sp|Q6P5F9|XPO1_MOUSE Exportin-1 OS=Mus musculus GN=Xpo1 PE=1 SV=1	Xpo1	0	30	6.043356667	33839.40039	4.529422659
sp|Q6P9Q6|FKB15_MOUSE	Q6P9Q6	sp|Q6P9Q6|FKB15_MOUSE FK506-binding protein 15 OS=Mus musculus GN=Fkbp15 PE=1 SV=2	Fkbp15	0	40	8.379823333	16263.2002	4.211206008
sp|Q6PAV2|HERC4_MOUSE	Q6PAV2	sp|Q6PAV2|HERC4_MOUSE Probable E3 ubiquitin-protein ligase HERC4 OS=Mus musculus GN=Herc4 PE=1 SV=2	Herc4	0	40	8.0649	38903.15039	4.589984772
sp|Q7TMB8|CYFP1_MOUSE	Q7TMB8	sp|Q7TMB8|CYFP1_MOUSE Cytoplasmic FMR1-interacting protein 1 OS=Mus musculus GN=Cyfip1 PE=1 SV=1	Cyfip1	0	70	15.6542	30604.44922	4.485784568
sp|Q8BFW7|LPP_MOUSE	Q8BFW7	sp|Q8BFW7|LPP_MOUSE Lipoma-preferred partner homolog OS=Mus musculus GN=Lpp PE=1 SV=1	Lpp	0	40	6.91601	75970.64844	4.880645833
sp|Q8BGH2|SAM50_MOUSE	Q8BGH2	sp|Q8BGH2|SAM50_MOUSE Sorting and assembly machinery component 50 homolog OS=Mus musculus GN=Samm50 PE=1 SV=1	Samm50	0	80	26.851	84390.60156	4.926294083
sp|Q8BJ71|NUP93_MOUSE	Q8BJ71	sp|Q8BJ71|NUP93_MOUSE Nuclear pore complex protein Nup93 OS=Mus musculus GN=Nup93 PE=1 SV=1	Nup93	0	10	1.299417667	5334.599854	3.727101849
sp|Q8BSE0|RMD2_MOUSE	Q8BSE0	sp|Q8BSE0|RMD2_MOUSE Regulator of microtubule dynamics protein 2 OS=Mus musculus GN=Rmdn2 PE=1 SV=1	Rmdn2	0	70	19.08656667	196885.3984	5.294213509
sp|Q8BWJ3|KPB2_MOUSE	Q8BWJ3	sp|Q8BWJ3|KPB2_MOUSE Phosphorylase b kinase regulatory subunit alpha, liver isoform OS=Mus musculus GN=Phka2 PE=1 SV=1	Phka2	0	60	13.70973	12855.1499	4.109077145
sp|Q8BWP5|TTPA_MOUSE	Q8BWP5	sp|Q8BWP5|TTPA_MOUSE Alpha-tocopherol transfer protein OS=Mus musculus GN=Ttpa PE=1 SV=1	Ttpa	1	90	42.2086	626062.3125	5.796617561
sp|Q8BWY3|ERF1_MOUSE	Q8BWY3	sp|Q8BWY3|ERF1_MOUSE Eukaryotic peptide chain release factor subunit 1 OS=Mus musculus GN=Etf1 PE=1 SV=4	Etf1	0	50	10.66246333	76196.25	4.881933598
sp|Q8CHG3|GCC2_MOUSE	Q8CHG3	sp|Q8CHG3|GCC2_MOUSE GRIP and coiled-coil domain-containing protein 2 OS=Mus musculus GN=Gcc2 PE=1 SV=2	Gcc2	0	60	11.85032333	8130.899902	3.910138615
sp|Q8VBT2|SDHL_MOUSE	Q8VBT2	sp|Q8VBT2|SDHL_MOUSE L-serine dehydratase/L-threonine deaminase OS=Mus musculus GN=Sds PE=1 SV=3	Sds	0	100	133.868	885083.375	5.946984183
sp|Q8VDM6|HNRL1_MOUSE	Q8VDM6	sp|Q8VDM6|HNRL1_MOUSE Heterogeneous nuclear ribonucleoprotein U-like protein 1 OS=Mus musculus GN=Hnrnpul1 PE=1 SV=1	Hnrnpul1	0	70	19.2685	40496.5	4.60741749
sp|Q91V41|RAB14_MOUSE	Q91V41	sp|Q91V41|RAB14_MOUSE Ras-related protein Rab-14 OS=Mus musculus GN=Rab14 PE=1 SV=3	Rab14	0	100	127.0363	474429.25	5.676171457
sp|Q91VC3|IF4A3_MOUSE	Q91VC3	sp|Q91VC3|IF4A3_MOUSE Eukaryotic initiation factor 4A-III OS=Mus musculus GN=Eif4a3 PE=1 SV=3	Eif4a3	0	70	15.53813333	549197.5625	5.739728601
sp|Q91X34|BAAT_MOUSE	Q91X34	sp|Q91X34|BAAT_MOUSE Bile acid-CoA:amino acid N-acyltransferase OS=Mus musculus GN=Baat PE=1 SV=1	Baat	1	90	47.22406667	325676.9375	5.512787006
sp|Q91YH5|ATLA3_MOUSE	Q91YH5	sp|Q91YH5|ATLA3_MOUSE Atlastin-3 OS=Mus musculus GN=Atl3 PE=1 SV=1	Atl3	0	50	11.37114	5836.25	3.766133887
sp|Q920L1|FADS1_MOUSE	Q920L1	sp|Q920L1|FADS1_MOUSE Fatty acid desaturase 1 OS=Mus musculus GN=Fads1 PE=1 SV=1	Fads1	0	100	116.1130333	153894.9531	5.187224378
sp|Q921H8|THIKA_MOUSE	Q921H8	sp|Q921H8|THIKA_MOUSE 3-ketoacyl-CoA thiolase A, peroxisomal OS=Mus musculus GN=Acaa1a PE=1 SV=1	Acaa1a	0	90	54.97313333	4911384.5	6.691203935
sp|Q922E4|PCY2_MOUSE	Q922E4	sp|Q922E4|PCY2_MOUSE Ethanolamine-phosphate cytidylyltransferase OS=Mus musculus GN=Pcyt2 PE=1 SV=1	Pcyt2	0	100	254.1636667	118653.2031	5.074279467
sp|Q99JB2|STML2_MOUSE	Q99JB2	sp|Q99JB2|STML2_MOUSE Stomatin-like protein 2, mitochondrial OS=Mus musculus GN=Stoml2 PE=1 SV=1	Stoml2	0	90	39.07903333	25206.84961	4.40151857
sp|Q99L20|GSTT3_MOUSE	Q99L20	sp|Q99L20|GSTT3_MOUSE Glutathione S-transferase theta-3 OS=Mus musculus GN=Gstt3 PE=1 SV=1	Gstt3	1	80	34.8962	157335.6484	5.196827134
sp|Q99MR6|SRRT_MOUSE	Q99MR6	sp|Q99MR6|SRRT_MOUSE Serrate RNA effector molecule homolog OS=Mus musculus GN=Srrt PE=1 SV=1	Srrt	0	50	9.47368	3627.650024	3.559625382
sp|Q99N42|TYPH_MOUSE	Q99N42	sp|Q99N42|TYPH_MOUSE Thymidine phosphorylase OS=Mus musculus GN=Tymp PE=2 SV=1	Tymp	0	70	18.61036667	46025.25	4.662996156
sp|Q9CQM9|GLRX3_MOUSE	Q9CQM9	sp|Q9CQM9|GLRX3_MOUSE Glutaredoxin-3 OS=Mus musculus GN=Glrx3 PE=1 SV=1	Glrx3	0	40	6.786563333	19481.5498	4.289623503
sp|Q9CWS0|DDAH1_MOUSE	Q9CWS0	sp|Q9CWS0|DDAH1_MOUSE N(G),N(G)-dimethylarginine dimethylaminohydrolase 1 OS=Mus musculus GN=Ddah1 PE=1 SV=3	Ddah1	0	90	38.67573333	125012.6484	5.096953956
sp|Q9CY64|BIEA_MOUSE	Q9CY64	sp|Q9CY64|BIEA_MOUSE Biliverdin reductase A OS=Mus musculus GN=Blvra PE=1 SV=1	Blvra	0	30	5.707236667	99729.80078	4.998824952
sp|Q9D024|CCD47_MOUSE	Q9D024	sp|Q9D024|CCD47_MOUSE Coiled-coil domain-containing protein 47 OS=Mus musculus GN=Ccdc47 PE=1 SV=2	Ccdc47	1	80	34.5882	65081.5	4.813457554
sp|Q9D1Q6|ERP44_MOUSE	Q9D1Q6	sp|Q9D1Q6|ERP44_MOUSE Endoplasmic reticulum resident protein 44 OS=Mus musculus GN=Erp44 PE=1 SV=1	Erp44	0	70	15.90596667	426036.5938	5.629446904
sp|Q9D6Y7|MSRA_MOUSE	Q9D6Y7	sp|Q9D6Y7|MSRA_MOUSE Mitochondrial peptide methionine sulfoxide reductase OS=Mus musculus GN=Msra PE=1 SV=1	Msra	0	80	29.58923333	611932.3906	5.786703442
sp|Q9D832|DNJB4_MOUSE	Q9D832	sp|Q9D832|DNJB4_MOUSE DnaJ homolog subfamily B member 4 OS=Mus musculus GN=Dnajb4 PE=1 SV=1	Dnajb4	0	50	9.842046667	58180.25	4.764775583
sp|Q9DBH5|LMAN2_MOUSE	Q9DBH5	sp|Q9DBH5|LMAN2_MOUSE Vesicular integral-membrane protein VIP36 OS=Mus musculus GN=Lman2 PE=1 SV=2	Lman2	0	80	30.71396667	163263.2031	5.212888313
sp|Q9DBJ3|BI2L1_MOUSE	Q9DBJ3	sp|Q9DBJ3|BI2L1_MOUSE Brain-specific angiogenesis inhibitor 1-associated protein 2-like protein 1 OS=Mus musculus GN=Baiap2l1 PE=1 SV=1	Baiap2l1	0	50	9.81209	7666.550049	3.884599975
sp|Q9DBP5|KCY_MOUSE	Q9DBP5	sp|Q9DBP5|KCY_MOUSE UMP-CMP kinase OS=Mus musculus GN=Cmpk1 PE=1 SV=1	Cmpk1	0	70	18.5418	419415	5.622643959
sp|Q9DBR7|MYPT1_MOUSE	Q9DBR7	sp|Q9DBR7|MYPT1_MOUSE Protein phosphatase 1 regulatory subunit 12A OS=Mus musculus GN=Ppp1r12a PE=1 SV=2	Ppp1r12a	0	40	6.113493333	31712.5	4.50123048
sp|Q9DCH4|EIF3F_MOUSE	Q9DCH4	sp|Q9DCH4|EIF3F_MOUSE Eukaryotic translation initiation factor 3 subunit F OS=Mus musculus GN=Eif3f PE=1 SV=2	Eif3f	0	70	21.26763333	114618.6484	5.059255283
sp|Q9EP75|CP4FE_MOUSE	Q9EP75	sp|Q9EP75|CP4FE_MOUSE Leukotriene-B4 omega-hydroxylase 3 OS=Mus musculus GN=Cyp4f14 PE=1 SV=1	Cyp4f14	0	100	73.1408	100408.6016	5.001770918
sp|Q9EQH3|VPS35_MOUSE	Q9EQH3	sp|Q9EQH3|VPS35_MOUSE Vacuolar protein sorting-associated protein 35 OS=Mus musculus GN=Vps35 PE=1 SV=1	Vps35	0	50	11.13617333	192624.0469	5.284710503
sp|Q9EQP2|EHD4_MOUSE	Q9EQP2	sp|Q9EQP2|EHD4_MOUSE EH domain-containing protein 4 OS=Mus musculus GN=Ehd4 PE=1 SV=1	Ehd4	0	20	3.346343333	28663.9502	4.457336041
sp|Q9JKY5|HIP1R_MOUSE	Q9JKY5	sp|Q9JKY5|HIP1R_MOUSE Huntingtin-interacting protein 1-related protein OS=Mus musculus GN=Hip1r PE=1 SV=2	Hip1r	0	50	9.781216667	16264.05029	4.211228709
sp|Q9JLB0|MPP6_MOUSE	Q9JLB0	sp|Q9JLB0|MPP6_MOUSE MAGUK p55 subfamily member 6 OS=Mus musculus GN=Mpp6 PE=1 SV=1	Mpp6	0	80	23.0024	44024.19922	4.643691465
sp|Q9QUM9|PSA6_MOUSE	Q9QUM9	sp|Q9QUM9|PSA6_MOUSE Proteasome subunit alpha type-6 OS=Mus musculus GN=Psma6 PE=1 SV=1	Psma6	1	80	23.033	88155.80078	4.945250895
sp|Q9QXF8|GNMT_MOUSE	Q9QXF8	sp|Q9QXF8|GNMT_MOUSE Glycine N-methyltransferase OS=Mus musculus GN=Gnmt PE=1 SV=3	Gnmt	0	100	703.0673333	12458697	7.095472624
sp|Q9QXL2|KI21A_MOUSE	Q9QXL2	sp|Q9QXL2|KI21A_MOUSE Kinesin-like protein KIF21A OS=Mus musculus GN=Kif21a PE=1 SV=2	Kif21a	0	50	10.37705	17591.9502	4.245313987
sp|Q9QYJ0|DNJA2_MOUSE	Q9QYJ0	sp|Q9QYJ0|DNJA2_MOUSE DnaJ homolog subfamily A member 2 OS=Mus musculus GN=Dnaja2 PE=1 SV=1	Dnaja2	0	80	26.80646667	113955.4492	5.056735097
sp|Q9QZQ8|H2AY_MOUSE	Q9QZQ8	sp|Q9QZQ8|H2AY_MOUSE Core histone macro-H2A.1 OS=Mus musculus GN=H2afy PE=1 SV=3	H2afy	0	90	45.6478	460382.8594	5.663119146
sp|Q9R1J0|NSDHL_MOUSE	Q9R1J0	sp|Q9R1J0|NSDHL_MOUSE Sterol-4-alpha-carboxylate 3-dehydrogenase, decarboxylating OS=Mus musculus GN=Nsdhl PE=1 SV=1	Nsdhl	0	80	32.83853333	155660.1016	5.192177309
sp|Q9WU19|HAOX1_MOUSE	Q9WU19	sp|Q9WU19|HAOX1_MOUSE Hydroxyacid oxidase 1 OS=Mus musculus GN=Hao1 PE=1 SV=1	Hao1	1	90	54.1908	150055.1523	5.176250912
sp|Q9WUR2|ECI2_MOUSE	Q9WUR2	sp|Q9WUR2|ECI2_MOUSE Enoyl-CoA delta isomerase 2, mitochondrial OS=Mus musculus GN=Eci2 PE=1 SV=2	Eci2	0	100	119.4736667	388814.25	5.589742173
sp|Q9Z0R4|ITSN1_MOUSE	Q9Z0R4	sp|Q9Z0R4|ITSN1_MOUSE Intersectin-1 OS=Mus musculus GN=Itsn1 PE=1 SV=2	Itsn1	0	60	14.8472	22211.09961	4.34657006
sp|Q9Z1T1|AP3B1_MOUSE	Q9Z1T1	sp|Q9Z1T1|AP3B1_MOUSE AP-3 complex subunit beta-1 OS=Mus musculus GN=Ap3b1 PE=1 SV=2	Ap3b1	0	50	10.78164667	24699.2002	4.39268289
sp|Q9Z1Z2|STRAP_MOUSE	Q9Z1Z2	sp|Q9Z1Z2|STRAP_MOUSE Serine-threonine kinase receptor-associated protein OS=Mus musculus GN=Strap PE=1 SV=2	Strap	0	70	21.484	84864	4.928723498
sp|Q9Z2U0|PSA7_MOUSE	Q9Z2U0	sp|Q9Z2U0|PSA7_MOUSE Proteasome subunit alpha type-7 OS=Mus musculus GN=Psma7 PE=1 SV=1	Psma7	0	90	59.32593333	393326.3438	5.594753035
tr|E9Q5K4|E9Q5K4_MOUSE	E9Q5K4	tr|E9Q5K4|E9Q5K4_MOUSE Protein Cyp2c44 OS=Mus musculus GN=Cyp2c44 PE=1 SV=1	Cyp2c44	0	100	135.5346667	177799.3516	5.249930173
tr|E9QNH7|E9QNH7_MOUSE	E9QNH7	tr|E9QNH7|E9QNH7_MOUSE Acyl-CoA-binding domain-containing protein 5 OS=Mus musculus GN=Acbd5 PE=1 SV=1	Acbd5	0	90	44.94846667	2821.400024	3.450464666
tr|G3X928|G3X928_MOUSE	G3X928	tr|G3X928|G3X928_MOUSE SEC23-interacting protein OS=Mus musculus GN=Sec23ip PE=1 SV=1	Sec23ip	0	40	6.38704	19849.5498	4.297750661
tr|M0QWP1|M0QWP1_MOUSE	M0QWP1	tr|M0QWP1|M0QWP1_MOUSE Agrin OS=Mus musculus GN=Agrn PE=1 SV=1	Agrn	0	50	9.90235	6348.550171	3.802674556
tr|Q3UE92|Q3UE92_MOUSE	Q3UE92	tr|Q3UE92|Q3UE92_MOUSE Putative uncharacterized protein OS=Mus musculus GN=Xpnpep1 PE=1 SV=1	Xpnpep1	0	60	13.01161667	75156.94922	4.875969143
tr|Q3UEP4|Q3UEP4_MOUSE	Q3UEP4	tr|Q3UEP4|Q3UEP4_MOUSE UDP-glucuronosyltransferase OS=Mus musculus GN=Ugt2b36 PE=1 SV=1	Ugt2b36	0	100	119.1902667	217674.0938	5.337806745
tr|Q5SWZ5|Q5SWZ5_MOUSE	Q5SWZ5	tr|Q5SWZ5|Q5SWZ5_MOUSE Myosin phosphatase Rho-interacting protein OS=Mus musculus GN=Mprip PE=1 SV=1	Mprip	0	90	45.19413333	7585.25	3.879969899
tr|Q6A099|Q6A099_MOUSE	Q6A099	tr|Q6A099|Q6A099_MOUSE MKIAA0248 protein (Fragment) OS=Mus musculus GN=Gbf1 PE=1 SV=1	Gbf1	0	90	41.9568	25286.10059	4.402881861
tr|Q6NXL1|Q6NXL1_MOUSE	Q6NXL1	tr|Q6NXL1|Q6NXL1_MOUSE Protein Sec24d OS=Mus musculus GN=Sec24d PE=1 SV=1	Sec24d	0	70	16.10416667	128026.1953	5.107298839
tr|Q6ZWQ9|Q6ZWQ9_MOUSE	Q6ZWQ9	tr|Q6ZWQ9|Q6ZWQ9_MOUSE MCG5400 OS=Mus musculus GN=Myl12a PE=1 SV=1	Myl12a	1	80	27.11606667	189083.2969	5.276653166
tr|Q924B0|Q924B0_MOUSE	Q924B0	tr|Q924B0|Q924B0_MOUSE Inositol (Myo)-1(Or 4)-monophosphatase 1 OS=Mus musculus GN=Impa1 PE=1 SV=1	Impa1	0	60	12.97014667	84930.25195	4.929062412
sp|A0JNU3|LPP60_MOUSE	A0JNU3	sp|A0JNU3|LPP60_MOUSE 60 kDa lysophospholipase OS=Mus musculus GN=Aspg PE=1 SV=1	Aspg	0	80	35.09376667	121926.6016	5.086098469
sp|E9Q634|MYO1E_MOUSE	E9Q634	sp|E9Q634|MYO1E_MOUSE Unconventional myosin-Ie OS=Mus musculus GN=Myo1e PE=1 SV=1	Myo1e	0	40	6.92968	16210.84961	4.209805777
sp|O08917|FLOT1_MOUSE	O08917	sp|O08917|FLOT1_MOUSE Flotillin-1 OS=Mus musculus GN=Flot1 PE=1 SV=1	Flot1	0	50	10.99226667	24650.09961	4.391818679
sp|O09158|CP3AP_MOUSE	O09158	sp|O09158|CP3AP_MOUSE Cytochrome P450 3A25 OS=Mus musculus GN=Cyp3a25 PE=1 SV=1	Cyp3a25	1	90	45.96873333	59648.94922	4.775602798
sp|O35678|MGLL_MOUSE	O35678	sp|O35678|MGLL_MOUSE Monoglyceride lipase OS=Mus musculus GN=Mgll PE=1 SV=1	Mgll	1	80	33.9007	33318.7002	4.522688051
sp|O35711|LIPB2_MOUSE	O35711	sp|O35711|LIPB2_MOUSE Liprin-beta-2 OS=Mus musculus GN=Ppfibp2 PE=1 SV=3	Ppfibp2	0	20	3.050516667	13660.3501	4.13546183
sp|O35737|HNRH1_MOUSE	O35737	sp|O35737|HNRH1_MOUSE Heterogeneous nuclear ribonucleoprotein H OS=Mus musculus GN=Hnrnph1 PE=1 SV=3	Hnrnph1	0	100	74.63146667	544666.4063	5.73613059
sp|O35969|GAMT_MOUSE	O35969	sp|O35969|GAMT_MOUSE Guanidinoacetate N-methyltransferase OS=Mus musculus GN=Gamt PE=1 SV=1	Gamt	0	100	115.7066667	307721.4531	5.488157775
sp|O55222|ILK_MOUSE	O55222	sp|O55222|ILK_MOUSE Integrin-linked protein kinase OS=Mus musculus GN=Ilk PE=1 SV=2	Ilk	0	60	14.71076667	33372.75	4.523391995
sp|O70305|ATX2_MOUSE	O70305	sp|O70305|ATX2_MOUSE Ataxin-2 OS=Mus musculus GN=Atxn2 PE=1 SV=1	Atxn2	0	100	149.2243333	39373.79883	4.595207318
sp|O70503|DHB12_MOUSE	O70503	sp|O70503|DHB12_MOUSE Very-long-chain 3-oxoacyl-CoA reductase OS=Mus musculus GN=Hsd17b12 PE=1 SV=1	Hsd17b12	1	80	26.13816667	437220.8594	5.640700874
sp|O70570|PIGR_MOUSE	O70570	sp|O70570|PIGR_MOUSE Polymeric immunoglobulin receptor OS=Mus musculus GN=Pigr PE=1 SV=1	Pigr	1	100	263.367	86885.35156	4.938946563
sp|O88696|CLPP_MOUSE	O88696	sp|O88696|CLPP_MOUSE ATP-dependent Clp protease proteolytic subunit, mitochondrial OS=Mus musculus GN=Clpp PE=1 SV=1	Clpp	0	50	11.4482	181307.9531	5.258416855
sp|P00405|COX2_MOUSE	P00405	sp|P00405|COX2_MOUSE Cytochrome c oxidase subunit 2 OS=Mus musculus GN=Mtco2 PE=1 SV=1	Mtco2	0			2020084.75	6.30536959
sp|P11862|GAS2_MOUSE	P11862	sp|P11862|GAS2_MOUSE Growth arrest-specific protein 2 OS=Mus musculus GN=Gas2 PE=1 SV=1	Gas2	0	70	20.3245	18478.7998	4.26667376
sp|P22892|AP1G1_MOUSE	P22892	sp|P22892|AP1G1_MOUSE AP-1 complex subunit gamma-1 OS=Mus musculus GN=Ap1g1 PE=1 SV=3	Ap1g1	0	50	10.22998167	31032.2002	4.491812568
sp|P28650|PURA1_MOUSE	P28650	sp|P28650|PURA1_MOUSE Adenylosuccinate synthetase isozyme 1 OS=Mus musculus GN=Adssl1 PE=1 SV=2	Adssl1	0	40	7.771503333	42721.20117	4.630643455
sp|P28653|PGS1_MOUSE	P28653	sp|P28653|PGS1_MOUSE Biglycan OS=Mus musculus GN=Bgn PE=1 SV=1	Bgn	0	90	38.35796667	87313.04883	4.941079153
sp|P32921|SYWC_MOUSE	P32921	sp|P32921|SYWC_MOUSE Tryptophan--tRNA ligase, cytoplasmic OS=Mus musculus GN=Wars PE=1 SV=2	Wars	0	50	8.557326667	96335.25	4.983785229
sp|P35123|UBP4_MOUSE	P35123	sp|P35123|UBP4_MOUSE Ubiquitin carboxyl-terminal hydrolase 4 OS=Mus musculus GN=Usp4 PE=1 SV=3	Usp4	0	60	13.15873333	31000.90039	4.491374308
sp|P40630|TFAM_MOUSE	P40630	sp|P40630|TFAM_MOUSE Transcription factor A, mitochondrial OS=Mus musculus GN=Tfam PE=1 SV=2	Tfam	0	60	11.76213667	123333.1953	5.091079983
sp|P40936|INMT_MOUSE	P40936	sp|P40936|INMT_MOUSE Indolethylamine N-methyltransferase OS=Mus musculus GN=Inmt PE=1 SV=1	Inmt	1	100	222.9383333	3864138.625	6.587052698
sp|P47941|CRKL_MOUSE	P47941	sp|P47941|CRKL_MOUSE Crk-like protein OS=Mus musculus GN=Crkl PE=1 SV=2	Crkl	0	30	5.919016667	73443.10156	4.865951009
sp|P52792|HXK4_MOUSE	P52792	sp|P52792|HXK4_MOUSE Glucokinase OS=Mus musculus GN=Gck PE=1 SV=1	Gck	1	90	45.45823333	165800.8984	5.21958688
sp|P53026|RL10A_MOUSE	P53026	sp|P53026|RL10A_MOUSE 60S ribosomal protein L10a OS=Mus musculus GN=Rpl10a PE=1 SV=3	Rpl10a	0	90	47.3389	745716.0625	5.872573498
sp|P54822|PUR8_MOUSE	P54822	sp|P54822|PUR8_MOUSE Adenylosuccinate lyase OS=Mus musculus GN=Adsl PE=1 SV=2	Adsl	0	40	6.959646667	71826.19922	4.856282886
sp|P60670|NPL4_MOUSE	P60670	sp|P60670|NPL4_MOUSE Nuclear protein localization protein 4 homolog OS=Mus musculus GN=Nploc4 PE=1 SV=3	Nploc4	0	80	30.8129	62934.69922	4.798890161
sp|P62830|RL23_MOUSE	P62830	sp|P62830|RL23_MOUSE 60S ribosomal protein L23 OS=Mus musculus GN=Rpl23 PE=1 SV=1	Rpl23	0	100	117.736	534263.5938	5.727755581
sp|P62960|YBOX1_MOUSE	P62960	sp|P62960|YBOX1_MOUSE Nuclease-sensitive element-binding protein 1 OS=Mus musculus GN=Ybx1 PE=1 SV=3	Ybx1	0	100	70.95096667	73012.85156	4.86339931
sp|P62962|PROF1_MOUSE	P62962	sp|P62962|PROF1_MOUSE Profilin-1 OS=Mus musculus GN=Pfn1 PE=1 SV=2	Pfn1	0	100	148.7733333	91134.90234	4.959684733
sp|P68372|TBB4B_MOUSE	P68372	sp|P68372|TBB4B_MOUSE Tubulin beta-4B chain OS=Mus musculus GN=Tubb4b PE=1 SV=1	Tubb4b	0	70	16.60736667	653317.0625	5.815124001
sp|P70335|ROCK1_MOUSE	P70335	sp|P70335|ROCK1_MOUSE Rho-associated protein kinase 1 OS=Mus musculus GN=Rock1 PE=1 SV=1	Rock1	0	30	5.100576667	15281.74951	4.184173077
sp|P70404|IDHG1_MOUSE	P70404	sp|P70404|IDHG1_MOUSE Isocitrate dehydrogenase [NAD] subunit gamma 1, mitochondrial OS=Mus musculus GN=Idh3g PE=1 SV=1	Idh3g	1	90	65.9345	115095.0508	5.061056649
sp|P84091|AP2M1_MOUSE	P84091	sp|P84091|AP2M1_MOUSE AP-2 complex subunit mu OS=Mus musculus GN=Ap2m1 PE=1 SV=1	Ap2m1	0	100	83.6701	120146.4531	5.079710954
sp|P97371|PSME1_MOUSE	P97371	sp|P97371|PSME1_MOUSE Proteasome activator complex subunit 1 OS=Mus musculus GN=Psme1 PE=1 SV=2	Psme1	0	90	62.04046667	289522.9063	5.46168293
sp|Q3TMH2|SCRN3_MOUSE	Q3TMH2	sp|Q3TMH2|SCRN3_MOUSE Secernin-3 OS=Mus musculus GN=Scrn3 PE=1 SV=1	Scrn3	0	80	23.50233333	58060.85156	4.763883401
sp|Q501J6|DDX17_MOUSE	Q501J6	sp|Q501J6|DDX17_MOUSE Probable ATP-dependent RNA helicase DDX17 OS=Mus musculus GN=Ddx17 PE=1 SV=1	Ddx17	0	70	18.82833333	232521.0469	5.36646227
sp|Q571I9|A16A1_MOUSE	Q571I9	sp|Q571I9|A16A1_MOUSE Aldehyde dehydrogenase family 16 member A1 OS=Mus musculus GN=Aldh16a1 PE=1 SV=2	Aldh16a1	1	90	37.219	142440.5547	5.153633656
sp|Q5RKZ7|MOCS1_MOUSE	Q5RKZ7	sp|Q5RKZ7|MOCS1_MOUSE Molybdenum cofactor biosynthesis protein 1 OS=Mus musculus GN=Mocs1 PE=1 SV=2	Mocs1	0	90	43.62623333	28364.55078	4.45277591
sp|Q60605|MYL6_MOUSE	Q60605	sp|Q60605|MYL6_MOUSE Myosin light polypeptide 6 OS=Mus musculus GN=Myl6 PE=1 SV=3	Myl6	0	90	53.03313333	300006.5469	5.477130732
sp|Q60902|EP15R_MOUSE	Q60902	sp|Q60902|EP15R_MOUSE Epidermal growth factor receptor substrate 15-like 1 OS=Mus musculus GN=Eps15l1 PE=1 SV=3	Eps15l1	0	30	4.37302	10609.9502	4.025713345
sp|Q61292|LAMB2_MOUSE	Q61292	sp|Q61292|LAMB2_MOUSE Laminin subunit beta-2 OS=Mus musculus GN=Lamb2 PE=1 SV=2	Lamb2	0	10	2.275676667	7992.550049	3.902685364
sp|Q61586|GPAT1_MOUSE	Q61586	sp|Q61586|GPAT1_MOUSE Glycerol-3-phosphate acyltransferase 1, mitochondrial OS=Mus musculus GN=Gpam PE=1 SV=2	Gpam	0	90	56.00513333	80751.39844	4.907150052
sp|Q64FW2|RETST_MOUSE	Q64FW2	sp|Q64FW2|RETST_MOUSE All-trans-retinol 13,14-reductase OS=Mus musculus GN=Retsat PE=1 SV=3	Retsat	1	90	56.30666667	4148.700073	3.617912039
sp|Q69ZR2|HECD1_MOUSE	Q69ZR2	sp|Q69ZR2|HECD1_MOUSE E3 ubiquitin-protein ligase HECTD1 OS=Mus musculus GN=Hectd1 PE=1 SV=2	Hectd1	0	70	18.3787	10720.2998	4.030206931
sp|Q6PFD9|NUP98_MOUSE	Q6PFD9	sp|Q6PFD9|NUP98_MOUSE Nuclear pore complex protein Nup98-Nup96 OS=Mus musculus GN=Nup98 PE=1 SV=2	Nup98	0	30	6.06284	22909.5498	4.360016555
sp|Q6ZQB6|VIP2_MOUSE	Q6ZQB6	sp|Q6ZQB6|VIP2_MOUSE Inositol hexakisphosphate and diphosphoinositol-pentakisphosphate kinase 2 OS=Mus musculus GN=Ppip5k2 PE=1 SV=3	Ppip5k2	0	50	9.396026667	1363.799988	3.134750682
sp|Q78IK4|MIC27_MOUSE	Q78IK4	sp|Q78IK4|MIC27_MOUSE MICOS complex subunit Mic27 OS=Mus musculus GN=Apool PE=1 SV=1	Apool	0	30	4.319953333	109037.0469	5.037574081
sp|Q7TMF3|NDUAC_MOUSE	Q7TMF3	sp|Q7TMF3|NDUAC_MOUSE NADH dehydrogenase [ubiquinone] 1 alpha subcomplex subunit 12 OS=Mus musculus GN=Ndufa12 PE=1 SV=2	Ndufa12	0	80	30.0405	154640.4531	5.189323114
sp|Q7TQK5|CCD93_MOUSE	Q7TQK5	sp|Q7TQK5|CCD93_MOUSE Coiled-coil domain-containing protein 93 OS=Mus musculus GN=Ccdc93 PE=1 SV=1	Ccdc93	0	20	3.92879	1323.950012	3.121871588
sp|Q80UJ7|RB3GP_MOUSE	Q80UJ7	sp|Q80UJ7|RB3GP_MOUSE Rab3 GTPase-activating protein catalytic subunit OS=Mus musculus GN=Rab3gap1 PE=1 SV=4	Rab3gap1	0	30	4.849683333	11773.7002	4.070912973
sp|Q8BJW6|EIF2A_MOUSE	Q8BJW6	sp|Q8BJW6|EIF2A_MOUSE Eukaryotic translation initiation factor 2A OS=Mus musculus GN=Eif2a PE=1 SV=2	Eif2a	0	60	11.93138	87946.29688	4.944217557
sp|Q8C1B7|SEP11_MOUSE	Q8C1B7	sp|Q8C1B7|SEP11_MOUSE Septin-11 OS=Mus musculus GN=Sept11 PE=1 SV=4	Sept11	0	20	3.83734	85565.19922	4.932297166
sp|Q8C5W0|CLMN_MOUSE	Q8C5W0	sp|Q8C5W0|CLMN_MOUSE Calmin OS=Mus musculus GN=Clmn PE=1 SV=2	Clmn	0	70	19.44723333	64387.30078	4.808800219
sp|Q8C5W3|TBCEL_MOUSE	Q8C5W3	sp|Q8C5W3|TBCEL_MOUSE Tubulin-specific chaperone cofactor E-like protein OS=Mus musculus GN=Tbcel PE=1 SV=1	Tbcel	0	60	14.2191	87786.65234	4.943428488
sp|Q8C7X2|EMC1_MOUSE	Q8C7X2	sp|Q8C7X2|EMC1_MOUSE ER membrane protein complex subunit 1 OS=Mus musculus GN=Emc1 PE=1 SV=1	Emc1	0	50	11.23374667	40730.19922	4.609916534
sp|Q8CAS9|PARP9_MOUSE	Q8CAS9	sp|Q8CAS9|PARP9_MOUSE Poly [ADP-ribose] polymerase 9 OS=Mus musculus GN=Parp9 PE=1 SV=2	Parp9	1	50	9.391453333	345.8999939	2.538950554
sp|Q8CDG3|VCIP1_MOUSE	Q8CDG3	sp|Q8CDG3|VCIP1_MOUSE Deubiquitinating protein VCIP135 OS=Mus musculus GN=Vcpip1 PE=1 SV=1	Vcpip1	0	20	3.784373333	120897.1992	5.08241624
sp|Q8CGB6|TNS2_MOUSE	Q8CGB6	sp|Q8CGB6|TNS2_MOUSE Tensin-2 OS=Mus musculus GN=Tns2 PE=1 SV=1	Tns2	0			53846.95117	4.731161118
sp|Q8R1G2|CMBL_MOUSE	Q8R1G2	sp|Q8R1G2|CMBL_MOUSE Carboxymethylenebutenolidase homolog OS=Mus musculus GN=Cmbl PE=1 SV=1	Cmbl	1	90	50.24473333	61513.24805	4.788968659
sp|Q8VCR7|ABHEB_MOUSE	Q8VCR7	sp|Q8VCR7|ABHEB_MOUSE Protein ABHD14B OS=Mus musculus GN=Abhd14b PE=1 SV=1	Abhd14b	1	90	59.60666667	2144121.25	6.331249341
sp|Q8VD04|GRAP1_MOUSE	Q8VD04	sp|Q8VD04|GRAP1_MOUSE GRIP1-associated protein 1 OS=Mus musculus GN=Gripap1 PE=1 SV=1	Gripap1	0	60	13.89026333	16668.15039	4.22188741
sp|Q8VDC1|FYCO1_MOUSE	Q8VDC1	sp|Q8VDC1|FYCO1_MOUSE FYVE and coiled-coil domain-containing protein 1 OS=Mus musculus GN=Fyco1 PE=1 SV=1	Fyco1	0	40	6.853923333	8771.700195	3.94308378
sp|Q8VDG7|PAFA2_MOUSE	Q8VDG7	sp|Q8VDG7|PAFA2_MOUSE Platelet-activating factor acetylhydrolase 2, cytoplasmic OS=Mus musculus GN=Pafah2 PE=1 SV=2	Pafah2	0	70	18.76186667	33286.75	4.522271394
sp|Q8VDQ1|PTGR2_MOUSE	Q8VDQ1	sp|Q8VDQ1|PTGR2_MOUSE Prostaglandin reductase 2 OS=Mus musculus GN=Ptgr2 PE=1 SV=2	Ptgr2	0	80	23.3149	17275.49951	4.237430614
sp|Q8VI36|PAXI_MOUSE	Q8VI36	sp|Q8VI36|PAXI_MOUSE Paxillin OS=Mus musculus GN=Pxn PE=1 SV=1	Pxn	0	90	37.51123333	59884.19922	4.777312246
sp|Q91VW5|GOGA4_MOUSE	Q91VW5	sp|Q91VW5|GOGA4_MOUSE Golgin subfamily A member 4 OS=Mus musculus GN=Golga4 PE=1 SV=2	Golga4	0	60	12.03554333	5718.549805	3.757285908
sp|Q91W90|TXND5_MOUSE	Q91W90	sp|Q91W90|TXND5_MOUSE Thioredoxin domain-containing protein 5 OS=Mus musculus GN=Txndc5 PE=1 SV=2	Txndc5	0	90	39.26833333	266687.8984	5.426003309
sp|Q91WJ8|FUBP1_MOUSE	Q91WJ8	sp|Q91WJ8|FUBP1_MOUSE Far upstream element-binding protein 1 OS=Mus musculus GN=Fubp1 PE=1 SV=1	Fubp1	0	40	7.292566667	59021.79883	4.771012442
sp|Q91XD6|VPS36_MOUSE	Q91XD6	sp|Q91XD6|VPS36_MOUSE Vacuolar protein-sorting-associated protein 36 OS=Mus musculus GN=Vps36 PE=1 SV=1	Vps36	0	70	20.68566667	19174.2998	4.282719514
sp|Q91YP3|DEOC_MOUSE	Q91YP3	sp|Q91YP3|DEOC_MOUSE Deoxyribose-phosphate aldolase OS=Mus musculus GN=Dera PE=1 SV=1	Dera	0	60	13.3729	109393.5	5.038991518
sp|Q920E5|FPPS_MOUSE	Q920E5	sp|Q920E5|FPPS_MOUSE Farnesyl pyrophosphate synthase OS=Mus musculus GN=Fdps PE=1 SV=1	Fdps	0	100	72.8961	1137922.813	6.056112804
sp|Q922Q8|LRC59_MOUSE	Q922Q8	sp|Q922Q8|LRC59_MOUSE Leucine-rich repeat-containing protein 59 OS=Mus musculus GN=Lrrc59 PE=1 SV=1	Lrrc59	0	60	15.0684	649581.25	5.812633481
sp|Q99J39|DCMC_MOUSE	Q99J39	sp|Q99J39|DCMC_MOUSE Malonyl-CoA decarboxylase, mitochondrial OS=Mus musculus GN=Mlycd PE=1 SV=1	Mlycd	0	60	14.598	167583.6563	5.224231661
sp|Q99J47|DRS7B_MOUSE	Q99J47	sp|Q99J47|DRS7B_MOUSE Dehydrogenase/reductase SDR family member 7B OS=Mus musculus GN=Dhrs7b PE=1 SV=1	Dhrs7b	0	30	4.88717	35243.30078	4.547076576
sp|Q99JI6|RAP1B_MOUSE	Q99JI6	sp|Q99JI6|RAP1B_MOUSE Ras-related protein Rap-1b OS=Mus musculus GN=Rap1b PE=1 SV=2	Rap1b	0	50	9.956133333	61259.89844	4.787176272
sp|Q99JR1|SFXN1_MOUSE	Q99JR1	sp|Q99JR1|SFXN1_MOUSE Sideroflexin-1 OS=Mus musculus GN=Sfxn1 PE=1 SV=3	Sfxn1	0	70	17.14023333	587231.9375	5.768809667
sp|Q99KP6|PRP19_MOUSE	Q99KP6	sp|Q99KP6|PRP19_MOUSE Pre-mRNA-processing factor 19 OS=Mus musculus GN=Prpf19 PE=1 SV=1	Prpf19	1	50	10.26429	112590.3516	5.051501175
sp|Q99KY4|GAK_MOUSE	Q99KY4	sp|Q99KY4|GAK_MOUSE Cyclin-G-associated kinase OS=Mus musculus GN=Gak PE=1 SV=2	Gak	1	70	19.37523333	13117.9502	4.117865978
sp|Q9CQC6|BZW1_MOUSE	Q9CQC6	sp|Q9CQC6|BZW1_MOUSE Basic leucine zipper and W2 domain-containing protein 1 OS=Mus musculus GN=Bzw1 PE=1 SV=1	Bzw1	1	70	21.1398	52991.55078	4.724206629
sp|Q9CRB9|MIC19_MOUSE	Q9CRB9	sp|Q9CRB9|MIC19_MOUSE MICOS complex subunit Mic19 OS=Mus musculus GN=Chchd3 PE=1 SV=1	Chchd3	0	80	28.68856667	186758.5469	5.271280486
sp|Q9CRD0|OCAD1_MOUSE	Q9CRD0	sp|Q9CRD0|OCAD1_MOUSE OCIA domain-containing protein 1 OS=Mus musculus GN=Ociad1 PE=1 SV=1	Ociad1	1	80	33.01803333	153984.0547	5.187475751
sp|Q9CW42|MARC1_MOUSE	Q9CW42	sp|Q9CW42|MARC1_MOUSE Mitochondrial amidoxime-reducing component 1 OS=Mus musculus GN=Marc1 PE=1 SV=2	Marc1	0	100	105.6913333	451675.0938	5.654826143
sp|Q9CY27|TECR_MOUSE	Q9CY27	sp|Q9CY27|TECR_MOUSE Very-long-chain enoyl-CoA reductase OS=Mus musculus GN=Tecr PE=1 SV=1	Tecr	0	100	141.0963333	13892.44971	4.142778833
sp|Q9CZ30|OLA1_MOUSE	Q9CZ30	sp|Q9CZ30|OLA1_MOUSE Obg-like ATPase 1 OS=Mus musculus GN=Ola1 PE=1 SV=1	Ola1	0	60	11.59361667	71619.45117	4.855030989
sp|Q9D662|SC23B_MOUSE	Q9D662	sp|Q9D662|SC23B_MOUSE Protein transport protein Sec23B OS=Mus musculus GN=Sec23b PE=1 SV=1	Sec23b	0	70	15.5077	39417.85156	4.59569295
sp|Q9D6J6|NDUV2_MOUSE	Q9D6J6	sp|Q9D6J6|NDUV2_MOUSE NADH dehydrogenase [ubiquinone] flavoprotein 2, mitochondrial OS=Mus musculus GN=Ndufv2 PE=1 SV=2	Ndufv2	1	80	28.81326667	643763.0625	5.808726054
sp|Q9D7N3|RT09_MOUSE	Q9D7N3	sp|Q9D7N3|RT09_MOUSE 28S ribosomal protein S9, mitochondrial OS=Mus musculus GN=Mrps9 PE=1 SV=3	Mrps9	0	40	7.08239	26899.25	4.429740171
sp|Q9D7N9|APMAP_MOUSE	Q9D7N9	sp|Q9D7N9|APMAP_MOUSE Adipocyte plasma membrane-associated protein OS=Mus musculus GN=Apmap PE=1 SV=1	Apmap	0	40	6.707216667	138097.1484	5.140184711
sp|Q9EPK7|XPO7_MOUSE	Q9EPK7	sp|Q9EPK7|XPO7_MOUSE Exportin-7 OS=Mus musculus GN=Xpo7 PE=1 SV=3	Xpo7	0	20	2.995623333	1155.350006	3.062713571
sp|Q9JJ28|FLII_MOUSE	Q9JJ28	sp|Q9JJ28|FLII_MOUSE Protein flightless-1 homolog OS=Mus musculus GN=Flii PE=1 SV=1	Flii	0	80	25.00006667	30975.84961	4.491023227
sp|Q9QUI0|RHOA_MOUSE	Q9QUI0	sp|Q9QUI0|RHOA_MOUSE Transforming protein RhoA OS=Mus musculus GN=Rhoa PE=1 SV=1	Rhoa	0	80	32.5447	2013.799927	3.304016321
sp|Q9QXK3|COPG2_MOUSE	Q9QXK3	sp|Q9QXK3|COPG2_MOUSE Coatomer subunit gamma-2 OS=Mus musculus GN=Copg2 PE=1 SV=1	Copg2	0	50	10.87628667	44712.90039	4.650432842
sp|Q9R0P3|ESTD_MOUSE	Q9R0P3	sp|Q9R0P3|ESTD_MOUSE S-formylglutathione hydrolase OS=Mus musculus GN=Esd PE=1 SV=1	Esd	1	90	56.6378	1719779.75	6.235472831
sp|Q9WUQ2|PREB_MOUSE	Q9WUQ2	sp|Q9WUQ2|PREB_MOUSE Prolactin regulatory element-binding protein OS=Mus musculus GN=Preb PE=1 SV=1	Preb	0	90	57.50463333	6760.25	3.829962757
sp|Q9WUR9|KAD4_MOUSE	Q9WUR9	sp|Q9WUR9|KAD4_MOUSE Adenylate kinase 4, mitochondrial OS=Mus musculus GN=Ak4 PE=1 SV=1	Ak4	0	60	11.8592	86492.80078	4.936979961
tr|A0A075B5P3|A0A075B5P3_MOUSE	A0A075B5P3	tr|A0A075B5P3|A0A075B5P3_MOUSE Protein Ighg2b (Fragment) OS=Mus musculus GN=Ighg2b PE=1 SV=1	Ighg2b	0	10	0.291514	512.5500107	2.709736247
tr|A0A0R4J1E2|A0A0R4J1E2_MOUSE	A0A0R4J1E2	tr|A0A0R4J1E2|A0A0R4J1E2_MOUSE Elongation factor 1-delta OS=Mus musculus GN=Eef1d PE=1 SV=1	Eef1d	1	80	32.41213333	463344	5.665903544
tr|A0A0R4J1Q0|A0A0R4J1Q0_MOUSE	A0A0R4J1Q0	tr|A0A0R4J1Q0|A0A0R4J1Q0_MOUSE Enhancer of mRNA-decapping protein 4 OS=Mus musculus GN=Edc4 PE=1 SV=1	Edc4	0	30	5.398393333	32781.55078	4.515629495
tr|G5E904|G5E904_MOUSE	G5E904	tr|G5E904|G5E904_MOUSE Sulfotransferase OS=Mus musculus GN=Sult3a2 PE=3 SV=1	Sult3a2	0			23014.20081	4.361995898
tr|O88325|O88325_MOUSE	O88325	tr|O88325|O88325_MOUSE Alpha-N-acetylglucosaminidase OS=Mus musculus GN=Naglu PE=1 SV=1	Naglu	0	50	9.64261	40636.69922	4.608918424
tr|Q8R084|Q8R084_MOUSE	Q8R084	tr|Q8R084|Q8R084_MOUSE UDP-glucuronosyltransferase OS=Mus musculus GN=Ugt2b1 PE=1 SV=1	Ugt2b1	1	90	48.1587	812377.625	5.909757953
tr|Q8VHM5|Q8VHM5_MOUSE	Q8VHM5	tr|Q8VHM5|Q8VHM5_MOUSE Heterogeneous nuclear ribonucleoprotein R OS=Mus musculus GN=Hnrnpr PE=1 SV=1	Hnrnpr	0	30	5.7293505	118170.6016	5.072509446
tr|Q921K2|Q921K2_MOUSE	Q921K2	tr|Q921K2|Q921K2_MOUSE Poly [ADP-ribose] polymerase OS=Mus musculus GN=Parp1 PE=1 SV=1	Parp1	1	40	7.697996667	22246.09961	4.347253877
tr|Q9DBK7|Q9DBK7_MOUSE	Q9DBK7	tr|Q9DBK7|Q9DBK7_MOUSE MCG18845, isoform CRA_d OS=Mus musculus GN=Uba7 PE=1 SV=1	Uba7	0	50	9.760163333	16045.30029	4.205347849
sp|A2ADY9|DDI2_MOUSE	A2ADY9	sp|A2ADY9|DDI2_MOUSE Protein DDI1 homolog 2 OS=Mus musculus GN=Ddi2 PE=1 SV=1	Ddi2	0	50	10.50603333	289288.4453	5.461331088
sp|E9Q3L2|PI4KA_MOUSE	E9Q3L2	sp|E9Q3L2|PI4KA_MOUSE Phosphatidylinositol 4-kinase alpha OS=Mus musculus GN=Pi4ka PE=1 SV=2	Pi4ka	0	50	10.20923	16447.84961	4.216109126
sp|G5E829|AT2B1_MOUSE	G5E829	sp|G5E829|AT2B1_MOUSE Plasma membrane calcium-transporting ATPase 1 OS=Mus musculus GN=Atp2b1 PE=1 SV=1	Atp2b1	0	30	6.045883333	16393.2998	4.214666381
sp|O08663|MAP2_MOUSE	O08663	sp|O08663|MAP2_MOUSE Methionine aminopeptidase 2 OS=Mus musculus GN=Metap2 PE=1 SV=1	Metap2	0	90	57.8566	24123.9502	4.382448423
sp|O08759|UBE3A_MOUSE	O08759	sp|O08759|UBE3A_MOUSE Ubiquitin-protein ligase E3A OS=Mus musculus GN=Ube3a PE=1 SV=2	Ube3a	1	40	7.275916667	24266.4502	4.38500625
sp|O35551|RABE1_MOUSE	O35551	sp|O35551|RABE1_MOUSE Rab GTPase-binding effector protein 1 OS=Mus musculus GN=Rabep1 PE=1 SV=2	Rabep1	0	60	12.8997	12848.1001	4.108838911
sp|O35593|PSDE_MOUSE	O35593	sp|O35593|PSDE_MOUSE 26S proteasome non-ATPase regulatory subunit 14 OS=Mus musculus GN=Psmd14 PE=1 SV=2	Psmd14	1	50	10.95996667	147223.5	5.167977138
sp|O35639|ANXA3_MOUSE	O35639	sp|O35639|ANXA3_MOUSE Annexin A3 OS=Mus musculus GN=Anxa3 PE=1 SV=4	Anxa3	0	20	2.416994	23209.7002	4.365669531
sp|O35728|CP4AE_MOUSE	O35728	sp|O35728|CP4AE_MOUSE Cytochrome P450 4A14 OS=Mus musculus GN=Cyp4a14 PE=1 SV=1	Cyp4a14	0	60	13.157565	13789.05029	4.139534356
sp|O35744|CHIL3_MOUSE	O35744	sp|O35744|CHIL3_MOUSE Chitinase-like protein 3 OS=Mus musculus GN=Chil3 PE=1 SV=2	Chil3	0			20687.59961	4.315710102
sp|O35864|CSN5_MOUSE	O35864	sp|O35864|CSN5_MOUSE COP9 signalosome complex subunit 5 OS=Mus musculus GN=Cops5 PE=1 SV=3	Cops5	0	60	12.52483333	15230.39941	4.182711293
sp|O54774|AP3D1_MOUSE	O54774	sp|O54774|AP3D1_MOUSE AP-3 complex subunit delta-1 OS=Mus musculus GN=Ap3d1 PE=1 SV=1	Ap3d1	0	50	9.358356667	29375.9502	4.467991923
sp|O70325|GPX41_MOUSE	O70325	sp|O70325|GPX41_MOUSE Phospholipid hydroperoxide glutathione peroxidase, mitochondrial OS=Mus musculus GN=Gpx4 PE=1 SV=4	Gpx4	1	100	553.5143333	80299.79688	4.904714447
sp|O70362|PHLD_MOUSE	O70362	sp|O70362|PHLD_MOUSE Phosphatidylinositol-glycan-specific phospholipase D OS=Mus musculus GN=Gpld1 PE=1 SV=1	Gpld1	0	100	105.8310667	45560.40039	4.658587532
sp|O70435|PSA3_MOUSE	O70435	sp|O70435|PSA3_MOUSE Proteasome subunit alpha type-3 OS=Mus musculus GN=Psma3 PE=1 SV=3	Psma3	0	80	26.02873333	179486.0469	5.254030692
sp|P01837|IGKC_MOUSE	P01837	sp|P01837|IGKC_MOUSE Ig kappa chain C region OS=Mus musculus PE=1 SV=1		0			437079.1406	5.640560081
sp|P09528|FRIH_MOUSE	P09528	sp|P09528|FRIH_MOUSE Ferritin heavy chain OS=Mus musculus GN=Fth1 PE=1 SV=2	Fth1	0	100	1104.225	157802.9492	5.198115116
sp|P10107|ANXA1_MOUSE	P10107	sp|P10107|ANXA1_MOUSE Annexin A1 OS=Mus musculus GN=Anxa1 PE=1 SV=2	Anxa1	0	10	2.30923	52135.50195	4.717133559
sp|P13634|CAH1_MOUSE	P13634	sp|P13634|CAH1_MOUSE Carbonic anhydrase 1 OS=Mus musculus GN=Ca1 PE=1 SV=4	Ca1	0			303676.4063	5.482411051
sp|P25911|LYN_MOUSE	P25911	sp|P25911|LYN_MOUSE Tyrosine-protein kinase Lyn OS=Mus musculus GN=Lyn PE=1 SV=4	Lyn	1	30	6.102846667	23994.60059	4.380113525
sp|P35278|RAB5C_MOUSE	P35278	sp|P35278|RAB5C_MOUSE Ras-related protein Rab-5C OS=Mus musculus GN=Rab5c PE=1 SV=2	Rab5c	1	80	24.8397	15094.0498	4.178805779
sp|P35550|FBRL_MOUSE	P35550	sp|P35550|FBRL_MOUSE rRNA 2'-O-methyltransferase fibrillarin OS=Mus musculus GN=Fbl PE=1 SV=2	Fbl	0	50	11.45423333	87074.59766	4.939891476
sp|P35585|AP1M1_MOUSE	P35585	sp|P35585|AP1M1_MOUSE AP-1 complex subunit mu-1 OS=Mus musculus GN=Ap1m1 PE=1 SV=3	Ap1m1	0	40	7.69329	61124.59961	4.786216027
sp|P39061|COIA1_MOUSE	P39061	sp|P39061|COIA1_MOUSE Collagen alpha-1(XVIII) chain OS=Mus musculus GN=Col18a1 PE=1 SV=4	Col18a1	0	100	183.3543333	98580.14844	4.993789468
sp|P41233|ABCA1_MOUSE	P41233	sp|P41233|ABCA1_MOUSE ATP-binding cassette sub-family A member 1 OS=Mus musculus GN=Abca1 PE=1 SV=4	Abca1	1	80	27.26916667	11284.69971	4.052490007
sp|P42232|STA5B_MOUSE	P42232	sp|P42232|STA5B_MOUSE Signal transducer and activator of transcription 5B OS=Mus musculus GN=Stat5b PE=1 SV=1	Stat5b	0	50	8.595396667	5466.75	3.737729214
sp|P42669|PURA_MOUSE	P42669	sp|P42669|PURA_MOUSE Transcriptional activator protein Pur-alpha OS=Mus musculus GN=Pura PE=1 SV=1	Pura	0	30	4.751043333	439496.0625	5.642954989
sp|P43274|H14_MOUSE	P43274	sp|P43274|H14_MOUSE Histone H1.4 OS=Mus musculus GN=Hist1h1e PE=1 SV=2	Hist1h1e	0	80	24.74353333	588926.1406	5.770060832
sp|P46638|RB11B_MOUSE	P46638	sp|P46638|RB11B_MOUSE Ras-related protein Rab-11B OS=Mus musculus GN=Rab11b PE=1 SV=3	Rab11b	0	80	23.07176667	194648.6484	5.289251392
sp|P46978|STT3A_MOUSE	P46978	sp|P46978|STT3A_MOUSE Dolichyl-diphosphooligosaccharide--protein glycosyltransferase subunit STT3A OS=Mus musculus GN=Stt3a PE=1 SV=1	Stt3a	0	70	21.56366667	118924.8984	5.075272789
sp|P50171|DHB8_MOUSE	P50171	sp|P50171|DHB8_MOUSE Estradiol 17-beta-dehydrogenase 8 OS=Mus musculus GN=Hsd17b8 PE=1 SV=2	Hsd17b8	0			97535.05078	4.989160714
sp|P50295|ARY2_MOUSE	P50295	sp|P50295|ARY2_MOUSE Arylamine N-acetyltransferase 2 OS=Mus musculus GN=Nat2 PE=1 SV=1	Nat2	0	20	2.435656667	67661.15039	4.830339377
sp|P55302|AMRP_MOUSE	P55302	sp|P55302|AMRP_MOUSE Alpha-2-macroglobulin receptor-associated protein OS=Mus musculus GN=Lrpap1 PE=1 SV=1	Lrpap1	1	80	25.11276667	89793.85156	4.9532466
sp|P60122|RUVB1_MOUSE	P60122	sp|P60122|RUVB1_MOUSE RuvB-like 1 OS=Mus musculus GN=Ruvbl1 PE=1 SV=1	Ruvbl1	0	40	7.905863333	24392.75	4.387260765
sp|P62242|RS8_MOUSE	P62242	sp|P62242|RS8_MOUSE 40S ribosomal protein S8 OS=Mus musculus GN=Rps8 PE=1 SV=2	Rps8	0	90	40.18703333	1124368	6.050908477
sp|P62737|ACTA_MOUSE	P62737	sp|P62737|ACTA_MOUSE Actin, aortic smooth muscle OS=Mus musculus GN=Acta2 PE=1 SV=1	Acta2	0	30	6.009243333	15199849	7.181839274
sp|P63005|LIS1_MOUSE	P63005	sp|P63005|LIS1_MOUSE Platelet-activating factor acetylhydrolase IB subunit alpha OS=Mus musculus GN=Pafah1b1 PE=1 SV=2	Pafah1b1	0	40	7.008706667	35191.80078	4.54644149
sp|P63085|MK01_MOUSE	P63085	sp|P63085|MK01_MOUSE Mitogen-activated protein kinase 1 OS=Mus musculus GN=Mapk1 PE=1 SV=3	Mapk1	0	70	18.27283333	40108.54883	4.603236949
sp|P63101|1433Z_MOUSE	P63101	sp|P63101|1433Z_MOUSE 14-3-3 protein zeta/delta OS=Mus musculus GN=Ywhaz PE=1 SV=1	Ywhaz	0	80	24.94416667	247381.7969	5.39336774
sp|P70266|F261_MOUSE	P70266	sp|P70266|F261_MOUSE 6-phosphofructo-2-kinase/fructose-2,6-bisphosphatase 1 OS=Mus musculus GN=Pfkfb1 PE=1 SV=2	Pfkfb1	0	60	13.123	22601.2002	4.354131502
sp|P70372|ELAV1_MOUSE	P70372	sp|P70372|ELAV1_MOUSE ELAV-like protein 1 OS=Mus musculus GN=Elavl1 PE=1 SV=2	Elavl1	0	40	6.137153333	159363.75	5.202389541
sp|P84099|RL19_MOUSE	P84099	sp|P84099|RL19_MOUSE 60S ribosomal protein L19 OS=Mus musculus GN=Rpl19 PE=1 SV=1	Rpl19	1	90	51.4706	753756.3438	5.87723098
sp|P99026|PSB4_MOUSE	P99026	sp|P99026|PSB4_MOUSE Proteasome subunit beta type-4 OS=Mus musculus GN=Psmb4 PE=1 SV=1	Psmb4	0	90	65.48273333	349560.4375	5.543522274
sp|Q01339|APOH_MOUSE	Q01339	sp|Q01339|APOH_MOUSE Beta-2-glycoprotein 1 OS=Mus musculus GN=Apoh PE=1 SV=1	Apoh	0	100	525.878	33156.7002	4.520571302
sp|Q03311|CHLE_MOUSE	Q03311	sp|Q03311|CHLE_MOUSE Cholinesterase OS=Mus musculus GN=Bche PE=1 SV=2	Bche	1	80	23.23523333	68861.55078	4.837976799
sp|Q14CH7|SYAM_MOUSE	Q14CH7	sp|Q14CH7|SYAM_MOUSE Alanine--tRNA ligase, mitochondrial OS=Mus musculus GN=Aars2 PE=1 SV=1	Aars2	0	20	3.71538	14724.05029	4.168027292
sp|Q3V3R1|C1TM_MOUSE	Q3V3R1	sp|Q3V3R1|C1TM_MOUSE Monofunctional C1-tetrahydrofolate synthase, mitochondrial OS=Mus musculus GN=Mthfd1l PE=1 SV=2	Mthfd1l	0	10	0.372145333	11916.6001	4.076152365
sp|Q4PZA2|ECE1_MOUSE	Q4PZA2	sp|Q4PZA2|ECE1_MOUSE Endothelin-converting enzyme 1 OS=Mus musculus GN=Ece1 PE=1 SV=1	Ece1	1	100	238.737	30874.84961	4.489604851
sp|Q569Z6|TR150_MOUSE	Q569Z6	sp|Q569Z6|TR150_MOUSE Thyroid hormone receptor-associated protein 3 OS=Mus musculus GN=Thrap3 PE=1 SV=1	Thrap3	0	80	24.3922	64583.70117	4.81012293
sp|Q570Y9|DPTOR_MOUSE	Q570Y9	sp|Q570Y9|DPTOR_MOUSE DEP domain-containing mTOR-interacting protein OS=Mus musculus GN=Deptor PE=1 SV=2	Deptor	0	80	33.70716667	9489.449951	3.97724104
sp|Q58A65|JIP4_MOUSE	Q58A65	sp|Q58A65|JIP4_MOUSE C-Jun-amino-terminal kinase-interacting protein 4 OS=Mus musculus GN=Spag9 PE=1 SV=2	Spag9	1	70	21.73833333	2245.949951	3.351400074
sp|Q60737|CSK21_MOUSE	Q60737	sp|Q60737|CSK21_MOUSE Casein kinase II subunit alpha OS=Mus musculus GN=Csnk2a1 PE=1 SV=2	Csnk2a1	0	70	18.89276667	120083.1016	5.079481897
sp|Q60865|CAPR1_MOUSE	Q60865	sp|Q60865|CAPR1_MOUSE Caprin-1 OS=Mus musculus GN=Caprin1 PE=1 SV=2	Caprin1	0	100	142.067	186143.0469	5.269846818
sp|Q61510|TRI25_MOUSE	Q61510	sp|Q61510|TRI25_MOUSE E3 ubiquitin/ISG15 ligase TRIM25 OS=Mus musculus GN=Trim25 PE=1 SV=2	Trim25	0	70	21.2551	20969.2002	4.321581866
sp|Q61704|ITIH3_MOUSE	Q61704	sp|Q61704|ITIH3_MOUSE Inter-alpha-trypsin inhibitor heavy chain H3 OS=Mus musculus GN=Itih3 PE=1 SV=3	Itih3	0	100	191.6256667	1365.600006	3.13532351
sp|Q61749|EI2BD_MOUSE	Q61749	sp|Q61749|EI2BD_MOUSE Translation initiation factor eIF-2B subunit delta OS=Mus musculus GN=Eif2b4 PE=1 SV=2	Eif2b4	0	70	20.70473333	38404	4.584376461
sp|Q64133|AOFA_MOUSE	Q64133	sp|Q64133|AOFA_MOUSE Amine oxidase [flavin-containing] A OS=Mus musculus GN=Maoa PE=1 SV=3	Maoa	0	10	1.492388333	234551.5	5.370238215
sp|Q6P6M7|SPCS_MOUSE	Q6P6M7	sp|Q6P6M7|SPCS_MOUSE O-phosphoseryl-tRNA(Sec) selenium transferase OS=Mus musculus GN=Sepsecs PE=1 SV=2	Sepsecs	0	60	13.92916667	45179.40039	4.654940463
sp|Q6PA06|ATLA2_MOUSE	Q6PA06	sp|Q6PA06|ATLA2_MOUSE Atlastin-2 OS=Mus musculus GN=Atl2 PE=1 SV=1	Atl2	0	50	10.37996667	70119.20117	4.84583696
sp|Q6PB44|PTN23_MOUSE	Q6PB44	sp|Q6PB44|PTN23_MOUSE Tyrosine-protein phosphatase non-receptor type 23 OS=Mus musculus GN=Ptpn23 PE=1 SV=2	Ptpn23	0	20	4.159026667	20188.7002	4.305108359
sp|Q80SW1|SAHH2_MOUSE	Q80SW1	sp|Q80SW1|SAHH2_MOUSE Putative adenosylhomocysteinase 2 OS=Mus musculus GN=Ahcyl1 PE=1 SV=1	Ahcyl1	0	90	40.55023333	23142.69922	4.364414011
sp|Q80W22|THNS2_MOUSE	Q80W22	sp|Q80W22|THNS2_MOUSE Threonine synthase-like 2 OS=Mus musculus GN=Thnsl2 PE=1 SV=1	Thnsl2	0	50	10.09531	70471.14844	4.848011349
sp|Q80XI3|IF4G3_MOUSE	Q80XI3	sp|Q80XI3|IF4G3_MOUSE Eukaryotic translation initiation factor 4 gamma 3 OS=Mus musculus GN=Eif4g3 PE=1 SV=2	Eif4g3	0	70	16.15526667	48922.55078	4.689509093
sp|Q810B6|ANFY1_MOUSE	Q810B6	sp|Q810B6|ANFY1_MOUSE Rabankyrin-5 OS=Mus musculus GN=Ankfy1 PE=1 SV=2	Ankfy1	1	40	6.7994	23182	4.365150901
sp|Q811D0|DLG1_MOUSE	Q811D0	sp|Q811D0|DLG1_MOUSE Disks large homolog 1 OS=Mus musculus GN=Dlg1 PE=1 SV=1	Dlg1	0	60	14.60796667	77951.60156	4.891825042
sp|Q8BGD9|IF4B_MOUSE	Q8BGD9	sp|Q8BGD9|IF4B_MOUSE Eukaryotic translation initiation factor 4B OS=Mus musculus GN=Eif4b PE=1 SV=1	Eif4b	0	90	50.39003333	199178.7031	5.2992429
sp|Q8BLN5|ERG7_MOUSE	Q8BLN5	sp|Q8BLN5|ERG7_MOUSE Lanosterol synthase OS=Mus musculus GN=Lss PE=1 SV=2	Lss	0	90	48.12896667	82652.15234	4.917254168
sp|Q8BMG7|RBGPR_MOUSE	Q8BMG7	sp|Q8BMG7|RBGPR_MOUSE Rab3 GTPase-activating protein non-catalytic subunit OS=Mus musculus GN=Rab3gap2 PE=1 SV=2	Rab3gap2	0	20	3.85045	12727.2002	4.104732875
sp|Q8BTZ7|GMPPB_MOUSE	Q8BTZ7	sp|Q8BTZ7|GMPPB_MOUSE Mannose-1-phosphate guanyltransferase beta OS=Mus musculus GN=Gmppb PE=1 SV=1	Gmppb	0	70	15.45068333	104018.5508	5.017110799
sp|Q8C0D5|EFL1_MOUSE	Q8C0D5	sp|Q8C0D5|EFL1_MOUSE Elongation factor-like GTPase 1 OS=Mus musculus GN=Efl1 PE=1 SV=1	Efl1	0			27366.7998	4.437224015
sp|Q8CFE4|SCYL2_MOUSE	Q8CFE4	sp|Q8CFE4|SCYL2_MOUSE SCY1-like protein 2 OS=Mus musculus GN=Scyl2 PE=1 SV=1	Scyl2	0	40	7.01933	18983	4.278364848
sp|Q8K183|PDXK_MOUSE	Q8K183	sp|Q8K183|PDXK_MOUSE Pyridoxal kinase OS=Mus musculus GN=Pdxk PE=1 SV=1	Pdxk	0	60	12.73736667	244989.3047	5.389147125
sp|Q8K1Z0|COQ9_MOUSE	Q8K1Z0	sp|Q8K1Z0|COQ9_MOUSE Ubiquinone biosynthesis protein COQ9, mitochondrial OS=Mus musculus GN=Coq9 PE=1 SV=1	Coq9	0	90	56.32066667	18970.3999	4.278076486
sp|Q8K2C6|SIR5_MOUSE	Q8K2C6	sp|Q8K2C6|SIR5_MOUSE NAD-dependent protein deacylase sirtuin-5, mitochondrial OS=Mus musculus GN=Sirt5 PE=1 SV=1	Sirt5	0	10	2.03537	46974.65039	4.671863557
sp|Q8K4H1|KFA_MOUSE	Q8K4H1	sp|Q8K4H1|KFA_MOUSE Kynurenine formamidase OS=Mus musculus GN=Afmid PE=1 SV=1	Afmid	1	90	50.1818	37498.44922	4.574013307
sp|Q8R570|SNP47_MOUSE	Q8R570	sp|Q8R570|SNP47_MOUSE Synaptosomal-associated protein 47 OS=Mus musculus GN=Snap47 PE=1 SV=1	Snap47	0	70	19.0712	20486.4502	4.311466712
sp|Q8VCT3|AMPB_MOUSE	Q8VCT3	sp|Q8VCT3|AMPB_MOUSE Aminopeptidase B OS=Mus musculus GN=Rnpep PE=1 SV=2	Rnpep	0	50	10.46470333	820.8999939	2.914290252
sp|Q91VT4|CBR4_MOUSE	Q91VT4	sp|Q91VT4|CBR4_MOUSE Carbonyl reductase family member 4 OS=Mus musculus GN=Cbr4 PE=1 SV=2	Cbr4	0	50	10.61951	142280.1484	5.15314431
sp|Q91YP0|L2HDH_MOUSE	Q91YP0	sp|Q91YP0|L2HDH_MOUSE L-2-hydroxyglutarate dehydrogenase, mitochondrial OS=Mus musculus GN=L2hgdh PE=1 SV=1	L2hgdh	0	50	9.354226667	116230.1016	5.065318617
sp|Q91YR1|TWF1_MOUSE	Q91YR1	sp|Q91YR1|TWF1_MOUSE Twinfilin-1 OS=Mus musculus GN=Twf1 PE=1 SV=2	Twf1	0	60	13.71348333	106004.5977	5.025324702
sp|Q99JB8|PACN3_MOUSE	Q99JB8	sp|Q99JB8|PACN3_MOUSE Protein kinase C and casein kinase II substrate protein 3 OS=Mus musculus GN=Pacsin3 PE=1 SV=1	Pacsin3	0	70	20.05766667	38266.59961	4.582819872
sp|Q99KK2|NEUA_MOUSE	Q99KK2	sp|Q99KK2|NEUA_MOUSE N-acylneuraminate cytidylyltransferase OS=Mus musculus GN=Cmas PE=1 SV=2	Cmas	0	50	10.64031667	75601.94922	4.878532993
sp|Q99L47|F10A1_MOUSE	Q99L47	sp|Q99L47|F10A1_MOUSE Hsc70-interacting protein OS=Mus musculus GN=St13 PE=1 SV=1	St13	0	100	150.8226667	383232.8594	5.58346274
sp|Q99P72|RTN4_MOUSE	Q99P72	sp|Q99P72|RTN4_MOUSE Reticulon-4 OS=Mus musculus GN=Rtn4 PE=1 SV=2	Rtn4	0	60	15.16937333	16666.5	4.221844407
sp|Q9CQ60|6PGL_MOUSE	Q9CQ60	sp|Q9CQ60|6PGL_MOUSE 6-phosphogluconolactonase OS=Mus musculus GN=Pgls PE=1 SV=1	Pgls	0	70	19.88543333	276307.2031	5.441392207
sp|Q9CSN1|SNW1_MOUSE	Q9CSN1	sp|Q9CSN1|SNW1_MOUSE SNW domain-containing protein 1 OS=Mus musculus GN=Snw1 PE=1 SV=3	Snw1	0	40	6.540093333	30181.5498	4.479741537
sp|Q9CYH2|F213A_MOUSE	Q9CYH2	sp|Q9CYH2|F213A_MOUSE Redox-regulatory protein FAM213A OS=Mus musculus GN=Fam213a PE=1 SV=2	Fam213a	1	80	25.82973333	129086.4961	5.110880813
sp|Q9D1G1|RAB1B_MOUSE	Q9D1G1	sp|Q9D1G1|RAB1B_MOUSE Ras-related protein Rab-1B OS=Mus musculus GN=Rab1b PE=1 SV=1	Rab1b	1	80	28.34173333	261287.2031	5.41711814
sp|Q9D281|NXP20_MOUSE	Q9D281	sp|Q9D281|NXP20_MOUSE Protein Noxp20 OS=Mus musculus GN=Fam114a1 PE=1 SV=1	Fam114a1	0	40	6.591346667	12914.1499	4.111065823
sp|Q9D312|K1C20_MOUSE	Q9D312	sp|Q9D312|K1C20_MOUSE Keratin, type I cytoskeletal 20 OS=Mus musculus GN=Krt20 PE=1 SV=1	Krt20	0	20	3.70951	28137.2002	4.449280881
sp|Q9D404|OXSM_MOUSE	Q9D404	sp|Q9D404|OXSM_MOUSE 3-oxoacyl-[acyl-carrier-protein] synthase, mitochondrial OS=Mus musculus GN=Oxsm PE=1 SV=1	Oxsm	0	30	5.444373333	175670.6016	5.244699088
sp|Q9D6M3|GHC1_MOUSE	Q9D6M3	sp|Q9D6M3|GHC1_MOUSE Mitochondrial glutamate carrier 1 OS=Mus musculus GN=Slc25a22 PE=1 SV=1	Slc25a22	0	100	156.3412	319555.3438	5.504546084
sp|Q9DCU9|HOGA1_MOUSE	Q9DCU9	sp|Q9DCU9|HOGA1_MOUSE 4-hydroxy-2-oxoglutarate aldolase, mitochondrial OS=Mus musculus GN=Hoga1 PE=1 SV=1	Hoga1	0	90	53.58356667	264914.8594	5.423106319
sp|Q9EPL9|ACOX3_MOUSE	Q9EPL9	sp|Q9EPL9|ACOX3_MOUSE Peroxisomal acyl-coenzyme A oxidase 3 OS=Mus musculus GN=Acox3 PE=1 SV=2	Acox3	0	50	8.950133333	7512.5	3.875784485
sp|Q9EQ32|BCAP_MOUSE	Q9EQ32	sp|Q9EQ32|BCAP_MOUSE Phosphoinositide 3-kinase adapter protein 1 OS=Mus musculus GN=Pik3ap1 PE=1 SV=1	Pik3ap1	0	60	13.42306333	21362.2002	4.329645981
sp|Q9JIG7|CCD22_MOUSE	Q9JIG7	sp|Q9JIG7|CCD22_MOUSE Coiled-coil domain-containing protein 22 OS=Mus musculus GN=Ccdc22 PE=1 SV=1	Ccdc22	0	20	2.868706667	17212.9502	4.235855312
sp|Q9JK53|PRELP_MOUSE	Q9JK53	sp|Q9JK53|PRELP_MOUSE Prolargin OS=Mus musculus GN=Prelp PE=1 SV=2	Prelp	0	70	19.84236667	54409.95117	4.735678336
sp|Q9JLT4|TRXR2_MOUSE	Q9JLT4	sp|Q9JLT4|TRXR2_MOUSE Thioredoxin reductase 2, mitochondrial OS=Mus musculus GN=Txnrd2 PE=1 SV=4	Txnrd2	0	60	12.4755	213069.8984	5.328522099
sp|Q9QXT0|CNPY2_MOUSE	Q9QXT0	sp|Q9QXT0|CNPY2_MOUSE Protein canopy homolog 2 OS=Mus musculus GN=Cnpy2 PE=1 SV=1	Cnpy2	0	80	32.32906667	361933.9531	5.558629326
sp|Q9QXZ6|SO1A1_MOUSE	Q9QXZ6	sp|Q9QXZ6|SO1A1_MOUSE Solute carrier organic anion transporter family member 1A1 OS=Mus musculus GN=Slco1a1 PE=1 SV=1	Slco1a1	0	80	28.79262667	9139.000183	3.960898686
sp|Q9QYE6|GOGA5_MOUSE	Q9QYE6	sp|Q9QYE6|GOGA5_MOUSE Golgin subfamily A member 5 OS=Mus musculus GN=Golga5 PE=1 SV=2	Golga5	0	30	5.229003333	9726.100098	3.987938735
sp|Q9QYY9|ADH4_MOUSE	Q9QYY9	sp|Q9QYY9|ADH4_MOUSE Alcohol dehydrogenase 4 OS=Mus musculus GN=Adh4 PE=1 SV=4	Adh4	1	90	61.61053333	56515.0498	4.752164115
sp|Q9R099|TBL2_MOUSE	Q9R099	sp|Q9R099|TBL2_MOUSE Transducin beta-like protein 2 OS=Mus musculus GN=Tbl2 PE=1 SV=2	Tbl2	0	30	4.7515	77806.5	4.89101588
sp|Q9R0N0|GALK1_MOUSE	Q9R0N0	sp|Q9R0N0|GALK1_MOUSE Galactokinase OS=Mus musculus GN=Galk1 PE=1 SV=2	Galk1	1	60	15.40993333	149270.9531	5.173975306
sp|Q9WUP7|UCHL5_MOUSE	Q9WUP7	sp|Q9WUP7|UCHL5_MOUSE Ubiquitin carboxyl-terminal hydrolase isozyme L5 OS=Mus musculus GN=Uchl5 PE=1 SV=2	Uchl5	0	10	2.289113333	28274.75	4.451398774
sp|Q9WV32|ARC1B_MOUSE	Q9WV32	sp|Q9WV32|ARC1B_MOUSE Actin-related protein 2/3 complex subunit 1B OS=Mus musculus GN=Arpc1b PE=1 SV=4	Arpc1b	1	90	50.9378	114868.75	5.060201895
sp|Q9WV55|VAPA_MOUSE	Q9WV55	sp|Q9WV55|VAPA_MOUSE Vesicle-associated membrane protein-associated protein A OS=Mus musculus GN=Vapa PE=1 SV=2	Vapa	0	70	15.50313333	487187	5.687695691
sp|Q9Z1N5|DX39B_MOUSE	Q9Z1N5	sp|Q9Z1N5|DX39B_MOUSE Spliceosome RNA helicase Ddx39b OS=Mus musculus GN=Ddx39b PE=1 SV=1	Ddx39b	0	80	29.53473333	80863.64844	4.907753332
sp|Q9Z2G9|HTAI2_MOUSE	Q9Z2G9	sp|Q9Z2G9|HTAI2_MOUSE Oxidoreductase HTATIP2 OS=Mus musculus GN=Htatip2 PE=1 SV=3	Htatip2	0	50	10.51566	38165.94922	4.581676068
tr|A0A0N4SWD7|A0A0N4SWD7_MOUSE	A0A0N4SWD7	tr|A0A0N4SWD7|A0A0N4SWD7_MOUSE Protein Plekha5 (Fragment) OS=Mus musculus GN=Plekha5 PE=1 SV=1	Plekha5	0	30	5.00853	9987.600098	3.999461145
tr|A0A0R4J1Y4|A0A0R4J1Y4_MOUSE	A0A0R4J1Y4	tr|A0A0R4J1Y4|A0A0R4J1Y4_MOUSE Partitioning defective 3 homolog OS=Mus musculus GN=Pard3 PE=1 SV=1	Pard3	0	90	42.03146667	18638.5498	4.270412119
tr|A0A140T8K6|A0A140T8K6_MOUSE	A0A140T8K6	tr|A0A140T8K6|A0A140T8K6_MOUSE 60S ribosomal protein L36 OS=Mus musculus GN=Rpl36-ps3 PE=3 SV=1	Rpl36-ps3	0	10	0.313755	432749.0469	5.63623612
tr|E9Q450|E9Q450_MOUSE	E9Q450	tr|E9Q450|E9Q450_MOUSE Tropomyosin alpha-1 chain OS=Mus musculus GN=Tpm1 PE=1 SV=1	Tpm1	0	70	15.99905	146576.6016	5.166064648
tr|G3X9Y6|G3X9Y6_MOUSE	G3X9Y6	tr|G3X9Y6|G3X9Y6_MOUSE Aldo-keto reductase family 1, member C19 OS=Mus musculus GN=Akr1c19 PE=1 SV=1	Akr1c19	1	90	38.2839	133584.8984	5.125757365
tr|Q3TGG2|Q3TGG2_MOUSE	Q3TGG2	tr|Q3TGG2|Q3TGG2_MOUSE Ataxin-2-like protein OS=Mus musculus GN=Atxn2l PE=1 SV=1	Atxn2l	0	70	22.26323333	3335.450073	3.523154444
tr|Q3U422|Q3U422_MOUSE	Q3U422	tr|Q3U422|Q3U422_MOUSE NADH dehydrogenase [ubiquinone] flavoprotein 3, mitochondrial OS=Mus musculus GN=Ndufv3 PE=1 SV=1	Ndufv3	0	100	103.0205	175327.2969	5.243849537
tr|Q6NZR5|Q6NZR5_MOUSE	Q6NZR5	tr|Q6NZR5|Q6NZR5_MOUSE Protein Skiv2l OS=Mus musculus GN=Skiv2l PE=1 SV=1	Skiv2l	0	70	18.38203333	9538.899902	3.979498291
tr|Q9DCE9|Q9DCE9_MOUSE	Q9DCE9	tr|Q9DCE9|Q9DCE9_MOUSE Protein Igtp OS=Mus musculus GN=Igtp PE=1 SV=1	Igtp	0	40	8.152756667	63034.84766	4.799580708
sp|A6H584|CO6A5_MOUSE	A6H584	sp|A6H584|CO6A5_MOUSE Collagen alpha-5(VI) chain OS=Mus musculus GN=Col6a5 PE=1 SV=4	Col6a5	0	10	0.901837333	10136.65015	4.005894458
sp|B2RX12|MRP3_MOUSE	B2RX12	sp|B2RX12|MRP3_MOUSE Canalicular multispecific organic anion transporter 2 OS=Mus musculus GN=Abcc3 PE=1 SV=1	Abcc3	1	90	64.8966	34490.04883	4.537693809
sp|G5E870|TRIPC_MOUSE	G5E870	sp|G5E870|TRIPC_MOUSE E3 ubiquitin-protein ligase TRIP12 OS=Mus musculus GN=Trip12 PE=1 SV=1	Trip12	0	60	13.3017	5789.800049	3.762663566
sp|O08573|LEG9_MOUSE	O08573	sp|O08573|LEG9_MOUSE Galectin-9 OS=Mus musculus GN=Lgals9 PE=1 SV=1	Lgals9	1	100	133.093	643538.4375	5.808574492
sp|O08715|AKAP1_MOUSE	O08715	sp|O08715|AKAP1_MOUSE A-kinase anchor protein 1, mitochondrial OS=Mus musculus GN=Akap1 PE=1 SV=4	Akap1	0	80	27.7937	93780.60156	4.972113014
sp|O09044|SNP23_MOUSE	O09044	sp|O09044|SNP23_MOUSE Synaptosomal-associated protein 23 OS=Mus musculus GN=Snap23 PE=1 SV=1	Snap23	0	70	18.07563333	71911.15039	4.856796236
sp|O35226|PSMD4_MOUSE	O35226	sp|O35226|PSMD4_MOUSE 26S proteasome non-ATPase regulatory subunit 4 OS=Mus musculus GN=Psmd4 PE=1 SV=1	Psmd4	0	90	47.34626667	239717.3984	5.379699556
sp|O54724|PTRF_MOUSE	O54724	sp|O54724|PTRF_MOUSE Polymerase I and transcript release factor OS=Mus musculus GN=Ptrf PE=1 SV=1	Ptrf	0	20	3.444236667	27671.75	4.442036625
sp|O55060|TPMT_MOUSE	O55060	sp|O55060|TPMT_MOUSE Thiopurine S-methyltransferase OS=Mus musculus GN=Tpmt PE=1 SV=1	Tpmt	0	60	14.66356667	106654.3984	5.027978771
sp|O55131|SEPT7_MOUSE	O55131	sp|O55131|SEPT7_MOUSE Septin-7 OS=Mus musculus GN=Sept7 PE=1 SV=1	Sept7	0	50	8.931756667	109388.3516	5.038971078
sp|O88487|DC1I2_MOUSE	O88487	sp|O88487|DC1I2_MOUSE Cytoplasmic dynein 1 intermediate chain 2 OS=Mus musculus GN=Dync1i2 PE=1 SV=1	Dync1i2	0	60	12.62194	39329.09961	4.594714004
sp|O88544|CSN4_MOUSE	O88544	sp|O88544|CSN4_MOUSE COP9 signalosome complex subunit 4 OS=Mus musculus GN=Cops4 PE=1 SV=1	Cops4	0	50	10.39048333	2526.800049	3.402570877
sp|P00493|HPRT_MOUSE	P00493	sp|P00493|HPRT_MOUSE Hypoxanthine-guanine phosphoribosyltransferase OS=Mus musculus GN=Hprt1 PE=1 SV=3	Hprt1	0			113918.6992	5.056595017
sp|P06683|CO9_MOUSE	P06683	sp|P06683|CO9_MOUSE Complement component C9 OS=Mus musculus GN=C9 PE=1 SV=2	C9	1	100	230.6566667	35368.19922	4.548612948
sp|P08071|TRFL_MOUSE	P08071	sp|P08071|TRFL_MOUSE Lactotransferrin OS=Mus musculus GN=Ltf PE=1 SV=4	Ltf	0	10	0.4472775	9989.499756	3.999543741
sp|P10711|TCEA1_MOUSE	P10711	sp|P10711|TCEA1_MOUSE Transcription elongation factor A protein 1 OS=Mus musculus GN=Tcea1 PE=1 SV=2	Tcea1	0	40	7.427803333	9085.699951	3.95835839
sp|P12787|COX5A_MOUSE	P12787	sp|P12787|COX5A_MOUSE Cytochrome c oxidase subunit 5A, mitochondrial OS=Mus musculus GN=Cox5a PE=1 SV=2	Cox5a	0	100	73.25	1124566.813	6.050985263
sp|P14094|AT1B1_MOUSE	P14094	sp|P14094|AT1B1_MOUSE Sodium/potassium-transporting ATPase subunit beta-1 OS=Mus musculus GN=Atp1b1 PE=1 SV=1	Atp1b1	0	80	27.3066	97208.55078	4.987704469
sp|P14131|RS16_MOUSE	P14131	sp|P14131|RS16_MOUSE 40S ribosomal protein S16 OS=Mus musculus GN=Rps16 PE=1 SV=4	Rps16	0	100	96.0634	905951.3438	5.957104873
sp|P14246|GTR2_MOUSE	P14246	sp|P14246|GTR2_MOUSE Solute carrier family 2, facilitated glucose transporter member 2 OS=Mus musculus GN=Slc2a2 PE=1 SV=3	Slc2a2	1	100	102.2541333	145380.0469	5.162504805
sp|P20108|PRDX3_MOUSE	P20108	sp|P20108|PRDX3_MOUSE Thioredoxin-dependent peroxide reductase, mitochondrial OS=Mus musculus GN=Prdx3 PE=1 SV=1	Prdx3	1	80	24.14923333	637592.5938	5.804543264
sp|P28063|PSB8_MOUSE	P28063	sp|P28063|PSB8_MOUSE Proteasome subunit beta type-8 OS=Mus musculus GN=Psmb8 PE=1 SV=2	Psmb8	0	50	10.20394	115558.5469	5.062802072
sp|P28656|NP1L1_MOUSE	P28656	sp|P28656|NP1L1_MOUSE Nucleosome assembly protein 1-like 1 OS=Mus musculus GN=Nap1l1 PE=1 SV=2	Nap1l1	0	40	7.195666667	92308.55078	4.965241933
sp|P31230|AIMP1_MOUSE	P31230	sp|P31230|AIMP1_MOUSE Aminoacyl tRNA synthase complex-interacting multifunctional protein 1 OS=Mus musculus GN=Aimp1 PE=1 SV=2	Aimp1	0	30	5.860266667	181777.5	5.259540126
sp|P31809|CEAM1_MOUSE	P31809	sp|P31809|CEAM1_MOUSE Carcinoembryonic antigen-related cell adhesion molecule 1 OS=Mus musculus GN=Ceacam1 PE=1 SV=1	Ceacam1	1	70	16.33603333	75305.25	4.876825255
sp|P46664|PURA2_MOUSE	P46664	sp|P46664|PURA2_MOUSE Adenylosuccinate synthetase isozyme 2 OS=Mus musculus GN=Adss PE=1 SV=2	Adss	0	40	6.75901	90234.34766	4.955371883
sp|P47791|GSHR_MOUSE	P47791	sp|P47791|GSHR_MOUSE Glutathione reductase, mitochondrial OS=Mus musculus GN=Gsr PE=1 SV=3	Gsr	0	80	30.7906	232165.4453	5.365797581
sp|P48776|T23O_MOUSE	P48776	sp|P48776|T23O_MOUSE Tryptophan 2,3-dioxygenase OS=Mus musculus GN=Tdo2 PE=1 SV=2	Tdo2	0	100	198.3646667	157542.5	5.197397733
sp|P49722|PSA2_MOUSE	P49722	sp|P49722|PSA2_MOUSE Proteasome subunit alpha type-2 OS=Mus musculus GN=Psma2 PE=1 SV=3	Psma2	0	70	20.53246667	299259.5938	5.476048082
sp|P51859|HDGF_MOUSE	P51859	sp|P51859|HDGF_MOUSE Hepatoma-derived growth factor OS=Mus musculus GN=Hdgf PE=1 SV=2	Hdgf	0	100	114.896	90532.60156	4.956805001
sp|P51885|LUM_MOUSE	P51885	sp|P51885|LUM_MOUSE Lumican OS=Mus musculus GN=Lum PE=1 SV=2	Lum	0	10	1.219948333	106092.1484	5.025683244
sp|P56654|CP237_MOUSE	P56654	sp|P56654|CP237_MOUSE Cytochrome P450 2C37 OS=Mus musculus GN=Cyp2c37 PE=1 SV=2	Cyp2c37	0	90	40.66006667	597777.0156	5.776539213
sp|P58735|S26A1_MOUSE	P58735	sp|P58735|S26A1_MOUSE Sulfate anion transporter 1 OS=Mus musculus GN=Slc26a1 PE=1 SV=1	Slc26a1	1	90	48.49163333	73307.69922	4.865149589
sp|P62245|RS15A_MOUSE	P62245	sp|P62245|RS15A_MOUSE 40S ribosomal protein S15a OS=Mus musculus GN=Rps15a PE=1 SV=2	Rps15a	0	90	62.24333333	13041.59961	4.115330863
sp|P62264|RS14_MOUSE	P62264	sp|P62264|RS14_MOUSE 40S ribosomal protein S14 OS=Mus musculus GN=Rps14 PE=1 SV=3	Rps14	0	100	76.3073	748035.9688	5.873922481
sp|P62301|RS13_MOUSE	P62301	sp|P62301|RS13_MOUSE 40S ribosomal protein S13 OS=Mus musculus GN=Rps13 PE=1 SV=2	Rps13	0	90	36.71613333	955496.3438	5.98022903
sp|P62843|RS15_MOUSE	P62843	sp|P62843|RS15_MOUSE 40S ribosomal protein S15 OS=Mus musculus GN=Rps15 PE=1 SV=2	Rps15	0	100	125.1123333	281777.7578	5.449906709
sp|P62911|RL32_MOUSE	P62911	sp|P62911|RL32_MOUSE 60S ribosomal protein L32 OS=Mus musculus GN=Rpl32 PE=1 SV=2	Rpl32	0	100	122.3653333	143775.75	5.157685642
sp|P62983|RS27A_MOUSE	P62983	sp|P62983|RS27A_MOUSE Ubiquitin-40S ribosomal protein S27a OS=Mus musculus GN=Rps27a PE=1 SV=2	Rps27a	0	70	16.17776667	36289.5498	4.559781581
sp|P63028|TCTP_MOUSE	P63028	sp|P63028|TCTP_MOUSE Translationally-controlled tumor protein OS=Mus musculus GN=Tpt1 PE=1 SV=1	Tpt1	0	100	167.5376667	332033.3594	5.521181719
sp|P70122|SBDS_MOUSE	P70122	sp|P70122|SBDS_MOUSE Ribosome maturation protein SBDS OS=Mus musculus GN=Sbds PE=1 SV=4	Sbds	0	70	16.8765	16225.5498	4.210199422
sp|P70290|EM55_MOUSE	P70290	sp|P70290|EM55_MOUSE 55 kDa erythrocyte membrane protein OS=Mus musculus GN=Mpp1 PE=1 SV=1	Mpp1	0	70	20.832	39240.40039	4.59373343
sp|Q01149|CO1A2_MOUSE	Q01149	sp|Q01149|CO1A2_MOUSE Collagen alpha-2(I) chain OS=Mus musculus GN=Col1a2 PE=1 SV=2	Col1a2	0	50	11.20291333	49130.44824	4.691350726
sp|Q04447|KCRB_MOUSE	Q04447	sp|Q04447|KCRB_MOUSE Creatine kinase B-type OS=Mus musculus GN=Ckb PE=1 SV=1	Ckb	0	20	3.89928	102545.8984	5.010918294
sp|Q05D44|IF2P_MOUSE	Q05D44	sp|Q05D44|IF2P_MOUSE Eukaryotic translation initiation factor 5B OS=Mus musculus GN=Eif5b PE=1 SV=2	Eif5b	0	50	9.559263333	133603.5039	5.125817848
sp|Q11136|PEPD_MOUSE	Q11136	sp|Q11136|PEPD_MOUSE Xaa-Pro dipeptidase OS=Mus musculus GN=Pepd PE=1 SV=3	Pepd	1	60	13.31969667	38189.59961	4.581945105
sp|Q19LI2|A1BG_MOUSE	Q19LI2	sp|Q19LI2|A1BG_MOUSE Alpha-1B-glycoprotein OS=Mus musculus GN=A1bg PE=1 SV=1	A1bg	0	100	285.361243	187315.8562	5.272574542
sp|Q3TDN2|FAF2_MOUSE	Q3TDN2	sp|Q3TDN2|FAF2_MOUSE FAS-associated factor 2 OS=Mus musculus GN=Faf2 PE=1 SV=2	Faf2	0	70	15.67443333	31351.65039	4.496260408
sp|Q3UZ39|LRRF1_MOUSE	Q3UZ39	sp|Q3UZ39|LRRF1_MOUSE Leucine-rich repeat flightless-interacting protein 1 OS=Mus musculus GN=Lrrfip1 PE=1 SV=2	Lrrfip1	0	40	7.379133333	34310.40039	4.535425786
sp|Q3V1L4|5NTC_MOUSE	Q3V1L4	sp|Q3V1L4|5NTC_MOUSE Cytosolic purine 5'-nucleotidase OS=Mus musculus GN=Nt5c2 PE=1 SV=2	Nt5c2	0	30	4.59192	11817.1499	4.072512745
sp|Q5U458|DJC11_MOUSE	Q5U458	sp|Q5U458|DJC11_MOUSE DnaJ homolog subfamily C member 11 OS=Mus musculus GN=Dnajc11 PE=1 SV=2	Dnajc11	0	80	26.24296667	22723.0498	4.35646662
sp|Q60634|FLOT2_MOUSE	Q60634	sp|Q60634|FLOT2_MOUSE Flotillin-2 OS=Mus musculus GN=Flot2 PE=1 SV=2	Flot2	0	60	12.36699667	21827.5498	4.339004988
sp|Q60676|PPP5_MOUSE	Q60676	sp|Q60676|PPP5_MOUSE Serine/threonine-protein phosphatase 5 OS=Mus musculus GN=Ppp5c PE=1 SV=3	Ppp5c	0	90	38.01893333	769.25	2.886067505
sp|Q60770|STXB3_MOUSE	Q60770	sp|Q60770|STXB3_MOUSE Syntaxin-binding protein 3 OS=Mus musculus GN=Stxbp3 PE=1 SV=1	Stxbp3	0			15891.8501	4.20117446
sp|Q60931|VDAC3_MOUSE	Q60931	sp|Q60931|VDAC3_MOUSE Voltage-dependent anion-selective channel protein 3 OS=Mus musculus GN=Vdac3 PE=1 SV=1	Vdac3	0	40	7.20006	391884.5	5.593158086
sp|Q60972|RBBP4_MOUSE	Q60972	sp|Q60972|RBBP4_MOUSE Histone-binding protein RBBP4 OS=Mus musculus GN=Rbbp4 PE=1 SV=5	Rbbp4	0	70	17.5107	68540.04688	4.835944397
sp|Q60991|CP7B1_MOUSE	Q60991	sp|Q60991|CP7B1_MOUSE 25-hydroxycholesterol 7-alpha-hydroxylase OS=Mus musculus GN=Cyp7b1 PE=1 SV=2	Cyp7b1	0	80	33.80583333	164586.4023	5.216393952
sp|Q61133|GSTT2_MOUSE	Q61133	sp|Q61133|GSTT2_MOUSE Glutathione S-transferase theta-2 OS=Mus musculus GN=Gstt2 PE=1 SV=4	Gstt2	0	70	18.11083333	146936.3984	5.167129391
sp|Q61171|PRDX2_MOUSE	Q61171	sp|Q61171|PRDX2_MOUSE Peroxiredoxin-2 OS=Mus musculus GN=Prdx2 PE=1 SV=3	Prdx2	0	90	41.25596667	35197	4.546505648
sp|Q61194|P3C2A_MOUSE	Q61194	sp|Q61194|P3C2A_MOUSE Phosphatidylinositol 4-phosphate 3-kinase C2 domain-containing subunit alpha OS=Mus musculus GN=Pik3c2a PE=1 SV=2	Pik3c2a	0	20	3.10207	5290.550049	3.723500827
sp|Q62077|PLCG1_MOUSE	Q62077	sp|Q62077|PLCG1_MOUSE 1-phosphatidylinositol 4,5-bisphosphate phosphodiesterase gamma-1 OS=Mus musculus GN=Plcg1 PE=1 SV=2	Plcg1	0	70	19.93423333	24389.10059	4.387195785
sp|Q62376|RU17_MOUSE	Q62376	sp|Q62376|RU17_MOUSE U1 small nuclear ribonucleoprotein 70 kDa OS=Mus musculus GN=Snrnp70 PE=1 SV=2	Snrnp70	0	90	36.41076667	3466.600098	3.539903745
sp|Q63886|UD11_MOUSE	Q63886	sp|Q63886|UD11_MOUSE UDP-glucuronosyltransferase 1-1 OS=Mus musculus GN=Ugt1a1 PE=1 SV=2	Ugt1a1	0	100	131.8204	675901.4063	5.82988335
sp|Q64213|SF01_MOUSE	Q64213	sp|Q64213|SF01_MOUSE Splicing factor 1 OS=Mus musculus GN=Sf1 PE=1 SV=6	Sf1	0	90	69.52566667	65777.54883	4.818077686
sp|Q69ZS7|HBS1L_MOUSE	Q69ZS7	sp|Q69ZS7|HBS1L_MOUSE HBS1-like protein OS=Mus musculus GN=Hbs1l PE=1 SV=2	Hbs1l	0	50	10.08772667	12296.44971	4.089779738
sp|Q6A4J8|UBP7_MOUSE	Q6A4J8	sp|Q6A4J8|UBP7_MOUSE Ubiquitin carboxyl-terminal hydrolase 7 OS=Mus musculus GN=Usp7 PE=1 SV=1	Usp7	0	70	18.6008	15086.3501	4.178584182
sp|Q6PAR5|GAPD1_MOUSE	Q6PAR5	sp|Q6PAR5|GAPD1_MOUSE GTPase-activating protein and VPS9 domain-containing protein 1 OS=Mus musculus GN=Gapvd1 PE=1 SV=2	Gapvd1	0	60	14.07614667	36166.64844	4.558308265
sp|Q791V5|MTCH2_MOUSE	Q791V5	sp|Q791V5|MTCH2_MOUSE Mitochondrial carrier homolog 2 OS=Mus musculus GN=Mtch2 PE=1 SV=1	Mtch2	0	100	80.0489	413953.25	5.616951297
sp|Q7TSC1|PRC2A_MOUSE	Q7TSC1	sp|Q7TSC1|PRC2A_MOUSE Protein PRRC2A OS=Mus musculus GN=Prrc2a PE=1 SV=1	Prrc2a	0	90	44.51986667	2653.150024	3.423761808
sp|Q80W54|FACE1_MOUSE	Q80W54	sp|Q80W54|FACE1_MOUSE CAAX prenyl protease 1 homolog OS=Mus musculus GN=Zmpste24 PE=1 SV=2	Zmpste24	1	60	15.25943333	31726.30078	4.501419437
sp|Q8BFY9|TNPO1_MOUSE	Q8BFY9	sp|Q8BFY9|TNPO1_MOUSE Transportin-1 OS=Mus musculus GN=Tnpo1 PE=1 SV=2	Tnpo1	1	60	11.85309	16863.00049	4.226934853
sp|Q8BKZ9|ODPX_MOUSE	Q8BKZ9	sp|Q8BKZ9|ODPX_MOUSE Pyruvate dehydrogenase protein X component, mitochondrial OS=Mus musculus GN=Pdhx PE=1 SV=1	Pdhx	0	70	16.90073333	84228.94922	4.925461383
sp|Q8BMP6|GCP60_MOUSE	Q8BMP6	sp|Q8BMP6|GCP60_MOUSE Golgi resident protein GCP60 OS=Mus musculus GN=Acbd3 PE=1 SV=3	Acbd3	0	30	5.01983	38506.94922	4.585539112
sp|Q8BP67|RL24_MOUSE	Q8BP67	sp|Q8BP67|RL24_MOUSE 60S ribosomal protein L24 OS=Mus musculus GN=Rpl24 PE=1 SV=2	Rpl24	0	100	76.69233333	686931.8125	5.836913629
sp|Q8BT60|CPNE3_MOUSE	Q8BT60	sp|Q8BT60|CPNE3_MOUSE Copine-3 OS=Mus musculus GN=Cpne3 PE=1 SV=2	Cpne3	0	50	8.483686667	100404	5.001751015
sp|Q8BUK6|HOOK3_MOUSE	Q8BUK6	sp|Q8BUK6|HOOK3_MOUSE Protein Hook homolog 3 OS=Mus musculus GN=Hook3 PE=1 SV=2	Hook3	0	60	11.78102333	15978.6499	4.203540081
sp|Q8BWM0|PGES2_MOUSE	Q8BWM0	sp|Q8BWM0|PGES2_MOUSE Prostaglandin E synthase 2 OS=Mus musculus GN=Ptges2 PE=1 SV=3	Ptges2	0	40	7.929853333	73215.29688	4.864601828
sp|Q8BWW4|LARP4_MOUSE	Q8BWW4	sp|Q8BWW4|LARP4_MOUSE La-related protein 4 OS=Mus musculus GN=Larp4 PE=1 SV=2	Larp4	0	30	5.308373333	48942.20117	4.689683498
sp|Q8BX02|KANK2_MOUSE	Q8BX02	sp|Q8BX02|KANK2_MOUSE KN motif and ankyrin repeat domain-containing protein 2 OS=Mus musculus GN=Kank2 PE=1 SV=1	Kank2	0	50	8.757376667	25419	4.405158461
sp|Q8BX90|FND3A_MOUSE	Q8BX90	sp|Q8BX90|FND3A_MOUSE Fibronectin type-III domain-containing protein 3A OS=Mus musculus GN=Fndc3a PE=1 SV=3	Fndc3a	0	80	31.4918	34165.5	4.533587781
sp|Q8C1A5|THOP1_MOUSE	Q8C1A5	sp|Q8C1A5|THOP1_MOUSE Thimet oligopeptidase OS=Mus musculus GN=Thop1 PE=1 SV=1	Thop1	0	20	3.047673333	22169.4502	4.345754923
sp|Q8C5Q4|GRSF1_MOUSE	Q8C5Q4	sp|Q8C5Q4|GRSF1_MOUSE G-rich sequence factor 1 OS=Mus musculus GN=Grsf1 PE=1 SV=2	Grsf1	0	90	37.55	23833.5	4.377187824
sp|Q8C7E7|STBD1_MOUSE	Q8C7E7	sp|Q8C7E7|STBD1_MOUSE Starch-binding domain-containing protein 1 OS=Mus musculus GN=Stbd1 PE=1 SV=1	Stbd1	0	60	13.07933333	97136.35156	4.987381787
sp|Q8C7R4|UBA6_MOUSE	Q8C7R4	sp|Q8C7R4|UBA6_MOUSE Ubiquitin-like modifier-activating enzyme 6 OS=Mus musculus GN=Uba6 PE=1 SV=1	Uba6	0	10	1.287483	7447.449951	3.872007593
sp|Q8CGF7|TCRG1_MOUSE	Q8CGF7	sp|Q8CGF7|TCRG1_MOUSE Transcription elongation regulator 1 OS=Mus musculus GN=Tcerg1 PE=1 SV=2	Tcerg1	0	20	3.295526667	22023.34961	4.342883373
sp|Q8CHQ9|CMLO2_MOUSE	Q8CHQ9	sp|Q8CHQ9|CMLO2_MOUSE Probable N-acetyltransferase CML2 OS=Mus musculus GN=Cml2 PE=1 SV=1	Cml2	1	100	83.90166667	293839.2031	5.468109738
sp|Q8CIN4|PAK2_MOUSE	Q8CIN4	sp|Q8CIN4|PAK2_MOUSE Serine/threonine-protein kinase PAK 2 OS=Mus musculus GN=Pak2 PE=1 SV=1	Pak2	0	30	6.086713333	29075.55078	4.46352795
sp|Q8JZN7|MIRO2_MOUSE	Q8JZN7	sp|Q8JZN7|MIRO2_MOUSE Mitochondrial Rho GTPase 2 OS=Mus musculus GN=Rhot2 PE=1 SV=1	Rhot2	0	90	36.5972	20894.5	4.320031983
sp|Q8K1J6|TRNT1_MOUSE	Q8K1J6	sp|Q8K1J6|TRNT1_MOUSE CCA tRNA nucleotidyltransferase 1, mitochondrial OS=Mus musculus GN=Trnt1 PE=1 SV=1	Trnt1	0	20	4.03154	20594.65039	4.313754424
sp|Q8K2Q9|SHOT1_MOUSE	Q8K2Q9	sp|Q8K2Q9|SHOT1_MOUSE Shootin-1 OS=Mus musculus GN=Shtn1 PE=1 SV=1	Shtn1	0			92137.64844	4.964437124
sp|Q8K4L3|SVIL_MOUSE	Q8K4L3	sp|Q8K4L3|SVIL_MOUSE Supervillin OS=Mus musculus GN=Svil PE=1 SV=1	Svil	0	70	20.4404	19521.75	4.290518747
sp|Q8R016|BLMH_MOUSE	Q8R016	sp|Q8R016|BLMH_MOUSE Bleomycin hydrolase OS=Mus musculus GN=Blmh PE=1 SV=1	Blmh	0	70	18.67726667	132483.8008	5.122162779
sp|Q8R123|FAD1_MOUSE	Q8R123	sp|Q8R123|FAD1_MOUSE FAD synthase OS=Mus musculus GN=Flad1 PE=1 SV=1	Flad1	0	70	15.5439	35212.34961	4.546695005
sp|Q8R4H7|NAGS_MOUSE	Q8R4H7	sp|Q8R4H7|NAGS_MOUSE N-acetylglutamate synthase, mitochondrial OS=Mus musculus GN=Nags PE=1 SV=2	Nags	0	70	18.90386667	65269.40039	4.814709623
sp|Q8VBT9|ASPC1_MOUSE	Q8VBT9	sp|Q8VBT9|ASPC1_MOUSE Tether containing UBX domain for GLUT4 OS=Mus musculus GN=Aspscr1 PE=1 SV=1	Aspscr1	0	90	58.53646667	1968.900024	3.294223664
sp|Q8VBW6|ULA1_MOUSE	Q8VBW6	sp|Q8VBW6|ULA1_MOUSE NEDD8-activating enzyme E1 regulatory subunit OS=Mus musculus GN=Nae1 PE=1 SV=1	Nae1	0	30	4.480433333	36544.40039	4.562820841
sp|Q8VDP4|CCAR2_MOUSE	Q8VDP4	sp|Q8VDP4|CCAR2_MOUSE Cell cycle and apoptosis regulator protein 2 OS=Mus musculus GN=Ccar2 PE=1 SV=2	Ccar2	0			38871.84961	4.589635206
sp|Q91V64|ISOC1_MOUSE	Q91V64	sp|Q91V64|ISOC1_MOUSE Isochorismatase domain-containing protein 1 OS=Mus musculus GN=Isoc1 PE=1 SV=1	Isoc1	0	70	18.16283333	220762.1953	5.343924704
sp|Q91WK2|EIF3H_MOUSE	Q91WK2	sp|Q91WK2|EIF3H_MOUSE Eukaryotic translation initiation factor 3 subunit H OS=Mus musculus GN=Eif3h PE=1 SV=1	Eif3h	0	90	47.37296667	113209.8984	5.053884401
sp|Q91YR7|PRP6_MOUSE	Q91YR7	sp|Q91YR7|PRP6_MOUSE Pre-mRNA-processing factor 6 OS=Mus musculus GN=Prpf6 PE=1 SV=1	Prpf6	0	50	10.86476667	13537.9502	4.131552912
sp|Q920R0|ALS2_MOUSE	Q920R0	sp|Q920R0|ALS2_MOUSE Alsin OS=Mus musculus GN=Als2 PE=1 SV=3	Als2	0	90	37.86256667	38342.95117	4.583685537
sp|Q922D4|PP6R3_MOUSE	Q922D4	sp|Q922D4|PP6R3_MOUSE Serine/threonine-protein phosphatase 6 regulatory subunit 3 OS=Mus musculus GN=Ppp6r3 PE=1 SV=1	Ppp6r3	0	50	9.389786667	25568.0498	4.407697604
sp|Q99JG3|ANX13_MOUSE	Q99JG3	sp|Q99JG3|ANX13_MOUSE Annexin A13 OS=Mus musculus GN=Anxa13 PE=1 SV=3	Anxa13	0	10	1.546024667	6559.699829	3.816883967
sp|Q99KF1|TMED9_MOUSE	Q99KF1	sp|Q99KF1|TMED9_MOUSE Transmembrane emp24 domain-containing protein 9 OS=Mus musculus GN=Tmed9 PE=1 SV=2	Tmed9	1	70	15.5281	191122.8516	5.281312616
sp|Q99KG5|LSR_MOUSE	Q99KG5	sp|Q99KG5|LSR_MOUSE Lipolysis-stimulated lipoprotein receptor OS=Mus musculus GN=Lsr PE=1 SV=1	Lsr	1	90	49.6931	22593.09961	4.353975817
sp|Q9CQH3|NDUB5_MOUSE	Q9CQH3	sp|Q9CQH3|NDUB5_MOUSE NADH dehydrogenase [ubiquinone] 1 beta subcomplex subunit 5, mitochondrial OS=Mus musculus GN=Ndufb5 PE=1 SV=1	Ndufb5	0	90	39.42096667	81115.35156	4.909103055
sp|Q9CQR4|ACO13_MOUSE	Q9CQR4	sp|Q9CQR4|ACO13_MOUSE Acyl-coenzyme A thioesterase 13 OS=Mus musculus GN=Acot13 PE=1 SV=1	Acot13	1	90	37.8808	270868.75	5.432758904
sp|Q9CQT1|MTNA_MOUSE	Q9CQT1	sp|Q9CQT1|MTNA_MOUSE Methylthioribose-1-phosphate isomerase OS=Mus musculus GN=Mri1 PE=1 SV=1	Mri1	0	50	9.25005	18153.8999	4.258969936
sp|Q9CQV8|1433B_MOUSE	Q9CQV8	sp|Q9CQV8|1433B_MOUSE 14-3-3 protein beta/alpha OS=Mus musculus GN=Ywhab PE=1 SV=3	Ywhab	0	80	24.18	32361.50098	4.510028657
sp|Q9CXF4|TBC15_MOUSE	Q9CXF4	sp|Q9CXF4|TBC15_MOUSE TBC1 domain family member 15 OS=Mus musculus GN=Tbc1d15 PE=1 SV=1	Tbc1d15	0	40	7.907936667	29953.65039	4.476449757
sp|Q9D1D4|TMEDA_MOUSE	Q9D1D4	sp|Q9D1D4|TMEDA_MOUSE Transmembrane emp24 domain-containing protein 10 OS=Mus musculus GN=Tmed10 PE=1 SV=1	Tmed10	0	80	23.84873333	232462.6563	5.366353196
sp|Q9D7J9|ECHD3_MOUSE	Q9D7J9	sp|Q9D7J9|ECHD3_MOUSE Enoyl-CoA hydratase domain-containing protein 3, mitochondrial OS=Mus musculus GN=Echdc3 PE=1 SV=1	Echdc3	0	80	23.61376667	279349.9063	5.44614853
sp|Q9DCG6|PBLD1_MOUSE	Q9DCG6	sp|Q9DCG6|PBLD1_MOUSE Phenazine biosynthesis-like domain-containing protein 1 OS=Mus musculus GN=Pbld1 PE=1 SV=2	Pbld1	0	90	39.45216667	1483710.875	6.17134928
sp|Q9DCS2|CP013_MOUSE	Q9DCS2	sp|Q9DCS2|CP013_MOUSE UPF0585 protein C16orf13 homolog OS=Mus musculus PE=1 SV=1		0			770045.0938	5.886516158
sp|Q9DCT2|NDUS3_MOUSE	Q9DCT2	sp|Q9DCT2|NDUS3_MOUSE NADH dehydrogenase [ubiquinone] iron-sulfur protein 3, mitochondrial OS=Mus musculus GN=Ndufs3 PE=1 SV=2	Ndufs3	0	80	34.2998	181211.0469	5.258184669
sp|Q9DCX8|IYD1_MOUSE	Q9DCX8	sp|Q9DCX8|IYD1_MOUSE Iodotyrosine deiodinase 1 OS=Mus musculus GN=Iyd PE=1 SV=1	Iyd	0	90	44.42226667	209876.5938	5.321964007
sp|Q9DD20|MET7B_MOUSE	Q9DD20	sp|Q9DD20|MET7B_MOUSE Methyltransferase-like protein 7B OS=Mus musculus GN=Mettl7b PE=1 SV=2	Mettl7b	0	100	231.628	651053.8438	5.813616907
sp|Q9ES00|UBE4B_MOUSE	Q9ES00	sp|Q9ES00|UBE4B_MOUSE Ubiquitin conjugation factor E4 B OS=Mus musculus GN=Ube4b PE=1 SV=3	Ube4b	0	90	38.05753333	6908.300049	3.839371192
sp|Q9ESZ8|GTF2I_MOUSE	Q9ESZ8	sp|Q9ESZ8|GTF2I_MOUSE General transcription factor II-I OS=Mus musculus GN=Gtf2i PE=1 SV=3	Gtf2i	0	90	49.8608	21284.94922	4.328072618
sp|Q9JL35|HMGN5_MOUSE	Q9JL35	sp|Q9JL35|HMGN5_MOUSE High mobility group nucleosome-binding domain-containing protein 5 OS=Mus musculus GN=Hmgn5 PE=1 SV=2	Hmgn5	0	50	9.80318	138019.1016	5.139939196
sp|Q9JLQ0|CD2AP_MOUSE	Q9JLQ0	sp|Q9JLQ0|CD2AP_MOUSE CD2-associated protein OS=Mus musculus GN=Cd2ap PE=1 SV=3	Cd2ap	0	40	6.56129	36996.64844	4.568162383
sp|Q9JLZ3|AUHM_MOUSE	Q9JLZ3	sp|Q9JLZ3|AUHM_MOUSE Methylglutaconyl-CoA hydratase, mitochondrial OS=Mus musculus GN=Auh PE=1 SV=1	Auh	0	70	18.3557	81579.10156	4.911578918
sp|Q9JMD3|PCTL_MOUSE	Q9JMD3	sp|Q9JMD3|PCTL_MOUSE PCTP-like protein OS=Mus musculus GN=Stard10 PE=1 SV=1	Stard10	0	100	528.7893333	609896.9063	5.78525643
sp|Q9QWG7|ST1B1_MOUSE	Q9QWG7	sp|Q9QWG7|ST1B1_MOUSE Sulfotransferase family cytosolic 1B member 1 OS=Mus musculus GN=Sult1b1 PE=1 SV=2	Sult1b1	0	20	3.75597	65231.09766	4.814454687
sp|Q9R1P0|PSA4_MOUSE	Q9R1P0	sp|Q9R1P0|PSA4_MOUSE Proteasome subunit alpha type-4 OS=Mus musculus GN=Psma4 PE=1 SV=1	Psma4	1	90	67.68443333	29404.9502	4.468420448
sp|Q9WTU6|MK09_MOUSE	Q9WTU6	sp|Q9WTU6|MK09_MOUSE Mitogen-activated protein kinase 9 OS=Mus musculus GN=Mapk9 PE=1 SV=2	Mapk9	0	60	12.85574667	26967.39941	4.430839068
sp|Q9WVE8|PACN2_MOUSE	Q9WVE8	sp|Q9WVE8|PACN2_MOUSE Protein kinase C and casein kinase substrate in neurons protein 2 OS=Mus musculus GN=Pacsin2 PE=1 SV=1	Pacsin2	0	50	10.95026333	85601.05078	4.932479096
sp|Q9Z1P6|NDUA7_MOUSE	Q9Z1P6	sp|Q9Z1P6|NDUA7_MOUSE NADH dehydrogenase [ubiquinone] 1 alpha subcomplex subunit 7 OS=Mus musculus GN=Ndufa7 PE=1 SV=3	Ndufa7	1	100	77.5531	97544.19922	4.989201448
sp|Q9Z1R2|BAG6_MOUSE	Q9Z1R2	sp|Q9Z1R2|BAG6_MOUSE Large proline-rich protein BAG6 OS=Mus musculus GN=Bag6 PE=1 SV=1	Bag6	0	90	50.9287	26532.2002	4.423773266
sp|Q9Z1X4|ILF3_MOUSE	Q9Z1X4	sp|Q9Z1X4|ILF3_MOUSE Interleukin enhancer-binding factor 3 OS=Mus musculus GN=Ilf3 PE=1 SV=2	Ilf3	0	30	4.350156667	23354.09961	4.368363128
tr|A0A0U1RPA0|A0A0U1RPA0_MOUSE	A0A0U1RPA0	tr|A0A0U1RPA0|A0A0U1RPA0_MOUSE Pleckstrin homology domain-containing family A member 7 (Fragment) OS=Mus musculus GN=Plekha7 PE=1 SV=1	Plekha7	0	20	3.1342	674.5	2.828981954
tr|A2AJ72|A2AJ72_MOUSE	A2AJ72	tr|A2AJ72|A2AJ72_MOUSE MCG130458 OS=Mus musculus GN=Fubp3 PE=1 SV=1	Fubp3	0	60	13.98606333	25540.34961	4.407226838
tr|D3YVW2|D3YVW2_MOUSE	D3YVW2	tr|D3YVW2|D3YVW2_MOUSE Golgi integral membrane protein 4 OS=Mus musculus GN=Golim4 PE=1 SV=1	Golim4	0	90	69.9365	2254.499939	3.353050228
tr|F6RWR5|F6RWR5_MOUSE	F6RWR5	tr|F6RWR5|F6RWR5_MOUSE Protein Gstp3 OS=Mus musculus GN=Gstp3 PE=1 SV=1	Gstp3	0			2403225.375	6.380794501
tr|G3X8T9|G3X8T9_MOUSE	G3X8T9	tr|G3X8T9|G3X8T9_MOUSE Serine (Or cysteine) peptidase inhibitor, clade A, member 3N, isoform CRA_a OS=Mus musculus GN=Serpina3n PE=1 SV=1	Serpina3n	0	100	70.79256667	8490.449951	3.928930706
tr|Q8C6B0|Q8C6B0_MOUSE	Q8C6B0	tr|Q8C6B0|Q8C6B0_MOUSE MCG20149, isoform CRA_a OS=Mus musculus GN=Mettl7a1 PE=1 SV=1	Mettl7a1	1	90	64.54756667	204679.3984	5.311074132
tr|Q8C845|Q8C845_MOUSE	Q8C845	tr|Q8C845|Q8C845_MOUSE EF-hand domain-containing protein D2 OS=Mus musculus GN=Efhd2 PE=1 SV=1	Efhd2	0	60	14.61667	13110.7002	4.117625886
tr|Q91V55|Q91V55_MOUSE	Q91V55	tr|Q91V55|Q91V55_MOUSE 40S ribosomal protein S5 OS=Mus musculus GN=Rps5 PE=1 SV=1	Rps5	0	100	101.0716	172033.5	5.235613025
sp|A2A7S8|K1522_MOUSE	A2A7S8	sp|A2A7S8|K1522_MOUSE Uncharacterized protein KIAA1522 OS=Mus musculus GN=Kiaa1522 PE=1 SV=1	Kiaa1522	0			16354.3501	4.21363329
sp|D3Z6Q9|BIN2_MOUSE	D3Z6Q9	sp|D3Z6Q9|BIN2_MOUSE Bridging integrator 2 OS=Mus musculus GN=Bin2 PE=1 SV=1	Bin2	0	20	3.647343333	15366.75	4.186582026
sp|E9Q394|AKP13_MOUSE	E9Q394	sp|E9Q394|AKP13_MOUSE A-kinase anchor protein 13 OS=Mus musculus GN=Akap13 PE=1 SV=1	Akap13	1	80	24.22166667	10586.1001	4.024735996
sp|K2C1_HUMAN|	K2C1_HUMAN	sp|K2C1_HUMAN|		0			525310.8125	5.72041634
sp|O08807|PRDX4_MOUSE	O08807	sp|O08807|PRDX4_MOUSE Peroxiredoxin-4 OS=Mus musculus GN=Prdx4 PE=1 SV=1	Prdx4	0	80	24.94216667	103420.6484	5.014607256
sp|O08966|S22A1_MOUSE	O08966	sp|O08966|S22A1_MOUSE Solute carrier family 22 member 1 OS=Mus musculus GN=Slc22a1 PE=1 SV=2	Slc22a1	0	100	86.09516667	83173.20313	4.919983427
sp|O09061|PSB1_MOUSE	O09061	sp|O09061|PSB1_MOUSE Proteasome subunit beta type-1 OS=Mus musculus GN=Psmb1 PE=1 SV=1	Psmb1	0	90	45.4813	448030.75	5.651307822
sp|O35465|FKBP8_MOUSE	O35465	sp|O35465|FKBP8_MOUSE Peptidyl-prolyl cis-trans isomerase FKBP8 OS=Mus musculus GN=Fkbp8 PE=1 SV=2	Fkbp8	0	100	109.2113333	57965.45117	4.763169221
sp|O35841|API5_MOUSE	O35841	sp|O35841|API5_MOUSE Apoptosis inhibitor 5 OS=Mus musculus GN=Api5 PE=1 SV=2	Api5	0	60	12.26033	51054.90039	4.708037433
sp|O54984|ASNA_MOUSE	O54984	sp|O54984|ASNA_MOUSE ATPase Asna1 OS=Mus musculus GN=Asna1 PE=1 SV=2	Asna1	0	50	9.524396667	62013.10156	4.792483453
sp|O55234|PSB5_MOUSE	O55234	sp|O55234|PSB5_MOUSE Proteasome subunit beta type-5 OS=Mus musculus GN=Psmb5 PE=1 SV=3	Psmb5	0	90	44.54063333	84105.5	4.924824397
sp|O88738|BIRC6_MOUSE	O88738	sp|O88738|BIRC6_MOUSE Baculoviral IAP repeat-containing protein 6 OS=Mus musculus GN=Birc6 PE=1 SV=2	Birc6	0	80	34.7643	17415.8501	4.240944678
sp|O88783|FA5_MOUSE	O88783	sp|O88783|FA5_MOUSE Coagulation factor V OS=Mus musculus GN=F5 PE=1 SV=1	F5	0	100	87.9428	14549.90039	4.16286002
sp|O88851|RBBP9_MOUSE	O88851	sp|O88851|RBBP9_MOUSE Putative hydrolase RBBP9 OS=Mus musculus GN=Rbbp9 PE=1 SV=2	Rbbp9	0	30	5.197856667	43210.09961	4.635585267
sp|O88967|YMEL1_MOUSE	O88967	sp|O88967|YMEL1_MOUSE ATP-dependent zinc metalloprotease YME1L1 OS=Mus musculus GN=Yme1l1 PE=1 SV=1	Yme1l1	1	70	18.66013333	33860.60156	4.529694669
sp|P05063|ALDOC_MOUSE	P05063	sp|P05063|ALDOC_MOUSE Fructose-bisphosphate aldolase C OS=Mus musculus GN=Aldoc PE=1 SV=4	Aldoc	0	50	9.46581	52661.45117	4.721492823
sp|P08752|GNAI2_MOUSE	P08752	sp|P08752|GNAI2_MOUSE Guanine nucleotide-binding protein G(i) subunit alpha-2 OS=Mus musculus GN=Gnai2 PE=1 SV=5	Gnai2	0	80	27.66543333	4318	3.635282638
sp|P10630|IF4A2_MOUSE	P10630	sp|P10630|IF4A2_MOUSE Eukaryotic initiation factor 4A-II OS=Mus musculus GN=Eif4a2 PE=1 SV=2	Eif4a2	1	90	45.67036667	926996.2188	5.967077963
sp|P12265|BGLR_MOUSE	P12265	sp|P12265|BGLR_MOUSE Beta-glucuronidase OS=Mus musculus GN=Gusb PE=1 SV=2	Gusb	0	40	7.848396667	44283.70117	4.646243911
sp|P13439|UMPS_MOUSE	P13439	sp|P13439|UMPS_MOUSE Uridine 5'-monophosphate synthase OS=Mus musculus GN=Umps PE=1 SV=3	Umps	0	50	8.6002	45934.95117	4.662143259
sp|P18760|COF1_MOUSE	P18760	sp|P18760|COF1_MOUSE Cofilin-1 OS=Mus musculus GN=Cfl1 PE=1 SV=3	Cfl1	0	90	37.80986667	1020202.125	6.008686224
sp|P19324|SERPH_MOUSE	P19324	sp|P19324|SERPH_MOUSE Serpin H1 OS=Mus musculus GN=Serpinh1 PE=1 SV=3	Serpinh1	0	30	4.482073333	30968.70117	4.490922991
sp|P24472|GSTA4_MOUSE	P24472	sp|P24472|GSTA4_MOUSE Glutathione S-transferase A4 OS=Mus musculus GN=Gsta4 PE=1 SV=3	Gsta4	0	80	28.4039	491912.2031	5.691887596
sp|P25976|UBF1_MOUSE	P25976	sp|P25976|UBF1_MOUSE Nucleolar transcription factor 1 OS=Mus musculus GN=Ubtf PE=1 SV=1	Ubtf	0	60	12.9876	23417.90039	4.369547954
sp|P26516|PSMD7_MOUSE	P26516	sp|P26516|PSMD7_MOUSE 26S proteasome non-ATPase regulatory subunit 7 OS=Mus musculus GN=Psmd7 PE=1 SV=2	Psmd7	0	70	16.6945	183932.5	5.264658474
sp|P28660|NCKP1_MOUSE	P28660	sp|P28660|NCKP1_MOUSE Nck-associated protein 1 OS=Mus musculus GN=Nckap1 PE=1 SV=2	Nckap1	0	70	16.50443333	13860.7998	4.141788291
sp|P29699|FETUA_MOUSE	P29699	sp|P29699|FETUA_MOUSE Alpha-2-HS-glycoprotein OS=Mus musculus GN=Ahsg PE=1 SV=1	Ahsg	0	100	2859.85	479199.1406	5.680516031
sp|P30681|HMGB2_MOUSE	P30681	sp|P30681|HMGB2_MOUSE High mobility group protein B2 OS=Mus musculus GN=Hmgb2 PE=1 SV=3	Hmgb2	0	10	0.791267333	59592.20117	4.775189427
sp|P32067|LA_MOUSE	P32067	sp|P32067|LA_MOUSE Lupus La protein homolog OS=Mus musculus GN=Ssb PE=1 SV=1	Ssb	0	60	14.78965	1334.25	3.125237211
sp|P34927|ASGR1_MOUSE	P34927	sp|P34927|ASGR1_MOUSE Asialoglycoprotein receptor 1 OS=Mus musculus GN=Asgr1 PE=1 SV=4	Asgr1	0	100	132.8843333	441262.4531	5.644696975
sp|P35293|RAB18_MOUSE	P35293	sp|P35293|RAB18_MOUSE Ras-related protein Rab-18 OS=Mus musculus GN=Rab18 PE=1 SV=2	Rab18	0	50	9.97555	129566.4492	5.112492557
sp|P35980|RL18_MOUSE	P35980	sp|P35980|RL18_MOUSE 60S ribosomal protein L18 OS=Mus musculus GN=Rpl18 PE=1 SV=3	Rpl18	1	100	88.49306667	1292395.688	6.1113955
sp|P42208|SEPT2_MOUSE	P42208	sp|P42208|SEPT2_MOUSE Septin-2 OS=Mus musculus GN=Sept2 PE=1 SV=2	Sept2	0	80	23.51993333	170981.3984	5.232948865
sp|P45700|MA1A1_MOUSE	P45700	sp|P45700|MA1A1_MOUSE Mannosyl-oligosaccharide 1,2-alpha-mannosidase IA OS=Mus musculus GN=Man1a1 PE=1 SV=1	Man1a1	0			19484.84961	4.289697058
sp|P46467|VPS4B_MOUSE	P46467	sp|P46467|VPS4B_MOUSE Vacuolar protein sorting-associated protein 4B OS=Mus musculus GN=Vps4b PE=1 SV=2	Vps4b	0	70	16.74696667	66320.30078	4.821646487
sp|P47856|GFPT1_MOUSE	P47856	sp|P47856|GFPT1_MOUSE Glutamine--fructose-6-phosphate aminotransferase [isomerizing] 1 OS=Mus musculus GN=Gfpt1 PE=1 SV=3	Gfpt1	0	50	10.86159667	28913.9502	4.461107429
sp|P49710|HCLS1_MOUSE	P49710	sp|P49710|HCLS1_MOUSE Hematopoietic lineage cell-specific protein OS=Mus musculus GN=Hcls1 PE=1 SV=2	Hcls1	0	20	3.154536667	23840.15039	4.377308991
sp|P50518|VATE1_MOUSE	P50518	sp|P50518|VATE1_MOUSE V-type proton ATPase subunit E 1 OS=Mus musculus GN=Atp6v1e1 PE=1 SV=2	Atp6v1e1	0	60	15.27263333	12300.6499	4.089928058
sp|P53994|RAB2A_MOUSE	P53994	sp|P53994|RAB2A_MOUSE Ras-related protein Rab-2A OS=Mus musculus GN=Rab2a PE=1 SV=1	Rab2a	0	80	33.04953333	202033.25	5.30542285
sp|P54116|STOM_MOUSE	P54116	sp|P54116|STOM_MOUSE Erythrocyte band 7 integral membrane protein OS=Mus musculus GN=Stom PE=1 SV=3	Stom	1	40	8.403096667	32374.55078	4.510203751
sp|P54823|DDX6_MOUSE	P54823	sp|P54823|DDX6_MOUSE Probable ATP-dependent RNA helicase DDX6 OS=Mus musculus GN=Ddx6 PE=1 SV=1	Ddx6	0	70	15.44626667	75323.84766	4.876932496
sp|P56656|CP239_MOUSE	P56656	sp|P56656|CP239_MOUSE Cytochrome P450 2C39 OS=Mus musculus GN=Cyp2c39 PE=1 SV=2	Cyp2c39	0	40	7.282712667	3509.550049	3.54525144
sp|P56959|FUS_MOUSE	P56959	sp|P56959|FUS_MOUSE RNA-binding protein FUS OS=Mus musculus GN=Fus PE=1 SV=1	Fus	1	100	86.13753333	204682.0547	5.311079768
sp|P62918|RL8_MOUSE	P62918	sp|P62918|RL8_MOUSE 60S ribosomal protein L8 OS=Mus musculus GN=Rpl8 PE=1 SV=2	Rpl8	0	100	155.7953333	803686	5.905086403
sp|P63330|PP2AA_MOUSE	P63330	sp|P63330|PP2AA_MOUSE Serine/threonine-protein phosphatase 2A catalytic subunit alpha isoform OS=Mus musculus GN=Ppp2ca PE=1 SV=1	Ppp2ca	0	50	8.97881	6095.5	3.785009336
sp|P70362|UFD1_MOUSE	P70362	sp|P70362|UFD1_MOUSE Ubiquitin fusion degradation protein 1 homolog OS=Mus musculus GN=Ufd1l PE=1 SV=2	Ufd1l	0	70	15.953	85771.84766	4.933344766
sp|P70697|DCUP_MOUSE	P70697	sp|P70697|DCUP_MOUSE Uroporphyrinogen decarboxylase OS=Mus musculus GN=Urod PE=1 SV=2	Urod	1	90	57.7044	100963.8984	5.004166111
sp|P83741|WNK1_MOUSE	P83741	sp|P83741|WNK1_MOUSE Serine/threonine-protein kinase WNK1 OS=Mus musculus GN=Wnk1 PE=1 SV=2	Wnk1	0	90	41.32333333	10533.6499	4.02257888
sp|P97379|G3BP2_MOUSE	P97379	sp|P97379|G3BP2_MOUSE Ras GTPase-activating protein-binding protein 2 OS=Mus musculus GN=G3bp2 PE=1 SV=2	G3bp2	0	50	8.85887	66934.25195	4.825648414
sp|P97792|CXAR_MOUSE	P97792	sp|P97792|CXAR_MOUSE Coxsackievirus and adenovirus receptor homolog OS=Mus musculus GN=Cxadr PE=1 SV=1	Cxadr	1	70	17.6594	46193.89844	4.664584615
sp|Q00PI9|HNRL2_MOUSE	Q00PI9	sp|Q00PI9|HNRL2_MOUSE Heterogeneous nuclear ribonucleoprotein U-like protein 2 OS=Mus musculus GN=Hnrnpul2 PE=1 SV=2	Hnrnpul2	0	70	18.97023333	32176.5	4.507538802
sp|Q06770|CBG_MOUSE	Q06770	sp|Q06770|CBG_MOUSE Corticosteroid-binding globulin OS=Mus musculus GN=Serpina6 PE=1 SV=1	Serpina6	1	100	198.273	48854.0498	4.688900571
sp|Q3TDD9|PPR21_MOUSE	Q3TDD9	sp|Q3TDD9|PPR21_MOUSE Protein phosphatase 1 regulatory subunit 21 OS=Mus musculus GN=Ppp1r21 PE=1 SV=2	Ppp1r21	0	30	4.470896667	19299.69922	4.285550541
sp|Q3TW96|UAP1L_MOUSE	Q3TW96	sp|Q3TW96|UAP1L_MOUSE UDP-N-acetylhexosamine pyrophosphorylase-like protein 1 OS=Mus musculus GN=Uap1l1 PE=1 SV=1	Uap1l1	0	30	5.650193333	23013.80029	4.36198834
sp|Q3UDE2|TTL12_MOUSE	Q3UDE2	sp|Q3UDE2|TTL12_MOUSE Tubulin--tyrosine ligase-like protein 12 OS=Mus musculus GN=Ttll12 PE=1 SV=1	Ttll12	0	20	3.0974	27383.25	4.437484991
sp|Q3UPH1|PRRC1_MOUSE	Q3UPH1	sp|Q3UPH1|PRRC1_MOUSE Protein PRRC1 OS=Mus musculus GN=Prrc1 PE=1 SV=1	Prrc1	0	40	8.00406	61270.40039	4.787250718
sp|Q505F5|LRC47_MOUSE	Q505F5	sp|Q505F5|LRC47_MOUSE Leucine-rich repeat-containing protein 47 OS=Mus musculus GN=Lrrc47 PE=1 SV=1	Lrrc47	0	50	8.918133333	42712.04883	4.630550404
sp|Q5F2E7|NUFP2_MOUSE	Q5F2E7	sp|Q5F2E7|NUFP2_MOUSE Nuclear fragile X mental retardation-interacting protein 2 OS=Mus musculus GN=Nufip2 PE=1 SV=1	Nufip2	1	70	16.40136667	17607.55029	4.245698938
sp|Q5SSH7|ZZEF1_MOUSE	Q5SSH7	sp|Q5SSH7|ZZEF1_MOUSE Zinc finger ZZ-type and EF-hand domain-containing protein 1 OS=Mus musculus GN=Zzef1 PE=1 SV=2	Zzef1	0	30	5.968166667	15550.55029	4.191745762
sp|Q5SSW2|PSME4_MOUSE	Q5SSW2	sp|Q5SSW2|PSME4_MOUSE Proteasome activator complex subunit 4 OS=Mus musculus GN=Psme4 PE=1 SV=1	Psme4	0	60	12.6384	14394.80029	4.158205644
sp|Q60649|CLPB_MOUSE	Q60649	sp|Q60649|CLPB_MOUSE Caseinolytic peptidase B protein homolog OS=Mus musculus GN=Clpb PE=1 SV=1	Clpb	0	70	17.44253333	22542.05078	4.352993424
sp|Q60855|RIPK1_MOUSE	Q60855	sp|Q60855|RIPK1_MOUSE Receptor-interacting serine/threonine-protein kinase 1 OS=Mus musculus GN=Ripk1 PE=1 SV=1	Ripk1	0	40	7.268366667	1675.150024	3.224053708
sp|Q60866|PTER_MOUSE	Q60866	sp|Q60866|PTER_MOUSE Phosphotriesterase-related protein OS=Mus musculus GN=Pter PE=1 SV=1	Pter	1	70	19.5457	3316.450096	3.520673467
sp|Q60930|VDAC2_MOUSE	Q60930	sp|Q60930|VDAC2_MOUSE Voltage-dependent anion-selective channel protein 2 OS=Mus musculus GN=Vdac2 PE=1 SV=2	Vdac2	0	90	61.9633	303730.5938	5.482488539
sp|Q61247|A2AP_MOUSE	Q61247	sp|Q61247|A2AP_MOUSE Alpha-2-antiplasmin OS=Mus musculus GN=Serpinf2 PE=1 SV=1	Serpinf2	1	100	167.5423333	51957.80078	4.71565076
sp|Q61694|3BHS5_MOUSE	Q61694	sp|Q61694|3BHS5_MOUSE 3 beta-hydroxysteroid dehydrogenase type 5 OS=Mus musculus GN=Hsd3b5 PE=1 SV=4	Hsd3b5	0	80	26.136786	179220.1062	5.25338673
sp|Q61823|PDCD4_MOUSE	Q61823	sp|Q61823|PDCD4_MOUSE Programmed cell death protein 4 OS=Mus musculus GN=Pdcd4 PE=1 SV=1	Pdcd4	1	80	30.00813333	95852.59766	4.981603887
sp|Q62419|SH3G1_MOUSE	Q62419	sp|Q62419|SH3G1_MOUSE Endophilin-A2 OS=Mus musculus GN=Sh3gl1 PE=1 SV=1	Sh3gl1	0	30	4.982363333	18739.25	4.272752205
sp|Q62452|UD19_MOUSE	Q62452	sp|Q62452|UD19_MOUSE UDP-glucuronosyltransferase 1-9 OS=Mus musculus GN=Ugt1a9 PE=1 SV=3	Ugt1a9	1	100	72.83683333	498659.3594	5.697803975
sp|Q63932|MP2K2_MOUSE	Q63932	sp|Q63932|MP2K2_MOUSE Dual specificity mitogen-activated protein kinase kinase 2 OS=Mus musculus GN=Map2k2 PE=1 SV=2	Map2k2	0	90	37.42416667	159265.5	5.202121709
sp|Q69Z37|SAM9L_MOUSE	Q69Z37	sp|Q69Z37|SAM9L_MOUSE Sterile alpha motif domain-containing protein 9-like OS=Mus musculus GN=Samd9l PE=1 SV=2	Samd9l	0	10	1.560761667	2835.949951	3.452698562
sp|Q6A0A2|LAR4B_MOUSE	Q6A0A2	sp|Q6A0A2|LAR4B_MOUSE La-related protein 4B OS=Mus musculus GN=Larp4b PE=1 SV=2	Larp4b	0	60	13.29006667	24103.5	4.38208011
sp|Q6DIC0|SMCA2_MOUSE	Q6DIC0	sp|Q6DIC0|SMCA2_MOUSE Probable global transcription activator SNF2L2 OS=Mus musculus GN=Smarca2 PE=1 SV=1	Smarca2	0	90	40.09116667	10504.5	4.021375385
sp|Q6P3A8|ODBB_MOUSE	Q6P3A8	sp|Q6P3A8|ODBB_MOUSE 2-oxoisovalerate dehydrogenase subunit beta, mitochondrial OS=Mus musculus GN=Bckdhb PE=1 SV=2	Bckdhb	0	70	18.9624	134343.1523	5.128215535
sp|Q6PDM2|SRSF1_MOUSE	Q6PDM2	sp|Q6PDM2|SRSF1_MOUSE Serine/arginine-rich splicing factor 1 OS=Mus musculus GN=Srsf1 PE=1 SV=3	Srsf1	0	80	29.85426667	248351.7969	5.395067307
sp|Q6PHZ2|KCC2D_MOUSE	Q6PHZ2	sp|Q6PHZ2|KCC2D_MOUSE Calcium/calmodulin-dependent protein kinase type II subunit delta OS=Mus musculus GN=Camk2d PE=1 SV=1	Camk2d	0	80	22.77579	19199.59961	4.283292172
sp|Q7TQI3|OTUB1_MOUSE	Q7TQI3	sp|Q7TQI3|OTUB1_MOUSE Ubiquitin thioesterase OTUB1 OS=Mus musculus GN=Otub1 PE=1 SV=2	Otub1	0	70	17.93716667	3376.499878	3.528466738
sp|Q7TSH2|KPBB_MOUSE	Q7TSH2	sp|Q7TSH2|KPBB_MOUSE Phosphorylase b kinase regulatory subunit beta OS=Mus musculus GN=Phkb PE=1 SV=1	Phkb	0	60	12.12384333	16551.1499	4.218828172
sp|Q7TSV4|PGM2_MOUSE	Q7TSV4	sp|Q7TSV4|PGM2_MOUSE Phosphoglucomutase-2 OS=Mus musculus GN=Pgm2 PE=1 SV=1	Pgm2	1	90	50.6174	36311.15039	4.560040008
sp|Q8BFP9|PDK1_MOUSE	Q8BFP9	sp|Q8BFP9|PDK1_MOUSE [Pyruvate dehydrogenase (acetyl-transferring)] kinase isozyme 1, mitochondrial OS=Mus musculus GN=Pdk1 PE=1 SV=2	Pdk1	0	90	47.49283333	18269.30029	4.261721914
sp|Q8BG67|EFR3A_MOUSE	Q8BG67	sp|Q8BG67|EFR3A_MOUSE Protein EFR3 homolog A OS=Mus musculus GN=Efr3a PE=1 SV=1	Efr3a	0	60	14.84376667	13757.75	4.138547413
sp|Q8BHD7|PTBP3_MOUSE	Q8BHD7	sp|Q8BHD7|PTBP3_MOUSE Polypyrimidine tract-binding protein 3 OS=Mus musculus GN=Ptbp3 PE=1 SV=1	Ptbp3	0	80	24.0698	149756.7969	5.175386542
sp|Q8BJY1|PSMD5_MOUSE	Q8BJY1	sp|Q8BJY1|PSMD5_MOUSE 26S proteasome non-ATPase regulatory subunit 5 OS=Mus musculus GN=Psmd5 PE=1 SV=4	Psmd5	0	60	13.99133333	83908.44922	4.923805695
sp|Q8BKC5|IPO5_MOUSE	Q8BKC5	sp|Q8BKC5|IPO5_MOUSE Importin-5 OS=Mus musculus GN=Ipo5 PE=1 SV=3	Ipo5	0	50	8.58713	22396.2002	4.350174341
sp|Q8BP40|PPA6_MOUSE	Q8BP40	sp|Q8BP40|PPA6_MOUSE Lysophosphatidic acid phosphatase type 6 OS=Mus musculus GN=Acp6 PE=1 SV=1	Acp6	0	70	18.28306667	71708.80078	4.85557246
sp|Q8BVE3|VATH_MOUSE	Q8BVE3	sp|Q8BVE3|VATH_MOUSE V-type proton ATPase subunit H OS=Mus musculus GN=Atp6v1h PE=1 SV=1	Atp6v1h	0	40	7.160653333	41364.94922	4.616632496
sp|Q8BVG4|DPP9_MOUSE	Q8BVG4	sp|Q8BVG4|DPP9_MOUSE Dipeptidyl peptidase 9 OS=Mus musculus GN=Dpp9 PE=1 SV=2	Dpp9	0	40	7.21192	14197.09961	4.152199629
sp|Q8BVW3|TRI14_MOUSE	Q8BVW3	sp|Q8BVW3|TRI14_MOUSE Tripartite motif-containing protein 14 OS=Mus musculus GN=Trim14 PE=1 SV=2	Trim14	0	60	13.39787667	22627.5	4.354636574
sp|Q8BWS5|GRIN3_MOUSE	Q8BWS5	sp|Q8BWS5|GRIN3_MOUSE G protein-regulated inducer of neurite outgrowth 3 OS=Mus musculus GN=Gprin3 PE=1 SV=1	Gprin3	0	50	8.94687	23453.5	4.370207662
sp|Q8BWU8|AT2L1_MOUSE	Q8BWU8	sp|Q8BWU8|AT2L1_MOUSE Ethanolamine-phosphate phospho-lyase OS=Mus musculus GN=Etnppl PE=2 SV=1	Etnppl	1			65646.24805	4.817209909
sp|Q8CHY6|P66A_MOUSE	Q8CHY6	sp|Q8CHY6|P66A_MOUSE Transcriptional repressor p66 alpha OS=Mus musculus GN=Gatad2a PE=1 SV=2	Gatad2a	0	60	12.41236667	17137.25	4.233941132
sp|Q8K1E0|STX5_MOUSE	Q8K1E0	sp|Q8K1E0|STX5_MOUSE Syntaxin-5 OS=Mus musculus GN=Stx5 PE=1 SV=3	Stx5	0			35412	4.549150456
sp|Q8R1Q8|DC1L1_MOUSE	Q8R1Q8	sp|Q8R1Q8|DC1L1_MOUSE Cytoplasmic dynein 1 light intermediate chain 1 OS=Mus musculus GN=Dync1li1 PE=1 SV=1	Dync1li1	0	30	5.192416667	44607.25	4.64940545
sp|Q8R1S4|MTSS1_MOUSE	Q8R1S4	sp|Q8R1S4|MTSS1_MOUSE Metastasis suppressor protein 1 OS=Mus musculus GN=Mtss1 PE=1 SV=1	Mtss1	0	90	48.73676667	24788.29932	4.394246732
sp|Q8R4U0|STAB2_MOUSE	Q8R4U0	sp|Q8R4U0|STAB2_MOUSE Stabilin-2 OS=Mus musculus GN=Stab2 PE=1 SV=1	Stab2	0	80	25.94006667	41307.5	4.616028912
sp|Q8R5H1|UBP15_MOUSE	Q8R5H1	sp|Q8R5H1|UBP15_MOUSE Ubiquitin carboxyl-terminal hydrolase 15 OS=Mus musculus GN=Usp15 PE=1 SV=1	Usp15	0	30	5.988306667	13856.0498	4.141639436
sp|Q8VBW8|TTC36_MOUSE	Q8VBW8	sp|Q8VBW8|TTC36_MOUSE Tetratricopeptide repeat protein 36 OS=Mus musculus GN=Ttc36 PE=1 SV=1	Ttc36	1	100	319.645	159795.1992	5.203563728
sp|Q8VBZ3|CLPT1_MOUSE	Q8VBZ3	sp|Q8VBZ3|CLPT1_MOUSE Cleft lip and palate transmembrane protein 1 homolog OS=Mus musculus GN=Clptm1 PE=1 SV=1	Clptm1	0	60	13.89293333	52045.29883	4.716381506
sp|Q8VCH6|DHC24_MOUSE	Q8VCH6	sp|Q8VCH6|DHC24_MOUSE Delta(24)-sterol reductase OS=Mus musculus GN=Dhcr24 PE=1 SV=1	Dhcr24	0	100	178.653	91751.89844	4.962615059
sp|Q8VCZ9|PROD2_MOUSE	Q8VCZ9	sp|Q8VCZ9|PROD2_MOUSE Probable proline dehydrogenase 2 OS=Mus musculus GN=Prodh2 PE=1 SV=1	Prodh2	0	100	117.8416667	39930.09961	4.601300394
sp|Q8VD65|PI3R4_MOUSE	Q8VD65	sp|Q8VD65|PI3R4_MOUSE Phosphoinositide 3-kinase regulatory subunit 4 OS=Mus musculus GN=Pik3r4 PE=1 SV=3	Pik3r4	0	20	3.980806667	8784	3.943692327
sp|Q8VDK1|NIT1_MOUSE	Q8VDK1	sp|Q8VDK1|NIT1_MOUSE Nitrilase homolog 1 OS=Mus musculus GN=Nit1 PE=1 SV=2	Nit1	1	90	36.40363333	146496.0547	5.165825929
sp|Q8VE47|UBA5_MOUSE	Q8VE47	sp|Q8VE47|UBA5_MOUSE Ubiquitin-like modifier-activating enzyme 5 OS=Mus musculus GN=Uba5 PE=1 SV=2	Uba5	0	60	11.61675333	65873.80078	4.818712722
sp|Q8VH51|RBM39_MOUSE	Q8VH51	sp|Q8VH51|RBM39_MOUSE RNA-binding protein 39 OS=Mus musculus GN=Rbm39 PE=1 SV=2	Rbm39	1	90	53.85633333	71039.94922	4.851502642
sp|Q91VA6|PDIP2_MOUSE	Q91VA6	sp|Q91VA6|PDIP2_MOUSE Polymerase delta-interacting protein 2 OS=Mus musculus GN=Poldip2 PE=1 SV=1	Poldip2	0	80	28.90633333	12530.75	4.097977065
sp|Q91VF2|HNMT_MOUSE	Q91VF2	sp|Q91VF2|HNMT_MOUSE Histamine N-methyltransferase OS=Mus musculus GN=Hnmt PE=1 SV=1	Hnmt	0	40	6.177016667	65708.60156	4.817622224
sp|Q91WC0|SETD3_MOUSE	Q91WC0	sp|Q91WC0|SETD3_MOUSE Histone-lysine N-methyltransferase setd3 OS=Mus musculus GN=Setd3 PE=1 SV=1	Setd3	0	80	27.03586667	13150.8501	4.118953827
sp|Q91WK5|GCSH_MOUSE	Q91WK5	sp|Q91WK5|GCSH_MOUSE Glycine cleavage system H protein, mitochondrial OS=Mus musculus GN=Gcsh PE=1 SV=2	Gcsh	1	80	28.25136667	152363	5.182879515
sp|Q91WS0|CISD1_MOUSE	Q91WS0	sp|Q91WS0|CISD1_MOUSE CDGSH iron-sulfur domain-containing protein 1 OS=Mus musculus GN=Cisd1 PE=1 SV=1	Cisd1	0	90	51.238	614286.1563	5.788370728
sp|Q91XE4|ACY3_MOUSE	Q91XE4	sp|Q91XE4|ACY3_MOUSE N-acyl-aromatic-L-amino acid amidohydrolase (carboxylate-forming) OS=Mus musculus GN=Acy3 PE=1 SV=1	Acy3	1	80	26.82983333	430893	5.634369439
sp|Q91XF0|PNPO_MOUSE	Q91XF0	sp|Q91XF0|PNPO_MOUSE Pyridoxine-5'-phosphate oxidase OS=Mus musculus GN=Pnpo PE=1 SV=1	Pnpo	1	90	53.02076667	675864.3438	5.829859535
sp|Q91XT4|SC16B_MOUSE	Q91XT4	sp|Q91XT4|SC16B_MOUSE Protein transport protein Sec16B OS=Mus musculus GN=Sec16b PE=1 SV=3	Sec16b	0	80	27.0674	28190.5498	4.450103546
sp|Q91ZW3|SMCA5_MOUSE	Q91ZW3	sp|Q91ZW3|SMCA5_MOUSE SWI/SNF-related matrix-associated actin-dependent regulator of chromatin subfamily A member 5 OS=Mus musculus GN=Smarca5 PE=1 SV=1	Smarca5	0	20	3.87055	9019.699951	3.955192091
sp|Q921F2|TADBP_MOUSE	Q921F2	sp|Q921F2|TADBP_MOUSE TAR DNA-binding protein 43 OS=Mus musculus GN=Tardbp PE=1 SV=1	Tardbp	0	70	17.57793333	6741.799805	3.828775852
sp|Q921S7|RM37_MOUSE	Q921S7	sp|Q921S7|RM37_MOUSE 39S ribosomal protein L37, mitochondrial OS=Mus musculus GN=Mrpl37 PE=1 SV=1	Mrpl37	0	60	14.88466667	25712.9502	4.410151909
sp|Q925N2|SFXN2_MOUSE	Q925N2	sp|Q925N2|SFXN2_MOUSE Sideroflexin-2 OS=Mus musculus GN=Sfxn2 PE=1 SV=1	Sfxn2	0	40	6.750316667	104582.1992	5.01945777
sp|Q99J77|SIAS_MOUSE	Q99J77	sp|Q99J77|SIAS_MOUSE Sialic acid synthase OS=Mus musculus GN=Nans PE=1 SV=1	Nans	0	60	13.36804333	88149.40234	4.945219372
sp|Q99JX3|GORS2_MOUSE	Q99JX3	sp|Q99JX3|GORS2_MOUSE Golgi reassembly-stacking protein 2 OS=Mus musculus GN=Gorasp2 PE=1 SV=3	Gorasp2	0	80	34.25256667	127589.9023	5.105816305
sp|Q99LE6|ABCF2_MOUSE	Q99LE6	sp|Q99LE6|ABCF2_MOUSE ATP-binding cassette sub-family F member 2 OS=Mus musculus GN=Abcf2 PE=1 SV=1	Abcf2	0	40	8.160983333	24027.9502	4.380716723
sp|Q99LI2|CLCC1_MOUSE	Q99LI2	sp|Q99LI2|CLCC1_MOUSE Chloride channel CLIC-like protein 1 OS=Mus musculus GN=Clcc1 PE=1 SV=1	Clcc1	0	50	9.876696667	53332.40039	4.726991131
sp|Q99LI8|HGS_MOUSE	Q99LI8	sp|Q99LI8|HGS_MOUSE Hepatocyte growth factor-regulated tyrosine kinase substrate OS=Mus musculus GN=Hgs PE=1 SV=2	Hgs	0	60	12.87086667	19464.5	4.289243252
sp|Q99PT1|GDIR1_MOUSE	Q99PT1	sp|Q99PT1|GDIR1_MOUSE Rho GDP-dissociation inhibitor 1 OS=Mus musculus GN=Arhgdia PE=1 SV=3	Arhgdia	0	80	35.51513333	490274.3594	5.690439181
sp|Q9CPU0|LGUL_MOUSE	Q9CPU0	sp|Q9CPU0|LGUL_MOUSE Lactoylglutathione lyase OS=Mus musculus GN=Glo1 PE=1 SV=3	Glo1	0	90	55.11466667	734010.9688	5.86570255
sp|Q9CRD2|EMC2_MOUSE	Q9CRD2	sp|Q9CRD2|EMC2_MOUSE ER membrane protein complex subunit 2 OS=Mus musculus GN=Emc2 PE=1 SV=1	Emc2	0	40	6.13281	49929.19922	4.698354601
sp|Q9CS42|PRPS2_MOUSE	Q9CS42	sp|Q9CS42|PRPS2_MOUSE Ribose-phosphate pyrophosphokinase 2 OS=Mus musculus GN=Prps2 PE=1 SV=4	Prps2	0	50	10.60860667	15763.75	4.197659539
sp|Q9CXT8|MPPB_MOUSE	Q9CXT8	sp|Q9CXT8|MPPB_MOUSE Mitochondrial-processing peptidase subunit beta OS=Mus musculus GN=Pmpcb PE=1 SV=1	Pmpcb	0	80	32.79146667	67505.90234	4.829341747
sp|Q9CZX8|RS19_MOUSE	Q9CZX8	sp|Q9CZX8|RS19_MOUSE 40S ribosomal protein S19 OS=Mus musculus GN=Rps19 PE=1 SV=3	Rps19	0	90	48.7332	57216.5	4.757521288
sp|Q9D0M3|CY1_MOUSE	Q9D0M3	sp|Q9D0M3|CY1_MOUSE Cytochrome c1, heme protein, mitochondrial OS=Mus musculus GN=Cyc1 PE=1 SV=1	Cyc1	0	90	65.37816667	1354802.188	6.131875889
sp|Q9D2M8|UB2V2_MOUSE	Q9D2M8	sp|Q9D2M8|UB2V2_MOUSE Ubiquitin-conjugating enzyme E2 variant 2 OS=Mus musculus GN=Ube2v2 PE=1 SV=4	Ube2v2	0	10	1.409597667	154743.5938	5.189612679
sp|Q9D7I5|LHPP_MOUSE	Q9D7I5	sp|Q9D7I5|LHPP_MOUSE Phospholysine phosphohistidine inorganic pyrophosphate phosphatase OS=Mus musculus GN=Lhpp PE=1 SV=1	Lhpp	1	70	19.2571	74378.20313	4.871445682
sp|Q9D855|QCR7_MOUSE	Q9D855	sp|Q9D855|QCR7_MOUSE Cytochrome b-c1 complex subunit 7 OS=Mus musculus GN=Uqcrb PE=1 SV=3	Uqcrb	1	90	55.4745	367992.2969	5.565838728
sp|Q9DB29|IAH1_MOUSE	Q9DB29	sp|Q9DB29|IAH1_MOUSE Isoamyl acetate-hydrolyzing esterase 1 homolog OS=Mus musculus GN=Iah1 PE=1 SV=1	Iah1	0	90	55.4079	335781.7969	5.526057149
sp|Q9DBS1|TMM43_MOUSE	Q9DBS1	sp|Q9DBS1|TMM43_MOUSE Transmembrane protein 43 OS=Mus musculus GN=Tmem43 PE=1 SV=1	Tmem43	0	20	3.621156667	29443.19922	4.468984997
sp|Q9EPJ9|ARFG1_MOUSE	Q9EPJ9	sp|Q9EPJ9|ARFG1_MOUSE ADP-ribosylation factor GTPase-activating protein 1 OS=Mus musculus GN=Arfgap1 PE=1 SV=2	Arfgap1	0	50	9.270643333	60320.59961	4.78046565
sp|Q9ESB3|HRG_MOUSE	Q9ESB3	sp|Q9ESB3|HRG_MOUSE Histidine-rich glycoprotein OS=Mus musculus GN=Hrg PE=1 SV=2	Hrg	1	100	366.5033333	139216	5.143689151
sp|Q9JHU2|PALMD_MOUSE	Q9JHU2	sp|Q9JHU2|PALMD_MOUSE Palmdelphin OS=Mus musculus GN=Palmd PE=1 SV=1	Palmd	1	60	12.18611333	53144.19922	4.725455867
sp|Q9JIK5|DDX21_MOUSE	Q9JIK5	sp|Q9JIK5|DDX21_MOUSE Nucleolar RNA helicase 2 OS=Mus musculus GN=Ddx21 PE=1 SV=3	Ddx21	0	40	6.571653333	28659.8999	4.457274669
sp|Q9JIY5|HTRA2_MOUSE	Q9JIY5	sp|Q9JIY5|HTRA2_MOUSE Serine protease HTRA2, mitochondrial OS=Mus musculus GN=Htra2 PE=1 SV=2	Htra2	0	40	6.217406667	42186.04883	4.625168851
sp|Q9JJL3|SO1B2_MOUSE	Q9JJL3	sp|Q9JJL3|SO1B2_MOUSE Solute carrier organic anion transporter family member 1B2 OS=Mus musculus GN=Slco1b2 PE=1 SV=1	Slco1b2	1	100	103.1203667	295504.75	5.470564466
sp|Q9JK48|SHLB1_MOUSE	Q9JK48	sp|Q9JK48|SHLB1_MOUSE Endophilin-B1 OS=Mus musculus GN=Sh3glb1 PE=1 SV=1	Sh3glb1	0	50	9.70853	12223.9502	4.087211572
sp|Q9JK81|MYG1_MOUSE	Q9JK81	sp|Q9JK81|MYG1_MOUSE UPF0160 protein MYG1, mitochondrial OS=Mus musculus GN=Myg1 PE=1 SV=1	Myg1	0	50	10.22265333	91888.85156	4.963262824
sp|Q9QUJ7|ACSL4_MOUSE	Q9QUJ7	sp|Q9QUJ7|ACSL4_MOUSE Long-chain-fatty-acid--CoA ligase 4 OS=Mus musculus GN=Acsl4 PE=1 SV=2	Acsl4	0	70	17.68133333	43841.85059	4.641888878
sp|Q9QYB5|ADDG_MOUSE	Q9QYB5	sp|Q9QYB5|ADDG_MOUSE Gamma-adducin OS=Mus musculus GN=Add3 PE=1 SV=2	Add3	0	30	4.41861	28942.9502	4.461542797
sp|Q9QYF1|RDH11_MOUSE	Q9QYF1	sp|Q9QYF1|RDH11_MOUSE Retinol dehydrogenase 11 OS=Mus musculus GN=Rdh11 PE=1 SV=2	Rdh11	1	80	29.8019	308840.8984	5.489734807
sp|Q9R0P5|DEST_MOUSE	Q9R0P5	sp|Q9R0P5|DEST_MOUSE Destrin OS=Mus musculus GN=Dstn PE=1 SV=3	Dstn	0	90	41.95496667	315431.8906	5.498905599
sp|Q9R190|MTA2_MOUSE	Q9R190	sp|Q9R190|MTA2_MOUSE Metastasis-associated protein MTA2 OS=Mus musculus GN=Mta2 PE=1 SV=1	Mta2	0	60	13.74196667	27022.0498	4.43171829
sp|Q9R1P3|PSB2_MOUSE	Q9R1P3	sp|Q9R1P3|PSB2_MOUSE Proteasome subunit beta type-2 OS=Mus musculus GN=Psmb2 PE=1 SV=1	Psmb2	0	80	30.01726667	283319.5625	5.452276562
sp|Q9WUM3|COR1B_MOUSE	Q9WUM3	sp|Q9WUM3|COR1B_MOUSE Coronin-1B OS=Mus musculus GN=Coro1b PE=1 SV=1	Coro1b	1	60	12.78343333	67604.80078	4.829977537
sp|Q9Z0S1|BPNT1_MOUSE	Q9Z0S1	sp|Q9Z0S1|BPNT1_MOUSE 3'(2'),5'-bisphosphate nucleotidase 1 OS=Mus musculus GN=Bpnt1 PE=1 SV=2	Bpnt1	0	80	29.2581	264398.4063	5.422258833
sp|Q9Z160|COG1_MOUSE	Q9Z160	sp|Q9Z160|COG1_MOUSE Conserved oligomeric Golgi complex subunit 1 OS=Mus musculus GN=Cog1 PE=1 SV=3	Cog1	0	30	6.08467	3692.549927	3.567326376
sp|Q9Z2X1|HNRPF_MOUSE	Q9Z2X1	sp|Q9Z2X1|HNRPF_MOUSE Heterogeneous nuclear ribonucleoprotein F OS=Mus musculus GN=Hnrnpf PE=1 SV=3	Hnrnpf	0	80	34.06106667	14980.9502	4.17553936
sp|Q9Z315|SNUT1_MOUSE	Q9Z315	sp|Q9Z315|SNUT1_MOUSE U4/U6.U5 tri-snRNP-associated protein 1 OS=Mus musculus GN=Sart1 PE=1 SV=1	Sart1	0	30	5.835583333	7478.599854	3.873820297
tr|A0A087WNW3|A0A087WNW3_MOUSE	A0A087WNW3	tr|A0A087WNW3|A0A087WNW3_MOUSE Kinectin OS=Mus musculus GN=Ktn1 PE=1 SV=1	Ktn1	0	20	4.129973333	27905.5498	4.445690584
tr|A0A0R4J094|A0A0R4J094_MOUSE	A0A0R4J094	tr|A0A0R4J094|A0A0R4J094_MOUSE Fumarylacetoacetate hydrolase domain-containing protein 2A OS=Mus musculus GN=Fahd2a PE=1 SV=1	Fahd2a	1	60	12.02429	8254.100098	3.916669731
tr|B1AZ46|B1AZ46_MOUSE	B1AZ46	tr|B1AZ46|B1AZ46_MOUSE Brain-specific angiogenesis inhibitor 1-associated protein 2 OS=Mus musculus GN=Baiap2 PE=1 SV=1	Baiap2	0	70	16.30096667	526.2000122	2.721150854
tr|D3YTN4|D3YTN4_MOUSE	D3YTN4	tr|D3YTN4|D3YTN4_MOUSE GTPase IMAP family member 4 OS=Mus musculus GN=Gimap4 PE=1 SV=1	Gimap4	0	30	5.700896667	57490.19922	4.759593814
tr|E9PWE8|E9PWE8_MOUSE	E9PWE8	tr|E9PWE8|E9PWE8_MOUSE Dihydropyrimidinase-related protein 3 OS=Mus musculus GN=Dpysl3 PE=1 SV=1	Dpysl3	0	10	2.019052667	2643.600098	3.422195759
tr|E9Q411|E9Q411_MOUSE	E9Q411	tr|E9Q411|E9Q411_MOUSE Protein Nbas OS=Mus musculus GN=Nbas PE=1 SV=1	Nbas	0	20	4.06794	9748.100098	3.98891998
tr|E9Q6D8|E9Q6D8_MOUSE	E9Q6D8	tr|E9Q6D8|E9Q6D8_MOUSE Protein C6 OS=Mus musculus GN=C6 PE=1 SV=1	C6	0	90	49.47968333	19814.30029	4.296978741
tr|E9Q6M5|E9Q6M5_MOUSE	E9Q6M5	tr|E9Q6M5|E9Q6M5_MOUSE Protein Slc22a26 OS=Mus musculus GN=Slc22a26 PE=1 SV=1	Slc22a26	0	80	23.45807977	153905.4961	5.187254129
tr|F8VPK5|F8VPK5_MOUSE	F8VPK5	tr|F8VPK5|F8VPK5_MOUSE Rho-associated protein kinase OS=Mus musculus GN=Rock2 PE=1 SV=1	Rock2	0	20	3.874986667	1390.75	3.143249069
tr|G3UXW9|G3UXW9_MOUSE	G3UXW9	tr|G3UXW9|G3UXW9_MOUSE COP9 signalosome complex subunit 1 OS=Mus musculus GN=Gps1 PE=1 SV=1	Gps1	0	50	10.02921	1184	3.073351702
tr|Q99LB4|Q99LB4_MOUSE	Q99LB4	tr|Q99LB4|Q99LB4_MOUSE Capping protein (Actin filament), gelsolin-like OS=Mus musculus GN=Capg PE=1 SV=1	Capg	0	20	2.85918	41209.50098	4.614997355
sp|A2A8L5|PTPRF_MOUSE	A2A8L5	sp|A2A8L5|PTPRF_MOUSE Receptor-type tyrosine-protein phosphatase F OS=Mus musculus GN=Ptprf PE=1 SV=1	Ptprf	0	90	36.2083	6069.800049	3.783174385
sp|A2APT9|KLD7A_MOUSE	A2APT9	sp|A2APT9|KLD7A_MOUSE Kelch domain-containing protein 7A OS=Mus musculus GN=Klhdc7a PE=1 SV=3	Klhdc7a	0	30	5.317176667	7837.500244	3.894177567
sp|A2ASZ8|SCMC2_MOUSE	A2ASZ8	sp|A2ASZ8|SCMC2_MOUSE Calcium-binding mitochondrial carrier protein SCaMC-2 OS=Mus musculus GN=Slc25a25 PE=1 SV=1	Slc25a25	0	100	83.62056667	8846.850098	3.946788669
sp|A3KGB4|TBC8B_MOUSE	A3KGB4	sp|A3KGB4|TBC8B_MOUSE TBC1 domain family member 8B OS=Mus musculus GN=Tbc1d8b PE=1 SV=1	Tbc1d8b	0	20	2.600573333	15768.75	4.197797268
sp|A6H611|MIPEP_MOUSE	A6H611	sp|A6H611|MIPEP_MOUSE Mitochondrial intermediate peptidase OS=Mus musculus GN=Mipep PE=1 SV=1	Mipep	0	30	5.433206667	24239.75	4.384528136
sp|E9PZJ8|ASCC3_MOUSE	E9PZJ8	sp|E9PZJ8|ASCC3_MOUSE Activating signal cointegrator 1 complex subunit 3 OS=Mus musculus GN=Ascc3 PE=1 SV=1	Ascc3	0	20	4.00266	16491.35059	4.217256224
sp|F8VPU2|FARP1_MOUSE	F8VPU2	sp|F8VPU2|FARP1_MOUSE FERM, RhoGEF and pleckstrin domain-containing protein 1 OS=Mus musculus GN=Farp1 PE=1 SV=1	Farp1	0	40	8.33851	19271.30078	4.28491103
sp|G5E8K5|ANK3_MOUSE	G5E8K5	sp|G5E8K5|ANK3_MOUSE Ankyrin-3 OS=Mus musculus GN=Ank3 PE=1 SV=1	Ank3	0	60	13.76563333	16688.59961	4.222419895
sp|O08600|NUCG_MOUSE	O08600	sp|O08600|NUCG_MOUSE Endonuclease G, mitochondrial OS=Mus musculus GN=Endog PE=1 SV=1	Endog	0	60	15.43766667	134692.2969	5.129342759
sp|O09111|NDUBB_MOUSE	O09111	sp|O09111|NDUBB_MOUSE NADH dehydrogenase [ubiquinone] 1 beta subcomplex subunit 11, mitochondrial OS=Mus musculus GN=Ndufb11 PE=1 SV=2	Ndufb11	0	90	38.8893	213899.7031	5.330210182
sp|O35071|KIF1C_MOUSE	O35071	sp|O35071|KIF1C_MOUSE Kinesin-like protein KIF1C OS=Mus musculus GN=Kif1c PE=1 SV=2	Kif1c	0	80	29.77206667	33890.04883	4.530072195
sp|O35381|AN32A_MOUSE	O35381	sp|O35381|AN32A_MOUSE Acidic leucine-rich nuclear phosphoprotein 32 family member A OS=Mus musculus GN=Anp32a PE=1 SV=1	Anp32a	0	100	80.82966667	119628.3477	5.077834104
sp|O35382|EXOC4_MOUSE	O35382	sp|O35382|EXOC4_MOUSE Exocyst complex component 4 OS=Mus musculus GN=Exoc4 PE=1 SV=2	Exoc4	0	50	8.555663333	4698.550049	3.671963857
sp|O35403|ST3A1_MOUSE	O35403	sp|O35403|ST3A1_MOUSE Amine sulfotransferase OS=Mus musculus GN=Sult3a1 PE=2 SV=1	Sult3a1	0	100	103.749	570383.5	5.756166954
sp|O35435|PYRD_MOUSE	O35435	sp|O35435|PYRD_MOUSE Dihydroorotate dehydrogenase (quinone), mitochondrial OS=Mus musculus GN=Dhodh PE=1 SV=2	Dhodh	0	30	6.046406667	566.5000153	2.753199926
sp|O70251|EF1B_MOUSE	O70251	sp|O70251|EF1B_MOUSE Elongation factor 1-beta OS=Mus musculus GN=Eef1b PE=1 SV=5	Eef1b	0			780748.4375	5.892511124
sp|P01899|HA11_MOUSE	P01899	sp|P01899|HA11_MOUSE H-2 class I histocompatibility antigen, D-B alpha chain OS=Mus musculus GN=H2-D1 PE=1 SV=2	H2-D1	0	100	101.872	72889.14844	4.862662876
sp|P04117|FABP4_MOUSE	P04117	sp|P04117|FABP4_MOUSE Fatty acid-binding protein, adipocyte OS=Mus musculus GN=Fabp4 PE=1 SV=3	Fabp4	0	20	3.78649	93497.94922	4.970802085
sp|P05132|KAPCA_MOUSE	P05132	sp|P05132|KAPCA_MOUSE cAMP-dependent protein kinase catalytic subunit alpha OS=Mus musculus GN=Prkaca PE=1 SV=3	Prkaca	0	70	15.91826667	40288.55078	4.605181646
sp|P07309|TTHY_MOUSE	P07309	sp|P07309|TTHY_MOUSE Transthyretin OS=Mus musculus GN=Ttr PE=1 SV=1	Ttr	0	100	2904.283333	1030270.719	6.012951357
sp|P09671|SODM_MOUSE	P09671	sp|P09671|SODM_MOUSE Superoxide dismutase [Mn], mitochondrial OS=Mus musculus GN=Sod2 PE=1 SV=3	Sod2	1	90	39.4501	1136942.125	6.055738358
sp|P10493|NID1_MOUSE	P10493	sp|P10493|NID1_MOUSE Nidogen-1 OS=Mus musculus GN=Nid1 PE=1 SV=2	Nid1	0	20	4.020743333	13375.80029	4.126319776
sp|P11247|PERM_MOUSE	P11247	sp|P11247|PERM_MOUSE Myeloperoxidase OS=Mus musculus GN=Mpo PE=1 SV=2	Mpo	0			5537.649902	3.743325496
sp|P11688|ITA5_MOUSE	P11688	sp|P11688|ITA5_MOUSE Integrin alpha-5 OS=Mus musculus GN=Itga5 PE=1 SV=3	Itga5	0	20	3.836573333	43236.44922	4.63585002
sp|P11835|ITB2_MOUSE	P11835	sp|P11835|ITB2_MOUSE Integrin beta-2 OS=Mus musculus GN=Itgb2 PE=1 SV=2	Itgb2	0	30	4.409636667	16935.2998	4.228792889
sp|P12815|PDCD6_MOUSE	P12815	sp|P12815|PDCD6_MOUSE Programmed cell death protein 6 OS=Mus musculus GN=Pdcd6 PE=1 SV=2	Pdcd6	0	70	16.65736667	102757.3984	5.0118131
sp|P13516|ACOD1_MOUSE	P13516	sp|P13516|ACOD1_MOUSE Acyl-CoA desaturase 1 OS=Mus musculus GN=Scd1 PE=1 SV=2	Scd1	0	100	1784.32	415296.3438	5.618358108
sp|P15327|PMGE_MOUSE	P15327	sp|P15327|PMGE_MOUSE Bisphosphoglycerate mutase OS=Mus musculus GN=Bpgm PE=1 SV=2	Bpgm	0	30	4.622416667	21299.59961	4.32837144
sp|P16045|LEG1_MOUSE	P16045	sp|P16045|LEG1_MOUSE Galectin-1 OS=Mus musculus GN=Lgals1 PE=1 SV=3	Lgals1	0	30	4.269166667	72799.65039	4.862129294
sp|P16675|PPGB_MOUSE	P16675	sp|P16675|PPGB_MOUSE Lysosomal protective protein OS=Mus musculus GN=Ctsa PE=1 SV=1	Ctsa	1	100	94.61066667	31661.7002	4.500534232
sp|P17439|GLCM_MOUSE	P17439	sp|P17439|GLCM_MOUSE Glucosylceramidase OS=Mus musculus GN=Gba PE=1 SV=1	Gba	0	50	9.529286667	22879.30078	4.359442748
sp|P18572|BASI_MOUSE	P18572	sp|P18572|BASI_MOUSE Basigin OS=Mus musculus GN=Bsg PE=1 SV=2	Bsg	0	100	111.7295	423676.7969	5.62703468
sp|P19253|RL13A_MOUSE	P19253	sp|P19253|RL13A_MOUSE 60S ribosomal protein L13a OS=Mus musculus GN=Rpl13a PE=1 SV=4	Rpl13a	0	100	235.6316667	588112.5625	5.769460456
sp|P19536|COX5B_MOUSE	P19536	sp|P19536|COX5B_MOUSE Cytochrome c oxidase subunit 5B, mitochondrial OS=Mus musculus GN=Cox5b PE=1 SV=1	Cox5b	0	100	82.62613333	552605.0625	5.742414859
sp|P20060|HEXB_MOUSE	P20060	sp|P20060|HEXB_MOUSE Beta-hexosaminidase subunit beta OS=Mus musculus GN=Hexb PE=1 SV=2	Hexb	0	40	6.180156667	31864.7002	4.503309837
sp|P23198|CBX3_MOUSE	P23198	sp|P23198|CBX3_MOUSE Chromobox protein homolog 3 OS=Mus musculus GN=Cbx3 PE=1 SV=2	Cbx3	0	40	7.992866667	80281.15234	4.904613598
sp|P23506|PIMT_MOUSE	P23506	sp|P23506|PIMT_MOUSE Protein-L-isoaspartate(D-aspartate) O-methyltransferase OS=Mus musculus GN=Pcmt1 PE=1 SV=3	Pcmt1	1	50	10.34688333	60863.15039	4.784354428
sp|P23591|FCL_MOUSE	P23591	sp|P23591|FCL_MOUSE GDP-L-fucose synthase OS=Mus musculus GN=Tsta3 PE=1 SV=3	Tsta3	0	40	7.89352	106361.1484	5.026783018
sp|P26262|KLKB1_MOUSE	P26262	sp|P26262|KLKB1_MOUSE Plasma kallikrein OS=Mus musculus GN=Klkb1 PE=1 SV=2	Klkb1	0	90	41.3357	22147.0498	4.345315882
sp|P26369|U2AF2_MOUSE	P26369	sp|P26369|U2AF2_MOUSE Splicing factor U2AF 65 kDa subunit OS=Mus musculus GN=U2af2 PE=1 SV=3	U2af2	0	70	17.2915	93916.75	4.972743055
sp|P27601|GNA13_MOUSE	P27601	sp|P27601|GNA13_MOUSE Guanine nucleotide-binding protein subunit alpha-13 OS=Mus musculus GN=Gna13 PE=1 SV=1	Gna13	0	40	7.80734	8796.049805	3.94428768
sp|P29788|VTNC_MOUSE	P29788	sp|P29788|VTNC_MOUSE Vitronectin OS=Mus musculus GN=Vtn PE=1 SV=2	Vtn	0	100	755.9713333	130662.8516	5.116152132
sp|P31786|ACBP_MOUSE	P31786	sp|P31786|ACBP_MOUSE Acyl-CoA-binding protein OS=Mus musculus GN=Dbi PE=1 SV=2	Dbi	0	100	840.0843333	2751093.25	6.439505311
sp|P32233|DRG1_MOUSE	P32233	sp|P32233|DRG1_MOUSE Developmentally-regulated GTP-binding protein 1 OS=Mus musculus GN=Drg1 PE=1 SV=1	Drg1	1	60	14.4224	41604.20117	4.619137188
sp|P35279|RAB6A_MOUSE	P35279	sp|P35279|RAB6A_MOUSE Ras-related protein Rab-6A OS=Mus musculus GN=Rab6a PE=1 SV=4	Rab6a	0	70	20.7374	59706.65039	4.776022707
sp|P35821|PTN1_MOUSE	P35821	sp|P35821|PTN1_MOUSE Tyrosine-protein phosphatase non-receptor type 1 OS=Mus musculus GN=Ptpn1 PE=1 SV=2	Ptpn1	0	40	8.362713333	13378.5498	4.12640904
sp|P35979|RL12_MOUSE	P35979	sp|P35979|RL12_MOUSE 60S ribosomal protein L12 OS=Mus musculus GN=Rpl12 PE=1 SV=2	Rpl12	0	80	34.51	979606.0625	5.991051464
sp|P40336|VP26A_MOUSE	P40336	sp|P40336|VP26A_MOUSE Vacuolar protein sorting-associated protein 26A OS=Mus musculus GN=Vps26a PE=1 SV=1	Vps26a	0	50	8.725663333	54715.40039	4.738109582
sp|P45376|ALDR_MOUSE	P45376	sp|P45376|ALDR_MOUSE Aldose reductase OS=Mus musculus GN=Akr1b1 PE=1 SV=3	Akr1b1	0			66439.99805	4.822429611
sp|P46656|ADX_MOUSE	P46656	sp|P46656|ADX_MOUSE Adrenodoxin, mitochondrial OS=Mus musculus GN=Fdx1 PE=1 SV=1	Fdx1	1	90	41.54436667	251131.6563	5.399901461
sp|P47811|MK14_MOUSE	P47811	sp|P47811|MK14_MOUSE Mitogen-activated protein kinase 14 OS=Mus musculus GN=Mapk14 PE=1 SV=3	Mapk14	0	80	31.42256667	13609.25	4.133834192
sp|P49586|PCY1A_MOUSE	P49586	sp|P49586|PCY1A_MOUSE Choline-phosphate cytidylyltransferase A OS=Mus musculus GN=Pcyt1a PE=1 SV=1	Pcyt1a	0	80	26.0924	2889.099976	3.460762571
sp|P51410|RL9_MOUSE	P51410	sp|P51410|RL9_MOUSE 60S ribosomal protein L9 OS=Mus musculus GN=Rpl9 PE=2 SV=2	Rpl9	0	90	50.42526667	534187.9063	5.727694052
sp|P51432|PLCB3_MOUSE	P51432	sp|P51432|PLCB3_MOUSE 1-phosphatidylinositol 4,5-bisphosphate phosphodiesterase beta-3 OS=Mus musculus GN=Plcb3 PE=1 SV=2	Plcb3	0	20	3.715496667	9729.699707	3.988099437
sp|P54729|NUB1_MOUSE	P54729	sp|P54729|NUB1_MOUSE NEDD8 ultimate buster 1 OS=Mus musculus GN=Nub1 PE=1 SV=2	Nub1	0	40	6.202816667	10927.0498	4.038502923
sp|P56395|CYB5_MOUSE	P56395	sp|P56395|CYB5_MOUSE Cytochrome b5 OS=Mus musculus GN=Cyb5a PE=1 SV=2	Cyb5a	1			9736283.5	6.988393211
sp|P57759|ERP29_MOUSE	P57759	sp|P57759|ERP29_MOUSE Endoplasmic reticulum resident protein 29 OS=Mus musculus GN=Erp29 PE=1 SV=2	Erp29	0	70	22.03223333	87571.25	4.942361549
sp|P61255|RL26_MOUSE	P61255	sp|P61255|RL26_MOUSE 60S ribosomal protein L26 OS=Mus musculus GN=Rpl26 PE=1 SV=1	Rpl26	0	90	46.80956667	689170.5313	5.838326699
sp|P61358|RL27_MOUSE	P61358	sp|P61358|RL27_MOUSE 60S ribosomal protein L27 OS=Mus musculus GN=Rpl27 PE=1 SV=2	Rpl27	0	80	30.66886667	581060.1406	5.764221085
sp|P62137|PP1A_MOUSE	P62137	sp|P62137|PP1A_MOUSE Serine/threonine-protein phosphatase PP1-alpha catalytic subunit OS=Mus musculus GN=Ppp1ca PE=1 SV=1	Ppp1ca	0	70	19.01938333	71754.59766	4.855849734
sp|P62204|CALM_MOUSE	P62204	sp|P62204|CALM_MOUSE Calmodulin OS=Mus musculus GN=Calm1 PE=1 SV=2	Calm1	0	100	89.6067	670617.875	5.826475125
sp|P62717|RL18A_MOUSE	P62717	sp|P62717|RL18A_MOUSE 60S ribosomal protein L18a OS=Mus musculus GN=Rpl18a PE=1 SV=1	Rpl18a	0	90	43.7035	173616.6016	5.239591251
sp|P62849|RS24_MOUSE	P62849	sp|P62849|RS24_MOUSE 40S ribosomal protein S24 OS=Mus musculus GN=Rps24 PE=1 SV=1	Rps24	0	100	95.7972	351077.5	5.545402997
sp|P62900|RL31_MOUSE	P62900	sp|P62900|RL31_MOUSE 60S ribosomal protein L31 OS=Mus musculus GN=Rpl31 PE=1 SV=1	Rpl31	0	70	19.3159	118167.9023	5.072499526
sp|P63001|RAC1_MOUSE	P63001	sp|P63001|RAC1_MOUSE Ras-related C3 botulinum toxin substrate 1 OS=Mus musculus GN=Rac1 PE=1 SV=1	Rac1	0	90	61.52946667	192672.9453	5.284820736
sp|P70195|PSB7_MOUSE	P70195	sp|P70195|PSB7_MOUSE Proteasome subunit beta type-7 OS=Mus musculus GN=Psmb7 PE=1 SV=1	Psmb7	1	90	44.2503	120763.0508	5.081934076
sp|P70297|STAM1_MOUSE	P70297	sp|P70297|STAM1_MOUSE Signal transducing adapter molecule 1 OS=Mus musculus GN=Stam PE=1 SV=3	Stam	0	40	6.924733333	23383.59961	4.368911366
sp|P70670|NACAM_MOUSE	P70670	sp|P70670|NACAM_MOUSE Nascent polypeptide-associated complex subunit alpha, muscle-specific form OS=Mus musculus GN=Naca PE=1 SV=2	Naca	0	80	31.24503333	534813.3125	5.728202209
sp|P84084|ARF5_MOUSE	P84084	sp|P84084|ARF5_MOUSE ADP-ribosylation factor 5 OS=Mus musculus GN=Arf5 PE=1 SV=2	Arf5	0	90	44.37136667	64461.45117	4.809300078
sp|P99025|GFRP_MOUSE	P99025	sp|P99025|GFRP_MOUSE GTP cyclohydrolase 1 feedback regulatory protein OS=Mus musculus GN=Gchfr PE=1 SV=3	Gchfr	0	90	45.65283333	338688.5938	5.529800571
sp|P99027|RLA2_MOUSE	P99027	sp|P99027|RLA2_MOUSE 60S acidic ribosomal protein P2 OS=Mus musculus GN=Rplp2 PE=1 SV=3	Rplp2	0	100	127.611	1768198.875	6.24753111
sp|Q00612|G6PD1_MOUSE	Q00612	sp|Q00612|G6PD1_MOUSE Glucose-6-phosphate 1-dehydrogenase X OS=Mus musculus GN=G6pdx PE=1 SV=3	G6pdx	0	40	7.247046667	18484.7998	4.266814751
sp|Q00898|A1AT5_MOUSE	Q00898	sp|Q00898|A1AT5_MOUSE Alpha-1-antitrypsin 1-5 OS=Mus musculus GN=Serpina1e PE=1 SV=1	Serpina1e	0	100	1832.297533	958035.1758	5.981381455
sp|Q01237|HMDH_MOUSE	Q01237	sp|Q01237|HMDH_MOUSE 3-hydroxy-3-methylglutaryl-coenzyme A reductase OS=Mus musculus GN=Hmgcr PE=1 SV=3	Hmgcr	0	100	165.5666667	17837.55029	4.251335211
sp|Q07797|LG3BP_MOUSE	Q07797	sp|Q07797|LG3BP_MOUSE Galectin-3-binding protein OS=Mus musculus GN=Lgals3bp PE=1 SV=1	Lgals3bp	1	70	21.96356667	54516.75	4.736529958
sp|Q148V8|FA83H_MOUSE	Q148V8	sp|Q148V8|FA83H_MOUSE Protein FAM83H OS=Mus musculus GN=Fam83h PE=1 SV=1	Fam83h	0	20	2.956423333	10979.3501	4.040576634
sp|Q2EMV9|PAR14_MOUSE	Q2EMV9	sp|Q2EMV9|PAR14_MOUSE Poly [ADP-ribose] polymerase 14 OS=Mus musculus GN=Parp14 PE=1 SV=3	Parp14	0	40	6.195226667	8360.099609	3.922211452
sp|Q3THS6|METK2_MOUSE	Q3THS6	sp|Q3THS6|METK2_MOUSE S-adenosylmethionine synthase isoform type-2 OS=Mus musculus GN=Mat2a PE=1 SV=2	Mat2a	0	60	12.51470667	1794170.25	6.253863651
sp|Q3TL44|NLRX1_MOUSE	Q3TL44	sp|Q3TL44|NLRX1_MOUSE NLR family member X1 OS=Mus musculus GN=Nlrx1 PE=1 SV=1	Nlrx1	0	10	1.77863	11405.1499	4.057100998
sp|Q3UEB3|PUF60_MOUSE	Q3UEB3	sp|Q3UEB3|PUF60_MOUSE Poly(U)-binding-splicing factor PUF60 OS=Mus musculus GN=Puf60 PE=1 SV=2	Puf60	0	60	11.69660333	73142.64844	4.864170682
sp|Q3ULJ0|GPD1L_MOUSE	Q3ULJ0	sp|Q3ULJ0|GPD1L_MOUSE Glycerol-3-phosphate dehydrogenase 1-like protein OS=Mus musculus GN=Gpd1l PE=1 SV=2	Gpd1l	0	50	9.06108	60987.69922	4.78524225
sp|Q3URD3|SLMAP_MOUSE	Q3URD3	sp|Q3URD3|SLMAP_MOUSE Sarcolemmal membrane-associated protein OS=Mus musculus GN=Slmap PE=1 SV=2	Slmap	0	80	29.72666667	13347.6499	4.125404807
sp|Q3UVK0|ERMP1_MOUSE	Q3UVK0	sp|Q3UVK0|ERMP1_MOUSE Endoplasmic reticulum metallopeptidase 1 OS=Mus musculus GN=Ermp1 PE=1 SV=2	Ermp1	0	50	10.73142	35867	4.554695053
sp|Q3V0K9|PLSI_MOUSE	Q3V0K9	sp|Q3V0K9|PLSI_MOUSE Plastin-1 OS=Mus musculus GN=Pls1 PE=1 SV=1	Pls1	0	10	2.045457667	6238.449951	3.795076695
sp|Q4KMM3|OXR1_MOUSE	Q4KMM3	sp|Q4KMM3|OXR1_MOUSE Oxidation resistance protein 1 OS=Mus musculus GN=Oxr1 PE=1 SV=3	Oxr1	0	50	10.26967	30412.64941	4.483054256
sp|Q4VA53|PDS5B_MOUSE	Q4VA53	sp|Q4VA53|PDS5B_MOUSE Sister chromatid cohesion protein PDS5 homolog B OS=Mus musculus GN=Pds5b PE=1 SV=1	Pds5b	0	20	2.65656	15973.75	4.203406883
sp|Q5BLK4|TUT7_MOUSE	Q5BLK4	sp|Q5BLK4|TUT7_MOUSE Terminal uridylyltransferase 7 OS=Mus musculus GN=Zcchc6 PE=1 SV=3	Zcchc6	0	60	13.90683333	21352.59961	4.329450757
sp|Q5SFM8|RBM27_MOUSE	Q5SFM8	sp|Q5SFM8|RBM27_MOUSE RNA-binding protein 27 OS=Mus musculus GN=Rbm27 PE=1 SV=3	Rbm27	0	30	4.656826667	5394.050049	3.731914972
sp|Q5SUR0|PUR4_MOUSE	Q5SUR0	sp|Q5SUR0|PUR4_MOUSE Phosphoribosylformylglycinamidine synthase OS=Mus musculus GN=Pfas PE=1 SV=1	Pfas	0	30	4.393076667	19910.84961	4.299089792
sp|Q60953|PML_MOUSE	Q60953	sp|Q60953|PML_MOUSE Protein PML OS=Mus musculus GN=Pml PE=1 SV=3	Pml	0	60	14.55242333	24333.2002	4.386199229
sp|Q61074|PPM1G_MOUSE	Q61074	sp|Q61074|PPM1G_MOUSE Protein phosphatase 1G OS=Mus musculus GN=Ppm1g PE=1 SV=3	Ppm1g	0	40	8.336086667	28742.65039	4.458526812
sp|Q61187|TS101_MOUSE	Q61187	sp|Q61187|TS101_MOUSE Tumor susceptibility gene 101 protein OS=Mus musculus GN=Tsg101 PE=1 SV=2	Tsg101	0	70	15.4997	28677.25	4.457537502
sp|Q61584|FXR1_MOUSE	Q61584	sp|Q61584|FXR1_MOUSE Fragile X mental retardation syndrome-related protein 1 OS=Mus musculus GN=Fxr1 PE=1 SV=2	Fxr1	0	60	12.49399	80257.69922	4.904486705
sp|Q61733|RT31_MOUSE	Q61733	sp|Q61733|RT31_MOUSE 28S ribosomal protein S31, mitochondrial OS=Mus musculus GN=Mrps31 PE=1 SV=1	Mrps31	0	40	6.835466667	23975.40039	4.379765869
sp|Q62351|TFR1_MOUSE	Q62351	sp|Q62351|TFR1_MOUSE Transferrin receptor protein 1 OS=Mus musculus GN=Tfrc PE=1 SV=1	Tfrc	0	40	7.406103333	975.0500183	2.989026895
sp|Q63844|MK03_MOUSE	Q63844	sp|Q63844|MK03_MOUSE Mitogen-activated protein kinase 3 OS=Mus musculus GN=Mapk3 PE=1 SV=5	Mapk3	0	70	19.07173333	50168.05078	4.700427227
sp|Q64012|RALY_MOUSE	Q64012	sp|Q64012|RALY_MOUSE RNA-binding protein Raly OS=Mus musculus GN=Raly PE=1 SV=3	Raly	0	80	25.21876667	52814.5	4.722753173
sp|Q64674|SPEE_MOUSE	Q64674	sp|Q64674|SPEE_MOUSE Spermidine synthase OS=Mus musculus GN=Srm PE=1 SV=1	Srm	0	60	12.99216667	92144.09766	4.964467521
sp|Q69ZN7|MYOF_MOUSE	Q69ZN7	sp|Q69ZN7|MYOF_MOUSE Myoferlin OS=Mus musculus GN=Myof PE=1 SV=2	Myof	0	10	1.922653	10224.94995	4.009661191
sp|Q6DFW4|NOP58_MOUSE	Q6DFW4	sp|Q6DFW4|NOP58_MOUSE Nucleolar protein 58 OS=Mus musculus GN=Nop58 PE=1 SV=1	Nop58	0	20	4.029293333	11978.3999	4.078398808
sp|Q6GQS1|SCMC3_MOUSE	Q6GQS1	sp|Q6GQS1|SCMC3_MOUSE Calcium-binding mitochondrial carrier protein SCaMC-3 OS=Mus musculus GN=Slc25a23 PE=1 SV=1	Slc25a23	0	100	124.5416667	19864.7002	4.298082015
sp|Q6NVF9|CPSF6_MOUSE	Q6NVF9	sp|Q6NVF9|CPSF6_MOUSE Cleavage and polyadenylation specificity factor subunit 6 OS=Mus musculus GN=Cpsf6 PE=1 SV=1	Cpsf6	0	60	13.47656667	42529.94922	4.628694864
sp|Q6PDG5|SMRC2_MOUSE	Q6PDG5	sp|Q6PDG5|SMRC2_MOUSE SWI/SNF complex subunit SMARCC2 OS=Mus musculus GN=Smarcc2 PE=1 SV=2	Smarcc2	0	70	17.84913333	19085.5498	4.280704675
sp|Q6PGC1|DHX29_MOUSE	Q6PGC1	sp|Q6PGC1|DHX29_MOUSE ATP-dependent RNA helicase DHX29 OS=Mus musculus GN=Dhx29 PE=1 SV=1	Dhx29	0	10	1.843163333	7081.050049	3.850097664
sp|Q6PHQ8|NAA35_MOUSE	Q6PHQ8	sp|Q6PHQ8|NAA35_MOUSE N-alpha-acetyltransferase 35, NatC auxiliary subunit OS=Mus musculus GN=Naa35 PE=1 SV=1	Naa35	0	50	10.42949	4953.349854	3.694899003
sp|Q6ZPJ0|TEX2_MOUSE	Q6ZPJ0	sp|Q6ZPJ0|TEX2_MOUSE Testis-expressed protein 2 OS=Mus musculus GN=Tex2 PE=1 SV=2	Tex2	0	80	28.9733	9462.900391	3.976024269
sp|Q78ZA7|NP1L4_MOUSE	Q78ZA7	sp|Q78ZA7|NP1L4_MOUSE Nucleosome assembly protein 1-like 4 OS=Mus musculus GN=Nap1l4 PE=1 SV=1	Nap1l4	0	40	6.139626667	89267.64844	4.950694094
sp|Q7TMS5|ABCG2_MOUSE	Q7TMS5	sp|Q7TMS5|ABCG2_MOUSE ATP-binding cassette sub-family G member 2 OS=Mus musculus GN=Abcg2 PE=1 SV=1	Abcg2	0	80	25.0899	32210.9502	4.508003536
sp|Q7TQG1|PKHA6_MOUSE	Q7TQG1	sp|Q7TQG1|PKHA6_MOUSE Pleckstrin homology domain-containing family A member 6 OS=Mus musculus GN=Plekha6 PE=1 SV=1	Plekha6	1	50	11.40753667	16042.59961	4.205274745
sp|Q80TH2|ERBIN_MOUSE	Q80TH2	sp|Q80TH2|ERBIN_MOUSE Erbin OS=Mus musculus GN=Erbin PE=1 SV=3	Erbin	0			4764.350098	3.678003667
sp|Q80TL7|MON2_MOUSE	Q80TL7	sp|Q80TL7|MON2_MOUSE Protein MON2 homolog OS=Mus musculus GN=Mon2 PE=1 SV=2	Mon2	0	40	7.7576	361.8499908	2.558528566
sp|Q80U63|MFN2_MOUSE	Q80U63	sp|Q80U63|MFN2_MOUSE Mitofusin-2 OS=Mus musculus GN=Mfn2 PE=1 SV=3	Mfn2	0	80	23.95753333	15861.1499	4.20033467
sp|Q810A7|DDX42_MOUSE	Q810A7	sp|Q810A7|DDX42_MOUSE ATP-dependent RNA helicase DDX42 OS=Mus musculus GN=Ddx42 PE=1 SV=3	Ddx42	0	40	8.05777	31705	4.501127758
sp|Q8BGC4|PTGR3_MOUSE	Q8BGC4	sp|Q8BGC4|PTGR3_MOUSE Prostaglandin reductase-3 OS=Mus musculus GN=Zadh2 PE=1 SV=1	Zadh2	0	70	18.87806667	226454.7031	5.354981345
sp|Q8BIW1|PRUNE_MOUSE	Q8BIW1	sp|Q8BIW1|PRUNE_MOUSE Protein prune homolog OS=Mus musculus GN=Prune PE=1 SV=1	Prune	0	20	2.568963333	9918.149902	3.996430668
sp|Q8BLF1|NCEH1_MOUSE	Q8BLF1	sp|Q8BLF1|NCEH1_MOUSE Neutral cholesterol ester hydrolase 1 OS=Mus musculus GN=Nceh1 PE=1 SV=1	Nceh1	0	50	10.92619333	22652.69922	4.355119958
sp|Q8BU33|ILVBL_MOUSE	Q8BU33	sp|Q8BU33|ILVBL_MOUSE Acetolactate synthase-like protein OS=Mus musculus GN=Ilvbl PE=1 SV=1	Ilvbl	0	40	6.362216667	27581.9502	4.44062497
sp|Q8BYU6|TOIP2_MOUSE	Q8BYU6	sp|Q8BYU6|TOIP2_MOUSE Torsin-1A-interacting protein 2 OS=Mus musculus GN=Tor1aip2 PE=1 SV=1	Tor1aip2	1	100	76.42716667	45824	4.661092996
sp|Q8C7H1|MMAA_MOUSE	Q8C7H1	sp|Q8C7H1|MMAA_MOUSE Methylmalonic aciduria type A homolog, mitochondrial OS=Mus musculus GN=Mmaa PE=1 SV=1	Mmaa	0	20	3.61051	17671.59961	4.247275863
sp|Q8C8U0|LIPB1_MOUSE	Q8C8U0	sp|Q8C8U0|LIPB1_MOUSE Liprin-beta-1 OS=Mus musculus GN=Ppfibp1 PE=1 SV=3	Ppfibp1	0	60	14.63026667	5759.099854	3.760354609
sp|Q8CFI7|RPB2_MOUSE	Q8CFI7	sp|Q8CFI7|RPB2_MOUSE DNA-directed RNA polymerase II subunit RPB2 OS=Mus musculus GN=Polr2b PE=1 SV=2	Polr2b	0	70	19.4637	25796.9502	4.411568365
sp|Q8CGY8|OGT1_MOUSE	Q8CGY8	sp|Q8CGY8|OGT1_MOUSE UDP-N-acetylglucosamine--peptide N-acetylglucosaminyltransferase 110 kDa subunit OS=Mus musculus GN=Ogt PE=1 SV=2	Ogt	0	70	16.81673333	17111.80078	4.233295715
sp|Q8CH18|CCAR1_MOUSE	Q8CH18	sp|Q8CH18|CCAR1_MOUSE Cell division cycle and apoptosis regulator protein 1 OS=Mus musculus GN=Ccar1 PE=1 SV=1	Ccar1	0	40	6.736646667	23900.9502	4.378415167
sp|Q8CI59|STEA3_MOUSE	Q8CI59	sp|Q8CI59|STEA3_MOUSE Metalloreductase STEAP3 OS=Mus musculus GN=Steap3 PE=1 SV=1	Steap3	0	30	4.896646667	12694.44971	4.103613879
sp|Q8CIZ8|VWF_MOUSE	Q8CIZ8	sp|Q8CIZ8|VWF_MOUSE von Willebrand factor OS=Mus musculus GN=Vwf PE=1 SV=2	Vwf	0	30	5.350173333	4947.5	3.694385803
sp|Q8K157|GALM_MOUSE	Q8K157	sp|Q8K157|GALM_MOUSE Aldose 1-epimerase OS=Mus musculus GN=Galm PE=1 SV=1	Galm	1	80	22.67206667	577383.8438	5.761464627
sp|Q8K182|CO8A_MOUSE	Q8K182	sp|Q8K182|CO8A_MOUSE Complement component C8 alpha chain OS=Mus musculus GN=C8a PE=1 SV=1	C8a	0	100	115.5324333	47426.85156	4.676024295
sp|Q8K1B8|URP2_MOUSE	Q8K1B8	sp|Q8K1B8|URP2_MOUSE Fermitin family homolog 3 OS=Mus musculus GN=Fermt3 PE=1 SV=1	Fermt3	0	10	1.102588333	24541.85059	4.389907308
sp|Q8K1N2|PHLB2_MOUSE	Q8K1N2	sp|Q8K1N2|PHLB2_MOUSE Pleckstrin homology-like domain family B member 2 OS=Mus musculus GN=Phldb2 PE=1 SV=2	Phldb2	0	80	26.55906667	11750.3999	4.070052647
sp|Q8K354|CBR3_MOUSE	Q8K354	sp|Q8K354|CBR3_MOUSE Carbonyl reductase [NADPH] 3 OS=Mus musculus GN=Cbr3 PE=1 SV=1	Cbr3	0	10	0.696266	16758.99951	4.224248088
sp|Q8K3H0|DP13A_MOUSE	Q8K3H0	sp|Q8K3H0|DP13A_MOUSE DCC-interacting protein 13-alpha OS=Mus musculus GN=Appl1 PE=1 SV=1	Appl1	0	20	3.063836667	22809.65039	4.358118629
sp|Q8K3K8|OPTN_MOUSE	Q8K3K8	sp|Q8K3K8|OPTN_MOUSE Optineurin OS=Mus musculus GN=Optn PE=1 SV=1	Optn	0	70	19.94593333	10463.3501	4.019670757
sp|Q8R0F8|FAHD1_MOUSE	Q8R0F8	sp|Q8R0F8|FAHD1_MOUSE Acylpyruvase FAHD1, mitochondrial OS=Mus musculus GN=Fahd1 PE=1 SV=2	Fahd1	0	60	13.38493333	114256.5	5.057880916
sp|Q8R0Y8|S2542_MOUSE	Q8R0Y8	sp|Q8R0Y8|S2542_MOUSE Mitochondrial coenzyme A transporter SLC25A42 OS=Mus musculus GN=Slc25a42 PE=1 SV=1	Slc25a42	0	70	17.24836667	38250.35156	4.582635431
sp|Q8R2Q4|RRF2M_MOUSE	Q8R2Q4	sp|Q8R2Q4|RRF2M_MOUSE Ribosome-releasing factor 2, mitochondrial OS=Mus musculus GN=Gfm2 PE=1 SV=2	Gfm2	0	60	12.06076667	28695.39941	4.457812274
sp|Q8R2Y0|ABHD6_MOUSE	Q8R2Y0	sp|Q8R2Y0|ABHD6_MOUSE Monoacylglycerol lipase ABHD6 OS=Mus musculus GN=Abhd6 PE=1 SV=1	Abhd6	0	60	12.53593333	26435.90039	4.422194107
sp|Q8VCC1|PGDH_MOUSE	Q8VCC1	sp|Q8VCC1|PGDH_MOUSE 15-hydroxyprostaglandin dehydrogenase [NAD(+)] OS=Mus musculus GN=Hpgd PE=1 SV=1	Hpgd	0	80	35.11216667	69187.25	4.840026069
sp|Q8VE37|RCC1_MOUSE	Q8VE37	sp|Q8VE37|RCC1_MOUSE Regulator of chromosome condensation OS=Mus musculus GN=Rcc1 PE=1 SV=1	Rcc1	0	20	3.67739	28831.40039	4.459865737
sp|Q8VHG0|FMO4_MOUSE	Q8VHG0	sp|Q8VHG0|FMO4_MOUSE Dimethylaniline monooxygenase [N-oxide-forming] 4 OS=Mus musculus GN=Fmo4 PE=1 SV=3	Fmo4	0	10	2.076497667	14630.14966	4.165248769
sp|Q91VE0|S27A4_MOUSE	Q91VE0	sp|Q91VE0|S27A4_MOUSE Long-chain fatty acid transport protein 4 OS=Mus musculus GN=Slc27a4 PE=1 SV=1	Slc27a4	0	40	6.40537	12736.3999	4.105046687
sp|Q91WT8|RBM47_MOUSE	Q91WT8	sp|Q91WT8|RBM47_MOUSE RNA-binding protein 47 OS=Mus musculus GN=Rbm47 PE=1 SV=1	Rbm47	0	90	50.73413333	46431.04883	4.666808494
sp|Q91YJ5|IF2M_MOUSE	Q91YJ5	sp|Q91YJ5|IF2M_MOUSE Translation initiation factor IF-2, mitochondrial OS=Mus musculus GN=Mtif2 PE=1 SV=2	Mtif2	0	30	5.590383333	4086.899902	3.611394001
sp|Q91YN5|UAP1_MOUSE	Q91YN5	sp|Q91YN5|UAP1_MOUSE UDP-N-acetylhexosamine pyrophosphorylase OS=Mus musculus GN=Uap1 PE=1 SV=1	Uap1	0	60	11.9646	30403.84961	4.482928576
sp|Q91Z58|CF132_MOUSE	Q91Z58	sp|Q91Z58|CF132_MOUSE Uncharacterized protein C6orf132 homolog OS=Mus musculus PE=1 SV=2		0			11869.9502	4.074448897
sp|Q922B9|SSFA2_MOUSE	Q922B9	sp|Q922B9|SSFA2_MOUSE Sperm-specific antigen 2 homolog OS=Mus musculus GN=Ssfa2 PE=1 SV=3	Ssfa2	0	60	11.8396	8016.899902	3.904006461
sp|Q922H4|GMPPA_MOUSE	Q922H4	sp|Q922H4|GMPPA_MOUSE Mannose-1-phosphate guanyltransferase alpha OS=Mus musculus GN=Gmppa PE=1 SV=1	Gmppa	1	70	20.0715	37807.19922	4.577574506
sp|Q99KP3|CRYL1_MOUSE	Q99KP3	sp|Q99KP3|CRYL1_MOUSE Lambda-crystallin homolog OS=Mus musculus GN=Cryl1 PE=1 SV=3	Cryl1	0	40	6.910666667	30687.84961	4.486966457
sp|Q99KR7|PPIF_MOUSE	Q99KR7	sp|Q99KR7|PPIF_MOUSE Peptidyl-prolyl cis-trans isomerase F, mitochondrial OS=Mus musculus GN=Ppif PE=1 SV=1	Ppif	0	50	11.21694667	174915.8516	5.242829169
sp|Q99LM2|CK5P3_MOUSE	Q99LM2	sp|Q99LM2|CK5P3_MOUSE CDK5 regulatory subunit-associated protein 3 OS=Mus musculus GN=Cdk5rap3 PE=1 SV=1	Cdk5rap3	1	70	22.32643333	45428.15039	4.657325055
sp|Q99P30|NUDT7_MOUSE	Q99P30	sp|Q99P30|NUDT7_MOUSE Peroxisomal coenzyme A diphosphatase NUDT7 OS=Mus musculus GN=Nudt7 PE=1 SV=2	Nudt7	1	100	155.7692	687588.7031	5.837328733
sp|Q99P88|NU155_MOUSE	Q99P88	sp|Q99P88|NU155_MOUSE Nuclear pore complex protein Nup155 OS=Mus musculus GN=Nup155 PE=1 SV=1	Nup155	0	10	2.189173333	8085.099854	3.907685388
sp|Q9CPQ1|COX6C_MOUSE	Q9CPQ1	sp|Q9CPQ1|COX6C_MOUSE Cytochrome c oxidase subunit 6C OS=Mus musculus GN=Cox6c PE=1 SV=3	Cox6c	1	90	63.24663333	53633.19922	4.729433703
sp|Q9CQW2|ARL8B_MOUSE	Q9CQW2	sp|Q9CQW2|ARL8B_MOUSE ADP-ribosylation factor-like protein 8B OS=Mus musculus GN=Arl8b PE=1 SV=1	Arl8b	0	40	8.06819	67117	4.826832536
sp|Q9CT10|RANB3_MOUSE	Q9CT10	sp|Q9CT10|RANB3_MOUSE Ran-binding protein 3 OS=Mus musculus GN=Ranbp3 PE=1 SV=2	Ranbp3	0	30	4.935573333	31116.9502	4.492997025
sp|Q9CX34|SGT1_MOUSE	Q9CX34	sp|Q9CX34|SGT1_MOUSE Protein SGT1 homolog OS=Mus musculus GN=Sugt1 PE=1 SV=3	Sugt1	0	40	6.953533333	42653.20117	4.629951631
sp|Q9CXA2|T3HPD_MOUSE	Q9CXA2	sp|Q9CXA2|T3HPD_MOUSE Trans-L-3-hydroxyproline dehydratase OS=Mus musculus GN=L3hypdh PE=1 SV=1	L3hypdh	0	50	9.35059	61074.95117	4.785863128
sp|Q9CXJ4|ABCB8_MOUSE	Q9CXJ4	sp|Q9CXJ4|ABCB8_MOUSE ATP-binding cassette sub-family B member 8, mitochondrial OS=Mus musculus GN=Abcb8 PE=1 SV=1	Abcb8	0	40	7.261656667	24712.7002	4.392920201
sp|Q9CXS4|CENPV_MOUSE	Q9CXS4	sp|Q9CXS4|CENPV_MOUSE Centromere protein V OS=Mus musculus GN=Cenpv PE=1 SV=2	Cenpv	0	50	10.92437	188550.1016	5.275426771
sp|Q9CXY6|ILF2_MOUSE	Q9CXY6	sp|Q9CXY6|ILF2_MOUSE Interleukin enhancer-binding factor 2 OS=Mus musculus GN=Ilf2 PE=1 SV=1	Ilf2	0	20	3.381806667	45632.40039	4.659273314
sp|Q9CYN2|SPCS2_MOUSE	Q9CYN2	sp|Q9CYN2|SPCS2_MOUSE Signal peptidase complex subunit 2 OS=Mus musculus GN=Spcs2 PE=1 SV=1	Spcs2	0	40	6.932613333	101632.3516	5.007031974
sp|Q9CZU3|SK2L2_MOUSE	Q9CZU3	sp|Q9CZU3|SK2L2_MOUSE Superkiller viralicidic activity 2-like 2 OS=Mus musculus GN=Skiv2l2 PE=1 SV=1	Skiv2l2	0	30	5.255166667	608407.0625	5.784194247
sp|Q9D020|5NT3A_MOUSE	Q9D020	sp|Q9D020|5NT3A_MOUSE Cytosolic 5'-nucleotidase 3A OS=Mus musculus GN=Nt5c3a PE=1 SV=4	Nt5c3a	0			17055.84961	4.231873358
sp|Q9D0M1|KPRA_MOUSE	Q9D0M1	sp|Q9D0M1|KPRA_MOUSE Phosphoribosyl pyrophosphate synthase-associated protein 1 OS=Mus musculus GN=Prpsap1 PE=1 SV=1	Prpsap1	0	90	41.60206667	61000.75	4.785335175
sp|Q9D1J3|SARNP_MOUSE	Q9D1J3	sp|Q9D1J3|SARNP_MOUSE SAP domain-containing ribonucleoprotein OS=Mus musculus GN=Sarnp PE=1 SV=3	Sarnp	0	30	5.75267	106843.7969	5.028749313
sp|Q9D1P0|RM13_MOUSE	Q9D1P0	sp|Q9D1P0|RM13_MOUSE 39S ribosomal protein L13, mitochondrial OS=Mus musculus GN=Mrpl13 PE=1 SV=1	Mrpl13	0	60	11.68898667	2568.199951	3.409628833
sp|Q9D5V5|CUL5_MOUSE	Q9D5V5	sp|Q9D5V5|CUL5_MOUSE Cullin-5 OS=Mus musculus GN=Cul5 PE=1 SV=3	Cul5	0	40	6.37101	22156.85059	4.345508029
sp|Q9D6J5|NDUB8_MOUSE	Q9D6J5	sp|Q9D6J5|NDUB8_MOUSE NADH dehydrogenase [ubiquinone] 1 beta subcomplex subunit 8, mitochondrial OS=Mus musculus GN=Ndufb8 PE=1 SV=1	Ndufb8	1	90	49.38523333	170592.4063	5.231959695
sp|Q9DB05|SNAA_MOUSE	Q9DB05	sp|Q9DB05|SNAA_MOUSE Alpha-soluble NSF attachment protein OS=Mus musculus GN=Napa PE=1 SV=1	Napa	0	90	60.30103333	21053.5	4.323324305
sp|Q9DBC0|SELO_MOUSE	Q9DBC0	sp|Q9DBC0|SELO_MOUSE Selenoprotein O OS=Mus musculus GN=Selenoo PE=1 SV=4	Selenoo	0			127392.25	5.105143008
sp|Q9DBS5|KLC4_MOUSE	Q9DBS5	sp|Q9DBS5|KLC4_MOUSE Kinesin light chain 4 OS=Mus musculus GN=Klc4 PE=1 SV=1	Klc4	0	60	11.73815667	25542.09961	4.407256594
sp|Q9DC70|NDUS7_MOUSE	Q9DC70	sp|Q9DC70|NDUS7_MOUSE NADH dehydrogenase [ubiquinone] iron-sulfur protein 7, mitochondrial OS=Mus musculus GN=Ndufs7 PE=1 SV=1	Ndufs7	0	90	50.04073333	172698.9531	5.237289705
sp|Q9DCJ5|NDUA8_MOUSE	Q9DCJ5	sp|Q9DCJ5|NDUA8_MOUSE NADH dehydrogenase [ubiquinone] 1 alpha subcomplex subunit 8 OS=Mus musculus GN=Ndufa8 PE=1 SV=3	Ndufa8	0	90	36.47436667	328728	5.516836697
sp|Q9ESX5|DKC1_MOUSE	Q9ESX5	sp|Q9ESX5|DKC1_MOUSE H/ACA ribonucleoprotein complex subunit 4 OS=Mus musculus GN=Dkc1 PE=1 SV=4	Dkc1	0	40	8.369223333	15889.1001	4.201099301
sp|Q9JHJ0|TMOD3_MOUSE	Q9JHJ0	sp|Q9JHJ0|TMOD3_MOUSE Tropomodulin-3 OS=Mus musculus GN=Tmod3 PE=1 SV=1	Tmod3	0	30	4.850326667	32442.7002	4.511116993
sp|Q9JJU8|SH3L1_MOUSE	Q9JJU8	sp|Q9JJU8|SH3L1_MOUSE SH3 domain-binding glutamic acid-rich-like protein OS=Mus musculus GN=Sh3bgrl PE=1 SV=1	Sh3bgrl	0	80	27.09641	149636.9453	5.175038834
sp|Q9JK42|PDK2_MOUSE	Q9JK42	sp|Q9JK42|PDK2_MOUSE [Pyruvate dehydrogenase (acetyl-transferring)] kinase isozyme 2, mitochondrial OS=Mus musculus GN=Pdk2 PE=1 SV=2	Pdk2	0	90	47.85513333	13965.65039	4.145061166
sp|Q9JLN9|MTOR_MOUSE	Q9JLN9	sp|Q9JLN9|MTOR_MOUSE Serine/threonine-protein kinase mTOR OS=Mus musculus GN=Mtor PE=1 SV=2	Mtor	0	50	9.27939	8965.75	3.952586625
sp|Q9JLV5|CUL3_MOUSE	Q9JLV5	sp|Q9JLV5|CUL3_MOUSE Cullin-3 OS=Mus musculus GN=Cul3 PE=1 SV=1	Cul3	0	60	13.16403333	25744.5	4.410684462
sp|Q9QX47|SON_MOUSE	Q9QX47	sp|Q9QX47|SON_MOUSE Protein SON OS=Mus musculus GN=Son PE=1 SV=2	Son	0	80	30.31453333	16324.2002	4.212831912
sp|Q9QXB9|DRG2_MOUSE	Q9QXB9	sp|Q9QXB9|DRG2_MOUSE Developmentally-regulated GTP-binding protein 2 OS=Mus musculus GN=Drg2 PE=1 SV=1	Drg2	1	50	10.48444333	19767.75	4.29595724
sp|Q9QXY9|PEX3_MOUSE	Q9QXY9	sp|Q9QXY9|PEX3_MOUSE Peroxisomal biogenesis factor 3 OS=Mus musculus GN=Pex3 PE=1 SV=1	Pex3	0	50	8.837276667	48923.65039	4.689518854
sp|Q9QYA2|TOM40_MOUSE	Q9QYA2	sp|Q9QYA2|TOM40_MOUSE Mitochondrial import receptor subunit TOM40 homolog OS=Mus musculus GN=Tomm40 PE=1 SV=3	Tomm40	0	60	13.50328333	46581.34961	4.668212067
sp|Q9QYC0|ADDA_MOUSE	Q9QYC0	sp|Q9QYC0|ADDA_MOUSE Alpha-adducin OS=Mus musculus GN=Add1 PE=1 SV=2	Add1	0	70	21.0736	31456.09961	4.497704871
sp|Q9R0Q3|TMED2_MOUSE	Q9R0Q3	sp|Q9R0Q3|TMED2_MOUSE Transmembrane emp24 domain-containing protein 2 OS=Mus musculus GN=Tmed2 PE=1 SV=1	Tmed2	0	70	20.5085	42234.04883	4.625662718
sp|Q9R1P1|PSB3_MOUSE	Q9R1P1	sp|Q9R1P1|PSB3_MOUSE Proteasome subunit beta type-3 OS=Mus musculus GN=Psmb3 PE=1 SV=1	Psmb3	0	70	20.9408	71886.34766	4.856646419
sp|Q9WUK2|IF4H_MOUSE	Q9WUK2	sp|Q9WUK2|IF4H_MOUSE Eukaryotic translation initiation factor 4H OS=Mus musculus GN=Eif4h PE=1 SV=3	Eif4h	0	70	22.0568	118459.0508	5.073568248
sp|Q9WUM4|COR1C_MOUSE	Q9WUM4	sp|Q9WUM4|COR1C_MOUSE Coronin-1C OS=Mus musculus GN=Coro1c PE=1 SV=2	Coro1c	0	60	12.82705667	69393.40039	4.841318169
sp|Q9WVL3|S12A7_MOUSE	Q9WVL3	sp|Q9WVL3|S12A7_MOUSE Solute carrier family 12 member 7 OS=Mus musculus GN=Slc12a7 PE=1 SV=1	Slc12a7	0	70	16.2947	13167.5	4.119503327
sp|Q9Z0R6|ITSN2_MOUSE	Q9Z0R6	sp|Q9Z0R6|ITSN2_MOUSE Intersectin-2 OS=Mus musculus GN=Itsn2 PE=1 SV=2	Itsn2	0	30	4.92149	8190.899902	3.913331619
sp|Q9Z1F9|SAE2_MOUSE	Q9Z1F9	sp|Q9Z1F9|SAE2_MOUSE SUMO-activating enzyme subunit 2 OS=Mus musculus GN=Uba2 PE=1 SV=1	Uba2	0	60	13.71826667	11444.5498	4.058598713
tr|A0A075B6A3|A0A075B6A3_MOUSE	A0A075B6A3	tr|A0A075B6A3|A0A075B6A3_MOUSE Protein Igha (Fragment) OS=Mus musculus GN=Igha PE=1 SV=1	Igha	0	40	7.789433333	243376.8047	5.386279185
tr|A0A0A6YY53|A0A0A6YY53_MOUSE	A0A0A6YY53	tr|A0A0A6YY53|A0A0A6YY53_MOUSE Protein Ighg2c (Fragment) OS=Mus musculus GN=Ighg2c PE=1 SV=1	Ighg2c	0	10	0.666404667	331086	5.519940817
tr|A2AE91|A2AE91_MOUSE	A2AE91	tr|A2AE91|A2AE91_MOUSE Protein Gstm4 OS=Mus musculus GN=Gstm4 PE=1 SV=1	Gstm4	0	70	22.05103333	6946623	6.84177373
tr|E9PV38|E9PV38_MOUSE	E9PV38	tr|E9PV38|E9PV38_MOUSE Carboxylic ester hydrolase OS=Mus musculus GN=Ces2g PE=1 SV=1	Ces2g	0	40	7.767456667	105614.5508	5.023723756
tr|E9PYK3|E9PYK3_MOUSE	E9PYK3	tr|E9PYK3|E9PYK3_MOUSE Poly [ADP-ribose] polymerase OS=Mus musculus GN=Parp4 PE=1 SV=1	Parp4	0	20	3.860346667	13339.2002	4.125129791
tr|Q6ZWZ6|Q6ZWZ6_MOUSE	Q6ZWZ6	tr|Q6ZWZ6|Q6ZWZ6_MOUSE 40S ribosomal protein S12 OS=Mus musculus GN=Rps12 PE=1 SV=1	Rps12	0	90	50.61486667	22803.5498	4.358002458
tr|Q78ZM0|Q78ZM0_MOUSE	Q78ZM0	tr|Q78ZM0|Q78ZM0_MOUSE Putative uncharacterized protein OS=Mus musculus GN=Snx3 PE=1 SV=1	Snx3	0	80	24.28156667	105253.6992	5.022237368
tr|Q8R5L1|Q8R5L1_MOUSE	Q8R5L1	tr|Q8R5L1|Q8R5L1_MOUSE Complement component 1 Q subcomponent-binding protein, mitochondrial OS=Mus musculus GN=C1qbp PE=1 SV=1	C1qbp	0	80	24.34783333	237061.9531	5.374861858
tr|Q99NF7|Q99NF7_MOUSE	Q99NF7	tr|Q99NF7|Q99NF7_MOUSE Ppm1b protein OS=Mus musculus GN=Ppm1b PE=1 SV=1	Ppm1b	1	80	30.48586667	5954.400146	3.774838017
tr|Q9WUD0|Q9WUD0_MOUSE	Q9WUD0	tr|Q9WUD0|Q9WUD0_MOUSE Cytochrome P450 2B10 OS=Mus musculus GN=Cyp2b10 PE=1 SV=1	Cyp2b10	0	10	2.080895	110570.8501	5.043640649
sp|A2AQ25|SKT_MOUSE	A2AQ25	sp|A2AQ25|SKT_MOUSE Sickle tail protein OS=Mus musculus GN=Skt PE=1 SV=1	Skt	0			6411.75	3.80697658
sp|A2BDX3|MOCS3_MOUSE	A2BDX3	sp|A2BDX3|MOCS3_MOUSE Adenylyltransferase and sulfurtransferase MOCS3 OS=Mus musculus GN=Mocs3 PE=1 SV=1	Mocs3	0	20	2.618703333	84112.30078	4.924859513
sp|A6H8H2|DEN4C_MOUSE	A6H8H2	sp|A6H8H2|DEN4C_MOUSE DENN domain-containing protein 4C OS=Mus musculus GN=Dennd4c PE=1 SV=1	Dennd4c	0	40	6.396263333	5331.649902	3.726861624
sp|B7ZMP1|XPP3_MOUSE	B7ZMP1	sp|B7ZMP1|XPP3_MOUSE Probable Xaa-Pro aminopeptidase 3 OS=Mus musculus GN=Xpnpep3 PE=1 SV=1	Xpnpep3	0	30	6.06832	16836.34961	4.226247935
sp|B9EJ86|OSBL8_MOUSE	B9EJ86	sp|B9EJ86|OSBL8_MOUSE Oxysterol-binding protein-related protein 8 OS=Mus musculus GN=Osbpl8 PE=1 SV=1	Osbpl8	0	50	9.490186667	38188.65039	4.58193431
sp|G3X9K3|BIG1_MOUSE	G3X9K3	sp|G3X9K3|BIG1_MOUSE Brefeldin A-inhibited guanine nucleotide-exchange protein 1 OS=Mus musculus GN=Arfgef1 PE=1 SV=1	Arfgef1	0	60	12.95933333	9880	3.994756945
sp|K1C10_HUMAN|	K1C10_HUMAN	sp|K1C10_HUMAN|		0			67649.65039	4.830265557
sp|O08583|THOC4_MOUSE	O08583	sp|O08583|THOC4_MOUSE THO complex subunit 4 OS=Mus musculus GN=Alyref PE=1 SV=3	Alyref	0	70	16.58723333	169261.5938	5.228558426
sp|O09110|MP2K3_MOUSE	O09110	sp|O09110|MP2K3_MOUSE Dual specificity mitogen-activated protein kinase kinase 3 OS=Mus musculus GN=Map2k3 PE=1 SV=2	Map2k3	0	90	51.01636667	15727.39941	4.196656916
sp|O09167|RL21_MOUSE	O09167	sp|O09167|RL21_MOUSE 60S ribosomal protein L21 OS=Mus musculus GN=Rpl21 PE=1 SV=3	Rpl21	0	50	9.198016667	634207.5938	5.802231438
sp|O35114|SCRB2_MOUSE	O35114	sp|O35114|SCRB2_MOUSE Lysosome membrane protein 2 OS=Mus musculus GN=Scarb2 PE=1 SV=3	Scarb2	0	80	32.125	78054.79688	4.892399598
sp|O35660|GSTM6_MOUSE	O35660	sp|O35660|GSTM6_MOUSE Glutathione S-transferase Mu 6 OS=Mus musculus GN=Gstm6 PE=1 SV=4	Gstm6	1	90	36.43933333	1879613.125	6.274068469
sp|O54782|MA2B2_MOUSE	O54782	sp|O54782|MA2B2_MOUSE Epididymis-specific alpha-mannosidase OS=Mus musculus GN=Man2b2 PE=1 SV=2	Man2b2	0	70	15.491	8002.949951	3.903250101
sp|O55042|SYUA_MOUSE	O55042	sp|O55042|SYUA_MOUSE Alpha-synuclein OS=Mus musculus GN=Snca PE=1 SV=2	Snca	0	20	2.675556667	92429.40234	4.965810145
sp|O55106|STRN_MOUSE	O55106	sp|O55106|STRN_MOUSE Striatin OS=Mus musculus GN=Strn PE=1 SV=2	Strn	0	20	3.880526667	3322.25	3.52143231
sp|O55135|IF6_MOUSE	O55135	sp|O55135|IF6_MOUSE Eukaryotic translation initiation factor 6 OS=Mus musculus GN=Eif6 PE=1 SV=2	Eif6	0	90	39.0054	71812.45117	4.856199751
sp|O55201|SPT5H_MOUSE	O55201	sp|O55201|SPT5H_MOUSE Transcription elongation factor SPT5 OS=Mus musculus GN=Supt5h PE=1 SV=1	Supt5h	0			12716.6001	4.104371014
sp|O70152|DPM1_MOUSE	O70152	sp|O70152|DPM1_MOUSE Dolichol-phosphate mannosyltransferase subunit 1 OS=Mus musculus GN=Dpm1 PE=1 SV=1	Dpm1	1	90	49.2605	32074.7998	4.506163954
sp|O70252|HMOX2_MOUSE	O70252	sp|O70252|HMOX2_MOUSE Heme oxygenase 2 OS=Mus musculus GN=Hmox2 PE=1 SV=1	Hmox2	0	60	12.34628333	20300.75	4.307512083
sp|O88532|ZFR_MOUSE	O88532	sp|O88532|ZFR_MOUSE Zinc finger RNA-binding protein OS=Mus musculus GN=Zfr PE=1 SV=2	Zfr	1	60	14.48156667	10385.3999	4.016423224
sp|O88736|DHB7_MOUSE	O88736	sp|O88736|DHB7_MOUSE 3-keto-steroid reductase OS=Mus musculus GN=Hsd17b7 PE=1 SV=1	Hsd17b7	0	80	25.77986667	2488.849976	3.395998719
sp|O89053|COR1A_MOUSE	O89053	sp|O89053|COR1A_MOUSE Coronin-1A OS=Mus musculus GN=Coro1a PE=1 SV=5	Coro1a	0	40	6.97958	66629.44922	4.823666223
sp|O89106|FHIT_MOUSE	O89106	sp|O89106|FHIT_MOUSE Bis(5'-adenosyl)-triphosphatase OS=Mus musculus GN=Fhit PE=1 SV=3	Fhit	0	10	1.677037333	12290.2998	4.089562477
sp|P01901|HA1B_MOUSE	P01901	sp|P01901|HA1B_MOUSE H-2 class I histocompatibility antigen, K-B alpha chain OS=Mus musculus GN=H2-K1 PE=1 SV=1	H2-K1	0	100	513.8316667	223037.5547	5.348377995
sp|P07361|A1AG2_MOUSE	P07361	sp|P07361|A1AG2_MOUSE Alpha-1-acid glycoprotein 2 OS=Mus musculus GN=Orm2 PE=1 SV=1	Orm2	1	70	18.79682333	1260.599976	3.100577294
sp|P08775|RPB1_MOUSE	P08775	sp|P08775|RPB1_MOUSE DNA-directed RNA polymerase II subunit RPB1 OS=Mus musculus GN=Polr2a PE=1 SV=3	Polr2a	1	70	17.4726	6147.899902	3.788726788
sp|P10639|THIO_MOUSE	P10639	sp|P10639|THIO_MOUSE Thioredoxin OS=Mus musculus GN=Txn PE=1 SV=3	Txn	0			1305999.563	6.115943031
sp|P10648|GSTA2_MOUSE	P10648	sp|P10648|GSTA2_MOUSE Glutathione S-transferase A2 OS=Mus musculus GN=Gsta2 PE=1 SV=3	Gsta2	0	30	4.63595	944960.2188	5.975413526
sp|P10852|4F2_MOUSE	P10852	sp|P10852|4F2_MOUSE 4F2 cell-surface antigen heavy chain OS=Mus musculus GN=Slc3a2 PE=1 SV=1	Slc3a2	1	60	13.78398333	30392.2998	4.482763565
sp|P11087|CO1A1_MOUSE	P11087	sp|P11087|CO1A1_MOUSE Collagen alpha-1(I) chain OS=Mus musculus GN=Col1a1 PE=1 SV=4	Col1a1	0	60	13.33540333	102170.3516	5.009324888
sp|P14602|HSPB1_MOUSE	P14602	sp|P14602|HSPB1_MOUSE Heat shock protein beta-1 OS=Mus musculus GN=Hspb1 PE=1 SV=3	Hspb1	0	30	4.830126667	20192.30042	4.305185799
sp|P17047|LAMP2_MOUSE	P17047	sp|P17047|LAMP2_MOUSE Lysosome-associated membrane glycoprotein 2 OS=Mus musculus GN=Lamp2 PE=1 SV=2	Lamp2	0	100	108.6277	328422.75	5.516433233
sp|P17710|HXK1_MOUSE	P17710	sp|P17710|HXK1_MOUSE Hexokinase-1 OS=Mus musculus GN=Hk1 PE=1 SV=3	Hk1	0	10	1.662563333	10282.1001	4.012081827
sp|P22907|HEM3_MOUSE	P22907	sp|P22907|HEM3_MOUSE Porphobilinogen deaminase OS=Mus musculus GN=Hmbs PE=1 SV=2	Hmbs	0	50	11.28296667	9790.299805	3.990795991
sp|P28352|APEX1_MOUSE	P28352	sp|P28352|APEX1_MOUSE DNA-(apurinic or apyrimidinic site) lyase OS=Mus musculus GN=Apex1 PE=1 SV=2	Apex1	1	70	16.26913333	52057.09961	4.716479967
sp|P29416|HEXA_MOUSE	P29416	sp|P29416|HEXA_MOUSE Beta-hexosaminidase subunit alpha OS=Mus musculus GN=Hexa PE=1 SV=2	Hexa	0	70	18.08063333	24402.7002	4.387437884
sp|P36371|TAP2_MOUSE	P36371	sp|P36371|TAP2_MOUSE Antigen peptide transporter 2 OS=Mus musculus GN=Tap2 PE=1 SV=1	Tap2	0	60	14.71773333	15888	4.201069231
sp|P41317|MBL2_MOUSE	P41317	sp|P41317|MBL2_MOUSE Mannose-binding protein C OS=Mus musculus GN=Mbl2 PE=1 SV=2	Mbl2	1	100	123.0898333	189831.9023	5.2783692
sp|P45591|COF2_MOUSE	P45591	sp|P45591|COF2_MOUSE Cofilin-2 OS=Mus musculus GN=Cfl2 PE=1 SV=1	Cfl2	0	50	9.596596667	193137.6484	5.285866939
sp|P45878|FKBP2_MOUSE	P45878	sp|P45878|FKBP2_MOUSE Peptidyl-prolyl cis-trans isomerase FKBP2 OS=Mus musculus GN=Fkbp2 PE=1 SV=1	Fkbp2	1	90	39.6772	395434.5469	5.597074608
sp|P47857|PFKAM_MOUSE	P47857	sp|P47857|PFKAM_MOUSE ATP-dependent 6-phosphofructokinase, muscle type OS=Mus musculus GN=Pfkm PE=1 SV=3	Pfkm	0	20	2.943413333	10646.8501	4.027221139
sp|P48410|ABCD1_MOUSE	P48410	sp|P48410|ABCD1_MOUSE ATP-binding cassette sub-family D member 1 OS=Mus musculus GN=Abcd1 PE=1 SV=1	Abcd1	0	40	6.42634	14081.05029	4.14863505
sp|P49222|EPB42_MOUSE	P49222	sp|P49222|EPB42_MOUSE Erythrocyte membrane protein band 4.2 OS=Mus musculus GN=Epb42 PE=1 SV=3	Epb42	0			1348.349976	3.129802632
sp|P50427|STS_MOUSE	P50427	sp|P50427|STS_MOUSE Steryl-sulfatase OS=Mus musculus GN=Sts PE=1 SV=1	Sts	0			39643.35059	4.598170353
sp|P52019|ERG1_MOUSE	P52019	sp|P52019|ERG1_MOUSE Squalene monooxygenase OS=Mus musculus GN=Sqle PE=2 SV=1	Sqle	1	80	32.9429	33868.90039	4.529801097
sp|P53808|PPCT_MOUSE	P53808	sp|P53808|PPCT_MOUSE Phosphatidylcholine transfer protein OS=Mus musculus GN=Pctp PE=1 SV=2	Pctp	0	60	13.8251	59613.85156	4.775347182
sp|P56391|CX6B1_MOUSE	P56391	sp|P56391|CX6B1_MOUSE Cytochrome c oxidase subunit 6B1 OS=Mus musculus GN=Cox6b1 PE=1 SV=2	Cox6b1	0	100	150.6406667	137791.6484	5.139222896
sp|P57784|RU2A_MOUSE	P57784	sp|P57784|RU2A_MOUSE U2 small nuclear ribonucleoprotein A' OS=Mus musculus GN=Snrpa1 PE=1 SV=2	Snrpa1	0	50	8.929106667	56514.14844	4.752157188
sp|P58044|IDI1_MOUSE	P58044	sp|P58044|IDI1_MOUSE Isopentenyl-diphosphate Delta-isomerase 1 OS=Mus musculus GN=Idi1 PE=1 SV=1	Idi1	0	90	44.20203333	94989.5	4.977675602
sp|P60766|CDC42_MOUSE	P60766	sp|P60766|CDC42_MOUSE Cell division control protein 42 homolog OS=Mus musculus GN=Cdc42 PE=1 SV=2	Cdc42	0	80	25.33836667	230182.0469	5.362071448
sp|P61022|CHP1_MOUSE	P61022	sp|P61022|CHP1_MOUSE Calcineurin B homologous protein 1 OS=Mus musculus GN=Chp1 PE=1 SV=2	Chp1	0	100	82.31736667	18501.35059	4.267203433
sp|P61087|UBE2K_MOUSE	P61087	sp|P61087|UBE2K_MOUSE Ubiquitin-conjugating enzyme E2 K OS=Mus musculus GN=Ube2k PE=1 SV=3	Ube2k	0	80	27.83686667	56844.30078	4.754686929
sp|P61089|UBE2N_MOUSE	P61089	sp|P61089|UBE2N_MOUSE Ubiquitin-conjugating enzyme E2 N OS=Mus musculus GN=Ube2n PE=1 SV=1	Ube2n	0	30	4.672456667	295509.4531	5.470571378
sp|P61164|ACTZ_MOUSE	P61164	sp|P61164|ACTZ_MOUSE Alpha-centractin OS=Mus musculus GN=Actr1a PE=1 SV=1	Actr1a	0	40	8.13833	111446.1016	5.047064881
sp|P61458|PHS_MOUSE	P61458	sp|P61458|PHS_MOUSE Pterin-4-alpha-carbinolamine dehydratase OS=Mus musculus GN=Pcbd1 PE=1 SV=2	Pcbd1	0	90	61.78063333	1588738.938	6.20105254
sp|P61620|S61A1_MOUSE	P61620	sp|P61620|S61A1_MOUSE Protein transport protein Sec61 subunit alpha isoform 1 OS=Mus musculus GN=Sec61a1 PE=1 SV=2	Sec61a1	1	90	41.14233333	83917.45117	4.923852285
sp|P62827|RAN_MOUSE	P62827	sp|P62827|RAN_MOUSE GTP-binding nuclear protein Ran OS=Mus musculus GN=Ran PE=1 SV=3	Ran	1	100	88.3125	14033.84961	4.147176818
sp|P62852|RS25_MOUSE	P62852	sp|P62852|RS25_MOUSE 40S ribosomal protein S25 OS=Mus musculus GN=Rps25 PE=1 SV=1	Rps25	0	80	24.00236667	1224921.375	6.088108213
sp|P62874|GBB1_MOUSE	P62874	sp|P62874|GBB1_MOUSE Guanine nucleotide-binding protein G(I)/G(S)/G(T) subunit beta-1 OS=Mus musculus GN=Gnb1 PE=1 SV=3	Gnb1	0	90	41.9064	48454.05078	4.68533009
sp|P63325|RS10_MOUSE	P63325	sp|P63325|RS10_MOUSE 40S ribosomal protein S10 OS=Mus musculus GN=Rps10 PE=1 SV=1	Rps10	0	80	31.37743333	348782.9531	5.542555251
sp|P67984|RL22_MOUSE	P67984	sp|P67984|RL22_MOUSE 60S ribosomal protein L22 OS=Mus musculus GN=Rpl22 PE=1 SV=2	Rpl22	0	90	48.99676667	757002.9688	5.879097583
sp|P68037|UB2L3_MOUSE	P68037	sp|P68037|UB2L3_MOUSE Ubiquitin-conjugating enzyme E2 L3 OS=Mus musculus GN=Ube2l3 PE=1 SV=1	Ube2l3	1	50	9.30619	215644.75	5.333738889
sp|P68254|1433T_MOUSE	P68254	sp|P68254|1433T_MOUSE 14-3-3 protein theta OS=Mus musculus GN=Ywhaq PE=1 SV=1	Ywhaq	0	40	7.886573333	211995.6484	5.326326946
sp|P70349|HINT1_MOUSE	P70349	sp|P70349|HINT1_MOUSE Histidine triad nucleotide-binding protein 1 OS=Mus musculus GN=Hint1 PE=1 SV=3	Hint1	0	100	85.23543333	156811.3984	5.195377628
sp|P70460|VASP_MOUSE	P70460	sp|P70460|VASP_MOUSE Vasodilator-stimulated phosphoprotein OS=Mus musculus GN=Vasp PE=1 SV=4	Vasp	0	40	6.304533333	15446.2998	4.18882446
sp|P84228|H32_MOUSE	P84228	sp|P84228|H32_MOUSE Histone H3.2 OS=Mus musculus GN=Hist1h3b PE=1 SV=2	Hist1h3b	0	10	1.92253	1384.849945	3.141402718
sp|P97390|VPS45_MOUSE	P97390	sp|P97390|VPS45_MOUSE Vacuolar protein sorting-associated protein 45 OS=Mus musculus GN=Vps45 PE=1 SV=1	Vps45	0	10	1.80427	11652.6499	4.066424699
sp|P97450|ATP5J_MOUSE	P97450	sp|P97450|ATP5J_MOUSE ATP synthase-coupling factor 6, mitochondrial OS=Mus musculus GN=Atp5j PE=1 SV=1	Atp5j	1	100	73.2473	140389.1016	5.147333395
sp|P97819|PLPL9_MOUSE	P97819	sp|P97819|PLPL9_MOUSE 85/88 kDa calcium-independent phospholipase A2 OS=Mus musculus GN=Pla2g6 PE=1 SV=3	Pla2g6	0	70	17.40296667	7440.399902	3.871596278
sp|P98078|DAB2_MOUSE	P98078	sp|P98078|DAB2_MOUSE Disabled homolog 2 OS=Mus musculus GN=Dab2 PE=1 SV=2	Dab2	0	70	19.12955	25436.5498	4.405458204
sp|Q00897|A1AT4_MOUSE	Q00897	sp|Q00897|A1AT4_MOUSE Alpha-1-antitrypsin 1-4 OS=Mus musculus GN=Serpina1d PE=1 SV=1	Serpina1d	0	100	521.5833333	509552.9063	5.707189283
sp|Q01514|GBP1_MOUSE	Q01514	sp|Q01514|GBP1_MOUSE Guanylate-binding protein 1 OS=Mus musculus GN=Gbp1 PE=1 SV=1	Gbp1	0			3160.650024	3.49977641
sp|Q05915|GCH1_MOUSE	Q05915	sp|Q05915|GCH1_MOUSE GTP cyclohydrolase 1 OS=Mus musculus GN=Gch1 PE=1 SV=1	Gch1	0	90	52.33263333	13632.55029	4.134577109
sp|Q1HFZ0|NSUN2_MOUSE	Q1HFZ0	sp|Q1HFZ0|NSUN2_MOUSE tRNA (cytosine(34)-C(5))-methyltransferase OS=Mus musculus GN=Nsun2 PE=1 SV=2	Nsun2	0	80	34.68346667	13106.8999	4.117499983
sp|Q3TEA8|HP1B3_MOUSE	Q3TEA8	sp|Q3TEA8|HP1B3_MOUSE Heterochromatin protein 1-binding protein 3 OS=Mus musculus GN=Hp1bp3 PE=1 SV=1	Hp1bp3	0	80	30.29303333	64182.44922	4.807416286
sp|Q3U3R4|LMF1_MOUSE	Q3U3R4	sp|Q3U3R4|LMF1_MOUSE Lipase maturation factor 1 OS=Mus musculus GN=Lmf1 PE=1 SV=1	Lmf1	0	70	18.52546667	41952.29883	4.622755764
sp|Q3UHX2|HAP28_MOUSE	Q3UHX2	sp|Q3UHX2|HAP28_MOUSE 28 kDa heat- and acid-stable phosphoprotein OS=Mus musculus GN=Pdap1 PE=1 SV=1	Pdap1	0	80	35.0725	125458.6992	5.09850078
sp|Q3ULF4|SPG7_MOUSE	Q3ULF4	sp|Q3ULF4|SPG7_MOUSE Paraplegin OS=Mus musculus GN=Spg7 PE=1 SV=1	Spg7	0			15515.49951	4.190765762
sp|Q3UM29|COG7_MOUSE	Q3UM29	sp|Q3UM29|COG7_MOUSE Conserved oligomeric Golgi complex subunit 7 OS=Mus musculus GN=Cog7 PE=1 SV=1	Cog7	1	30	5.7555	25559.4502	4.407551508
sp|Q3UMY5|EMAL4_MOUSE	Q3UMY5	sp|Q3UMY5|EMAL4_MOUSE Echinoderm microtubule-associated protein-like 4 OS=Mus musculus GN=Eml4 PE=1 SV=1	Eml4	0	20	3.090353333	39160.30078	4.592846019
sp|Q3UNZ8|QORL2_MOUSE	Q3UNZ8	sp|Q3UNZ8|QORL2_MOUSE Quinone oxidoreductase-like protein 2 OS=Mus musculus PE=1 SV=1		0			118551.6016	5.073907425
sp|Q3UQ84|SYTM_MOUSE	Q3UQ84	sp|Q3UQ84|SYTM_MOUSE Threonine--tRNA ligase, mitochondrial OS=Mus musculus GN=Tars2 PE=1 SV=1	Tars2	0	30	5.718703333	14208.3501	4.15254365
sp|Q5ND34|WDR81_MOUSE	Q5ND34	sp|Q5ND34|WDR81_MOUSE WD repeat-containing protein 81 OS=Mus musculus GN=Wdr81 PE=1 SV=2	Wdr81	0	50	10.98005	8475	3.928139707
sp|Q61009|SCRB1_MOUSE	Q61009	sp|Q61009|SCRB1_MOUSE Scavenger receptor class B member 1 OS=Mus musculus GN=Scarb1 PE=1 SV=1	Scarb1	0	90	55.73006667	13423.1499	4.12785444
sp|Q61249|IGBP1_MOUSE	Q61249	sp|Q61249|IGBP1_MOUSE Immunoglobulin-binding protein 1 OS=Mus musculus GN=Igbp1 PE=1 SV=1	Igbp1	0	60	14.53526667	20254.34961	4.306518302
sp|Q61419|CMAH_MOUSE	Q61419	sp|Q61419|CMAH_MOUSE Cytidine monophosphate-N-acetylneuraminic acid hydroxylase OS=Mus musculus GN=Cmah PE=1 SV=1	Cmah	0	70	20.63136667	53155.30078	4.72554658
sp|Q61543|GSLG1_MOUSE	Q61543	sp|Q61543|GSLG1_MOUSE Golgi apparatus protein 1 OS=Mus musculus GN=Glg1 PE=1 SV=1	Glg1	0	40	7.186136667	14032.2002	4.147125772
sp|Q61599|GDIR2_MOUSE	Q61599	sp|Q61599|GDIR2_MOUSE Rho GDP-dissociation inhibitor 2 OS=Mus musculus GN=Arhgdib PE=1 SV=3	Arhgdib	0	30	6.043306667	14577.1001	4.163671136
sp|Q61655|DD19A_MOUSE	Q61655	sp|Q61655|DD19A_MOUSE ATP-dependent RNA helicase DDX19A OS=Mus musculus GN=Ddx19a PE=1 SV=2	Ddx19a	0	40	6.93038	47008.84961	4.672179623
sp|Q62093|SRSF2_MOUSE	Q62093	sp|Q62093|SRSF2_MOUSE Serine/arginine-rich splicing factor 2 OS=Mus musculus GN=Srsf2 PE=1 SV=4	Srsf2	1	90	43.35933333	111390.3984	5.046847757
sp|Q62165|DAG1_MOUSE	Q62165	sp|Q62165|DAG1_MOUSE Dystroglycan OS=Mus musculus GN=Dag1 PE=1 SV=4	Dag1	0	80	23.27756667	31438.34961	4.497459739
sp|Q62186|SSRD_MOUSE	Q62186	sp|Q62186|SSRD_MOUSE Translocon-associated protein subunit delta OS=Mus musculus GN=Ssr4 PE=1 SV=1	Ssr4	1	90	50.1743	443390.5156	5.646786399
sp|Q62393|TPD52_MOUSE	Q62393	sp|Q62393|TPD52_MOUSE Tumor protein D52 OS=Mus musculus GN=Tpd52 PE=1 SV=2	Tpd52	0	50	9.71846	16333.9502	4.213091227
sp|Q64152|BTF3_MOUSE	Q64152	sp|Q64152|BTF3_MOUSE Transcription factor BTF3 OS=Mus musculus GN=Btf3 PE=1 SV=3	Btf3	0	90	37.95523333	170955.3984	5.23288282
sp|Q64310|SURF4_MOUSE	Q64310	sp|Q64310|SURF4_MOUSE Surfeit locus protein 4 OS=Mus musculus GN=Surf4 PE=1 SV=1	Surf4	0	90	42.7114	125417.25	5.098357274
sp|Q64324|STXB2_MOUSE	Q64324	sp|Q64324|STXB2_MOUSE Syntaxin-binding protein 2 OS=Mus musculus GN=Stxbp2 PE=1 SV=1	Stxbp2	0	90	59.3123	2671.699951	3.426787683
sp|Q64378|FKBP5_MOUSE	Q64378	sp|Q64378|FKBP5_MOUSE Peptidyl-prolyl cis-trans isomerase FKBP5 OS=Mus musculus GN=Fkbp5 PE=1 SV=1	Fkbp5	0	50	10.05246	19805	4.296774847
sp|Q64505|CP7A1_MOUSE	Q64505	sp|Q64505|CP7A1_MOUSE Cholesterol 7-alpha-monooxygenase OS=Mus musculus GN=Cyp7a1 PE=2 SV=2	Cyp7a1	0	100	73.70643333	80460.19922	4.905581104
sp|Q64669|NQO1_MOUSE	Q64669	sp|Q64669|NQO1_MOUSE NAD(P)H dehydrogenase [quinone] 1 OS=Mus musculus GN=Nqo1 PE=1 SV=3	Nqo1	0	10	2.355436333	23055.10059	4.362767021
sp|Q6P069|SORCN_MOUSE	Q6P069	sp|Q6P069|SORCN_MOUSE Sorcin OS=Mus musculus GN=Sri PE=1 SV=1	Sri	1	80	23.71496667	90388.60156	4.956113667
sp|Q6PD26|PIGS_MOUSE	Q6PD26	sp|Q6PD26|PIGS_MOUSE GPI transamidase component PIG-S OS=Mus musculus GN=Pigs PE=1 SV=3	Pigs	0	30	5.098826667	17565.7002	4.244665466
sp|Q6Y7W8|PERQ2_MOUSE	Q6Y7W8	sp|Q6Y7W8|PERQ2_MOUSE PERQ amino acid-rich with GYF domain-containing protein 2 OS=Mus musculus GN=Gigyf2 PE=1 SV=2	Gigyf2	0	80	23.15693333	16682.4502	4.222259837
sp|Q6ZQI3|MLEC_MOUSE	Q6ZQI3	sp|Q6ZQI3|MLEC_MOUSE Malectin OS=Mus musculus GN=Mlec PE=1 SV=2	Mlec	0	80	32.0154	134449.4531	5.12855904
sp|Q78PG9|CCD25_MOUSE	Q78PG9	sp|Q78PG9|CCD25_MOUSE Coiled-coil domain-containing protein 25 OS=Mus musculus GN=Ccdc25 PE=1 SV=1	Ccdc25	0	40	8.138136667	45539.59961	4.658389208
sp|Q7TMC8|FUK_MOUSE	Q7TMC8	sp|Q7TMC8|FUK_MOUSE L-fucose kinase OS=Mus musculus GN=Fuk PE=1 SV=1	Fuk	0	10	1.933633333	5622.800049	3.74995264
sp|Q7TT37|ELP1_MOUSE	Q7TT37	sp|Q7TT37|ELP1_MOUSE Elongator complex protein 1 OS=Mus musculus GN=Ikbkap PE=1 SV=2	Ikbkap	0	20	3.258263333	11143.5	4.047021617
sp|Q80SY4|MIB1_MOUSE	Q80SY4	sp|Q80SY4|MIB1_MOUSE E3 ubiquitin-protein ligase MIB1 OS=Mus musculus GN=Mib1 PE=1 SV=1	Mib1	0	60	13.5149	9138.799805	3.960889164
sp|Q80TM9|NISCH_MOUSE	Q80TM9	sp|Q80TM9|NISCH_MOUSE Nischarin OS=Mus musculus GN=Nisch PE=1 SV=2	Nisch	0	90	49.55763333	6031.649902	3.780436126
sp|Q80VP1|EPN1_MOUSE	Q80VP1	sp|Q80VP1|EPN1_MOUSE Epsin-1 OS=Mus musculus GN=Epn1 PE=1 SV=3	Epn1	0	90	46.5791	40564.0498	4.608141307
sp|Q80W21|GSTM7_MOUSE	Q80W21	sp|Q80W21|GSTM7_MOUSE Glutathione S-transferase Mu 7 OS=Mus musculus GN=Gstm7 PE=1 SV=1	Gstm7	0	80	25.98523333	8680395.5	6.938539513
sp|Q80YD1|SUV3_MOUSE	Q80YD1	sp|Q80YD1|SUV3_MOUSE ATP-dependent RNA helicase SUPV3L1, mitochondrial OS=Mus musculus GN=Supv3l1 PE=1 SV=1	Supv3l1	0	40	8.23606	17277.2998	4.237475869
sp|Q8BFR4|GNS_MOUSE	Q8BFR4	sp|Q8BFR4|GNS_MOUSE N-acetylglucosamine-6-sulfatase OS=Mus musculus GN=Gns PE=1 SV=1	Gns	0	80	29.0147	32343.10059	4.509781651
sp|Q8BFS6|CPPED_MOUSE	Q8BFS6	sp|Q8BFS6|CPPED_MOUSE Serine/threonine-protein phosphatase CPPED1 OS=Mus musculus GN=Cpped1 PE=1 SV=1	Cpped1	1	70	19.07936667	6054.300049	3.782063941
sp|Q8BGS1|E41L5_MOUSE	Q8BGS1	sp|Q8BGS1|E41L5_MOUSE Band 4.1-like protein 5 OS=Mus musculus GN=Epb41l5 PE=1 SV=1	Epb41l5	0			15427.55029	4.188296971
sp|Q8BJ05|ZC3HE_MOUSE	Q8BJ05	sp|Q8BJ05|ZC3HE_MOUSE Zinc finger CCCH domain-containing protein 14 OS=Mus musculus GN=Zc3h14 PE=1 SV=1	Zc3h14	0	50	9.349263333	14039.4502	4.147350101
sp|Q8BJS4|SUN2_MOUSE	Q8BJS4	sp|Q8BJS4|SUN2_MOUSE SUN domain-containing protein 2 OS=Mus musculus GN=Sun2 PE=1 SV=3	Sun2	0	70	19.51193333	6883.700195	3.837821947
sp|Q8BK64|AHSA1_MOUSE	Q8BK64	sp|Q8BK64|AHSA1_MOUSE Activator of 90 kDa heat shock protein ATPase homolog 1 OS=Mus musculus GN=Ahsa1 PE=1 SV=2	Ahsa1	0	90	38.03983333	198629.8984	5.298044621
sp|Q8BK72|RT27_MOUSE	Q8BK72	sp|Q8BK72|RT27_MOUSE 28S ribosomal protein S27, mitochondrial OS=Mus musculus GN=Mrps27 PE=1 SV=2	Mrps27	0	20	3.85412	20630.5498	4.314510802
sp|Q8BKE6|CP20A_MOUSE	Q8BKE6	sp|Q8BKE6|CP20A_MOUSE Cytochrome P450 20A1 OS=Mus musculus GN=Cyp20a1 PE=1 SV=1	Cyp20a1	0	40	6.561783333	15884.89941	4.200984469
sp|Q8BL97|SRSF7_MOUSE	Q8BL97	sp|Q8BL97|SRSF7_MOUSE Serine/arginine-rich splicing factor 7 OS=Mus musculus GN=Srsf7 PE=1 SV=1	Srsf7	1	30	6.106316667	105529.9023	5.023375536
sp|Q8BM72|HSP13_MOUSE	Q8BM72	sp|Q8BM72|HSP13_MOUSE Heat shock 70 kDa protein 13 OS=Mus musculus GN=Hspa13 PE=1 SV=1	Hspa13	0	20	4.005023333	14006.55029	4.146331185
sp|Q8BMS4|COQ3_MOUSE	Q8BMS4	sp|Q8BMS4|COQ3_MOUSE Ubiquinone biosynthesis O-methyltransferase, mitochondrial OS=Mus musculus GN=Coq3 PE=1 SV=1	Coq3	0	20	3.80998	85081.19922	4.929833603
sp|Q8BP48|MAP11_MOUSE	Q8BP48	sp|Q8BP48|MAP11_MOUSE Methionine aminopeptidase 1 OS=Mus musculus GN=Metap1 PE=1 SV=1	Metap1	0	50	8.603516667	29234	4.465888243
sp|Q8BPM0|DAAM1_MOUSE	Q8BPM0	sp|Q8BPM0|DAAM1_MOUSE Disheveled-associated activator of morphogenesis 1 OS=Mus musculus GN=Daam1 PE=1 SV=4	Daam1	0	60	11.65967	10935.94971	4.038856504
sp|Q8BUE4|AIFM2_MOUSE	Q8BUE4	sp|Q8BUE4|AIFM2_MOUSE Apoptosis-inducing factor 2 OS=Mus musculus GN=Aifm2 PE=1 SV=1	Aifm2	0	50	10.01074333	11750.8999	4.070071127
sp|Q8BXZ1|TMX3_MOUSE	Q8BXZ1	sp|Q8BXZ1|TMX3_MOUSE Protein disulfide-isomerase TMX3 OS=Mus musculus GN=Tmx3 PE=1 SV=2	Tmx3	0	10	0.628856	32632.84961	4.513654999
sp|Q8BZ09|ODC_MOUSE	Q8BZ09	sp|Q8BZ09|ODC_MOUSE Mitochondrial 2-oxodicarboxylate carrier OS=Mus musculus GN=Slc25a21 PE=1 SV=1	Slc25a21	0	20	3.8133	48025.15039	4.681468734
sp|Q8BZW8|NHLC2_MOUSE	Q8BZW8	sp|Q8BZW8|NHLC2_MOUSE NHL repeat-containing protein 2 OS=Mus musculus GN=Nhlrc2 PE=1 SV=1	Nhlrc2	0	40	7.656796667	25305.4502	4.403214068
sp|Q8C0Z1|F234A_MOUSE	Q8C0Z1	sp|Q8C0Z1|F234A_MOUSE Protein FAM234A OS=Mus musculus GN=Fam234a PE=1 SV=1	Fam234a	0			13032.7002	4.115034405
sp|Q8CAY6|THIC_MOUSE	Q8CAY6	sp|Q8CAY6|THIC_MOUSE Acetyl-CoA acetyltransferase, cytosolic OS=Mus musculus GN=Acat2 PE=1 SV=2	Acat2	1	50	9.291393333	2514294.375	6.400416124
sp|Q8CHP8|PGP_MOUSE	Q8CHP8	sp|Q8CHP8|PGP_MOUSE Glycerol-3-phosphate phosphatase OS=Mus musculus GN=Pgp PE=1 SV=1	Pgp	0	30	6.048943333	46001.59961	4.662772934
sp|Q8CIF4|BTD_MOUSE	Q8CIF4	sp|Q8CIF4|BTD_MOUSE Biotinidase OS=Mus musculus GN=Btd PE=1 SV=2	Btd	0	60	15.35693333	52254.20117	4.718121213
sp|Q8K2C9|HACD3_MOUSE	Q8K2C9	sp|Q8K2C9|HACD3_MOUSE Very-long-chain (3R)-3-hydroxyacyl-CoA dehydratase 3 OS=Mus musculus GN=Hacd3 PE=1 SV=2	Hacd3	0			117001.4023	5.068191067
sp|Q8K3K7|PLCB_MOUSE	Q8K3K7	sp|Q8K3K7|PLCB_MOUSE 1-acyl-sn-glycerol-3-phosphate acyltransferase beta OS=Mus musculus GN=Agpat2 PE=1 SV=1	Agpat2	0	90	65.3681	145777.6484	5.16369094
sp|Q8QZR1|ATTY_MOUSE	Q8QZR1	sp|Q8QZR1|ATTY_MOUSE Tyrosine aminotransferase OS=Mus musculus GN=Tat PE=1 SV=1	Tat	1	100	497.7893333	34624.09961	4.539378489
sp|Q8R1V4|TMED4_MOUSE	Q8R1V4	sp|Q8R1V4|TMED4_MOUSE Transmembrane emp24 domain-containing protein 4 OS=Mus musculus GN=Tmed4 PE=1 SV=1	Tmed4	0	70	21.54136667	328.2499924	2.516204725
sp|Q8R2E9|ERO1B_MOUSE	Q8R2E9	sp|Q8R2E9|ERO1B_MOUSE ERO1-like protein beta OS=Mus musculus GN=Ero1b PE=1 SV=1	Ero1b	0			15824.94971	4.199342338
sp|Q8R3F5|FABD_MOUSE	Q8R3F5	sp|Q8R3F5|FABD_MOUSE Malonyl-CoA-acyl carrier protein transacylase, mitochondrial OS=Mus musculus GN=Mcat PE=1 SV=3	Mcat	0	30	4.40779	32212.34961	4.508022404
sp|Q8VCI0|PLBL1_MOUSE	Q8VCI0	sp|Q8VCI0|PLBL1_MOUSE Phospholipase B-like 1 OS=Mus musculus GN=Plbd1 PE=1 SV=1	Plbd1	1	50	9.446643333	54571.05078	4.736962316
sp|Q8VCU1|EST3B_MOUSE	Q8VCU1	sp|Q8VCU1|EST3B_MOUSE Carboxylesterase 3B OS=Mus musculus GN=Ces3b PE=1 SV=2	Ces3b	0	100	88.52926667	1549724.938	6.190254622
sp|Q8VD75|HIP1_MOUSE	Q8VD75	sp|Q8VD75|HIP1_MOUSE Huntingtin-interacting protein 1 OS=Mus musculus GN=Hip1 PE=1 SV=2	Hip1	0	10	1.347107667	3774.400024	3.576847926
sp|Q8VDL4|ADPGK_MOUSE	Q8VDL4	sp|Q8VDL4|ADPGK_MOUSE ADP-dependent glucokinase OS=Mus musculus GN=Adpgk PE=1 SV=2	Adpgk	0	20	2.847303333	38660.15039	4.587263539
sp|Q8VEK0|CC50A_MOUSE	Q8VEK0	sp|Q8VEK0|CC50A_MOUSE Cell cycle control protein 50A OS=Mus musculus GN=Tmem30a PE=1 SV=1	Tmem30a	0	90	36.77813333	63578.94922	4.803313346
sp|Q8VHK9|DHX36_MOUSE	Q8VHK9	sp|Q8VHK9|DHX36_MOUSE ATP-dependent RNA helicase DHX36 OS=Mus musculus GN=Dhx36 PE=1 SV=2	Dhx36	0	20	3.442666667	10855.5	4.035649832
sp|Q91VH2|SNX9_MOUSE	Q91VH2	sp|Q91VH2|SNX9_MOUSE Sorting nexin-9 OS=Mus musculus GN=Snx9 PE=1 SV=1	Snx9	0	60	12.38688333	36874.75	4.566729085
sp|Q91VH6|MEMO1_MOUSE	Q91VH6	sp|Q91VH6|MEMO1_MOUSE Protein MEMO1 OS=Mus musculus GN=Memo1 PE=1 SV=1	Memo1	0	30	5.323293333	44976.70117	4.652987599
sp|Q91VS8|FARP2_MOUSE	Q91VS8	sp|Q91VS8|FARP2_MOUSE FERM, RhoGEF and pleckstrin domain-containing protein 2 OS=Mus musculus GN=Farp2 PE=1 SV=2	Farp2	0	40	7.747026667	10348	4.01485642
sp|Q91WM2|CECR5_MOUSE	Q91WM2	sp|Q91WM2|CECR5_MOUSE Cat eye syndrome critical region protein 5 homolog OS=Mus musculus GN=Cecr5 PE=1 SV=1	Cecr5	0	30	4.71945	33195.9502	4.521085104
sp|Q91XL9|OSBL1_MOUSE	Q91XL9	sp|Q91XL9|OSBL1_MOUSE Oxysterol-binding protein-related protein 1 OS=Mus musculus GN=Osbpl1a PE=1 SV=2	Osbpl1a	0	90	44.343	41300.45117	4.615954796
sp|Q91YX5|LGAT1_MOUSE	Q91YX5	sp|Q91YX5|LGAT1_MOUSE Acyl-CoA:lysophosphatidylglycerol acyltransferase 1 OS=Mus musculus GN=Lpgat1 PE=1 SV=1	Lpgat1	0	90	54.9151	41293.09961	4.615877484
sp|Q920A5|RISC_MOUSE	Q920A5	sp|Q920A5|RISC_MOUSE Retinoid-inducible serine carboxypeptidase OS=Mus musculus GN=Scpep1 PE=1 SV=2	Scpep1	0	60	12.99456667	67818.5	4.83134818
sp|Q920B9|SP16H_MOUSE	Q920B9	sp|Q920B9|SP16H_MOUSE FACT complex subunit SPT16 OS=Mus musculus GN=Supt16h PE=1 SV=2	Supt16h	1			24407.60059	4.387525088
sp|Q921F4|HNRLL_MOUSE	Q921F4	sp|Q921F4|HNRLL_MOUSE Heterogeneous nuclear ribonucleoprotein L-like OS=Mus musculus GN=Hnrnpll PE=1 SV=3	Hnrnpll	0			23544.25	4.371884861
sp|Q921L5|COG2_MOUSE	Q921L5	sp|Q921L5|COG2_MOUSE Conserved oligomeric Golgi complex subunit 2 OS=Mus musculus GN=Cog2 PE=1 SV=2	Cog2	0	30	4.38489	7418.850098	3.870336596
sp|Q922P9|GLYR1_MOUSE	Q922P9	sp|Q922P9|GLYR1_MOUSE Putative oxidoreductase GLYR1 OS=Mus musculus GN=Glyr1 PE=1 SV=1	Glyr1	0	60	14.74643333	21886.84961	4.340183254
sp|Q922Y1|UBXN1_MOUSE	Q922Y1	sp|Q922Y1|UBXN1_MOUSE UBX domain-containing protein 1 OS=Mus musculus GN=Ubxn1 PE=1 SV=1	Ubxn1	1	80	34.23286667	111564.8516	5.047527392
sp|Q924D0|RT4I1_MOUSE	Q924D0	sp|Q924D0|RT4I1_MOUSE Reticulon-4-interacting protein 1, mitochondrial OS=Mus musculus GN=Rtn4ip1 PE=1 SV=2	Rtn4ip1	0	30	4.57602	60227.29883	4.779793386
sp|Q99KI3|EMC3_MOUSE	Q99KI3	sp|Q99KI3|EMC3_MOUSE ER membrane protein complex subunit 3 OS=Mus musculus GN=Emc3 PE=1 SV=3	Emc3	0	50	10.27114333	19551.10059	4.29117121
sp|Q99LD9|EI2BB_MOUSE	Q99LD9	sp|Q99LD9|EI2BB_MOUSE Translation initiation factor eIF-2B subunit beta OS=Mus musculus GN=Eif2b2 PE=1 SV=1	Eif2b2	0	70	19.35583333	20188.2002	4.305097603
sp|Q99LP6|GRPE1_MOUSE	Q99LP6	sp|Q99LP6|GRPE1_MOUSE GrpE protein homolog 1, mitochondrial OS=Mus musculus GN=Grpel1 PE=1 SV=1	Grpel1	0	60	12.22896667	83947.64844	4.924008535
sp|Q99N87|RT05_MOUSE	Q99N87	sp|Q99N87|RT05_MOUSE 28S ribosomal protein S5, mitochondrial OS=Mus musculus GN=Mrps5 PE=1 SV=1	Mrps5	0	90	38.1775	12461.8501	4.095582523
sp|Q99N96|RM01_MOUSE	Q99N96	sp|Q99N96|RM01_MOUSE 39S ribosomal protein L1, mitochondrial OS=Mus musculus GN=Mrpl1 PE=1 SV=2	Mrpl1	0	20	2.632953333	5548.400146	3.744167775
sp|Q99PU8|DHX30_MOUSE	Q99PU8	sp|Q99PU8|DHX30_MOUSE Putative ATP-dependent RNA helicase DHX30 OS=Mus musculus GN=Dhx30 PE=1 SV=1	Dhx30	0	50	8.597173333	11470.25	4.059572884
sp|Q9CPR5|RM15_MOUSE	Q9CPR5	sp|Q9CPR5|RM15_MOUSE 39S ribosomal protein L15, mitochondrial OS=Mus musculus GN=Mrpl15 PE=1 SV=1	Mrpl15	1	90	42.0894	19961.84961	4.300200779
sp|Q9CQW5|LEG2_MOUSE	Q9CQW5	sp|Q9CQW5|LEG2_MOUSE Galectin-2 OS=Mus musculus GN=Lgals2 PE=1 SV=1	Lgals2	0	70	15.85657667	125509.2471	5.098675724
sp|Q9CR00|PSMD9_MOUSE	Q9CR00	sp|Q9CR00|PSMD9_MOUSE 26S proteasome non-ATPase regulatory subunit 9 OS=Mus musculus GN=Psmd9 PE=1 SV=1	Psmd9	1	50	8.971783333	54947.54883	4.739948324
sp|Q9CXW3|CYBP_MOUSE	Q9CXW3	sp|Q9CXW3|CYBP_MOUSE Calcyclin-binding protein OS=Mus musculus GN=Cacybp PE=1 SV=1	Cacybp	0	30	5.090606667	33273.09961	4.52209326
sp|Q9CYR0|SSBP_MOUSE	Q9CYR0	sp|Q9CYR0|SSBP_MOUSE Single-stranded DNA-binding protein, mitochondrial OS=Mus musculus GN=Ssbp1 PE=1 SV=1	Ssbp1	0	60	13.4934	59632.40234	4.775482306
sp|Q9CYW4|HDHD3_MOUSE	Q9CYW4	sp|Q9CYW4|HDHD3_MOUSE Haloacid dehalogenase-like hydrolase domain-containing protein 3 OS=Mus musculus GN=Hdhd3 PE=1 SV=1	Hdhd3	0	30	4.645813333	93823.59766	4.972312082
sp|Q9CYZ2|TPD54_MOUSE	Q9CYZ2	sp|Q9CYZ2|TPD54_MOUSE Tumor protein D54 OS=Mus musculus GN=Tpd52l2 PE=1 SV=1	Tpd52l2	1	50	9.603993333	40860.05078	4.611298902
sp|Q9CZE3|RAB32_MOUSE	Q9CZE3	sp|Q9CZE3|RAB32_MOUSE Ras-related protein Rab-32 OS=Mus musculus GN=Rab32 PE=1 SV=3	Rab32	0	30	5.03311	36259.59961	4.559423004
sp|Q9D0B0|SRSF9_MOUSE	Q9D0B0	sp|Q9D0B0|SRSF9_MOUSE Serine/arginine-rich splicing factor 9 OS=Mus musculus GN=Srsf9 PE=1 SV=1	Srsf9	0	50	10.13902	11519.59961	4.061437384
sp|Q9D0G0|RT30_MOUSE	Q9D0G0	sp|Q9D0G0|RT30_MOUSE 28S ribosomal protein S30, mitochondrial OS=Mus musculus GN=Mrps30 PE=1 SV=1	Mrps30	0	20	2.418205	30767.60059	4.488093629
sp|Q9D1E6|TBCB_MOUSE	Q9D1E6	sp|Q9D1E6|TBCB_MOUSE Tubulin-folding cofactor B OS=Mus musculus GN=Tbcb PE=1 SV=2	Tbcb	0	50	8.59413	39050.65039	4.591628271
sp|Q9D1M0|SEC13_MOUSE	Q9D1M0	sp|Q9D1M0|SEC13_MOUSE Protein SEC13 homolog OS=Mus musculus GN=Sec13 PE=1 SV=3	Sec13	0	60	14.0315	44368	4.647069852
sp|Q9D1P4|CHRD1_MOUSE	Q9D1P4	sp|Q9D1P4|CHRD1_MOUSE Cysteine and histidine-rich domain-containing protein 1 OS=Mus musculus GN=Chordc1 PE=1 SV=1	Chordc1	0	50	9.136396667	1176.999969	3.070776452
sp|Q9D6K5|SYJ2B_MOUSE	Q9D6K5	sp|Q9D6K5|SYJ2B_MOUSE Synaptojanin-2-binding protein OS=Mus musculus GN=Synj2bp PE=1 SV=1	Synj2bp	1	50	10.42430333	11697.25	4.068083772
sp|Q9D6S7|RRFM_MOUSE	Q9D6S7	sp|Q9D6S7|RRFM_MOUSE Ribosome-recycling factor, mitochondrial OS=Mus musculus GN=Mrrf PE=1 SV=1	Mrrf	0	50	10.39015667	82743.14844	4.917732042
sp|Q9D711|PIR_MOUSE	Q9D711	sp|Q9D711|PIR_MOUSE Pirin OS=Mus musculus GN=Pir PE=1 SV=1	Pir	0	50	10.21802	24191.0498	4.383654716
sp|Q9DAR7|DCPS_MOUSE	Q9DAR7	sp|Q9DAR7|DCPS_MOUSE m7GpppX diphosphatase OS=Mus musculus GN=Dcps PE=1 SV=1	Dcps	0	50	10.17676667	1127.5	3.052116551
sp|Q9DB26|PHYD1_MOUSE	Q9DB26	sp|Q9DB26|PHYD1_MOUSE Phytanoyl-CoA dioxygenase domain-containing protein 1 OS=Mus musculus GN=Phyhd1 PE=1 SV=2	Phyhd1	0	80	28.15883333	101921.6523	5.008266456
sp|Q9DBC7|KAP0_MOUSE	Q9DBC7	sp|Q9DBC7|KAP0_MOUSE cAMP-dependent protein kinase type I-alpha regulatory subunit OS=Mus musculus GN=Prkar1a PE=1 SV=3	Prkar1a	1	90	52.50806667	56896.69922	4.755087072
sp|Q9DBR1|XRN2_MOUSE	Q9DBR1	sp|Q9DBR1|XRN2_MOUSE 5'-3' exoribonuclease 2 OS=Mus musculus GN=Xrn2 PE=1 SV=1	Xrn2	0	80	26.64793333	19389.75	4.28757221
sp|Q9DCP2|S38A3_MOUSE	Q9DCP2	sp|Q9DCP2|S38A3_MOUSE Sodium-coupled neutral amino acid transporter 3 OS=Mus musculus GN=Slc38a3 PE=1 SV=1	Slc38a3	0	100	537.1046667	1055.850006	3.023602227
sp|Q9DCV4|RMD1_MOUSE	Q9DCV4	sp|Q9DCV4|RMD1_MOUSE Regulator of microtubule dynamics protein 1 OS=Mus musculus GN=Rmdn1 PE=1 SV=2	Rmdn1	0	40	8.313146667	54517.25	4.736533941
sp|Q9EPC1|PARVA_MOUSE	Q9EPC1	sp|Q9EPC1|PARVA_MOUSE Alpha-parvin OS=Mus musculus GN=Parva PE=1 SV=1	Parva	0	80	29.4606	57470.95117	4.759448385
sp|Q9EQ06|DHB11_MOUSE	Q9EQ06	sp|Q9EQ06|DHB11_MOUSE Estradiol 17-beta-dehydrogenase 11 OS=Mus musculus GN=Hsd17b11 PE=1 SV=1	Hsd17b11	0	80	26.80806667	92100.34766	4.96426127
sp|Q9EQU5|SET_MOUSE	Q9EQU5	sp|Q9EQU5|SET_MOUSE Protein SET OS=Mus musculus GN=Set PE=1 SV=1	Set	0	70	21.02666667	210880.4063	5.32403623
sp|Q9ER00|STX12_MOUSE	Q9ER00	sp|Q9ER00|STX12_MOUSE Syntaxin-12 OS=Mus musculus GN=Stx12 PE=1 SV=1	Stx12	0	30	5.951216667	44474.5	4.648111074
sp|Q9ERF3|WDR61_MOUSE	Q9ERF3	sp|Q9ERF3|WDR61_MOUSE WD repeat-containing protein 61 OS=Mus musculus GN=Wdr61 PE=1 SV=1	Wdr61	1	60	14.59143333	28536.75	4.455404511
sp|Q9ET54|PALLD_MOUSE	Q9ET54	sp|Q9ET54|PALLD_MOUSE Palladin OS=Mus musculus GN=Palld PE=1 SV=2	Palld	1	80	26.3327	22904	4.359911335
[truncated: 3,569 more rows]
